# Supplementary material for: Competing Nuclear Quantum Effects and Hydrogen-Bond Jumps in Hydrated Kaolinite
Source: J Phys Chem Lett. 2023 Feb 6;14(6):1542–7. doi: 10.1021/acs.jpclett.2c03896 (PMC9940297; doi:10.1021/acs.jpclett.2c03896)
Supplement: Supplementary file 1 — jz2c03896_si_001.zip [file jz2c03896_si_001.zip]

Archive with 435 entries (400 files):
- Clay_NQEs_HBond_Jumps_SI/
- Clay_NQEs_HBond_Jumps_SI/README.txt
- Clay_NQEs_HBond_Jumps_SI/silica-surface/
- Clay_NQEs_HBond_Jumps_SI/silica-surface/CL/
- Clay_NQEs_HBond_Jumps_SI/silica-surface/CL/equil-2/
- Clay_NQEs_HBond_Jumps_SI/silica-surface/CL/equil-2/init.pdb
- Clay_NQEs_HBond_Jumps_SI/silica-surface/CL/equil-2/input.xml
- Clay_NQEs_HBond_Jumps_SI/silica-surface/CL/equil-2/init.data
- Clay_NQEs_HBond_Jumps_SI/silica-surface/CL/prod-2/
- Clay_NQEs_HBond_Jumps_SI/silica-surface/CL/prod-2/init.pdb
- Clay_NQEs_HBond_Jumps_SI/silica-surface/CL/prod-2/input.xml
- Clay_NQEs_HBond_Jumps_SI/silica-surface/CL/prod-2/init.data
- Clay_NQEs_HBond_Jumps_SI/silica-surface/CL/prod-3/
- Clay_NQEs_HBond_Jumps_SI/silica-surface/CL/prod-3/init.pdb
- Clay_NQEs_HBond_Jumps_SI/silica-surface/CL/prod-3/input.xml
- Clay_NQEs_HBond_Jumps_SI/silica-surface/CL/prod-3/init.data
- Clay_NQEs_HBond_Jumps_SI/silica-surface/CL/prod-1/
- Clay_NQEs_HBond_Jumps_SI/silica-surface/CL/prod-1/init.pdb
- Clay_NQEs_HBond_Jumps_SI/silica-surface/CL/prod-1/input.xml
- Clay_NQEs_HBond_Jumps_SI/silica-surface/CL/prod-1/init.data
- Clay_NQEs_HBond_Jumps_SI/silica-surface/CL/trpmd/
- Clay_NQEs_HBond_Jumps_SI/silica-surface/CL/trpmd/input.xml
- Clay_NQEs_HBond_Jumps_SI/silica-surface/CL/prod-4/
- Clay_NQEs_HBond_Jumps_SI/silica-surface/CL/prod-4/init.pdb
- Clay_NQEs_HBond_Jumps_SI/silica-surface/CL/prod-4/input.xml
- Clay_NQEs_HBond_Jumps_SI/silica-surface/CL/prod-4/init.data
- Clay_NQEs_HBond_Jumps_SI/silica-surface/CL/equil-1/
- Clay_NQEs_HBond_Jumps_SI/silica-surface/CL/equil-1/init.pdb
- Clay_NQEs_HBond_Jumps_SI/silica-surface/CL/equil-1/input.xml
- Clay_NQEs_HBond_Jumps_SI/silica-surface/CL/equil-1/init.data
- Clay_NQEs_HBond_Jumps_SI/silica-surface/QM/
- Clay_NQEs_HBond_Jumps_SI/silica-surface/QM/equil-2/
- Clay_NQEs_HBond_Jumps_SI/silica-surface/QM/equil-2/init.26.pdb
- Clay_NQEs_HBond_Jumps_SI/silica-surface/QM/equil-2/init.30.pdb
- Clay_NQEs_HBond_Jumps_SI/silica-surface/QM/equil-2/init.28.pdb
- Clay_NQEs_HBond_Jumps_SI/silica-surface/QM/equil-2/init.07.pdb
- Clay_NQEs_HBond_Jumps_SI/silica-surface/QM/equil-2/init.25.pdb
- Clay_NQEs_HBond_Jumps_SI/silica-surface/QM/equil-2/init.23.pdb
- Clay_NQEs_HBond_Jumps_SI/silica-surface/QM/equil-2/init.21.pdb
- Clay_NQEs_HBond_Jumps_SI/silica-surface/QM/equil-2/init.01.pdb
- Clay_NQEs_HBond_Jumps_SI/silica-surface/QM/equil-2/init.27.pdb
- Clay_NQEs_HBond_Jumps_SI/silica-surface/QM/equil-2/init.24.pdb
- Clay_NQEs_HBond_Jumps_SI/silica-surface/QM/equil-2/init.11.pdb
- Clay_NQEs_HBond_Jumps_SI/silica-surface/QM/equil-2/init.09.pdb
- Clay_NQEs_HBond_Jumps_SI/silica-surface/QM/equil-2/init.17.pdb
- Clay_NQEs_HBond_Jumps_SI/silica-surface/QM/equil-2/init.06.pdb
- Clay_NQEs_HBond_Jumps_SI/silica-surface/QM/equil-2/init.16.pdb
- Clay_NQEs_HBond_Jumps_SI/silica-surface/QM/equil-2/init.22.pdb
- Clay_NQEs_HBond_Jumps_SI/silica-surface/QM/equil-2/init.18.pdb
- Clay_NQEs_HBond_Jumps_SI/silica-surface/QM/equil-2/init.12.pdb
- Clay_NQEs_HBond_Jumps_SI/silica-surface/QM/equil-2/init.31.pdb
- Clay_NQEs_HBond_Jumps_SI/silica-surface/QM/equil-2/init.03.pdb
- Clay_NQEs_HBond_Jumps_SI/silica-surface/QM/equil-2/init.29.pdb
- Clay_NQEs_HBond_Jumps_SI/silica-surface/QM/equil-2/init.20.pdb
- Clay_NQEs_HBond_Jumps_SI/silica-surface/QM/equil-2/init.00.pdb
- Clay_NQEs_HBond_Jumps_SI/silica-surface/QM/equil-2/input.xml
- Clay_NQEs_HBond_Jumps_SI/silica-surface/QM/equil-2/init.05.pdb
- Clay_NQEs_HBond_Jumps_SI/silica-surface/QM/equil-2/init.data
- Clay_NQEs_HBond_Jumps_SI/silica-surface/QM/equil-2/init.15.pdb
- Clay_NQEs_HBond_Jumps_SI/silica-surface/QM/equil-2/init.19.pdb
- Clay_NQEs_HBond_Jumps_SI/silica-surface/QM/equil-2/init.02.pdb
- Clay_NQEs_HBond_Jumps_SI/silica-surface/QM/equil-2/init.04.pdb
- Clay_NQEs_HBond_Jumps_SI/silica-surface/QM/equil-2/init.13.pdb
- Clay_NQEs_HBond_Jumps_SI/silica-surface/QM/equil-2/init.10.pdb
- Clay_NQEs_HBond_Jumps_SI/silica-surface/QM/equil-2/init.14.pdb
- Clay_NQEs_HBond_Jumps_SI/silica-surface/QM/equil-2/init.08.pdb
- Clay_NQEs_HBond_Jumps_SI/silica-surface/QM/prod-2/
- Clay_NQEs_HBond_Jumps_SI/silica-surface/QM/prod-2/init.26.pdb
- Clay_NQEs_HBond_Jumps_SI/silica-surface/QM/prod-2/init.30.pdb
- Clay_NQEs_HBond_Jumps_SI/silica-surface/QM/prod-2/init.28.pdb
- Clay_NQEs_HBond_Jumps_SI/silica-surface/QM/prod-2/init.07.pdb
- Clay_NQEs_HBond_Jumps_SI/silica-surface/QM/prod-2/init.25.pdb
- Clay_NQEs_HBond_Jumps_SI/silica-surface/QM/prod-2/init.23.pdb
- Clay_NQEs_HBond_Jumps_SI/silica-surface/QM/prod-2/init.21.pdb
- Clay_NQEs_HBond_Jumps_SI/silica-surface/QM/prod-2/init.01.pdb
- Clay_NQEs_HBond_Jumps_SI/silica-surface/QM/prod-2/init.27.pdb
- Clay_NQEs_HBond_Jumps_SI/silica-surface/QM/prod-2/init.24.pdb
- Clay_NQEs_HBond_Jumps_SI/silica-surface/QM/prod-2/init.11.pdb
- Clay_NQEs_HBond_Jumps_SI/silica-surface/QM/prod-2/init.09.pdb
- Clay_NQEs_HBond_Jumps_SI/silica-surface/QM/prod-2/init.17.pdb
- Clay_NQEs_HBond_Jumps_SI/silica-surface/QM/prod-2/init.06.pdb
- Clay_NQEs_HBond_Jumps_SI/silica-surface/QM/prod-2/init.16.pdb
- Clay_NQEs_HBond_Jumps_SI/silica-surface/QM/prod-2/init.22.pdb
- Clay_NQEs_HBond_Jumps_SI/silica-surface/QM/prod-2/init.18.pdb
- Clay_NQEs_HBond_Jumps_SI/silica-surface/QM/prod-2/init.12.pdb
- Clay_NQEs_HBond_Jumps_SI/silica-surface/QM/prod-2/init.31.pdb
- Clay_NQEs_HBond_Jumps_SI/silica-surface/QM/prod-2/init.03.pdb
- Clay_NQEs_HBond_Jumps_SI/silica-surface/QM/prod-2/init.29.pdb
- Clay_NQEs_HBond_Jumps_SI/silica-surface/QM/prod-2/init.20.pdb
- Clay_NQEs_HBond_Jumps_SI/silica-surface/QM/prod-2/init.00.pdb
- Clay_NQEs_HBond_Jumps_SI/silica-surface/QM/prod-2/input.xml
- Clay_NQEs_HBond_Jumps_SI/silica-surface/QM/prod-2/init.05.pdb
- Clay_NQEs_HBond_Jumps_SI/silica-surface/QM/prod-2/init.data
- Clay_NQEs_HBond_Jumps_SI/silica-surface/QM/prod-2/init.15.pdb
- Clay_NQEs_HBond_Jumps_SI/silica-surface/QM/prod-2/init.19.pdb
- Clay_NQEs_HBond_Jumps_SI/silica-surface/QM/prod-2/init.02.pdb
- Clay_NQEs_HBond_Jumps_SI/silica-surface/QM/prod-2/init.04.pdb
- Clay_NQEs_HBond_Jumps_SI/silica-surface/QM/prod-2/init.13.pdb
- Clay_NQEs_HBond_Jumps_SI/silica-surface/QM/prod-2/init.10.pdb
- Clay_NQEs_HBond_Jumps_SI/silica-surface/QM/prod-2/init.14.pdb
- Clay_NQEs_HBond_Jumps_SI/silica-surface/QM/prod-2/init.08.pdb
- Clay_NQEs_HBond_Jumps_SI/silica-surface/QM/prod-3/
- Clay_NQEs_HBond_Jumps_SI/silica-surface/QM/prod-3/init.26.pdb
- Clay_NQEs_HBond_Jumps_SI/silica-surface/QM/prod-3/init.30.pdb
- Clay_NQEs_HBond_Jumps_SI/silica-surface/QM/prod-3/init.28.pdb
- Clay_NQEs_HBond_Jumps_SI/silica-surface/QM/prod-3/init.07.pdb
- Clay_NQEs_HBond_Jumps_SI/silica-surface/QM/prod-3/init.25.pdb
- Clay_NQEs_HBond_Jumps_SI/silica-surface/QM/prod-3/init.23.pdb
- Clay_NQEs_HBond_Jumps_SI/silica-surface/QM/prod-3/init.21.pdb
- Clay_NQEs_HBond_Jumps_SI/silica-surface/QM/prod-3/init.01.pdb
- Clay_NQEs_HBond_Jumps_SI/silica-surface/QM/prod-3/init.27.pdb
- Clay_NQEs_HBond_Jumps_SI/silica-surface/QM/prod-3/init.24.pdb
- Clay_NQEs_HBond_Jumps_SI/silica-surface/QM/prod-3/init.11.pdb
- Clay_NQEs_HBond_Jumps_SI/silica-surface/QM/prod-3/init.09.pdb
- Clay_NQEs_HBond_Jumps_SI/silica-surface/QM/prod-3/init.17.pdb
- Clay_NQEs_HBond_Jumps_SI/silica-surface/QM/prod-3/init.06.pdb
- Clay_NQEs_HBond_Jumps_SI/silica-surface/QM/prod-3/init.16.pdb
- Clay_NQEs_HBond_Jumps_SI/silica-surface/QM/prod-3/init.22.pdb
- Clay_NQEs_HBond_Jumps_SI/silica-surface/QM/prod-3/init.18.pdb
- Clay_NQEs_HBond_Jumps_SI/silica-surface/QM/prod-3/init.12.pdb
- Clay_NQEs_HBond_Jumps_SI/silica-surface/QM/prod-3/init.31.pdb
- Clay_NQEs_HBond_Jumps_SI/silica-surface/QM/prod-3/init.03.pdb
- Clay_NQEs_HBond_Jumps_SI/silica-surface/QM/prod-3/init.29.pdb
- Clay_NQEs_HBond_Jumps_SI/silica-surface/QM/prod-3/init.20.pdb
- Clay_NQEs_HBond_Jumps_SI/silica-surface/QM/prod-3/init.00.pdb
- Clay_NQEs_HBond_Jumps_SI/silica-surface/QM/prod-3/input.xml
- Clay_NQEs_HBond_Jumps_SI/silica-surface/QM/prod-3/init.05.pdb
- Clay_NQEs_HBond_Jumps_SI/silica-surface/QM/prod-3/init.data
- Clay_NQEs_HBond_Jumps_SI/silica-surface/QM/prod-3/init.15.pdb
- Clay_NQEs_HBond_Jumps_SI/silica-surface/QM/prod-3/init.19.pdb
- Clay_NQEs_HBond_Jumps_SI/silica-surface/QM/prod-3/init.02.pdb
- Clay_NQEs_HBond_Jumps_SI/silica-surface/QM/prod-3/init.04.pdb
- Clay_NQEs_HBond_Jumps_SI/silica-surface/QM/prod-3/init.13.pdb
- Clay_NQEs_HBond_Jumps_SI/silica-surface/QM/prod-3/init.10.pdb
- Clay_NQEs_HBond_Jumps_SI/silica-surface/QM/prod-3/init.14.pdb
- Clay_NQEs_HBond_Jumps_SI/silica-surface/QM/prod-3/init.08.pdb
- Clay_NQEs_HBond_Jumps_SI/silica-surface/QM/prod-1/
- Clay_NQEs_HBond_Jumps_SI/silica-surface/QM/prod-1/init.26.pdb
- Clay_NQEs_HBond_Jumps_SI/silica-surface/QM/prod-1/init.30.pdb
- Clay_NQEs_HBond_Jumps_SI/silica-surface/QM/prod-1/init.28.pdb
- Clay_NQEs_HBond_Jumps_SI/silica-surface/QM/prod-1/init.07.pdb
- Clay_NQEs_HBond_Jumps_SI/silica-surface/QM/prod-1/init.25.pdb
- Clay_NQEs_HBond_Jumps_SI/silica-surface/QM/prod-1/init.23.pdb
- Clay_NQEs_HBond_Jumps_SI/silica-surface/QM/prod-1/init.21.pdb
- Clay_NQEs_HBond_Jumps_SI/silica-surface/QM/prod-1/init.01.pdb
- Clay_NQEs_HBond_Jumps_SI/silica-surface/QM/prod-1/init.27.pdb
- Clay_NQEs_HBond_Jumps_SI/silica-surface/QM/prod-1/init.24.pdb
- Clay_NQEs_HBond_Jumps_SI/silica-surface/QM/prod-1/init.11.pdb
- Clay_NQEs_HBond_Jumps_SI/silica-surface/QM/prod-1/init.09.pdb
- Clay_NQEs_HBond_Jumps_SI/silica-surface/QM/prod-1/init.17.pdb
- Clay_NQEs_HBond_Jumps_SI/silica-surface/QM/prod-1/init.06.pdb
- Clay_NQEs_HBond_Jumps_SI/silica-surface/QM/prod-1/init.16.pdb
- Clay_NQEs_HBond_Jumps_SI/silica-surface/QM/prod-1/init.22.pdb
- Clay_NQEs_HBond_Jumps_SI/silica-surface/QM/prod-1/init.18.pdb
- Clay_NQEs_HBond_Jumps_SI/silica-surface/QM/prod-1/init.12.pdb
- Clay_NQEs_HBond_Jumps_SI/silica-surface/QM/prod-1/init.31.pdb
- Clay_NQEs_HBond_Jumps_SI/silica-surface/QM/prod-1/init.03.pdb
- Clay_NQEs_HBond_Jumps_SI/silica-surface/QM/prod-1/init.29.pdb
- Clay_NQEs_HBond_Jumps_SI/silica-surface/QM/prod-1/init.20.pdb
- Clay_NQEs_HBond_Jumps_SI/silica-surface/QM/prod-1/init.00.pdb
- Clay_NQEs_HBond_Jumps_SI/silica-surface/QM/prod-1/input.xml
- Clay_NQEs_HBond_Jumps_SI/silica-surface/QM/prod-1/init.05.pdb
- Clay_NQEs_HBond_Jumps_SI/silica-surface/QM/prod-1/init.data
- Clay_NQEs_HBond_Jumps_SI/silica-surface/QM/prod-1/init.15.pdb
- Clay_NQEs_HBond_Jumps_SI/silica-surface/QM/prod-1/init.19.pdb
- Clay_NQEs_HBond_Jumps_SI/silica-surface/QM/prod-1/init.02.pdb
- Clay_NQEs_HBond_Jumps_SI/silica-surface/QM/prod-1/init.04.pdb
- Clay_NQEs_HBond_Jumps_SI/silica-surface/QM/prod-1/init.13.pdb
- Clay_NQEs_HBond_Jumps_SI/silica-surface/QM/prod-1/init.10.pdb
- Clay_NQEs_HBond_Jumps_SI/silica-surface/QM/prod-1/init.14.pdb
- Clay_NQEs_HBond_Jumps_SI/silica-surface/QM/prod-1/init.08.pdb
- Clay_NQEs_HBond_Jumps_SI/silica-surface/QM/trpmd/
- Clay_NQEs_HBond_Jumps_SI/silica-surface/QM/trpmd/input.xml
- Clay_NQEs_HBond_Jumps_SI/silica-surface/QM/prod-4/
- Clay_NQEs_HBond_Jumps_SI/silica-surface/QM/prod-4/init.26.pdb
- Clay_NQEs_HBond_Jumps_SI/silica-surface/QM/prod-4/init.30.pdb
- Clay_NQEs_HBond_Jumps_SI/silica-surface/QM/prod-4/init.28.pdb
- Clay_NQEs_HBond_Jumps_SI/silica-surface/QM/prod-4/init.07.pdb
- Clay_NQEs_HBond_Jumps_SI/silica-surface/QM/prod-4/init.25.pdb
- Clay_NQEs_HBond_Jumps_SI/silica-surface/QM/prod-4/init.23.pdb
- Clay_NQEs_HBond_Jumps_SI/silica-surface/QM/prod-4/init.21.pdb
- Clay_NQEs_HBond_Jumps_SI/silica-surface/QM/prod-4/init.01.pdb
- Clay_NQEs_HBond_Jumps_SI/silica-surface/QM/prod-4/init.27.pdb
- Clay_NQEs_HBond_Jumps_SI/silica-surface/QM/prod-4/init.24.pdb
- Clay_NQEs_HBond_Jumps_SI/silica-surface/QM/prod-4/init.11.pdb
- Clay_NQEs_HBond_Jumps_SI/silica-surface/QM/prod-4/init.09.pdb
- Clay_NQEs_HBond_Jumps_SI/silica-surface/QM/prod-4/init.17.pdb
- Clay_NQEs_HBond_Jumps_SI/silica-surface/QM/prod-4/init.06.pdb
- Clay_NQEs_HBond_Jumps_SI/silica-surface/QM/prod-4/init.16.pdb
- Clay_NQEs_HBond_Jumps_SI/silica-surface/QM/prod-4/init.22.pdb
- Clay_NQEs_HBond_Jumps_SI/silica-surface/QM/prod-4/init.18.pdb
- Clay_NQEs_HBond_Jumps_SI/silica-surface/QM/prod-4/init.12.pdb
- Clay_NQEs_HBond_Jumps_SI/silica-surface/QM/prod-4/init.31.pdb
- Clay_NQEs_HBond_Jumps_SI/silica-surface/QM/prod-4/init.03.pdb
- Clay_NQEs_HBond_Jumps_SI/silica-surface/QM/prod-4/init.29.pdb
- Clay_NQEs_HBond_Jumps_SI/silica-surface/QM/prod-4/init.20.pdb
- Clay_NQEs_HBond_Jumps_SI/silica-surface/QM/prod-4/init.00.pdb
- Clay_NQEs_HBond_Jumps_SI/silica-surface/QM/prod-4/input.xml
- Clay_NQEs_HBond_Jumps_SI/silica-surface/QM/prod-4/init.05.pdb
- Clay_NQEs_HBond_Jumps_SI/silica-surface/QM/prod-4/init.data
- Clay_NQEs_HBond_Jumps_SI/silica-surface/QM/prod-4/init.15.pdb
- Clay_NQEs_HBond_Jumps_SI/silica-surface/QM/prod-4/init.19.pdb
- Clay_NQEs_HBond_Jumps_SI/silica-surface/QM/prod-4/init.02.pdb
- Clay_NQEs_HBond_Jumps_SI/silica-surface/QM/prod-4/init.04.pdb
- Clay_NQEs_HBond_Jumps_SI/silica-surface/QM/prod-4/init.13.pdb
- Clay_NQEs_HBond_Jumps_SI/silica-surface/QM/prod-4/init.10.pdb
- Clay_NQEs_HBond_Jumps_SI/silica-surface/QM/prod-4/init.14.pdb
- Clay_NQEs_HBond_Jumps_SI/silica-surface/QM/prod-4/init.08.pdb
- Clay_NQEs_HBond_Jumps_SI/silica-surface/QM/equil-1/
- Clay_NQEs_HBond_Jumps_SI/silica-surface/QM/equil-1/init.pdb
- Clay_NQEs_HBond_Jumps_SI/silica-surface/QM/equil-1/input.xml
- Clay_NQEs_HBond_Jumps_SI/silica-surface/QM/equil-1/init.data
- Clay_NQEs_HBond_Jumps_SI/alumina-surface/
- Clay_NQEs_HBond_Jumps_SI/alumina-surface/CL/
- Clay_NQEs_HBond_Jumps_SI/alumina-surface/CL/equil-2/
- Clay_NQEs_HBond_Jumps_SI/alumina-surface/CL/equil-2/init.pdb
- Clay_NQEs_HBond_Jumps_SI/alumina-surface/CL/equil-2/md.lmp
- Clay_NQEs_HBond_Jumps_SI/alumina-surface/CL/equil-2/input.xml
- Clay_NQEs_HBond_Jumps_SI/alumina-surface/CL/equil-2/init.data
- Clay_NQEs_HBond_Jumps_SI/alumina-surface/CL/prod-2/
- Clay_NQEs_HBond_Jumps_SI/alumina-surface/CL/prod-2/init.pdb
- Clay_NQEs_HBond_Jumps_SI/alumina-surface/CL/prod-2/md.lmp
- Clay_NQEs_HBond_Jumps_SI/alumina-surface/CL/prod-2/input.xml
- Clay_NQEs_HBond_Jumps_SI/alumina-surface/CL/prod-2/init.data
- Clay_NQEs_HBond_Jumps_SI/alumina-surface/CL/prod-3/
- Clay_NQEs_HBond_Jumps_SI/alumina-surface/CL/prod-3/init.pdb
- Clay_NQEs_HBond_Jumps_SI/alumina-surface/CL/prod-3/md.lmp
- Clay_NQEs_HBond_Jumps_SI/alumina-surface/CL/prod-3/input.xml
- Clay_NQEs_HBond_Jumps_SI/alumina-surface/CL/prod-3/init.data
- Clay_NQEs_HBond_Jumps_SI/alumina-surface/CL/prod-1/
- Clay_NQEs_HBond_Jumps_SI/alumina-surface/CL/prod-1/init.pdb
- Clay_NQEs_HBond_Jumps_SI/alumina-surface/CL/prod-1/md.lmp
- Clay_NQEs_HBond_Jumps_SI/alumina-surface/CL/prod-1/input.xml
- Clay_NQEs_HBond_Jumps_SI/alumina-surface/CL/prod-1/init.data
- Clay_NQEs_HBond_Jumps_SI/alumina-surface/CL/trpmd/
- Clay_NQEs_HBond_Jumps_SI/alumina-surface/CL/trpmd/md.lmp
- Clay_NQEs_HBond_Jumps_SI/alumina-surface/CL/trpmd/input.xml
- Clay_NQEs_HBond_Jumps_SI/alumina-surface/CL/prod-4/
- Clay_NQEs_HBond_Jumps_SI/alumina-surface/CL/prod-4/init.pdb
- Clay_NQEs_HBond_Jumps_SI/alumina-surface/CL/prod-4/md.lmp
- Clay_NQEs_HBond_Jumps_SI/alumina-surface/CL/prod-4/input.xml
- Clay_NQEs_HBond_Jumps_SI/alumina-surface/CL/prod-4/init.data
- Clay_NQEs_HBond_Jumps_SI/alumina-surface/CL/equil-1/
- Clay_NQEs_HBond_Jumps_SI/alumina-surface/CL/equil-1/init.pdb
- Clay_NQEs_HBond_Jumps_SI/alumina-surface/CL/equil-1/md.lmp
- Clay_NQEs_HBond_Jumps_SI/alumina-surface/CL/equil-1/input.xml
- Clay_NQEs_HBond_Jumps_SI/alumina-surface/CL/equil-1/init.data
- Clay_NQEs_HBond_Jumps_SI/alumina-surface/QM/
- Clay_NQEs_HBond_Jumps_SI/alumina-surface/QM/equil-2/
- Clay_NQEs_HBond_Jumps_SI/alumina-surface/QM/equil-2/init.26.pdb
- Clay_NQEs_HBond_Jumps_SI/alumina-surface/QM/equil-2/init.30.pdb
- Clay_NQEs_HBond_Jumps_SI/alumina-surface/QM/equil-2/init.28.pdb
- Clay_NQEs_HBond_Jumps_SI/alumina-surface/QM/equil-2/init.07.pdb
- Clay_NQEs_HBond_Jumps_SI/alumina-surface/QM/equil-2/init.25.pdb
- Clay_NQEs_HBond_Jumps_SI/alumina-surface/QM/equil-2/init.23.pdb
- Clay_NQEs_HBond_Jumps_SI/alumina-surface/QM/equil-2/init.21.pdb
- Clay_NQEs_HBond_Jumps_SI/alumina-surface/QM/equil-2/init.01.pdb
- Clay_NQEs_HBond_Jumps_SI/alumina-surface/QM/equil-2/md.lmp
- Clay_NQEs_HBond_Jumps_SI/alumina-surface/QM/equil-2/init.27.pdb
- Clay_NQEs_HBond_Jumps_SI/alumina-surface/QM/equil-2/init.24.pdb
- Clay_NQEs_HBond_Jumps_SI/alumina-surface/QM/equil-2/init.11.pdb
- Clay_NQEs_HBond_Jumps_SI/alumina-surface/QM/equil-2/init.09.pdb
- Clay_NQEs_HBond_Jumps_SI/alumina-surface/QM/equil-2/init.17.pdb
- Clay_NQEs_HBond_Jumps_SI/alumina-surface/QM/equil-2/init.06.pdb
- Clay_NQEs_HBond_Jumps_SI/alumina-surface/QM/equil-2/init.16.pdb
- Clay_NQEs_HBond_Jumps_SI/alumina-surface/QM/equil-2/init.22.pdb
- Clay_NQEs_HBond_Jumps_SI/alumina-surface/QM/equil-2/init.18.pdb
- Clay_NQEs_HBond_Jumps_SI/alumina-surface/QM/equil-2/init.12.pdb
- Clay_NQEs_HBond_Jumps_SI/alumina-surface/QM/equil-2/init.31.pdb
- Clay_NQEs_HBond_Jumps_SI/alumina-surface/QM/equil-2/init.03.pdb
- Clay_NQEs_HBond_Jumps_SI/alumina-surface/QM/equil-2/init.29.pdb
- Clay_NQEs_HBond_Jumps_SI/alumina-surface/QM/equil-2/init.20.pdb
- Clay_NQEs_HBond_Jumps_SI/alumina-surface/QM/equil-2/init.00.pdb
- Clay_NQEs_HBond_Jumps_SI/alumina-surface/QM/equil-2/input.xml
- Clay_NQEs_HBond_Jumps_SI/alumina-surface/QM/equil-2/init.05.pdb
- Clay_NQEs_HBond_Jumps_SI/alumina-surface/QM/equil-2/init.data
- Clay_NQEs_HBond_Jumps_SI/alumina-surface/QM/equil-2/init.15.pdb
- Clay_NQEs_HBond_Jumps_SI/alumina-surface/QM/equil-2/init.19.pdb
- Clay_NQEs_HBond_Jumps_SI/alumina-surface/QM/equil-2/init.02.pdb
- Clay_NQEs_HBond_Jumps_SI/alumina-surface/QM/equil-2/init.04.pdb
- Clay_NQEs_HBond_Jumps_SI/alumina-surface/QM/equil-2/init.13.pdb
- Clay_NQEs_HBond_Jumps_SI/alumina-surface/QM/equil-2/init.10.pdb
- Clay_NQEs_HBond_Jumps_SI/alumina-surface/QM/equil-2/init.14.pdb
- Clay_NQEs_HBond_Jumps_SI/alumina-surface/QM/equil-2/init.08.pdb
- Clay_NQEs_HBond_Jumps_SI/alumina-surface/QM/prod-2/
- Clay_NQEs_HBond_Jumps_SI/alumina-surface/QM/prod-2/init.26.pdb
- Clay_NQEs_HBond_Jumps_SI/alumina-surface/QM/prod-2/init.30.pdb
- Clay_NQEs_HBond_Jumps_SI/alumina-surface/QM/prod-2/init.28.pdb
- Clay_NQEs_HBond_Jumps_SI/alumina-surface/QM/prod-2/init.07.pdb
- Clay_NQEs_HBond_Jumps_SI/alumina-surface/QM/prod-2/init.25.pdb
- Clay_NQEs_HBond_Jumps_SI/alumina-surface/QM/prod-2/init.23.pdb
- Clay_NQEs_HBond_Jumps_SI/alumina-surface/QM/prod-2/init.21.pdb
- Clay_NQEs_HBond_Jumps_SI/alumina-surface/QM/prod-2/init.01.pdb
- Clay_NQEs_HBond_Jumps_SI/alumina-surface/QM/prod-2/md.lmp
- Clay_NQEs_HBond_Jumps_SI/alumina-surface/QM/prod-2/init.27.pdb
- Clay_NQEs_HBond_Jumps_SI/alumina-surface/QM/prod-2/init.24.pdb
- Clay_NQEs_HBond_Jumps_SI/alumina-surface/QM/prod-2/init.11.pdb
- Clay_NQEs_HBond_Jumps_SI/alumina-surface/QM/prod-2/init.09.pdb
- Clay_NQEs_HBond_Jumps_SI/alumina-surface/QM/prod-2/init.17.pdb
- Clay_NQEs_HBond_Jumps_SI/alumina-surface/QM/prod-2/init.06.pdb
[truncated: 135 more entries]
