# Supplementary material for: Competing Nuclear Quantum Effects and Hydrogen-Bond Jumps in Hydrated Kaolinite
Source: J Phys Chem Lett. 2023 Feb 6;14(6):1542–7. doi: 10.1021/acs.jpclett.2c03896 (PMC9940297; doi:10.1021/acs.jpclett.2c03896)
Supplement: Supplementary file 1 — jz2c03896_si_001.zip [file jz2c03896_si_001.zip › Clay_NQEs_HBond_Jumps_SI/README.txt]

Competing Nuclear Quantum Effects and Hydrogen Bond Jumps in Hydrated Kaolinite
===============================================================================

This folder contains the files needed to run simulations for the two types of clay-water system studied in this manuscript. Each of the "alumina-surface" and "silica-surface" subfolders contains a "CL" folder for classical molecular dynamics (MD) calculations and a "QM" folder for path integral molecular dynamics (PIMD) and thermostatted ring polymer molecular dynamics (TRPMD) calculations.

Each of these folders contains:

* equil-1	Short initial equilibration (5 ps)
* equil-2	Longer equilibration (100 ps)
* prod-1	Production run (500 ps)
* prod-2	Production run (500 ps)
* prod-3	Production run (500 ps)
* prod-4	Production run (500 ps)
* trpmd		NVE/TRPMD run (100 ps)

Note that in the manuscript, 200 different NVE/TRPMD runs were carried out for each system type; a single example of the input files is given in each "trpmd" folder.

Calculations were run with i-PI and LAMMPS; the files "input.xml" and "init.pdb" (for classical MD calculations) or "init.*.pdb" (for PIMD/TRPMD calculations) in each subfolder are the input file and starting configuration for i-PI and "md.lmp" and "init.data" the input file and starting configuration for LAMMPS.
