# Supplementary material for: Competing Nuclear Quantum Effects and Hydrogen-Bond Jumps in Hydrated Kaolinite
Source: J Phys Chem Lett. 2023 Feb 6;14(6):1542–7. doi: 10.1021/acs.jpclett.2c03896 (PMC9940297; doi:10.1021/acs.jpclett.2c03896)
Supplement: Supplementary file 1 — jz2c03896_si_001.zip [file jz2c03896_si_001.zip › Clay_NQEs_HBond_Jumps_SI/silica-surface/CL/equil-2/init.pdb]

TITLE     Step:       20000  Bead:       0 positions{angstrom}  cell{angstrom}
CRYST1   10.307   17.884   76.812  91.93 105.05  89.80 P 1           1
ATOM      1   Al   1     1     -10.255   2.763  42.265  0.00  0.00             0
ATOM      2   Al   1     1      -7.701   7.092  42.347  0.00  0.00             0
ATOM      3   Al   1     1      -7.690   1.290  42.164  0.00  0.00             0
ATOM      4   Al   1     1     -10.464   5.657  42.273  0.00  0.00             0
ATOM      5   Si   1     1      -5.982   1.438  39.403  0.00  0.00             0
ATOM      6   Si   1     1      -8.616   5.896  39.548  0.00  0.00             0
ATOM      7   Si   1     1      -8.470  -0.097  39.342  0.00  0.00             0
ATOM      8   Si   1     1     -11.044   4.354  39.497  0.00  0.00             0
ATOM      9    O   1     1     -11.361   1.530  41.028  0.00  0.00             0
ATOM     10    O   1     1      -8.755   5.932  41.166  0.00  0.00             0
ATOM     11    O   1     1     -10.957   4.265  41.104  0.00  0.00             0
ATOM     12    O   1     1      -8.184  -0.328  40.953  0.00  0.00             0
ATOM     13    O   1     1     -10.925   2.863  38.901  0.00  0.00             0
ATOM     14    O   1     1      -8.512  -1.586  38.772  0.00  0.00             0
ATOM     15    O   1     1      -9.882   0.476  39.121  0.00  0.00             0
ATOM     16    O   1     1      -7.329   5.082  39.208  0.00  0.00             0
ATOM     17    O   1     1      -9.896   5.202  38.968  0.00  0.00             0
ATOM     18    O   1     1      -7.247   0.660  38.808  0.00  0.00             0
ATOM     19    O   1     1     -11.257   6.967  41.100  0.00  0.00             0
ATOM     20    O   1     1      -8.762   2.554  41.053  0.00  0.00             0
ATOM     21    O   1     1      -6.847  -0.038  43.276  0.00  0.00             0
ATOM     22    O   1     1      -9.706   4.243  43.339  0.00  0.00             0
ATOM     23    O   1     1     -12.006   2.632  43.252  0.00  0.00             0
ATOM     24    O   1     1      -9.297   6.960  43.463  0.00  0.00             0
ATOM     25    O   1     1     -11.948   5.866  43.356  0.00  0.00             0
ATOM     26    O   1     1      -9.490   1.323  43.237  0.00  0.00             0
ATOM     27    H   1     1     -10.973  -1.218  40.307  0.00  0.00             0
ATOM     28    H   1     1      -8.493   3.217  40.419  0.00  0.00             0
ATOM     29    H   1     1     -11.665  -0.274  44.084  0.00  0.00             0
ATOM     30    H   1     1      -9.053   4.766  43.794  0.00  0.00             0
ATOM     31    H   1     1     -12.310   3.551  43.371  0.00  0.00             0
ATOM     32    H   1     1      -9.771  -0.842  43.149  0.00  0.00             0
ATOM     33    H   1     1      -9.288   1.441  44.188  0.00  0.00             0
ATOM     34    H   1     1     -11.967   6.101  44.306  0.00  0.00             0
ATOM     35   Al   1     1     -12.192   3.820  49.395  0.00  0.00             0
ATOM     36   Al   1     1      -9.642   8.120  49.438  0.00  0.00             0
ATOM     37   Al   1     1      -9.536   2.084  49.409  0.00  0.00             0
ATOM     38   Al   1     1     -12.258   6.743  49.386  0.00  0.00             0
ATOM     39   Si   1     1      -7.715   2.256  46.647  0.00  0.00             0
ATOM     40   Si   1     1     -10.425   6.841  46.554  0.00  0.00             0
ATOM     41   Si   1     1     -10.319   0.826  46.579  0.00  0.00             0
ATOM     42   Si   1     1     -12.867   5.306  46.568  0.00  0.00             0
ATOM     43    O   1     1     -13.110   2.476  48.187  0.00  0.00             0
ATOM     44    O   1     1     -10.643   7.047  48.156  0.00  0.00             0
ATOM     45    O   1     1     -12.653   5.151  48.275  0.00  0.00             0
ATOM     46    O   1     1     -10.234   0.641  48.208  0.00  0.00             0
ATOM     47    O   1     1     -12.902   3.831  46.114  0.00  0.00             0
ATOM     48    O   1     1     -10.340  -0.642  46.005  0.00  0.00             0
ATOM     49    O   1     1     -11.594   1.613  46.247  0.00  0.00             0
ATOM     50    O   1     1      -9.238   5.808  46.499  0.00  0.00             0
ATOM     51    O   1     1     -11.773   6.286  46.045  0.00  0.00             0
ATOM     52    O   1     1      -8.964   1.429  46.179  0.00  0.00             0
ATOM     53    O   1     1     -13.164   8.074  48.370  0.00  0.00             0
ATOM     54    O   1     1     -10.382   3.609  48.062  0.00  0.00             0
ATOM     55    O   1     1      -8.865   0.684  50.406  0.00  0.00             0
ATOM     56    O   1     1     -11.419   5.382  50.513  0.00  0.00             0
ATOM     57    O   1     1     -13.764   3.725  50.380  0.00  0.00             0
ATOM     58    O   1     1     -11.390   8.207  50.549  0.00  0.00             0
ATOM     59    O   1     1     -13.959   6.799  50.407  0.00  0.00             0
ATOM     60    O   1     1     -11.296   2.377  50.283  0.00  0.00             0
ATOM     61    H   1     1     -12.408  -0.031  48.018  0.00  0.00             0
ATOM     62    H   1     1      -9.908   4.119  47.376  0.00  0.00             0
ATOM     63    H   1     1     -13.745   0.602  51.357  0.00  0.00             0
ATOM     64    H   1     1     -11.325   5.068  51.417  0.00  0.00             0
ATOM     65    H   1     1     -14.342   4.357  50.776  0.00  0.00             0
ATOM     66    H   1     1     -11.004  -0.445  51.162  0.00  0.00             0
ATOM     67    H   1     1     -12.011   1.675  50.421  0.00  0.00             0
ATOM     68    H   1     1     -14.509   6.014  50.327  0.00  0.00             0
ATOM     69   Al   1     1     -10.281  11.802  42.140  0.00  0.00             0
ATOM     70   Al   1     1      -7.754  16.082  42.008  0.00  0.00             0
ATOM     71   Al   1     1      -7.856  10.151  42.197  0.00  0.00             0
ATOM     72   Al   1     1     -10.328  14.760  42.054  0.00  0.00             0
ATOM     73   Si   1     1      -5.921  10.309  39.408  0.00  0.00             0
ATOM     74   Si   1     1      -8.512  14.846  39.213  0.00  0.00             0
ATOM     75   Si   1     1      -8.571   8.791  39.364  0.00  0.00             0
ATOM     76   Si   1     1     -11.075  13.275  39.193  0.00  0.00             0
ATOM     77    O   1     1     -11.315  10.466  41.011  0.00  0.00             0
ATOM     78    O   1     1      -8.742  14.819  40.864  0.00  0.00             0
ATOM     79    O   1     1     -10.890  13.277  40.859  0.00  0.00             0
ATOM     80    O   1     1      -8.464   8.677  41.048  0.00  0.00             0
ATOM     81    O   1     1     -10.980  11.749  38.856  0.00  0.00             0
ATOM     82    O   1     1      -8.599   7.329  38.930  0.00  0.00             0
ATOM     83    O   1     1      -9.908   9.484  39.050  0.00  0.00             0
ATOM     84    O   1     1      -7.226  14.014  39.024  0.00  0.00             0
ATOM     85    O   1     1      -9.854  14.142  38.757  0.00  0.00             0
ATOM     86    O   1     1      -7.241   9.516  38.935  0.00  0.00             0
ATOM     87    O   1     1     -11.324  16.184  41.034  0.00  0.00             0
ATOM     88    O   1     1      -8.710  11.626  40.952  0.00  0.00             0
ATOM     89    O   1     1      -7.154   8.607  43.240  0.00  0.00             0
ATOM     90    O   1     1      -9.568  13.341  43.212  0.00  0.00             0
ATOM     91    O   1     1     -11.908  11.759  43.283  0.00  0.00             0
ATOM     92    O   1     1      -9.400  16.063  43.010  0.00  0.00             0
ATOM     93    O   1     1     -12.002  14.881  43.128  0.00  0.00             0
ATOM     94    O   1     1      -9.431  10.283  43.173  0.00  0.00             0
ATOM     95    H   1     1     -10.808   7.752  40.815  0.00  0.00             0
ATOM     96    H   1     1      -8.068  11.955  40.267  0.00  0.00             0
ATOM     97    H   1     1     -11.193   9.213  43.263  0.00  0.00             0
ATOM     98    H   1     1      -8.932  13.993  43.481  0.00  0.00             0
ATOM     99    H   1     1     -12.021  12.313  44.112  0.00  0.00             0
ATOM    100    H   1     1      -9.528   7.913  43.583  0.00  0.00             0
ATOM    101    H   1     1      -9.301  10.379  44.148  0.00  0.00             0
ATOM    102    H   1     1     -12.225  14.757  44.080  0.00  0.00             0
ATOM    103   Al   1     1     -12.212  12.621  49.574  0.00  0.00             0
ATOM    104   Al   1     1      -9.459  17.065  49.301  0.00  0.00             0
ATOM    105   Al   1     1      -9.479  11.152  49.239  0.00  0.00             0
ATOM    106   Al   1     1     -12.164  15.654  49.395  0.00  0.00             0
ATOM    107   Si   1     1      -7.732  11.231  46.498  0.00  0.00             0
ATOM    108   Si   1     1     -10.325  15.806  46.527  0.00  0.00             0
ATOM    109   Si   1     1     -10.206   9.766  46.585  0.00  0.00             0
ATOM    110   Si   1     1     -12.865  14.218  46.637  0.00  0.00             0
ATOM    111    O   1     1     -13.043  11.380  48.260  0.00  0.00             0
ATOM    112    O   1     1     -10.376  15.867  48.191  0.00  0.00             0
ATOM    113    O   1     1     -12.759  14.124  48.287  0.00  0.00             0
ATOM    114    O   1     1     -10.057   9.706  48.150  0.00  0.00             0
ATOM    115    O   1     1     -12.832  12.723  46.204  0.00  0.00             0
ATOM    116    O   1     1     -10.073   8.296  46.120  0.00  0.00             0
ATOM    117    O   1     1     -11.669  10.286  46.317  0.00  0.00             0
ATOM    118    O   1     1      -9.067  14.941  46.163  0.00  0.00             0
ATOM    119    O   1     1     -11.663  15.053  46.222  0.00  0.00             0
ATOM    120    O   1     1      -9.041  10.592  45.941  0.00  0.00             0
ATOM    121    O   1     1     -12.869  17.098  48.329  0.00  0.00             0
ATOM    122    O   1     1     -10.439  12.407  48.341  0.00  0.00             0
ATOM    123    O   1     1      -8.911   9.709  50.462  0.00  0.00             0
ATOM    124    O   1     1     -11.296  14.061  50.354  0.00  0.00             0
ATOM    125    O   1     1     -13.730  12.534  50.692  0.00  0.00             0
ATOM    126    O   1     1     -11.233  16.833  50.454  0.00  0.00             0
ATOM    127    O   1     1     -13.747  15.705  50.351  0.00  0.00             0
ATOM    128    O   1     1     -11.209  11.209  50.533  0.00  0.00             0
ATOM    129    H   1     1     -12.617   8.855  48.317  0.00  0.00             0
ATOM    130    H   1     1     -10.499  13.363  48.184  0.00  0.00             0
ATOM    131    H   1     1     -13.293   9.768  50.980  0.00  0.00             0
ATOM    132    H   1     1     -10.860  14.441  51.102  0.00  0.00             0
ATOM    133    H   1     1     -14.018  13.186  51.332  0.00  0.00             0
ATOM    134    H   1     1     -11.993   8.515  51.271  0.00  0.00             0
ATOM    135    H   1     1     -11.067  10.466  51.153  0.00  0.00             0
ATOM    136    H   1     1     -14.247  15.655  51.151  0.00  0.00             0
ATOM    137   Al   1     1      -5.215   2.726  42.303  0.00  0.00             0
ATOM    138   Al   1     1      -2.585   7.239  42.097  0.00  0.00             0
ATOM    139   Al   1     1      -2.516   1.259  42.019  0.00  0.00             0
ATOM    140   Al   1     1      -5.162   5.706  42.214  0.00  0.00             0
ATOM    141   Si   1     1      -0.852   1.373  39.388  0.00  0.00             0
ATOM    142   Si   1     1      -3.352   5.858  39.414  0.00  0.00             0
ATOM    143   Si   1     1      -3.392  -0.034  39.313  0.00  0.00             0
ATOM    144   Si   1     1      -5.952   4.391  39.409  0.00  0.00             0
ATOM    145    O   1     1      -6.125   1.513  41.056  0.00  0.00             0
ATOM    146    O   1     1      -3.439   5.993  41.062  0.00  0.00             0
ATOM    147    O   1     1      -5.698   4.381  41.038  0.00  0.00             0
ATOM    148    O   1     1      -3.276  -0.142  40.951  0.00  0.00             0
ATOM    149    O   1     1      -6.063   2.925  38.897  0.00  0.00             0
ATOM    150    O   1     1      -3.400  -1.561  38.918  0.00  0.00             0
ATOM    151    O   1     1      -4.687   0.729  39.052  0.00  0.00             0
ATOM    152    O   1     1      -2.143   4.978  39.095  0.00  0.00             0
ATOM    153    O   1     1      -4.724   5.237  38.939  0.00  0.00             0
ATOM    154    O   1     1      -2.161   0.793  38.897  0.00  0.00             0
ATOM    155    O   1     1      -6.171   7.059  41.267  0.00  0.00             0
ATOM    156    O   1     1      -3.561   2.637  41.242  0.00  0.00             0
ATOM    157    O   1     1     -12.145  -0.225  43.228  0.00  0.00             0
ATOM    158    O   1     1      -4.512   4.399  43.366  0.00  0.00             0
ATOM    159    O   1     1      -6.873   2.715  43.182  0.00  0.00             0
ATOM    160    O   1     1      -4.283   7.185  43.205  0.00  0.00             0
ATOM    161    O   1     1      -6.790   5.803  43.451  0.00  0.00             0
ATOM    162    O   1     1      -4.338   1.359  43.331  0.00  0.00             0
ATOM    163    H   1     1      -5.493  -1.338  40.875  0.00  0.00             0
ATOM    164    H   1     1      -3.234   3.534  41.170  0.00  0.00             0
ATOM    165    H   1     1      -5.942   0.254  43.504  0.00  0.00             0
ATOM    166    H   1     1      -3.892   4.633  44.088  0.00  0.00             0
ATOM    167    H   1     1      -7.096   3.582  43.557  0.00  0.00             0
ATOM    168    H   1     1      -4.653  -0.857  43.317  0.00  0.00             0
ATOM    169    H   1     1      -4.026   1.466  44.250  0.00  0.00             0
ATOM    170    H   1     1      -6.825   5.616  44.398  0.00  0.00             0
ATOM    171   Al   1     1      -6.857   3.662  49.421  0.00  0.00             0
ATOM    172   Al   1     1      -4.493   8.280  49.368  0.00  0.00             0
ATOM    173   Al   1     1      -4.315   2.208  49.367  0.00  0.00             0
ATOM    174   Al   1     1      -6.942   6.666  49.625  0.00  0.00             0
ATOM    175   Si   1     1      -2.586   2.389  46.560  0.00  0.00             0
ATOM    176   Si   1     1      -5.309   6.781  46.724  0.00  0.00             0
ATOM    177   Si   1     1      -5.148   0.757  46.620  0.00  0.00             0
ATOM    178   Si   1     1      -7.797   5.223  46.803  0.00  0.00             0
ATOM    179    O   1     1      -7.867   2.226  48.257  0.00  0.00             0
ATOM    180    O   1     1      -5.521   6.895  48.305  0.00  0.00             0
ATOM    181    O   1     1      -7.667   5.060  48.404  0.00  0.00             0
ATOM    182    O   1     1      -4.949   0.631  48.165  0.00  0.00             0
ATOM    183    O   1     1      -7.725   3.797  46.192  0.00  0.00             0
ATOM    184    O   1     1      -5.077  -0.637  46.030  0.00  0.00             0
ATOM    185    O   1     1      -6.404   1.546  46.308  0.00  0.00             0
ATOM    186    O   1     1      -4.065   5.854  46.442  0.00  0.00             0
ATOM    187    O   1     1      -6.693   6.172  46.233  0.00  0.00             0
ATOM    188    O   1     1      -3.827   1.544  46.057  0.00  0.00             0
ATOM    189    O   1     1      -7.906   8.015  48.515  0.00  0.00             0
ATOM    190    O   1     1      -5.382   3.626  48.221  0.00  0.00             0
ATOM    191    O   1     1     -14.058   0.791  50.450  0.00  0.00             0
ATOM    192    O   1     1      -6.006   5.278  50.746  0.00  0.00             0
ATOM    193    O   1     1      -8.677   3.548  50.334  0.00  0.00             0
ATOM    194    O   1     1      -6.143   8.118  50.513  0.00  0.00             0
ATOM    195    O   1     1      -8.715   6.723  50.604  0.00  0.00             0
ATOM    196    O   1     1      -5.902   2.397  50.375  0.00  0.00             0
ATOM    197    H   1     1      -7.748   0.102  47.972  0.00  0.00             0
ATOM    198    H   1     1      -4.937   4.267  47.607  0.00  0.00             0
ATOM    199    H   1     1      -8.351   0.522  51.182  0.00  0.00             0
ATOM    200    H   1     1      -5.862   5.313  51.725  0.00  0.00             0
ATOM    201    H   1     1      -9.115   4.378  50.060  0.00  0.00             0
ATOM    202    H   1     1      -6.476  -1.023  51.166  0.00  0.00             0
ATOM    203    H   1     1      -6.002   1.726  51.052  0.00  0.00             0
ATOM    204    H   1     1      -9.265   6.185  51.144  0.00  0.00             0
ATOM    205   Al   1     1      -5.299  11.690  42.108  0.00  0.00             0
ATOM    206   Al   1     1      -2.574  16.154  42.017  0.00  0.00             0
ATOM    207   Al   1     1      -2.657  10.298  42.044  0.00  0.00             0
ATOM    208   Al   1     1      -5.278  14.647  42.223  0.00  0.00             0
ATOM    209   Si   1     1      -0.846  10.322  39.380  0.00  0.00             0
ATOM    210   Si   1     1      -3.396  14.836  39.260  0.00  0.00             0
ATOM    211   Si   1     1      -3.327   8.800  39.339  0.00  0.00             0
ATOM    212   Si   1     1      -5.886  13.344  39.354  0.00  0.00             0
ATOM    213    O   1     1      -6.071  10.398  41.000  0.00  0.00             0
ATOM    214    O   1     1      -3.472  14.793  40.931  0.00  0.00             0
ATOM    215    O   1     1      -5.721  13.283  40.954  0.00  0.00             0
ATOM    216    O   1     1      -3.154   8.752  40.973  0.00  0.00             0
ATOM    217    O   1     1      -5.912  11.822  38.898  0.00  0.00             0
ATOM    218    O   1     1      -3.251   7.334  38.943  0.00  0.00             0
ATOM    219    O   1     1      -4.650   9.537  39.087  0.00  0.00             0
ATOM    220    O   1     1      -2.070  13.977  38.814  0.00  0.00             0
ATOM    221    O   1     1      -4.666  14.146  38.782  0.00  0.00             0
ATOM    222    O   1     1      -2.139   9.706  38.879  0.00  0.00             0
ATOM    223    O   1     1      -6.129  15.893  40.991  0.00  0.00             0
ATOM    224    O   1     1      -3.535  11.612  40.987  0.00  0.00             0
ATOM    225    O   1     1     -12.061   8.768  43.148  0.00  0.00             0
ATOM    226    O   1     1      -4.540  13.279  43.252  0.00  0.00             0
ATOM    227    O   1     1      -6.966  11.561  43.162  0.00  0.00             0
ATOM    228    O   1     1      -4.385  16.128  43.112  0.00  0.00             0
ATOM    229    O   1     1      -6.940  14.902  43.209  0.00  0.00             0
ATOM    230    O   1     1      -4.206  10.536  43.214  0.00  0.00             0
ATOM    231    H   1     1      -5.868   7.787  40.742  0.00  0.00             0
ATOM    232    H   1     1      -3.162  12.458  40.711  0.00  0.00             0
ATOM    233    H   1     1      -6.785   8.844  44.111  0.00  0.00             0
ATOM    234    H   1     1      -3.626  13.270  43.196  0.00  0.00             0
ATOM    235    H   1     1      -7.382  12.267  43.663  0.00  0.00             0
ATOM    236    H   1     1      -4.603   8.063  43.544  0.00  0.00             0
ATOM    237    H   1     1      -3.933  10.763  44.102  0.00  0.00             0
ATOM    238    H   1     1      -6.637  14.938  44.124  0.00  0.00             0
ATOM    239   Al   1     1      -6.910  12.597  49.307  0.00  0.00             0
ATOM    240   Al   1     1      -4.401  17.118  49.258  0.00  0.00             0
ATOM    241   Al   1     1      -4.362  11.100  49.433  0.00  0.00             0
ATOM    242   Al   1     1      -6.782  15.477  49.162  0.00  0.00             0
ATOM    243   Si   1     1      -2.567  11.220  46.688  0.00  0.00             0
ATOM    244   Si   1     1      -5.153  15.772  46.476  0.00  0.00             0
ATOM    245   Si   1     1      -5.077   9.737  46.633  0.00  0.00             0
ATOM    246   Si   1     1      -7.718  14.229  46.416  0.00  0.00             0
ATOM    247    O   1     1      -7.855  11.390  48.117  0.00  0.00             0
ATOM    248    O   1     1      -5.405  15.793  48.096  0.00  0.00             0
ATOM    249    O   1     1      -7.492  14.200  48.004  0.00  0.00             0
ATOM    250    O   1     1      -5.035   9.770  48.241  0.00  0.00             0
ATOM    251    O   1     1      -7.712  12.728  45.952  0.00  0.00             0
ATOM    252    O   1     1      -5.075   8.228  46.192  0.00  0.00             0
ATOM    253    O   1     1      -6.471  10.419  46.274  0.00  0.00             0
ATOM    254    O   1     1      -3.881  14.884  46.289  0.00  0.00             0
ATOM    255    O   1     1      -6.402  15.044  45.900  0.00  0.00             0
ATOM    256    O   1     1      -3.871  10.544  46.069  0.00  0.00             0
ATOM    257    O   1     1      -7.895  17.093  48.235  0.00  0.00             0
ATOM    258    O   1     1      -5.195  12.479  48.237  0.00  0.00             0
ATOM    259    O   1     1     -14.038   9.692  50.398  0.00  0.00             0
ATOM    260    O   1     1      -6.224  14.105  50.276  0.00  0.00             0
ATOM    261    O   1     1      -8.507  12.597  50.395  0.00  0.00             0
ATOM    262    O   1     1      -5.837  16.892  50.407  0.00  0.00             0
ATOM    263    O   1     1      -8.527  15.681  50.248  0.00  0.00             0
ATOM    264    O   1     1      -5.961  11.261  50.496  0.00  0.00             0
ATOM    265    H   1     1      -7.527   8.880  48.291  0.00  0.00             0
ATOM    266    H   1     1      -4.701  13.278  48.018  0.00  0.00             0
ATOM    267    H   1     1      -8.142   9.404  51.012  0.00  0.00             0
ATOM    268    H   1     1      -5.603  13.942  51.038  0.00  0.00             0
ATOM    269    H   1     1      -9.107  12.831  51.087  0.00  0.00             0
ATOM    270    H   1     1      -6.045   8.486  51.445  0.00  0.00             0
ATOM    271    H   1     1      -6.436  11.302  51.329  0.00  0.00             0
ATOM    272    H   1     1      -9.218  15.002  50.122  0.00  0.00             0
ATOM    273    O   1     1      -7.069   1.535  31.012  0.00  0.00             0
ATOM    274    H   1     1      -6.216   1.188  30.931  0.00  0.00             0
ATOM    275    H   1     1       2.595   0.813  30.949  0.00  0.00             0
ATOM    276    O   1     1      -5.994   3.045  28.181  0.00  0.00             0
ATOM    277    H   1     1      -5.556   3.384  28.957  0.00  0.00             0
ATOM    278    H   1     1       3.405   3.356  28.291  0.00  0.00             0
ATOM    279    O   1     1       2.720   5.977  30.040  0.00  0.00             0
ATOM    280    H   1     1      -7.728   6.094  29.139  0.00  0.00             0
ATOM    281    H   1     1       2.431   6.813  30.397  0.00  0.00             0
ATOM    282    O   1     1      -7.735   8.302  31.271  0.00  0.00             0
ATOM    283    H   1     1      -6.987   8.012  31.761  0.00  0.00             0
ATOM    284    H   1     1       2.832   9.006  30.662  0.00  0.00             0
ATOM    285    O   1     1      -7.100  10.767  30.006  0.00  0.00             0
ATOM    286    H   1     1      -6.541  11.480  29.626  0.00  0.00             0
ATOM    287    H   1     1       3.226  10.798  30.969  0.00  0.00             0
ATOM    288    O   1     1      -8.229  17.161  30.188  0.00  0.00             0
ATOM    289    H   1     1      -7.484  16.723  29.778  0.00  0.00             0
ATOM    290    H   1     1       1.554  17.516  29.488  0.00  0.00             0
ATOM    291    O   1     1      -2.301  -0.178  29.416  0.00  0.00             0
ATOM    292    H   1     1      -1.550   0.408  29.215  0.00  0.00             0
ATOM    293    H   1     1      -2.785   0.119  30.203  0.00  0.00             0
ATOM    294    O   1     1      -4.631   4.600  30.013  0.00  0.00             0
ATOM    295    H   1     1      -3.671   4.573  29.764  0.00  0.00             0
ATOM    296    H   1     1      -4.952   5.492  29.729  0.00  0.00             0
ATOM    297    O   1     1      -4.904   7.153  29.222  0.00  0.00             0
ATOM    298    H   1     1      -4.400   6.841  28.478  0.00  0.00             0
ATOM    299    H   1     1      -4.263   7.615  29.768  0.00  0.00             0
ATOM    300    O   1     1      -2.942   9.030  30.741  0.00  0.00             0
ATOM    301    H   1     1      -2.186   9.281  30.256  0.00  0.00             0
ATOM    302    H   1     1      -2.706   8.415  31.498  0.00  0.00             0
ATOM    303    O   1     1      -5.664  12.888  28.594  0.00  0.00             0
ATOM    304    H   1     1      -4.906  12.605  28.119  0.00  0.00             0
ATOM    305    H   1     1      -5.342  13.575  29.197  0.00  0.00             0
ATOM    306    O   1     1      -4.161  14.632  30.437  0.00  0.00             0
ATOM    307    H   1     1      -3.271  14.418  30.295  0.00  0.00             0
ATOM    308    H   1     1      -4.475  14.362  31.304  0.00  0.00             0
ATOM    309    O   1     1       0.196   1.053  28.676  0.00  0.00             0
ATOM    310    H   1     1       0.358   0.791  27.734  0.00  0.00             0
ATOM    311    H   1     1       0.792   1.827  28.924  0.00  0.00             0
ATOM    312    O   1     1       1.589   3.453  28.766  0.00  0.00             0
ATOM    313    H   1     1       1.078   3.971  28.234  0.00  0.00             0
ATOM    314    H   1     1       1.706   4.138  29.463  0.00  0.00             0
ATOM    315    O   1     1      -0.454   6.146  30.218  0.00  0.00             0
ATOM    316    H   1     1       0.032   6.824  29.718  0.00  0.00             0
ATOM    317    H   1     1      -0.441   6.404  31.146  0.00  0.00             0
ATOM    318    O   1     1      -0.949  10.952  30.058  0.00  0.00             0
ATOM    319    H   1     1      -1.146  11.181  29.123  0.00  0.00             0
ATOM    320    H   1     1      -1.254  11.763  30.521  0.00  0.00             0
ATOM    321    O   1     1       2.958  11.029  32.652  0.00  0.00             0
ATOM    322    H   1     1       2.017  10.889  32.683  0.00  0.00             0
ATOM    323    H   1     1       3.374  10.984  33.530  0.00  0.00             0
ATOM    324    O   1     1      -0.430  15.855  30.184  0.00  0.00             0
ATOM    325    H   1     1       0.374  16.339  30.378  0.00  0.00             0
ATOM    326    H   1     1      -1.096  16.545  29.883  0.00  0.00             0
ATOM    327    O   1     1      -5.731  16.208  35.993  0.00  0.00             0
ATOM    328    H   1     1      -5.042  16.465  36.590  0.00  0.00             0
ATOM    329    H   1     1       4.550  -1.087  35.214  0.00  0.00             0
ATOM    330    O   1     1      -9.131   4.176  34.869  0.00  0.00             0
ATOM    331    H   1     1      -8.330   3.937  35.322  0.00  0.00             0
ATOM    332    H   1     1       1.376   4.130  33.955  0.00  0.00             0
ATOM    333    O   1     1       2.017   4.028  31.922  0.00  0.00             0
ATOM    334    H   1     1      -7.721   4.664  31.574  0.00  0.00             0
ATOM    335    H   1     1       2.369   3.210  31.636  0.00  0.00             0
ATOM    336    O   1     1      -6.548  11.384  35.230  0.00  0.00             0
ATOM    337    H   1     1      -5.618  11.595  35.517  0.00  0.00             0
ATOM    338    H   1     1       3.606  10.455  35.449  0.00  0.00             0
ATOM    339    O   1     1       4.921  12.943  32.423  0.00  0.00             0
ATOM    340    H   1     1      -4.711  12.281  32.383  0.00  0.00             0
ATOM    341    H   1     1       4.115  12.355  32.577  0.00  0.00             0
ATOM    342    O   1     1      -8.297  14.982  36.432  0.00  0.00             0
ATOM    343    H   1     1      -8.486  15.808  36.875  0.00  0.00             0
ATOM    344    H   1     1       2.922  15.062  36.318  0.00  0.00             0
ATOM    345    O   1     1      -3.611  18.812  31.530  0.00  0.00             0
ATOM    346    H   1     1      -3.430  18.068  32.116  0.00  0.00             0
ATOM    347    H   1     1      -3.159   1.642  31.915  0.00  0.00             0
ATOM    348    O   1     1      -5.203   4.687  32.911  0.00  0.00             0
ATOM    349    H   1     1      -4.325   4.873  33.283  0.00  0.00             0
ATOM    350    H   1     1      -5.042   4.845  31.977  0.00  0.00             0
ATOM    351    O   1     1      -5.825   7.339  32.896  0.00  0.00             0
ATOM    352    H   1     1      -5.732   6.414  33.038  0.00  0.00             0
ATOM    353    H   1     1      -4.872   7.636  32.958  0.00  0.00             0
ATOM    354    O   1     1      -3.014   7.626  33.016  0.00  0.00             0
ATOM    355    H   1     1      -2.658   6.740  32.953  0.00  0.00             0
ATOM    356    H   1     1      -2.317   8.119  33.499  0.00  0.00             0
ATOM    357    O   1     1      -3.321  11.244  32.584  0.00  0.00             0
ATOM    358    H   1     1      -2.569  11.391  33.184  0.00  0.00             0
ATOM    359    H   1     1      -3.082  10.662  31.893  0.00  0.00             0
ATOM    360    O   1     1      -3.959  18.524  36.307  0.00  0.00             0
ATOM    361    H   1     1      -3.442  18.231  35.545  0.00  0.00             0
ATOM    362    H   1     1      -3.879  19.468  36.420  0.00  0.00             0
ATOM    363    O   1     1      -0.281  18.713  32.495  0.00  0.00             0
ATOM    364    H   1     1       0.326  18.626  33.206  0.00  0.00             0
ATOM    365    H   1     1      -0.326   1.716  32.168  0.00  0.00             0
ATOM    366    O   1     1      -0.906   3.580  31.785  0.00  0.00             0
ATOM    367    H   1     1      -1.404   3.961  31.054  0.00  0.00             0
ATOM    368    H   1     1       0.010   3.924  31.676  0.00  0.00             0
ATOM    369    O   1     1       0.025   7.111  32.772  0.00  0.00             0
ATOM    370    H   1     1       0.201   6.865  33.646  0.00  0.00             0
ATOM    371    H   1     1      -0.172   8.044  32.775  0.00  0.00             0
ATOM    372    O   1     1       0.529   9.964  31.973  0.00  0.00             0
ATOM    373    H   1     1       1.192   9.354  31.689  0.00  0.00             0
ATOM    374    H   1     1       0.116  10.337  31.175  0.00  0.00             0
ATOM    375    O   1     1      -1.538  13.603  31.056  0.00  0.00             0
ATOM    376    H   1     1      -1.025  14.333  30.650  0.00  0.00             0
ATOM    377    H   1     1      -1.514  13.891  31.929  0.00  0.00             0
ATOM    378    O   1     1      -2.515  17.678  34.041  0.00  0.00             0
ATOM    379    H   1     1      -2.027  16.836  34.012  0.00  0.00             0
ATOM    380    H   1     1      -1.854  18.353  33.823  0.00  0.00             0
ATOM    381    O   1     1     -10.123   0.054  35.230  0.00  0.00             0
ATOM    382    H   1     1      -9.236   0.278  35.561  0.00  0.00             0
ATOM    383    H   1     1      -0.282   0.897  35.483  0.00  0.00             0
ATOM    384    O   1     1     -11.302   2.666  35.966  0.00  0.00             0
ATOM    385    H   1     1     -10.568   3.097  35.538  0.00  0.00             0
ATOM    386    H   1     1      -0.711   2.528  36.856  0.00  0.00             0
ATOM    387    O   1     1       0.446   7.003  35.547  0.00  0.00             0
ATOM    388    H   1     1      -9.313   6.298  35.865  0.00  0.00             0
ATOM    389    H   1     1       0.848   7.880  35.705  0.00  0.00             0
ATOM    390    O   1     1      -9.315   9.589  35.942  0.00  0.00             0
ATOM    391    H   1     1      -8.445   9.453  35.582  0.00  0.00             0
ATOM    392    H   1     1       0.805  10.478  35.995  0.00  0.00             0
ATOM    393    O   1     1      -9.037  12.308  36.250  0.00  0.00             0
ATOM    394    H   1     1      -8.821  13.192  36.435  0.00  0.00             0
ATOM    395    H   1     1       2.121  12.043  35.944  0.00  0.00             0
ATOM    396    O   1     1     -11.068  16.240  36.866  0.00  0.00             0
ATOM    397    H   1     1     -10.487  15.533  37.021  0.00  0.00             0
ATOM    398    H   1     1      -0.407  16.790  36.076  0.00  0.00             0
ATOM    399    O   1     1      -7.653   1.165  36.141  0.00  0.00             0
ATOM    400    H   1     1      -7.277   1.199  36.988  0.00  0.00             0
ATOM    401    H   1     1      -7.076   1.852  35.754  0.00  0.00             0
ATOM    402    O   1     1      -6.311   3.358  35.159  0.00  0.00             0
ATOM    403    H   1     1      -6.250   3.742  34.266  0.00  0.00             0
ATOM    404    H   1     1      -5.391   3.317  35.380  0.00  0.00             0
ATOM    405    O   1     1      -6.862   8.799  35.011  0.00  0.00             0
ATOM    406    H   1     1      -6.894   8.416  34.156  0.00  0.00             0
ATOM    407    H   1     1      -5.944   8.603  35.345  0.00  0.00             0
ATOM    408    O   1     1      -4.219   8.551  35.511  0.00  0.00             0
ATOM    409    H   1     1      -3.960   9.443  35.729  0.00  0.00             0
ATOM    410    H   1     1      -3.782   8.392  34.647  0.00  0.00             0
ATOM    411    O   1     1      -3.768  11.331  36.034  0.00  0.00             0
ATOM    412    H   1     1      -3.840  12.327  35.857  0.00  0.00             0
ATOM    413    H   1     1      -2.850  11.113  35.880  0.00  0.00             0
ATOM    414    O   1     1      -4.297  13.752  34.879  0.00  0.00             0
ATOM    415    H   1     1      -4.849  14.332  35.373  0.00  0.00             0
ATOM    416    H   1     1      -4.803  13.510  34.049  0.00  0.00             0
ATOM    417    O   1     1      -2.560   4.944  33.440  0.00  0.00             0
ATOM    418    H   1     1      -1.948   4.317  33.028  0.00  0.00             0
ATOM    419    H   1     1      -2.126   5.251  34.213  0.00  0.00             0
ATOM    420    O   1     1      -3.624   3.622  36.267  0.00  0.00             0
ATOM    421    H   1     1      -2.935   3.397  35.656  0.00  0.00             0
ATOM    422    H   1     1      -3.183   4.336  36.855  0.00  0.00             0
ATOM    423    O   1     1      -2.113   6.126  36.109  0.00  0.00             0
ATOM    424    H   1     1      -1.219   6.507  35.918  0.00  0.00             0
ATOM    425    H   1     1      -2.778   6.860  36.211  0.00  0.00             0
ATOM    426    O   1     1      -1.379   9.395  34.209  0.00  0.00             0
ATOM    427    H   1     1      -1.207  10.119  33.604  0.00  0.00             0
ATOM    428    H   1     1      -0.535   9.185  34.627  0.00  0.00             0
ATOM    429    O   1     1      -0.867  12.308  34.455  0.00  0.00             0
ATOM    430    H   1     1      -0.141  12.297  35.073  0.00  0.00             0
ATOM    431    H   1     1      -1.145  13.186  34.401  0.00  0.00             0
ATOM    432    O   1     1      -1.904  14.947  34.583  0.00  0.00             0
ATOM    433    H   1     1      -1.590  15.197  35.467  0.00  0.00             0
ATOM    434    H   1     1      -2.781  14.589  34.599  0.00  0.00             0
ATOM    435    O   1     1      -5.823  -0.641  15.513  0.00  0.00             0
ATOM    436    H   1     1      -5.360  -0.100  14.887  0.00  0.00             0
ATOM    437    H   1     1       3.685  -0.173  15.672  0.00  0.00             0
ATOM    438    O   1     1      -5.420   3.187  16.642  0.00  0.00             0
ATOM    439    H   1     1      -4.751   2.710  16.116  0.00  0.00             0
ATOM    440    H   1     1       5.170   4.151  16.557  0.00  0.00             0
ATOM    441    O   1     1       5.782   5.719  16.691  0.00  0.00             0
ATOM    442    H   1     1      -3.586   5.706  16.962  0.00  0.00             0
ATOM    443    H   1     1       5.687   6.551  16.204  0.00  0.00             0
ATOM    444    O   1     1      -5.255   8.367  15.580  0.00  0.00             0
ATOM    445    H   1     1      -4.654   9.094  15.256  0.00  0.00             0
ATOM    446    H   1     1       4.219   8.372  15.073  0.00  0.00             0
ATOM    447    O   1     1       4.756  12.441  14.264  0.00  0.00             0
ATOM    448    H   1     1      -4.891  11.791  14.405  0.00  0.00             0
ATOM    449    H   1     1       5.147  13.287  14.300  0.00  0.00             0
ATOM    450    O   1     1      -4.779  14.857  15.285  0.00  0.00             0
ATOM    451    H   1     1      -3.808  14.790  15.335  0.00  0.00             0
ATOM    452    H   1     1       5.317  15.750  15.352  0.00  0.00             0
ATOM    453    O   1     1      -3.244   1.815  15.762  0.00  0.00             0
ATOM    454    H   1     1      -2.526   2.523  15.648  0.00  0.00             0
ATOM    455    H   1     1      -2.733   1.045  15.989  0.00  0.00             0
ATOM    456    O   1     1      -0.492   2.947  15.873  0.00  0.00             0
ATOM    457    H   1     1      -0.749   2.643  16.704  0.00  0.00             0
ATOM    458    H   1     1      -0.280   3.831  15.981  0.00  0.00             0
ATOM    459    O   1     1       0.257   5.448  16.755  0.00  0.00             0
ATOM    460    H   1     1       0.416   6.417  16.627  0.00  0.00             0
ATOM    461    H   1     1       0.850   5.114  17.445  0.00  0.00             0
ATOM    462    O   1     1      -3.625  10.654  14.952  0.00  0.00             0
ATOM    463    H   1     1      -2.732  10.922  14.601  0.00  0.00             0
ATOM    464    H   1     1      -3.445  10.797  15.878  0.00  0.00             0
ATOM    465    O   1     1      -2.081  14.661  15.189  0.00  0.00             0
ATOM    466    H   1     1      -2.041  14.289  14.315  0.00  0.00             0
ATOM    467    H   1     1      -1.208  14.542  15.576  0.00  0.00             0
ATOM    468    O   1     1      -1.519  17.597  15.831  0.00  0.00             0
ATOM    469    H   1     1      -0.696  17.563  16.275  0.00  0.00             0
ATOM    470    H   1     1      -1.713  16.685  15.661  0.00  0.00             0
ATOM    471    O   1     1      -0.872   1.744  18.486  0.00  0.00             0
ATOM    472    H   1     1      -0.913   0.814  18.718  0.00  0.00             0
ATOM    473    H   1     1      -1.324   2.367  19.036  0.00  0.00             0
ATOM    474    O   1     1       2.715   1.293  16.223  0.00  0.00             0
ATOM    475    H   1     1       3.362   1.997  16.170  0.00  0.00             0
ATOM    476    H   1     1       2.039   1.808  15.826  0.00  0.00             0
ATOM    477    O   1     1       2.462   8.347  14.766  0.00  0.00             0
ATOM    478    H   1     1       2.281   7.606  14.240  0.00  0.00             0
ATOM    479    H   1     1       1.786   8.298  15.483  0.00  0.00             0
ATOM    480    O   1     1      -1.001  11.039  14.420  0.00  0.00             0
ATOM    481    H   1     1      -0.173  11.110  13.942  0.00  0.00             0
ATOM    482    H   1     1      -0.729  11.067  15.311  0.00  0.00             0
ATOM    483    O   1     1       2.436  12.347  16.005  0.00  0.00             0
ATOM    484    H   1     1       3.279  12.235  15.593  0.00  0.00             0
ATOM    485    H   1     1       2.118  13.202  15.790  0.00  0.00             0
ATOM    486    O   1     1       1.182  17.165  17.049  0.00  0.00             0
ATOM    487    H   1     1       1.845  17.810  16.687  0.00  0.00             0
ATOM    488    H   1     1       1.271  17.189  17.985  0.00  0.00             0
ATOM    489    O   1     1      -4.144  17.181  18.043  0.00  0.00             0
ATOM    490    H   1     1      -4.459  17.069  17.161  0.00  0.00             0
ATOM    491    H   1     1       5.404  -0.169  18.336  0.00  0.00             0
ATOM    492    O   1     1      -5.972   1.362  18.989  0.00  0.00             0
ATOM    493    H   1     1      -5.797   2.020  18.315  0.00  0.00             0
ATOM    494    H   1     1       3.466   1.595  19.365  0.00  0.00             0
ATOM    495    O   1     1       4.780   6.398  19.243  0.00  0.00             0
ATOM    496    H   1     1      -5.185   5.914  18.441  0.00  0.00             0
ATOM    497    H   1     1       4.400   7.231  18.984  0.00  0.00             0
ATOM    498    O   1     1      -6.906   8.464  17.838  0.00  0.00             0
ATOM    499    H   1     1      -6.274   8.078  17.234  0.00  0.00             0
ATOM    500    H   1     1       3.542   9.394  17.950  0.00  0.00             0
ATOM    501    O   1     1      -6.530  11.071  18.136  0.00  0.00             0
ATOM    502    H   1     1      -7.170  11.329  17.466  0.00  0.00             0
ATOM    503    H   1     1       3.309  11.134  19.002  0.00  0.00             0
ATOM    504    O   1     1      -5.719  13.647  17.683  0.00  0.00             0
ATOM    505    H   1     1      -6.308  12.887  17.688  0.00  0.00             0
ATOM    506    H   1     1       4.968  13.617  16.839  0.00  0.00             0
ATOM    507    O   1     1      -1.406  19.383  22.571  0.00  0.00             0
ATOM    508    H   1     1      -1.434  20.075  21.969  0.00  0.00             0
ATOM    509    H   1     1      -0.837   0.872  22.200  0.00  0.00             0
ATOM    510    O   1     1      -1.902   3.419  20.202  0.00  0.00             0
ATOM    511    H   1     1      -2.392   4.205  19.921  0.00  0.00             0
ATOM    512    H   1     1      -1.099   3.745  20.569  0.00  0.00             0
ATOM    513    O   1     1      -2.218   5.758  18.233  0.00  0.00             0
ATOM    514    H   1     1      -1.353   5.513  17.838  0.00  0.00             0
ATOM    515    H   1     1      -2.319   6.713  18.389  0.00  0.00             0
ATOM    516    O   1     1      -2.152   8.521  18.589  0.00  0.00             0
ATOM    517    H   1     1      -1.492   9.119  18.938  0.00  0.00             0
ATOM    518    H   1     1      -2.718   9.184  18.148  0.00  0.00             0
ATOM    519    O   1     1      -3.543  10.939  17.605  0.00  0.00             0
ATOM    520    H   1     1      -3.516  11.766  18.071  0.00  0.00             0
ATOM    521    H   1     1      -4.455  10.771  17.571  0.00  0.00             0
ATOM    522    O   1     1      -1.456  16.844  18.959  0.00  0.00             0
ATOM    523    H   1     1      -2.254  16.990  18.406  0.00  0.00             0
ATOM    524    H   1     1      -1.715  16.904  19.852  0.00  0.00             0
ATOM    525    O   1     1       1.601  17.605  20.012  0.00  0.00             0
ATOM    526    H   1     1       2.516  17.436  20.306  0.00  0.00             0
ATOM    527    H   1     1       1.610   0.652  19.956  0.00  0.00             0
ATOM    528    O   1     1       1.794   2.492  19.218  0.00  0.00             0
ATOM    529    H   1     1       0.879   2.303  19.026  0.00  0.00             0
ATOM    530    H   1     1       1.959   3.446  19.333  0.00  0.00             0
ATOM    531    O   1     1       1.949   5.434  19.099  0.00  0.00             0
ATOM    532    H   1     1       2.871   5.662  19.136  0.00  0.00             0
ATOM    533    H   1     1       1.415   5.997  19.655  0.00  0.00             0
ATOM    534    O   1     1       0.867   8.046  17.045  0.00  0.00             0
ATOM    535    H   1     1       1.737   7.987  17.477  0.00  0.00             0
ATOM    536    H   1     1       0.742   8.995  17.114  0.00  0.00             0
ATOM    537    O   1     1       0.289  10.690  16.817  0.00  0.00             0
ATOM    538    H   1     1       1.065  11.181  16.438  0.00  0.00             0
ATOM    539    H   1     1       0.059  11.214  17.605  0.00  0.00             0
ATOM    540    O   1     1       0.427  14.597  16.750  0.00  0.00             0
ATOM    541    H   1     1       0.652  15.486  16.552  0.00  0.00             0
ATOM    542    H   1     1       0.285  14.441  17.716  0.00  0.00             0
ATOM    543    O   1     1      -6.088  -0.448  21.503  0.00  0.00             0
ATOM    544    H   1     1      -5.209  -0.092  21.308  0.00  0.00             0
ATOM    545    H   1     1       4.234  -0.785  22.421  0.00  0.00             0
ATOM    546    O   1     1      -4.384   3.577  23.102  0.00  0.00             0
ATOM    547    H   1     1      -3.934   3.723  23.906  0.00  0.00             0
ATOM    548    H   1     1       6.292   4.251  22.471  0.00  0.00             0
ATOM    549    O   1     1       6.246   6.189  21.843  0.00  0.00             0
ATOM    550    H   1     1      -4.585   6.063  21.086  0.00  0.00             0
ATOM    551    H   1     1       5.907   6.914  22.317  0.00  0.00             0
ATOM    552    O   1     1      -6.085   8.825  22.018  0.00  0.00             0
ATOM    553    H   1     1      -5.276   9.164  21.629  0.00  0.00             0
ATOM    554    H   1     1       3.840   9.540  22.596  0.00  0.00             0
ATOM    555    O   1     1       2.674  12.104  20.285  0.00  0.00             0
ATOM    556    H   1     1      -6.838  11.953  20.902  0.00  0.00             0
ATOM    557    H   1     1       2.494  13.012  20.303  0.00  0.00             0
ATOM    558    O   1     1      -7.087  14.857  19.821  0.00  0.00             0
ATOM    559    H   1     1      -6.576  14.594  19.016  0.00  0.00             0
ATOM    560    H   1     1       3.831  15.321  20.394  0.00  0.00             0
ATOM    561    O   1     1      -3.734   0.356  21.070  0.00  0.00             0
ATOM    562    H   1     1      -3.092   0.898  21.629  0.00  0.00             0
ATOM    563    H   1     1      -4.013   0.949  20.418  0.00  0.00             0
ATOM    564    O   1     1      -0.022   4.392  21.840  0.00  0.00             0
ATOM    565    H   1     1       0.669   4.041  22.422  0.00  0.00             0
ATOM    566    H   1     1      -0.135   5.308  22.133  0.00  0.00             0
ATOM    567    O   1     1      -1.176   7.009  22.598  0.00  0.00             0
ATOM    568    H   1     1      -1.065   7.900  22.327  0.00  0.00             0
ATOM    569    H   1     1      -2.135   6.944  22.607  0.00  0.00             0
ATOM    570    O   1     1      -3.932   9.889  20.930  0.00  0.00             0
ATOM    571    H   1     1      -3.235   9.927  20.227  0.00  0.00             0
ATOM    572    H   1     1      -4.323  10.778  20.850  0.00  0.00             0
ATOM    573    O   1     1      -4.941  12.427  21.157  0.00  0.00             0
ATOM    574    H   1     1      -4.317  12.975  20.656  0.00  0.00             0
ATOM    575    H   1     1      -4.634  12.443  22.077  0.00  0.00             0
ATOM    576    O   1     1      -2.977  13.216  19.215  0.00  0.00             0
ATOM    577    H   1     1      -2.072  12.968  19.427  0.00  0.00             0
ATOM    578    H   1     1      -3.138  13.892  18.532  0.00  0.00             0
ATOM    579    O   1     1      -0.249  -0.901  21.850  0.00  0.00             0
ATOM    580    H   1     1      -0.953  -1.502  21.669  0.00  0.00             0
ATOM    581    H   1     1       0.253  -0.824  21.008  0.00  0.00             0
ATOM    582    O   1     1       3.462   2.178  22.584  0.00  0.00             0
ATOM    583    H   1     1       3.860   1.413  22.123  0.00  0.00             0
ATOM    584    H   1     1       4.107   2.831  22.738  0.00  0.00             0
ATOM    585    O   1     1       1.768   7.668  21.297  0.00  0.00             0
ATOM    586    H   1     1       2.664   7.927  21.286  0.00  0.00             0
ATOM    587    H   1     1       1.733   7.011  22.030  0.00  0.00             0
ATOM    588    O   1     1      -0.301   9.526  21.343  0.00  0.00             0
ATOM    589    H   1     1       0.501   8.992  21.439  0.00  0.00             0
ATOM    590    H   1     1      -0.208  10.021  22.121  0.00  0.00             0
ATOM    591    O   1     1      -0.376  11.910  19.604  0.00  0.00             0
ATOM    592    H   1     1       0.313  11.290  19.892  0.00  0.00             0
ATOM    593    H   1     1       0.035  12.775  19.477  0.00  0.00             0
ATOM    594    O   1     1       0.155  14.596  19.588  0.00  0.00             0
ATOM    595    H   1     1      -0.502  15.265  19.301  0.00  0.00             0
ATOM    596    H   1     1       0.997  15.056  19.750  0.00  0.00             0
ATOM    597    O   1     1      -6.819  -1.643  24.158  0.00  0.00             0
ATOM    598    H   1     1      -6.565  -2.605  24.228  0.00  0.00             0
ATOM    599    H   1     1       4.010  -1.045  24.705  0.00  0.00             0
ATOM    600    O   1     1      -5.094   0.410  25.436  0.00  0.00             0
ATOM    601    H   1     1      -4.309   0.814  25.091  0.00  0.00             0
ATOM    602    H   1     1       5.457   0.321  26.437  0.00  0.00             0
ATOM    603    O   1     1       4.694   4.801  26.204  0.00  0.00             0
ATOM    604    H   1     1      -5.816   4.116  26.877  0.00  0.00             0
ATOM    605    H   1     1       4.092   4.694  25.539  0.00  0.00             0
ATOM    606    O   1     1      -7.880   8.567  25.306  0.00  0.00             0
ATOM    607    H   1     1      -7.891   8.837  26.216  0.00  0.00             0
ATOM    608    H   1     1       2.967   9.266  24.930  0.00  0.00             0
ATOM    609    O   1     1       3.108  10.640  23.676  0.00  0.00             0
ATOM    610    H   1     1      -8.104  10.740  23.881  0.00  0.00             0
ATOM    611    H   1     1       3.601  11.499  23.807  0.00  0.00             0
ATOM    612    O   1     1      -6.933  13.433  24.767  0.00  0.00             0
ATOM    613    H   1     1      -7.373  12.936  25.480  0.00  0.00             0
ATOM    614    H   1     1       4.329  13.469  25.017  0.00  0.00             0
ATOM    615    O   1     1      -2.158   1.354  25.049  0.00  0.00             0
ATOM    616    H   1     1      -1.547   0.702  25.451  0.00  0.00             0
ATOM    617    H   1     1      -1.856   1.339  24.098  0.00  0.00             0
ATOM    618    O   1     1      -0.599   4.081  26.689  0.00  0.00             0
ATOM    619    H   1     1       0.107   3.867  26.109  0.00  0.00             0
ATOM    620    H   1     1      -1.433   3.996  26.242  0.00  0.00             0
ATOM    621    O   1     1      -3.033   3.814  25.420  0.00  0.00             0
ATOM    622    H   1     1      -2.860   2.848  25.500  0.00  0.00             0
ATOM    623    H   1     1      -3.913   3.966  25.681  0.00  0.00             0
ATOM    624    O   1     1      -3.223   8.974  23.506  0.00  0.00             0
ATOM    625    H   1     1      -4.049   9.249  23.987  0.00  0.00             0
ATOM    626    H   1     1      -3.423   9.268  22.652  0.00  0.00             0
ATOM    627    O   1     1      -2.838  12.173  23.595  0.00  0.00             0
ATOM    628    H   1     1      -2.323  11.403  23.637  0.00  0.00             0
ATOM    629    H   1     1      -2.141  12.863  23.454  0.00  0.00             0
ATOM    630    O   1     1      -2.402  15.284  21.584  0.00  0.00             0
ATOM    631    H   1     1      -3.128  15.808  21.300  0.00  0.00             0
ATOM    632    H   1     1      -2.405  15.316  22.523  0.00  0.00             0
ATOM    633    O   1     1       0.934  -2.498  24.091  0.00  0.00             0
ATOM    634    H   1     1       0.581  -1.923  23.360  0.00  0.00             0
ATOM    635    H   1     1       1.846  -2.355  24.021  0.00  0.00             0
ATOM    636    O   1     1       2.551   1.484  25.210  0.00  0.00             0
ATOM    637    H   1     1       3.374   1.234  25.513  0.00  0.00             0
ATOM    638    H   1     1       2.716   1.480  24.278  0.00  0.00             0
ATOM    639    O   1     1       1.400   6.334  23.480  0.00  0.00             0
ATOM    640    H   1     1       1.979   7.025  23.816  0.00  0.00             0
ATOM    641    H   1     1       0.547   6.679  23.539  0.00  0.00             0
ATOM    642    O   1     1      -1.162   9.694  25.471  0.00  0.00             0
ATOM    643    H   1     1      -0.999   8.838  25.733  0.00  0.00             0
ATOM    644    H   1     1      -1.909   9.471  24.952  0.00  0.00             0
ATOM    645    O   1     1       0.529  10.620  23.708  0.00  0.00             0
ATOM    646    H   1     1      -0.166  10.364  24.390  0.00  0.00             0
ATOM    647    H   1     1       0.413  11.502  23.413  0.00  0.00             0
ATOM    648    O   1     1      -0.129  12.963  22.658  0.00  0.00             0
ATOM    649    H   1     1       0.479  13.677  22.912  0.00  0.00             0
ATOM    650    H   1     1      -0.434  13.033  21.724  0.00  0.00             0
ATOM    651    O   1     1      -5.951  16.044  28.823  0.00  0.00             0
ATOM    652    H   1     1      -5.388  15.580  29.460  0.00  0.00             0
ATOM    653    H   1     1       4.813  -1.112  28.441  0.00  0.00             0
ATOM    654    O   1     1      -4.757   0.533  27.927  0.00  0.00             0
ATOM    655    H   1     1      -4.041   0.350  28.562  0.00  0.00             0
ATOM    656    H   1     1       5.080   1.332  28.180  0.00  0.00             0
ATOM    657    O   1     1       1.647   6.289  27.483  0.00  0.00             0
ATOM    658    H   1     1      -8.598   5.865  26.643  0.00  0.00             0
ATOM    659    H   1     1       1.170   7.045  27.231  0.00  0.00             0
ATOM    660    O   1     1      -6.809   8.929  28.022  0.00  0.00             0
ATOM    661    H   1     1      -6.334   8.270  28.530  0.00  0.00             0
ATOM    662    H   1     1       3.402   9.750  28.543  0.00  0.00             0
ATOM    663    O   1     1       2.428  12.202  27.160  0.00  0.00             0
ATOM    664    H   1     1      -7.058  12.526  27.620  0.00  0.00             0
ATOM    665    H   1     1       1.749  12.248  27.852  0.00  0.00             0
ATOM    666    O   1     1      -7.857  15.691  26.888  0.00  0.00             0
ATOM    667    H   1     1      -7.586  15.135  26.130  0.00  0.00             0
ATOM    668    H   1     1       3.194  15.698  27.543  0.00  0.00             0
ATOM    669    O   1     1      -1.823  15.192  24.321  0.00  0.00             0
ATOM    670    H   1     1      -2.115  15.803  25.007  0.00  0.00             0
ATOM    671    H   1     1      -0.955  -2.826  24.421  0.00  0.00             0
ATOM    672    O   1     1      -2.138   4.482  29.141  0.00  0.00             0
ATOM    673    H   1     1      -1.714   4.103  28.318  0.00  0.00             0
ATOM    674    H   1     1      -1.536   5.267  29.400  0.00  0.00             0
ATOM    675    O   1     1      -3.471   6.793  26.787  0.00  0.00             0
ATOM    676    H   1     1      -3.952   5.979  26.491  0.00  0.00             0
ATOM    677    H   1     1      -3.845   7.618  26.516  0.00  0.00             0
ATOM    678    O   1     1      -4.637   9.208  26.058  0.00  0.00             0
ATOM    679    H   1     1      -4.207   9.906  26.576  0.00  0.00             0
ATOM    680    H   1     1      -5.426   9.137  26.565  0.00  0.00             0
ATOM    681    O   1     1      -4.352  13.993  25.577  0.00  0.00             0
ATOM    682    H   1     1      -3.562  14.006  25.047  0.00  0.00             0
ATOM    683    H   1     1      -4.137  14.493  26.406  0.00  0.00             0
ATOM    684    O   1     1      -2.716  15.502  27.203  0.00  0.00             0
ATOM    685    H   1     1      -1.824  15.112  27.276  0.00  0.00             0
ATOM    686    H   1     1      -2.735  16.205  27.832  0.00  0.00             0
ATOM    687    O   1     1       0.722  17.806  26.028  0.00  0.00             0
ATOM    688    H   1     1       1.392  18.445  25.619  0.00  0.00             0
ATOM    689    H   1     1       1.162  -0.928  26.133  0.00  0.00             0
ATOM    690    O   1     1       2.081   4.276  25.330  0.00  0.00             0
ATOM    691    H   1     1       2.361   3.372  25.222  0.00  0.00             0
ATOM    692    H   1     1       1.770   4.573  24.479  0.00  0.00             0
ATOM    693    O   1     1      -0.826   7.170  26.647  0.00  0.00             0
ATOM    694    H   1     1      -0.517   6.283  26.985  0.00  0.00             0
ATOM    695    H   1     1      -1.778   7.096  26.680  0.00  0.00             0
ATOM    696    O   1     1      -1.171  11.802  27.350  0.00  0.00             0
ATOM    697    H   1     1      -0.765  11.294  26.691  0.00  0.00             0
ATOM    698    H   1     1      -0.824  12.738  27.308  0.00  0.00             0
ATOM    699    O   1     1      -3.836  11.597  26.959  0.00  0.00             0
ATOM    700    H   1     1      -3.811  12.260  26.257  0.00  0.00             0
ATOM    701    H   1     1      -2.895  11.653  27.203  0.00  0.00             0
ATOM    702    O   1     1      -0.235  14.620  27.518  0.00  0.00             0
ATOM    703    H   1     1       0.646  14.831  27.159  0.00  0.00             0
ATOM    704    H   1     1      -0.267  14.981  28.466  0.00  0.00             0
ATOM    705   Al   1     1       6.293  12.336   8.978  0.00  0.00             0
ATOM    706   Al   1     1       3.711   7.708   9.021  0.00  0.00             0
ATOM    707   Al   1     1       3.610  13.640   8.969  0.00  0.00             0
ATOM    708   Al   1     1       6.317   9.331   8.904  0.00  0.00             0
ATOM    709   Si   1     1       1.946  13.634  11.849  0.00  0.00             0
ATOM    710   Si   1     1       4.459   9.142  11.781  0.00  0.00             0
ATOM    711   Si   1     1       4.552  15.134  11.653  0.00  0.00             0
ATOM    712   Si   1     1       7.064  10.696  11.700  0.00  0.00             0
ATOM    713    O   1     1       7.284  13.570  10.100  0.00  0.00             0
ATOM    714    O   1     1       4.551   9.014  10.118  0.00  0.00             0
ATOM    715    O   1     1       6.875  10.755  10.049  0.00  0.00             0
ATOM    716    O   1     1       4.455  15.086  10.064  0.00  0.00             0
ATOM    717    O   1     1       7.105  12.133  12.232  0.00  0.00             0
ATOM    718    O   1     1       4.344  16.589  12.117  0.00  0.00             0
ATOM    719    O   1     1       5.932  14.474  12.082  0.00  0.00             0
ATOM    720    O   1     1       3.267  10.062  12.066  0.00  0.00             0
ATOM    721    O   1     1       5.871   9.845  12.122  0.00  0.00             0
ATOM    722    O   1     1       3.306  14.241  12.169  0.00  0.00             0
ATOM    723    O   1     1       7.264   7.894  10.050  0.00  0.00             0
ATOM    724    O   1     1       4.612  12.310   9.906  0.00  0.00             0
ATOM    725    O   1     1       2.988  15.238   7.966  0.00  0.00             0
ATOM    726    O   1     1       5.661  10.834   7.809  0.00  0.00             0
ATOM    727    O   1     1       7.988  12.321   7.809  0.00  0.00             0
ATOM    728    O   1     1       5.226   7.923   7.789  0.00  0.00             0
ATOM    729    O   1     1       7.805   9.048   7.781  0.00  0.00             0
ATOM    730    O   1     1       5.506  13.651   7.706  0.00  0.00             0
ATOM    731    H   1     1       6.556  16.005   9.991  0.00  0.00             0
ATOM    732    H   1     1       4.351  11.408  10.158  0.00  0.00             0
ATOM    733    H   1     1       7.538  14.658   7.268  0.00  0.00             0
ATOM    734    H   1     1       5.567  11.399   7.049  0.00  0.00             0
ATOM    735    H   1     1       8.575  12.552   7.095  0.00  0.00             0
ATOM    736    H   1     1       5.557  16.518   6.798  0.00  0.00             0
ATOM    737    H   1     1       5.500  14.564   7.980  0.00  0.00             0
ATOM    738    H   1     1       8.163   9.890   7.558  0.00  0.00             0
ATOM    739   Al   1     1       9.736  11.927   1.706  0.00  0.00             0
ATOM    740   Al   1     1       7.141   7.489   1.651  0.00  0.00             0
ATOM    741   Al   1     1       7.168  13.309   1.714  0.00  0.00             0
ATOM    742   Al   1     1       9.644   8.936   1.767  0.00  0.00             0
ATOM    743   Si   1     1       5.382  13.372   4.544  0.00  0.00             0
ATOM    744   Si   1     1       7.875   8.698   4.619  0.00  0.00             0
ATOM    745   Si   1     1       7.914  14.756   4.431  0.00  0.00             0
ATOM    746   Si   1     1      10.541  10.183   4.496  0.00  0.00             0
ATOM    747    O   1     1      10.567  13.115   2.845  0.00  0.00             0
ATOM    748    O   1     1       7.951   8.680   2.971  0.00  0.00             0
ATOM    749    O   1     1      10.280  10.298   2.914  0.00  0.00             0
ATOM    750    O   1     1       7.778  14.890   2.816  0.00  0.00             0
ATOM    751    O   1     1      10.357  11.688   4.999  0.00  0.00             0
ATOM    752    O   1     1       7.899  16.250   4.983  0.00  0.00             0
ATOM    753    O   1     1       9.241  13.971   4.787  0.00  0.00             0
ATOM    754    O   1     1       6.628   9.596   4.942  0.00  0.00             0
ATOM    755    O   1     1       9.310   9.290   5.083  0.00  0.00             0
ATOM    756    O   1     1       6.716  13.984   4.944  0.00  0.00             0
ATOM    757    O   1     1      10.511   7.512   2.710  0.00  0.00             0
ATOM    758    O   1     1       8.031  12.015   2.845  0.00  0.00             0
ATOM    759    O   1     1       6.180  14.828   0.595  0.00  0.00             0
ATOM    760    O   1     1       8.865  10.304   0.727  0.00  0.00             0
ATOM    761    O   1     1      11.189  12.061   0.516  0.00  0.00             0
ATOM    762    O   1     1       8.801   7.488   0.770  0.00  0.00             0
ATOM    763    O   1     1      11.273   8.790   0.541  0.00  0.00             0
ATOM    764    O   1     1       8.788  13.215   0.566  0.00  0.00             0
ATOM    765    H   1     1      10.345  15.693   3.193  0.00  0.00             0
ATOM    766    H   1     1       7.486  11.292   3.277  0.00  0.00             0
ATOM    767    H   1     1      10.606  14.753   0.537  0.00  0.00             0
ATOM    768    H   1     1       8.061   9.926   0.327  0.00  0.00             0
ATOM    769    H   1     1      11.320  11.675  -0.389  0.00  0.00             0
ATOM    770    H   1     1       8.796  16.144  -0.382  0.00  0.00             0
ATOM    771    H   1     1       9.373  13.234  -0.224  0.00  0.00             0
ATOM    772    H   1     1      10.892   9.044  -0.336  0.00  0.00             0
ATOM    773   Al   1     1       6.217   3.146   8.829  0.00  0.00             0
ATOM    774   Al   1     1       3.606  -1.123   8.709  0.00  0.00             0
ATOM    775   Al   1     1       3.719   4.742   8.942  0.00  0.00             0
ATOM    776   Al   1     1       6.094   0.298   8.822  0.00  0.00             0
ATOM    777   Si   1     1       1.861   4.723  11.751  0.00  0.00             0
ATOM    778   Si   1     1       4.449   0.224  11.641  0.00  0.00             0
ATOM    779   Si   1     1       4.445   6.204  11.736  0.00  0.00             0
ATOM    780   Si   1     1       6.935   1.722  11.577  0.00  0.00             0
ATOM    781    O   1     1       7.258   4.519  10.076  0.00  0.00             0
ATOM    782    O   1     1       4.581  -0.012   9.967  0.00  0.00             0
ATOM    783    O   1     1       6.771   1.851   9.969  0.00  0.00             0
ATOM    784    O   1     1       4.294   6.271  10.076  0.00  0.00             0
ATOM    785    O   1     1       6.995   3.141  12.151  0.00  0.00             0
ATOM    786    O   1     1       4.382   7.669  12.197  0.00  0.00             0
ATOM    787    O   1     1       5.741   5.461  12.052  0.00  0.00             0
ATOM    788    O   1     1       3.283   1.153  12.013  0.00  0.00             0
ATOM    789    O   1     1       5.747   0.866  12.084  0.00  0.00             0
ATOM    790    O   1     1       3.219   5.341  12.244  0.00  0.00             0
ATOM    791    O   1     1       7.069  -1.118  10.041  0.00  0.00             0
ATOM    792    O   1     1       4.556   3.371  10.032  0.00  0.00             0
ATOM    793    O   1     1       3.143   6.237   7.840  0.00  0.00             0
ATOM    794    O   1     1       5.393   1.688   7.791  0.00  0.00             0
ATOM    795    O   1     1       7.980   3.324   7.859  0.00  0.00             0
ATOM    796    O   1     1       5.154  -1.086   7.658  0.00  0.00             0
ATOM    797    O   1     1       7.774   0.149   7.970  0.00  0.00             0
ATOM    798    O   1     1       5.320   4.401   7.869  0.00  0.00             0
ATOM    799    H   1     1       6.853   7.126  10.365  0.00  0.00             0
ATOM    800    H   1     1       4.267   2.489  10.287  0.00  0.00             0
ATOM    801    H   1     1       7.518   6.933   7.229  0.00  0.00             0
ATOM    802    H   1     1       4.713   2.163   7.255  0.00  0.00             0
ATOM    803    H   1     1       8.270   2.836   7.042  0.00  0.00             0
ATOM    804    H   1     1       4.961   7.661   6.926  0.00  0.00             0
ATOM    805    H   1     1       5.756   5.046   7.298  0.00  0.00             0
ATOM    806    H   1     1       8.260   0.997   7.988  0.00  0.00             0
ATOM    807   Al   1     1       9.657   2.806   1.607  0.00  0.00             0
ATOM    808   Al   1     1       7.090  -1.662   1.738  0.00  0.00             0
ATOM    809   Al   1     1       7.238   4.417   1.722  0.00  0.00             0
ATOM    810   Al   1     1       9.730  -0.214   1.627  0.00  0.00             0
ATOM    811   Si   1     1       5.393   4.219   4.415  0.00  0.00             0
ATOM    812   Si   1     1       8.091  -0.249   4.384  0.00  0.00             0
ATOM    813   Si   1     1       7.909   5.772   4.513  0.00  0.00             0
ATOM    814   Si   1     1      10.549   1.346   4.395  0.00  0.00             0
ATOM    815    O   1     1      10.861   4.390   2.837  0.00  0.00             0
ATOM    816    O   1     1       8.250  -0.425   2.832  0.00  0.00             0
ATOM    817    O   1     1      10.263   1.426   2.770  0.00  0.00             0
ATOM    818    O   1     1       7.795   5.797   2.910  0.00  0.00             0
ATOM    819    O   1     1      10.427   2.835   4.830  0.00  0.00             0
ATOM    820    O   1     1       7.761   7.191   4.989  0.00  0.00             0
ATOM    821    O   1     1       9.346   5.178   4.815  0.00  0.00             0
ATOM    822    O   1     1       6.847   0.676   4.563  0.00  0.00             0
ATOM    823    O   1     1       9.415   0.506   4.889  0.00  0.00             0
ATOM    824    O   1     1       6.716   4.894   5.023  0.00  0.00             0
ATOM    825    O   1     1      10.762  -1.486   2.754  0.00  0.00             0
ATOM    826    O   1     1       8.090   3.083   2.820  0.00  0.00             0
ATOM    827    O   1     1       6.411   5.908   0.587  0.00  0.00             0
ATOM    828    O   1     1       8.793   1.445   0.611  0.00  0.00             0
ATOM    829    O   1     1      11.313   2.883   0.740  0.00  0.00             0
ATOM    830    O   1     1       8.708  -1.494   0.601  0.00  0.00             0
ATOM    831    O   1     1      11.254  -0.184   0.532  0.00  0.00             0
ATOM    832    O   1     1       8.824   4.306   0.650  0.00  0.00             0
ATOM    833    H   1     1      10.051   6.654   2.811  0.00  0.00             0
ATOM    834    H   1     1       7.817   2.664   3.649  0.00  0.00             0
ATOM    835    H   1     1      11.693   5.919  -0.464  0.00  0.00             0
ATOM    836    H   1     1       7.834   1.218   0.561  0.00  0.00             0
ATOM    837    H   1     1      11.464   2.155   0.154  0.00  0.00             0
ATOM    838    H   1     1       9.406   6.877   0.422  0.00  0.00             0
ATOM    839    H   1     1       9.361   4.207  -0.146  0.00  0.00             0
ATOM    840    H   1     1      11.158  -0.475  -0.379  0.00  0.00             0
ATOM    841   Al   1     1       1.207  12.152   9.004  0.00  0.00             0
ATOM    842   Al   1     1      -1.427   7.748   8.953  0.00  0.00             0
ATOM    843   Al   1     1      -1.318  13.569   9.089  0.00  0.00             0
ATOM    844   Al   1     1       1.080   9.162   8.846  0.00  0.00             0
ATOM    845   Si   1     1      -3.149  13.610  11.697  0.00  0.00             0
ATOM    846   Si   1     1      -0.666   9.138  11.668  0.00  0.00             0
ATOM    847   Si   1     1      -0.663  15.149  11.710  0.00  0.00             0
ATOM    848   Si   1     1       1.876  10.733  11.763  0.00  0.00             0
ATOM    849    O   1     1       2.112  13.486  10.113  0.00  0.00             0
ATOM    850    O   1     1      -0.448   9.072   9.972  0.00  0.00             0
ATOM    851    O   1     1       1.827  10.839  10.190  0.00  0.00             0
ATOM    852    O   1     1      -0.799  15.154  10.103  0.00  0.00             0
ATOM    853    O   1     1       1.722  12.182  12.338  0.00  0.00             0
ATOM    854    O   1     1      -0.772  16.651  12.155  0.00  0.00             0
ATOM    855    O   1     1       0.736  14.502  12.079  0.00  0.00             0
ATOM    856    O   1     1      -1.861  10.014  11.927  0.00  0.00             0
ATOM    857    O   1     1       0.629   9.818  12.245  0.00  0.00             0
ATOM    858    O   1     1      -1.849  14.324  12.260  0.00  0.00             0
ATOM    859    O   1     1       1.972   7.643   9.881  0.00  0.00             0
ATOM    860    O   1     1      -0.435  12.356  10.184  0.00  0.00             0
ATOM    861    O   1     1       8.072  15.132   7.918  0.00  0.00             0
ATOM    862    O   1     1       0.470  10.758   7.830  0.00  0.00             0
ATOM    863    O   1     1       2.757  12.469   7.794  0.00  0.00             0
ATOM    864    O   1     1       0.111   7.994   7.727  0.00  0.00             0
ATOM    865    O   1     1       2.799   9.057   7.979  0.00  0.00             0
ATOM    866    O   1     1       0.201  13.521   8.019  0.00  0.00             0
ATOM    867    H   1     1       1.415  16.124  10.207  0.00  0.00             0
ATOM    868    H   1     1      -0.416  11.874  11.040  0.00  0.00             0
ATOM    869    H   1     1       2.496  15.192   7.094  0.00  0.00             0
ATOM    870    H   1     1      -0.189  11.089   7.153  0.00  0.00             0
ATOM    871    H   1     1       3.127  11.838   7.173  0.00  0.00             0
ATOM    872    H   1     1       0.045  16.884   6.718  0.00  0.00             0
ATOM    873    H   1     1       0.610  14.214   7.451  0.00  0.00             0
ATOM    874    H   1     1       3.408   9.567   7.452  0.00  0.00             0
ATOM    875   Al   1     1       4.580  11.743   1.818  0.00  0.00             0
ATOM    876   Al   1     1       1.963   7.406   1.533  0.00  0.00             0
ATOM    877   Al   1     1       2.166  13.393   1.506  0.00  0.00             0
ATOM    878   Al   1     1       4.591   8.870   1.593  0.00  0.00             0
ATOM    879   Si   1     1       0.242  13.125   4.455  0.00  0.00             0
ATOM    880   Si   1     1       2.877   8.811   4.388  0.00  0.00             0
ATOM    881   Si   1     1       2.712  14.757   4.427  0.00  0.00             0
ATOM    882   Si   1     1       5.335  10.339   4.571  0.00  0.00             0
ATOM    883    O   1     1       5.533  13.258   2.848  0.00  0.00             0
ATOM    884    O   1     1       2.966   8.728   2.817  0.00  0.00             0
ATOM    885    O   1     1       5.159  10.342   2.870  0.00  0.00             0
ATOM    886    O   1     1       2.690  14.735   2.790  0.00  0.00             0
ATOM    887    O   1     1       5.255  11.844   4.899  0.00  0.00             0
ATOM    888    O   1     1       2.629  16.271   4.817  0.00  0.00             0
ATOM    889    O   1     1       4.140  14.238   4.791  0.00  0.00             0
ATOM    890    O   1     1       1.575   9.585   4.839  0.00  0.00             0
ATOM    891    O   1     1       4.069   9.569   5.013  0.00  0.00             0
ATOM    892    O   1     1       1.569  13.862   4.880  0.00  0.00             0
ATOM    893    O   1     1       5.560   7.480   2.728  0.00  0.00             0
ATOM    894    O   1     1       2.812  11.929   2.540  0.00  0.00             0
ATOM    895    O   1     1      11.600  14.770   0.619  0.00  0.00             0
ATOM    896    O   1     1       3.793  10.265   0.453  0.00  0.00             0
ATOM    897    O   1     1       6.064  11.883   0.723  0.00  0.00             0
ATOM    898    O   1     1       3.741   7.500   0.565  0.00  0.00             0
ATOM    899    O   1     1       6.185   8.781   0.486  0.00  0.00             0
ATOM    900    O   1     1       3.585  13.312   0.381  0.00  0.00             0
ATOM    901    H   1     1       5.124  15.803   3.280  0.00  0.00             0
ATOM    902    H   1     1       2.379  11.100   2.756  0.00  0.00             0
ATOM    903    H   1     1       5.241  14.522   0.644  0.00  0.00             0
ATOM    904    H   1     1       2.951  10.160  -0.057  0.00  0.00             0
ATOM    905    H   1     1       6.268  11.062   0.202  0.00  0.00             0
ATOM    906    H   1     1       3.558  15.809  -0.258  0.00  0.00             0
ATOM    907    H   1     1       3.848  13.464  -0.526  0.00  0.00             0
ATOM    908    H   1     1       6.124   8.708  -0.483  0.00  0.00             0
ATOM    909   Al   1     1       1.090   3.213   9.026  0.00  0.00             0
ATOM    910   Al   1     1      -1.500  -1.318   8.911  0.00  0.00             0
ATOM    911   Al   1     1      -1.520   4.735   8.880  0.00  0.00             0
ATOM    912   Al   1     1       1.028   0.398   8.974  0.00  0.00             0
ATOM    913   Si   1     1      -3.239   4.627  11.652  0.00  0.00             0
ATOM    914   Si   1     1      -0.740   0.237  11.685  0.00  0.00             0
ATOM    915   Si   1     1      -0.712   6.207  11.621  0.00  0.00             0
ATOM    916   Si   1     1       1.818   1.794  11.745  0.00  0.00             0
ATOM    917    O   1     1       2.052   4.565  10.110  0.00  0.00             0
ATOM    918    O   1     1      -0.506   0.043  10.040  0.00  0.00             0
ATOM    919    O   1     1       1.574   1.781  10.109  0.00  0.00             0
ATOM    920    O   1     1      -0.822   6.275  10.010  0.00  0.00             0
ATOM    921    O   1     1       1.758   3.237  12.205  0.00  0.00             0
ATOM    922    O   1     1      -0.834   7.687  12.112  0.00  0.00             0
ATOM    923    O   1     1       0.579   5.522  12.055  0.00  0.00             0
ATOM    924    O   1     1      -1.999   1.052  11.916  0.00  0.00             0
ATOM    925    O   1     1       0.637   0.847  12.163  0.00  0.00             0
ATOM    926    O   1     1      -1.929   5.363  12.135  0.00  0.00             0
ATOM    927    O   1     1       1.978  -1.007   9.924  0.00  0.00             0
ATOM    928    O   1     1      -0.567   3.455  10.094  0.00  0.00             0
ATOM    929    O   1     1       8.100   6.309   7.743  0.00  0.00             0
ATOM    930    O   1     1       0.273   1.906   7.938  0.00  0.00             0
ATOM    931    O   1     1       2.562   3.403   7.887  0.00  0.00             0
ATOM    932    O   1     1      -0.019  -1.151   7.667  0.00  0.00             0
ATOM    933    O   1     1       2.697   0.299   7.831  0.00  0.00             0
ATOM    934    O   1     1       0.108   4.710   7.870  0.00  0.00             0
ATOM    935    H   1     1       1.750   6.710   9.776  0.00  0.00             0
ATOM    936    H   1     1      -1.064   2.898  10.722  0.00  0.00             0
ATOM    937    H   1     1       2.937   6.592   6.949  0.00  0.00             0
ATOM    938    H   1     1      -0.226   2.353   7.212  0.00  0.00             0
ATOM    939    H   1     1       2.185   3.625   7.006  0.00  0.00             0
ATOM    940    H   1     1      -0.182   8.057   6.820  0.00  0.00             0
ATOM    941    H   1     1       0.640   5.538   7.812  0.00  0.00             0
ATOM    942    H   1     1       2.986   0.678   7.022  0.00  0.00             0
ATOM    943   Al   1     1       4.580   2.952   1.715  0.00  0.00             0
ATOM    944   Al   1     1       1.978  -1.636   1.619  0.00  0.00             0
ATOM    945   Al   1     1       1.982   4.440   1.640  0.00  0.00             0
ATOM    946   Al   1     1       4.584  -0.080   1.737  0.00  0.00             0
ATOM    947   Si   1     1       0.313   4.357   4.384  0.00  0.00             0
ATOM    948   Si   1     1       2.824  -0.195   4.242  0.00  0.00             0
ATOM    949   Si   1     1       2.827   5.852   4.505  0.00  0.00             0
ATOM    950   Si   1     1       5.403   1.250   4.305  0.00  0.00             0
ATOM    951    O   1     1       5.537   4.147   2.863  0.00  0.00             0
ATOM    952    O   1     1       2.930  -0.303   2.636  0.00  0.00             0
ATOM    953    O   1     1       5.095   1.364   2.783  0.00  0.00             0
ATOM    954    O   1     1       2.650   5.967   2.844  0.00  0.00             0
ATOM    955    O   1     1       5.214   2.705   4.886  0.00  0.00             0
ATOM    956    O   1     1       2.943   7.333   4.941  0.00  0.00             0
ATOM    957    O   1     1       4.215   5.136   4.831  0.00  0.00             0
ATOM    958    O   1     1       1.675   0.776   4.577  0.00  0.00             0
ATOM    959    O   1     1       4.245   0.295   4.845  0.00  0.00             0
ATOM    960    O   1     1       1.611   5.072   5.051  0.00  0.00             0
ATOM    961    O   1     1       5.467  -1.365   2.820  0.00  0.00             0
ATOM    962    O   1     1       2.920   3.105   2.665  0.00  0.00             0
ATOM    963    O   1     1      11.567   6.041   0.455  0.00  0.00             0
ATOM    964    O   1     1       3.723   1.380   0.519  0.00  0.00             0
ATOM    965    O   1     1       6.060   3.077   0.641  0.00  0.00             0
ATOM    966    O   1     1       3.571  -1.485   0.494  0.00  0.00             0
ATOM    967    O   1     1       6.176  -0.287   0.557  0.00  0.00             0
ATOM    968    O   1     1       3.505   4.270   0.515  0.00  0.00             0
ATOM    969    H   1     1       4.911   6.883   3.097  0.00  0.00             0
ATOM    970    H   1     1       2.551   2.218   2.701  0.00  0.00             0
ATOM    971    H   1     1       6.022   5.339  -0.123  0.00  0.00             0
ATOM    972    H   1     1       2.770   1.312   0.416  0.00  0.00             0
ATOM    973    H   1     1       6.068   2.173   0.206  0.00  0.00             0
ATOM    974    H   1     1       4.352   6.733   0.519  0.00  0.00             0
ATOM    975    H   1     1       4.015   4.137  -0.281  0.00  0.00             0
ATOM    976    H   1     1       5.852  -0.403  -0.331  0.00  0.00             0
END
