# Supplementary material for: Competing Nuclear Quantum Effects and Hydrogen-Bond Jumps in Hydrated Kaolinite
Source: J Phys Chem Lett. 2023 Feb 6;14(6):1542–7. doi: 10.1021/acs.jpclett.2c03896 (PMC9940297; doi:10.1021/acs.jpclett.2c03896)
Supplement: Supplementary file 1 — jz2c03896_si_001.zip [file jz2c03896_si_001.zip › Clay_NQEs_HBond_Jumps_SI/silica-surface/CL/equil-2/init.data]

LAMMPS Description
 
         976  atoms
         416  bonds
         144  angles
 
           7  atom types
           2  bond types
           2  angle types

         0 19.47740691 xlo xhi
         0 33.79565568 ylo yhi
         0 145.2000000 zlo zhi
         0.11796957 -24.42703012 -3.08297027 xy xz yz
 
Masses

  1 1.008   # Hydrogen
  2 15.999  # Hydroxyl oxygen
  3 15.999  # Bridging oxygen
  4 26.982  # Octahedral aluminium
  5 28.085  # Tetrahedral silico 
  6 15.9994 # Water oxygen
  7  1.0080 # Water hydrogen
 
Bond Coeffs

  1    1.7857912 0.2922036228 -0.344065918968 0.23632849592496
  2    1.78    0.2708585 -0.327738785 0.231328959
 
Angle Coeffs

  1    0.0239 110
  2    0.0700  107.400000

Atoms
 
1 1 4 1.575 1.15462 8.17873 6.28145
2 1 4 1.575 6.05468 16.6277 6.28145
3 1 4 1.575 6.05657 5.34415 6.26822
4 1 4 1.575 1.21698 13.7931 6.26822
5 1 5 2.1 9.32391 5.69563 1.22076
6 1 5 2.1 4.48432 14.1446 1.22076
7 1 5 2.1 4.60715 2.77034 1.26423
8 1 5 2.1 -0.232436 11.2193 1.26423
9 1 3 -1.05 -0.650066 5.7391 4.27078
10 1 3 -1.05 4.2481 14.1881 4.27078
11 1 3 -1.05 -0.0151178 11.0058 4.29724
12 1 3 -1.05 4.82447 2.5568 4.29724
13 1 3 -1.05 0.0302356 8.44897 0
14 1 3 -1.05 4.86982 0 0
15 1 3 -1.05 1.89162 3.85693 0.404401
16 1 3 -1.05 6.79168 12.3059 0.404401
17 1 3 -1.05 1.96154 12.9106 0.0132281
18 1 3 -1.05 6.79923 4.46164 0.0132281
19 1 2 -0.95 -0.633058 16.2592 4.38039
20 1 2 -0.95 4.20653 7.81024 4.38039
21 1 2 -0.95 7.15828 2.52467 8.18251
22 1 2 -0.95 2.31869 10.9736 8.18251
23 1 2 -0.95 -1.8028 7.71008 8.15039
24 1 2 -0.95 3.09537 16.159 8.15039
25 1 2 -0.95 -1.78579 14.224 8.20897
26 1 2 -0.95 3.0538 5.775 8.20897
27 1 1 0.425 0.234326 0.950532 4.39361
28 1 1 0.425 5.1325 9.3995 4.39361
29 1 1 0.425 -2.05602 2.43019 9.96075
30 1 1 0.425 2.84404 10.8792 9.96075
31 1 1 0.425 -2.27334 8.21086 9.86626
32 1 1 0.425 2.56625 -0.238105 9.86626
33 1 1 0.425 2.57948 4.99644 9.81335
34 1 1 0.425 -2.26011 13.4454 9.81335
35 1 4 1.575 -2.47176 7.72142 19.7609
36 1 4 1.575 2.4283 16.1704 19.7609
37 1 4 1.575 2.43019 4.88683 19.7476
38 1 4 1.575 -2.40751 13.3358 19.7476
39 1 5 2.1 5.69752 5.23832 14.7002
40 1 5 2.1 0.857936 13.6873 14.7002
41 1 5 2.1 0.982658 2.31491 14.7436
42 1 5 2.1 -3.85693 10.762 14.7436
43 1 3 -1.05 -4.27645 5.28178 17.7502
44 1 3 -1.05 0.62361 13.7307 17.7502
45 1 3 -1.05 -3.6415 10.5485 17.7767
46 1 3 -1.05 1.19809 2.09949 17.7767
47 1 3 -1.05 -3.59615 7.99165 13.4794
48 1 3 -1.05 1.24344 -0.457314 13.4794
49 1 3 -1.05 -1.73477 3.40151 13.8838
50 1 3 -1.05 3.16529 11.8505 13.8838
51 1 3 -1.05 -1.66485 12.4552 13.4926
52 1 3 -1.05 3.17474 4.00622 13.4926
53 1 2 -0.95 -4.25944 15.8019 17.8598
54 1 2 -0.95 0.580146 7.35292 17.8598
55 1 2 -0.95 3.5319 2.06736 21.6619
56 1 2 -0.95 -1.3058 10.5163 21.6619
57 1 2 -0.95 -5.42918 7.25277 21.6298
58 1 2 -0.95 -0.529123 15.7017 21.6298
59 1 2 -0.95 -5.41218 13.7667 21.6884
60 1 2 -0.95 -0.572587 5.31769 21.6884
61 1 1 0.425 -3.39206 0.495108 17.8749
62 1 1 0.425 1.508 8.94407 17.8749
63 1 1 0.425 -5.68241 1.97476 23.4421
64 1 1 0.425 -0.782347 10.4218 23.4421
65 1 1 0.425 -5.89784 7.75355 23.3476
66 1 1 0.425 -1.05825 -0.693529 23.3476
67 1 1 0.425 -1.04502 4.54101 23.2928
68 1 1 0.425 -5.88461 12.99 23.2928
69 1 4 1.575 1.21509 25.0767 6.28145
70 1 4 1.575 6.11326 33.5256 6.28145
71 1 4 1.575 6.11704 22.2421 6.26822
72 1 4 1.575 1.27745 30.691 6.26822
73 1 5 2.1 9.38249 22.5936 1.22076
74 1 5 2.1 4.54479 31.0425 1.22076
75 1 5 2.1 4.66762 19.6683 1.26423
76 1 5 2.1 -0.171965 28.1172 1.26423
77 1 3 -1.05 -0.591484 22.637 4.27078
78 1 3 -1.05 4.30858 31.086 4.27078
79 1 3 -1.05 0.0434637 27.9037 4.29724
80 1 3 -1.05 4.88305 19.4547 4.29724
81 1 3 -1.05 0.0907069 25.3469 0
82 1 3 -1.05 4.92841 16.8979 0
83 1 3 -1.05 1.95209 20.7549 0.404401
84 1 3 -1.05 6.85026 29.2038 0.404401
85 1 3 -1.05 2.02012 29.8085 0.0132281
86 1 3 -1.05 6.85971 21.3596 0.0132281
87 1 2 -0.95 -0.572587 33.1571 4.38039
88 1 2 -0.95 4.26511 24.7082 4.38039
89 1 2 -0.95 7.21875 19.4226 8.18251
90 1 2 -0.95 2.37917 27.8716 8.18251
91 1 2 -0.95 -1.74422 24.608 8.15039
92 1 2 -0.95 3.15584 33.057 8.15039
93 1 2 -0.95 -1.72721 31.1219 8.20897
94 1 2 -0.95 3.11238 22.6729 8.20897
95 1 1 0.425 0.294797 17.8485 4.39361
96 1 1 0.425 5.19297 26.2974 4.39361
97 1 1 0.425 -1.99555 19.3281 9.96075
98 1 1 0.425 2.90262 27.7771 9.96075
99 1 1 0.425 -2.21287 25.1088 9.86626
100 1 1 0.425 2.62672 16.6598 9.86626
101 1 1 0.425 2.63995 21.8944 9.81335
102 1 1 0.425 -2.19964 30.3433 9.81335
103 1 4 1.575 -2.41129 24.6194 19.7609
104 1 4 1.575 2.48877 33.0683 19.7609
105 1 4 1.575 2.49066 21.7848 19.7476
106 1 4 1.575 -2.34893 30.2337 19.7476
107 1 5 2.1 5.758 22.1363 14.7002
108 1 5 2.1 0.918407 30.5852 14.7002
109 1 5 2.1 1.04124 19.211 14.7436
110 1 5 2.1 -3.79835 27.6599 14.7436
111 1 3 -1.05 -4.21598 22.1797 17.7502
112 1 3 -1.05 0.682191 30.6287 17.7502
113 1 3 -1.05 -3.58103 27.4464 17.7767
114 1 3 -1.05 1.25856 18.9974 17.7767
115 1 3 -1.05 -3.53568 24.8896 13.4794
116 1 3 -1.05 1.30391 16.4406 13.4794
117 1 3 -1.05 -1.6743 20.2994 13.8838
118 1 3 -1.05 3.22576 28.7484 13.8838
119 1 3 -1.05 -1.60438 29.3512 13.4926
120 1 3 -1.05 3.23521 20.9042 13.4926
121 1 2 -0.95 -4.19897 32.6998 17.8598
122 1 2 -0.95 0.640617 24.2509 17.8598
123 1 2 -0.95 3.59237 18.9653 21.6619
124 1 2 -0.95 -1.24722 27.4143 21.6619
125 1 2 -0.95 -5.36871 24.1507 21.6298
126 1 2 -0.95 -0.470542 32.5997 21.6298
127 1 2 -0.95 -5.3517 30.6646 21.6884
128 1 2 -0.95 -0.512116 22.2156 21.6884
129 1 1 0.425 -3.33159 17.393 17.8749
130 1 1 0.425 1.56847 25.842 17.8749
131 1 1 0.425 -5.62194 18.8708 23.4421
132 1 1 0.425 -0.721875 27.3198 23.4421
133 1 1 0.425 -5.83925 24.6515 23.3476
134 1 1 0.425 -0.999665 16.2025 23.3476
135 1 1 0.425 -0.986437 21.4389 23.2928
136 1 1 0.425 -5.82603 29.8879 23.2928
137 1 4 1.575 10.8943 8.17873 6.28145
138 1 4 1.575 15.7924 16.6277 6.28145
139 1 4 1.575 15.7962 5.34415 6.26822
140 1 4 1.575 10.9566 13.7931 6.26822
141 1 5 2.1 19.0617 5.69563 1.22076
142 1 5 2.1 14.2221 14.1446 1.22076
143 1 5 2.1 14.3468 2.77034 1.26423
144 1 5 2.1 9.50721 11.2193 1.26423
145 1 3 -1.05 9.08769 5.7391 4.27078
146 1 3 -1.05 13.9878 14.1881 4.27078
147 1 3 -1.05 9.72264 11.0058 4.29724
148 1 3 -1.05 14.5622 2.5568 4.29724
149 1 3 -1.05 9.76799 8.44897 0
150 1 3 -1.05 14.6076 0 0
151 1 3 -1.05 11.6313 3.85693 0.404401
152 1 3 -1.05 16.5294 12.3059 0.404401
153 1 3 -1.05 11.6993 12.9106 0.0132281
154 1 3 -1.05 16.5389 4.46164 0.0132281
155 1 2 -0.95 9.1047 16.2592 4.38039
156 1 2 -0.95 13.9443 7.81024 4.38039
157 1 2 -0.95 -2.57948 2.52467 8.18251
158 1 2 -0.95 12.0583 10.9736 8.18251
159 1 2 -0.95 7.93496 7.71008 8.15039
160 1 2 -0.95 12.835 16.159 8.15039
161 1 2 -0.95 7.95197 14.224 8.20897
162 1 2 -0.95 12.7916 5.775 8.20897
163 1 1 0.425 9.97208 0.950532 4.39361
164 1 1 0.425 14.8721 9.3995 4.39361
165 1 1 0.425 7.68363 2.43019 9.96075
166 1 1 0.425 12.5818 10.8792 9.96075
167 1 1 0.425 7.46631 8.21086 9.86626
168 1 1 0.425 12.3059 -0.238105 9.86626
169 1 1 0.425 12.3191 4.99644 9.81335
170 1 1 0.425 7.47954 13.4454 9.81335
171 1 4 1.575 7.26789 7.72142 19.7609
172 1 4 1.575 12.1679 16.1704 19.7609
173 1 4 1.575 12.1698 4.88683 19.7476
174 1 4 1.575 7.33025 13.3358 19.7476
175 1 5 2.1 15.4372 5.23832 14.7002
176 1 5 2.1 10.5976 13.6873 14.7002
177 1 5 2.1 10.7204 2.31491 14.7436
178 1 5 2.1 5.88083 10.762 14.7436
179 1 3 -1.05 5.4632 5.28178 17.7502
180 1 3 -1.05 10.3614 13.7307 17.7502
181 1 3 -1.05 6.09815 10.5485 17.7767
182 1 3 -1.05 10.9358 2.09949 17.7767
183 1 3 -1.05 6.1435 7.99165 13.4794
184 1 3 -1.05 10.9831 -0.457314 13.4794
185 1 3 -1.05 8.00488 3.40151 13.8838
186 1 3 -1.05 12.9049 11.8505 13.8838
187 1 3 -1.05 8.07291 12.4552 13.4926
188 1 3 -1.05 12.9125 4.00622 13.4926
189 1 2 -0.95 5.48021 15.8019 17.8598
190 1 2 -0.95 10.3198 7.35292 17.8598
191 1 2 -0.95 -6.20586 2.06736 21.6619
192 1 2 -0.95 8.43196 10.5163 21.6619
193 1 2 -0.95 4.31047 7.25277 21.6298
194 1 2 -0.95 9.20864 15.7017 21.6298
195 1 2 -0.95 4.32747 13.7667 21.6884
196 1 2 -0.95 9.16517 5.31769 21.6884
197 1 1 0.425 6.34759 0.495108 17.8749
198 1 1 0.425 11.2458 8.94407 17.8749
199 1 1 0.425 4.05724 1.97476 23.4421
200 1 1 0.425 8.9573 10.4218 23.4421
201 1 1 0.425 3.83992 7.75355 23.3476
202 1 1 0.425 8.67951 -0.693529 23.3476
203 1 1 0.425 8.69274 4.54101 23.2928
204 1 1 0.425 3.85315 12.99 23.2928
205 1 4 1.575 10.9529 25.0767 6.28145
206 1 4 1.575 15.8529 33.5256 6.28145
207 1 4 1.575 15.8548 22.2421 6.26822
208 1 4 1.575 11.0152 30.691 6.26822
209 1 5 2.1 19.1221 22.5936 1.22076
210 1 5 2.1 14.2825 31.0425 1.22076
211 1 5 2.1 14.4054 19.6683 1.26423
212 1 5 2.1 9.56579 28.1172 1.26423
213 1 3 -1.05 9.14816 22.637 4.27078
214 1 3 -1.05 14.0482 31.086 4.27078
215 1 3 -1.05 9.78311 27.9037 4.29724
216 1 3 -1.05 14.6227 19.4547 4.29724
217 1 3 -1.05 9.82847 25.3469 0
218 1 3 -1.05 14.6681 16.8979 0
219 1 3 -1.05 11.6898 20.7549 0.404401
220 1 3 -1.05 16.5899 29.2038 0.404401
221 1 3 -1.05 11.7598 29.8085 0.0132281
222 1 3 -1.05 16.5994 21.3596 0.0132281
223 1 2 -0.95 9.16517 33.1571 4.38039
224 1 2 -0.95 14.0048 24.7082 4.38039
225 1 2 -0.95 -2.52089 19.4226 8.18251
226 1 2 -0.95 12.1169 27.8716 8.18251
227 1 2 -0.95 7.99543 24.608 8.15039
228 1 2 -0.95 12.8936 33.057 8.15039
229 1 2 -0.95 8.01244 31.1219 8.20897
230 1 2 -0.95 12.852 22.6729 8.20897
231 1 1 0.425 10.0326 17.8485 4.39361
232 1 1 0.425 14.9326 26.2974 4.39361
233 1 1 0.425 7.74221 19.3281 9.96075
234 1 1 0.425 12.6423 27.7771 9.96075
235 1 1 0.425 7.52489 25.1088 9.86626
236 1 1 0.425 12.3645 16.6598 9.86626
237 1 1 0.425 12.3777 21.8944 9.81335
238 1 1 0.425 7.54001 30.3433 9.81335
239 1 4 1.575 7.32836 24.6194 19.7609
240 1 4 1.575 12.2265 33.0683 19.7609
241 1 4 1.575 12.2303 21.7848 19.7476
242 1 4 1.575 7.39072 30.2337 19.7476
243 1 5 2.1 15.4958 22.1363 14.7002
244 1 5 2.1 10.6562 30.5852 14.7002
245 1 5 2.1 10.7809 19.211 14.7436
246 1 5 2.1 5.9413 27.6599 14.7436
247 1 3 -1.05 5.52178 22.1797 17.7502
248 1 3 -1.05 10.4218 30.6287 17.7502
249 1 3 -1.05 6.15673 27.4464 17.7767
250 1 3 -1.05 10.9963 18.9974 17.7767
251 1 3 -1.05 6.20208 24.8896 13.4794
252 1 3 -1.05 11.0417 16.4406 13.4794
253 1 3 -1.05 8.06535 20.2994 13.8838
254 1 3 -1.05 12.9635 28.7484 13.8838
255 1 3 -1.05 8.13338 29.3512 13.4926
256 1 3 -1.05 12.973 20.9042 13.4926
257 1 2 -0.95 5.54068 32.6998 17.8598
258 1 2 -0.95 10.3784 24.2509 17.8598
259 1 2 -0.95 -6.14539 18.9653 21.6619
260 1 2 -0.95 8.49243 27.4143 21.6619
261 1 2 -0.95 4.36905 24.1507 21.6298
262 1 2 -0.95 9.26911 32.5997 21.6298
263 1 2 -0.95 4.38605 30.6646 21.6884
264 1 2 -0.95 9.22564 22.2156 21.6884
265 1 1 0.425 6.40617 17.393 17.8749
266 1 1 0.425 11.3062 25.842 17.8749
267 1 1 0.425 4.11771 18.8708 23.4421
268 1 1 0.425 9.01588 27.3198 23.4421
269 1 1 0.425 3.90039 24.6515 23.3476
270 1 1 0.425 8.73998 16.2025 23.3476
271 1 1 0.425 8.75321 21.4389 23.2928
272 1 1 0.425 3.91362 29.8879 23.2928
273 2 6 -1.1128 -15.2406 -1.92185 56.1891
274 2 7 0.5564 -13.4605 -1.92185 56.1891
275 2 7 0.5564 3.70386 -0.222988 56.1891
276 3 6 -1.1128 -15.2217 3.70953 56.1891
277 3 7 0.5564 -13.4416 3.70953 56.1891
278 3 7 0.5564 3.72276 5.4084 56.1891
279 4 6 -1.1128 4.27456 9.34281 56.1891
280 4 7 0.5564 -13.4227 9.34281 56.1891
281 4 7 0.5564 3.74166 11.0417 56.1891
282 5 6 -1.1128 -15.1821 14.9761 56.1891
283 5 7 0.5564 -13.4019 14.9761 56.1891
284 5 7 0.5564 3.76244 16.6749 56.1891
285 6 6 -1.1128 -15.1632 20.6075 56.1891
286 6 7 0.5564 -13.383 20.6075 56.1891
287 6 7 0.5564 3.78134 22.3063 56.1891
288 7 6 -1.1128 -15.1424 26.2407 56.1891
289 7 7 0.5564 -13.3623 26.2407 56.1891
290 7 7 0.5564 3.80213 27.9396 56.1891
291 8 6 -1.1128 -8.74943 -1.92185 56.1891
292 8 7 0.5564 -6.96931 -1.92185 56.1891
293 8 7 0.5564 -9.28233 -0.222988 56.1891
294 9 6 -1.1128 -8.72864 3.70953 56.1891
295 9 7 0.5564 -6.94852 3.70953 56.1891
296 9 7 0.5564 -9.26155 5.4084 56.1891
297 10 6 -1.1128 -8.70975 9.34281 56.1891
298 10 7 0.5564 -6.92963 9.34281 56.1891
299 10 7 0.5564 -9.24265 11.0417 56.1891
300 11 6 -1.1128 -8.69085 14.9761 56.1891
301 11 7 0.5564 -6.91073 14.9761 56.1891
302 11 7 0.5564 -9.22375 16.6749 56.1891
303 12 6 -1.1128 -8.67006 20.6075 56.1891
304 12 7 0.5564 -6.88994 20.6075 56.1891
305 12 7 0.5564 -9.20297 22.3063 56.1891
306 13 6 -1.1128 -8.65117 26.2407 56.1891
307 13 7 0.5564 -6.87104 26.2407 56.1891
308 13 7 0.5564 -9.18407 27.9396 56.1891
309 14 6 -1.1128 -2.25633 -1.92185 56.1891
310 14 7 0.5564 -0.476211 -1.92185 56.1891
311 14 7 0.5564 -2.78924 -0.222988 56.1891
312 15 6 -1.1128 -2.23744 3.70953 56.1891
313 15 7 0.5564 -0.457314 3.70953 56.1891
314 15 7 0.5564 -2.77034 5.4084 56.1891
315 16 6 -1.1128 -2.21665 9.34281 56.1891
316 16 7 0.5564 -0.436527 9.34281 56.1891
317 16 7 0.5564 -2.74955 11.0417 56.1891
318 17 6 -1.1128 -2.19775 14.9761 56.1891
319 17 7 0.5564 -0.417629 14.9761 56.1891
320 17 7 0.5564 -2.73065 16.6749 56.1891
321 18 6 -1.1128 -2.17885 20.6075 56.1891
322 18 7 0.5564 -0.398732 20.6075 56.1891
323 18 7 0.5564 -2.71176 22.3063 56.1891
324 19 6 -1.1128 -2.15807 26.2407 56.1891
325 19 7 0.5564 -0.377945 26.2407 56.1891
326 19 7 0.5564 -2.69097 27.9396 56.1891
327 20 6 -1.1128 -16.5956 31.6869 61.5748
328 20 7 0.5564 -14.8155 31.6869 61.5748
329 20 7 0.5564 2.23177 -0.410071 61.5748
330 21 6 -1.1128 -16.6938 3.52245 61.5748
331 21 7 0.5564 -14.9137 3.52245 61.5748
332 21 7 0.5564 2.25066 5.22131 61.5748
333 22 6 -1.1128 2.80246 9.15572 61.5748
334 22 7 0.5564 -14.8948 9.15572 61.5748
335 22 7 0.5564 2.26956 10.8546 61.5748
336 23 6 -1.1128 -16.6542 14.789 61.5748
337 23 7 0.5564 -14.874 14.789 61.5748
338 23 7 0.5564 2.29035 16.4879 61.5748
339 24 6 -1.1128 2.84215 20.4204 61.5748
340 24 7 0.5564 -14.8551 20.4204 61.5748
341 24 7 0.5564 2.30925 22.1192 61.5748
342 25 6 -1.1128 -16.6145 26.0537 61.5748
343 25 7 0.5564 -14.8343 26.0537 61.5748
344 25 7 0.5564 2.33003 27.7525 61.5748
345 26 6 -1.1128 -10.1044 31.6869 61.5748
346 26 7 0.5564 -8.32424 31.6869 61.5748
347 26 7 0.5564 -10.7544 -0.410071 61.5748
348 27 6 -1.1128 -10.2007 3.52245 61.5748
349 27 7 0.5564 -8.42062 3.52245 61.5748
350 27 7 0.5564 -10.7336 5.22131 61.5748
351 28 6 -1.1128 -10.1818 9.15572 61.5748
352 28 7 0.5564 -8.40172 9.15572 61.5748
353 28 7 0.5564 -10.7147 10.8546 61.5748
354 29 6 -1.1128 -10.1629 14.789 61.5748
355 29 7 0.5564 -8.38282 14.789 61.5748
356 29 7 0.5564 -10.6958 16.4879 61.5748
357 30 6 -1.1128 -10.1422 20.4204 61.5748
358 30 7 0.5564 -8.36204 20.4204 61.5748
359 30 7 0.5564 -10.6751 22.1192 61.5748
360 31 6 -1.1128 -10.1233 26.0537 61.5748
361 31 7 0.5564 -8.34314 26.0537 61.5748
362 31 7 0.5564 -10.6562 27.7525 61.5748
363 32 6 -1.1128 -3.61127 31.6869 61.5748
364 32 7 0.5564 -1.83114 31.6869 61.5748
365 32 7 0.5564 -4.26133 -0.410071 61.5748
366 33 6 -1.1128 -3.70953 3.52245 61.5748
367 33 7 0.5564 -1.92941 3.52245 61.5748
368 33 7 0.5564 -4.24244 5.22131 61.5748
369 34 6 -1.1128 -3.68875 9.15572 61.5748
370 34 7 0.5564 -1.90862 9.15572 61.5748
371 34 7 0.5564 -4.22165 10.8546 61.5748
372 35 6 -1.1128 -3.66985 14.789 61.5748
373 35 7 0.5564 -1.88973 14.789 61.5748
374 35 7 0.5564 -4.20275 16.4879 61.5748
375 36 6 -1.1128 -3.65095 20.4204 61.5748
376 36 7 0.5564 -1.87083 20.4204 61.5748
377 36 7 0.5564 -4.18385 22.1192 61.5748
378 37 6 -1.1128 -3.63016 26.0537 61.5748
379 37 7 0.5564 -1.85004 26.0537 61.5748
380 37 7 0.5564 -4.16307 27.7525 61.5748
381 38 6 -1.1128 -18.1848 -2.29413 66.9624
382 38 7 0.5564 -16.4047 -2.29413 66.9624
383 38 7 0.5564 0.75967 -0.595264 66.9624
384 39 6 -1.1128 -18.1659 3.33726 66.9624
385 39 7 0.5564 -16.3858 3.33726 66.9624
386 39 7 0.5564 0.778567 5.03612 66.9624
387 40 6 -1.1128 1.33037 8.97053 66.9624
388 40 7 0.5564 -16.3669 8.97053 66.9624
389 40 7 0.5564 0.797464 10.6694 66.9624
390 41 6 -1.1128 -18.1263 14.6038 66.9624
391 41 7 0.5564 -16.3461 14.6038 66.9624
392 41 7 0.5564 0.818251 16.3027 66.9624
393 42 6 -1.1128 -18.1074 20.2352 66.9624
394 42 7 0.5564 -16.3272 20.2352 66.9624
395 42 7 0.5564 0.837149 21.9341 66.9624
396 43 6 -1.1128 -18.0866 25.8685 66.9624
397 43 7 0.5564 -16.3064 25.8685 66.9624
398 43 7 0.5564 0.857936 27.5673 66.9624
399 44 6 -1.1128 -11.6936 -2.29413 66.9624
400 44 7 0.5564 -9.9135 -2.29413 66.9624
401 44 7 0.5564 -12.2265 -0.595264 66.9624
402 45 6 -1.1128 -11.6728 3.33726 66.9624
403 45 7 0.5564 -9.89272 3.33726 66.9624
404 45 7 0.5564 -12.2057 5.03612 66.9624
405 46 6 -1.1128 -11.6539 8.97053 66.9624
406 46 7 0.5564 -9.87382 8.97053 66.9624
407 46 7 0.5564 -12.1868 10.6694 66.9624
408 47 6 -1.1128 -11.635 14.6038 66.9624
409 47 7 0.5564 -9.85492 14.6038 66.9624
410 47 7 0.5564 -12.1679 16.3027 66.9624
411 48 6 -1.1128 -11.6143 20.2352 66.9624
412 48 7 0.5564 -9.83413 20.2352 66.9624
413 48 7 0.5564 -12.1472 21.9341 66.9624
414 49 6 -1.1128 -11.5954 25.8685 66.9624
415 49 7 0.5564 -9.81524 25.8685 66.9624
416 49 7 0.5564 -12.1283 27.5673 66.9624
417 50 6 -1.1128 -5.20053 -2.29413 66.9624
418 50 7 0.5564 -3.4204 -2.29413 66.9624
419 50 7 0.5564 -5.73343 -0.595264 66.9624
420 51 6 -1.1128 -5.18163 3.33726 66.9624
421 51 7 0.5564 -3.40151 3.33726 66.9624
422 51 7 0.5564 -5.71453 5.03612 66.9624
423 52 6 -1.1128 -5.16084 8.97053 66.9624
424 52 7 0.5564 -3.38072 8.97053 66.9624
425 52 7 0.5564 -5.69374 10.6694 66.9624
426 53 6 -1.1128 -5.14194 14.6038 66.9624
427 53 7 0.5564 -3.36182 14.6038 66.9624
428 53 7 0.5564 -5.67485 16.3027 66.9624
429 54 6 -1.1128 -5.12305 20.2352 66.9624
430 54 7 0.5564 -3.34293 20.2352 66.9624
431 54 7 0.5564 -5.65595 21.9341 66.9624
432 55 6 -1.1128 -5.10226 25.8685 66.9624
433 55 7 0.5564 -3.32214 25.8685 66.9624
434 55 7 0.5564 -5.63516 27.5673 66.9624
435 56 6 -1.1128 -7.88016 -0.992106 29.2605
436 56 7 0.5564 -6.10004 -0.992106 29.2605
437 56 7 0.5564 11.0643 0.706758 29.2605
438 57 6 -1.1128 -7.86126 4.63928 29.2605
439 57 7 0.5564 -6.08114 4.63928 29.2605
440 57 7 0.5564 11.0832 6.33814 29.2605
441 58 6 -1.1128 11.635 10.2726 29.2605
442 58 7 0.5564 -6.06224 10.2726 29.2605
443 58 7 0.5564 11.1021 11.9714 29.2605
444 59 6 -1.1128 -7.82158 15.9058 29.2605
445 59 7 0.5564 -6.04145 15.9058 29.2605
446 59 7 0.5564 11.1229 17.6047 29.2605
447 60 6 -1.1128 11.6747 21.5372 29.2605
448 60 7 0.5564 -6.02256 21.5372 29.2605
449 60 7 0.5564 11.1418 23.2361 29.2605
450 61 6 -1.1128 -7.78189 27.1705 29.2605
451 61 7 0.5564 -6.00177 27.1705 29.2605
452 61 7 0.5564 11.1626 28.8693 29.2605
453 62 6 -1.1128 -1.38895 -0.992106 29.2605
454 62 7 0.5564 0.391173 -0.992106 29.2605
455 62 7 0.5564 -1.92185 0.706758 29.2605
456 63 6 -1.1128 -1.36816 4.63928 29.2605
457 63 7 0.5564 0.41196 4.63928 29.2605
458 63 7 0.5564 -1.90106 6.33814 29.2605
459 64 6 -1.1128 -1.34926 10.2726 29.2605
460 64 7 0.5564 0.430858 10.2726 29.2605
461 64 7 0.5564 -1.88217 11.9714 29.2605
462 65 6 -1.1128 -1.33037 15.9058 29.2605
463 65 7 0.5564 0.449755 15.9058 29.2605
464 65 7 0.5564 -1.86327 17.6047 29.2605
465 66 6 -1.1128 -1.30958 21.5372 29.2605
466 66 7 0.5564 0.470542 21.5372 29.2605
467 66 7 0.5564 -1.84248 23.2361 29.2605
468 67 6 -1.1128 -1.29068 27.1705 29.2605
469 67 7 0.5564 0.489439 27.1705 29.2605
470 67 7 0.5564 -1.82359 28.8693 29.2605
471 68 6 -1.1128 5.10415 -0.992106 29.2605
472 68 7 0.5564 6.88427 -0.992106 29.2605
473 68 7 0.5564 4.57125 0.706758 29.2605
474 69 6 -1.1128 5.12305 4.63928 29.2605
475 69 7 0.5564 6.90317 4.63928 29.2605
476 69 7 0.5564 4.59014 6.33814 29.2605
477 70 6 -1.1128 5.14383 10.2726 29.2605
478 70 7 0.5564 6.92396 10.2726 29.2605
479 70 7 0.5564 4.61093 11.9714 29.2605
480 71 6 -1.1128 5.16273 15.9058 29.2605
481 71 7 0.5564 6.94285 15.9058 29.2605
482 71 7 0.5564 4.62983 17.6047 29.2605
483 72 6 -1.1128 5.18163 21.5372 29.2605
484 72 7 0.5564 6.96175 21.5372 29.2605
485 72 7 0.5564 4.64873 23.2361 29.2605
486 73 6 -1.1128 5.20242 27.1705 29.2605
487 73 7 0.5564 6.98254 27.1705 29.2605
488 73 7 0.5564 4.66951 28.8693 29.2605
489 74 6 -1.1128 -9.23509 32.6148 34.6462
490 74 7 0.5564 -7.45497 32.6148 34.6462
491 74 7 0.5564 9.59225 0.519675 34.6462
492 75 6 -1.1128 -9.33336 4.45219 34.6462
493 75 7 0.5564 -7.55324 4.45219 34.6462
494 75 7 0.5564 9.61115 6.15106 34.6462
495 76 6 -1.1128 10.1629 10.0855 34.6462
496 76 7 0.5564 -7.53434 10.0855 34.6462
497 76 7 0.5564 9.63004 11.7843 34.6462
498 77 6 -1.1128 -9.29367 15.7187 34.6462
499 77 7 0.5564 -7.51355 15.7187 34.6462
500 77 7 0.5564 9.65083 17.4176 34.6462
501 78 6 -1.1128 -9.27478 21.3501 34.6462
502 78 7 0.5564 -7.49465 21.3501 34.6462
503 78 7 0.5564 9.66973 23.049 34.6462
504 79 6 -1.1128 -9.25399 26.9834 34.6462
505 79 7 0.5564 -7.47387 26.9834 34.6462
506 79 7 0.5564 9.69052 28.6823 34.6462
507 80 6 -1.1128 -2.74388 32.6148 34.6462
508 80 7 0.5564 -0.96376 32.6148 34.6462
509 80 7 0.5564 -3.39395 0.519675 34.6462
510 81 6 -1.1128 -2.84026 4.45219 34.6462
511 81 7 0.5564 -1.06014 4.45219 34.6462
512 81 7 0.5564 -3.37316 6.15106 34.6462
513 82 6 -1.1128 -2.82136 10.0855 34.6462
514 82 7 0.5564 -1.04124 10.0855 34.6462
515 82 7 0.5564 -3.35426 11.7843 34.6462
516 83 6 -1.1128 -2.80246 15.7187 34.6462
517 83 7 0.5564 -1.02234 15.7187 34.6462
518 83 7 0.5564 -3.33537 17.4176 34.6462
519 84 6 -1.1128 -2.78168 21.3501 34.6462
520 84 7 0.5564 -1.00155 21.3501 34.6462
521 84 7 0.5564 -3.31458 23.049 34.6462
522 85 6 -1.1128 -2.76278 26.9834 34.6462
523 85 7 0.5564 -0.982658 26.9834 34.6462
524 85 7 0.5564 -3.29568 28.6823 34.6462
525 86 6 -1.1128 3.74922 32.6148 34.6462
526 86 7 0.5564 5.52934 32.6148 34.6462
527 86 7 0.5564 3.09915 0.519675 34.6462
528 87 6 -1.1128 3.65095 4.45219 34.6462
529 87 7 0.5564 5.43107 4.45219 34.6462
530 87 7 0.5564 3.11805 6.15106 34.6462
531 88 6 -1.1128 3.67174 10.0855 34.6462
532 88 7 0.5564 5.45186 10.0855 34.6462
533 88 7 0.5564 3.13884 11.7843 34.6462
534 89 6 -1.1128 3.69064 15.7187 34.6462
535 89 7 0.5564 5.47076 15.7187 34.6462
536 89 7 0.5564 3.15773 17.4176 34.6462
537 90 6 -1.1128 3.70953 21.3501 34.6462
538 90 7 0.5564 5.48965 21.3501 34.6462
539 90 7 0.5564 3.17663 23.049 34.6462
540 91 6 -1.1128 3.73032 26.9834 34.6462
541 91 7 0.5564 5.51044 26.9834 34.6462
542 91 7 0.5564 3.19742 28.6823 34.6462
543 92 6 -1.1128 -10.8244 -1.36438 40.032
544 92 7 0.5564 -9.04423 -1.36438 40.032
545 92 7 0.5564 8.12015 0.334482 40.032
546 93 6 -1.1128 -10.8055 4.267 40.032
547 93 7 0.5564 -9.02533 4.267 40.032
548 93 7 0.5564 8.13905 5.96587 40.032
549 94 6 -1.1128 8.69085 9.90028 40.032
550 94 7 0.5564 -9.00643 9.90028 40.032
551 94 7 0.5564 8.15795 11.5991 40.032
552 95 6 -1.1128 -10.7658 15.5335 40.032
553 95 7 0.5564 -8.98565 15.5335 40.032
554 95 7 0.5564 8.17873 17.2324 40.032
555 96 6 -1.1128 8.73053 21.1649 40.032
556 96 7 0.5564 -8.96675 21.1649 40.032
557 96 7 0.5564 8.19763 22.8638 40.032
558 97 6 -1.1128 -10.7261 26.7982 40.032
559 97 7 0.5564 -8.94596 26.7982 40.032
560 97 7 0.5564 8.21842 28.4971 40.032
561 98 6 -1.1128 -4.33314 -1.36438 40.032
562 98 7 0.5564 -2.55302 -1.36438 40.032
563 98 7 0.5564 -4.86604 0.334482 40.032
564 99 6 -1.1128 -4.31235 4.267 40.032
565 99 7 0.5564 -2.53223 4.267 40.032
566 99 7 0.5564 -4.84526 5.96587 40.032
567 100 6 -1.1128 -4.29346 9.90028 40.032
568 100 7 0.5564 -2.51334 9.90028 40.032
569 100 7 0.5564 -4.82636 11.5991 40.032
570 101 6 -1.1128 -4.27456 15.5335 40.032
571 101 7 0.5564 -2.49444 15.5335 40.032
572 101 7 0.5564 -4.80746 17.2324 40.032
573 102 6 -1.1128 -4.25377 21.1649 40.032
574 102 7 0.5564 -2.47365 21.1649 40.032
575 102 7 0.5564 -4.78668 22.8638 40.032
576 103 6 -1.1128 -4.23488 26.7982 40.032
577 103 7 0.5564 -2.45475 26.7982 40.032
578 103 7 0.5564 -4.76778 28.4971 40.032
579 104 6 -1.1128 2.15996 -1.36438 40.032
580 104 7 0.5564 3.94008 -1.36438 40.032
581 104 7 0.5564 1.62705 0.334482 40.032
582 105 6 -1.1128 2.17885 4.267 40.032
583 105 7 0.5564 3.95898 4.267 40.032
584 105 7 0.5564 1.64595 5.96587 40.032
585 106 6 -1.1128 2.19964 9.90028 40.032
586 106 7 0.5564 3.97976 9.90028 40.032
587 106 7 0.5564 1.66674 11.5991 40.032
588 107 6 -1.1128 2.21854 15.5335 40.032
589 107 7 0.5564 3.99866 15.5335 40.032
590 107 7 0.5564 1.68564 17.2324 40.032
591 108 6 -1.1128 2.23744 21.1649 40.032
592 108 7 0.5564 4.01756 21.1649 40.032
593 108 7 0.5564 1.70453 22.8638 40.032
594 109 6 -1.1128 2.25822 26.7982 40.032
595 109 7 0.5564 4.03834 26.7982 40.032
596 109 7 0.5564 1.72532 28.4971 40.032
597 110 6 -1.1128 -12.2964 -1.54958 45.4177
598 110 7 0.5564 -10.5163 -1.54958 45.4177
599 110 7 0.5564 6.64806 0.149288 45.4177
600 111 6 -1.1128 -12.2776 4.08181 45.4177
601 111 7 0.5564 -10.4974 4.08181 45.4177
602 111 7 0.5564 6.66695 5.78067 45.4177
603 112 6 -1.1128 7.21875 9.71508 45.4177
604 112 7 0.5564 -10.4785 9.71508 45.4177
605 112 7 0.5564 6.68585 11.4139 45.4177
606 113 6 -1.1128 -12.2379 15.3484 45.4177
607 113 7 0.5564 -10.4577 15.3484 45.4177
608 113 7 0.5564 6.70664 17.0472 45.4177
609 114 6 -1.1128 7.25844 20.9797 45.4177
610 114 7 0.5564 -10.4388 20.9797 45.4177
611 114 7 0.5564 6.72554 22.6786 45.4177
612 115 6 -1.1128 -12.1982 26.613 45.4177
613 115 7 0.5564 -10.4181 26.613 45.4177
614 115 7 0.5564 6.74632 28.3119 45.4177
615 116 6 -1.1128 -5.80524 -1.54958 45.4177
616 116 7 0.5564 -4.02512 -1.54958 45.4177
617 116 7 0.5564 -6.33814 0.149288 45.4177
618 117 6 -1.1128 -5.78445 4.08181 45.4177
619 117 7 0.5564 -4.00433 4.08181 45.4177
620 117 7 0.5564 -6.31735 5.78067 45.4177
621 118 6 -1.1128 -5.76555 9.71508 45.4177
622 118 7 0.5564 -3.98543 9.71508 45.4177
623 118 7 0.5564 -6.29846 11.4139 45.4177
624 119 6 -1.1128 -5.74666 15.3484 45.4177
625 119 7 0.5564 -3.96654 15.3484 45.4177
626 119 7 0.5564 -6.27956 17.0472 45.4177
627 120 6 -1.1128 -5.72587 20.9797 45.4177
628 120 7 0.5564 -3.94575 20.9797 45.4177
629 120 7 0.5564 -6.25877 22.6786 45.4177
630 121 6 -1.1128 -5.70697 26.613 45.4177
631 121 7 0.5564 -3.92685 26.613 45.4177
632 121 7 0.5564 -6.23988 28.3119 45.4177
633 122 6 -1.1128 0.68786 -1.54958 45.4177
634 122 7 0.5564 2.46798 -1.54958 45.4177
635 122 7 0.5564 0.154958 0.149288 45.4177
636 123 6 -1.1128 0.706758 4.08181 45.4177
637 123 7 0.5564 2.48688 4.08181 45.4177
638 123 7 0.5564 0.173855 5.78067 45.4177
639 124 6 -1.1128 0.727545 9.71508 45.4177
640 124 7 0.5564 2.50767 9.71508 45.4177
641 124 7 0.5564 0.194642 11.4139 45.4177
642 125 6 -1.1128 0.746442 15.3484 45.4177
643 125 7 0.5564 2.52656 15.3484 45.4177
644 125 7 0.5564 0.213539 17.0472 45.4177
645 126 6 -1.1128 0.765339 20.9797 45.4177
646 126 7 0.5564 2.54546 20.9797 45.4177
647 126 7 0.5564 0.232436 22.6786 45.4177
648 127 6 -1.1128 0.786126 26.613 45.4177
649 127 7 0.5564 2.56625 26.613 45.4177
650 127 7 0.5564 0.253223 28.3119 45.4177
651 128 6 -1.1128 -13.6514 32.0573 50.8053
652 128 7 0.5564 -11.8713 32.0573 50.8053
653 128 7 0.5564 5.17596 -0.0377945 50.8053
654 129 6 -1.1128 -13.7496 3.89473 50.8053
655 129 7 0.5564 -11.9695 3.89473 50.8053
656 129 7 0.5564 5.19486 5.59359 50.8053
657 130 6 -1.1128 5.74666 9.528 50.8053
658 130 7 0.5564 -11.9506 9.528 50.8053
659 130 7 0.5564 5.21375 11.2269 50.8053
660 131 6 -1.1128 -13.71 15.1613 50.8053
661 131 7 0.5564 -11.9298 15.1613 50.8053
662 131 7 0.5564 5.23454 16.8601 50.8053
663 132 6 -1.1128 5.78634 20.7927 50.8053
664 132 7 0.5564 -11.9109 20.7927 50.8053
665 132 7 0.5564 5.25344 22.4915 50.8053
666 133 6 -1.1128 -13.6703 26.4259 50.8053
667 133 7 0.5564 -11.8902 26.4259 50.8053
668 133 7 0.5564 5.27423 28.1248 50.8053
669 134 6 -1.1128 -7.16017 32.0573 50.8053
670 134 7 0.5564 -5.38005 32.0573 50.8053
671 134 7 0.5564 -7.81024 -0.0377945 50.8053
672 135 6 -1.1128 -7.25655 3.89473 50.8053
673 135 7 0.5564 -5.47643 3.89473 50.8053
674 135 7 0.5564 -7.78945 5.59359 50.8053
675 136 6 -1.1128 -7.23765 9.528 50.8053
676 136 7 0.5564 -5.45753 9.528 50.8053
677 136 7 0.5564 -7.77055 11.2269 50.8053
678 137 6 -1.1128 -7.21875 15.1613 50.8053
679 137 7 0.5564 -5.43863 15.1613 50.8053
680 137 7 0.5564 -7.75166 16.8601 50.8053
681 138 6 -1.1128 -7.19797 20.7927 50.8053
682 138 7 0.5564 -5.41784 20.7927 50.8053
683 138 7 0.5564 -7.73087 22.4915 50.8053
684 139 6 -1.1128 -7.17907 26.4259 50.8053
685 139 7 0.5564 -5.39895 26.4259 50.8053
686 139 7 0.5564 -7.71197 28.1248 50.8053
687 140 6 -1.1128 -0.667073 32.0573 50.8053
688 140 7 0.5564 1.11305 32.0573 50.8053
689 140 7 0.5564 -1.31714 -0.0377945 50.8053
690 141 6 -1.1128 -0.765339 3.89473 50.8053
691 141 7 0.5564 1.01478 3.89473 50.8053
692 141 7 0.5564 -1.29824 5.59359 50.8053
693 142 6 -1.1128 -0.744552 9.528 50.8053
694 142 7 0.5564 1.03557 9.528 50.8053
695 142 7 0.5564 -1.27745 11.2269 50.8053
696 143 6 -1.1128 -0.725655 15.1613 50.8053
697 143 7 0.5564 1.05447 15.1613 50.8053
698 143 7 0.5564 -1.25856 16.8601 50.8053
699 144 6 -1.1128 -0.706758 20.7927 50.8053
700 144 7 0.5564 1.07336 20.7927 50.8053
701 144 7 0.5564 -1.23966 22.4915 50.8053
702 145 6 -1.1128 -0.685971 26.4259 50.8053
703 145 7 0.5564 1.09415 26.4259 50.8053
704 145 7 0.5564 -1.21887 28.1248 50.8053
705 146 4 1.575	-4.053 11.812 48.009
706 146 4 1.575	-6.646 7.341 48.009
707 146 4 1.575	-6.647 13.312 48.016
708 146 4 1.575	-4.086 8.841 48.016
709 146 5 2.1	-8.376 13.126 50.687
710 146 5 2.1	-5.815 8.655 50.687
711 146 5 2.1	-5.880 14.674 50.664
712 146 5 2.1	-3.319 10.203 50.664
713 146 3 -1.05	-3.098 13.103 49.073
714 146 3 -1.05	-5.690 8.632 49.073
715 146 3 -1.05	-3.434 10.316 49.059
716 146 3 -1.05	-5.995 14.787 49.059
717 146 3 -1.05	-3.458 11.669 51.333
718 146 3 -1.05	-6.019 16.140 51.333
719 146 3 -1.05	-4.443 14.099 51.119
720 146 3 -1.05	-7.036 9.628 51.119
721 146 3 -1.05	-4.480 9.308 51.326
722 146 3 -1.05	-7.040 13.779 51.326
723 146 2 -0.95	-3.107 7.536 49.015
724 146 2 -0.95	-5.668 12.007 49.015
725 146 2 -0.95	-7.230 14.804 47.003
726 146 2 -0.95	-4.669 10.333 47.003
727 146 2 -0.95	-2.488 12.060 47.020
728 146 2 -0.95	-5.080 7.589 47.020
729 146 2 -0.95	-2.497 8.613 46.989
730 146 2 -0.95	-5.058 13.084 46.989
731 146 1 0.425	-3.566 15.637 49.008
732 146 1 0.425	-6.158 11.166 49.008
733 146 1 0.425	-2.354 14.854 46.062
734 146 1 0.425	-4.947 10.383 46.062
735 146 1 0.425	-2.239 11.795 46.112
736 146 1 0.425	-4.800 16.266 46.112
737 146 1 0.425	-4.807 13.496 46.140
738 146 1 0.425	-2.246 9.025 46.140
739 146 4 1.575	-2.134 12.054 40.876
740 146 4 1.575	-4.727 7.583 40.876
741 146 4 1.575	-4.728 13.554 40.883
742 146 4 1.575	-2.168 9.083 40.883
743 146 5 2.1	-6.457 13.368 43.554
744 146 5 2.1	-3.896 8.897 43.554
745 146 5 2.1	-3.962 14.915 43.531
746 146 5 2.1	-1.401 10.445 43.531
747 146 3 -1.05	-1.179 13.345 41.940
748 146 3 -1.05	-3.772 8.874 41.940
749 146 3 -1.05	-1.515 10.558 41.926
750 146 3 -1.05	-4.076 15.029 41.926
751 146 3 -1.05	-1.539 11.911 44.200
752 146 3 -1.05	-4.100 16.382 44.200
753 146 3 -1.05	-2.524 14.340 43.986
754 146 3 -1.05	-5.117 9.869 43.986
755 146 3 -1.05	-2.561 9.549 44.193
756 146 3 -1.05	-5.122 14.020 44.193
757 146 2 -0.95	-1.188 7.778 41.882
758 146 2 -0.95	-3.749 12.249 41.882
759 146 2 -0.95	-5.311 15.046 39.870
760 146 2 -0.95	-2.751 10.575 39.870
761 146 2 -0.95	-0.569 12.302 39.887
762 146 2 -0.95	-3.162 7.831 39.887
763 146 2 -0.95	-0.578 8.855 39.856
764 146 2 -0.95	-3.139 13.326 39.856
765 146 1 0.425	-1.647 15.878 41.874
766 146 1 0.425	-4.240 11.407 41.874
767 146 1 0.425	-0.435 15.095 38.928
768 146 1 0.425	-3.028 10.625 38.928
769 146 1 0.425	-0.321 12.037 38.978
770 146 1 0.425	-2.882 16.507 38.978
771 146 1 0.425	-2.889 13.737 39.007
772 146 1 0.425	-0.328 9.266 39.007
773 146 4 1.575	-4.085 2.870 48.009
774 146 4 1.575	-6.677 -1.601 48.009
775 146 4 1.575	-6.679 4.370 48.016
776 146 4 1.575	-4.118 -0.101 48.016
777 146 5 2.1	-8.407 4.184 50.687
778 146 5 2.1	-5.847 -0.287 50.687
779 146 5 2.1	-5.912 5.732 50.664
780 146 5 2.1	-3.351 1.261 50.664
781 146 3 -1.05	-3.129 4.161 49.073
782 146 3 -1.05	-5.722 -0.310 49.073
783 146 3 -1.05	-3.465 1.374 49.059
784 146 3 -1.05	-6.026 5.845 49.059
785 146 3 -1.05	-3.490 2.727 51.333
786 146 3 -1.05	-6.050 7.198 51.333
787 146 3 -1.05	-4.475 5.157 51.119
788 146 3 -1.05	-7.067 0.686 51.119
789 146 3 -1.05	-4.511 0.366 51.326
790 146 3 -1.05	-7.072 4.837 51.326
791 146 2 -0.95	-3.139 -1.406 49.015
792 146 2 -0.95	-5.699 3.065 49.015
793 146 2 -0.95	-7.262 5.862 47.003
794 146 2 -0.95	-4.701 1.391 47.003
795 146 2 -0.95	-2.519 3.118 47.020
796 146 2 -0.95	-5.112 -1.353 47.020
797 146 2 -0.95	-2.528 -0.329 46.989
798 146 2 -0.95	-5.089 4.142 46.989
799 146 1 0.425	-3.598 6.695 49.008
800 146 1 0.425	-6.190 2.224 49.008
801 146 1 0.425	-2.386 5.912 46.062
802 146 1 0.425	-4.978 1.441 46.062
803 146 1 0.425	-2.271 2.853 46.112
804 146 1 0.425	-4.832 7.324 46.112
805 146 1 0.425	-4.839 4.554 46.140
806 146 1 0.425	-2.278 0.083 46.140
807 146 4 1.575	-2.166 3.112 40.876
808 146 4 1.575	-4.759 -1.359 40.876
809 146 4 1.575	-4.760 4.612 40.883
810 146 4 1.575	-2.199 0.141 40.883
811 146 5 2.1	-6.489 4.426 43.554
812 146 5 2.1	-3.928 -0.045 43.554
813 146 5 2.1	-3.993 5.974 43.531
814 146 5 2.1	-1.432 1.503 43.531
815 146 3 -1.05	-1.211 4.403 41.940
816 146 3 -1.05	-3.803 -0.068 41.940
817 146 3 -1.05	-1.547 1.616 41.926
818 146 3 -1.05	-4.108 6.087 41.926
819 146 3 -1.05	-1.571 2.969 44.200
820 146 3 -1.05	-4.132 7.440 44.200
821 146 3 -1.05	-2.556 5.398 43.986
822 146 3 -1.05	-5.149 0.927 43.986
823 146 3 -1.05	-2.593 0.608 44.193
824 146 3 -1.05	-5.154 5.078 44.193
825 146 2 -0.95	-1.220 -1.164 41.882
826 146 2 -0.95	-3.781 3.307 41.882
827 146 2 -0.95	-5.343 6.104 39.870
828 146 2 -0.95	-2.782 1.633 39.870
829 146 2 -0.95	-0.601 3.360 39.887
830 146 2 -0.95	-3.193 -1.111 39.887
831 146 2 -0.95	-0.610 -0.087 39.856
832 146 2 -0.95	-3.171 4.384 39.856
833 146 1 0.425	-1.679 6.936 41.874
834 146 1 0.425	-4.272 2.465 41.874
835 146 1 0.425	-0.467 6.154 38.928
836 146 1 0.425	-3.060 1.683 38.928
837 146 1 0.425	-0.352 3.095 38.978
838 146 1 0.425	-2.913 7.566 38.978
839 146 1 0.425	-2.920 4.795 39.007
840 146 1 0.425	-0.359 0.324 39.007
841 146 4 1.575	-9.207 11.812 48.009
842 146 4 1.575	-11.799 7.341 48.009
843 146 4 1.575	-11.801 13.312 48.016
844 146 4 1.575	-9.240 8.841 48.016
845 146 5 2.1	-13.529 13.126 50.687
846 146 5 2.1	-10.968 8.655 50.687
847 146 5 2.1	-11.034 14.674 50.664
848 146 5 2.1	-8.473 10.203 50.664
849 146 3 -1.05	-8.251 13.103 49.073
850 146 3 -1.05	-10.844 8.632 49.073
851 146 3 -1.05	-8.587 10.316 49.059
852 146 3 -1.05	-11.148 14.787 49.059
853 146 3 -1.05	-8.611 11.669 51.333
854 146 3 -1.05	-11.172 16.140 51.333
855 146 3 -1.05	-9.597 14.099 51.119
856 146 3 -1.05	-12.189 9.628 51.119
857 146 3 -1.05	-9.633 9.308 51.326
858 146 3 -1.05	-12.194 13.779 51.326
859 146 2 -0.95	-8.260 7.536 49.015
860 146 2 -0.95	-10.821 12.007 49.015
861 146 2 -0.95	-2.077 14.804 47.003
862 146 2 -0.95	-9.823 10.333 47.003
863 146 2 -0.95	-7.641 12.060 47.020
864 146 2 -0.95	-10.234 7.589 47.020
865 146 2 -0.95	-7.650 8.613 46.989
866 146 2 -0.95	-10.211 13.084 46.989
867 146 1 0.425	-8.719 15.637 49.008
868 146 1 0.425	-11.312 11.166 49.008
869 146 1 0.425	-7.508 14.854 46.062
870 146 1 0.425	-10.100 10.383 46.062
871 146 1 0.425	-7.393 11.795 46.112
872 146 1 0.425	-9.954 16.266 46.112
873 146 1 0.425	-9.961 13.496 46.140
874 146 1 0.425	-7.400 9.025 46.140
875 146 4 1.575	-7.288 12.054 40.876
876 146 4 1.575	-9.881 7.583 40.876
877 146 4 1.575	-9.882 13.554 40.883
878 146 4 1.575	-7.321 9.083 40.883
879 146 5 2.1	-11.611 13.368 43.554
880 146 5 2.1	-9.050 8.897 43.554
881 146 5 2.1	-9.115 14.915 43.531
882 146 5 2.1	-6.554 10.445 43.531
883 146 3 -1.05	-6.333 13.345 41.940
884 146 3 -1.05	-8.925 8.874 41.940
885 146 3 -1.05	-6.669 10.558 41.926
886 146 3 -1.05	-9.229 15.029 41.926
887 146 3 -1.05	-6.693 11.911 44.200
888 146 3 -1.05	-9.254 16.382 44.200
889 146 3 -1.05	-7.678 14.340 43.986
890 146 3 -1.05	-10.271 9.869 43.986
891 146 3 -1.05	-7.714 9.549 44.193
892 146 3 -1.05	-10.275 14.020 44.193
893 146 2 -0.95	-6.342 7.778 41.882
894 146 2 -0.95	-8.903 12.249 41.882
895 146 2 -0.95	-0.158 15.046 39.870
896 146 2 -0.95	-7.904 10.575 39.870
897 146 2 -0.95	-5.723 12.302 39.887
898 146 2 -0.95	-8.315 7.831 39.887
899 146 2 -0.95	-5.732 8.855 39.856
900 146 2 -0.95	-8.292 13.326 39.856
901 146 1 0.425	-6.801 15.878 41.874
902 146 1 0.425	-9.393 11.407 41.874
903 146 1 0.425	-5.589 15.095 38.928
904 146 1 0.425	-8.182 10.625 38.928
905 146 1 0.425	-5.474 12.037 38.978
906 146 1 0.425	-8.035 16.507 38.978
907 146 1 0.425	-8.042 13.737 39.007
908 146 1 0.425	-5.481 9.266 39.007
909 146 4 1.575	-9.238 2.870 48.009
910 146 4 1.575	-11.831 -1.601 48.009
911 146 4 1.575	-11.832 4.370 48.016
912 146 4 1.575	-9.271 -0.101 48.016
913 146 5 2.1	-13.561 4.184 50.687
914 146 5 2.1	-11.000 -0.287 50.687
915 146 5 2.1	-11.065 5.732 50.664
916 146 5 2.1	-8.504 1.261 50.664
917 146 3 -1.05	-8.283 4.161 49.073
918 146 3 -1.05	-10.876 -0.310 49.073
919 146 3 -1.05	-8.619 1.374 49.059
920 146 3 -1.05	-11.180 5.845 49.059
921 146 3 -1.05	-8.643 2.727 51.333
922 146 3 -1.05	-11.204 7.198 51.333
923 146 3 -1.05	-9.628 5.157 51.119
924 146 3 -1.05	-12.221 0.686 51.119
925 146 3 -1.05	-9.665 0.366 51.326
926 146 3 -1.05	-12.226 4.837 51.326
927 146 2 -0.95	-8.292 -1.406 49.015
928 146 2 -0.95	-10.853 3.065 49.015
929 146 2 -0.95	-2.108 5.862 47.003
930 146 2 -0.95	-9.854 1.391 47.003
931 146 2 -0.95	-7.673 3.118 47.020
932 146 2 -0.95	-10.265 -1.353 47.020
933 146 2 -0.95	-7.682 -0.329 46.989
934 146 2 -0.95	-10.243 4.142 46.989
935 146 1 0.425	-8.751 6.695 49.008
936 146 1 0.425	-11.344 2.224 49.008
937 146 1 0.425	-7.539 5.912 46.062
938 146 1 0.425	-10.132 1.441 46.062
939 146 1 0.425	-7.424 2.853 46.112
940 146 1 0.425	-9.985 7.324 46.112
941 146 1 0.425	-9.992 4.554 46.140
942 146 1 0.425	-7.432 0.083 46.140
943 146 4 1.575	-7.320 3.112 40.876
944 146 4 1.575	-9.912 -1.359 40.876
945 146 4 1.575	-9.914 4.612 40.883
946 146 4 1.575	-7.353 0.141 40.883
947 146 5 2.1	-11.642 4.426 43.554
948 146 5 2.1	-9.081 -0.045 43.554
949 146 5 2.1	-9.147 5.974 43.531
950 146 5 2.1	-6.586 1.503 43.531
951 146 3 -1.05	-6.364 4.403 41.940
952 146 3 -1.05	-8.957 -0.068 41.940
953 146 3 -1.05	-6.700 1.616 41.926
954 146 3 -1.05	-9.261 6.087 41.926
955 146 3 -1.05	-6.724 2.969 44.200
956 146 3 -1.05	-9.285 7.440 44.200
957 146 3 -1.05	-7.710 5.398 43.986
958 146 3 -1.05	-10.302 0.927 43.986
959 146 3 -1.05	-7.746 0.608 44.193
960 146 3 -1.05	-10.307 5.078 44.193
961 146 2 -0.95	-6.374 -1.164 41.882
962 146 2 -0.95	-8.934 3.307 41.882
963 146 2 -0.95	-0.190 6.104 39.870
964 146 2 -0.95	-7.936 1.633 39.870
965 146 2 -0.95	-5.754 3.360 39.887
966 146 2 -0.95	-8.347 -1.111 39.887
967 146 2 -0.95	-5.763 -0.087 39.856
968 146 2 -0.95	-8.324 4.384 39.856
969 146 1 0.425	-6.832 6.936 41.874
970 146 1 0.425	-9.425 2.465 41.874
971 146 1 0.425	-5.621 6.154 38.928
972 146 1 0.425	-8.213 1.683 38.928
973 146 1 0.425	-5.506 3.095 38.978
974 146 1 0.425	-8.067 7.566 38.978
975 146 1 0.425	-8.074 4.795 39.007
976 146 1 0.425	-5.513 0.324 39.007

Bonds

1 1 27 87
2 1 28 20
3 1 29 157
4 1 30 22
5 1 31 23
6 1 32 92
7 1 33 26
8 1 34 25
9 1 61 121
10 1 62 54
11 1 63 191
12 1 64 56
13 1 65 57
14 1 66 126
15 1 67 60
16 1 68 59
17 1 95 19
18 1 96 88
19 1 97 225
20 1 98 90
21 1 99 91
22 1 100 24
23 1 101 94
24 1 102 93
25 1 129 53
26 1 130 122
27 1 131 259
28 1 132 124
29 1 133 125
30 1 134 58
31 1 135 128
32 1 136 127
33 1 163 223
34 1 164 156
35 1 165 21
36 1 166 158
37 1 167 159
38 1 168 228
39 1 169 162
40 1 170 161
41 1 197 257
42 1 198 190
43 1 199 55
44 1 200 192
45 1 201 193
46 1 202 262
47 1 203 196
48 1 204 195
49 1 231 155
50 1 232 224
51 1 233 89
52 1 234 226
53 1 235 227
54 1 236 160
55 1 237 230
56 1 238 229
57 1 265 189
58 1 266 258
59 1 267 123
60 1 268 260
61 1 269 261
62 1 270 194
63 1 271 264
64 1 272 263
65 2 273 274
66 2 273 275
67 2 276 277
68 2 276 278
69 2 279 280
70 2 279 281
71 2 282 283
72 2 282 284
73 2 285 286
74 2 285 287
75 2 288 289
76 2 288 290
77 2 291 292
78 2 291 293
79 2 294 295
80 2 294 296
81 2 297 298
82 2 297 299
83 2 300 301
84 2 300 302
85 2 303 304
86 2 303 305
87 2 306 307
88 2 306 308
89 2 309 310
90 2 309 311
91 2 312 313
92 2 312 314
93 2 315 316
94 2 315 317
95 2 318 319
96 2 318 320
97 2 321 322
98 2 321 323
99 2 324 325
100 2 324 326
101 2 327 328
102 2 327 329
103 2 330 331
104 2 330 332
105 2 333 334
106 2 333 335
107 2 336 337
108 2 336 338
109 2 339 340
110 2 339 341
111 2 342 343
112 2 342 344
113 2 345 346
114 2 345 347
115 2 348 349
116 2 348 350
117 2 351 352
118 2 351 353
119 2 354 355
120 2 354 356
121 2 357 358
122 2 357 359
123 2 360 361
124 2 360 362
125 2 363 364
126 2 363 365
127 2 366 367
128 2 366 368
129 2 369 370
130 2 369 371
131 2 372 373
132 2 372 374
133 2 375 376
134 2 375 377
135 2 378 379
136 2 378 380
137 2 381 382
138 2 381 383
139 2 384 385
140 2 384 386
141 2 387 388
142 2 387 389
143 2 390 391
144 2 390 392
145 2 393 394
146 2 393 395
147 2 396 397
148 2 396 398
149 2 399 400
150 2 399 401
151 2 402 403
152 2 402 404
153 2 405 406
154 2 405 407
155 2 408 409
156 2 408 410
157 2 411 412
158 2 411 413
159 2 414 415
160 2 414 416
161 2 417 418
162 2 417 419
163 2 420 421
164 2 420 422
165 2 423 424
166 2 423 425
167 2 426 427
168 2 426 428
169 2 429 430
170 2 429 431
171 2 432 433
172 2 432 434
173 2 435 436
174 2 435 437
175 2 438 439
176 2 438 440
177 2 441 442
178 2 441 443
179 2 444 445
180 2 444 446
181 2 447 448
182 2 447 449
183 2 450 451
184 2 450 452
185 2 453 454
186 2 453 455
187 2 456 457
188 2 456 458
189 2 459 460
190 2 459 461
191 2 462 463
192 2 462 464
193 2 465 466
194 2 465 467
195 2 468 469
196 2 468 470
197 2 471 472
198 2 471 473
199 2 474 475
200 2 474 476
201 2 477 478
202 2 477 479
203 2 480 481
204 2 480 482
205 2 483 484
206 2 483 485
207 2 486 487
208 2 486 488
209 2 489 490
210 2 489 491
211 2 492 493
212 2 492 494
213 2 495 496
214 2 495 497
215 2 498 499
216 2 498 500
217 2 501 502
218 2 501 503
219 2 504 505
220 2 504 506
221 2 507 508
222 2 507 509
223 2 510 511
224 2 510 512
225 2 513 514
226 2 513 515
227 2 516 517
228 2 516 518
229 2 519 520
230 2 519 521
231 2 522 523
232 2 522 524
233 2 525 526
234 2 525 527
235 2 528 529
236 2 528 530
237 2 531 532
238 2 531 533
239 2 534 535
240 2 534 536
241 2 537 538
242 2 537 539
243 2 540 541
244 2 540 542
245 2 543 544
246 2 543 545
247 2 546 547
248 2 546 548
249 2 549 550
250 2 549 551
251 2 552 553
252 2 552 554
253 2 555 556
254 2 555 557
255 2 558 559
256 2 558 560
257 2 561 562
258 2 561 563
259 2 564 565
260 2 564 566
261 2 567 568
262 2 567 569
263 2 570 571
264 2 570 572
265 2 573 574
266 2 573 575
267 2 576 577
268 2 576 578
269 2 579 580
270 2 579 581
271 2 582 583
272 2 582 584
273 2 585 586
274 2 585 587
275 2 588 589
276 2 588 590
277 2 591 592
278 2 591 593
279 2 594 595
280 2 594 596
281 2 597 598
282 2 597 599
283 2 600 601
284 2 600 602
285 2 603 604
286 2 603 605
287 2 606 607
288 2 606 608
289 2 609 610
290 2 609 611
291 2 612 613
292 2 612 614
293 2 615 616
294 2 615 617
295 2 618 619
296 2 618 620
297 2 621 622
298 2 621 623
299 2 624 625
300 2 624 626
301 2 627 628
302 2 627 629
303 2 630 631
304 2 630 632
305 2 633 634
306 2 633 635
307 2 636 637
308 2 636 638
309 2 639 640
310 2 639 641
311 2 642 643
312 2 642 644
313 2 645 646
314 2 645 647
315 2 648 649
316 2 648 650
317 2 651 652
318 2 651 653
319 2 654 655
320 2 654 656
321 2 657 658
322 2 657 659
323 2 660 661
324 2 660 662
325 2 663 664
326 2 663 665
327 2 666 667
328 2 666 668
329 2 669 670
330 2 669 671
331 2 672 673
332 2 672 674
333 2 675 676
334 2 675 677
335 2 678 679
336 2 678 680
337 2 681 682
338 2 681 683
339 2 684 685
340 2 684 686
341 2 687 688
342 2 687 689
343 2 690 691
344 2 690 692
345 2 693 694
346 2 693 695
347 2 696 697
348 2 696 698
349 2 699 700
350 2 699 701
351 2 702 703
352 2 702 704
353 1 731 791
354 1 732 724
355 1 733 861
356 1 734 726
357 1 735 727
358 1 736 796
359 1 737 730
360 1 738 729
361 1 765 825
362 1 766 758
363 1 767 895
364 1 768 760
365 1 769 761
366 1 770 830
367 1 771 764
368 1 772 763
369 1 799 723
370 1 800 792
371 1 801 929
372 1 802 794
373 1 803 795
374 1 804 728
375 1 805 798
376 1 806 797
377 1 833 757
378 1 834 826
379 1 835 963
380 1 836 828
381 1 837 829
382 1 838 762
383 1 839 832
384 1 840 831
385 1 867 927
386 1 868 860
387 1 869 725
388 1 870 862
389 1 871 863
390 1 872 932
391 1 873 866
392 1 874 865
393 1 901 961
394 1 902 894
395 1 903 759
396 1 904 896
397 1 905 897
398 1 906 966
399 1 907 900
400 1 908 899
401 1 935 859
402 1 936 928
403 1 937 793
404 1 938 930
405 1 939 931
406 1 940 864
407 1 941 934
408 1 942 933
409 1 969 893
410 1 970 962
411 1 971 827
412 1 972 964
413 1 973 965
414 1 974 898
415 1 975 968
416 1 976 967

Angles

1 2 274 273 275
2 2 277 276 278
3 2 280 279 281
4 2 283 282 284
5 2 286 285 287
6 2 289 288 290
7 2 292 291 293
8 2 295 294 296
9 2 298 297 299
10 2 301 300 302
11 2 304 303 305
12 2 307 306 308
13 2 310 309 311
14 2 313 312 314
15 2 316 315 317
16 2 319 318 320
17 2 322 321 323
18 2 325 324 326
19 2 328 327 329
20 2 331 330 332
21 2 334 333 335
22 2 337 336 338
23 2 340 339 341
24 2 343 342 344
25 2 346 345 347
26 2 349 348 350
27 2 352 351 353
28 2 355 354 356
29 2 358 357 359
30 2 361 360 362
31 2 364 363 365
32 2 367 366 368
33 2 370 369 371
34 2 373 372 374
35 2 376 375 377
36 2 379 378 380
37 2 382 381 383
38 2 385 384 386
39 2 388 387 389
40 2 391 390 392
41 2 394 393 395
42 2 397 396 398
43 2 400 399 401
44 2 403 402 404
45 2 406 405 407
46 2 409 408 410
47 2 412 411 413
48 2 415 414 416
49 2 418 417 419
50 2 421 420 422
51 2 424 423 425
52 2 427 426 428
53 2 430 429 431
54 2 433 432 434
55 2 436 435 437
56 2 439 438 440
57 2 442 441 443
58 2 445 444 446
59 2 448 447 449
60 2 451 450 452
61 2 454 453 455
62 2 457 456 458
63 2 460 459 461
64 2 463 462 464
65 2 466 465 467
66 2 469 468 470
67 2 472 471 473
68 2 475 474 476
69 2 478 477 479
70 2 481 480 482
71 2 484 483 485
72 2 487 486 488
73 2 490 489 491
74 2 493 492 494
75 2 496 495 497
76 2 499 498 500
77 2 502 501 503
78 2 505 504 506
79 2 508 507 509
80 2 511 510 512
81 2 514 513 515
82 2 517 516 518
83 2 520 519 521
84 2 523 522 524
85 2 526 525 527
86 2 529 528 530
87 2 532 531 533
88 2 535 534 536
89 2 538 537 539
90 2 541 540 542
91 2 544 543 545
92 2 547 546 548
93 2 550 549 551
94 2 553 552 554
95 2 556 555 557
96 2 559 558 560
97 2 562 561 563
98 2 565 564 566
99 2 568 567 569
100 2 571 570 572
101 2 574 573 575
102 2 577 576 578
103 2 580 579 581
104 2 583 582 584
105 2 586 585 587
106 2 589 588 590
107 2 592 591 593
108 2 595 594 596
109 2 598 597 599
110 2 601 600 602
111 2 604 603 605
112 2 607 606 608
113 2 610 609 611
114 2 613 612 614
115 2 616 615 617
116 2 619 618 620
117 2 622 621 623
118 2 625 624 626
119 2 628 627 629
120 2 631 630 632
121 2 634 633 635
122 2 637 636 638
123 2 640 639 641
124 2 643 642 644
125 2 646 645 647
126 2 649 648 650
127 2 652 651 653
128 2 655 654 656
129 2 658 657 659
130 2 661 660 662
131 2 664 663 665
132 2 667 666 668
133 2 670 669 671
134 2 673 672 674
135 2 676 675 677
136 2 679 678 680
137 2 682 681 683
138 2 685 684 686
139 2 688 687 689
140 2 691 690 692
141 2 694 693 695
142 2 697 696 698
143 2 700 699 701
144 2 703 702 704
