# Supplementary material for: Competing Nuclear Quantum Effects and Hydrogen-Bond Jumps in Hydrated Kaolinite
Source: J Phys Chem Lett. 2023 Feb 6;14(6):1542–7. doi: 10.1021/acs.jpclett.2c03896 (PMC9940297; doi:10.1021/acs.jpclett.2c03896)
Supplement: Supplementary file 1 — jz2c03896_si_001.zip [file jz2c03896_si_001.zip › Clay_NQEs_HBond_Jumps_SI/silica-surface/CL/prod-2/init.pdb]

TITLE     Step:     2000000  Bead:       0 positions{angstrom}  cell{angstrom}
CRYST1   10.307   17.884   76.812  91.93 105.05  89.80 P 1           1
ATOM      1   Al   1     1     -16.064  16.569  41.899  0.00  0.00             0
ATOM      2   Al   1     1     -13.351  20.829  41.718  0.00  0.00             0
ATOM      3   Al   1     1     -13.783  14.768  41.983  0.00  0.00             0
ATOM      4   Al   1     1     -16.011  19.569  41.738  0.00  0.00             0
ATOM      5   Si   1     1     -11.746  14.959  39.298  0.00  0.00             0
ATOM      6   Si   1     1     -14.275  19.578  38.972  0.00  0.00             0
ATOM      7   Si   1     1     -14.297  13.388  39.073  0.00  0.00             0
ATOM      8   Si   1     1     -16.775  17.907  39.011  0.00  0.00             0
ATOM      9    O   1     1     -16.978  15.259  40.710  0.00  0.00             0
ATOM     10    O   1     1     -14.401  19.737  40.568  0.00  0.00             0
ATOM     11    O   1     1     -16.557  17.971  40.594  0.00  0.00             0
ATOM     12    O   1     1     -14.245  13.240  40.856  0.00  0.00             0
ATOM     13    O   1     1     -16.628  16.445  38.600  0.00  0.00             0
ATOM     14    O   1     1     -14.197  11.869  38.750  0.00  0.00             0
ATOM     15    O   1     1     -15.617  14.113  38.849  0.00  0.00             0
ATOM     16    O   1     1     -12.946  18.816  38.729  0.00  0.00             0
ATOM     17    O   1     1     -15.603  18.751  38.466  0.00  0.00             0
ATOM     18    O   1     1     -12.974  14.109  38.804  0.00  0.00             0
ATOM     19    O   1     1     -17.061  20.587  40.396  0.00  0.00             0
ATOM     20    O   1     1     -14.393  16.241  40.952  0.00  0.00             0
ATOM     21    O   1     1     -12.781  13.409  43.021  0.00  0.00             0
ATOM     22    O   1     1     -15.308  17.900  42.884  0.00  0.00             0
ATOM     23    O   1     1     -17.639  16.367  42.990  0.00  0.00             0
ATOM     24    O   1     1     -15.179  20.832  42.771  0.00  0.00             0
ATOM     25    O   1     1     -17.676  19.450  42.722  0.00  0.00             0
ATOM     26    O   1     1     -15.205  15.006  43.094  0.00  0.00             0
ATOM     27    H   1     1     -16.392  12.184  40.306  0.00  0.00             0
ATOM     28    H   1     1     -13.831  16.987  40.776  0.00  0.00             0
ATOM     29    H   1     1     -16.846  13.324  42.794  0.00  0.00             0
ATOM     30    H   1     1     -14.438  18.033  43.215  0.00  0.00             0
ATOM     31    H   1     1     -17.627  16.990  43.711  0.00  0.00             0
ATOM     32    H   1     1     -15.220  11.917  43.914  0.00  0.00             0
ATOM     33    H   1     1     -15.796  14.887  43.804  0.00  0.00             0
ATOM     34    H   1     1     -18.453  18.884  42.908  0.00  0.00             0
ATOM     35   Al   1     1     -21.494  12.367  49.334  0.00  0.00             0
ATOM     36   Al   1     1     -18.833  16.776  49.233  0.00  0.00             0
ATOM     37   Al   1     1     -18.866  10.870  49.259  0.00  0.00             0
ATOM     38   Al   1     1     -21.475  15.237  49.451  0.00  0.00             0
ATOM     39   Si   1     1     -17.132  10.980  46.415  0.00  0.00             0
ATOM     40   Si   1     1     -19.667  15.489  46.413  0.00  0.00             0
ATOM     41   Si   1     1     -19.637   9.420  46.384  0.00  0.00             0
ATOM     42   Si   1     1     -22.197  13.966  46.541  0.00  0.00             0
ATOM     43    O   1     1     -22.429  11.010  48.058  0.00  0.00             0
ATOM     44    O   1     1     -19.721  15.670  48.023  0.00  0.00             0
ATOM     45    O   1     1     -21.983  13.870  48.179  0.00  0.00             0
ATOM     46    O   1     1     -19.471   9.388  47.993  0.00  0.00             0
ATOM     47    O   1     1     -22.094  12.490  46.082  0.00  0.00             0
ATOM     48    O   1     1     -19.523   8.017  45.816  0.00  0.00             0
ATOM     49    O   1     1     -20.973  10.124  46.079  0.00  0.00             0
ATOM     50    O   1     1     -18.468  14.597  46.018  0.00  0.00             0
ATOM     51    O   1     1     -21.003  14.811  46.014  0.00  0.00             0
ATOM     52    O   1     1     -18.427  10.263  45.839  0.00  0.00             0
ATOM     53    O   1     1     -22.192  16.684  48.300  0.00  0.00             0
ATOM     54    O   1     1     -19.767  12.277  48.328  0.00  0.00             0
ATOM     55    O   1     1     -18.305   9.309  50.275  0.00  0.00             0
ATOM     56    O   1     1     -20.798  13.763  50.406  0.00  0.00             0
ATOM     57    O   1     1     -23.092  12.133  50.265  0.00  0.00             0
ATOM     58    O   1     1     -20.509  16.691  50.313  0.00  0.00             0
ATOM     59    O   1     1     -23.134  15.472  50.501  0.00  0.00             0
ATOM     60    O   1     1     -20.346  10.974  50.438  0.00  0.00             0
ATOM     61    H   1     1     -22.125   8.052  46.959  0.00  0.00             0
ATOM     62    H   1     1     -19.348  13.162  48.273  0.00  0.00             0
ATOM     63    H   1     1     -22.770   9.906  50.868  0.00  0.00             0
ATOM     64    H   1     1     -20.536  13.324  51.223  0.00  0.00             0
ATOM     65    H   1     1     -23.584  12.894  50.650  0.00  0.00             0
ATOM     66    H   1     1     -21.389   8.667  49.958  0.00  0.00             0
ATOM     67    H   1     1     -20.458  10.065  50.790  0.00  0.00             0
ATOM     68    H   1     1     -23.298  15.601  51.409  0.00  0.00             0
ATOM     69   Al   1     1     -15.816  25.390  41.928  0.00  0.00             0
ATOM     70   Al   1     1     -13.400  29.642  41.961  0.00  0.00             0
ATOM     71   Al   1     1     -13.240  23.857  41.889  0.00  0.00             0
ATOM     72   Al   1     1     -16.007  28.184  41.953  0.00  0.00             0
ATOM     73   Si   1     1     -11.558  23.943  39.133  0.00  0.00             0
ATOM     74   Si   1     1     -14.214  28.226  39.207  0.00  0.00             0
ATOM     75   Si   1     1     -14.157  22.517  39.012  0.00  0.00             0
ATOM     76   Si   1     1     -16.846  26.902  39.244  0.00  0.00             0
ATOM     77    O   1     1     -16.897  24.140  40.734  0.00  0.00             0
ATOM     78    O   1     1     -14.383  28.382  40.803  0.00  0.00             0
ATOM     79    O   1     1     -16.606  26.827  40.774  0.00  0.00             0
ATOM     80    O   1     1     -13.923  22.366  40.613  0.00  0.00             0
ATOM     81    O   1     1     -16.943  25.466  38.572  0.00  0.00             0
ATOM     82    O   1     1     -14.258  21.103  38.384  0.00  0.00             0
ATOM     83    O   1     1     -15.478  23.313  38.831  0.00  0.00             0
ATOM     84    O   1     1     -13.035  27.359  38.847  0.00  0.00             0
ATOM     85    O   1     1     -15.553  27.600  38.693  0.00  0.00             0
ATOM     86    O   1     1     -12.893  23.326  38.604  0.00  0.00             0
ATOM     87    O   1     1     -16.957  29.587  40.883  0.00  0.00             0
ATOM     88    O   1     1     -14.217  25.237  40.870  0.00  0.00             0
ATOM     89    O   1     1     -12.719  22.222  42.878  0.00  0.00             0
ATOM     90    O   1     1     -15.253  26.844  43.095  0.00  0.00             0
ATOM     91    O   1     1     -17.468  25.034  43.051  0.00  0.00             0
ATOM     92    O   1     1     -14.957  29.500  42.989  0.00  0.00             0
ATOM     93    O   1     1     -17.742  28.408  43.045  0.00  0.00             0
ATOM     94    O   1     1     -14.870  23.903  42.841  0.00  0.00             0
ATOM     95    H   1     1     -16.729  20.965  39.613  0.00  0.00             0
ATOM     96    H   1     1     -13.718  26.047  40.734  0.00  0.00             0
ATOM     97    H   1     1     -16.838  21.881  43.099  0.00  0.00             0
ATOM     98    H   1     1     -14.795  26.373  43.809  0.00  0.00             0
ATOM     99    H   1     1     -17.681  25.510  43.850  0.00  0.00             0
ATOM    100    H   1     1     -14.681  20.878  43.594  0.00  0.00             0
ATOM    101    H   1     1     -15.364  23.100  42.647  0.00  0.00             0
ATOM    102    H   1     1     -18.027  28.263  43.952  0.00  0.00             0
ATOM    103   Al   1     1     -21.389  21.301  48.986  0.00  0.00             0
ATOM    104   Al   1     1     -18.861  25.834  49.138  0.00  0.00             0
ATOM    105   Al   1     1     -18.827  19.792  49.082  0.00  0.00             0
ATOM    106   Al   1     1     -21.343  24.317  48.963  0.00  0.00             0
ATOM    107   Si   1     1     -17.089  19.901  46.393  0.00  0.00             0
ATOM    108   Si   1     1     -19.669  24.411  46.297  0.00  0.00             0
ATOM    109   Si   1     1     -19.647  18.454  46.337  0.00  0.00             0
ATOM    110   Si   1     1     -22.248  22.932  46.258  0.00  0.00             0
ATOM    111    O   1     1     -22.192  19.973  47.921  0.00  0.00             0
ATOM    112    O   1     1     -19.864  24.515  47.849  0.00  0.00             0
ATOM    113    O   1     1     -22.019  22.886  47.845  0.00  0.00             0
ATOM    114    O   1     1     -19.384  18.365  47.931  0.00  0.00             0
ATOM    115    O   1     1     -22.159  21.433  45.824  0.00  0.00             0
ATOM    116    O   1     1     -19.526  16.934  45.834  0.00  0.00             0
ATOM    117    O   1     1     -20.944  19.111  45.926  0.00  0.00             0
ATOM    118    O   1     1     -18.417  23.612  46.008  0.00  0.00             0
ATOM    119    O   1     1     -20.996  23.739  45.732  0.00  0.00             0
ATOM    120    O   1     1     -18.364  19.242  45.813  0.00  0.00             0
ATOM    121    O   1     1     -22.477  25.598  47.794  0.00  0.00             0
ATOM    122    O   1     1     -19.763  21.141  48.029  0.00  0.00             0
ATOM    123    O   1     1     -18.151  18.374  50.256  0.00  0.00             0
ATOM    124    O   1     1     -20.716  23.015  50.164  0.00  0.00             0
ATOM    125    O   1     1     -23.118  21.292  50.038  0.00  0.00             0
ATOM    126    O   1     1     -20.646  25.924  49.982  0.00  0.00             0
ATOM    127    O   1     1     -23.072  24.505  50.072  0.00  0.00             0
ATOM    128    O   1     1     -20.426  20.065  50.306  0.00  0.00             0
ATOM    129    H   1     1     -21.619  17.486  48.333  0.00  0.00             0
ATOM    130    H   1     1     -19.014  21.753  47.774  0.00  0.00             0
ATOM    131    H   1     1     -22.232  18.696  50.393  0.00  0.00             0
ATOM    132    H   1     1     -20.050  23.186  50.855  0.00  0.00             0
ATOM    133    H   1     1     -23.502  22.166  50.010  0.00  0.00             0
ATOM    134    H   1     1     -20.504  17.244  51.072  0.00  0.00             0
ATOM    135    H   1     1     -20.585  19.783  51.178  0.00  0.00             0
ATOM    136    H   1     1     -22.815  24.392  51.071  0.00  0.00             0
ATOM    137   Al   1     1     -11.037  16.451  41.906  0.00  0.00             0
ATOM    138   Al   1     1      -8.275  20.895  41.608  0.00  0.00             0
ATOM    139   Al   1     1      -8.450  14.924  42.203  0.00  0.00             0
ATOM    140   Al   1     1     -10.765  19.333  41.861  0.00  0.00             0
ATOM    141   Si   1     1      -6.539  15.011  39.160  0.00  0.00             0
ATOM    142   Si   1     1      -9.083  19.418  39.049  0.00  0.00             0
ATOM    143   Si   1     1      -9.068  13.607  39.294  0.00  0.00             0
ATOM    144   Si   1     1     -11.730  17.981  39.154  0.00  0.00             0
ATOM    145    O   1     1     -11.868  15.089  40.947  0.00  0.00             0
ATOM    146    O   1     1      -9.226  19.558  40.661  0.00  0.00             0
ATOM    147    O   1     1     -11.495  17.957  40.780  0.00  0.00             0
ATOM    148    O   1     1      -9.014  13.499  40.898  0.00  0.00             0
ATOM    149    O   1     1     -11.844  16.467  38.840  0.00  0.00             0
ATOM    150    O   1     1      -9.098  12.158  38.756  0.00  0.00             0
ATOM    151    O   1     1     -10.423  14.316  38.926  0.00  0.00             0
ATOM    152    O   1     1      -7.857  18.485  38.608  0.00  0.00             0
ATOM    153    O   1     1     -10.424  18.636  38.647  0.00  0.00             0
ATOM    154    O   1     1      -7.828  14.324  38.676  0.00  0.00             0
ATOM    155    O   1     1     -11.599  20.860  40.868  0.00  0.00             0
ATOM    156    O   1     1      -9.346  16.274  40.996  0.00  0.00             0
ATOM    157    O   1     1     -17.843  13.431  43.020  0.00  0.00             0
ATOM    158    O   1     1     -10.168  18.024  43.077  0.00  0.00             0
ATOM    159    O   1     1     -12.515  16.541  43.204  0.00  0.00             0
ATOM    160    O   1     1      -9.875  20.762  42.961  0.00  0.00             0
ATOM    161    O   1     1     -12.655  19.440  42.796  0.00  0.00             0
ATOM    162    O   1     1      -9.939  15.252  43.199  0.00  0.00             0
ATOM    163    H   1     1     -11.369  12.710  40.929  0.00  0.00             0
ATOM    164    H   1     1      -8.779  17.081  40.816  0.00  0.00             0
ATOM    165    H   1     1     -11.846  13.216  42.966  0.00  0.00             0
ATOM    166    H   1     1     -10.145  17.754  43.973  0.00  0.00             0
ATOM    167    H   1     1     -12.765  16.637  44.104  0.00  0.00             0
ATOM    168    H   1     1     -10.021  12.283  44.195  0.00  0.00             0
ATOM    169    H   1     1     -10.660  15.185  43.861  0.00  0.00             0
ATOM    170    H   1     1     -12.491  18.573  43.124  0.00  0.00             0
ATOM    171   Al   1     1     -16.176  12.504  49.272  0.00  0.00             0
ATOM    172   Al   1     1     -13.767  16.960  49.196  0.00  0.00             0
ATOM    173   Al   1     1     -13.662  10.851  49.179  0.00  0.00             0
ATOM    174   Al   1     1     -16.286  15.326  49.152  0.00  0.00             0
ATOM    175   Si   1     1     -11.931  10.976  46.436  0.00  0.00             0
ATOM    176   Si   1     1     -14.538  15.423  46.415  0.00  0.00             0
ATOM    177   Si   1     1     -14.452   9.550  46.400  0.00  0.00             0
ATOM    178   Si   1     1     -17.127  13.960  46.384  0.00  0.00             0
ATOM    179    O   1     1     -17.294  11.092  48.045  0.00  0.00             0
ATOM    180    O   1     1     -14.685  15.612  48.096  0.00  0.00             0
ATOM    181    O   1     1     -17.034  13.910  48.076  0.00  0.00             0
ATOM    182    O   1     1     -14.296   9.445  47.961  0.00  0.00             0
ATOM    183    O   1     1     -16.986  12.480  45.927  0.00  0.00             0
ATOM    184    O   1     1     -14.416   8.052  45.843  0.00  0.00             0
ATOM    185    O   1     1     -15.836  10.185  46.113  0.00  0.00             0
ATOM    186    O   1     1     -13.267  14.553  46.261  0.00  0.00             0
ATOM    187    O   1     1     -15.850  14.747  45.990  0.00  0.00             0
ATOM    188    O   1     1     -13.219  10.332  45.884  0.00  0.00             0
ATOM    189    O   1     1     -17.242  16.635  48.148  0.00  0.00             0
ATOM    190    O   1     1     -14.604  12.106  48.079  0.00  0.00             0
ATOM    191    O   1     1     -23.203   9.298  50.298  0.00  0.00             0
ATOM    192    O   1     1     -15.363  13.958  50.126  0.00  0.00             0
ATOM    193    O   1     1     -17.723  12.314  50.338  0.00  0.00             0
ATOM    194    O   1     1     -15.229  16.797  50.403  0.00  0.00             0
ATOM    195    O   1     1     -17.945  15.563  50.439  0.00  0.00             0
ATOM    196    O   1     1     -15.368  11.010  50.222  0.00  0.00             0
ATOM    197    H   1     1     -17.018   8.487  47.593  0.00  0.00             0
ATOM    198    H   1     1     -14.613  12.752  47.403  0.00  0.00             0
ATOM    199    H   1     1     -17.690   8.886  50.826  0.00  0.00             0
ATOM    200    H   1     1     -14.441  14.259  50.208  0.00  0.00             0
ATOM    201    H   1     1     -18.042  13.094  50.761  0.00  0.00             0
ATOM    202    H   1     1     -15.544   7.815  51.214  0.00  0.00             0
ATOM    203    H   1     1     -16.041  10.823  50.875  0.00  0.00             0
ATOM    204    H   1     1     -18.563  15.212  51.130  0.00  0.00             0
ATOM    205   Al   1     1     -10.623  25.158  41.903  0.00  0.00             0
ATOM    206   Al   1     1      -8.357  29.797  42.002  0.00  0.00             0
ATOM    207   Al   1     1      -8.159  23.815  41.972  0.00  0.00             0
ATOM    208   Al   1     1     -10.898  28.356  42.151  0.00  0.00             0
ATOM    209   Si   1     1      -6.518  24.007  39.086  0.00  0.00             0
ATOM    210   Si   1     1      -9.154  28.514  39.275  0.00  0.00             0
ATOM    211   Si   1     1      -8.981  22.328  38.977  0.00  0.00             0
ATOM    212   Si   1     1     -11.613  26.850  39.219  0.00  0.00             0
ATOM    213    O   1     1     -11.687  24.000  40.726  0.00  0.00             0
ATOM    214    O   1     1      -9.213  28.660  40.867  0.00  0.00             0
ATOM    215    O   1     1     -11.506  26.746  40.818  0.00  0.00             0
ATOM    216    O   1     1      -8.850  22.358  40.625  0.00  0.00             0
ATOM    217    O   1     1     -11.364  25.417  38.674  0.00  0.00             0
ATOM    218    O   1     1      -8.861  20.858  38.545  0.00  0.00             0
ATOM    219    O   1     1     -10.348  22.963  38.739  0.00  0.00             0
ATOM    220    O   1     1      -7.836  27.704  38.982  0.00  0.00             0
ATOM    221    O   1     1     -10.455  27.834  38.868  0.00  0.00             0
ATOM    222    O   1     1      -7.765  23.217  38.613  0.00  0.00             0
ATOM    223    O   1     1     -11.791  29.757  41.150  0.00  0.00             0
ATOM    224    O   1     1      -9.198  25.131  40.715  0.00  0.00             0
ATOM    225    O   1     1     -17.648  22.256  42.710  0.00  0.00             0
ATOM    226    O   1     1      -9.889  26.752  42.899  0.00  0.00             0
ATOM    227    O   1     1     -12.270  25.062  43.035  0.00  0.00             0
ATOM    228    O   1     1      -9.902  29.709  43.320  0.00  0.00             0
ATOM    229    O   1     1     -12.412  28.235  43.146  0.00  0.00             0
ATOM    230    O   1     1      -9.763  23.936  43.023  0.00  0.00             0
ATOM    231    H   1     1     -11.150  21.704  40.796  0.00  0.00             0
ATOM    232    H   1     1      -8.905  25.416  39.833  0.00  0.00             0
ATOM    233    H   1     1     -11.978  21.834  43.330  0.00  0.00             0
ATOM    234    H   1     1      -8.956  26.887  42.724  0.00  0.00             0
ATOM    235    H   1     1     -12.424  25.938  43.395  0.00  0.00             0
ATOM    236    H   1     1      -9.755  21.171  43.819  0.00  0.00             0
ATOM    237    H   1     1     -10.216  23.958  43.903  0.00  0.00             0
ATOM    238    H   1     1     -12.962  27.968  43.870  0.00  0.00             0
ATOM    239   Al   1     1     -16.257  21.299  49.238  0.00  0.00             0
ATOM    240   Al   1     1     -13.674  25.909  49.162  0.00  0.00             0
ATOM    241   Al   1     1     -13.771  19.827  49.282  0.00  0.00             0
ATOM    242   Al   1     1     -16.341  24.383  49.062  0.00  0.00             0
ATOM    243   Si   1     1     -11.942  19.940  46.311  0.00  0.00             0
ATOM    244   Si   1     1     -14.546  24.428  46.282  0.00  0.00             0
ATOM    245   Si   1     1     -14.428  18.445  46.477  0.00  0.00             0
ATOM    246   Si   1     1     -17.081  22.911  46.386  0.00  0.00             0
ATOM    247    O   1     1     -17.297  19.902  47.995  0.00  0.00             0
ATOM    248    O   1     1     -14.750  24.571  47.886  0.00  0.00             0
ATOM    249    O   1     1     -17.038  22.921  48.018  0.00  0.00             0
ATOM    250    O   1     1     -14.252  18.418  48.061  0.00  0.00             0
ATOM    251    O   1     1     -17.123  21.409  45.955  0.00  0.00             0
ATOM    252    O   1     1     -14.417  16.951  46.015  0.00  0.00             0
ATOM    253    O   1     1     -15.763  19.104  46.131  0.00  0.00             0
ATOM    254    O   1     1     -13.309  23.586  46.033  0.00  0.00             0
ATOM    255    O   1     1     -15.859  23.749  45.917  0.00  0.00             0
ATOM    256    O   1     1     -13.190  19.210  45.939  0.00  0.00             0
ATOM    257    O   1     1     -17.375  25.645  48.012  0.00  0.00             0
ATOM    258    O   1     1     -14.744  21.085  48.115  0.00  0.00             0
ATOM    259    O   1     1     -23.121  18.338  50.222  0.00  0.00             0
ATOM    260    O   1     1     -15.449  22.922  50.219  0.00  0.00             0
ATOM    261    O   1     1     -17.899  21.142  50.191  0.00  0.00             0
ATOM    262    O   1     1     -15.389  25.585  50.260  0.00  0.00             0
ATOM    263    O   1     1     -17.997  24.451  50.186  0.00  0.00             0
ATOM    264    O   1     1     -15.302  20.002  50.329  0.00  0.00             0
ATOM    265    H   1     1     -17.180  17.423  47.541  0.00  0.00             0
ATOM    266    H   1     1     -14.341  21.869  47.703  0.00  0.00             0
ATOM    267    H   1     1     -17.258  18.404  50.597  0.00  0.00             0
ATOM    268    H   1     1     -14.816  23.153  50.921  0.00  0.00             0
ATOM    269    H   1     1     -18.231  21.387  51.045  0.00  0.00             0
ATOM    270    H   1     1     -15.717  16.786  51.228  0.00  0.00             0
ATOM    271    H   1     1     -15.320  19.529  51.182  0.00  0.00             0
ATOM    272    H   1     1     -18.481  23.627  50.057  0.00  0.00             0
ATOM    273    O   1     1      13.765   6.684  35.259  0.00  0.00             0
ATOM    274    H   1     1      14.610   6.390  35.530  0.00  0.00             0
ATOM    275    H   1     1      24.156   7.679  35.179  0.00  0.00             0
ATOM    276    O   1     1      24.158  13.599  28.331  0.00  0.00             0
ATOM    277    H   1     1      24.889  13.237  28.881  0.00  0.00             0
ATOM    278    H   1     1      34.998  14.079  27.689  0.00  0.00             0
ATOM    279    O   1     1      16.833  -7.806  28.973  0.00  0.00             0
ATOM    280    H   1     1       6.538  -8.451  29.652  0.00  0.00             0
ATOM    281    H   1     1      16.431  -8.175  28.183  0.00  0.00             0
ATOM    282    O   1     1      -9.871  -4.006  29.699  0.00  0.00             0
ATOM    283    H   1     1      -8.957  -4.200  29.795  0.00  0.00             0
ATOM    284    H   1     1      -0.068  -4.563  30.324  0.00  0.00             0
ATOM    285    O   1     1      10.424  -0.265  18.177  0.00  0.00             0
ATOM    286    H   1     1      10.818   0.269  17.508  0.00  0.00             0
ATOM    287    H   1     1      20.713  -1.142  17.752  0.00  0.00             0
ATOM    288    O   1     1      42.680  26.758  30.991  0.00  0.00             0
ATOM    289    H   1     1      41.804  27.004  30.739  0.00  0.00             0
ATOM    290    H   1     1      53.491  26.799  30.116  0.00  0.00             0
ATOM    291    O   1     1      18.256  -2.518  26.429  0.00  0.00             0
ATOM    292    H   1     1      18.212  -1.719  26.942  0.00  0.00             0
ATOM    293    H   1     1      19.119  -2.829  26.519  0.00  0.00             0
ATOM    294    O   1     1      36.788  20.384  35.443  0.00  0.00             0
ATOM    295    H   1     1      37.012  20.897  36.219  0.00  0.00             0
ATOM    296    H   1     1      35.894  20.665  35.229  0.00  0.00             0
ATOM    297    O   1     1      23.558  27.758  24.311  0.00  0.00             0
ATOM    298    H   1     1      22.990  27.217  23.742  0.00  0.00             0
ATOM    299    H   1     1      22.984  28.028  25.088  0.00  0.00             0
ATOM    300    O   1     1      43.069   8.221  22.298  0.00  0.00             0
ATOM    301    H   1     1      43.694   7.460  22.260  0.00  0.00             0
ATOM    302    H   1     1      43.080   8.649  21.439  0.00  0.00             0
ATOM    303    O   1     1       2.801  15.822  15.681  0.00  0.00             0
ATOM    304    H   1     1       2.011  15.627  16.218  0.00  0.00             0
ATOM    305    H   1     1       3.560  15.334  16.031  0.00  0.00             0
ATOM    306    O   1     1      13.145  21.486  22.906  0.00  0.00             0
ATOM    307    H   1     1      13.353  20.772  22.268  0.00  0.00             0
ATOM    308    H   1     1      13.601  21.165  23.682  0.00  0.00             0
ATOM    309    O   1     1      34.874  -2.782  20.077  0.00  0.00             0
ATOM    310    H   1     1      34.123  -2.150  20.163  0.00  0.00             0
ATOM    311    H   1     1      35.557  -2.181  20.387  0.00  0.00             0
ATOM    312    O   1     1      28.547 -12.474  28.991  0.00  0.00             0
ATOM    313    H   1     1      28.435 -11.880  29.713  0.00  0.00             0
ATOM    314    H   1     1      29.425 -12.831  29.232  0.00  0.00             0
ATOM    315    O   1     1       0.017  26.770  18.709  0.00  0.00             0
ATOM    316    H   1     1      -0.721  27.395  18.718  0.00  0.00             0
ATOM    317    H   1     1       0.056  26.355  17.841  0.00  0.00             0
ATOM    318    O   1     1      -3.191  30.744  20.073  0.00  0.00             0
ATOM    319    H   1     1      -4.071  30.546  20.386  0.00  0.00             0
ATOM    320    H   1     1      -2.688  30.500  20.824  0.00  0.00             0
ATOM    321    O   1     1      40.487   3.776  25.297  0.00  0.00             0
ATOM    322    H   1     1      39.927   4.555  25.170  0.00  0.00             0
ATOM    323    H   1     1      40.657   3.782  26.228  0.00  0.00             0
ATOM    324    O   1     1       1.313   3.449  17.463  0.00  0.00             0
ATOM    325    H   1     1       0.715   2.843  17.004  0.00  0.00             0
ATOM    326    H   1     1       1.383   4.192  16.829  0.00  0.00             0
ATOM    327    O   1     1      28.492   8.150  31.931  0.00  0.00             0
ATOM    328    H   1     1      27.803   7.752  31.392  0.00  0.00             0
ATOM    329    H   1     1      39.225 -10.498  32.308  0.00  0.00             0
ATOM    330    O   1     1      15.085  16.665  30.454  0.00  0.00             0
ATOM    331    H   1     1      15.307  17.440  31.027  0.00  0.00             0
ATOM    332    H   1     1      26.261  16.386  30.126  0.00  0.00             0
ATOM    333    O   1     1      39.163 -17.985  31.337  0.00  0.00             0
ATOM    334    H   1     1      29.036 -18.580  30.614  0.00  0.00             0
ATOM    335    H   1     1      39.287 -17.133  30.875  0.00  0.00             0
ATOM    336    O   1     1      11.883  18.162  15.600  0.00  0.00             0
ATOM    337    H   1     1      12.353  18.931  15.282  0.00  0.00             0
ATOM    338    H   1     1      22.867  17.446  15.708  0.00  0.00             0
ATOM    339    O   1     1      52.838 -12.374  24.786  0.00  0.00             0
ATOM    340    H   1     1      41.843 -13.097  24.812  0.00  0.00             0
ATOM    341    H   1     1      53.289 -12.527  23.934  0.00  0.00             0
ATOM    342    O   1     1      14.840  29.126  33.373  0.00  0.00             0
ATOM    343    H   1     1      14.174  28.943  32.685  0.00  0.00             0
ATOM    344    H   1     1      24.834  29.848  33.883  0.00  0.00             0
ATOM    345    O   1     1      29.714  38.521  16.243  0.00  0.00             0
ATOM    346    H   1     1      29.033  38.004  16.681  0.00  0.00             0
ATOM    347    H   1     1      29.322  21.512  16.479  0.00  0.00             0
ATOM    348    O   1     1      -9.578  12.141  33.372  0.00  0.00             0
ATOM    349    H   1     1      -9.670  11.560  34.141  0.00  0.00             0
ATOM    350    H   1     1      -9.452  13.032  33.625  0.00  0.00             0
ATOM    351    O   1     1       1.530  16.288  20.347  0.00  0.00             0
ATOM    352    H   1     1       1.152  16.580  19.515  0.00  0.00             0
ATOM    353    H   1     1       1.413  16.917  20.988  0.00  0.00             0
ATOM    354    O   1     1     -21.199  12.639  27.320  0.00  0.00             0
ATOM    355    H   1     1     -20.841  12.795  28.190  0.00  0.00             0
ATOM    356    H   1     1     -22.183  12.516  27.449  0.00  0.00             0
ATOM    357    O   1     1      27.757  18.015  27.178  0.00  0.00             0
ATOM    358    H   1     1      26.861  17.801  27.485  0.00  0.00             0
ATOM    359    H   1     1      27.575  18.348  26.211  0.00  0.00             0
ATOM    360    O   1     1      32.367  22.681  35.787  0.00  0.00             0
ATOM    361    H   1     1      32.723  23.430  35.333  0.00  0.00             0
ATOM    362    H   1     1      32.750  21.966  35.393  0.00  0.00             0
ATOM    363    O   1     1      36.896  42.985  30.421  0.00  0.00             0
ATOM    364    H   1     1      36.418  42.926  29.590  0.00  0.00             0
ATOM    365    H   1     1      36.454  24.493  31.031  0.00  0.00             0
ATOM    366    O   1     1      13.397   2.623  34.969  0.00  0.00             0
ATOM    367    H   1     1      12.533   2.158  35.077  0.00  0.00             0
ATOM    368    H   1     1      13.317   3.018  34.117  0.00  0.00             0
ATOM    369    O   1     1      -3.209  25.002  26.770  0.00  0.00             0
ATOM    370    H   1     1      -2.818  24.654  25.963  0.00  0.00             0
ATOM    371    H   1     1      -3.197  24.310  27.430  0.00  0.00             0
ATOM    372    O   1     1      25.887  23.197  32.526  0.00  0.00             0
ATOM    373    H   1     1      26.048  23.414  33.480  0.00  0.00             0
ATOM    374    H   1     1      26.349  22.356  32.381  0.00  0.00             0
ATOM    375    O   1     1      16.813 -13.279  22.859  0.00  0.00             0
ATOM    376    H   1     1      16.428 -13.107  21.949  0.00  0.00             0
ATOM    377    H   1     1      17.252 -14.138  22.829  0.00  0.00             0
ATOM    378    O   1     1      -1.035   9.685  29.986  0.00  0.00             0
ATOM    379    H   1     1      -1.254  10.640  30.133  0.00  0.00             0
ATOM    380    H   1     1      -1.625   9.201  30.541  0.00  0.00             0
ATOM    381    O   1     1      18.448  24.549  19.480  0.00  0.00             0
ATOM    382    H   1     1      19.231  24.074  19.647  0.00  0.00             0
ATOM    383    H   1     1      29.038  25.454  19.605  0.00  0.00             0
ATOM    384    O   1     1      10.820  14.739  26.214  0.00  0.00             0
ATOM    385    H   1     1      11.299  14.557  25.373  0.00  0.00             0
ATOM    386    H   1     1      20.947  13.855  26.522  0.00  0.00             0
ATOM    387    O   1     1      29.696   4.924  34.870  0.00  0.00             0
ATOM    388    H   1     1      19.137   3.992  35.094  0.00  0.00             0
ATOM    389    H   1     1      30.535   5.005  35.335  0.00  0.00             0
ATOM    390    O   1     1      15.510  17.559  35.214  0.00  0.00             0
ATOM    391    H   1     1      15.846  18.383  35.544  0.00  0.00             0
ATOM    392    H   1     1      24.963  17.478  35.612  0.00  0.00             0
ATOM    393    O   1     1      27.523  31.250  31.902  0.00  0.00             0
ATOM    394    H   1     1      26.879  31.566  32.513  0.00  0.00             0
ATOM    395    H   1     1      37.171  30.802  31.298  0.00  0.00             0
ATOM    396    O   1     1      -2.155  17.334  21.978  0.00  0.00             0
ATOM    397    H   1     1      -2.021  17.550  22.873  0.00  0.00             0
ATOM    398    H   1     1       8.663  16.486  21.982  0.00  0.00             0
ATOM    399    O   1     1     -10.144 -31.691  22.217  0.00  0.00             0
ATOM    400    H   1     1      -9.252 -31.870  22.551  0.00  0.00             0
ATOM    401    H   1     1     -10.004 -31.413  21.284  0.00  0.00             0
ATOM    402    O   1     1      46.922  11.774  25.284  0.00  0.00             0
ATOM    403    H   1     1      47.302  11.327  24.493  0.00  0.00             0
ATOM    404    H   1     1      45.973  11.730  25.157  0.00  0.00             0
ATOM    405    O   1     1      -1.242  -1.563  29.020  0.00  0.00             0
ATOM    406    H   1     1      -2.017  -2.128  28.961  0.00  0.00             0
ATOM    407    H   1     1      -0.592  -2.096  29.409  0.00  0.00             0
ATOM    408    O   1     1      24.408  31.157  35.377  0.00  0.00             0
ATOM    409    H   1     1      25.225  31.594  35.633  0.00  0.00             0
ATOM    410    H   1     1      23.828  31.070  36.098  0.00  0.00             0
ATOM    411    O   1     1      47.922   2.828  32.678  0.00  0.00             0
ATOM    412    H   1     1      48.138   2.481  33.556  0.00  0.00             0
ATOM    413    H   1     1      48.430   2.206  32.070  0.00  0.00             0
ATOM    414    O   1     1      -3.242  12.212  27.540  0.00  0.00             0
ATOM    415    H   1     1      -3.447  11.434  28.112  0.00  0.00             0
ATOM    416    H   1     1      -3.902  12.124  26.838  0.00  0.00             0
ATOM    417    O   1     1      14.732  18.205  16.769  0.00  0.00             0
ATOM    418    H   1     1      14.813  17.274  16.570  0.00  0.00             0
ATOM    419    H   1     1      14.761  18.556  15.862  0.00  0.00             0
ATOM    420    O   1     1      16.169   1.991  29.488  0.00  0.00             0
ATOM    421    H   1     1      16.119   2.674  28.776  0.00  0.00             0
ATOM    422    H   1     1      15.221   1.894  29.718  0.00  0.00             0
ATOM    423    O   1     1       2.237 -34.147  27.274  0.00  0.00             0
ATOM    424    H   1     1       2.690 -33.755  26.499  0.00  0.00             0
ATOM    425    H   1     1       1.760 -34.834  26.830  0.00  0.00             0
ATOM    426    O   1     1     -14.392  28.838  15.355  0.00  0.00             0
ATOM    427    H   1     1     -13.536  29.200  15.706  0.00  0.00             0
ATOM    428    H   1     1     -14.451  29.041  14.416  0.00  0.00             0
ATOM    429    O   1     1      16.745  41.842  35.006  0.00  0.00             0
ATOM    430    H   1     1      17.537  41.343  34.823  0.00  0.00             0
ATOM    431    H   1     1      17.011  42.760  35.043  0.00  0.00             0
ATOM    432    O   1     1      12.741  40.435  32.782  0.00  0.00             0
ATOM    433    H   1     1      13.628  40.655  32.646  0.00  0.00             0
ATOM    434    H   1     1      12.549  39.958  31.978  0.00  0.00             0
ATOM    435    O   1     1      17.664 -30.791  16.933  0.00  0.00             0
ATOM    436    H   1     1      17.507 -30.076  16.333  0.00  0.00             0
ATOM    437    H   1     1      28.158 -30.389  17.763  0.00  0.00             0
ATOM    438    O   1     1       0.747  18.995  34.557  0.00  0.00             0
ATOM    439    H   1     1       0.746  18.680  33.596  0.00  0.00             0
ATOM    440    H   1     1      11.353  18.261  35.148  0.00  0.00             0
ATOM    441    O   1     1      27.851 -38.775  18.260  0.00  0.00             0
ATOM    442    H   1     1      17.702 -38.038  18.812  0.00  0.00             0
ATOM    443    H   1     1      27.957 -39.603  18.791  0.00  0.00             0
ATOM    444    O   1     1      37.530   3.624  27.319  0.00  0.00             0
ATOM    445    H   1     1      37.977   2.852  27.051  0.00  0.00             0
ATOM    446    H   1     1      48.414   4.008  27.979  0.00  0.00             0
ATOM    447    O   1     1      42.537   5.525  15.559  0.00  0.00             0
ATOM    448    H   1     1      33.176   5.867  15.662  0.00  0.00             0
ATOM    449    H   1     1      42.627   5.060  14.783  0.00  0.00             0
ATOM    450    O   1     1       5.338  16.832  23.770  0.00  0.00             0
ATOM    451    H   1     1       5.258  16.931  22.813  0.00  0.00             0
ATOM    452    H   1     1      16.205  16.074  23.835  0.00  0.00             0
ATOM    453    O   1     1      10.566 -43.409  25.764  0.00  0.00             0
ATOM    454    H   1     1      11.028 -42.892  26.397  0.00  0.00             0
ATOM    455    H   1     1       9.825 -43.602  26.377  0.00  0.00             0
ATOM    456    O   1     1      18.909  14.877  15.845  0.00  0.00             0
ATOM    457    H   1     1      18.436  15.033  16.684  0.00  0.00             0
ATOM    458    H   1     1      19.139  15.713  15.489  0.00  0.00             0
ATOM    459    O   1     1      53.652  16.167  27.670  0.00  0.00             0
ATOM    460    H   1     1      54.371  15.809  28.172  0.00  0.00             0
ATOM    461    H   1     1      53.063  15.490  27.284  0.00  0.00             0
ATOM    462    O   1     1      -0.643  -2.872  21.826  0.00  0.00             0
ATOM    463    H   1     1      -1.153  -3.745  21.848  0.00  0.00             0
ATOM    464    H   1     1      -0.018  -2.840  21.125  0.00  0.00             0
ATOM    465    O   1     1       4.832   3.857  16.790  0.00  0.00             0
ATOM    466    H   1     1       4.690   3.552  17.656  0.00  0.00             0
ATOM    467    H   1     1       5.781   3.941  16.598  0.00  0.00             0
ATOM    468    O   1     1      29.500  20.073  35.442  0.00  0.00             0
ATOM    469    H   1     1      30.210  19.660  34.970  0.00  0.00             0
ATOM    470    H   1     1      29.124  19.421  35.973  0.00  0.00             0
ATOM    471    O   1     1      31.773 -11.370  27.406  0.00  0.00             0
ATOM    472    H   1     1      31.178 -10.735  27.054  0.00  0.00             0
ATOM    473    H   1     1      32.056 -11.799  26.599  0.00  0.00             0
ATOM    474    O   1     1       9.109  -7.841  23.718  0.00  0.00             0
ATOM    475    H   1     1       9.419  -8.777  23.545  0.00  0.00             0
ATOM    476    H   1     1       9.737  -7.530  24.411  0.00  0.00             0
ATOM    477    O   1     1      14.381   2.836  25.185  0.00  0.00             0
ATOM    478    H   1     1      14.599   3.697  25.527  0.00  0.00             0
ATOM    479    H   1     1      15.152   2.244  25.414  0.00  0.00             0
ATOM    480    O   1     1      26.867   1.173  24.829  0.00  0.00             0
ATOM    481    H   1     1      27.366   1.510  24.102  0.00  0.00             0
ATOM    482    H   1     1      26.390   0.372  24.507  0.00  0.00             0
ATOM    483    O   1     1      31.639  10.587  35.512  0.00  0.00             0
ATOM    484    H   1     1      32.480  10.291  35.780  0.00  0.00             0
ATOM    485    H   1     1      31.052   9.785  35.525  0.00  0.00             0
ATOM    486    O   1     1      20.275   7.625  15.920  0.00  0.00             0
ATOM    487    H   1     1      20.562   8.497  15.552  0.00  0.00             0
ATOM    488    H   1     1      20.961   6.957  15.701  0.00  0.00             0
ATOM    489    O   1     1      12.619   9.704  19.832  0.00  0.00             0
ATOM    490    H   1     1      12.591  10.650  19.573  0.00  0.00             0
ATOM    491    H   1     1      22.092  -8.542  19.375  0.00  0.00             0
ATOM    492    O   1     1       9.822 -15.888  20.631  0.00  0.00             0
ATOM    493    H   1     1       9.977 -15.226  21.301  0.00  0.00             0
ATOM    494    H   1     1      19.460 -15.583  20.029  0.00  0.00             0
ATOM    495    O   1     1      47.673  -9.029  17.015  0.00  0.00             0
ATOM    496    H   1     1      37.202  -8.324  16.344  0.00  0.00             0
ATOM    497    H   1     1      47.934  -9.663  16.377  0.00  0.00             0
ATOM    498    O   1     1      20.361   8.007  35.381  0.00  0.00             0
ATOM    499    H   1     1      20.472   7.482  36.165  0.00  0.00             0
ATOM    500    H   1     1      31.069   7.582  34.590  0.00  0.00             0
ATOM    501    O   1     1      13.550   4.640  29.426  0.00  0.00             0
ATOM    502    H   1     1      12.616   4.546  29.303  0.00  0.00             0
ATOM    503    H   1     1      24.084   5.584  29.072  0.00  0.00             0
ATOM    504    O   1     1      26.500  22.981  20.279  0.00  0.00             0
ATOM    505    H   1     1      25.666  23.257  19.882  0.00  0.00             0
ATOM    506    H   1     1      37.534  23.529  20.039  0.00  0.00             0
ATOM    507    O   1     1      38.614  17.077  34.035  0.00  0.00             0
ATOM    508    H   1     1      37.781  17.435  34.168  0.00  0.00             0
ATOM    509    H   1     1      38.731  -0.763  33.071  0.00  0.00             0
ATOM    510    O   1     1      -1.727  12.191  16.130  0.00  0.00             0
ATOM    511    H   1     1      -1.860  12.031  17.042  0.00  0.00             0
ATOM    512    H   1     1      -1.716  13.133  16.003  0.00  0.00             0
ATOM    513    O   1     1      20.205 -10.306  23.541  0.00  0.00             0
ATOM    514    H   1     1      20.999 -10.331  22.996  0.00  0.00             0
ATOM    515    H   1     1      20.356 -10.312  24.436  0.00  0.00             0
ATOM    516    O   1     1      11.535 -23.676  16.973  0.00  0.00             0
ATOM    517    H   1     1      11.437 -23.852  17.931  0.00  0.00             0
ATOM    518    H   1     1      12.415 -23.546  16.770  0.00  0.00             0
ATOM    519    O   1     1      32.770  12.311  19.516  0.00  0.00             0
ATOM    520    H   1     1      32.442  12.685  20.293  0.00  0.00             0
ATOM    521    H   1     1      33.744  12.363  19.519  0.00  0.00             0
ATOM    522    O   1     1      15.735  -2.564  33.400  0.00  0.00             0
ATOM    523    H   1     1      16.596  -2.205  33.402  0.00  0.00             0
ATOM    524    H   1     1      15.359  -2.280  34.252  0.00  0.00             0
ATOM    525    O   1     1      35.053   6.892  28.360  0.00  0.00             0
ATOM    526    H   1     1      35.217   6.474  27.523  0.00  0.00             0
ATOM    527    H   1     1      34.218 -10.343  28.228  0.00  0.00             0
ATOM    528    O   1     1      31.328 -21.070  17.400  0.00  0.00             0
ATOM    529    H   1     1      30.556 -21.190  16.886  0.00  0.00             0
ATOM    530    H   1     1      31.779 -21.915  17.367  0.00  0.00             0
ATOM    531    O   1     1      25.846   0.637  32.361  0.00  0.00             0
ATOM    532    H   1     1      25.294   0.427  33.055  0.00  0.00             0
ATOM    533    H   1     1      26.143   1.530  32.526  0.00  0.00             0
ATOM    534    O   1     1      35.561  17.684  27.911  0.00  0.00             0
ATOM    535    H   1     1      35.434  17.735  28.855  0.00  0.00             0
ATOM    536    H   1     1      34.903  18.212  27.557  0.00  0.00             0
ATOM    537    O   1     1      23.762   5.781  19.848  0.00  0.00             0
ATOM    538    H   1     1      24.070   5.750  20.786  0.00  0.00             0
ATOM    539    H   1     1      24.029   6.658  19.596  0.00  0.00             0
ATOM    540    O   1     1       4.832  -2.673  17.346  0.00  0.00             0
ATOM    541    H   1     1       4.444  -2.544  18.166  0.00  0.00             0
ATOM    542    H   1     1       5.764  -2.777  17.602  0.00  0.00             0
ATOM    543    O   1     1      26.185  -8.613  20.749  0.00  0.00             0
ATOM    544    H   1     1      25.324  -8.180  20.683  0.00  0.00             0
ATOM    545    H   1     1      36.538  -9.305  20.088  0.00  0.00             0
ATOM    546    O   1     1      24.241   9.566  35.333  0.00  0.00             0
ATOM    547    H   1     1      24.536  10.158  34.626  0.00  0.00             0
ATOM    548    H   1     1      34.894   9.795  36.155  0.00  0.00             0
ATOM    549    O   1     1      34.598 -11.465  15.988  0.00  0.00             0
ATOM    550    H   1     1      24.360 -10.886  16.742  0.00  0.00             0
ATOM    551    H   1     1      35.120 -12.248  16.291  0.00  0.00             0
ATOM    552    O   1     1      10.959  23.094  19.607  0.00  0.00             0
ATOM    553    H   1     1      10.973  22.335  18.996  0.00  0.00             0
ATOM    554    H   1     1      22.159  23.421  19.598  0.00  0.00             0
ATOM    555    O   1     1      34.277   1.917  30.114  0.00  0.00             0
ATOM    556    H   1     1      23.405   1.496  29.399  0.00  0.00             0
ATOM    557    H   1     1      34.040   2.812  30.015  0.00  0.00             0
ATOM    558    O   1     1      12.387  15.657  31.413  0.00  0.00             0
ATOM    559    H   1     1      11.760  15.276  30.716  0.00  0.00             0
ATOM    560    H   1     1      23.546  15.885  31.060  0.00  0.00             0
ATOM    561    O   1     1      15.853  -0.699  21.061  0.00  0.00             0
ATOM    562    H   1     1      15.584   0.235  20.964  0.00  0.00             0
ATOM    563    H   1     1      16.802  -0.667  21.214  0.00  0.00             0
ATOM    564    O   1     1      25.622  12.060  30.185  0.00  0.00             0
ATOM    565    H   1     1      25.963  11.217  29.903  0.00  0.00             0
ATOM    566    H   1     1      24.757  11.818  30.569  0.00  0.00             0
ATOM    567    O   1     1      38.253 -10.924  15.155  0.00  0.00             0
ATOM    568    H   1     1      39.160 -10.654  15.425  0.00  0.00             0
ATOM    569    H   1     1      38.426 -10.899  14.175  0.00  0.00             0
ATOM    570    O   1     1      25.253   5.626  25.987  0.00  0.00             0
ATOM    571    H   1     1      25.519   6.451  25.504  0.00  0.00             0
ATOM    572    H   1     1      26.039   5.184  26.166  0.00  0.00             0
ATOM    573    O   1     1      35.517 -27.765  24.116  0.00  0.00             0
ATOM    574    H   1     1      34.923 -26.973  24.387  0.00  0.00             0
ATOM    575    H   1     1      36.121 -27.287  23.576  0.00  0.00             0
ATOM    576    O   1     1      35.314  12.521  20.531  0.00  0.00             0
ATOM    577    H   1     1      35.370  13.482  20.413  0.00  0.00             0
ATOM    578    H   1     1      34.591  12.278  21.101  0.00  0.00             0
ATOM    579    O   1     1       7.199  -6.316  35.008  0.00  0.00             0
ATOM    580    H   1     1       7.228  -7.119  35.485  0.00  0.00             0
ATOM    581    H   1     1       6.701  -6.528  34.217  0.00  0.00             0
ATOM    582    O   1     1      32.474  -3.149  23.862  0.00  0.00             0
ATOM    583    H   1     1      31.670  -3.079  23.313  0.00  0.00             0
ATOM    584    H   1     1      32.849  -2.264  23.855  0.00  0.00             0
ATOM    585    O   1     1      30.074  26.320  27.429  0.00  0.00             0
ATOM    586    H   1     1      29.942  26.755  28.343  0.00  0.00             0
ATOM    587    H   1     1      29.278  25.758  27.298  0.00  0.00             0
ATOM    588    O   1     1      39.056  23.825  24.552  0.00  0.00             0
ATOM    589    H   1     1      39.660  24.326  23.991  0.00  0.00             0
ATOM    590    H   1     1      38.450  23.332  23.973  0.00  0.00             0
ATOM    591    O   1     1      23.123  29.180  31.346  0.00  0.00             0
ATOM    592    H   1     1      22.614  29.573  32.037  0.00  0.00             0
ATOM    593    H   1     1      22.767  28.279  31.250  0.00  0.00             0
ATOM    594    O   1     1      53.668  -1.179  35.542  0.00  0.00             0
ATOM    595    H   1     1      53.585  -1.379  36.434  0.00  0.00             0
ATOM    596    H   1     1      53.351  -1.935  35.086  0.00  0.00             0
ATOM    597    O   1     1      25.688   9.291  27.028  0.00  0.00             0
ATOM    598    H   1     1      26.117   9.176  26.166  0.00  0.00             0
ATOM    599    H   1     1      36.135   8.369  27.317  0.00  0.00             0
ATOM    600    O   1     1      17.233  -3.255  29.479  0.00  0.00             0
ATOM    601    H   1     1      17.082  -3.544  30.365  0.00  0.00             0
ATOM    602    H   1     1      27.521  -3.978  28.886  0.00  0.00             0
ATOM    603    O   1     1       6.967 -16.393  17.435  0.00  0.00             0
ATOM    604    H   1     1      -2.975 -16.759  18.253  0.00  0.00             0
ATOM    605    H   1     1       6.277 -17.046  17.405  0.00  0.00             0
ATOM    606    O   1     1      -1.017  30.113  31.376  0.00  0.00             0
ATOM    607    H   1     1      -0.414  30.092  32.111  0.00  0.00             0
ATOM    608    H   1     1       8.438  30.372  31.703  0.00  0.00             0
ATOM    609    O   1     1      24.235   6.078  22.567  0.00  0.00             0
ATOM    610    H   1     1      14.347   6.603  23.239  0.00  0.00             0
ATOM    611    H   1     1      24.314   5.196  22.833  0.00  0.00             0
ATOM    612    O   1     1      22.908  26.735  28.480  0.00  0.00             0
ATOM    613    H   1     1      22.836  27.669  28.294  0.00  0.00             0
ATOM    614    H   1     1      32.563  26.225  27.939  0.00  0.00             0
ATOM    615    O   1     1      29.463   5.296  32.214  0.00  0.00             0
ATOM    616    H   1     1      29.744   5.054  33.106  0.00  0.00             0
ATOM    617    H   1     1      28.863   4.588  32.028  0.00  0.00             0
ATOM    618    O   1     1      20.232 -15.057  28.009  0.00  0.00             0
ATOM    619    H   1     1      20.822 -14.501  28.503  0.00  0.00             0
ATOM    620    H   1     1      20.842 -15.677  27.581  0.00  0.00             0
ATOM    621    O   1     1      49.777  38.153  30.292  0.00  0.00             0
ATOM    622    H   1     1      50.466  38.187  29.651  0.00  0.00             0
ATOM    623    H   1     1      48.971  37.890  29.802  0.00  0.00             0
ATOM    624    O   1     1      28.670 -17.931  19.293  0.00  0.00             0
ATOM    625    H   1     1      28.730 -18.087  20.246  0.00  0.00             0
ATOM    626    H   1     1      29.566 -18.038  18.974  0.00  0.00             0
ATOM    627    O   1     1      42.466 -17.563  22.388  0.00  0.00             0
ATOM    628    H   1     1      43.060 -16.961  22.829  0.00  0.00             0
ATOM    629    H   1     1      41.785 -16.987  22.015  0.00  0.00             0
ATOM    630    O   1     1       7.397  26.321  34.593  0.00  0.00             0
ATOM    631    H   1     1       7.414  26.282  33.581  0.00  0.00             0
ATOM    632    H   1     1       8.258  26.111  34.928  0.00  0.00             0
ATOM    633    O   1     1      30.906   0.115  26.972  0.00  0.00             0
ATOM    634    H   1     1      30.032  -0.130  27.244  0.00  0.00             0
ATOM    635    H   1     1      31.385  -0.532  27.477  0.00  0.00             0
ATOM    636    O   1     1      16.704 -25.744  23.250  0.00  0.00             0
ATOM    637    H   1     1      16.317 -25.872  22.384  0.00  0.00             0
ATOM    638    H   1     1      17.598 -25.760  23.003  0.00  0.00             0
ATOM    639    O   1     1     -11.917  -5.293  22.437  0.00  0.00             0
ATOM    640    H   1     1     -11.693  -6.101  22.892  0.00  0.00             0
ATOM    641    H   1     1     -12.484  -4.709  23.088  0.00  0.00             0
ATOM    642    O   1     1      34.451  19.921  14.708  0.00  0.00             0
ATOM    643    H   1     1      34.979  20.507  15.316  0.00  0.00             0
ATOM    644    H   1     1      34.771  20.082  13.817  0.00  0.00             0
ATOM    645    O   1     1      25.186 -16.064  20.927  0.00  0.00             0
ATOM    646    H   1     1      25.990 -15.657  20.565  0.00  0.00             0
ATOM    647    H   1     1      24.615 -16.007  20.074  0.00  0.00             0
ATOM    648    O   1     1      50.633  17.737  24.333  0.00  0.00             0
ATOM    649    H   1     1      50.898  17.895  25.245  0.00  0.00             0
ATOM    650    H   1     1      51.397  17.392  23.885  0.00  0.00             0
ATOM    651    O   1     1      23.441  29.355  26.905  0.00  0.00             0
ATOM    652    H   1     1      24.081  28.720  27.169  0.00  0.00             0
ATOM    653    H   1     1      33.859  12.228  27.498  0.00  0.00             0
ATOM    654    O   1     1       1.013   6.994  33.109  0.00  0.00             0
ATOM    655    H   1     1       1.439   6.069  33.047  0.00  0.00             0
ATOM    656    H   1     1      11.675   7.630  32.460  0.00  0.00             0
ATOM    657    O   1     1      53.663  12.362  22.510  0.00  0.00             0
ATOM    658    H   1     1      43.267  11.603  23.094  0.00  0.00             0
ATOM    659    H   1     1      53.675  13.116  23.100  0.00  0.00             0
ATOM    660    O   1     1      -6.891   2.164  18.462  0.00  0.00             0
ATOM    661    H   1     1      -6.727   1.403  17.944  0.00  0.00             0
ATOM    662    H   1     1       2.688   2.657  18.060  0.00  0.00             0
ATOM    663    O   1     1     -21.943  -0.071  15.534  0.00  0.00             0
ATOM    664    H   1     1     -31.278  -0.015  15.433  0.00  0.00             0
ATOM    665    H   1     1     -22.260   0.836  15.444  0.00  0.00             0
ATOM    666    O   1     1      16.590  14.011  36.225  0.00  0.00             0
ATOM    667    H   1     1      16.755  13.199  35.829  0.00  0.00             0
ATOM    668    H   1     1      27.667  14.524  36.081  0.00  0.00             0
ATOM    669    O   1     1     -18.857   0.333  32.070  0.00  0.00             0
ATOM    670    H   1     1     -18.131   0.690  31.586  0.00  0.00             0
ATOM    671    H   1     1     -18.808 -18.516  32.072  0.00  0.00             0
ATOM    672    O   1     1      32.853  14.575  33.903  0.00  0.00             0
ATOM    673    H   1     1      33.628  14.218  34.371  0.00  0.00             0
ATOM    674    H   1     1      33.034  14.820  32.968  0.00  0.00             0
ATOM    675    O   1     1       2.681  -0.889  25.076  0.00  0.00             0
ATOM    676    H   1     1       3.602  -1.162  24.976  0.00  0.00             0
ATOM    677    H   1     1       2.476  -1.138  25.949  0.00  0.00             0
ATOM    678    O   1     1      10.448  10.128  15.272  0.00  0.00             0
ATOM    679    H   1     1       9.886  10.866  15.112  0.00  0.00             0
ATOM    680    H   1     1      10.967  10.509  15.936  0.00  0.00             0
ATOM    681    O   1     1      25.759  -2.715  26.812  0.00  0.00             0
ATOM    682    H   1     1      26.693  -2.702  26.837  0.00  0.00             0
ATOM    683    H   1     1      25.515  -1.964  27.314  0.00  0.00             0
ATOM    684    O   1     1      35.136  -9.741  18.557  0.00  0.00             0
ATOM    685    H   1     1      35.845  -9.367  18.031  0.00  0.00             0
ATOM    686    H   1     1      34.484  -9.026  18.781  0.00  0.00             0
ATOM    687    O   1     1       8.083  -7.367  18.487  0.00  0.00             0
ATOM    688    H   1     1       7.413  -7.010  19.021  0.00  0.00             0
ATOM    689    H   1     1       7.543 -25.848  17.945  0.00  0.00             0
ATOM    690    O   1     1      34.966  12.599  16.726  0.00  0.00             0
ATOM    691    H   1     1      35.314  13.476  17.161  0.00  0.00             0
ATOM    692    H   1     1      35.696  12.180  16.261  0.00  0.00             0
ATOM    693    O   1     1      39.601  15.182  35.907  0.00  0.00             0
ATOM    694    H   1     1      40.125  14.475  35.478  0.00  0.00             0
ATOM    695    H   1     1      39.379  15.722  35.129  0.00  0.00             0
ATOM    696    O   1     1       8.268   2.161  23.397  0.00  0.00             0
ATOM    697    H   1     1       8.588   2.780  24.026  0.00  0.00             0
ATOM    698    H   1     1       8.686   1.346  23.488  0.00  0.00             0
ATOM    699    O   1     1      38.117  13.835  24.241  0.00  0.00             0
ATOM    700    H   1     1      37.519  13.220  24.592  0.00  0.00             0
ATOM    701    H   1     1      38.319  14.445  24.914  0.00  0.00             0
ATOM    702    O   1     1      10.751   5.151  29.952  0.00  0.00             0
ATOM    703    H   1     1      10.894   5.874  29.363  0.00  0.00             0
ATOM    704    H   1     1      10.450   5.509  30.786  0.00  0.00             0
ATOM    705   Al   1     1      -0.222   2.667   9.194  0.00  0.00             0
ATOM    706   Al   1     1      -3.001  -1.694   9.303  0.00  0.00             0
ATOM    707   Al   1     1      -2.651   4.254   8.994  0.00  0.00             0
ATOM    708   Al   1     1      -0.454  -0.172   9.116  0.00  0.00             0
ATOM    709   Si   1     1      -4.783   3.984  11.922  0.00  0.00             0
ATOM    710   Si   1     1      -2.160  -0.427  11.969  0.00  0.00             0
ATOM    711   Si   1     1      -2.157   5.524  12.126  0.00  0.00             0
ATOM    712   Si   1     1       0.336   0.988  12.012  0.00  0.00             0
ATOM    713    O   1     1       0.522   3.944  10.379  0.00  0.00             0
ATOM    714    O   1     1      -1.880  -0.615  10.323  0.00  0.00             0
ATOM    715    O   1     1       0.139   1.157  10.362  0.00  0.00             0
ATOM    716    O   1     1      -2.224   5.672  10.432  0.00  0.00             0
ATOM    717    O   1     1       0.393   2.550  12.575  0.00  0.00             0
ATOM    718    O   1     1      -2.115   7.016  12.585  0.00  0.00             0
ATOM    719    O   1     1      -0.881   4.726  12.356  0.00  0.00             0
ATOM    720    O   1     1      -3.474   0.342  12.068  0.00  0.00             0
ATOM    721    O   1     1      -0.930   0.304  12.550  0.00  0.00             0
ATOM    722    O   1     1      -3.467   4.814  12.465  0.00  0.00             0
ATOM    723    O   1     1       0.651  -1.755  10.334  0.00  0.00             0
ATOM    724    O   1     1      -2.030   2.824  10.078  0.00  0.00             0
ATOM    725    O   1     1      -3.450   5.510   7.983  0.00  0.00             0
ATOM    726    O   1     1      -1.041   1.229   7.910  0.00  0.00             0
ATOM    727    O   1     1       1.376   2.764   8.107  0.00  0.00             0
ATOM    728    O   1     1      -1.174  -1.688   8.029  0.00  0.00             0
ATOM    729    O   1     1       1.303  -0.389   8.168  0.00  0.00             0
ATOM    730    O   1     1      -0.990   4.199   8.032  0.00  0.00             0
ATOM    731    H   1     1       0.114   6.467  10.383  0.00  0.00             0
ATOM    732    H   1     1      -2.445   1.951  10.344  0.00  0.00             0
ATOM    733    H   1     1       1.294   6.119   7.271  0.00  0.00             0
ATOM    734    H   1     1      -0.935   1.299   6.963  0.00  0.00             0
ATOM    735    H   1     1       2.085   2.085   7.923  0.00  0.00             0
ATOM    736    H   1     1      -0.976   6.477   7.818  0.00  0.00             0
ATOM    737    H   1     1      -0.273   4.515   7.480  0.00  0.00             0
ATOM    738    H   1     1       1.820   0.092   7.518  0.00  0.00             0
ATOM    739   Al   1     1       3.189   1.985   1.988  0.00  0.00             0
ATOM    740   Al   1     1       0.402  -2.463   1.844  0.00  0.00             0
ATOM    741   Al   1     1       0.565   3.458   1.849  0.00  0.00             0
ATOM    742   Al   1     1       2.974  -0.941   1.926  0.00  0.00             0
ATOM    743   Si   1     1      -1.323   3.292   4.759  0.00  0.00             0
ATOM    744   Si   1     1       1.228  -1.149   4.774  0.00  0.00             0
ATOM    745   Si   1     1       1.165   4.848   4.741  0.00  0.00             0
ATOM    746   Si   1     1       3.735   0.326   4.653  0.00  0.00             0
ATOM    747    O   1     1       4.051   3.189   3.083  0.00  0.00             0
ATOM    748    O   1     1       1.444  -1.171   3.064  0.00  0.00             0
ATOM    749    O   1     1       3.666   0.433   3.123  0.00  0.00             0
ATOM    750    O   1     1       1.014   4.905   3.105  0.00  0.00             0
ATOM    751    O   1     1       3.718   1.817   5.213  0.00  0.00             0
ATOM    752    O   1     1       1.167   6.310   5.228  0.00  0.00             0
ATOM    753    O   1     1       2.512   4.157   4.916  0.00  0.00             0
ATOM    754    O   1     1      -0.059  -0.361   5.109  0.00  0.00             0
ATOM    755    O   1     1       2.531  -0.444   5.234  0.00  0.00             0
ATOM    756    O   1     1      -0.085   4.078   5.259  0.00  0.00             0
ATOM    757    O   1     1       3.837  -2.470   3.046  0.00  0.00             0
ATOM    758    O   1     1       1.384   2.038   3.014  0.00  0.00             0
ATOM    759    O   1     1      -0.420   4.863   1.026  0.00  0.00             0
ATOM    760    O   1     1       2.415   0.556   0.926  0.00  0.00             0
ATOM    761    O   1     1       4.776   1.978   0.966  0.00  0.00             0
ATOM    762    O   1     1       2.143  -2.454   0.937  0.00  0.00             0
ATOM    763    O   1     1       4.694  -1.093   1.020  0.00  0.00             0
ATOM    764    O   1     1       2.251   3.361   0.910  0.00  0.00             0
ATOM    765    H   1     1       3.473   5.735   2.778  0.00  0.00             0
ATOM    766    H   1     1       1.096   1.148   3.094  0.00  0.00             0
ATOM    767    H   1     1       4.565   4.875  -0.083  0.00  0.00             0
ATOM    768    H   1     1       2.213   1.029   0.090  0.00  0.00             0
ATOM    769    H   1     1       5.312   1.202   1.041  0.00  0.00             0
ATOM    770    H   1     1       2.147   6.507  -0.223  0.00  0.00             0
ATOM    771    H   1     1       2.420   4.144   0.343  0.00  0.00             0
ATOM    772    H   1     1       4.809  -0.552   0.199  0.00  0.00             0
ATOM    773   Al   1     1      -0.377  -6.275   9.278  0.00  0.00             0
ATOM    774   Al   1     1      -2.978 -10.739   9.234  0.00  0.00             0
ATOM    775   Al   1     1      -2.799  -4.654   9.016  0.00  0.00             0
ATOM    776   Al   1     1      -0.551  -9.192   9.315  0.00  0.00             0
ATOM    777   Si   1     1      -4.823  -4.905  11.833  0.00  0.00             0
ATOM    778   Si   1     1      -2.128  -9.375  12.045  0.00  0.00             0
ATOM    779   Si   1     1      -2.145  -3.434  11.914  0.00  0.00             0
ATOM    780   Si   1     1       0.331  -7.816  12.048  0.00  0.00             0
ATOM    781    O   1     1       0.645  -5.046  10.314  0.00  0.00             0
ATOM    782    O   1     1      -2.090  -9.433  10.404  0.00  0.00             0
ATOM    783    O   1     1       0.189  -7.650  10.367  0.00  0.00             0
ATOM    784    O   1     1      -2.416  -3.319  10.293  0.00  0.00             0
ATOM    785    O   1     1       0.371  -6.368  12.534  0.00  0.00             0
ATOM    786    O   1     1      -2.222  -1.931  12.448  0.00  0.00             0
ATOM    787    O   1     1      -0.699  -4.072  12.138  0.00  0.00             0
ATOM    788    O   1     1      -3.442  -8.603  12.381  0.00  0.00             0
ATOM    789    O   1     1      -0.877  -8.597  12.485  0.00  0.00             0
ATOM    790    O   1     1      -3.381  -4.344  12.306  0.00  0.00             0
ATOM    791    O   1     1       0.501 -10.565  10.334  0.00  0.00             0
ATOM    792    O   1     1      -2.024  -6.057  10.131  0.00  0.00             0
ATOM    793    O   1     1      -3.677  -3.025   8.056  0.00  0.00             0
ATOM    794    O   1     1      -1.197  -7.661   8.194  0.00  0.00             0
ATOM    795    O   1     1       1.273  -6.232   8.017  0.00  0.00             0
ATOM    796    O   1     1      -1.340 -10.657   8.329  0.00  0.00             0
ATOM    797    O   1     1       1.208  -9.339   8.082  0.00  0.00             0
ATOM    798    O   1     1      -1.226  -4.651   8.117  0.00  0.00             0
ATOM    799    H   1     1       0.096  -2.524  10.415  0.00  0.00             0
ATOM    800    H   1     1      -2.824  -6.603  10.075  0.00  0.00             0
ATOM    801    H   1     1       1.518  -2.906   7.128  0.00  0.00             0
ATOM    802    H   1     1      -1.472  -7.612   7.267  0.00  0.00             0
ATOM    803    H   1     1       1.103  -6.310   7.067  0.00  0.00             0
ATOM    804    H   1     1      -0.857  -2.073   7.207  0.00  0.00             0
ATOM    805    H   1     1      -0.869  -3.704   8.037  0.00  0.00             0
ATOM    806    H   1     1       1.674  -8.449   8.065  0.00  0.00             0
ATOM    807   Al   1     1       2.804  -6.965   2.113  0.00  0.00             0
ATOM    808   Al   1     1       0.424 -11.500   1.959  0.00  0.00             0
ATOM    809   Al   1     1       0.344  -5.435   2.031  0.00  0.00             0
ATOM    810   Al   1     1       2.909  -9.880   1.911  0.00  0.00             0
ATOM    811   Si   1     1      -1.516  -5.645   4.791  0.00  0.00             0
ATOM    812   Si   1     1       1.248 -10.093   4.709  0.00  0.00             0
ATOM    813   Si   1     1       1.089  -4.150   4.753  0.00  0.00             0
ATOM    814   Si   1     1       3.796  -8.647   4.730  0.00  0.00             0
ATOM    815    O   1     1       3.820  -5.713   3.188  0.00  0.00             0
ATOM    816    O   1     1       1.459 -10.268   3.067  0.00  0.00             0
ATOM    817    O   1     1       3.564  -8.598   3.058  0.00  0.00             0
ATOM    818    O   1     1       1.109  -4.131   3.114  0.00  0.00             0
ATOM    819    O   1     1       3.727  -7.197   5.171  0.00  0.00             0
ATOM    820    O   1     1       1.064  -2.659   5.139  0.00  0.00             0
ATOM    821    O   1     1       2.327  -4.982   5.107  0.00  0.00             0
ATOM    822    O   1     1      -0.053  -9.300   4.931  0.00  0.00             0
ATOM    823    O   1     1       2.588  -9.493   5.180  0.00  0.00             0
ATOM    824    O   1     1      -0.220  -4.874   5.230  0.00  0.00             0
ATOM    825    O   1     1       3.949 -11.322   2.882  0.00  0.00             0
ATOM    826    O   1     1       1.183  -6.887   3.123  0.00  0.00             0
ATOM    827    O   1     1      -0.255  -4.153   0.839  0.00  0.00             0
ATOM    828    O   1     1       2.167  -8.391   0.810  0.00  0.00             0
ATOM    829    O   1     1       4.436  -6.841   0.921  0.00  0.00             0
ATOM    830    O   1     1       1.894 -11.393   0.713  0.00  0.00             0
ATOM    831    O   1     1       4.664  -9.887   0.946  0.00  0.00             0
ATOM    832    O   1     1       2.014  -5.600   1.100  0.00  0.00             0
ATOM    833    H   1     1       3.372  -3.288   2.911  0.00  0.00             0
ATOM    834    H   1     1       0.596  -7.648   2.919  0.00  0.00             0
ATOM    835    H   1     1       5.325  -3.594   0.020  0.00  0.00             0
ATOM    836    H   1     1       2.339  -8.057  -0.041  0.00  0.00             0
ATOM    837    H   1     1       4.500  -6.722  -0.004  0.00  0.00             0
ATOM    838    H   1     1       2.844  -2.985   0.566  0.00  0.00             0
ATOM    839    H   1     1       2.581  -4.794   0.877  0.00  0.00             0
ATOM    840    H   1     1       4.880  -9.041   0.643  0.00  0.00             0
ATOM    841   Al   1     1      -5.475   2.808   9.239  0.00  0.00             0
ATOM    842   Al   1     1      -8.140  -1.746   9.253  0.00  0.00             0
ATOM    843   Al   1     1      -8.076   4.341   9.218  0.00  0.00             0
ATOM    844   Al   1     1      -5.727  -0.240   9.128  0.00  0.00             0
ATOM    845   Si   1     1      -9.821   3.985  11.968  0.00  0.00             0
ATOM    846   Si   1     1      -7.376  -0.434  12.012  0.00  0.00             0
ATOM    847   Si   1     1      -7.356   5.605  12.018  0.00  0.00             0
ATOM    848   Si   1     1      -4.822   1.045  11.838  0.00  0.00             0
ATOM    849    O   1     1      -4.669   4.012  10.395  0.00  0.00             0
ATOM    850    O   1     1      -7.271  -0.433  10.330  0.00  0.00             0
ATOM    851    O   1     1      -4.996   1.138  10.236  0.00  0.00             0
ATOM    852    O   1     1      -7.519   5.639  10.423  0.00  0.00             0
ATOM    853    O   1     1      -4.789   2.520  12.393  0.00  0.00             0
ATOM    854    O   1     1      -7.362   7.044  12.505  0.00  0.00             0
ATOM    855    O   1     1      -6.096   4.747  12.383  0.00  0.00             0
ATOM    856    O   1     1      -8.644   0.323  12.341  0.00  0.00             0
ATOM    857    O   1     1      -6.108   0.414  12.458  0.00  0.00             0
ATOM    858    O   1     1      -8.624   4.757  12.517  0.00  0.00             0
ATOM    859    O   1     1      -4.578  -1.620  10.473  0.00  0.00             0
ATOM    860    O   1     1      -7.260   2.761  10.212  0.00  0.00             0
ATOM    861    O   1     1       1.549   5.724   8.150  0.00  0.00             0
ATOM    862    O   1     1      -6.488   1.119   8.044  0.00  0.00             0
ATOM    863    O   1     1      -3.998   2.732   8.176  0.00  0.00             0
ATOM    864    O   1     1      -6.496  -1.729   8.230  0.00  0.00             0
ATOM    865    O   1     1      -3.922  -0.225   8.273  0.00  0.00             0
ATOM    866    O   1     1      -6.456   4.135   8.216  0.00  0.00             0
ATOM    867    H   1     1      -4.982   6.157  10.246  0.00  0.00             0
ATOM    868    H   1     1      -7.586   1.960  10.607  0.00  0.00             0
ATOM    869    H   1     1      -3.773   6.011   7.220  0.00  0.00             0
ATOM    870    H   1     1      -6.463   1.401   7.105  0.00  0.00             0
ATOM    871    H   1     1      -3.616   2.133   7.496  0.00  0.00             0
ATOM    872    H   1     1      -6.251   7.191   7.020  0.00  0.00             0
ATOM    873    H   1     1      -5.772   4.736   7.782  0.00  0.00             0
ATOM    874    H   1     1      -3.362   0.577   8.540  0.00  0.00             0
ATOM    875   Al   1     1      -2.106   2.043   2.011  0.00  0.00             0
ATOM    876   Al   1     1      -4.686  -2.496   2.000  0.00  0.00             0
ATOM    877   Al   1     1      -4.687   3.567   2.016  0.00  0.00             0
ATOM    878   Al   1     1      -2.181  -0.921   2.028  0.00  0.00             0
ATOM    879   Si   1     1      -6.524   3.307   4.800  0.00  0.00             0
ATOM    880   Si   1     1      -3.920  -1.148   4.756  0.00  0.00             0
ATOM    881   Si   1     1      -3.998   4.807   4.769  0.00  0.00             0
ATOM    882   Si   1     1      -1.368   0.319   4.717  0.00  0.00             0
ATOM    883    O   1     1      -1.124   3.117   3.132  0.00  0.00             0
ATOM    884    O   1     1      -3.755  -1.352   3.093  0.00  0.00             0
ATOM    885    O   1     1      -1.534   0.356   3.124  0.00  0.00             0
ATOM    886    O   1     1      -4.111   4.949   3.114  0.00  0.00             0
ATOM    887    O   1     1      -1.351   1.790   5.266  0.00  0.00             0
ATOM    888    O   1     1      -4.043   6.288   5.321  0.00  0.00             0
ATOM    889    O   1     1      -2.605   4.058   5.033  0.00  0.00             0
ATOM    890    O   1     1      -5.191  -0.273   5.003  0.00  0.00             0
ATOM    891    O   1     1      -2.672  -0.424   5.211  0.00  0.00             0
ATOM    892    O   1     1      -5.156   3.977   5.247  0.00  0.00             0
ATOM    893    O   1     1      -1.244  -2.359   3.010  0.00  0.00             0
ATOM    894    O   1     1      -3.617   2.147   3.113  0.00  0.00             0
ATOM    895    O   1     1       4.924   4.977   0.785  0.00  0.00             0
ATOM    896    O   1     1      -2.757   0.552   0.831  0.00  0.00             0
ATOM    897    O   1     1      -0.373   2.102   0.850  0.00  0.00             0
ATOM    898    O   1     1      -3.210  -2.518   0.897  0.00  0.00             0
ATOM    899    O   1     1      -0.668  -1.077   0.861  0.00  0.00             0
ATOM    900    O   1     1      -2.993   3.394   0.907  0.00  0.00             0
ATOM    901    H   1     1      -1.667   5.881   3.336  0.00  0.00             0
ATOM    902    H   1     1      -4.316   1.679   3.677  0.00  0.00             0
ATOM    903    H   1     1      -1.373   5.049   1.010  0.00  0.00             0
ATOM    904    H   1     1      -2.832   0.677  -0.136  0.00  0.00             0
ATOM    905    H   1     1      -0.532   1.830  -0.071  0.00  0.00             0
ATOM    906    H   1     1      -2.953   6.712  -0.052  0.00  0.00             0
ATOM    907    H   1     1      -2.742   3.818   0.065  0.00  0.00             0
ATOM    908    H   1     1      -0.327  -0.265   0.478  0.00  0.00             0
ATOM    909   Al   1     1      -5.524  -6.399   9.084  0.00  0.00             0
ATOM    910   Al   1     1      -8.238 -10.646   9.308  0.00  0.00             0
ATOM    911   Al   1     1      -8.063  -4.825   9.045  0.00  0.00             0
ATOM    912   Al   1     1      -5.568  -9.348   9.125  0.00  0.00             0
ATOM    913   Si   1     1      -9.755  -4.964  11.979  0.00  0.00             0
ATOM    914   Si   1     1      -7.367  -9.359  12.085  0.00  0.00             0
ATOM    915   Si   1     1      -7.302  -3.434  11.876  0.00  0.00             0
ATOM    916   Si   1     1      -4.804  -7.888  11.951  0.00  0.00             0
ATOM    917    O   1     1      -4.695  -5.046  10.281  0.00  0.00             0
ATOM    918    O   1     1      -7.227  -9.515  10.358  0.00  0.00             0
ATOM    919    O   1     1      -4.824  -7.878  10.339  0.00  0.00             0
ATOM    920    O   1     1      -7.397  -3.431  10.285  0.00  0.00             0
ATOM    921    O   1     1      -4.874  -6.395  12.408  0.00  0.00             0
ATOM    922    O   1     1      -7.336  -1.940  12.286  0.00  0.00             0
ATOM    923    O   1     1      -5.886  -3.928  12.328  0.00  0.00             0
ATOM    924    O   1     1      -8.615  -8.500  12.278  0.00  0.00             0
ATOM    925    O   1     1      -6.008  -8.663  12.433  0.00  0.00             0
ATOM    926    O   1     1      -8.485  -4.253  12.398  0.00  0.00             0
ATOM    927    O   1     1      -4.626 -10.849  10.214  0.00  0.00             0
ATOM    928    O   1     1      -7.144  -6.359  10.186  0.00  0.00             0
ATOM    929    O   1     1       1.612  -3.282   8.014  0.00  0.00             0
ATOM    930    O   1     1      -6.158  -7.817   8.095  0.00  0.00             0
ATOM    931    O   1     1      -3.898  -6.015   7.972  0.00  0.00             0
ATOM    932    O   1     1      -6.424 -10.461   7.987  0.00  0.00             0
ATOM    933    O   1     1      -3.809  -9.568   8.139  0.00  0.00             0
ATOM    934    O   1     1      -6.514  -5.022   8.035  0.00  0.00             0
ATOM    935    H   1     1      -4.897  -1.829  11.340  0.00  0.00             0
ATOM    936    H   1     1      -7.805  -7.036  10.374  0.00  0.00             0
ATOM    937    H   1     1      -3.688  -2.830   7.110  0.00  0.00             0
ATOM    938    H   1     1      -6.599  -7.694   7.251  0.00  0.00             0
ATOM    939    H   1     1      -3.935  -6.176   7.028  0.00  0.00             0
ATOM    940    H   1     1      -5.894  -2.436   8.171  0.00  0.00             0
ATOM    941    H   1     1      -6.092  -4.318   7.531  0.00  0.00             0
ATOM    942    H   1     1      -3.350  -8.710   8.238  0.00  0.00             0
ATOM    943   Al   1     1      -2.240  -6.823   1.963  0.00  0.00             0
ATOM    944   Al   1     1      -4.707 -11.367   1.992  0.00  0.00             0
ATOM    945   Al   1     1      -4.923  -5.504   1.860  0.00  0.00             0
ATOM    946   Al   1     1      -2.156  -9.808   1.988  0.00  0.00             0
ATOM    947   Si   1     1      -6.650  -5.661   4.752  0.00  0.00             0
ATOM    948   Si   1     1      -3.922 -10.161   4.795  0.00  0.00             0
ATOM    949   Si   1     1      -4.136  -4.051   4.701  0.00  0.00             0
ATOM    950   Si   1     1      -1.419  -8.616   4.712  0.00  0.00             0
ATOM    951    O   1     1      -1.368  -5.782   3.173  0.00  0.00             0
ATOM    952    O   1     1      -3.763 -10.208   3.221  0.00  0.00             0
ATOM    953    O   1     1      -1.609  -8.479   3.162  0.00  0.00             0
ATOM    954    O   1     1      -4.254  -4.050   3.077  0.00  0.00             0
ATOM    955    O   1     1      -1.553  -7.139   5.260  0.00  0.00             0
ATOM    956    O   1     1      -4.043  -2.605   5.223  0.00  0.00             0
ATOM    957    O   1     1      -2.831  -4.849   4.984  0.00  0.00             0
ATOM    958    O   1     1      -5.195  -9.321   5.110  0.00  0.00             0
ATOM    959    O   1     1      -2.606  -9.473   5.274  0.00  0.00             0
ATOM    960    O   1     1      -5.399  -4.788   5.244  0.00  0.00             0
ATOM    961    O   1     1      -1.138 -11.294   2.976  0.00  0.00             0
ATOM    962    O   1     1      -3.953  -6.916   2.849  0.00  0.00             0
ATOM    963    O   1     1       4.768  -3.939   0.709  0.00  0.00             0
ATOM    964    O   1     1      -2.851  -8.497   0.853  0.00  0.00             0
ATOM    965    O   1     1      -0.596  -6.874   0.945  0.00  0.00             0
ATOM    966    O   1     1      -3.102 -11.210   0.904  0.00  0.00             0
ATOM    967    O   1     1      -0.511  -9.964   0.839  0.00  0.00             0
ATOM    968    O   1     1      -3.168  -5.442   0.928  0.00  0.00             0
ATOM    969    H   1     1      -1.732  -2.839   3.685  0.00  0.00             0
ATOM    970    H   1     1      -4.476  -7.776   2.722  0.00  0.00             0
ATOM    971    H   1     1      -0.842  -4.497   0.150  0.00  0.00             0
ATOM    972    H   1     1      -3.423  -8.565   0.095  0.00  0.00             0
ATOM    973    H   1     1      -0.607  -7.485   0.202  0.00  0.00             0
ATOM    974    H   1     1      -2.682  -2.335   0.143  0.00  0.00             0
ATOM    975    H   1     1      -2.834  -4.558   0.998  0.00  0.00             0
ATOM    976    H   1     1       0.254  -9.378   0.633  0.00  0.00             0
END
