# Supplementary material for: Competing Nuclear Quantum Effects and Hydrogen-Bond Jumps in Hydrated Kaolinite
Source: J Phys Chem Lett. 2023 Feb 6;14(6):1542–7. doi: 10.1021/acs.jpclett.2c03896 (PMC9940297; doi:10.1021/acs.jpclett.2c03896)
Supplement: Supplementary file 1 — jz2c03896_si_001.zip [file jz2c03896_si_001.zip › Clay_NQEs_HBond_Jumps_SI/silica-surface/CL/prod-3/init.pdb]

TITLE     Step:     2000000  Bead:       0 positions{angstrom}  cell{angstrom}
CRYST1   10.307   17.884   76.812  91.93 105.05  89.80 P 1           1
ATOM      1   Al   1     1     -16.695  13.567  42.398  0.00  0.00             0
ATOM      2   Al   1     1     -14.259  18.042  42.563  0.00  0.00             0
ATOM      3   Al   1     1     -14.215  12.022  42.784  0.00  0.00             0
ATOM      4   Al   1     1     -16.632  16.395  42.654  0.00  0.00             0
ATOM      5   Si   1     1     -12.405  12.162  39.900  0.00  0.00             0
ATOM      6   Si   1     1     -14.961  16.568  39.810  0.00  0.00             0
ATOM      7   Si   1     1     -14.970  10.681  39.872  0.00  0.00             0
ATOM      8   Si   1     1     -17.520  15.020  39.761  0.00  0.00             0
ATOM      9    O   1     1     -17.747  12.070  41.467  0.00  0.00             0
ATOM     10    O   1     1     -15.096  16.654  41.453  0.00  0.00             0
ATOM     11    O   1     1     -17.377  14.973  41.413  0.00  0.00             0
ATOM     12    O   1     1     -14.924  10.621  41.450  0.00  0.00             0
ATOM     13    O   1     1     -17.592  13.539  39.331  0.00  0.00             0
ATOM     14    O   1     1     -14.976   9.176  39.372  0.00  0.00             0
ATOM     15    O   1     1     -16.351  11.344  39.550  0.00  0.00             0
ATOM     16    O   1     1     -13.621  15.829  39.544  0.00  0.00             0
ATOM     17    O   1     1     -16.183  15.741  39.382  0.00  0.00             0
ATOM     18    O   1     1     -13.706  11.408  39.448  0.00  0.00             0
ATOM     19    O   1     1     -17.640  17.818  41.513  0.00  0.00             0
ATOM     20    O   1     1     -15.058  13.490  41.497  0.00  0.00             0
ATOM     21    O   1     1     -13.686  10.491  43.730  0.00  0.00             0
ATOM     22    O   1     1     -16.166  15.077  43.791  0.00  0.00             0
ATOM     23    O   1     1     -18.348  13.416  43.647  0.00  0.00             0
ATOM     24    O   1     1     -15.757  17.870  43.703  0.00  0.00             0
ATOM     25    O   1     1     -18.541  16.734  43.709  0.00  0.00             0
ATOM     26    O   1     1     -15.913  12.407  43.711  0.00  0.00             0
ATOM     27    H   1     1     -17.413   9.321  40.843  0.00  0.00             0
ATOM     28    H   1     1     -14.458  14.157  41.239  0.00  0.00             0
ATOM     29    H   1     1     -18.287  10.160  44.573  0.00  0.00             0
ATOM     30    H   1     1     -15.825  14.466  44.453  0.00  0.00             0
ATOM     31    H   1     1     -18.635  14.320  43.861  0.00  0.00             0
ATOM     32    H   1     1     -16.425   9.746  43.738  0.00  0.00             0
ATOM     33    H   1     1     -16.398  12.262  44.553  0.00  0.00             0
ATOM     34    H   1     1     -19.060  16.635  44.530  0.00  0.00             0
ATOM     35   Al   1     1     -22.324   9.688  49.757  0.00  0.00             0
ATOM     36   Al   1     1     -19.856  14.389  49.861  0.00  0.00             0
ATOM     37   Al   1     1     -19.555   8.462  49.825  0.00  0.00             0
ATOM     38   Al   1     1     -22.228  12.740  49.792  0.00  0.00             0
ATOM     39   Si   1     1     -18.008   8.543  46.980  0.00  0.00             0
ATOM     40   Si   1     1     -20.470  12.953  47.014  0.00  0.00             0
ATOM     41   Si   1     1     -20.448   6.997  47.064  0.00  0.00             0
ATOM     42   Si   1     1     -22.987  11.433  46.988  0.00  0.00             0
ATOM     43    O   1     1     -23.228   8.625  48.562  0.00  0.00             0
ATOM     44    O   1     1     -20.656  13.069  48.683  0.00  0.00             0
ATOM     45    O   1     1     -22.926  11.376  48.554  0.00  0.00             0
ATOM     46    O   1     1     -20.207   6.903  48.689  0.00  0.00             0
ATOM     47    O   1     1     -22.878   9.988  46.453  0.00  0.00             0
ATOM     48    O   1     1     -20.461   5.483  46.712  0.00  0.00             0
ATOM     49    O   1     1     -21.788   7.661  46.695  0.00  0.00             0
ATOM     50    O   1     1     -19.169  12.145  46.812  0.00  0.00             0
ATOM     51    O   1     1     -21.736  12.216  46.542  0.00  0.00             0
ATOM     52    O   1     1     -19.246   7.779  46.579  0.00  0.00             0
ATOM     53    O   1     1     -23.177  14.128  48.884  0.00  0.00             0
ATOM     54    O   1     1     -20.628   9.903  48.854  0.00  0.00             0
ATOM     55    O   1     1     -18.916   6.883  50.986  0.00  0.00             0
ATOM     56    O   1     1     -21.616  11.410  50.922  0.00  0.00             0
ATOM     57    O   1     1     -23.879   9.742  50.785  0.00  0.00             0
ATOM     58    O   1     1     -21.395  14.211  50.906  0.00  0.00             0
ATOM     59    O   1     1     -23.956  12.873  51.050  0.00  0.00             0
ATOM     60    O   1     1     -21.295   8.386  50.792  0.00  0.00             0
ATOM     61    H   1     1     -22.779   6.112  48.343  0.00  0.00             0
ATOM     62    H   1     1     -20.260  10.832  48.841  0.00  0.00             0
ATOM     63    H   1     1     -23.337   6.607  51.340  0.00  0.00             0
ATOM     64    H   1     1     -21.540  11.333  51.855  0.00  0.00             0
ATOM     65    H   1     1     -23.801  10.265  51.590  0.00  0.00             0
ATOM     66    H   1     1     -21.151   5.336  51.948  0.00  0.00             0
ATOM     67    H   1     1     -21.451   7.432  51.002  0.00  0.00             0
ATOM     68    H   1     1     -24.620  12.580  51.638  0.00  0.00             0
ATOM     69   Al   1     1     -16.740  22.497  42.548  0.00  0.00             0
ATOM     70   Al   1     1     -14.240  26.982  42.450  0.00  0.00             0
ATOM     71   Al   1     1     -14.193  20.966  42.586  0.00  0.00             0
ATOM     72   Al   1     1     -16.945  25.438  42.708  0.00  0.00             0
ATOM     73   Si   1     1     -12.460  21.044  39.738  0.00  0.00             0
ATOM     74   Si   1     1     -15.117  25.597  39.835  0.00  0.00             0
ATOM     75   Si   1     1     -15.006  19.515  39.857  0.00  0.00             0
ATOM     76   Si   1     1     -17.594  24.067  39.885  0.00  0.00             0
ATOM     77    O   1     1     -17.731  21.360  41.527  0.00  0.00             0
ATOM     78    O   1     1     -15.221  25.691  41.432  0.00  0.00             0
ATOM     79    O   1     1     -17.304  23.986  41.534  0.00  0.00             0
ATOM     80    O   1     1     -14.835  19.494  41.503  0.00  0.00             0
ATOM     81    O   1     1     -17.354  22.587  39.317  0.00  0.00             0
ATOM     82    O   1     1     -15.000  18.047  39.386  0.00  0.00             0
ATOM     83    O   1     1     -16.365  20.224  39.670  0.00  0.00             0
ATOM     84    O   1     1     -13.916  24.731  39.442  0.00  0.00             0
ATOM     85    O   1     1     -16.429  24.973  39.283  0.00  0.00             0
ATOM     86    O   1     1     -13.768  20.323  39.288  0.00  0.00             0
ATOM     87    O   1     1     -17.768  26.716  41.589  0.00  0.00             0
ATOM     88    O   1     1     -15.089  22.342  41.411  0.00  0.00             0
ATOM     89    O   1     1     -13.485  19.487  43.815  0.00  0.00             0
ATOM     90    O   1     1     -15.906  24.106  43.617  0.00  0.00             0
ATOM     91    O   1     1     -18.258  22.204  43.854  0.00  0.00             0
ATOM     92    O   1     1     -15.911  26.849  43.643  0.00  0.00             0
ATOM     93    O   1     1     -18.541  25.522  43.786  0.00  0.00             0
ATOM     94    O   1     1     -15.887  21.209  43.648  0.00  0.00             0
ATOM     95    H   1     1     -17.334  18.333  40.790  0.00  0.00             0
ATOM     96    H   1     1     -14.758  23.226  41.364  0.00  0.00             0
ATOM     97    H   1     1     -18.020  19.323  44.230  0.00  0.00             0
ATOM     98    H   1     1     -15.442  23.942  44.484  0.00  0.00             0
ATOM     99    H   1     1     -18.714  22.860  44.402  0.00  0.00             0
ATOM    100    H   1     1     -15.942  18.537  44.342  0.00  0.00             0
ATOM    101    H   1     1     -16.150  21.106  44.556  0.00  0.00             0
ATOM    102    H   1     1     -19.242  25.241  44.331  0.00  0.00             0
ATOM    103   Al   1     1     -22.138  18.772  49.727  0.00  0.00             0
ATOM    104   Al   1     1     -19.606  23.279  49.840  0.00  0.00             0
ATOM    105   Al   1     1     -19.593  17.287  49.865  0.00  0.00             0
ATOM    106   Al   1     1     -22.281  21.652  49.827  0.00  0.00             0
ATOM    107   Si   1     1     -17.891  17.422  47.149  0.00  0.00             0
ATOM    108   Si   1     1     -20.415  21.920  47.207  0.00  0.00             0
ATOM    109   Si   1     1     -20.330  15.859  47.033  0.00  0.00             0
ATOM    110   Si   1     1     -22.992  20.401  47.182  0.00  0.00             0
ATOM    111    O   1     1     -23.173  17.467  48.718  0.00  0.00             0
ATOM    112    O   1     1     -20.561  22.027  48.806  0.00  0.00             0
ATOM    113    O   1     1     -22.890  20.308  48.767  0.00  0.00             0
ATOM    114    O   1     1     -20.244  15.785  48.662  0.00  0.00             0
ATOM    115    O   1     1     -22.940  18.919  46.710  0.00  0.00             0
ATOM    116    O   1     1     -20.318  14.432  46.541  0.00  0.00             0
ATOM    117    O   1     1     -21.653  16.620  46.789  0.00  0.00             0
ATOM    118    O   1     1     -19.220  21.019  46.823  0.00  0.00             0
ATOM    119    O   1     1     -21.767  21.236  46.664  0.00  0.00             0
ATOM    120    O   1     1     -19.087  16.641  46.580  0.00  0.00             0
ATOM    121    O   1     1     -23.036  23.209  48.758  0.00  0.00             0
ATOM    122    O   1     1     -20.731  18.654  48.623  0.00  0.00             0
ATOM    123    O   1     1     -19.013  15.757  50.880  0.00  0.00             0
ATOM    124    O   1     1     -21.372  20.326  50.916  0.00  0.00             0
ATOM    125    O   1     1     -23.792  18.635  51.009  0.00  0.00             0
ATOM    126    O   1     1     -21.328  23.224  50.976  0.00  0.00             0
ATOM    127    O   1     1     -23.799  21.775  50.798  0.00  0.00             0
ATOM    128    O   1     1     -21.179  17.423  50.788  0.00  0.00             0
ATOM    129    H   1     1     -23.008  14.895  48.247  0.00  0.00             0
ATOM    130    H   1     1     -20.067  19.263  48.235  0.00  0.00             0
ATOM    131    H   1     1     -24.011  15.498  52.142  0.00  0.00             0
ATOM    132    H   1     1     -20.518  20.129  51.270  0.00  0.00             0
ATOM    133    H   1     1     -23.537  19.246  51.730  0.00  0.00             0
ATOM    134    H   1     1     -21.934  14.908  51.229  0.00  0.00             0
ATOM    135    H   1     1     -21.823  17.016  51.306  0.00  0.00             0
ATOM    136    H   1     1     -24.520  21.853  51.433  0.00  0.00             0
ATOM    137   Al   1     1     -11.688  13.433  42.660  0.00  0.00             0
ATOM    138   Al   1     1      -9.015  17.995  42.515  0.00  0.00             0
ATOM    139   Al   1     1      -9.043  12.018  42.773  0.00  0.00             0
ATOM    140   Al   1     1     -11.619  16.427  42.791  0.00  0.00             0
ATOM    141   Si   1     1      -7.343  12.091  39.879  0.00  0.00             0
ATOM    142   Si   1     1      -9.774  16.643  39.841  0.00  0.00             0
ATOM    143   Si   1     1      -9.854  10.503  39.912  0.00  0.00             0
ATOM    144   Si   1     1     -12.283  15.142  39.952  0.00  0.00             0
ATOM    145    O   1     1     -12.572  12.212  41.541  0.00  0.00             0
ATOM    146    O   1     1      -9.913  16.775  41.421  0.00  0.00             0
ATOM    147    O   1     1     -12.133  15.080  41.543  0.00  0.00             0
ATOM    148    O   1     1      -9.696  10.442  41.501  0.00  0.00             0
ATOM    149    O   1     1     -12.182  13.629  39.476  0.00  0.00             0
ATOM    150    O   1     1      -9.904   9.052  39.335  0.00  0.00             0
ATOM    151    O   1     1     -11.166  11.279  39.643  0.00  0.00             0
ATOM    152    O   1     1      -8.509  15.826  39.482  0.00  0.00             0
ATOM    153    O   1     1     -11.049  15.911  39.395  0.00  0.00             0
ATOM    154    O   1     1      -8.632  11.285  39.372  0.00  0.00             0
ATOM    155    O   1     1     -12.548  18.128  41.679  0.00  0.00             0
ATOM    156    O   1     1      -9.909  13.283  41.568  0.00  0.00             0
ATOM    157    O   1     1     -18.648  10.489  43.718  0.00  0.00             0
ATOM    158    O   1     1     -10.875  15.043  43.807  0.00  0.00             0
ATOM    159    O   1     1     -13.325  13.496  43.671  0.00  0.00             0
ATOM    160    O   1     1     -10.677  17.919  43.628  0.00  0.00             0
ATOM    161    O   1     1     -13.294  16.533  43.715  0.00  0.00             0
ATOM    162    O   1     1     -10.615  12.244  43.945  0.00  0.00             0
ATOM    163    H   1     1     -12.367   9.322  40.422  0.00  0.00             0
ATOM    164    H   1     1      -9.221  13.965  41.427  0.00  0.00             0
ATOM    165    H   1     1     -13.141   9.991  44.342  0.00  0.00             0
ATOM    166    H   1     1     -10.402  15.002  44.650  0.00  0.00             0
ATOM    167    H   1     1     -13.673  14.348  44.047  0.00  0.00             0
ATOM    168    H   1     1     -11.118   9.937  43.787  0.00  0.00             0
ATOM    169    H   1     1     -10.965  12.237  44.931  0.00  0.00             0
ATOM    170    H   1     1     -13.720  16.701  44.569  0.00  0.00             0
ATOM    171   Al   1     1     -17.237   9.941  49.778  0.00  0.00             0
ATOM    172   Al   1     1     -14.482  14.184  49.967  0.00  0.00             0
ATOM    173   Al   1     1     -14.605   8.341  49.827  0.00  0.00             0
ATOM    174   Al   1     1     -17.204  12.889  49.887  0.00  0.00             0
ATOM    175   Si   1     1     -12.756   8.534  46.914  0.00  0.00             0
ATOM    176   Si   1     1     -15.307  12.945  47.062  0.00  0.00             0
ATOM    177   Si   1     1     -15.332   7.005  47.104  0.00  0.00             0
ATOM    178   Si   1     1     -17.794  11.404  47.014  0.00  0.00             0
ATOM    179    O   1     1     -18.113   8.731  48.667  0.00  0.00             0
ATOM    180    O   1     1     -15.341  13.038  48.674  0.00  0.00             0
ATOM    181    O   1     1     -17.589  11.342  48.638  0.00  0.00             0
ATOM    182    O   1     1     -15.009   6.876  48.623  0.00  0.00             0
ATOM    183    O   1     1     -17.883   9.969  46.490  0.00  0.00             0
ATOM    184    O   1     1     -15.192   5.539  46.508  0.00  0.00             0
ATOM    185    O   1     1     -16.722   7.643  46.825  0.00  0.00             0
ATOM    186    O   1     1     -14.041  12.114  46.650  0.00  0.00             0
ATOM    187    O   1     1     -16.574  12.252  46.526  0.00  0.00             0
ATOM    188    O   1     1     -14.121   7.846  46.570  0.00  0.00             0
ATOM    189    O   1     1     -17.957  14.203  48.813  0.00  0.00             0
ATOM    190    O   1     1     -15.436   9.667  48.767  0.00  0.00             0
ATOM    191    O   1     1     -24.116   6.936  50.859  0.00  0.00             0
ATOM    192    O   1     1     -16.441  11.346  50.860  0.00  0.00             0
ATOM    193    O   1     1     -18.646   9.746  50.998  0.00  0.00             0
ATOM    194    O   1     1     -16.078  14.188  50.882  0.00  0.00             0
ATOM    195    O   1     1     -18.790  12.949  50.973  0.00  0.00             0
ATOM    196    O   1     1     -16.177   8.558  50.963  0.00  0.00             0
ATOM    197    H   1     1     -17.192   5.814  48.474  0.00  0.00             0
ATOM    198    H   1     1     -14.726  10.329  48.545  0.00  0.00             0
ATOM    199    H   1     1     -17.951   6.870  51.073  0.00  0.00             0
ATOM    200    H   1     1     -15.690  10.939  51.331  0.00  0.00             0
ATOM    201    H   1     1     -18.677  10.600  51.453  0.00  0.00             0
ATOM    202    H   1     1     -15.929   6.289  51.337  0.00  0.00             0
ATOM    203    H   1     1     -16.635   8.960  51.705  0.00  0.00             0
ATOM    204    H   1     1     -19.560  12.406  51.163  0.00  0.00             0
ATOM    205   Al   1     1     -11.627  22.575  42.383  0.00  0.00             0
ATOM    206   Al   1     1      -9.144  26.927  42.599  0.00  0.00             0
ATOM    207   Al   1     1      -9.067  20.995  42.749  0.00  0.00             0
ATOM    208   Al   1     1     -11.704  25.318  42.610  0.00  0.00             0
ATOM    209   Si   1     1      -7.259  21.162  39.945  0.00  0.00             0
ATOM    210   Si   1     1      -9.998  25.431  39.703  0.00  0.00             0
ATOM    211   Si   1     1      -9.828  19.603  39.801  0.00  0.00             0
ATOM    212   Si   1     1     -12.552  24.021  39.755  0.00  0.00             0
ATOM    213    O   1     1     -12.557  21.193  41.361  0.00  0.00             0
ATOM    214    O   1     1     -10.125  25.597  41.439  0.00  0.00             0
ATOM    215    O   1     1     -12.311  24.024  41.326  0.00  0.00             0
ATOM    216    O   1     1      -9.608  19.469  41.417  0.00  0.00             0
ATOM    217    O   1     1     -12.439  22.553  39.267  0.00  0.00             0
ATOM    218    O   1     1      -9.807  18.125  39.314  0.00  0.00             0
ATOM    219    O   1     1     -11.176  20.246  39.399  0.00  0.00             0
ATOM    220    O   1     1      -8.731  24.578  39.691  0.00  0.00             0
ATOM    221    O   1     1     -11.327  24.862  39.227  0.00  0.00             0
ATOM    222    O   1     1      -8.581  20.498  39.421  0.00  0.00             0
ATOM    223    O   1     1     -12.623  26.841  41.303  0.00  0.00             0
ATOM    224    O   1     1     -10.083  22.370  41.489  0.00  0.00             0
ATOM    225    O   1     1     -18.692  19.495  43.602  0.00  0.00             0
ATOM    226    O   1     1     -10.985  23.932  43.571  0.00  0.00             0
ATOM    227    O   1     1     -13.117  22.233  43.712  0.00  0.00             0
ATOM    228    O   1     1     -10.797  26.892  43.648  0.00  0.00             0
ATOM    229    O   1     1     -13.440  25.388  43.349  0.00  0.00             0
ATOM    230    O   1     1     -10.524  21.186  43.848  0.00  0.00             0
ATOM    231    H   1     1     -11.801  18.720  41.458  0.00  0.00             0
ATOM    232    H   1     1      -9.429  22.971  41.186  0.00  0.00             0
ATOM    233    H   1     1     -12.865  19.315  44.536  0.00  0.00             0
ATOM    234    H   1     1     -10.770  23.291  44.282  0.00  0.00             0
ATOM    235    H   1     1     -13.193  22.994  44.354  0.00  0.00             0
ATOM    236    H   1     1     -10.673  18.492  44.416  0.00  0.00             0
ATOM    237    H   1     1     -11.162  20.924  44.517  0.00  0.00             0
ATOM    238    H   1     1     -14.276  24.993  43.578  0.00  0.00             0
ATOM    239   Al   1     1     -17.122  18.716  49.865  0.00  0.00             0
ATOM    240   Al   1     1     -14.356  23.281  49.707  0.00  0.00             0
ATOM    241   Al   1     1     -14.442  17.140  50.082  0.00  0.00             0
ATOM    242   Al   1     1     -17.055  21.622  49.982  0.00  0.00             0
ATOM    243   Si   1     1     -12.657  17.446  47.111  0.00  0.00             0
ATOM    244   Si   1     1     -15.264  21.955  47.078  0.00  0.00             0
ATOM    245   Si   1     1     -15.209  15.914  47.265  0.00  0.00             0
ATOM    246   Si   1     1     -17.789  20.445  47.094  0.00  0.00             0
ATOM    247    O   1     1     -18.154  17.547  48.756  0.00  0.00             0
ATOM    248    O   1     1     -15.450  22.101  48.696  0.00  0.00             0
ATOM    249    O   1     1     -17.716  20.410  48.669  0.00  0.00             0
ATOM    250    O   1     1     -14.982  15.849  48.829  0.00  0.00             0
ATOM    251    O   1     1     -17.685  18.892  46.628  0.00  0.00             0
ATOM    252    O   1     1     -15.161  14.454  46.644  0.00  0.00             0
ATOM    253    O   1     1     -16.527  16.656  46.963  0.00  0.00             0
ATOM    254    O   1     1     -14.061  21.087  46.829  0.00  0.00             0
ATOM    255    O   1     1     -16.599  21.273  46.554  0.00  0.00             0
ATOM    256    O   1     1     -13.948  16.665  46.616  0.00  0.00             0
ATOM    257    O   1     1     -17.939  23.251  48.791  0.00  0.00             0
ATOM    258    O   1     1     -15.404  18.687  48.818  0.00  0.00             0
ATOM    259    O   1     1     -24.166  15.765  51.237  0.00  0.00             0
ATOM    260    O   1     1     -16.257  20.248  50.868  0.00  0.00             0
ATOM    261    O   1     1     -18.662  18.666  51.001  0.00  0.00             0
ATOM    262    O   1     1     -15.822  23.287  50.925  0.00  0.00             0
ATOM    263    O   1     1     -18.673  21.985  50.909  0.00  0.00             0
ATOM    264    O   1     1     -16.077  17.508  50.956  0.00  0.00             0
ATOM    265    H   1     1     -17.895  14.715  48.029  0.00  0.00             0
ATOM    266    H   1     1     -14.931  19.044  48.018  0.00  0.00             0
ATOM    267    H   1     1     -18.731  15.343  51.682  0.00  0.00             0
ATOM    268    H   1     1     -15.302  20.136  50.844  0.00  0.00             0
ATOM    269    H   1     1     -18.724  19.165  51.805  0.00  0.00             0
ATOM    270    H   1     1     -16.348  14.842  51.509  0.00  0.00             0
ATOM    271    H   1     1     -16.314  17.793  51.852  0.00  0.00             0
ATOM    272    H   1     1     -19.348  21.815  51.574  0.00  0.00             0
ATOM    273    O   1     1      47.060  -5.175  34.948  0.00  0.00             0
ATOM    274    H   1     1      46.227  -4.801  35.118  0.00  0.00             0
ATOM    275    H   1     1      58.055  -4.759  35.452  0.00  0.00             0
ATOM    276    O   1     1      36.715  24.634  31.598  0.00  0.00             0
ATOM    277    H   1     1      37.156  23.919  31.170  0.00  0.00             0
ATOM    278    H   1     1      47.342  24.725  32.521  0.00  0.00             0
ATOM    279    O   1     1      21.533   7.098  15.941  0.00  0.00             0
ATOM    280    H   1     1      11.836   6.638  15.355  0.00  0.00             0
ATOM    281    H   1     1      21.227   6.459  16.569  0.00  0.00             0
ATOM    282    O   1     1      22.300 -15.579  34.763  0.00  0.00             0
ATOM    283    H   1     1      22.907 -15.672  33.954  0.00  0.00             0
ATOM    284    H   1     1      33.308 -15.171  35.303  0.00  0.00             0
ATOM    285    O   1     1      -2.197   0.230  32.788  0.00  0.00             0
ATOM    286    H   1     1      -1.385   0.587  32.408  0.00  0.00             0
ATOM    287    H   1     1       8.259   0.294  33.749  0.00  0.00             0
ATOM    288    O   1     1      48.929  14.569  35.472  0.00  0.00             0
ATOM    289    H   1     1      49.833  14.466  35.790  0.00  0.00             0
ATOM    290    H   1     1      59.236  14.833  34.559  0.00  0.00             0
ATOM    291    O   1     1       1.296   2.761  15.096  0.00  0.00             0
ATOM    292    H   1     1       1.894   2.059  14.656  0.00  0.00             0
ATOM    293    H   1     1       0.414   2.425  15.066  0.00  0.00             0
ATOM    294    O   1     1      38.035  15.586  24.879  0.00  0.00             0
ATOM    295    H   1     1      38.149  15.073  25.700  0.00  0.00             0
ATOM    296    H   1     1      37.434  15.125  24.311  0.00  0.00             0
ATOM    297    O   1     1      30.718  18.377  30.278  0.00  0.00             0
ATOM    298    H   1     1      30.256  18.028  29.558  0.00  0.00             0
ATOM    299    H   1     1      30.548  19.324  30.200  0.00  0.00             0
ATOM    300    O   1     1      56.354  19.253  17.850  0.00  0.00             0
ATOM    301    H   1     1      57.017  19.625  18.445  0.00  0.00             0
ATOM    302    H   1     1      55.592  19.868  17.867  0.00  0.00             0
ATOM    303    O   1     1      -2.593  13.504  26.726  0.00  0.00             0
ATOM    304    H   1     1      -1.961  13.131  26.094  0.00  0.00             0
ATOM    305    H   1     1      -2.157  13.595  27.607  0.00  0.00             0
ATOM    306    O   1     1      -8.343  15.974  17.951  0.00  0.00             0
ATOM    307    H   1     1      -7.776  16.295  18.692  0.00  0.00             0
ATOM    308    H   1     1      -8.672  16.521  17.188  0.00  0.00             0
ATOM    309    O   1     1      17.886   9.445  24.701  0.00  0.00             0
ATOM    310    H   1     1      17.109   9.688  24.236  0.00  0.00             0
ATOM    311    H   1     1      17.682   9.874  25.491  0.00  0.00             0
ATOM    312    O   1     1      10.137 -28.771  29.405  0.00  0.00             0
ATOM    313    H   1     1      10.061 -27.944  28.831  0.00  0.00             0
ATOM    314    H   1     1      10.669 -29.443  29.016  0.00  0.00             0
ATOM    315    O   1     1      18.004   9.911  31.772  0.00  0.00             0
ATOM    316    H   1     1      17.429   9.655  31.093  0.00  0.00             0
ATOM    317    H   1     1      17.534   9.975  32.639  0.00  0.00             0
ATOM    318    O   1     1     -16.040  40.051  26.047  0.00  0.00             0
ATOM    319    H   1     1     -15.492  40.659  25.501  0.00  0.00             0
ATOM    320    H   1     1     -15.770  40.093  26.964  0.00  0.00             0
ATOM    321    O   1     1      61.657   3.138  30.144  0.00  0.00             0
ATOM    322    H   1     1      61.034   3.255  29.419  0.00  0.00             0
ATOM    323    H   1     1      61.382   3.698  30.859  0.00  0.00             0
ATOM    324    O   1     1     -15.281  -2.998  14.496  0.00  0.00             0
ATOM    325    H   1     1     -15.302  -3.910  14.847  0.00  0.00             0
ATOM    326    H   1     1     -16.158  -2.645  14.676  0.00  0.00             0
ATOM    327    O   1     1      58.040  -1.213  16.480  0.00  0.00             0
ATOM    328    H   1     1      57.298  -0.851  16.911  0.00  0.00             0
ATOM    329    H   1     1      68.060 -19.768  15.848  0.00  0.00             0
ATOM    330    O   1     1      24.412  26.789  34.066  0.00  0.00             0
ATOM    331    H   1     1      23.881  27.622  34.177  0.00  0.00             0
ATOM    332    H   1     1      34.174  26.291  33.492  0.00  0.00             0
ATOM    333    O   1     1      26.612 -27.688  15.225  0.00  0.00             0
ATOM    334    H   1     1      17.067 -28.237  15.132  0.00  0.00             0
ATOM    335    H   1     1      26.690 -27.076  15.959  0.00  0.00             0
ATOM    336    O   1     1      13.097  21.067  17.448  0.00  0.00             0
ATOM    337    H   1     1      12.464  20.983  16.671  0.00  0.00             0
ATOM    338    H   1     1      22.811  21.284  18.135  0.00  0.00             0
ATOM    339    O   1     1      39.319  -5.858  19.179  0.00  0.00             0
ATOM    340    H   1     1      28.304  -5.398  18.704  0.00  0.00             0
ATOM    341    H   1     1      39.227  -6.799  19.035  0.00  0.00             0
ATOM    342    O   1     1      24.737  52.710  19.449  0.00  0.00             0
ATOM    343    H   1     1      25.167  53.495  19.005  0.00  0.00             0
ATOM    344    H   1     1      35.775  52.196  19.901  0.00  0.00             0
ATOM    345    O   1     1      36.852  41.313  24.050  0.00  0.00             0
ATOM    346    H   1     1      36.453  41.817  23.282  0.00  0.00             0
ATOM    347    H   1     1      37.369  24.077  24.493  0.00  0.00             0
ATOM    348    O   1     1     -12.335   0.550  35.356  0.00  0.00             0
ATOM    349    H   1     1     -12.596   1.477  35.377  0.00  0.00             0
ATOM    350    H   1     1     -12.834  -0.051  35.883  0.00  0.00             0
ATOM    351    O   1     1     -20.787   4.361  25.205  0.00  0.00             0
ATOM    352    H   1     1     -20.610   5.240  24.861  0.00  0.00             0
ATOM    353    H   1     1     -19.972   3.875  24.877  0.00  0.00             0
ATOM    354    O   1     1     -17.395  13.881  28.988  0.00  0.00             0
ATOM    355    H   1     1     -18.197  13.664  29.505  0.00  0.00             0
ATOM    356    H   1     1     -16.730  13.139  29.014  0.00  0.00             0
ATOM    357    O   1     1      21.563  11.280  26.203  0.00  0.00             0
ATOM    358    H   1     1      20.933  11.641  25.602  0.00  0.00             0
ATOM    359    H   1     1      22.076  11.969  26.504  0.00  0.00             0
ATOM    360    O   1     1      39.131  15.404  32.874  0.00  0.00             0
ATOM    361    H   1     1      39.323  16.309  32.663  0.00  0.00             0
ATOM    362    H   1     1      38.205  15.312  32.688  0.00  0.00             0
ATOM    363    O   1     1      34.657  25.488  29.814  0.00  0.00             0
ATOM    364    H   1     1      35.073  25.429  28.979  0.00  0.00             0
ATOM    365    H   1     1      35.386   7.295  30.208  0.00  0.00             0
ATOM    366    O   1     1      29.045   4.441  32.047  0.00  0.00             0
ATOM    367    H   1     1      29.542   4.365  32.879  0.00  0.00             0
ATOM    368    H   1     1      29.095   5.395  31.925  0.00  0.00             0
ATOM    369    O   1     1      18.308  19.445  21.888  0.00  0.00             0
ATOM    370    H   1     1      18.678  20.148  22.390  0.00  0.00             0
ATOM    371    H   1     1      17.998  18.822  22.535  0.00  0.00             0
ATOM    372    O   1     1      30.574  22.170  34.423  0.00  0.00             0
ATOM    373    H   1     1      30.756  22.918  34.976  0.00  0.00             0
ATOM    374    H   1     1      31.228  21.473  34.618  0.00  0.00             0
ATOM    375    O   1     1       5.479 -39.383  32.601  0.00  0.00             0
ATOM    376    H   1     1       5.327 -39.725  33.463  0.00  0.00             0
ATOM    377    H   1     1       5.643 -40.076  31.975  0.00  0.00             0
ATOM    378    O   1     1       2.389  16.088  36.036  0.00  0.00             0
ATOM    379    H   1     1       1.862  16.868  36.120  0.00  0.00             0
ATOM    380    H   1     1       3.193  16.409  35.738  0.00  0.00             0
ATOM    381    O   1     1      10.850   0.205  35.995  0.00  0.00             0
ATOM    382    H   1     1       9.948   0.424  36.103  0.00  0.00             0
ATOM    383    H   1     1      21.611   1.011  35.667  0.00  0.00             0
ATOM    384    O   1     1      16.164  19.689  33.871  0.00  0.00             0
ATOM    385    H   1     1      16.506  20.540  34.070  0.00  0.00             0
ATOM    386    H   1     1      27.253  19.113  33.725  0.00  0.00             0
ATOM    387    O   1     1      75.268   6.446  35.681  0.00  0.00             0
ATOM    388    H   1     1      65.404   7.236  35.556  0.00  0.00             0
ATOM    389    H   1     1      75.204   6.149  34.765  0.00  0.00             0
ATOM    390    O   1     1      14.177  40.958  33.129  0.00  0.00             0
ATOM    391    H   1     1      13.455  41.556  32.876  0.00  0.00             0
ATOM    392    H   1     1      25.155  41.304  32.577  0.00  0.00             0
ATOM    393    O   1     1      32.681  53.093  21.078  0.00  0.00             0
ATOM    394    H   1     1      33.345  53.390  20.463  0.00  0.00             0
ATOM    395    H   1     1      42.252  53.614  20.872  0.00  0.00             0
ATOM    396    O   1     1      -3.403   6.579  26.317  0.00  0.00             0
ATOM    397    H   1     1      -2.879   6.132  27.036  0.00  0.00             0
ATOM    398    H   1     1       7.326   7.368  26.239  0.00  0.00             0
ATOM    399    O   1     1     -13.982  -9.060  29.043  0.00  0.00             0
ATOM    400    H   1     1     -14.580  -9.334  28.356  0.00  0.00             0
ATOM    401    H   1     1     -13.250  -8.624  28.499  0.00  0.00             0
ATOM    402    O   1     1      37.550  34.529  36.668  0.00  0.00             0
ATOM    403    H   1     1      36.767  34.676  36.197  0.00  0.00             0
ATOM    404    H   1     1      38.023  33.799  36.218  0.00  0.00             0
ATOM    405    O   1     1      26.228   1.933  24.442  0.00  0.00             0
ATOM    406    H   1     1      25.868   2.262  25.246  0.00  0.00             0
ATOM    407    H   1     1      27.119   1.588  24.719  0.00  0.00             0
ATOM    408    O   1     1      24.923  34.239  32.193  0.00  0.00             0
ATOM    409    H   1     1      24.743  34.441  31.305  0.00  0.00             0
ATOM    410    H   1     1      25.410  33.415  32.145  0.00  0.00             0
ATOM    411    O   1     1      74.178   7.292  32.374  0.00  0.00             0
ATOM    412    H   1     1      74.604   7.350  31.535  0.00  0.00             0
ATOM    413    H   1     1      73.269   7.519  32.292  0.00  0.00             0
ATOM    414    O   1     1      -0.166  28.901  32.964  0.00  0.00             0
ATOM    415    H   1     1      -0.817  28.656  32.367  0.00  0.00             0
ATOM    416    H   1     1      -0.247  28.251  33.634  0.00  0.00             0
ATOM    417    O   1     1      23.275  -4.253  26.354  0.00  0.00             0
ATOM    418    H   1     1      23.504  -4.304  27.259  0.00  0.00             0
ATOM    419    H   1     1      23.560  -3.319  26.283  0.00  0.00             0
ATOM    420    O   1     1      13.005  -7.651  29.180  0.00  0.00             0
ATOM    421    H   1     1      13.033  -8.581  29.417  0.00  0.00             0
ATOM    422    H   1     1      12.078  -7.462  28.964  0.00  0.00             0
ATOM    423    O   1     1      25.492 -35.059  26.898  0.00  0.00             0
ATOM    424    H   1     1      26.223 -35.562  27.180  0.00  0.00             0
ATOM    425    H   1     1      25.174 -34.484  27.614  0.00  0.00             0
ATOM    426    O   1     1     -51.845  27.167  23.179  0.00  0.00             0
ATOM    427    H   1     1     -52.719  27.182  23.624  0.00  0.00             0
ATOM    428    H   1     1     -51.478  26.340  23.604  0.00  0.00             0
ATOM    429    O   1     1      27.594  42.826  34.079  0.00  0.00             0
ATOM    430    H   1     1      28.231  42.221  34.475  0.00  0.00             0
ATOM    431    H   1     1      28.023  43.685  34.141  0.00  0.00             0
ATOM    432    O   1     1      32.293  47.082  22.311  0.00  0.00             0
ATOM    433    H   1     1      31.818  46.371  22.764  0.00  0.00             0
ATOM    434    H   1     1      32.699  47.657  22.917  0.00  0.00             0
ATOM    435    O   1     1      23.961 -29.224  18.884  0.00  0.00             0
ATOM    436    H   1     1      24.077 -28.325  19.092  0.00  0.00             0
ATOM    437    H   1     1      34.702 -29.373  18.022  0.00  0.00             0
ATOM    438    O   1     1       6.791  20.263  19.236  0.00  0.00             0
ATOM    439    H   1     1       6.775  20.130  20.206  0.00  0.00             0
ATOM    440    H   1     1      16.599  21.079  19.269  0.00  0.00             0
ATOM    441    O   1     1      41.250 -39.691  18.396  0.00  0.00             0
ATOM    442    H   1     1      31.048 -40.336  19.124  0.00  0.00             0
ATOM    443    H   1     1      41.961 -39.016  18.423  0.00  0.00             0
ATOM    444    O   1     1      19.653 -26.012  16.125  0.00  0.00             0
ATOM    445    H   1     1      19.054 -25.861  15.395  0.00  0.00             0
ATOM    446    H   1     1      30.563 -26.732  15.809  0.00  0.00             0
ATOM    447    O   1     1      20.787  10.818  29.698  0.00  0.00             0
ATOM    448    H   1     1      10.107  11.680  29.673  0.00  0.00             0
ATOM    449    H   1     1      21.010  10.695  30.620  0.00  0.00             0
ATOM    450    O   1     1      -4.280   3.735  31.100  0.00  0.00             0
ATOM    451    H   1     1      -3.395   4.020  31.432  0.00  0.00             0
ATOM    452    H   1     1       5.835   3.930  30.185  0.00  0.00             0
ATOM    453    O   1     1      12.676 -53.557  30.269  0.00  0.00             0
ATOM    454    H   1     1      11.748 -53.434  30.217  0.00  0.00             0
ATOM    455    H   1     1      12.796 -53.112  31.101  0.00  0.00             0
ATOM    456    O   1     1      29.118  18.483  17.286  0.00  0.00             0
ATOM    457    H   1     1      28.509  17.836  16.906  0.00  0.00             0
ATOM    458    H   1     1      28.909  18.518  18.199  0.00  0.00             0
ATOM    459    O   1     1      65.403  12.211  18.050  0.00  0.00             0
ATOM    460    H   1     1      65.261  11.432  17.521  0.00  0.00             0
ATOM    461    H   1     1      64.980  12.890  17.489  0.00  0.00             0
ATOM    462    O   1     1      -6.145 -13.061  28.712  0.00  0.00             0
ATOM    463    H   1     1      -6.411 -13.985  28.817  0.00  0.00             0
ATOM    464    H   1     1      -6.915 -12.506  28.637  0.00  0.00             0
ATOM    465    O   1     1     -18.549   9.677  17.126  0.00  0.00             0
ATOM    466    H   1     1     -18.305   8.837  16.851  0.00  0.00             0
ATOM    467    H   1     1     -19.434   9.756  16.815  0.00  0.00             0
ATOM    468    O   1     1      32.706   6.042  21.968  0.00  0.00             0
ATOM    469    H   1     1      32.077   6.481  21.374  0.00  0.00             0
ATOM    470    H   1     1      32.624   5.082  21.954  0.00  0.00             0
ATOM    471    O   1     1      15.000  -9.934  27.131  0.00  0.00             0
ATOM    472    H   1     1      14.676  -9.226  26.541  0.00  0.00             0
ATOM    473    H   1     1      15.457 -10.592  26.584  0.00  0.00             0
ATOM    474    O   1     1      15.729  -8.128  22.863  0.00  0.00             0
ATOM    475    H   1     1      15.039  -7.565  22.373  0.00  0.00             0
ATOM    476    H   1     1      15.458  -9.004  22.610  0.00  0.00             0
ATOM    477    O   1     1      13.954   9.900  25.640  0.00  0.00             0
ATOM    478    H   1     1      13.074   9.912  25.871  0.00  0.00             0
ATOM    479    H   1     1      13.996   9.739  24.709  0.00  0.00             0
ATOM    480    O   1     1      14.165  11.345  21.267  0.00  0.00             0
ATOM    481    H   1     1      14.262  12.094  20.706  0.00  0.00             0
ATOM    482    H   1     1      13.257  11.420  21.567  0.00  0.00             0
ATOM    483    O   1     1      83.560  33.831  28.073  0.00  0.00             0
ATOM    484    H   1     1      84.441  33.944  27.758  0.00  0.00             0
ATOM    485    H   1     1      83.508  33.139  28.818  0.00  0.00             0
ATOM    486    O   1     1      33.596 -11.121  25.840  0.00  0.00             0
ATOM    487    H   1     1      34.111 -10.647  26.462  0.00  0.00             0
ATOM    488    H   1     1      33.897 -12.010  25.841  0.00  0.00             0
ATOM    489    O   1     1      -5.998   9.335  19.092  0.00  0.00             0
ATOM    490    H   1     1      -6.880   9.533  18.798  0.00  0.00             0
ATOM    491    H   1     1       4.335  -7.982  19.857  0.00  0.00             0
ATOM    492    O   1     1      27.632   1.031  30.488  0.00  0.00             0
ATOM    493    H   1     1      27.048   1.843  30.518  0.00  0.00             0
ATOM    494    H   1     1      38.319   0.965  31.395  0.00  0.00             0
ATOM    495    O   1     1      37.228  -7.718  34.232  0.00  0.00             0
ATOM    496    H   1     1      26.100  -8.162  34.223  0.00  0.00             0
ATOM    497    H   1     1      37.073  -6.827  34.558  0.00  0.00             0
ATOM    498    O   1     1      50.583  30.535  24.807  0.00  0.00             0
ATOM    499    H   1     1      50.127  30.479  23.939  0.00  0.00             0
ATOM    500    H   1     1      61.344  31.410  24.815  0.00  0.00             0
ATOM    501    O   1     1      21.264  13.866  30.061  0.00  0.00             0
ATOM    502    H   1     1      21.089  13.994  31.029  0.00  0.00             0
ATOM    503    H   1     1      30.742  14.226  29.703  0.00  0.00             0
ATOM    504    O   1     1      35.633  41.940  16.452  0.00  0.00             0
ATOM    505    H   1     1      36.031  42.516  15.824  0.00  0.00             0
ATOM    506    H   1     1      45.256  41.482  15.939  0.00  0.00             0
ATOM    507    O   1     1      54.735  20.076  28.622  0.00  0.00             0
ATOM    508    H   1     1      53.985  19.866  28.043  0.00  0.00             0
ATOM    509    H   1     1      54.499   1.788  29.449  0.00  0.00             0
ATOM    510    O   1     1      -0.517  35.186  26.401  0.00  0.00             0
ATOM    511    H   1     1      -0.025  34.705  27.077  0.00  0.00             0
ATOM    512    H   1     1      -1.437  35.044  26.662  0.00  0.00             0
ATOM    513    O   1     1       9.264   7.342  31.972  0.00  0.00             0
ATOM    514    H   1     1       9.665   7.496  31.126  0.00  0.00             0
ATOM    515    H   1     1       8.426   7.862  31.932  0.00  0.00             0
ATOM    516    O   1     1      -0.115 -36.672  15.772  0.00  0.00             0
ATOM    517    H   1     1      -0.645 -36.039  16.226  0.00  0.00             0
ATOM    518    H   1     1      -0.629 -37.477  15.742  0.00  0.00             0
ATOM    519    O   1     1      20.054  18.528  20.078  0.00  0.00             0
ATOM    520    H   1     1      19.348  18.754  20.718  0.00  0.00             0
ATOM    521    H   1     1      19.786  17.626  19.922  0.00  0.00             0
ATOM    522    O   1     1      35.222 -36.249  34.877  0.00  0.00             0
ATOM    523    H   1     1      35.110 -36.575  33.976  0.00  0.00             0
ATOM    524    H   1     1      35.716 -35.443  34.760  0.00  0.00             0
ATOM    525    O   1     1      33.924  16.595  26.196  0.00  0.00             0
ATOM    526    H   1     1      33.547  17.109  25.509  0.00  0.00             0
ATOM    527    H   1     1      34.683  -0.782  26.349  0.00  0.00             0
ATOM    528    O   1     1      18.394 -29.757  15.360  0.00  0.00             0
ATOM    529    H   1     1      17.830 -30.455  14.991  0.00  0.00             0
ATOM    530    H   1     1      19.255 -29.915  15.130  0.00  0.00             0
ATOM    531    O   1     1      -4.884   1.316  15.290  0.00  0.00             0
ATOM    532    H   1     1      -3.962   1.026  15.117  0.00  0.00             0
ATOM    533    H   1     1      -4.994   1.329  16.279  0.00  0.00             0
ATOM    534    O   1     1      38.478  24.394  18.162  0.00  0.00             0
ATOM    535    H   1     1      38.969  24.147  17.352  0.00  0.00             0
ATOM    536    H   1     1      38.925  23.854  18.799  0.00  0.00             0
ATOM    537    O   1     1       9.112  15.784  19.993  0.00  0.00             0
ATOM    538    H   1     1       9.747  15.664  20.662  0.00  0.00             0
ATOM    539    H   1     1       9.249  15.010  19.453  0.00  0.00             0
ATOM    540    O   1     1      12.974  -6.376  34.500  0.00  0.00             0
ATOM    541    H   1     1      12.156  -6.322  34.946  0.00  0.00             0
ATOM    542    H   1     1      13.179  -5.425  34.333  0.00  0.00             0
ATOM    543    O   1     1      16.435 -24.847  26.740  0.00  0.00             0
ATOM    544    H   1     1      16.710 -23.955  26.765  0.00  0.00             0
ATOM    545    H   1     1      26.038 -24.941  26.132  0.00  0.00             0
ATOM    546    O   1     1      37.724  -5.144  30.535  0.00  0.00             0
ATOM    547    H   1     1      37.017  -5.621  30.046  0.00  0.00             0
ATOM    548    H   1     1      48.342  -5.807  31.098  0.00  0.00             0
ATOM    549    O   1     1      19.098 -15.051  27.339  0.00  0.00             0
ATOM    550    H   1     1       8.748 -14.678  26.464  0.00  0.00             0
ATOM    551    H   1     1      19.901 -15.545  27.269  0.00  0.00             0
ATOM    552    O   1     1      15.806  29.741  15.041  0.00  0.00             0
ATOM    553    H   1     1      16.732  29.850  14.842  0.00  0.00             0
ATOM    554    H   1     1      26.041  29.188  15.790  0.00  0.00             0
ATOM    555    O   1     1      31.253  -6.140  36.691  0.00  0.00             0
ATOM    556    H   1     1      20.674  -5.205  36.678  0.00  0.00             0
ATOM    557    H   1     1      31.852  -6.081  37.497  0.00  0.00             0
ATOM    558    O   1     1       0.580  24.852  24.403  0.00  0.00             0
ATOM    559    H   1     1       1.334  24.964  25.014  0.00  0.00             0
ATOM    560    H   1     1      11.375  24.681  23.582  0.00  0.00             0
ATOM    561    O   1     1      -8.672 -14.525  22.159  0.00  0.00             0
ATOM    562    H   1     1      -7.741 -14.693  21.902  0.00  0.00             0
ATOM    563    H   1     1      -9.154 -14.699  21.319  0.00  0.00             0
ATOM    564    O   1     1      38.165  -0.821  28.445  0.00  0.00             0
ATOM    565    H   1     1      37.330  -1.071  28.806  0.00  0.00             0
ATOM    566    H   1     1      38.188  -0.110  29.093  0.00  0.00             0
ATOM    567    O   1     1      14.755 -19.422  29.257  0.00  0.00             0
ATOM    568    H   1     1      14.231 -20.315  29.100  0.00  0.00             0
ATOM    569    H   1     1      14.123 -18.707  29.390  0.00  0.00             0
ATOM    570    O   1     1      10.492 -22.165  33.018  0.00  0.00             0
ATOM    571    H   1     1      10.430 -23.133  33.176  0.00  0.00             0
ATOM    572    H   1     1       9.583 -21.871  32.803  0.00  0.00             0
ATOM    573    O   1     1      48.750 -14.621  35.860  0.00  0.00             0
ATOM    574    H   1     1      48.147 -14.308  36.528  0.00  0.00             0
ATOM    575    H   1     1      49.392 -13.935  35.740  0.00  0.00             0
ATOM    576    O   1     1      40.980   4.968  17.372  0.00  0.00             0
ATOM    577    H   1     1      41.223   4.381  18.056  0.00  0.00             0
ATOM    578    H   1     1      40.560   4.357  16.804  0.00  0.00             0
ATOM    579    O   1     1      23.665  14.125  34.211  0.00  0.00             0
ATOM    580    H   1     1      23.490  14.593  33.457  0.00  0.00             0
ATOM    581    H   1     1      23.208  14.602  34.879  0.00  0.00             0
ATOM    582    O   1     1      44.552 -33.393  32.411  0.00  0.00             0
ATOM    583    H   1     1      45.352 -33.600  32.877  0.00  0.00             0
ATOM    584    H   1     1      44.481 -32.479  32.294  0.00  0.00             0
ATOM    585    O   1     1      49.364  40.149  23.327  0.00  0.00             0
ATOM    586    H   1     1      48.549  40.462  23.642  0.00  0.00             0
ATOM    587    H   1     1      50.035  40.318  23.953  0.00  0.00             0
ATOM    588    O   1     1      40.535  25.585  20.876  0.00  0.00             0
ATOM    589    H   1     1      40.514  26.189  20.078  0.00  0.00             0
ATOM    590    H   1     1      40.456  26.190  21.607  0.00  0.00             0
ATOM    591    O   1     1      16.539  27.795  17.150  0.00  0.00             0
ATOM    592    H   1     1      15.876  27.760  17.883  0.00  0.00             0
ATOM    593    H   1     1      17.350  27.952  17.680  0.00  0.00             0
ATOM    594    O   1     1      72.172  14.517  35.878  0.00  0.00             0
ATOM    595    H   1     1      72.682  15.224  36.326  0.00  0.00             0
ATOM    596    H   1     1      72.444  14.644  34.987  0.00  0.00             0
ATOM    597    O   1     1      20.851   3.414  19.688  0.00  0.00             0
ATOM    598    H   1     1      20.401   2.552  19.670  0.00  0.00             0
ATOM    599    H   1     1      30.564   3.985  20.115  0.00  0.00             0
ATOM    600    O   1     1      33.080  -3.104  22.146  0.00  0.00             0
ATOM    601    H   1     1      32.970  -2.281  21.631  0.00  0.00             0
ATOM    602    H   1     1      42.825  -2.953  22.867  0.00  0.00             0
ATOM    603    O   1     1       6.358  -4.318  18.208  0.00  0.00             0
ATOM    604    H   1     1      -3.999  -3.524  18.731  0.00  0.00             0
ATOM    605    H   1     1       5.529  -4.799  18.132  0.00  0.00             0
ATOM    606    O   1     1      -0.594  27.479  35.376  0.00  0.00             0
ATOM    607    H   1     1      -0.265  28.283  35.877  0.00  0.00             0
ATOM    608    H   1     1       8.923  27.427  35.831  0.00  0.00             0
ATOM    609    O   1     1      42.204  19.333  27.071  0.00  0.00             0
ATOM    610    H   1     1      31.376  18.551  26.815  0.00  0.00             0
ATOM    611    H   1     1      42.310  19.785  26.241  0.00  0.00             0
ATOM    612    O   1     1      18.961  32.495  16.339  0.00  0.00             0
ATOM    613    H   1     1      18.342  33.075  16.675  0.00  0.00             0
ATOM    614    H   1     1      29.906  32.297  17.062  0.00  0.00             0
ATOM    615    O   1     1      28.275  23.829  29.059  0.00  0.00             0
ATOM    616    H   1     1      28.119  24.745  29.185  0.00  0.00             0
ATOM    617    H   1     1      29.148  23.796  29.493  0.00  0.00             0
ATOM    618    O   1     1      26.736 -13.942  15.332  0.00  0.00             0
ATOM    619    H   1     1      26.514 -13.475  16.111  0.00  0.00             0
ATOM    620    H   1     1      26.304 -14.816  15.394  0.00  0.00             0
ATOM    621    O   1     1      41.740  32.949  24.854  0.00  0.00             0
ATOM    622    H   1     1      41.400  33.807  25.002  0.00  0.00             0
ATOM    623    H   1     1      42.118  32.626  25.696  0.00  0.00             0
ATOM    624    O   1     1      22.883 -37.741  14.707  0.00  0.00             0
ATOM    625    H   1     1      22.073 -37.290  14.962  0.00  0.00             0
ATOM    626    H   1     1      22.794 -38.652  14.888  0.00  0.00             0
ATOM    627    O   1     1      39.493  -5.455  21.991  0.00  0.00             0
ATOM    628    H   1     1      39.332  -5.633  21.071  0.00  0.00             0
ATOM    629    H   1     1      40.428  -5.571  22.100  0.00  0.00             0
ATOM    630    O   1     1       8.470  14.508  29.064  0.00  0.00             0
ATOM    631    H   1     1       7.983  14.085  29.729  0.00  0.00             0
ATOM    632    H   1     1       8.127  15.438  29.008  0.00  0.00             0
ATOM    633    O   1     1      29.275 -12.753  20.949  0.00  0.00             0
ATOM    634    H   1     1      29.472 -11.814  20.924  0.00  0.00             0
ATOM    635    H   1     1      29.046 -12.986  21.876  0.00  0.00             0
ATOM    636    O   1     1      12.665 -22.644  15.356  0.00  0.00             0
ATOM    637    H   1     1      11.801 -22.949  15.157  0.00  0.00             0
ATOM    638    H   1     1      13.262 -23.285  14.962  0.00  0.00             0
ATOM    639    O   1     1      -7.421   0.748  14.156  0.00  0.00             0
ATOM    640    H   1     1      -6.502   0.987  14.458  0.00  0.00             0
ATOM    641    H   1     1      -7.362  -0.174  13.856  0.00  0.00             0
ATOM    642    O   1     1      45.657  38.115  21.727  0.00  0.00             0
ATOM    643    H   1     1      46.149  38.456  20.982  0.00  0.00             0
ATOM    644    H   1     1      46.283  38.085  22.484  0.00  0.00             0
ATOM    645    O   1     1       3.417 -40.746  23.650  0.00  0.00             0
ATOM    646    H   1     1       3.038 -40.139  23.046  0.00  0.00             0
ATOM    647    H   1     1       3.046 -40.525  24.507  0.00  0.00             0
ATOM    648    O   1     1      43.746   5.214  14.692  0.00  0.00             0
ATOM    649    H   1     1      43.706   5.204  13.781  0.00  0.00             0
ATOM    650    H   1     1      43.397   4.357  14.835  0.00  0.00             0
ATOM    651    O   1     1      49.812  27.156  18.676  0.00  0.00             0
ATOM    652    H   1     1      50.231  27.293  17.781  0.00  0.00             0
ATOM    653    H   1     1      59.509   8.466  18.540  0.00  0.00             0
ATOM    654    O   1     1       4.934  -6.193  28.943  0.00  0.00             0
ATOM    655    H   1     1       5.473  -6.581  28.275  0.00  0.00             0
ATOM    656    H   1     1      14.553  -6.897  29.117  0.00  0.00             0
ATOM    657    O   1     1      46.234  22.055  36.863  0.00  0.00             0
ATOM    658    H   1     1      35.604  22.841  36.396  0.00  0.00             0
ATOM    659    H   1     1      45.903  22.166  37.769  0.00  0.00             0
ATOM    660    O   1     1      -8.379 -15.070  24.823  0.00  0.00             0
ATOM    661    H   1     1      -7.550 -14.693  25.083  0.00  0.00             0
ATOM    662    H   1     1       1.902 -15.072  23.884  0.00  0.00             0
ATOM    663    O   1     1     -22.991   9.705  13.772  0.00  0.00             0
ATOM    664    H   1     1     -33.499  10.636  13.538  0.00  0.00             0
ATOM    665    H   1     1     -23.787   9.291  14.095  0.00  0.00             0
ATOM    666    O   1     1      48.390   9.521  36.924  0.00  0.00             0
ATOM    667    H   1     1      47.720   9.544  37.598  0.00  0.00             0
ATOM    668    H   1     1      58.293   9.777  36.073  0.00  0.00             0
ATOM    669    O   1     1      -2.197  18.250  24.452  0.00  0.00             0
ATOM    670    H   1     1      -1.281  18.022  24.628  0.00  0.00             0
ATOM    671    H   1     1      -2.748  -0.434  24.554  0.00  0.00             0
ATOM    672    O   1     1      26.194  22.861  19.802  0.00  0.00             0
ATOM    673    H   1     1      26.756  23.364  19.161  0.00  0.00             0
ATOM    674    H   1     1      25.313  23.232  19.583  0.00  0.00             0
ATOM    675    O   1     1       0.439 -10.957  36.075  0.00  0.00             0
ATOM    676    H   1     1       1.360 -11.137  35.901  0.00  0.00             0
ATOM    677    H   1     1       0.431 -10.024  35.874  0.00  0.00             0
ATOM    678    O   1     1      -4.009  13.953  22.904  0.00  0.00             0
ATOM    679    H   1     1      -4.773  13.395  23.106  0.00  0.00             0
ATOM    680    H   1     1      -3.328  13.458  22.469  0.00  0.00             0
ATOM    681    O   1     1      18.327  12.534  14.666  0.00  0.00             0
ATOM    682    H   1     1      18.731  12.752  15.562  0.00  0.00             0
ATOM    683    H   1     1      18.150  13.377  14.295  0.00  0.00             0
ATOM    684    O   1     1      16.598 -20.133  20.274  0.00  0.00             0
ATOM    685    H   1     1      17.494 -19.946  20.010  0.00  0.00             0
ATOM    686    H   1     1      16.668 -20.556  21.142  0.00  0.00             0
ATOM    687    O   1     1      15.087   6.766  21.888  0.00  0.00             0
ATOM    688    H   1     1      14.171   6.488  21.969  0.00  0.00             0
ATOM    689    H   1     1      15.378 -11.402  21.050  0.00  0.00             0
ATOM    690    O   1     1      29.371   3.015  15.826  0.00  0.00             0
ATOM    691    H   1     1      29.060   2.324  16.398  0.00  0.00             0
ATOM    692    H   1     1      28.490   3.414  15.682  0.00  0.00             0
ATOM    693    O   1     1      51.045  26.966  27.793  0.00  0.00             0
ATOM    694    H   1     1      51.344  27.471  28.512  0.00  0.00             0
ATOM    695    H   1     1      51.307  27.485  27.030  0.00  0.00             0
ATOM    696    O   1     1      28.745   6.225  36.249  0.00  0.00             0
ATOM    697    H   1     1      28.170   6.943  36.413  0.00  0.00             0
ATOM    698    H   1     1      29.736   6.427  36.323  0.00  0.00             0
ATOM    699    O   1     1      73.388  17.888  23.936  0.00  0.00             0
ATOM    700    H   1     1      73.881  17.834  23.108  0.00  0.00             0
ATOM    701    H   1     1      73.732  18.650  24.354  0.00  0.00             0
ATOM    702    O   1     1      11.443   4.712  27.999  0.00  0.00             0
ATOM    703    H   1     1      11.209   4.588  27.097  0.00  0.00             0
ATOM    704    H   1     1      11.194   3.993  28.549  0.00  0.00             0
ATOM    705   Al   1     1       2.044   5.290   8.728  0.00  0.00             0
ATOM    706   Al   1     1      -0.544   0.807   8.570  0.00  0.00             0
ATOM    707   Al   1     1      -0.576   6.809   8.571  0.00  0.00             0
ATOM    708   Al   1     1       2.053   2.397   8.495  0.00  0.00             0
ATOM    709   Si   1     1      -2.456   6.601  11.326  0.00  0.00             0
ATOM    710   Si   1     1       0.258   2.235  11.270  0.00  0.00             0
ATOM    711   Si   1     1       0.129   8.110  11.372  0.00  0.00             0
ATOM    712   Si   1     1       2.764   3.680  11.324  0.00  0.00             0
ATOM    713    O   1     1       2.910   6.603   9.838  0.00  0.00             0
ATOM    714    O   1     1       0.377   2.038   9.682  0.00  0.00             0
ATOM    715    O   1     1       2.613   3.824   9.716  0.00  0.00             0
ATOM    716    O   1     1       0.036   8.271   9.757  0.00  0.00             0
ATOM    717    O   1     1       2.692   5.173  11.948  0.00  0.00             0
ATOM    718    O   1     1       0.206   9.602  11.896  0.00  0.00             0
ATOM    719    O   1     1       1.489   7.469  11.748  0.00  0.00             0
ATOM    720    O   1     1      -0.956   3.168  11.692  0.00  0.00             0
ATOM    721    O   1     1       1.603   2.887  11.881  0.00  0.00             0
ATOM    722    O   1     1      -1.085   7.208  11.709  0.00  0.00             0
ATOM    723    O   1     1       2.914   1.122   9.540  0.00  0.00             0
ATOM    724    O   1     1       0.336   5.411   9.653  0.00  0.00             0
ATOM    725    O   1     1      -1.205   8.252   7.539  0.00  0.00             0
ATOM    726    O   1     1       1.429   3.827   7.526  0.00  0.00             0
ATOM    727    O   1     1       3.655   5.535   7.398  0.00  0.00             0
ATOM    728    O   1     1       1.052   0.932   7.511  0.00  0.00             0
ATOM    729    O   1     1       3.675   2.285   7.432  0.00  0.00             0
ATOM    730    O   1     1       1.098   6.613   7.649  0.00  0.00             0
ATOM    731    H   1     1       2.513   9.130  10.004  0.00  0.00             0
ATOM    732    H   1     1       0.045   4.510   9.970  0.00  0.00             0
ATOM    733    H   1     1       3.882   9.082   6.583  0.00  0.00             0
ATOM    734    H   1     1       1.203   3.879   6.609  0.00  0.00             0
ATOM    735    H   1     1       3.304   5.315   6.516  0.00  0.00             0
ATOM    736    H   1     1       1.637   9.590   6.893  0.00  0.00             0
ATOM    737    H   1     1       1.688   7.163   7.112  0.00  0.00             0
ATOM    738    H   1     1       4.018   3.045   6.930  0.00  0.00             0
ATOM    739   Al   1     1      -0.173   4.770   1.223  0.00  0.00             0
ATOM    740   Al   1     1      -2.819   0.303   1.378  0.00  0.00             0
ATOM    741   Al   1     1      -2.715   6.308   1.215  0.00  0.00             0
ATOM    742   Al   1     1      -0.061   1.703   1.293  0.00  0.00             0
ATOM    743   Si   1     1      -4.501   6.232   4.068  0.00  0.00             0
ATOM    744   Si   1     1      -1.937   1.719   4.108  0.00  0.00             0
ATOM    745   Si   1     1      -2.006   7.810   4.022  0.00  0.00             0
ATOM    746   Si   1     1       0.657   3.222   3.922  0.00  0.00             0
ATOM    747    O   1     1       0.785   6.151   2.353  0.00  0.00             0
ATOM    748    O   1     1      -1.784   1.495   2.466  0.00  0.00             0
ATOM    749    O   1     1       0.376   3.206   2.291  0.00  0.00             0
ATOM    750    O   1     1      -2.104   7.782   2.377  0.00  0.00             0
ATOM    751    O   1     1       0.610   4.660   4.403  0.00  0.00             0
ATOM    752    O   1     1      -2.016   9.241   4.565  0.00  0.00             0
ATOM    753    O   1     1      -0.654   6.992   4.319  0.00  0.00             0
ATOM    754    O   1     1      -3.185   2.571   4.380  0.00  0.00             0
ATOM    755    O   1     1      -0.630   2.500   4.449  0.00  0.00             0
ATOM    756    O   1     1      -3.245   7.035   4.523  0.00  0.00             0
ATOM    757    O   1     1       0.809   0.415   2.337  0.00  0.00             0
ATOM    758    O   1     1      -1.833   4.857   2.233  0.00  0.00             0
ATOM    759    O   1     1      -3.461   7.766   0.143  0.00  0.00             0
ATOM    760    O   1     1      -0.855   3.263   0.099  0.00  0.00             0
ATOM    761    O   1     1       1.514   4.918   0.275  0.00  0.00             0
ATOM    762    O   1     1      -1.139   0.457   0.279  0.00  0.00             0
ATOM    763    O   1     1       1.444   1.728   0.083  0.00  0.00             0
ATOM    764    O   1     1      -1.047   6.156   0.107  0.00  0.00             0
ATOM    765    H   1     1       0.333   8.714   2.997  0.00  0.00             0
ATOM    766    H   1     1      -2.230   4.098   2.651  0.00  0.00             0
ATOM    767    H   1     1       0.610   8.525   0.265  0.00  0.00             0
ATOM    768    H   1     1      -0.978   3.138  -0.864  0.00  0.00             0
ATOM    769    H   1     1       2.199   4.643  -0.390  0.00  0.00             0
ATOM    770    H   1     1      -1.153   9.532  -0.726  0.00  0.00             0
ATOM    771    H   1     1      -0.298   6.601  -0.344  0.00  0.00             0
ATOM    772    H   1     1       1.793   2.609  -0.141  0.00  0.00             0
ATOM    773   Al   1     1       1.950  -3.668   8.590  0.00  0.00             0
ATOM    774   Al   1     1      -0.546  -8.213   8.536  0.00  0.00             0
ATOM    775   Al   1     1      -0.693  -2.165   8.520  0.00  0.00             0
ATOM    776   Al   1     1       1.736  -6.645   8.677  0.00  0.00             0
ATOM    777   Si   1     1      -2.481  -2.304  11.402  0.00  0.00             0
ATOM    778   Si   1     1       0.196  -6.757  11.440  0.00  0.00             0
ATOM    779   Si   1     1       0.034  -0.739  11.277  0.00  0.00             0
ATOM    780   Si   1     1       2.651  -5.151  11.366  0.00  0.00             0
ATOM    781    O   1     1       2.788  -2.427   9.689  0.00  0.00             0
ATOM    782    O   1     1       0.311  -6.774   9.830  0.00  0.00             0
ATOM    783    O   1     1       2.461  -5.198   9.783  0.00  0.00             0
ATOM    784    O   1     1      -0.093  -0.767   9.738  0.00  0.00             0
ATOM    785    O   1     1       2.692  -3.681  11.791  0.00  0.00             0
ATOM    786    O   1     1       0.075   0.746  11.756  0.00  0.00             0
ATOM    787    O   1     1       1.370  -1.481  11.658  0.00  0.00             0
ATOM    788    O   1     1      -1.155  -5.979  11.625  0.00  0.00             0
ATOM    789    O   1     1       1.412  -5.927  12.013  0.00  0.00             0
ATOM    790    O   1     1      -1.268  -1.546  11.858  0.00  0.00             0
ATOM    791    O   1     1       2.787  -7.864   9.621  0.00  0.00             0
ATOM    792    O   1     1       0.253  -3.592   9.552  0.00  0.00             0
ATOM    793    O   1     1      -1.419  -0.589   7.456  0.00  0.00             0
ATOM    794    O   1     1       1.259  -5.284   7.440  0.00  0.00             0
ATOM    795    O   1     1       3.386  -3.478   7.476  0.00  0.00             0
ATOM    796    O   1     1       1.003  -7.951   7.582  0.00  0.00             0
ATOM    797    O   1     1       3.766  -6.752   7.370  0.00  0.00             0
ATOM    798    O   1     1       0.961  -2.166   7.467  0.00  0.00             0
ATOM    799    H   1     1       2.672   0.608  10.361  0.00  0.00             0
ATOM    800    H   1     1      -0.180  -4.367   9.940  0.00  0.00             0
ATOM    801    H   1     1       2.944  -0.248   7.061  0.00  0.00             0
ATOM    802    H   1     1       1.030  -4.842   6.638  0.00  0.00             0
ATOM    803    H   1     1       4.112  -3.860   6.905  0.00  0.00             0
ATOM    804    H   1     1       1.101   0.564   6.645  0.00  0.00             0
ATOM    805    H   1     1       1.593  -1.951   6.764  0.00  0.00             0
ATOM    806    H   1     1       3.762  -6.055   6.680  0.00  0.00             0
ATOM    807   Al   1     1      -0.343  -4.126   1.354  0.00  0.00             0
ATOM    808   Al   1     1      -2.762  -8.714   1.190  0.00  0.00             0
ATOM    809   Al   1     1      -2.918  -2.674   1.347  0.00  0.00             0
ATOM    810   Al   1     1      -0.218  -6.983   1.462  0.00  0.00             0
ATOM    811   Si   1     1      -4.663  -2.733   4.103  0.00  0.00             0
ATOM    812   Si   1     1      -1.916  -7.158   4.097  0.00  0.00             0
ATOM    813   Si   1     1      -2.123  -1.185   4.253  0.00  0.00             0
ATOM    814   Si   1     1       0.595  -5.683   4.144  0.00  0.00             0
ATOM    815    O   1     1       0.407  -2.860   2.442  0.00  0.00             0
ATOM    816    O   1     1      -1.810  -7.227   2.517  0.00  0.00             0
ATOM    817    O   1     1       0.331  -5.606   2.595  0.00  0.00             0
ATOM    818    O   1     1      -2.218  -1.217   2.507  0.00  0.00             0
ATOM    819    O   1     1       0.592  -4.170   4.615  0.00  0.00             0
ATOM    820    O   1     1      -2.041   0.279   4.633  0.00  0.00             0
ATOM    821    O   1     1      -0.809  -1.921   4.497  0.00  0.00             0
ATOM    822    O   1     1      -3.202  -6.316   4.372  0.00  0.00             0
ATOM    823    O   1     1      -0.665  -6.477   4.712  0.00  0.00             0
ATOM    824    O   1     1      -3.419  -1.919   4.689  0.00  0.00             0
ATOM    825    O   1     1       0.716  -8.337   2.774  0.00  0.00             0
ATOM    826    O   1     1      -2.004  -4.162   2.353  0.00  0.00             0
ATOM    827    O   1     1      -3.458  -1.166   0.210  0.00  0.00             0
ATOM    828    O   1     1      -0.940  -5.608   0.317  0.00  0.00             0
ATOM    829    O   1     1       1.555  -3.990   0.216  0.00  0.00             0
ATOM    830    O   1     1      -1.071  -8.367   0.221  0.00  0.00             0
ATOM    831    O   1     1       1.518  -7.118   0.521  0.00  0.00             0
ATOM    832    O   1     1      -1.300  -2.878   0.118  0.00  0.00             0
ATOM    833    H   1     1       0.209  -0.331   2.418  0.00  0.00             0
ATOM    834    H   1     1      -2.616  -4.906   2.304  0.00  0.00             0
ATOM    835    H   1     1       0.937  -0.788  -0.411  0.00  0.00             0
ATOM    836    H   1     1      -1.813  -6.013   0.372  0.00  0.00             0
ATOM    837    H   1     1       1.459  -4.603  -0.501  0.00  0.00             0
ATOM    838    H   1     1      -1.087  -0.099  -0.465  0.00  0.00             0
ATOM    839    H   1     1      -0.970  -2.424  -0.642  0.00  0.00             0
ATOM    840    H   1     1       2.068  -6.361   0.573  0.00  0.00             0
ATOM    841   Al   1     1      -3.118   5.170   8.629  0.00  0.00             0
ATOM    842   Al   1     1      -5.778   1.033   8.527  0.00  0.00             0
ATOM    843   Al   1     1      -5.669   7.078   8.273  0.00  0.00             0
ATOM    844   Al   1     1      -3.222   2.222   8.403  0.00  0.00             0
ATOM    845   Si   1     1      -7.533   6.676  11.473  0.00  0.00             0
ATOM    846   Si   1     1      -4.912   2.215  11.278  0.00  0.00             0
ATOM    847   Si   1     1      -5.062   8.183  11.356  0.00  0.00             0
ATOM    848   Si   1     1      -2.434   3.726  11.407  0.00  0.00             0
ATOM    849    O   1     1      -2.320   6.496   9.685  0.00  0.00             0
ATOM    850    O   1     1      -4.812   2.098   9.692  0.00  0.00             0
ATOM    851    O   1     1      -2.539   3.751   9.779  0.00  0.00             0
ATOM    852    O   1     1      -5.212   8.306   9.662  0.00  0.00             0
ATOM    853    O   1     1      -2.569   5.168  11.893  0.00  0.00             0
ATOM    854    O   1     1      -5.249   9.761  11.739  0.00  0.00             0
ATOM    855    O   1     1      -3.680   7.546  11.503  0.00  0.00             0
ATOM    856    O   1     1      -6.101   3.175  11.602  0.00  0.00             0
ATOM    857    O   1     1      -3.545   2.784  11.812  0.00  0.00             0
ATOM    858    O   1     1      -6.235   7.371  11.927  0.00  0.00             0
ATOM    859    O   1     1      -2.286   0.950   9.640  0.00  0.00             0
ATOM    860    O   1     1      -4.837   5.292   9.408  0.00  0.00             0
ATOM    861    O   1     1       3.920   8.417   7.294  0.00  0.00             0
ATOM    862    O   1     1      -3.894   3.723   7.516  0.00  0.00             0
ATOM    863    O   1     1      -1.474   5.430   7.463  0.00  0.00             0
ATOM    864    O   1     1      -4.204   0.827   7.548  0.00  0.00             0
ATOM    865    O   1     1      -1.568   2.255   7.556  0.00  0.00             0
ATOM    866    O   1     1      -4.204   6.725   7.294  0.00  0.00             0
ATOM    867    H   1     1      -2.934   9.392  10.252  0.00  0.00             0
ATOM    868    H   1     1      -5.613   4.768   9.710  0.00  0.00             0
ATOM    869    H   1     1      -1.555   8.739   6.767  0.00  0.00             0
ATOM    870    H   1     1      -4.541   4.046   6.895  0.00  0.00             0
ATOM    871    H   1     1      -1.013   5.209   6.645  0.00  0.00             0
ATOM    872    H   1     1      -3.564   9.089   7.702  0.00  0.00             0
ATOM    873    H   1     1      -3.674   7.299   6.671  0.00  0.00             0
ATOM    874    H   1     1      -1.165   3.154   7.467  0.00  0.00             0
ATOM    875   Al   1     1      -5.304   4.928   1.314  0.00  0.00             0
ATOM    876   Al   1     1      -7.867   0.391   1.251  0.00  0.00             0
ATOM    877   Al   1     1      -8.022   6.495   1.338  0.00  0.00             0
ATOM    878   Al   1     1      -5.508   1.797   1.278  0.00  0.00             0
ATOM    879   Si   1     1      -9.688   6.150   4.099  0.00  0.00             0
ATOM    880   Si   1     1      -7.036   1.732   4.003  0.00  0.00             0
ATOM    881   Si   1     1      -7.117   7.673   4.097  0.00  0.00             0
ATOM    882   Si   1     1      -4.526   3.257   4.007  0.00  0.00             0
ATOM    883    O   1     1      -4.347   6.102   2.464  0.00  0.00             0
ATOM    884    O   1     1      -7.062   1.652   2.357  0.00  0.00             0
ATOM    885    O   1     1      -4.840   3.313   2.392  0.00  0.00             0
ATOM    886    O   1     1      -7.384   7.787   2.487  0.00  0.00             0
ATOM    887    O   1     1      -4.447   4.769   4.559  0.00  0.00             0
ATOM    888    O   1     1      -7.047   9.134   4.649  0.00  0.00             0
ATOM    889    O   1     1      -5.868   6.891   4.311  0.00  0.00             0
ATOM    890    O   1     1      -8.298   2.559   4.310  0.00  0.00             0
ATOM    891    O   1     1      -5.747   2.414   4.502  0.00  0.00             0
ATOM    892    O   1     1      -8.409   6.859   4.588  0.00  0.00             0
ATOM    893    O   1     1      -4.579   0.428   2.423  0.00  0.00             0
ATOM    894    O   1     1      -6.997   4.985   2.341  0.00  0.00             0
ATOM    895    O   1     1       1.475   7.999   0.338  0.00  0.00             0
ATOM    896    O   1     1      -5.974   3.290  -0.002  0.00  0.00             0
ATOM    897    O   1     1      -3.740   4.989   0.160  0.00  0.00             0
ATOM    898    O   1     1      -6.320   0.599   0.097  0.00  0.00             0
ATOM    899    O   1     1      -3.662   1.669   0.268  0.00  0.00             0
ATOM    900    O   1     1      -6.310   6.214   0.127  0.00  0.00             0
ATOM    901    H   1     1      -4.910   8.513   2.551  0.00  0.00             0
ATOM    902    H   1     1      -7.283   4.220   2.806  0.00  0.00             0
ATOM    903    H   1     1      -4.043   7.262  -0.388  0.00  0.00             0
ATOM    904    H   1     1      -5.723   3.641  -0.901  0.00  0.00             0
ATOM    905    H   1     1      -3.320   4.206  -0.241  0.00  0.00             0
ATOM    906    H   1     1      -5.521   8.834  -0.052  0.00  0.00             0
ATOM    907    H   1     1      -6.702   6.803  -0.555  0.00  0.00             0
ATOM    908    H   1     1      -3.241   2.102  -0.483  0.00  0.00             0
ATOM    909   Al   1     1      -3.258  -3.504   8.501  0.00  0.00             0
ATOM    910   Al   1     1      -5.847  -7.886   8.726  0.00  0.00             0
ATOM    911   Al   1     1      -5.849  -2.047   8.494  0.00  0.00             0
ATOM    912   Al   1     1      -2.930  -6.546   8.598  0.00  0.00             0
ATOM    913   Si   1     1      -7.585  -2.215  11.336  0.00  0.00             0
ATOM    914   Si   1     1      -5.076  -6.616  11.395  0.00  0.00             0
ATOM    915   Si   1     1      -5.076  -0.720  11.333  0.00  0.00             0
ATOM    916   Si   1     1      -2.483  -5.234  11.363  0.00  0.00             0
ATOM    917    O   1     1      -2.344  -2.432   9.779  0.00  0.00             0
ATOM    918    O   1     1      -4.994  -6.679   9.766  0.00  0.00             0
ATOM    919    O   1     1      -2.572  -5.190   9.744  0.00  0.00             0
ATOM    920    O   1     1      -5.209  -0.743   9.724  0.00  0.00             0
ATOM    921    O   1     1      -2.502  -3.754  11.962  0.00  0.00             0
ATOM    922    O   1     1      -5.203   0.801  11.795  0.00  0.00             0
ATOM    923    O   1     1      -3.773  -1.415  11.766  0.00  0.00             0
ATOM    924    O   1     1      -6.245  -5.766  11.736  0.00  0.00             0
ATOM    925    O   1     1      -3.678  -6.074  11.874  0.00  0.00             0
ATOM    926    O   1     1      -6.329  -1.496  11.845  0.00  0.00             0
ATOM    927    O   1     1      -2.317  -7.962   9.811  0.00  0.00             0
ATOM    928    O   1     1      -4.814  -3.666   9.458  0.00  0.00             0
ATOM    929    O   1     1       3.734  -0.444   7.545  0.00  0.00             0
ATOM    930    O   1     1      -3.693  -5.244   7.443  0.00  0.00             0
ATOM    931    O   1     1      -1.666  -3.412   7.420  0.00  0.00             0
ATOM    932    O   1     1      -4.027  -7.954   7.666  0.00  0.00             0
ATOM    933    O   1     1      -1.438  -6.814   7.633  0.00  0.00             0
ATOM    934    O   1     1      -4.287  -2.175   7.454  0.00  0.00             0
ATOM    935    H   1     1      -2.530   0.029   9.861  0.00  0.00             0
ATOM    936    H   1     1      -5.110  -4.566   9.585  0.00  0.00             0
ATOM    937    H   1     1      -1.924  -0.130   6.814  0.00  0.00             0
ATOM    938    H   1     1      -4.316  -5.817   6.999  0.00  0.00             0
ATOM    939    H   1     1      -1.288  -4.266   7.185  0.00  0.00             0
ATOM    940    H   1     1      -4.479   0.134   6.939  0.00  0.00             0
ATOM    941    H   1     1      -3.592  -1.782   6.923  0.00  0.00             0
ATOM    942    H   1     1      -0.814  -6.450   6.964  0.00  0.00             0
ATOM    943   Al   1     1      -5.409  -4.247   1.393  0.00  0.00             0
ATOM    944   Al   1     1      -7.903  -8.536   1.415  0.00  0.00             0
ATOM    945   Al   1     1      -7.889  -2.676   1.230  0.00  0.00             0
ATOM    946   Al   1     1      -5.361  -7.128   1.365  0.00  0.00             0
ATOM    947   Si   1     1      -9.823  -2.666   4.047  0.00  0.00             0
ATOM    948   Si   1     1      -7.139  -7.254   4.151  0.00  0.00             0
ATOM    949   Si   1     1      -7.267  -1.212   3.919  0.00  0.00             0
ATOM    950   Si   1     1      -4.602  -5.709   4.143  0.00  0.00             0
ATOM    951    O   1     1      -4.401  -2.806   2.490  0.00  0.00             0
ATOM    952    O   1     1      -6.968  -7.334   2.556  0.00  0.00             0
ATOM    953    O   1     1      -4.727  -5.618   2.432  0.00  0.00             0
ATOM    954    O   1     1      -7.323  -1.156   2.348  0.00  0.00             0
ATOM    955    O   1     1      -4.612  -4.197   4.583  0.00  0.00             0
ATOM    956    O   1     1      -7.198   0.237   4.428  0.00  0.00             0
ATOM    957    O   1     1      -5.951  -1.959   4.284  0.00  0.00             0
ATOM    958    O   1     1      -8.397  -6.393   4.437  0.00  0.00             0
ATOM    959    O   1     1      -5.807  -6.531   4.614  0.00  0.00             0
ATOM    960    O   1     1      -8.539  -1.919   4.446  0.00  0.00             0
ATOM    961    O   1     1      -4.502  -8.548   2.335  0.00  0.00             0
ATOM    962    O   1     1      -7.094  -4.023   2.427  0.00  0.00             0
ATOM    963    O   1     1       1.632  -1.103   0.185  0.00  0.00             0
ATOM    964    O   1     1      -6.096  -5.639   0.296  0.00  0.00             0
ATOM    965    O   1     1      -3.693  -4.053   0.318  0.00  0.00             0
ATOM    966    O   1     1      -6.279  -8.499   0.334  0.00  0.00             0
ATOM    967    O   1     1      -3.715  -7.063   0.245  0.00  0.00             0
ATOM    968    O   1     1      -6.179  -2.786   0.343  0.00  0.00             0
ATOM    969    H   1     1      -5.009  -0.390   2.665  0.00  0.00             0
ATOM    970    H   1     1      -7.618  -4.756   2.800  0.00  0.00             0
ATOM    971    H   1     1      -4.232  -0.691  -0.175  0.00  0.00             0
ATOM    972    H   1     1      -6.147  -5.980  -0.644  0.00  0.00             0
ATOM    973    H   1     1      -3.681  -3.723  -0.582  0.00  0.00             0
ATOM    974    H   1     1      -6.309   0.777  -0.888  0.00  0.00             0
ATOM    975    H   1     1      -6.011  -2.158  -0.332  0.00  0.00             0
ATOM    976    H   1     1      -3.695  -6.082   0.063  0.00  0.00             0
END
