# Supplementary material for: Competing Nuclear Quantum Effects and Hydrogen-Bond Jumps in Hydrated Kaolinite
Source: J Phys Chem Lett. 2023 Feb 6;14(6):1542–7. doi: 10.1021/acs.jpclett.2c03896 (PMC9940297; doi:10.1021/acs.jpclett.2c03896)
Supplement: Supplementary file 1 — jz2c03896_si_001.zip [file jz2c03896_si_001.zip › Clay_NQEs_HBond_Jumps_SI/silica-surface/CL/prod-1/init.pdb]

TITLE     Step:      400000  Bead:       0 positions{angstrom}  cell{angstrom}
CRYST1   10.307   17.884   76.812  91.93 105.05  89.80 P 1           1
ATOM      1   Al   1     1      -8.839   7.524  42.852  0.00  0.00             0
ATOM      2   Al   1     1      -6.406  12.075  42.575  0.00  0.00             0
ATOM      3   Al   1     1      -6.330   6.095  42.814  0.00  0.00             0
ATOM      4   Al   1     1      -8.854  10.442  42.832  0.00  0.00             0
ATOM      5   Si   1     1      -4.415   6.230  40.083  0.00  0.00             0
ATOM      6   Si   1     1      -7.141  10.635  39.900  0.00  0.00             0
ATOM      7   Si   1     1      -6.973   4.718  39.846  0.00  0.00             0
ATOM      8   Si   1     1      -9.655   9.274  40.082  0.00  0.00             0
ATOM      9    O   1     1      -9.911   6.398  41.609  0.00  0.00             0
ATOM     10    O   1     1      -7.202  10.739  41.533  0.00  0.00             0
ATOM     11    O   1     1      -9.435   9.154  41.625  0.00  0.00             0
ATOM     12    O   1     1      -6.765   4.585  41.669  0.00  0.00             0
ATOM     13    O   1     1      -9.618   7.762  39.503  0.00  0.00             0
ATOM     14    O   1     1      -6.871   3.215  39.513  0.00  0.00             0
ATOM     15    O   1     1      -8.397   5.365  39.718  0.00  0.00             0
ATOM     16    O   1     1      -5.838   9.822  39.565  0.00  0.00             0
ATOM     17    O   1     1      -8.408   9.957  39.460  0.00  0.00             0
ATOM     18    O   1     1      -5.793   5.633  39.547  0.00  0.00             0
ATOM     19    O   1     1      -9.784  12.051  41.692  0.00  0.00             0
ATOM     20    O   1     1      -7.294   7.249  41.641  0.00  0.00             0
ATOM     21    O   1     1      -5.636   4.517  43.983  0.00  0.00             0
ATOM     22    O   1     1      -8.094   8.951  43.850  0.00  0.00             0
ATOM     23    O   1     1     -10.526   7.494  43.890  0.00  0.00             0
ATOM     24    O   1     1      -7.846  11.824  43.675  0.00  0.00             0
ATOM     25    O   1     1     -10.438  10.638  43.824  0.00  0.00             0
ATOM     26    O   1     1      -8.141   5.984  43.748  0.00  0.00             0
ATOM     27    H   1     1      -9.317   3.969  41.178  0.00  0.00             0
ATOM     28    H   1     1      -6.976   7.486  40.764  0.00  0.00             0
ATOM     29    H   1     1     -10.678   5.039  44.814  0.00  0.00             0
ATOM     30    H   1     1      -7.139   8.855  43.996  0.00  0.00             0
ATOM     31    H   1     1     -10.966   7.878  44.673  0.00  0.00             0
ATOM     32    H   1     1      -8.406   3.304  44.599  0.00  0.00             0
ATOM     33    H   1     1      -8.855   5.304  43.644  0.00  0.00             0
ATOM     34    H   1     1     -10.549  10.669  44.786  0.00  0.00             0
ATOM     35   Al   1     1     -12.132   5.774  49.941  0.00  0.00             0
ATOM     36   Al   1     1      -9.414   9.997  49.936  0.00  0.00             0
ATOM     37   Al   1     1      -9.766   4.187  50.341  0.00  0.00             0
ATOM     38   Al   1     1     -12.119   8.636  49.920  0.00  0.00             0
ATOM     39   Si   1     1      -7.738   4.221  47.371  0.00  0.00             0
ATOM     40   Si   1     1     -10.249   8.758  47.147  0.00  0.00             0
ATOM     41   Si   1     1     -10.250   2.766  47.429  0.00  0.00             0
ATOM     42   Si   1     1     -12.798   7.222  47.191  0.00  0.00             0
ATOM     43    O   1     1     -13.122   4.503  48.886  0.00  0.00             0
ATOM     44    O   1     1     -10.391   8.887  48.764  0.00  0.00             0
ATOM     45    O   1     1     -12.666   7.175  48.812  0.00  0.00             0
ATOM     46    O   1     1     -10.242   2.689  49.046  0.00  0.00             0
ATOM     47    O   1     1     -12.941   5.797  46.631  0.00  0.00             0
ATOM     48    O   1     1     -10.365   1.279  46.994  0.00  0.00             0
ATOM     49    O   1     1     -11.569   3.570  47.037  0.00  0.00             0
ATOM     50    O   1     1      -8.966   7.975  46.827  0.00  0.00             0
ATOM     51    O   1     1     -11.506   7.942  46.714  0.00  0.00             0
ATOM     52    O   1     1      -8.915   3.365  46.879  0.00  0.00             0
ATOM     53    O   1     1     -13.008   9.912  48.845  0.00  0.00             0
ATOM     54    O   1     1     -10.420   5.474  48.999  0.00  0.00             0
ATOM     55    O   1     1      -8.893   2.780  51.276  0.00  0.00             0
ATOM     56    O   1     1     -11.374   7.023  51.093  0.00  0.00             0
ATOM     57    O   1     1     -13.829   5.804  51.040  0.00  0.00             0
ATOM     58    O   1     1     -11.091   9.913  50.994  0.00  0.00             0
ATOM     59    O   1     1     -13.653   8.816  51.079  0.00  0.00             0
ATOM     60    O   1     1     -11.378   4.368  51.214  0.00  0.00             0
ATOM     61    H   1     1     -12.690   1.926  48.951  0.00  0.00             0
ATOM     62    H   1     1      -9.735   6.166  48.846  0.00  0.00             0
ATOM     63    H   1     1     -14.496   2.710  52.144  0.00  0.00             0
ATOM     64    H   1     1     -10.446   6.990  51.335  0.00  0.00             0
ATOM     65    H   1     1     -13.668   6.589  51.590  0.00  0.00             0
ATOM     66    H   1     1     -11.580   1.206  51.963  0.00  0.00             0
ATOM     67    H   1     1     -12.185   3.857  51.509  0.00  0.00             0
ATOM     68    H   1     1     -13.568   8.802  52.014  0.00  0.00             0
ATOM     69   Al   1     1      -8.690  16.566  42.802  0.00  0.00             0
ATOM     70   Al   1     1      -6.165  21.024  42.899  0.00  0.00             0
ATOM     71   Al   1     1      -6.069  15.090  42.784  0.00  0.00             0
ATOM     72   Al   1     1      -8.815  19.470  42.736  0.00  0.00             0
ATOM     73   Si   1     1      -4.449  15.192  39.831  0.00  0.00             0
ATOM     74   Si   1     1      -7.009  19.667  40.044  0.00  0.00             0
ATOM     75   Si   1     1      -7.009  13.680  40.001  0.00  0.00             0
ATOM     76   Si   1     1      -9.527  18.211  39.973  0.00  0.00             0
ATOM     77    O   1     1      -9.748  15.353  41.491  0.00  0.00             0
ATOM     78    O   1     1      -7.103  19.733  41.574  0.00  0.00             0
ATOM     79    O   1     1      -9.405  18.172  41.569  0.00  0.00             0
ATOM     80    O   1     1      -6.975  13.500  41.538  0.00  0.00             0
ATOM     81    O   1     1      -9.559  16.745  39.405  0.00  0.00             0
ATOM     82    O   1     1      -7.091  12.137  39.436  0.00  0.00             0
ATOM     83    O   1     1      -8.342  14.441  39.616  0.00  0.00             0
ATOM     84    O   1     1      -5.771  18.782  39.623  0.00  0.00             0
ATOM     85    O   1     1      -8.344  19.014  39.517  0.00  0.00             0
ATOM     86    O   1     1      -5.769  14.465  39.498  0.00  0.00             0
ATOM     87    O   1     1      -9.819  21.135  41.595  0.00  0.00             0
ATOM     88    O   1     1      -7.121  16.330  41.627  0.00  0.00             0
ATOM     89    O   1     1      -5.488  13.595  43.723  0.00  0.00             0
ATOM     90    O   1     1      -8.009  18.054  43.733  0.00  0.00             0
ATOM     91    O   1     1     -10.400  16.468  43.733  0.00  0.00             0
ATOM     92    O   1     1      -7.902  20.865  43.821  0.00  0.00             0
ATOM     93    O   1     1     -10.402  19.749  43.720  0.00  0.00             0
ATOM     94    O   1     1      -8.022  15.146  43.833  0.00  0.00             0
ATOM     95    H   1     1      -9.273  12.884  41.514  0.00  0.00             0
ATOM     96    H   1     1      -6.786  16.856  40.871  0.00  0.00             0
ATOM     97    H   1     1      -9.801  13.802  44.006  0.00  0.00             0
ATOM     98    H   1     1      -7.211  18.548  44.089  0.00  0.00             0
ATOM     99    H   1     1     -10.223  16.895  44.580  0.00  0.00             0
ATOM    100    H   1     1      -8.070  12.389  44.433  0.00  0.00             0
ATOM    101    H   1     1      -7.917  14.731  44.717  0.00  0.00             0
ATOM    102    H   1     1     -10.949  19.597  44.465  0.00  0.00             0
ATOM    103   Al   1     1     -12.082  14.580  50.002  0.00  0.00             0
ATOM    104   Al   1     1      -9.545  18.963  50.070  0.00  0.00             0
ATOM    105   Al   1     1      -9.404  13.120  49.831  0.00  0.00             0
ATOM    106   Al   1     1     -12.161  17.470  50.220  0.00  0.00             0
ATOM    107   Si   1     1      -7.650  13.297  47.123  0.00  0.00             0
ATOM    108   Si   1     1     -10.291  17.643  47.390  0.00  0.00             0
ATOM    109   Si   1     1     -10.168  11.721  47.177  0.00  0.00             0
ATOM    110   Si   1     1     -12.830  16.154  47.221  0.00  0.00             0
ATOM    111    O   1     1     -13.024  13.202  48.809  0.00  0.00             0
ATOM    112    O   1     1     -10.336  17.587  48.941  0.00  0.00             0
ATOM    113    O   1     1     -12.768  16.095  48.922  0.00  0.00             0
ATOM    114    O   1     1      -9.940  11.653  48.777  0.00  0.00             0
ATOM    115    O   1     1     -12.763  14.710  46.771  0.00  0.00             0
ATOM    116    O   1     1     -10.179  10.242  46.629  0.00  0.00             0
ATOM    117    O   1     1     -11.548  12.359  46.922  0.00  0.00             0
ATOM    118    O   1     1      -9.068  16.891  46.822  0.00  0.00             0
ATOM    119    O   1     1     -11.606  16.982  46.844  0.00  0.00             0
ATOM    120    O   1     1      -8.984  12.562  46.681  0.00  0.00             0
ATOM    121    O   1     1     -12.985  18.943  49.213  0.00  0.00             0
ATOM    122    O   1     1     -10.435  14.529  48.881  0.00  0.00             0
ATOM    123    O   1     1      -8.647  11.652  51.083  0.00  0.00             0
ATOM    124    O   1     1     -11.332  15.931  51.118  0.00  0.00             0
ATOM    125    O   1     1     -13.719  14.448  51.116  0.00  0.00             0
ATOM    126    O   1     1     -11.076  18.764  51.167  0.00  0.00             0
ATOM    127    O   1     1     -13.831  17.567  51.177  0.00  0.00             0
ATOM    128    O   1     1     -11.123  13.204  50.988  0.00  0.00             0
ATOM    129    H   1     1     -12.767  10.783  48.575  0.00  0.00             0
ATOM    130    H   1     1      -9.932  15.185  48.442  0.00  0.00             0
ATOM    131    H   1     1     -13.744  12.214  51.935  0.00  0.00             0
ATOM    132    H   1     1     -10.526  15.740  51.621  0.00  0.00             0
ATOM    133    H   1     1     -13.843  15.109  51.814  0.00  0.00             0
ATOM    134    H   1     1     -11.194   9.983  51.966  0.00  0.00             0
ATOM    135    H   1     1     -11.598  12.369  51.083  0.00  0.00             0
ATOM    136    H   1     1     -14.535  16.910  51.122  0.00  0.00             0
ATOM    137   Al   1     1      -3.818   7.595  42.771  0.00  0.00             0
ATOM    138   Al   1     1      -1.152  12.317  42.698  0.00  0.00             0
ATOM    139   Al   1     1      -1.183   6.242  42.774  0.00  0.00             0
ATOM    140   Al   1     1      -3.788  10.567  42.558  0.00  0.00             0
ATOM    141   Si   1     1       0.676   6.246  39.950  0.00  0.00             0
ATOM    142   Si   1     1      -1.969  10.747  39.957  0.00  0.00             0
ATOM    143   Si   1     1      -1.855   4.618  39.999  0.00  0.00             0
ATOM    144   Si   1     1      -4.466   9.165  39.979  0.00  0.00             0
ATOM    145    O   1     1      -4.643   6.256  41.699  0.00  0.00             0
ATOM    146    O   1     1      -2.203  10.942  41.566  0.00  0.00             0
ATOM    147    O   1     1      -4.392   9.192  41.571  0.00  0.00             0
ATOM    148    O   1     1      -1.765   4.609  41.596  0.00  0.00             0
ATOM    149    O   1     1      -4.384   7.687  39.564  0.00  0.00             0
ATOM    150    O   1     1      -1.859   3.244  39.397  0.00  0.00             0
ATOM    151    O   1     1      -3.213   5.356  39.740  0.00  0.00             0
ATOM    152    O   1     1      -0.652   9.945  39.711  0.00  0.00             0
ATOM    153    O   1     1      -3.294  10.025  39.485  0.00  0.00             0
ATOM    154    O   1     1      -0.648   5.498  39.524  0.00  0.00             0
ATOM    155    O   1     1      -4.695  12.003  41.547  0.00  0.00             0
ATOM    156    O   1     1      -2.172   7.562  41.533  0.00  0.00             0
ATOM    157    O   1     1     -10.812   4.736  43.923  0.00  0.00             0
ATOM    158    O   1     1      -2.886   9.180  43.701  0.00  0.00             0
ATOM    159    O   1     1      -5.450   7.451  43.959  0.00  0.00             0
ATOM    160    O   1     1      -2.722  12.087  44.013  0.00  0.00             0
ATOM    161    O   1     1      -5.338  10.774  43.806  0.00  0.00             0
ATOM    162    O   1     1      -2.727   6.292  43.819  0.00  0.00             0
ATOM    163    H   1     1      -4.223   3.909  41.638  0.00  0.00             0
ATOM    164    H   1     1      -1.883   8.134  40.917  0.00  0.00             0
ATOM    165    H   1     1      -5.746   4.605  44.964  0.00  0.00             0
ATOM    166    H   1     1      -1.912   9.410  43.797  0.00  0.00             0
ATOM    167    H   1     1      -5.766   7.659  44.897  0.00  0.00             0
ATOM    168    H   1     1      -3.230   3.539  44.394  0.00  0.00             0
ATOM    169    H   1     1      -3.187   5.941  44.633  0.00  0.00             0
ATOM    170    H   1     1      -5.095  10.361  44.680  0.00  0.00             0
ATOM    171   Al   1     1      -7.166   5.691  50.144  0.00  0.00             0
ATOM    172   Al   1     1      -4.367  10.135  50.046  0.00  0.00             0
ATOM    173   Al   1     1      -4.555   4.433  50.055  0.00  0.00             0
ATOM    174   Al   1     1      -6.850   8.651  50.051  0.00  0.00             0
ATOM    175   Si   1     1      -2.520   4.322  47.299  0.00  0.00             0
ATOM    176   Si   1     1      -5.136   8.780  47.211  0.00  0.00             0
ATOM    177   Si   1     1      -5.035   2.830  47.374  0.00  0.00             0
ATOM    178   Si   1     1      -7.687   7.199  47.153  0.00  0.00             0
ATOM    179    O   1     1      -7.919   4.339  48.945  0.00  0.00             0
ATOM    180    O   1     1      -5.403   8.895  48.821  0.00  0.00             0
ATOM    181    O   1     1      -7.593   7.168  48.886  0.00  0.00             0
ATOM    182    O   1     1      -4.915   2.780  48.944  0.00  0.00             0
ATOM    183    O   1     1      -7.744   5.690  46.819  0.00  0.00             0
ATOM    184    O   1     1      -5.159   1.362  46.914  0.00  0.00             0
ATOM    185    O   1     1      -6.392   3.530  47.065  0.00  0.00             0
ATOM    186    O   1     1      -3.809   8.055  46.941  0.00  0.00             0
ATOM    187    O   1     1      -6.355   7.849  46.698  0.00  0.00             0
ATOM    188    O   1     1      -3.798   3.494  46.757  0.00  0.00             0
ATOM    189    O   1     1      -7.852   9.935  48.765  0.00  0.00             0
ATOM    190    O   1     1      -5.340   5.623  48.894  0.00  0.00             0
ATOM    191    O   1     1     -14.098   2.788  51.261  0.00  0.00             0
ATOM    192    O   1     1      -6.156   7.094  50.998  0.00  0.00             0
ATOM    193    O   1     1      -8.726   5.519  51.210  0.00  0.00             0
ATOM    194    O   1     1      -6.070   9.967  51.117  0.00  0.00             0
ATOM    195    O   1     1      -8.439   8.695  51.136  0.00  0.00             0
ATOM    196    O   1     1      -6.141   4.240  51.022  0.00  0.00             0
ATOM    197    H   1     1      -7.765   1.635  48.344  0.00  0.00             0
ATOM    198    H   1     1      -5.145   6.423  48.345  0.00  0.00             0
ATOM    199    H   1     1      -8.660   2.068  51.898  0.00  0.00             0
ATOM    200    H   1     1      -5.296   6.754  51.239  0.00  0.00             0
ATOM    201    H   1     1      -8.709   5.439  52.149  0.00  0.00             0
ATOM    202    H   1     1      -6.243   1.161  52.173  0.00  0.00             0
ATOM    203    H   1     1      -6.721   3.448  50.944  0.00  0.00             0
ATOM    204    H   1     1      -8.398   7.850  51.622  0.00  0.00             0
ATOM    205   Al   1     1      -3.690  16.494  42.658  0.00  0.00             0
ATOM    206   Al   1     1      -1.043  21.172  42.759  0.00  0.00             0
ATOM    207   Al   1     1      -1.056  15.223  42.586  0.00  0.00             0
ATOM    208   Al   1     1      -3.499  19.491  42.643  0.00  0.00             0
ATOM    209   Si   1     1       0.711  15.293  39.922  0.00  0.00             0
ATOM    210   Si   1     1      -1.875  19.674  39.932  0.00  0.00             0
ATOM    211   Si   1     1      -1.772  13.658  39.863  0.00  0.00             0
ATOM    212   Si   1     1      -4.402  18.112  39.888  0.00  0.00             0
ATOM    213    O   1     1      -4.579  15.285  41.474  0.00  0.00             0
ATOM    214    O   1     1      -2.024  19.652  41.485  0.00  0.00             0
ATOM    215    O   1     1      -4.197  18.141  41.477  0.00  0.00             0
ATOM    216    O   1     1      -1.636  13.614  41.537  0.00  0.00             0
ATOM    217    O   1     1      -4.332  16.624  39.428  0.00  0.00             0
ATOM    218    O   1     1      -1.805  12.162  39.443  0.00  0.00             0
ATOM    219    O   1     1      -3.119  14.367  39.576  0.00  0.00             0
ATOM    220    O   1     1      -0.621  18.827  39.585  0.00  0.00             0
ATOM    221    O   1     1      -3.207  19.011  39.361  0.00  0.00             0
ATOM    222    O   1     1      -0.571  14.502  39.440  0.00  0.00             0
ATOM    223    O   1     1      -4.487  20.876  41.816  0.00  0.00             0
ATOM    224    O   1     1      -2.041  16.455  41.319  0.00  0.00             0
ATOM    225    O   1     1     -10.753  13.731  43.811  0.00  0.00             0
ATOM    226    O   1     1      -2.919  18.070  43.679  0.00  0.00             0
ATOM    227    O   1     1      -5.268  16.553  43.700  0.00  0.00             0
ATOM    228    O   1     1      -2.627  20.885  43.805  0.00  0.00             0
ATOM    229    O   1     1      -5.514  19.539  43.966  0.00  0.00             0
ATOM    230    O   1     1      -2.625  15.441  43.677  0.00  0.00             0
ATOM    231    H   1     1      -4.524  12.827  41.135  0.00  0.00             0
ATOM    232    H   1     1      -1.900  16.727  40.422  0.00  0.00             0
ATOM    233    H   1     1      -4.633  13.207  44.046  0.00  0.00             0
ATOM    234    H   1     1      -2.044  17.810  44.030  0.00  0.00             0
ATOM    235    H   1     1      -5.547  17.501  43.814  0.00  0.00             0
ATOM    236    H   1     1      -2.979  11.977  44.941  0.00  0.00             0
ATOM    237    H   1     1      -2.317  14.680  44.210  0.00  0.00             0
ATOM    238    H   1     1      -5.426  19.436  44.936  0.00  0.00             0
ATOM    239   Al   1     1      -7.028  14.645  49.937  0.00  0.00             0
ATOM    240   Al   1     1      -4.442  19.238  50.069  0.00  0.00             0
ATOM    241   Al   1     1      -4.483  13.100  49.918  0.00  0.00             0
ATOM    242   Al   1     1      -6.808  17.566  50.249  0.00  0.00             0
ATOM    243   Si   1     1      -2.492  13.201  47.257  0.00  0.00             0
ATOM    244   Si   1     1      -5.139  17.751  47.347  0.00  0.00             0
ATOM    245   Si   1     1      -5.064  11.730  47.142  0.00  0.00             0
ATOM    246   Si   1     1      -7.690  16.233  47.117  0.00  0.00             0
ATOM    247    O   1     1      -7.825  13.433  48.721  0.00  0.00             0
ATOM    248    O   1     1      -5.335  17.786  48.967  0.00  0.00             0
ATOM    249    O   1     1      -7.597  16.083  48.757  0.00  0.00             0
ATOM    250    O   1     1      -5.019  11.601  48.715  0.00  0.00             0
ATOM    251    O   1     1      -7.603  14.783  46.613  0.00  0.00             0
ATOM    252    O   1     1      -5.152  10.230  46.650  0.00  0.00             0
ATOM    253    O   1     1      -6.418  12.463  46.851  0.00  0.00             0
ATOM    254    O   1     1      -3.924  16.820  46.980  0.00  0.00             0
ATOM    255    O   1     1      -6.432  17.136  46.779  0.00  0.00             0
ATOM    256    O   1     1      -3.802  12.446  46.696  0.00  0.00             0
ATOM    257    O   1     1      -7.939  19.003  49.113  0.00  0.00             0
ATOM    258    O   1     1      -5.179  14.453  48.818  0.00  0.00             0
ATOM    259    O   1     1     -14.059  11.703  51.194  0.00  0.00             0
ATOM    260    O   1     1      -6.227  16.085  51.102  0.00  0.00             0
ATOM    261    O   1     1      -8.533  14.460  51.051  0.00  0.00             0
ATOM    262    O   1     1      -5.924  19.001  51.215  0.00  0.00             0
ATOM    263    O   1     1      -8.330  17.856  51.456  0.00  0.00             0
ATOM    264    O   1     1      -6.002  13.230  50.893  0.00  0.00             0
ATOM    265    H   1     1      -7.647  10.382  47.966  0.00  0.00             0
ATOM    266    H   1     1      -4.887  15.234  48.298  0.00  0.00             0
ATOM    267    H   1     1      -8.256  11.103  51.769  0.00  0.00             0
ATOM    268    H   1     1      -5.827  15.925  51.978  0.00  0.00             0
ATOM    269    H   1     1      -8.957  14.200  51.860  0.00  0.00             0
ATOM    270    H   1     1      -5.848  10.159  52.027  0.00  0.00             0
ATOM    271    H   1     1      -6.735  12.617  51.124  0.00  0.00             0
ATOM    272    H   1     1      -8.596  17.000  51.788  0.00  0.00             0
ATOM    273    O   1     1      -4.760  -3.341  30.726  0.00  0.00             0
ATOM    274    H   1     1      -5.242  -4.004  31.269  0.00  0.00             0
ATOM    275    H   1     1       5.634  -3.723  29.796  0.00  0.00             0
ATOM    276    O   1     1      -1.793  -0.804  26.844  0.00  0.00             0
ATOM    277    H   1     1      -1.783   0.130  27.192  0.00  0.00             0
ATOM    278    H   1     1       8.623  -1.416  27.617  0.00  0.00             0
ATOM    279    O   1     1       0.428   1.598  29.532  0.00  0.00             0
ATOM    280    H   1     1     -10.013   2.293  30.159  0.00  0.00             0
ATOM    281    H   1     1      -0.093   1.886  28.742  0.00  0.00             0
ATOM    282    O   1     1      -7.758  10.655  32.816  0.00  0.00             0
ATOM    283    H   1     1      -7.034  10.071  32.658  0.00  0.00             0
ATOM    284    H   1     1       1.880  10.076  32.505  0.00  0.00             0
ATOM    285    O   1     1      -6.126  13.376  23.086  0.00  0.00             0
ATOM    286    H   1     1      -5.366  13.955  23.200  0.00  0.00             0
ATOM    287    H   1     1       3.389  13.953  23.116  0.00  0.00             0
ATOM    288    O   1     1       1.784  23.381  25.702  0.00  0.00             0
ATOM    289    H   1     1       1.178  23.122  24.951  0.00  0.00             0
ATOM    290    H   1     1      12.524  24.136  25.341  0.00  0.00             0
ATOM    291    O   1     1       8.887  -0.199  30.490  0.00  0.00             0
ATOM    292    H   1     1       9.243  -0.953  30.984  0.00  0.00             0
ATOM    293    H   1     1       9.635   0.327  30.151  0.00  0.00             0
ATOM    294    O   1     1      -0.467   6.574  27.407  0.00  0.00             0
ATOM    295    H   1     1      -1.174   6.251  26.788  0.00  0.00             0
ATOM    296    H   1     1       0.366   6.229  27.129  0.00  0.00             0
ATOM    297    O   1     1      -0.144   3.843  31.172  0.00  0.00             0
ATOM    298    H   1     1       0.017   3.331  32.007  0.00  0.00             0
ATOM    299    H   1     1       0.636   4.409  30.959  0.00  0.00             0
ATOM    300    O   1     1       4.313   6.620  29.779  0.00  0.00             0
ATOM    301    H   1     1       4.686   6.064  29.106  0.00  0.00             0
ATOM    302    H   1     1       3.493   6.178  30.085  0.00  0.00             0
ATOM    303    O   1     1      -6.176   4.175  25.635  0.00  0.00             0
ATOM    304    H   1     1      -6.098   3.438  26.165  0.00  0.00             0
ATOM    305    H   1     1      -7.019   4.570  25.800  0.00  0.00             0
ATOM    306    O   1     1      -6.998  20.057  13.914  0.00  0.00             0
ATOM    307    H   1     1      -7.000  20.622  14.742  0.00  0.00             0
ATOM    308    H   1     1      -7.876  20.186  13.539  0.00  0.00             0
ATOM    309    O   1     1      -7.473 -10.260  17.066  0.00  0.00             0
ATOM    310    H   1     1      -7.996  -9.509  17.300  0.00  0.00             0
ATOM    311    H   1     1      -6.680 -10.197  17.565  0.00  0.00             0
ATOM    312    O   1     1       9.530  -6.421  19.248  0.00  0.00             0
ATOM    313    H   1     1       9.980  -6.120  20.050  0.00  0.00             0
ATOM    314    H   1     1       9.729  -5.818  18.575  0.00  0.00             0
ATOM    315    O   1     1      -3.255  16.161  32.367  0.00  0.00             0
ATOM    316    H   1     1      -3.404  17.160  32.426  0.00  0.00             0
ATOM    317    H   1     1      -3.708  15.840  31.601  0.00  0.00             0
ATOM    318    O   1     1      -4.221  15.252  26.187  0.00  0.00             0
ATOM    319    H   1     1      -4.924  15.839  25.909  0.00  0.00             0
ATOM    320    H   1     1      -3.435  15.773  26.257  0.00  0.00             0
ATOM    321    O   1     1       6.463   7.518  31.492  0.00  0.00             0
ATOM    322    H   1     1       7.266   7.439  30.927  0.00  0.00             0
ATOM    323    H   1     1       5.683   7.123  31.026  0.00  0.00             0
ATOM    324    O   1     1       7.810  24.594  35.815  0.00  0.00             0
ATOM    325    H   1     1       7.452  24.012  36.501  0.00  0.00             0
ATOM    326    H   1     1       7.591  24.155  35.016  0.00  0.00             0
ATOM    327    O   1     1      -4.136  18.983  32.568  0.00  0.00             0
ATOM    328    H   1     1      -4.884  19.519  32.799  0.00  0.00             0
ATOM    329    H   1     1       6.838   1.564  33.048  0.00  0.00             0
ATOM    330    O   1     1      -3.049   4.795  33.607  0.00  0.00             0
ATOM    331    H   1     1      -2.898   3.901  33.727  0.00  0.00             0
ATOM    332    H   1     1       7.178   4.845  32.605  0.00  0.00             0
ATOM    333    O   1     1       2.826   7.895  25.190  0.00  0.00             0
ATOM    334    H   1     1      -8.079   8.653  24.927  0.00  0.00             0
ATOM    335    H   1     1       3.322   7.924  24.394  0.00  0.00             0
ATOM    336    O   1     1      -1.618  23.119  21.587  0.00  0.00             0
ATOM    337    H   1     1      -0.908  22.899  22.244  0.00  0.00             0
ATOM    338    H   1     1       8.141  22.301  21.465  0.00  0.00             0
ATOM    339    O   1     1      -3.415   6.459  23.267  0.00  0.00             0
ATOM    340    H   1     1     -13.933   7.364  23.058  0.00  0.00             0
ATOM    341    H   1     1      -2.855   6.126  22.602  0.00  0.00             0
ATOM    342    O   1     1      -6.031  16.661  29.830  0.00  0.00             0
ATOM    343    H   1     1      -5.769  15.804  30.122  0.00  0.00             0
ATOM    344    H   1     1       5.090  17.151  29.738  0.00  0.00             0
ATOM    345    O   1     1      14.973  33.940  33.497  0.00  0.00             0
ATOM    346    H   1     1      15.009  34.300  34.352  0.00  0.00             0
ATOM    347    H   1     1      15.822  16.086  33.262  0.00  0.00             0
ATOM    348    O   1     1      -6.556   9.225  36.361  0.00  0.00             0
ATOM    349    H   1     1      -6.330   8.827  35.529  0.00  0.00             0
ATOM    350    H   1     1      -5.881   9.862  36.626  0.00  0.00             0
ATOM    351    O   1     1     -13.209   4.576  30.783  0.00  0.00             0
ATOM    352    H   1     1     -12.972   5.412  30.309  0.00  0.00             0
ATOM    353    H   1     1     -12.341   4.193  30.995  0.00  0.00             0
ATOM    354    O   1     1      -8.679   7.579  36.907  0.00  0.00             0
ATOM    355    H   1     1      -8.806   7.963  37.799  0.00  0.00             0
ATOM    356    H   1     1      -7.920   8.134  36.642  0.00  0.00             0
ATOM    357    O   1     1       5.026  12.509  32.524  0.00  0.00             0
ATOM    358    H   1     1       5.529  13.049  33.204  0.00  0.00             0
ATOM    359    H   1     1       5.215  11.610  32.713  0.00  0.00             0
ATOM    360    O   1     1       0.696  30.380  36.124  0.00  0.00             0
ATOM    361    H   1     1       0.476  30.407  37.057  0.00  0.00             0
ATOM    362    H   1     1       1.632  30.329  35.994  0.00  0.00             0
ATOM    363    O   1     1      -3.298  11.021  28.585  0.00  0.00             0
ATOM    364    H   1     1      -2.782  11.109  29.370  0.00  0.00             0
ATOM    365    H   1     1      -3.974  -7.628  28.782  0.00  0.00             0
ATOM    366    O   1     1      -3.820   1.228  36.644  0.00  0.00             0
ATOM    367    H   1     1      -4.677   1.718  36.436  0.00  0.00             0
ATOM    368    H   1     1      -3.531   1.477  37.511  0.00  0.00             0
ATOM    369    O   1     1      -2.064  15.219  29.115  0.00  0.00             0
ATOM    370    H   1     1      -2.093  15.739  29.891  0.00  0.00             0
ATOM    371    H   1     1      -1.102  14.966  29.142  0.00  0.00             0
ATOM    372    O   1     1       6.828  13.445  34.555  0.00  0.00             0
ATOM    373    H   1     1       7.510  14.096  34.316  0.00  0.00             0
ATOM    374    H   1     1       6.277  13.865  35.198  0.00  0.00             0
ATOM    375    O   1     1       1.757   5.091  33.483  0.00  0.00             0
ATOM    376    H   1     1       1.862   5.954  32.976  0.00  0.00             0
ATOM    377    H   1     1       1.439   5.378  34.313  0.00  0.00             0
ATOM    378    O   1     1      -1.304  11.502  34.309  0.00  0.00             0
ATOM    379    H   1     1      -2.084  12.149  34.301  0.00  0.00             0
ATOM    380    H   1     1      -0.703  11.908  34.922  0.00  0.00             0
ATOM    381    O   1     1     -12.751   5.612  25.712  0.00  0.00             0
ATOM    382    H   1     1     -13.559   5.774  26.272  0.00  0.00             0
ATOM    383    H   1     1      -2.740   5.857  24.796  0.00  0.00             0
ATOM    384    O   1     1      -2.329   2.140  34.015  0.00  0.00             0
ATOM    385    H   1     1      -2.620   1.787  34.878  0.00  0.00             0
ATOM    386    H   1     1       8.828   1.813  33.672  0.00  0.00             0
ATOM    387    O   1     1      11.901   2.814  35.400  0.00  0.00             0
ATOM    388    H   1     1       2.519   2.900  35.718  0.00  0.00             0
ATOM    389    H   1     1      11.429   3.595  35.667  0.00  0.00             0
ATOM    390    O   1     1      -0.213   5.164  35.894  0.00  0.00             0
ATOM    391    H   1     1      -0.127   5.841  36.571  0.00  0.00             0
ATOM    392    H   1     1       9.294   5.440  35.460  0.00  0.00             0
ATOM    393    O   1     1      -6.083  20.642  36.089  0.00  0.00             0
ATOM    394    H   1     1      -6.177  20.288  35.171  0.00  0.00             0
ATOM    395    H   1     1       4.407  21.570  35.941  0.00  0.00             0
ATOM    396    O   1     1      -4.428  27.617  32.592  0.00  0.00             0
ATOM    397    H   1     1      -4.129  26.780  32.111  0.00  0.00             0
ATOM    398    H   1     1       6.441  27.479  33.347  0.00  0.00             0
ATOM    399    O   1     1      -5.409  -3.736  36.446  0.00  0.00             0
ATOM    400    H   1     1      -5.715  -2.789  36.424  0.00  0.00             0
ATOM    401    H   1     1      -6.118  -4.268  35.997  0.00  0.00             0
ATOM    402    O   1     1      10.514  13.148  25.576  0.00  0.00             0
ATOM    403    H   1     1       9.843  12.536  25.956  0.00  0.00             0
ATOM    404    H   1     1      10.458  14.084  25.944  0.00  0.00             0
ATOM    405    O   1     1      -5.549  17.141  35.912  0.00  0.00             0
ATOM    406    H   1     1      -4.847  17.652  36.293  0.00  0.00             0
ATOM    407    H   1     1      -6.407  17.539  36.262  0.00  0.00             0
ATOM    408    O   1     1       4.999   5.283  35.257  0.00  0.00             0
ATOM    409    H   1     1       5.529   5.135  34.484  0.00  0.00             0
ATOM    410    H   1     1       4.352   5.903  34.911  0.00  0.00             0
ATOM    411    O   1     1       2.899  14.055  32.445  0.00  0.00             0
ATOM    412    H   1     1       3.687  13.457  32.443  0.00  0.00             0
ATOM    413    H   1     1       3.189  14.919  32.729  0.00  0.00             0
ATOM    414    O   1     1       3.659  20.346  32.978  0.00  0.00             0
ATOM    415    H   1     1       3.403  19.645  32.382  0.00  0.00             0
ATOM    416    H   1     1       3.070  21.112  32.954  0.00  0.00             0
ATOM    417    O   1     1      -1.672  -6.832  26.429  0.00  0.00             0
ATOM    418    H   1     1      -1.976  -6.600  27.329  0.00  0.00             0
ATOM    419    H   1     1      -2.415  -6.988  25.826  0.00  0.00             0
ATOM    420    O   1     1       5.682  11.315  36.784  0.00  0.00             0
ATOM    421    H   1     1       5.738  12.268  36.720  0.00  0.00             0
ATOM    422    H   1     1       6.403  10.985  36.256  0.00  0.00             0
ATOM    423    O   1     1      -9.038  -2.456  35.327  0.00  0.00             0
ATOM    424    H   1     1      -9.862  -2.563  34.844  0.00  0.00             0
ATOM    425    H   1     1      -9.001  -3.380  35.583  0.00  0.00             0
ATOM    426    O   1     1     -11.265  10.384  31.790  0.00  0.00             0
ATOM    427    H   1     1     -11.953  11.017  31.455  0.00  0.00             0
ATOM    428    H   1     1     -11.311  10.513  32.730  0.00  0.00             0
ATOM    429    O   1     1     -11.286  19.589  27.313  0.00  0.00             0
ATOM    430    H   1     1     -10.659  19.967  26.589  0.00  0.00             0
ATOM    431    H   1     1     -12.016  20.189  27.528  0.00  0.00             0
ATOM    432    O   1     1       1.579  25.725  32.735  0.00  0.00             0
ATOM    433    H   1     1       1.141  25.881  31.915  0.00  0.00             0
ATOM    434    H   1     1       0.861  25.848  33.324  0.00  0.00             0
ATOM    435    O   1     1     -11.986  -8.908  18.568  0.00  0.00             0
ATOM    436    H   1     1     -11.640  -8.093  18.920  0.00  0.00             0
ATOM    437    H   1     1      -1.340  -9.521  19.200  0.00  0.00             0
ATOM    438    O   1     1      -6.996  -0.230  23.069  0.00  0.00             0
ATOM    439    H   1     1      -6.304  -0.133  22.454  0.00  0.00             0
ATOM    440    H   1     1       2.635   0.216  22.662  0.00  0.00             0
ATOM    441    O   1     1      12.588 -16.199  17.735  0.00  0.00             0
ATOM    442    H   1     1       2.185 -16.616  16.882  0.00  0.00             0
ATOM    443    H   1     1      11.854 -15.531  17.748  0.00  0.00             0
ATOM    444    O   1     1      -3.245   4.102  14.612  0.00  0.00             0
ATOM    445    H   1     1      -2.621   4.875  14.510  0.00  0.00             0
ATOM    446    H   1     1       6.985   4.073  15.550  0.00  0.00             0
ATOM    447    O   1     1      12.008   7.146  14.576  0.00  0.00             0
ATOM    448    H   1     1       1.517   8.010  14.249  0.00  0.00             0
ATOM    449    H   1     1      12.432   7.395  15.412  0.00  0.00             0
ATOM    450    O   1     1      -5.067   8.720  18.411  0.00  0.00             0
ATOM    451    H   1     1      -4.401   9.161  18.900  0.00  0.00             0
ATOM    452    H   1     1       5.313   9.081  17.542  0.00  0.00             0
ATOM    453    O   1     1       8.646  -8.810  15.785  0.00  0.00             0
ATOM    454    H   1     1       8.499  -9.023  16.725  0.00  0.00             0
ATOM    455    H   1     1       8.562  -9.641  15.300  0.00  0.00             0
ATOM    456    O   1     1     -14.333  -5.195  17.755  0.00  0.00             0
ATOM    457    H   1     1     -14.549  -5.434  18.621  0.00  0.00             0
ATOM    458    H   1     1     -14.452  -6.060  17.342  0.00  0.00             0
ATOM    459    O   1     1       5.280   0.698  14.947  0.00  0.00             0
ATOM    460    H   1     1       4.790   1.297  14.358  0.00  0.00             0
ATOM    461    H   1     1       4.906  -0.162  14.836  0.00  0.00             0
ATOM    462    O   1     1      -1.566   5.724  17.559  0.00  0.00             0
ATOM    463    H   1     1      -2.503   5.841  17.848  0.00  0.00             0
ATOM    464    H   1     1      -1.107   6.054  18.359  0.00  0.00             0
ATOM    465    O   1     1      -4.080   9.064  22.615  0.00  0.00             0
ATOM    466    H   1     1      -4.986   8.803  22.536  0.00  0.00             0
ATOM    467    H   1     1      -3.907   9.573  21.802  0.00  0.00             0
ATOM    468    O   1     1       1.480  11.657  16.040  0.00  0.00             0
ATOM    469    H   1     1       2.057  12.112  16.671  0.00  0.00             0
ATOM    470    H   1     1       0.689  12.157  15.917  0.00  0.00             0
ATOM    471    O   1     1       0.558  -8.173  14.264  0.00  0.00             0
ATOM    472    H   1     1       1.073  -7.467  14.661  0.00  0.00             0
ATOM    473    H   1     1      -0.359  -8.168  14.503  0.00  0.00             0
ATOM    474    O   1     1       5.958   2.781  17.002  0.00  0.00             0
ATOM    475    H   1     1       5.787   2.059  16.374  0.00  0.00             0
ATOM    476    H   1     1       5.443   2.576  17.848  0.00  0.00             0
ATOM    477    O   1     1      -2.810  -0.639  15.798  0.00  0.00             0
ATOM    478    H   1     1      -1.971  -0.666  15.358  0.00  0.00             0
ATOM    479    H   1     1      -3.365  -0.133  15.222  0.00  0.00             0
ATOM    480    O   1     1       5.594  -2.284  17.152  0.00  0.00             0
ATOM    481    H   1     1       5.870  -3.200  17.168  0.00  0.00             0
ATOM    482    H   1     1       6.403  -1.889  16.861  0.00  0.00             0
ATOM    483    O   1     1       2.285  10.115  28.771  0.00  0.00             0
ATOM    484    H   1     1       2.532  10.988  28.568  0.00  0.00             0
ATOM    485    H   1     1       1.709   9.851  28.030  0.00  0.00             0
ATOM    486    O   1     1      -9.139   9.570  17.747  0.00  0.00             0
ATOM    487    H   1     1      -9.902   9.017  17.593  0.00  0.00             0
ATOM    488    H   1     1      -9.244  10.365  17.271  0.00  0.00             0
ATOM    489    O   1     1     -17.809  11.811  25.230  0.00  0.00             0
ATOM    490    H   1     1     -18.477  12.504  25.236  0.00  0.00             0
ATOM    491    H   1     1      -6.912  -5.836  24.586  0.00  0.00             0
ATOM    492    O   1     1      -7.214  -4.548  17.742  0.00  0.00             0
ATOM    493    H   1     1      -6.283  -4.645  17.844  0.00  0.00             0
ATOM    494    H   1     1       2.749  -4.658  18.706  0.00  0.00             0
ATOM    495    O   1     1      15.130   4.861  20.099  0.00  0.00             0
ATOM    496    H   1     1       3.973   5.286  19.878  0.00  0.00             0
ATOM    497    H   1     1      15.178   4.989  21.056  0.00  0.00             0
ATOM    498    O   1     1      -4.262  -7.642  15.954  0.00  0.00             0
ATOM    499    H   1     1      -4.755  -8.170  15.384  0.00  0.00             0
ATOM    500    H   1     1       6.966  -7.843  15.666  0.00  0.00             0
ATOM    501    O   1     1      -4.936   0.635  25.152  0.00  0.00             0
ATOM    502    H   1     1      -4.341   1.027  24.471  0.00  0.00             0
ATOM    503    H   1     1       4.616   0.331  24.646  0.00  0.00             0
ATOM    504    O   1     1      -3.373  13.345  24.427  0.00  0.00             0
ATOM    505    H   1     1      -3.633  12.498  24.753  0.00  0.00             0
ATOM    506    H   1     1       6.591  13.939  25.162  0.00  0.00             0
ATOM    507    O   1     1       0.303  11.327  22.036  0.00  0.00             0
ATOM    508    H   1     1       0.319  10.868  22.877  0.00  0.00             0
ATOM    509    H   1     1      -0.216  -5.696  22.206  0.00  0.00             0
ATOM    510    O   1     1       2.044   5.566  19.131  0.00  0.00             0
ATOM    511    H   1     1       2.040   6.132  18.320  0.00  0.00             0
ATOM    512    H   1     1       1.402   4.807  18.936  0.00  0.00             0
ATOM    513    O   1     1      -0.435  -0.213  14.372  0.00  0.00             0
ATOM    514    H   1     1      -0.715   0.735  14.465  0.00  0.00             0
ATOM    515    H   1     1      -0.546  -0.415  13.469  0.00  0.00             0
ATOM    516    O   1     1      -4.290  -2.523  19.971  0.00  0.00             0
ATOM    517    H   1     1      -3.374  -2.411  20.341  0.00  0.00             0
ATOM    518    H   1     1      -4.320  -2.398  18.991  0.00  0.00             0
ATOM    519    O   1     1      -2.225   1.761  18.510  0.00  0.00             0
ATOM    520    H   1     1      -2.855   2.050  17.868  0.00  0.00             0
ATOM    521    H   1     1      -2.110   0.897  18.160  0.00  0.00             0
ATOM    522    O   1     1      -7.408  12.756  28.006  0.00  0.00             0
ATOM    523    H   1     1      -7.546  12.576  27.063  0.00  0.00             0
ATOM    524    H   1     1      -6.516  13.088  28.032  0.00  0.00             0
ATOM    525    O   1     1       5.746   6.180  27.144  0.00  0.00             0
ATOM    526    H   1     1       5.366   5.632  26.471  0.00  0.00             0
ATOM    527    H   1     1       5.643 -10.736  26.784  0.00  0.00             0
ATOM    528    O   1     1       4.633  -9.597  14.447  0.00  0.00             0
ATOM    529    H   1     1       4.260  -9.483  13.555  0.00  0.00             0
ATOM    530    H   1     1       4.578 -10.531  14.634  0.00  0.00             0
ATOM    531    O   1     1       6.326   0.490  30.008  0.00  0.00             0
ATOM    532    H   1     1       7.284   0.240  30.042  0.00  0.00             0
ATOM    533    H   1     1       6.041   0.532  30.992  0.00  0.00             0
ATOM    534    O   1     1      -1.628   6.337  14.752  0.00  0.00             0
ATOM    535    H   1     1      -0.819   5.961  14.378  0.00  0.00             0
ATOM    536    H   1     1      -1.478   6.065  15.690  0.00  0.00             0
ATOM    537    O   1     1      -3.238   3.058  21.194  0.00  0.00             0
ATOM    538    H   1     1      -3.216   2.572  20.353  0.00  0.00             0
ATOM    539    H   1     1      -3.126   2.355  21.852  0.00  0.00             0
ATOM    540    O   1     1      -0.966   2.648  14.612  0.00  0.00             0
ATOM    541    H   1     1      -0.389   3.386  14.705  0.00  0.00             0
ATOM    542    H   1     1      -1.859   2.977  14.620  0.00  0.00             0
ATOM    543    O   1     1      -4.198   6.113  17.933  0.00  0.00             0
ATOM    544    H   1     1      -4.607   5.460  18.520  0.00  0.00             0
ATOM    545    H   1     1       5.805   6.960  18.283  0.00  0.00             0
ATOM    546    O   1     1      -8.299   3.444  28.354  0.00  0.00             0
ATOM    547    H   1     1      -7.429   3.002  28.350  0.00  0.00             0
ATOM    548    H   1     1       1.485   2.720  28.729  0.00  0.00             0
ATOM    549    O   1     1      13.861  -2.490  15.320  0.00  0.00             0
ATOM    550    H   1     1       3.232  -3.323  15.403  0.00  0.00             0
ATOM    551    H   1     1      14.626  -2.426  15.984  0.00  0.00             0
ATOM    552    O   1     1      -8.116  12.825  20.171  0.00  0.00             0
ATOM    553    H   1     1      -8.805  13.042  20.757  0.00  0.00             0
ATOM    554    H   1     1       2.267  11.828  20.311  0.00  0.00             0
ATOM    555    O   1     1      12.424  -1.233  27.801  0.00  0.00             0
ATOM    556    H   1     1       2.783  -1.053  28.432  0.00  0.00             0
ATOM    557    H   1     1      11.965  -1.955  28.244  0.00  0.00             0
ATOM    558    O   1     1     -16.900   8.221  22.370  0.00  0.00             0
ATOM    559    H   1     1     -17.485   8.751  21.771  0.00  0.00             0
ATOM    560    H   1     1      -6.708   7.299  22.191  0.00  0.00             0
ATOM    561    O   1     1      -9.653  -3.402  29.342  0.00  0.00             0
ATOM    562    H   1     1      -9.655  -3.861  30.226  0.00  0.00             0
ATOM    563    H   1     1      -9.007  -3.976  28.875  0.00  0.00             0
ATOM    564    O   1     1       4.661   2.027  19.358  0.00  0.00             0
ATOM    565    H   1     1       4.802   2.969  19.605  0.00  0.00             0
ATOM    566    H   1     1       3.909   1.983  18.777  0.00  0.00             0
ATOM    567    O   1     1       9.126  -4.723  16.988  0.00  0.00             0
ATOM    568    H   1     1       8.201  -4.766  17.085  0.00  0.00             0
ATOM    569    H   1     1       9.287  -3.892  17.453  0.00  0.00             0
ATOM    570    O   1     1      -0.213   6.885  19.861  0.00  0.00             0
ATOM    571    H   1     1      -0.573   6.269  20.525  0.00  0.00             0
ATOM    572    H   1     1       0.573   6.467  19.568  0.00  0.00             0
ATOM    573    O   1     1       0.678   4.637  14.868  0.00  0.00             0
ATOM    574    H   1     1       1.442   4.272  15.359  0.00  0.00             0
ATOM    575    H   1     1       1.059   5.431  14.435  0.00  0.00             0
ATOM    576    O   1     1      -1.823  15.617  21.051  0.00  0.00             0
ATOM    577    H   1     1      -1.066  16.044  21.481  0.00  0.00             0
ATOM    578    H   1     1      -1.933  14.840  21.667  0.00  0.00             0
ATOM    579    O   1     1      -3.147 -16.840  22.794  0.00  0.00             0
ATOM    580    H   1     1      -2.324 -17.371  22.848  0.00  0.00             0
ATOM    581    H   1     1      -3.764 -17.258  22.107  0.00  0.00             0
ATOM    582    O   1     1      -0.865  -2.510  18.453  0.00  0.00             0
ATOM    583    H   1     1      -1.213  -2.546  19.354  0.00  0.00             0
ATOM    584    H   1     1      -0.003  -2.079  18.432  0.00  0.00             0
ATOM    585    O   1     1       1.024   9.862  24.434  0.00  0.00             0
ATOM    586    H   1     1       0.856   9.529  25.271  0.00  0.00             0
ATOM    587    H   1     1       1.457  10.671  24.672  0.00  0.00             0
ATOM    588    O   1     1       5.132   5.781  15.287  0.00  0.00             0
ATOM    589    H   1     1       5.915   5.247  15.004  0.00  0.00             0
ATOM    590    H   1     1       5.381   5.923  16.198  0.00  0.00             0
ATOM    591    O   1     1      -3.661  10.499  20.075  0.00  0.00             0
ATOM    592    H   1     1      -4.191  11.241  20.382  0.00  0.00             0
ATOM    593    H   1     1      -2.764  10.708  20.086  0.00  0.00             0
ATOM    594    O   1     1       4.340   5.338  22.898  0.00  0.00             0
ATOM    595    H   1     1       5.178   5.601  23.237  0.00  0.00             0
ATOM    596    H   1     1       4.180   4.604  23.423  0.00  0.00             0
ATOM    597    O   1     1     -10.700  -0.227  22.658  0.00  0.00             0
ATOM    598    H   1     1     -10.081   0.366  22.352  0.00  0.00             0
ATOM    599    H   1     1      -0.085  -0.595  23.489  0.00  0.00             0
ATOM    600    O   1     1       1.613   1.656  21.965  0.00  0.00             0
ATOM    601    H   1     1       1.052   2.426  21.861  0.00  0.00             0
ATOM    602    H   1     1      12.151   1.292  21.130  0.00  0.00             0
ATOM    603    O   1     1      -1.349  -4.462  22.839  0.00  0.00             0
ATOM    604    H   1     1     -12.486  -4.667  23.309  0.00  0.00             0
ATOM    605    H   1     1      -0.760  -4.177  23.539  0.00  0.00             0
ATOM    606    O   1     1     -15.648   9.181  29.206  0.00  0.00             0
ATOM    607    H   1     1     -15.995   8.263  29.459  0.00  0.00             0
ATOM    608    H   1     1      -6.148   9.649  29.243  0.00  0.00             0
ATOM    609    O   1     1       1.949  -2.622  23.256  0.00  0.00             0
ATOM    610    H   1     1      -7.932  -1.751  23.092  0.00  0.00             0
ATOM    611    H   1     1       1.307  -2.454  23.945  0.00  0.00             0
ATOM    612    O   1     1      -8.571  15.770  18.078  0.00  0.00             0
ATOM    613    H   1     1      -8.356  16.332  17.310  0.00  0.00             0
ATOM    614    H   1     1       2.181  14.922  17.777  0.00  0.00             0
ATOM    615    O   1     1       0.321  -4.414  31.965  0.00  0.00             0
ATOM    616    H   1     1       1.248  -4.149  32.238  0.00  0.00             0
ATOM    617    H   1     1       0.207  -5.193  32.473  0.00  0.00             0
ATOM    618    O   1     1      -7.125  -5.776  35.438  0.00  0.00             0
ATOM    619    H   1     1      -7.346  -6.195  34.615  0.00  0.00             0
ATOM    620    H   1     1      -6.570  -6.438  35.941  0.00  0.00             0
ATOM    621    O   1     1       6.833   2.752  28.792  0.00  0.00             0
ATOM    622    H   1     1       6.566   2.027  29.332  0.00  0.00             0
ATOM    623    H   1     1       7.063   3.354  29.503  0.00  0.00             0
ATOM    624    O   1     1      -5.151  -0.100  21.082  0.00  0.00             0
ATOM    625    H   1     1      -4.926  -0.939  20.638  0.00  0.00             0
ATOM    626    H   1     1      -5.551   0.502  20.427  0.00  0.00             0
ATOM    627    O   1     1       3.133   3.969  15.930  0.00  0.00             0
ATOM    628    H   1     1       3.743   3.700  16.588  0.00  0.00             0
ATOM    629    H   1     1       3.607   4.691  15.468  0.00  0.00             0
ATOM    630    O   1     1       0.406  19.780  33.153  0.00  0.00             0
ATOM    631    H   1     1       1.141  19.332  32.699  0.00  0.00             0
ATOM    632    H   1     1       0.801  20.129  33.969  0.00  0.00             0
ATOM    633    O   1     1       5.421  -4.445  28.274  0.00  0.00             0
ATOM    634    H   1     1       5.769  -3.773  27.661  0.00  0.00             0
ATOM    635    H   1     1       6.043  -5.128  28.329  0.00  0.00             0
ATOM    636    O   1     1      -8.218  -8.126  20.702  0.00  0.00             0
ATOM    637    H   1     1      -8.825  -8.483  20.058  0.00  0.00             0
ATOM    638    H   1     1      -8.826  -7.614  21.200  0.00  0.00             0
ATOM    639    O   1     1       0.165   3.383  18.166  0.00  0.00             0
ATOM    640    H   1     1      -0.163   3.950  17.443  0.00  0.00             0
ATOM    641    H   1     1      -0.630   2.846  18.214  0.00  0.00             0
ATOM    642    O   1     1      -1.929   6.963  29.689  0.00  0.00             0
ATOM    643    H   1     1      -1.504   6.759  28.830  0.00  0.00             0
ATOM    644    H   1     1      -1.240   7.548  30.054  0.00  0.00             0
ATOM    645    O   1     1       5.209  -5.037  20.377  0.00  0.00             0
ATOM    646    H   1     1       5.599  -4.199  20.403  0.00  0.00             0
ATOM    647    H   1     1       4.469  -4.976  20.995  0.00  0.00             0
ATOM    648    O   1     1      12.094   5.470  30.114  0.00  0.00             0
ATOM    649    H   1     1      11.453   6.073  29.720  0.00  0.00             0
ATOM    650    H   1     1      12.227   4.735  29.458  0.00  0.00             0
ATOM    651    O   1     1       2.503  18.392  31.214  0.00  0.00             0
ATOM    652    H   1     1       3.145  17.800  30.890  0.00  0.00             0
ATOM    653    H   1     1      12.289   0.722  30.408  0.00  0.00             0
ATOM    654    O   1     1     -10.153  -8.563  26.813  0.00  0.00             0
ATOM    655    H   1     1     -10.443  -9.448  27.050  0.00  0.00             0
ATOM    656    H   1     1      -0.682  -8.051  26.641  0.00  0.00             0
ATOM    657    O   1     1      10.489   4.161  23.528  0.00  0.00             0
ATOM    658    H   1     1      -0.657   3.702  23.749  0.00  0.00             0
ATOM    659    H   1     1      11.097   3.658  24.055  0.00  0.00             0
ATOM    660    O   1     1      -8.106  -0.026  19.858  0.00  0.00             0
ATOM    661    H   1     1      -8.196   0.492  18.991  0.00  0.00             0
ATOM    662    H   1     1       2.100  -0.926  19.581  0.00  0.00             0
ATOM    663    O   1     1      -0.500   8.279  34.649  0.00  0.00             0
ATOM    664    H   1     1     -11.142   7.540  35.107  0.00  0.00             0
ATOM    665    H   1     1      -0.312   8.827  35.431  0.00  0.00             0
ATOM    666    O   1     1      -8.898  20.362  25.679  0.00  0.00             0
ATOM    667    H   1     1      -8.520  19.625  25.246  0.00  0.00             0
ATOM    668    H   1     1       1.947  20.656  26.435  0.00  0.00             0
ATOM    669    O   1     1       0.337   8.442  30.321  0.00  0.00             0
ATOM    670    H   1     1      -0.124   9.205  30.811  0.00  0.00             0
ATOM    671    H   1     1       0.853  -8.888  29.769  0.00  0.00             0
ATOM    672    O   1     1       2.035  -0.153  36.402  0.00  0.00             0
ATOM    673    H   1     1       1.677   0.672  36.150  0.00  0.00             0
ATOM    674    H   1     1       1.711  -0.949  35.869  0.00  0.00             0
ATOM    675    O   1     1      -3.287   9.570  35.028  0.00  0.00             0
ATOM    676    H   1     1      -3.059   8.705  35.329  0.00  0.00             0
ATOM    677    H   1     1      -2.475   9.954  34.741  0.00  0.00             0
ATOM    678    O   1     1      -8.411  -0.336  15.907  0.00  0.00             0
ATOM    679    H   1     1      -7.828  -0.973  15.494  0.00  0.00             0
ATOM    680    H   1     1      -9.197  -0.360  15.355  0.00  0.00             0
ATOM    681    O   1     1      -3.861  10.606  24.881  0.00  0.00             0
ATOM    682    H   1     1      -3.801  10.107  24.049  0.00  0.00             0
ATOM    683    H   1     1      -4.339   9.977  25.377  0.00  0.00             0
ATOM    684    O   1     1      -5.832   1.935  27.579  0.00  0.00             0
ATOM    685    H   1     1      -5.005   2.304  27.825  0.00  0.00             0
ATOM    686    H   1     1      -5.553   1.329  26.856  0.00  0.00             0
ATOM    687    O   1     1       3.810   7.882  34.049  0.00  0.00             0
ATOM    688    H   1     1       3.040   7.767  33.379  0.00  0.00             0
ATOM    689    H   1     1       4.377  -9.415  33.665  0.00  0.00             0
ATOM    690    O   1     1      -4.980   8.725  26.413  0.00  0.00             0
ATOM    691    H   1     1      -5.126   8.833  27.369  0.00  0.00             0
ATOM    692    H   1     1      -5.880   8.429  26.129  0.00  0.00             0
ATOM    693    O   1     1      -1.920   2.820  24.626  0.00  0.00             0
ATOM    694    H   1     1      -2.315   2.026  24.164  0.00  0.00             0
ATOM    695    H   1     1      -2.567   3.372  25.048  0.00  0.00             0
ATOM    696    O   1     1       0.662  16.661  25.467  0.00  0.00             0
ATOM    697    H   1     1       1.388  16.676  26.109  0.00  0.00             0
ATOM    698    H   1     1      -0.109  16.988  25.917  0.00  0.00             0
ATOM    699    O   1     1      -1.246  14.817  33.911  0.00  0.00             0
ATOM    700    H   1     1      -0.789  14.426  33.155  0.00  0.00             0
ATOM    701    H   1     1      -1.729  15.569  33.624  0.00  0.00             0
ATOM    702    O   1     1      -2.376  12.441  30.768  0.00  0.00             0
ATOM    703    H   1     1      -3.157  13.005  30.657  0.00  0.00             0
ATOM    704    H   1     1      -1.619  13.087  30.947  0.00  0.00             0
ATOM    705   Al   1     1       4.661  10.987   8.437  0.00  0.00             0
ATOM    706   Al   1     1       2.156   6.562   8.339  0.00  0.00             0
ATOM    707   Al   1     1       2.151  12.519   8.091  0.00  0.00             0
ATOM    708   Al   1     1       4.754   8.027   8.325  0.00  0.00             0
ATOM    709   Si   1     1       0.397  12.510  11.069  0.00  0.00             0
ATOM    710   Si   1     1       2.766   7.839  11.188  0.00  0.00             0
ATOM    711   Si   1     1       2.864  14.021  10.938  0.00  0.00             0
ATOM    712   Si   1     1       5.360   9.336  11.217  0.00  0.00             0
ATOM    713    O   1     1       5.565  12.231   9.503  0.00  0.00             0
ATOM    714    O   1     1       3.086   7.664   9.513  0.00  0.00             0
ATOM    715    O   1     1       5.238   9.396   9.627  0.00  0.00             0
ATOM    716    O   1     1       2.781  14.080   9.333  0.00  0.00             0
ATOM    717    O   1     1       5.414  10.810  11.661  0.00  0.00             0
ATOM    718    O   1     1       3.064  15.429  11.446  0.00  0.00             0
ATOM    719    O   1     1       4.153  13.145  11.344  0.00  0.00             0
ATOM    720    O   1     1       1.597   8.760  11.488  0.00  0.00             0
ATOM    721    O   1     1       4.069   8.554  11.659  0.00  0.00             0
ATOM    722    O   1     1       1.638  13.314  11.520  0.00  0.00             0
ATOM    723    O   1     1       5.705   6.619   9.359  0.00  0.00             0
ATOM    724    O   1     1       2.968  11.127   9.270  0.00  0.00             0
ATOM    725    O   1     1       1.567  14.025   7.147  0.00  0.00             0
ATOM    726    O   1     1       4.006   9.443   7.322  0.00  0.00             0
ATOM    727    O   1     1       6.371  11.133   7.250  0.00  0.00             0
ATOM    728    O   1     1       3.829   6.632   7.224  0.00  0.00             0
ATOM    729    O   1     1       6.394   8.043   7.203  0.00  0.00             0
ATOM    730    O   1     1       3.966  12.405   7.238  0.00  0.00             0
ATOM    731    H   1     1       5.204  14.498   9.262  0.00  0.00             0
ATOM    732    H   1     1       2.521  10.249   9.357  0.00  0.00             0
ATOM    733    H   1     1       6.608  13.994   6.412  0.00  0.00             0
ATOM    734    H   1     1       3.925   9.734   6.434  0.00  0.00             0
ATOM    735    H   1     1       6.502  10.282   6.898  0.00  0.00             0
ATOM    736    H   1     1       4.324  14.907   6.852  0.00  0.00             0
ATOM    737    H   1     1       4.768  12.924   6.983  0.00  0.00             0
ATOM    738    H   1     1       7.269   8.346   6.839  0.00  0.00             0
ATOM    739   Al   1     1       8.159   9.888   1.354  0.00  0.00             0
ATOM    740   Al   1     1       5.576   5.296   1.267  0.00  0.00             0
ATOM    741   Al   1     1       5.581  11.476   1.179  0.00  0.00             0
ATOM    742   Al   1     1       8.037   6.840   1.149  0.00  0.00             0
ATOM    743   Si   1     1       3.867  11.245   4.048  0.00  0.00             0
ATOM    744   Si   1     1       6.235   6.766   3.961  0.00  0.00             0
ATOM    745   Si   1     1       6.383  12.756   3.999  0.00  0.00             0
ATOM    746   Si   1     1       8.826   8.387   4.015  0.00  0.00             0
ATOM    747    O   1     1       9.125  11.109   2.272  0.00  0.00             0
ATOM    748    O   1     1       6.450   6.617   2.311  0.00  0.00             0
ATOM    749    O   1     1       8.743   8.372   2.321  0.00  0.00             0
ATOM    750    O   1     1       6.210  12.842   2.383  0.00  0.00             0
ATOM    751    O   1     1       8.878   9.878   4.423  0.00  0.00             0
ATOM    752    O   1     1       6.324  14.258   4.524  0.00  0.00             0
ATOM    753    O   1     1       7.784  12.175   4.305  0.00  0.00             0
ATOM    754    O   1     1       4.905   7.450   4.191  0.00  0.00             0
ATOM    755    O   1     1       7.475   7.631   4.446  0.00  0.00             0
ATOM    756    O   1     1       5.214  11.878   4.482  0.00  0.00             0
ATOM    757    O   1     1       8.877   5.451   2.362  0.00  0.00             0
ATOM    758    O   1     1       6.679  10.103   2.381  0.00  0.00             0
ATOM    759    O   1     1       4.952  12.834   0.087  0.00  0.00             0
ATOM    760    O   1     1       7.445   8.446   0.027  0.00  0.00             0
ATOM    761    O   1     1       9.877  10.022   0.041  0.00  0.00             0
ATOM    762    O   1     1       7.059   5.662   0.030  0.00  0.00             0
ATOM    763    O   1     1       9.592   6.653   0.181  0.00  0.00             0
ATOM    764    O   1     1       7.291  11.298   0.195  0.00  0.00             0
ATOM    765    H   1     1       8.683  13.708   2.553  0.00  0.00             0
ATOM    766    H   1     1       6.316   9.695   3.183  0.00  0.00             0
ATOM    767    H   1     1      10.129  12.638  -0.868  0.00  0.00             0
ATOM    768    H   1     1       7.330   8.859  -0.779  0.00  0.00             0
ATOM    769    H   1     1      10.202   9.463  -0.666  0.00  0.00             0
ATOM    770    H   1     1       7.474  14.287  -0.681  0.00  0.00             0
ATOM    771    H   1     1       8.105  11.800  -0.023  0.00  0.00             0
ATOM    772    H   1     1      10.100   7.352  -0.361  0.00  0.00             0
ATOM    773   Al   1     1       4.688   2.039   8.338  0.00  0.00             0
ATOM    774   Al   1     1       2.065  -2.408   8.242  0.00  0.00             0
ATOM    775   Al   1     1       2.087   3.503   8.454  0.00  0.00             0
ATOM    776   Al   1     1       4.658  -0.952   8.290  0.00  0.00             0
ATOM    777   Si   1     1       0.380   3.325  11.102  0.00  0.00             0
ATOM    778   Si   1     1       2.945  -0.994  11.040  0.00  0.00             0
ATOM    779   Si   1     1       2.811   4.937  11.185  0.00  0.00             0
ATOM    780   Si   1     1       5.416   0.595  11.162  0.00  0.00             0
ATOM    781    O   1     1       5.657   3.499   9.527  0.00  0.00             0
ATOM    782    O   1     1       3.064  -1.083   9.403  0.00  0.00             0
ATOM    783    O   1     1       5.349   0.627   9.452  0.00  0.00             0
ATOM    784    O   1     1       2.681   4.959   9.480  0.00  0.00             0
ATOM    785    O   1     1       5.391   2.083  11.586  0.00  0.00             0
ATOM    786    O   1     1       2.754   6.368  11.629  0.00  0.00             0
ATOM    787    O   1     1       4.212   4.340  11.418  0.00  0.00             0
ATOM    788    O   1     1       1.630  -0.300  11.383  0.00  0.00             0
ATOM    789    O   1     1       4.147  -0.206  11.574  0.00  0.00             0
ATOM    790    O   1     1       1.652   4.033  11.556  0.00  0.00             0
ATOM    791    O   1     1       5.463  -2.452   9.375  0.00  0.00             0
ATOM    792    O   1     1       3.079   2.257   9.674  0.00  0.00             0
ATOM    793    O   1     1       1.325   4.948   7.274  0.00  0.00             0
ATOM    794    O   1     1       3.927   0.597   7.277  0.00  0.00             0
ATOM    795    O   1     1       6.334   2.528   7.243  0.00  0.00             0
ATOM    796    O   1     1       3.781  -2.216   7.238  0.00  0.00             0
ATOM    797    O   1     1       6.302  -1.018   7.355  0.00  0.00             0
ATOM    798    O   1     1       3.680   3.328   7.284  0.00  0.00             0
ATOM    799    H   1     1       5.231   6.037  10.062  0.00  0.00             0
ATOM    800    H   1     1       3.088   2.066  10.608  0.00  0.00             0
ATOM    801    H   1     1       6.268   5.059   6.459  0.00  0.00             0
ATOM    802    H   1     1       3.666   0.667   6.327  0.00  0.00             0
ATOM    803    H   1     1       6.999   2.434   6.577  0.00  0.00             0
ATOM    804    H   1     1       4.321   5.821   6.977  0.00  0.00             0
ATOM    805    H   1     1       4.146   3.844   6.567  0.00  0.00             0
ATOM    806    H   1     1       6.969  -0.337   7.149  0.00  0.00             0
ATOM    807   Al   1     1       8.094   0.864   1.370  0.00  0.00             0
ATOM    808   Al   1     1       5.646  -3.338   1.236  0.00  0.00             0
ATOM    809   Al   1     1       5.599   2.515   1.253  0.00  0.00             0
ATOM    810   Al   1     1       8.333  -2.027   1.163  0.00  0.00             0
ATOM    811   Si   1     1       3.604   2.372   4.058  0.00  0.00             0
ATOM    812   Si   1     1       6.312  -2.164   4.103  0.00  0.00             0
ATOM    813   Si   1     1       6.262   3.791   4.036  0.00  0.00             0
ATOM    814   Si   1     1       8.862  -0.666   4.050  0.00  0.00             0
ATOM    815    O   1     1       8.990   2.193   2.439  0.00  0.00             0
ATOM    816    O   1     1       6.434  -2.160   2.470  0.00  0.00             0
ATOM    817    O   1     1       8.869  -0.582   2.460  0.00  0.00             0
ATOM    818    O   1     1       6.117   3.868   2.386  0.00  0.00             0
ATOM    819    O   1     1       8.874   0.845   4.595  0.00  0.00             0
ATOM    820    O   1     1       6.324   5.295   4.519  0.00  0.00             0
ATOM    821    O   1     1       7.543   3.011   4.434  0.00  0.00             0
ATOM    822    O   1     1       5.004  -1.361   4.344  0.00  0.00             0
ATOM    823    O   1     1       7.583  -1.394   4.584  0.00  0.00             0
ATOM    824    O   1     1       4.905   3.046   4.584  0.00  0.00             0
ATOM    825    O   1     1       9.079  -3.410   2.273  0.00  0.00             0
ATOM    826    O   1     1       6.520   1.159   2.478  0.00  0.00             0
ATOM    827    O   1     1       5.003   3.878   0.140  0.00  0.00             0
ATOM    828    O   1     1       7.536  -0.491   0.272  0.00  0.00             0
ATOM    829    O   1     1       9.838   1.127   0.221  0.00  0.00             0
ATOM    830    O   1     1       7.274  -3.283   0.202  0.00  0.00             0
ATOM    831    O   1     1       9.945  -2.097   0.219  0.00  0.00             0
ATOM    832    O   1     1       7.343   2.293   0.188  0.00  0.00             0
ATOM    833    H   1     1       8.653   4.614   2.790  0.00  0.00             0
ATOM    834    H   1     1       6.220   0.494   3.051  0.00  0.00             0
ATOM    835    H   1     1       9.837   4.329  -0.692  0.00  0.00             0
ATOM    836    H   1     1       6.727  -0.748  -0.159  0.00  0.00             0
ATOM    837    H   1     1      10.374   0.778  -0.545  0.00  0.00             0
ATOM    838    H   1     1       7.605   5.136  -0.593  0.00  0.00             0
ATOM    839    H   1     1       8.197   2.453  -0.347  0.00  0.00             0
ATOM    840    H   1     1      10.741  -1.556   0.120  0.00  0.00             0
ATOM    841   Al   1     1      -0.506  11.025   8.511  0.00  0.00             0
ATOM    842   Al   1     1      -2.909   6.534   8.349  0.00  0.00             0
ATOM    843   Al   1     1      -3.038  12.436   8.277  0.00  0.00             0
ATOM    844   Al   1     1      -0.361   8.158   8.474  0.00  0.00             0
ATOM    845   Si   1     1      -4.881  12.347  11.113  0.00  0.00             0
ATOM    846   Si   1     1      -2.242   7.960  11.267  0.00  0.00             0
ATOM    847   Si   1     1      -2.307  13.877  11.106  0.00  0.00             0
ATOM    848   Si   1     1       0.287   9.559  11.222  0.00  0.00             0
ATOM    849    O   1     1       0.378  12.370   9.545  0.00  0.00             0
ATOM    850    O   1     1      -1.973   7.832   9.554  0.00  0.00             0
ATOM    851    O   1     1       0.224   9.596   9.584  0.00  0.00             0
ATOM    852    O   1     1      -2.418  13.906   9.497  0.00  0.00             0
ATOM    853    O   1     1       0.397  11.017  11.645  0.00  0.00             0
ATOM    854    O   1     1      -2.368  15.370  11.589  0.00  0.00             0
ATOM    855    O   1     1      -0.915  13.272  11.468  0.00  0.00             0
ATOM    856    O   1     1      -3.611   8.647  11.523  0.00  0.00             0
ATOM    857    O   1     1      -1.016   8.799  11.658  0.00  0.00             0
ATOM    858    O   1     1      -3.536  13.024  11.527  0.00  0.00             0
ATOM    859    O   1     1       0.553   6.813   9.490  0.00  0.00             0
ATOM    860    O   1     1      -2.208  10.978   9.429  0.00  0.00             0
ATOM    861    O   1     1       6.539  13.964   7.358  0.00  0.00             0
ATOM    862    O   1     1      -1.077   9.534   7.289  0.00  0.00             0
ATOM    863    O   1     1       1.127  11.165   7.356  0.00  0.00             0
ATOM    864    O   1     1      -1.294   6.529   7.320  0.00  0.00             0
ATOM    865    O   1     1       1.394   7.946   7.192  0.00  0.00             0
ATOM    866    O   1     1      -1.415  12.419   7.405  0.00  0.00             0
ATOM    867    H   1     1      -0.104  14.585   9.690  0.00  0.00             0
ATOM    868    H   1     1      -2.801  10.252   9.679  0.00  0.00             0
ATOM    869    H   1     1       1.102  14.401   6.323  0.00  0.00             0
ATOM    870    H   1     1      -1.304  10.080   6.548  0.00  0.00             0
ATOM    871    H   1     1       1.502  10.276   7.122  0.00  0.00             0
ATOM    872    H   1     1      -0.896  14.927   6.861  0.00  0.00             0
ATOM    873    H   1     1      -0.758  12.996   7.066  0.00  0.00             0
ATOM    874    H   1     1       1.677   8.093   6.271  0.00  0.00             0
ATOM    875   Al   1     1       3.142  10.042   1.183  0.00  0.00             0
ATOM    876   Al   1     1       0.451   5.320   1.213  0.00  0.00             0
ATOM    877   Al   1     1       0.348  11.315   1.262  0.00  0.00             0
ATOM    878   Al   1     1       3.027   7.127   1.104  0.00  0.00             0
ATOM    879   Si   1     1      -1.311  11.294   3.902  0.00  0.00             0
ATOM    880   Si   1     1       1.090   6.855   4.037  0.00  0.00             0
ATOM    881   Si   1     1       1.211  12.700   4.001  0.00  0.00             0
ATOM    882   Si   1     1       3.654   8.280   3.997  0.00  0.00             0
ATOM    883    O   1     1       3.921  11.180   2.400  0.00  0.00             0
ATOM    884    O   1     1       1.289   6.609   2.385  0.00  0.00             0
ATOM    885    O   1     1       3.432   8.400   2.331  0.00  0.00             0
ATOM    886    O   1     1       1.119  12.804   2.367  0.00  0.00             0
ATOM    887    O   1     1       3.733   9.778   4.519  0.00  0.00             0
ATOM    888    O   1     1       1.043  14.212   4.500  0.00  0.00             0
ATOM    889    O   1     1       2.622  12.116   4.301  0.00  0.00             0
ATOM    890    O   1     1      -0.150   7.671   4.333  0.00  0.00             0
ATOM    891    O   1     1       2.344   7.643   4.480  0.00  0.00             0
ATOM    892    O   1     1       0.009  11.904   4.397  0.00  0.00             0
ATOM    893    O   1     1       3.864   5.476   2.200  0.00  0.00             0
ATOM    894    O   1     1       1.403  10.140   2.095  0.00  0.00             0
ATOM    895    O   1     1      10.037  12.764   0.074  0.00  0.00             0
ATOM    896    O   1     1       2.184   8.405   0.050  0.00  0.00             0
ATOM    897    O   1     1       4.743   9.973   0.102  0.00  0.00             0
ATOM    898    O   1     1       2.163   5.489   0.110  0.00  0.00             0
ATOM    899    O   1     1       4.569   6.882   0.026  0.00  0.00             0
ATOM    900    O   1     1       2.445  11.308   0.004  0.00  0.00             0
ATOM    901    H   1     1       3.402  13.510   1.849  0.00  0.00             0
ATOM    902    H   1     1       1.269   9.252   1.709  0.00  0.00             0
ATOM    903    H   1     1       4.948  12.940  -0.932  0.00  0.00             0
ATOM    904    H   1     1       2.317   8.483  -0.893  0.00  0.00             0
ATOM    905    H   1     1       5.111   9.352  -0.538  0.00  0.00             0
ATOM    906    H   1     1       2.670  13.931  -0.454  0.00  0.00             0
ATOM    907    H   1     1       3.128  12.005  -0.312  0.00  0.00             0
ATOM    908    H   1     1       5.457   7.143  -0.211  0.00  0.00             0
ATOM    909   Al   1     1      -0.431   1.900   8.440  0.00  0.00             0
ATOM    910   Al   1     1      -3.174  -2.411   8.357  0.00  0.00             0
ATOM    911   Al   1     1      -2.967   3.678   8.372  0.00  0.00             0
ATOM    912   Al   1     1      -0.566  -1.023   8.352  0.00  0.00             0
ATOM    913   Si   1     1      -4.809   3.557  11.075  0.00  0.00             0
ATOM    914   Si   1     1      -2.323  -1.081  11.152  0.00  0.00             0
ATOM    915   Si   1     1      -2.191   4.930  11.181  0.00  0.00             0
ATOM    916   Si   1     1       0.296   0.332  11.088  0.00  0.00             0
ATOM    917    O   1     1       0.415   3.240   9.512  0.00  0.00             0
ATOM    918    O   1     1      -2.177  -1.152   9.521  0.00  0.00             0
ATOM    919    O   1     1       0.162   0.436   9.485  0.00  0.00             0
ATOM    920    O   1     1      -2.357   5.019   9.584  0.00  0.00             0
ATOM    921    O   1     1       0.194   1.860  11.601  0.00  0.00             0
ATOM    922    O   1     1      -2.151   6.440  11.708  0.00  0.00             0
ATOM    923    O   1     1      -0.921   4.210  11.551  0.00  0.00             0
ATOM    924    O   1     1      -3.602  -0.232  11.449  0.00  0.00             0
ATOM    925    O   1     1      -0.952  -0.491  11.609  0.00  0.00             0
ATOM    926    O   1     1      -3.535   4.305  11.644  0.00  0.00             0
ATOM    927    O   1     1       0.411  -2.530   9.405  0.00  0.00             0
ATOM    928    O   1     1      -2.093   2.072   9.367  0.00  0.00             0
ATOM    929    O   1     1       6.620   5.115   7.354  0.00  0.00             0
ATOM    930    O   1     1      -1.141   0.482   7.351  0.00  0.00             0
ATOM    931    O   1     1       1.272   2.075   7.453  0.00  0.00             0
ATOM    932    O   1     1      -1.530  -2.361   7.376  0.00  0.00             0
ATOM    933    O   1     1       0.991  -1.282   7.170  0.00  0.00             0
ATOM    934    O   1     1      -1.283   3.405   7.257  0.00  0.00             0
ATOM    935    H   1     1       0.115   6.472  10.273  0.00  0.00             0
ATOM    936    H   1     1      -2.659   1.311   9.697  0.00  0.00             0
ATOM    937    H   1     1       1.205   5.012   6.287  0.00  0.00             0
ATOM    938    H   1     1      -1.433   0.710   6.416  0.00  0.00             0
ATOM    939    H   1     1       1.826   1.283   7.473  0.00  0.00             0
ATOM    940    H   1     1      -0.558   6.209   6.718  0.00  0.00             0
ATOM    941    H   1     1      -0.597   4.056   7.175  0.00  0.00             0
ATOM    942    H   1     1       1.502  -0.880   6.497  0.00  0.00             0
ATOM    943   Al   1     1       2.897   0.954   1.319  0.00  0.00             0
ATOM    944   Al   1     1       0.564  -3.568   1.110  0.00  0.00             0
ATOM    945   Al   1     1       0.436   2.490   1.214  0.00  0.00             0
ATOM    946   Al   1     1       2.923  -1.985   1.378  0.00  0.00             0
ATOM    947   Si   1     1      -1.408   2.315   4.104  0.00  0.00             0
ATOM    948   Si   1     1       1.119  -2.201   3.988  0.00  0.00             0
ATOM    949   Si   1     1       1.069   3.940   4.078  0.00  0.00             0
ATOM    950   Si   1     1       3.677  -0.643   4.042  0.00  0.00             0
ATOM    951    O   1     1       3.738   2.289   2.438  0.00  0.00             0
ATOM    952    O   1     1       1.322  -2.316   2.391  0.00  0.00             0
ATOM    953    O   1     1       3.576  -0.671   2.419  0.00  0.00             0
ATOM    954    O   1     1       0.958   3.932   2.461  0.00  0.00             0
ATOM    955    O   1     1       3.641   0.875   4.526  0.00  0.00             0
ATOM    956    O   1     1       1.114   5.394   4.533  0.00  0.00             0
ATOM    957    O   1     1       2.323   3.124   4.455  0.00  0.00             0
ATOM    958    O   1     1      -0.093  -1.353   4.404  0.00  0.00             0
ATOM    959    O   1     1       2.466  -1.544   4.440  0.00  0.00             0
ATOM    960    O   1     1      -0.247   3.223   4.481  0.00  0.00             0
ATOM    961    O   1     1       3.837  -3.549   2.124  0.00  0.00             0
ATOM    962    O   1     1       1.322   1.082   2.462  0.00  0.00             0
ATOM    963    O   1     1      10.087   3.852   0.097  0.00  0.00             0
ATOM    964    O   1     1       2.253  -0.488   0.216  0.00  0.00             0
ATOM    965    O   1     1       4.682   0.965   0.303  0.00  0.00             0
ATOM    966    O   1     1       2.024  -3.431   0.129  0.00  0.00             0
ATOM    967    O   1     1       4.637  -2.106   0.012  0.00  0.00             0
ATOM    968    O   1     1       2.005   2.270   0.242  0.00  0.00             0
ATOM    969    H   1     1       3.213   4.781   2.384  0.00  0.00             0
ATOM    970    H   1     1       0.663   0.372   2.626  0.00  0.00             0
ATOM    971    H   1     1       5.044   4.005  -0.845  0.00  0.00             0
ATOM    972    H   1     1       2.132  -0.315  -0.712  0.00  0.00             0
ATOM    973    H   1     1       4.821   1.029  -0.671  0.00  0.00             0
ATOM    974    H   1     1       3.051   5.058   0.055  0.00  0.00             0
ATOM    975    H   1     1       2.319   3.169  -0.060  0.00  0.00             0
ATOM    976    H   1     1       4.749  -1.168  -0.051  0.00  0.00             0
END
