# Supplementary material for: Competing Nuclear Quantum Effects and Hydrogen-Bond Jumps in Hydrated Kaolinite
Source: J Phys Chem Lett. 2023 Feb 6;14(6):1542–7. doi: 10.1021/acs.jpclett.2c03896 (PMC9940297; doi:10.1021/acs.jpclett.2c03896)
Supplement: Supplementary file 1 — jz2c03896_si_001.zip [file jz2c03896_si_001.zip › Clay_NQEs_HBond_Jumps_SI/silica-surface/CL/prod-4/init.pdb]

TITLE     Step:     2000000  Bead:       0 positions{angstrom}  cell{angstrom}
CRYST1   10.307   17.884   76.812  91.93 105.05  89.80 P 1           1
ATOM      1   Al   1     1      -7.898   8.370  42.088  0.00  0.00             0
ATOM      2   Al   1     1      -5.366  12.740  42.214  0.00  0.00             0
ATOM      3   Al   1     1      -5.358   6.820  42.252  0.00  0.00             0
ATOM      4   Al   1     1      -7.860  11.241  42.021  0.00  0.00             0
ATOM      5   Si   1     1      -3.563   6.971  39.446  0.00  0.00             0
ATOM      6   Si   1     1      -6.126  11.501  39.388  0.00  0.00             0
ATOM      7   Si   1     1      -6.094   5.459  39.437  0.00  0.00             0
ATOM      8   Si   1     1      -8.656   9.920  39.364  0.00  0.00             0
ATOM      9    O   1     1      -8.916   7.062  40.854  0.00  0.00             0
ATOM     10    O   1     1      -6.270  11.558  41.017  0.00  0.00             0
ATOM     11    O   1     1      -8.427   9.735  40.934  0.00  0.00             0
ATOM     12    O   1     1      -6.057   5.378  41.077  0.00  0.00             0
ATOM     13    O   1     1      -8.682   8.454  38.719  0.00  0.00             0
ATOM     14    O   1     1      -6.093   3.939  39.015  0.00  0.00             0
ATOM     15    O   1     1      -7.424   6.181  38.969  0.00  0.00             0
ATOM     16    O   1     1      -4.884  10.632  38.988  0.00  0.00             0
ATOM     17    O   1     1      -7.419  10.722  38.836  0.00  0.00             0
ATOM     18    O   1     1      -4.883   6.283  38.969  0.00  0.00             0
ATOM     19    O   1     1      -8.771  12.758  41.036  0.00  0.00             0
ATOM     20    O   1     1      -6.184   8.111  41.144  0.00  0.00             0
ATOM     21    O   1     1      -4.629   5.397  43.256  0.00  0.00             0
ATOM     22    O   1     1      -7.134   9.839  43.179  0.00  0.00             0
ATOM     23    O   1     1      -9.471   8.157  43.126  0.00  0.00             0
ATOM     24    O   1     1      -6.873  12.632  43.328  0.00  0.00             0
ATOM     25    O   1     1      -9.470  11.356  43.114  0.00  0.00             0
ATOM     26    O   1     1      -6.948   7.080  43.404  0.00  0.00             0
ATOM     27    H   1     1      -8.203   4.510  41.034  0.00  0.00             0
ATOM     28    H   1     1      -5.671   8.920  40.970  0.00  0.00             0
ATOM     29    H   1     1      -8.645   5.109  43.432  0.00  0.00             0
ATOM     30    H   1     1      -6.515   9.653  43.881  0.00  0.00             0
ATOM     31    H   1     1      -9.598   8.341  44.044  0.00  0.00             0
ATOM     32    H   1     1      -7.312   3.711  44.289  0.00  0.00             0
ATOM     33    H   1     1      -7.058   6.271  43.908  0.00  0.00             0
ATOM     34    H   1     1      -9.351  10.937  43.983  0.00  0.00             0
ATOM     35   Al   1     1     -15.767   6.256  49.425  0.00  0.00             0
ATOM     36   Al   1     1     -13.190  10.661  49.502  0.00  0.00             0
ATOM     37   Al   1     1     -13.127   4.519  49.707  0.00  0.00             0
ATOM     38   Al   1     1     -15.682   9.122  49.483  0.00  0.00             0
ATOM     39   Si   1     1     -11.496   4.950  46.834  0.00  0.00             0
ATOM     40   Si   1     1     -14.080   9.447  46.701  0.00  0.00             0
ATOM     41   Si   1     1     -13.897   3.392  46.664  0.00  0.00             0
ATOM     42   Si   1     1     -16.465   7.879  46.607  0.00  0.00             0
ATOM     43    O   1     1     -16.761   5.068  48.373  0.00  0.00             0
ATOM     44    O   1     1     -14.164   9.473  48.309  0.00  0.00             0
ATOM     45    O   1     1     -16.245   7.794  48.209  0.00  0.00             0
ATOM     46    O   1     1     -13.671   3.182  48.331  0.00  0.00             0
ATOM     47    O   1     1     -16.371   6.367  46.162  0.00  0.00             0
ATOM     48    O   1     1     -13.724   1.964  46.075  0.00  0.00             0
ATOM     49    O   1     1     -15.369   3.977  46.539  0.00  0.00             0
ATOM     50    O   1     1     -12.777   8.653  46.419  0.00  0.00             0
ATOM     51    O   1     1     -15.281   8.703  46.089  0.00  0.00             0
ATOM     52    O   1     1     -12.743   4.331  46.268  0.00  0.00             0
ATOM     53    O   1     1     -16.707  10.825  48.309  0.00  0.00             0
ATOM     54    O   1     1     -14.141   5.988  48.596  0.00  0.00             0
ATOM     55    O   1     1     -12.419   3.080  50.639  0.00  0.00             0
ATOM     56    O   1     1     -15.030   7.737  50.607  0.00  0.00             0
ATOM     57    O   1     1     -17.368   6.123  50.700  0.00  0.00             0
ATOM     58    O   1     1     -14.911  10.590  50.480  0.00  0.00             0
ATOM     59    O   1     1     -17.281   9.265  50.294  0.00  0.00             0
ATOM     60    O   1     1     -14.796   4.614  50.716  0.00  0.00             0
ATOM     61    H   1     1     -15.872   2.445  48.449  0.00  0.00             0
ATOM     62    H   1     1     -13.622   6.752  48.293  0.00  0.00             0
ATOM     63    H   1     1     -16.659   3.164  50.539  0.00  0.00             0
ATOM     64    H   1     1     -14.392   7.685  51.304  0.00  0.00             0
ATOM     65    H   1     1     -17.307   6.412  51.588  0.00  0.00             0
ATOM     66    H   1     1     -14.610   1.950  51.345  0.00  0.00             0
ATOM     67    H   1     1     -15.412   4.386  51.415  0.00  0.00             0
ATOM     68    H   1     1     -17.928   8.451  50.422  0.00  0.00             0
ATOM     69   Al   1     1      -7.924  17.244  42.218  0.00  0.00             0
ATOM     70   Al   1     1      -5.337  21.755  42.266  0.00  0.00             0
ATOM     71   Al   1     1      -5.410  15.806  42.071  0.00  0.00             0
ATOM     72   Al   1     1      -7.983  20.207  42.341  0.00  0.00             0
ATOM     73   Si   1     1      -3.682  15.942  39.327  0.00  0.00             0
ATOM     74   Si   1     1      -6.000  20.344  39.410  0.00  0.00             0
ATOM     75   Si   1     1      -6.112  14.425  39.325  0.00  0.00             0
ATOM     76   Si   1     1      -8.609  18.947  39.571  0.00  0.00             0
ATOM     77    O   1     1      -8.872  15.969  41.043  0.00  0.00             0
ATOM     78    O   1     1      -6.033  20.434  41.061  0.00  0.00             0
ATOM     79    O   1     1      -8.380  18.860  41.174  0.00  0.00             0
ATOM     80    O   1     1      -5.992  14.490  40.981  0.00  0.00             0
ATOM     81    O   1     1      -8.766  17.430  39.075  0.00  0.00             0
ATOM     82    O   1     1      -6.109  12.955  38.907  0.00  0.00             0
ATOM     83    O   1     1      -7.469  15.116  39.038  0.00  0.00             0
ATOM     84    O   1     1      -4.709  19.565  38.922  0.00  0.00             0
ATOM     85    O   1     1      -7.292  19.582  39.038  0.00  0.00             0
ATOM     86    O   1     1      -4.963  15.291  38.859  0.00  0.00             0
ATOM     87    O   1     1      -8.713  21.626  41.180  0.00  0.00             0
ATOM     88    O   1     1      -6.319  17.223  41.063  0.00  0.00             0
ATOM     89    O   1     1      -4.679  14.293  43.209  0.00  0.00             0
ATOM     90    O   1     1      -7.253  18.748  43.459  0.00  0.00             0
ATOM     91    O   1     1      -9.536  17.117  43.185  0.00  0.00             0
ATOM     92    O   1     1      -6.860  21.521  43.371  0.00  0.00             0
ATOM     93    O   1     1      -9.612  20.338  43.205  0.00  0.00             0
ATOM     94    O   1     1      -7.057  15.928  43.197  0.00  0.00             0
ATOM     95    H   1     1      -8.415  13.623  40.789  0.00  0.00             0
ATOM     96    H   1     1      -6.019  18.146  40.776  0.00  0.00             0
ATOM     97    H   1     1      -9.532  14.453  44.208  0.00  0.00             0
ATOM     98    H   1     1      -7.137  18.574  44.380  0.00  0.00             0
ATOM     99    H   1     1      -9.985  17.364  44.036  0.00  0.00             0
ATOM    100    H   1     1      -7.260  12.783  44.217  0.00  0.00             0
ATOM    101    H   1     1      -7.594  15.153  43.270  0.00  0.00             0
ATOM    102    H   1     1     -10.118  19.495  43.219  0.00  0.00             0
ATOM    103   Al   1     1     -15.606  15.248  49.295  0.00  0.00             0
ATOM    104   Al   1     1     -13.024  19.567  49.313  0.00  0.00             0
ATOM    105   Al   1     1     -13.151  13.769  49.218  0.00  0.00             0
ATOM    106   Al   1     1     -15.754  18.126  49.490  0.00  0.00             0
ATOM    107   Si   1     1     -11.285  13.872  46.510  0.00  0.00             0
ATOM    108   Si   1     1     -13.824  18.374  46.503  0.00  0.00             0
ATOM    109   Si   1     1     -13.864  12.354  46.575  0.00  0.00             0
ATOM    110   Si   1     1     -16.357  16.914  46.447  0.00  0.00             0
ATOM    111    O   1     1     -16.631  13.928  48.190  0.00  0.00             0
ATOM    112    O   1     1     -13.965  18.359  48.133  0.00  0.00             0
ATOM    113    O   1     1     -16.194  16.817  48.125  0.00  0.00             0
ATOM    114    O   1     1     -13.755  12.353  48.177  0.00  0.00             0
ATOM    115    O   1     1     -16.403  15.373  46.089  0.00  0.00             0
ATOM    116    O   1     1     -13.941  10.906  46.158  0.00  0.00             0
ATOM    117    O   1     1     -15.219  13.152  46.232  0.00  0.00             0
ATOM    118    O   1     1     -12.500  17.574  46.210  0.00  0.00             0
ATOM    119    O   1     1     -15.059  17.598  45.989  0.00  0.00             0
ATOM    120    O   1     1     -12.593  13.127  46.095  0.00  0.00             0
ATOM    121    O   1     1     -16.534  19.675  48.386  0.00  0.00             0
ATOM    122    O   1     1     -13.964  15.198  48.201  0.00  0.00             0
ATOM    123    O   1     1     -12.513  12.212  50.445  0.00  0.00             0
ATOM    124    O   1     1     -15.065  16.680  50.489  0.00  0.00             0
ATOM    125    O   1     1     -17.421  15.142  50.425  0.00  0.00             0
ATOM    126    O   1     1     -14.614  19.435  50.487  0.00  0.00             0
ATOM    127    O   1     1     -17.236  18.281  50.483  0.00  0.00             0
ATOM    128    O   1     1     -14.857  13.834  50.346  0.00  0.00             0
ATOM    129    H   1     1     -16.252  11.674  48.210  0.00  0.00             0
ATOM    130    H   1     1     -13.457  15.954  47.941  0.00  0.00             0
ATOM    131    H   1     1     -17.474  12.866  51.242  0.00  0.00             0
ATOM    132    H   1     1     -15.210  16.624  51.462  0.00  0.00             0
ATOM    133    H   1     1     -17.121  15.328  51.308  0.00  0.00             0
ATOM    134    H   1     1     -15.838  10.717  50.647  0.00  0.00             0
ATOM    135    H   1     1     -14.764  12.966  50.697  0.00  0.00             0
ATOM    136    H   1     1     -17.848  17.523  50.513  0.00  0.00             0
ATOM    137   Al   1     1      -2.651   8.300  42.145  0.00  0.00             0
ATOM    138   Al   1     1      -0.120  12.787  42.206  0.00  0.00             0
ATOM    139   Al   1     1      -0.020   6.755  42.002  0.00  0.00             0
ATOM    140   Al   1     1      -2.719  11.366  42.239  0.00  0.00             0
ATOM    141   Si   1     1       1.597   6.989  39.207  0.00  0.00             0
ATOM    142   Si   1     1      -0.980  11.492  39.430  0.00  0.00             0
ATOM    143   Si   1     1      -0.957   5.441  39.239  0.00  0.00             0
ATOM    144   Si   1     1      -3.492   9.950  39.401  0.00  0.00             0
ATOM    145    O   1     1      -3.614   7.037  41.014  0.00  0.00             0
ATOM    146    O   1     1      -1.052  11.625  41.007  0.00  0.00             0
ATOM    147    O   1     1      -3.467   9.880  40.967  0.00  0.00             0
ATOM    148    O   1     1      -0.796   5.422  40.828  0.00  0.00             0
ATOM    149    O   1     1      -3.453   8.461  38.924  0.00  0.00             0
ATOM    150    O   1     1      -0.904   3.982  38.808  0.00  0.00             0
ATOM    151    O   1     1      -2.286   6.134  38.951  0.00  0.00             0
ATOM    152    O   1     1       0.313  10.562  39.145  0.00  0.00             0
ATOM    153    O   1     1      -2.208  10.657  39.008  0.00  0.00             0
ATOM    154    O   1     1       0.281   6.276  38.797  0.00  0.00             0
ATOM    155    O   1     1      -3.699  12.784  41.137  0.00  0.00             0
ATOM    156    O   1     1      -1.247   8.295  40.853  0.00  0.00             0
ATOM    157    O   1     1      -9.582   5.367  43.091  0.00  0.00             0
ATOM    158    O   1     1      -1.917   9.904  43.111  0.00  0.00             0
ATOM    159    O   1     1      -4.152   8.199  43.362  0.00  0.00             0
ATOM    160    O   1     1      -1.780  12.752  43.184  0.00  0.00             0
ATOM    161    O   1     1      -4.354  11.433  43.168  0.00  0.00             0
ATOM    162    O   1     1      -1.667   6.797  43.048  0.00  0.00             0
ATOM    163    H   1     1      -3.007   4.354  41.054  0.00  0.00             0
ATOM    164    H   1     1      -0.772   8.686  40.103  0.00  0.00             0
ATOM    165    H   1     1      -3.693   5.620  43.454  0.00  0.00             0
ATOM    166    H   1     1      -1.004   9.979  43.304  0.00  0.00             0
ATOM    167    H   1     1      -4.297   8.300  44.315  0.00  0.00             0
ATOM    168    H   1     1      -2.085   3.404  44.224  0.00  0.00             0
ATOM    169    H   1     1      -1.964   5.906  43.324  0.00  0.00             0
ATOM    170    H   1     1      -4.581  10.532  43.455  0.00  0.00             0
ATOM    171   Al   1     1     -10.679   6.318  49.506  0.00  0.00             0
ATOM    172   Al   1     1      -7.945  10.817  49.408  0.00  0.00             0
ATOM    173   Al   1     1      -8.074   4.895  49.442  0.00  0.00             0
ATOM    174   Al   1     1     -10.772   9.228  49.727  0.00  0.00             0
ATOM    175   Si   1     1      -6.256   4.924  46.736  0.00  0.00             0
ATOM    176   Si   1     1      -8.838   9.445  46.645  0.00  0.00             0
ATOM    177   Si   1     1      -8.798   3.447  46.549  0.00  0.00             0
ATOM    178   Si   1     1     -11.503   7.914  46.643  0.00  0.00             0
ATOM    179    O   1     1     -11.572   5.064  48.392  0.00  0.00             0
ATOM    180    O   1     1      -8.831   9.590  48.227  0.00  0.00             0
ATOM    181    O   1     1     -11.221   7.888  48.471  0.00  0.00             0
ATOM    182    O   1     1      -8.606   3.318  48.203  0.00  0.00             0
ATOM    183    O   1     1     -11.393   6.420  46.337  0.00  0.00             0
ATOM    184    O   1     1      -8.682   1.998  46.096  0.00  0.00             0
ATOM    185    O   1     1     -10.215   4.120  46.398  0.00  0.00             0
ATOM    186    O   1     1      -7.557   8.482  46.354  0.00  0.00             0
ATOM    187    O   1     1     -10.169   8.670  46.228  0.00  0.00             0
ATOM    188    O   1     1      -7.528   4.297  46.166  0.00  0.00             0
ATOM    189    O   1     1     -11.728  10.543  48.420  0.00  0.00             0
ATOM    190    O   1     1      -9.081   6.138  48.399  0.00  0.00             0
ATOM    191    O   1     1     -17.634   3.226  50.459  0.00  0.00             0
ATOM    192    O   1     1     -10.038   7.699  50.772  0.00  0.00             0
ATOM    193    O   1     1     -12.270   5.914  50.747  0.00  0.00             0
ATOM    194    O   1     1      -9.764  10.599  50.474  0.00  0.00             0
ATOM    195    O   1     1     -12.280   9.489  50.728  0.00  0.00             0
ATOM    196    O   1     1      -9.636   4.918  50.456  0.00  0.00             0
ATOM    197    H   1     1     -10.998   2.629  48.119  0.00  0.00             0
ATOM    198    H   1     1      -8.581   6.569  47.711  0.00  0.00             0
ATOM    199    H   1     1     -11.854   2.541  51.272  0.00  0.00             0
ATOM    200    H   1     1      -9.441   7.445  51.518  0.00  0.00             0
ATOM    201    H   1     1     -12.276   5.809  51.705  0.00  0.00             0
ATOM    202    H   1     1      -9.185   2.228  51.238  0.00  0.00             0
ATOM    203    H   1     1     -10.286   4.261  50.653  0.00  0.00             0
ATOM    204    H   1     1     -12.642   9.443  51.594  0.00  0.00             0
ATOM    205   Al   1     1      -2.771  17.324  41.901  0.00  0.00             0
ATOM    206   Al   1     1      -0.237  21.843  42.262  0.00  0.00             0
ATOM    207   Al   1     1      -0.102  15.699  42.234  0.00  0.00             0
ATOM    208   Al   1     1      -2.846  20.188  42.126  0.00  0.00             0
ATOM    209   Si   1     1       1.554  15.980  39.289  0.00  0.00             0
ATOM    210   Si   1     1      -0.925  20.466  39.474  0.00  0.00             0
ATOM    211   Si   1     1      -1.032  14.361  39.383  0.00  0.00             0
ATOM    212   Si   1     1      -3.378  18.891  39.281  0.00  0.00             0
ATOM    213    O   1     1      -3.805  16.097  40.927  0.00  0.00             0
ATOM    214    O   1     1      -1.192  20.662  41.085  0.00  0.00             0
ATOM    215    O   1     1      -3.328  18.833  40.904  0.00  0.00             0
ATOM    216    O   1     1      -0.837  14.229  40.977  0.00  0.00             0
ATOM    217    O   1     1      -3.479  17.371  38.835  0.00  0.00             0
ATOM    218    O   1     1      -0.916  12.937  38.881  0.00  0.00             0
ATOM    219    O   1     1      -2.408  14.986  39.088  0.00  0.00             0
ATOM    220    O   1     1       0.417  19.708  39.273  0.00  0.00             0
ATOM    221    O   1     1      -2.065  19.590  38.872  0.00  0.00             0
ATOM    222    O   1     1       0.262  15.281  38.854  0.00  0.00             0
ATOM    223    O   1     1      -3.670  21.634  41.252  0.00  0.00             0
ATOM    224    O   1     1      -1.141  17.229  40.912  0.00  0.00             0
ATOM    225    O   1     1      -9.751  14.272  43.289  0.00  0.00             0
ATOM    226    O   1     1      -2.053  18.627  43.230  0.00  0.00             0
ATOM    227    O   1     1      -4.409  17.034  43.222  0.00  0.00             0
ATOM    228    O   1     1      -1.770  21.474  43.317  0.00  0.00             0
ATOM    229    O   1     1      -4.407  20.261  43.376  0.00  0.00             0
ATOM    230    O   1     1      -1.783  15.773  43.086  0.00  0.00             0
ATOM    231    H   1     1      -3.087  13.532  41.083  0.00  0.00             0
ATOM    232    H   1     1      -1.133  17.349  39.961  0.00  0.00             0
ATOM    233    H   1     1      -4.310  14.728  44.006  0.00  0.00             0
ATOM    234    H   1     1      -1.824  18.283  44.083  0.00  0.00             0
ATOM    235    H   1     1      -4.665  17.891  43.592  0.00  0.00             0
ATOM    236    H   1     1      -2.078  13.005  44.035  0.00  0.00             0
ATOM    237    H   1     1      -2.275  14.912  43.095  0.00  0.00             0
ATOM    238    H   1     1      -5.131  19.630  43.537  0.00  0.00             0
ATOM    239   Al   1     1     -10.561  15.333  49.380  0.00  0.00             0
ATOM    240   Al   1     1      -7.869  19.809  49.235  0.00  0.00             0
ATOM    241   Al   1     1      -8.109  13.963  49.235  0.00  0.00             0
ATOM    242   Al   1     1     -10.486  18.255  49.403  0.00  0.00             0
ATOM    243   Si   1     1      -6.215  13.888  46.526  0.00  0.00             0
ATOM    244   Si   1     1      -8.661  18.426  46.630  0.00  0.00             0
ATOM    245   Si   1     1      -8.774  12.315  46.479  0.00  0.00             0
ATOM    246   Si   1     1     -11.193  16.822  46.595  0.00  0.00             0
ATOM    247    O   1     1     -11.430  13.885  48.178  0.00  0.00             0
ATOM    248    O   1     1      -8.615  18.459  48.166  0.00  0.00             0
ATOM    249    O   1     1     -11.100  16.720  48.213  0.00  0.00             0
ATOM    250    O   1     1      -8.790  12.329  48.088  0.00  0.00             0
ATOM    251    O   1     1     -11.137  15.353  46.134  0.00  0.00             0
ATOM    252    O   1     1      -8.746  10.857  46.010  0.00  0.00             0
ATOM    253    O   1     1     -10.083  13.012  45.973  0.00  0.00             0
ATOM    254    O   1     1      -7.401  17.633  46.143  0.00  0.00             0
ATOM    255    O   1     1      -9.981  17.710  46.187  0.00  0.00             0
ATOM    256    O   1     1      -7.505  13.127  46.044  0.00  0.00             0
ATOM    257    O   1     1     -11.149  19.601  48.418  0.00  0.00             0
ATOM    258    O   1     1      -8.797  15.256  48.155  0.00  0.00             0
ATOM    259    O   1     1     -17.814  12.329  50.512  0.00  0.00             0
ATOM    260    O   1     1      -9.797  16.673  50.336  0.00  0.00             0
ATOM    261    O   1     1     -12.257  15.123  50.286  0.00  0.00             0
ATOM    262    O   1     1      -9.477  19.521  50.551  0.00  0.00             0
ATOM    263    O   1     1     -12.120  18.294  50.435  0.00  0.00             0
ATOM    264    O   1     1      -9.674  13.830  50.226  0.00  0.00             0
ATOM    265    H   1     1     -11.132  11.255  48.178  0.00  0.00             0
ATOM    266    H   1     1      -8.234  15.994  48.107  0.00  0.00             0
ATOM    267    H   1     1     -11.824  11.899  51.038  0.00  0.00             0
ATOM    268    H   1     1      -9.175  16.667  51.061  0.00  0.00             0
ATOM    269    H   1     1     -12.299  15.539  51.117  0.00  0.00             0
ATOM    270    H   1     1      -9.560  11.306  51.026  0.00  0.00             0
ATOM    271    H   1     1     -10.340  13.095  50.359  0.00  0.00             0
ATOM    272    H   1     1     -12.916  17.956  50.901  0.00  0.00             0
ATOM    273    O   1     1      53.696   2.923  31.979  0.00  0.00             0
ATOM    274    H   1     1      53.011   3.675  32.060  0.00  0.00             0
ATOM    275    H   1     1      64.039   2.831  32.971  0.00  0.00             0
ATOM    276    O   1     1      32.265  17.503  27.870  0.00  0.00             0
ATOM    277    H   1     1      32.834  17.612  27.124  0.00  0.00             0
ATOM    278    H   1     1      42.966  18.086  28.528  0.00  0.00             0
ATOM    279    O   1     1      22.067  27.684  15.260  0.00  0.00             0
ATOM    280    H   1     1      11.924  26.795  15.046  0.00  0.00             0
ATOM    281    H   1     1      21.153  27.775  15.020  0.00  0.00             0
ATOM    282    O   1     1      44.159 -16.598  29.588  0.00  0.00             0
ATOM    283    H   1     1      44.956 -16.994  29.207  0.00  0.00             0
ATOM    284    H   1     1      54.569 -16.723  30.500  0.00  0.00             0
ATOM    285    O   1     1     -28.810  -8.301  22.407  0.00  0.00             0
ATOM    286    H   1     1     -28.192  -8.826  23.024  0.00  0.00             0
ATOM    287    H   1     1     -18.052  -7.460  22.344  0.00  0.00             0
ATOM    288    O   1     1      51.677 -13.210  32.215  0.00  0.00             0
ATOM    289    H   1     1      52.085 -12.306  32.299  0.00  0.00             0
ATOM    290    H   1     1      61.409 -13.095  31.458  0.00  0.00             0
ATOM    291    O   1     1       8.138  16.352  21.713  0.00  0.00             0
ATOM    292    H   1     1       9.034  16.180  21.423  0.00  0.00             0
ATOM    293    H   1     1       7.700  16.662  20.919  0.00  0.00             0
ATOM    294    O   1     1      45.939  -0.852  32.818  0.00  0.00             0
ATOM    295    H   1     1      46.057  -1.713  33.132  0.00  0.00             0
ATOM    296    H   1     1      45.019  -0.738  33.064  0.00  0.00             0
ATOM    297    O   1     1      15.924  22.755  21.141  0.00  0.00             0
ATOM    298    H   1     1      15.020  22.466  21.185  0.00  0.00             0
ATOM    299    H   1     1      15.886  23.458  21.872  0.00  0.00             0
ATOM    300    O   1     1      38.855  14.488  18.968  0.00  0.00             0
ATOM    301    H   1     1      38.962  14.236  19.881  0.00  0.00             0
ATOM    302    H   1     1      37.891  14.586  18.839  0.00  0.00             0
ATOM    303    O   1     1      11.646  11.722  19.166  0.00  0.00             0
ATOM    304    H   1     1      12.633  11.659  19.283  0.00  0.00             0
ATOM    305    H   1     1      11.606  12.392  18.451  0.00  0.00             0
ATOM    306    O   1     1     -14.810  35.427  16.830  0.00  0.00             0
ATOM    307    H   1     1     -14.243  34.669  16.592  0.00  0.00             0
ATOM    308    H   1     1     -15.730  35.211  16.641  0.00  0.00             0
ATOM    309    O   1     1      24.130  27.914  27.385  0.00  0.00             0
ATOM    310    H   1     1      25.026  28.137  27.744  0.00  0.00             0
ATOM    311    H   1     1      23.560  27.885  28.098  0.00  0.00             0
ATOM    312    O   1     1      12.238 -21.639  22.629  0.00  0.00             0
ATOM    313    H   1     1      12.219 -21.432  23.592  0.00  0.00             0
ATOM    314    H   1     1      13.184 -21.762  22.440  0.00  0.00             0
ATOM    315    O   1     1      49.593 -12.158  30.537  0.00  0.00             0
ATOM    316    H   1     1      48.712 -12.048  30.239  0.00  0.00             0
ATOM    317    H   1     1      49.777 -11.222  30.721  0.00  0.00             0
ATOM    318    O   1     1      -2.006  49.018  21.422  0.00  0.00             0
ATOM    319    H   1     1      -1.048  48.821  21.472  0.00  0.00             0
ATOM    320    H   1     1      -2.179  49.668  22.099  0.00  0.00             0
ATOM    321    O   1     1      60.074  11.045  15.190  0.00  0.00             0
ATOM    322    H   1     1      60.324  11.839  15.704  0.00  0.00             0
ATOM    323    H   1     1      59.989  10.278  15.826  0.00  0.00             0
ATOM    324    O   1     1     -21.266   2.944  28.425  0.00  0.00             0
ATOM    325    H   1     1     -22.161   3.190  28.254  0.00  0.00             0
ATOM    326    H   1     1     -21.230   2.064  28.001  0.00  0.00             0
ATOM    327    O   1     1      64.991   6.087  16.605  0.00  0.00             0
ATOM    328    H   1     1      64.862   5.896  17.527  0.00  0.00             0
ATOM    329    H   1     1      76.055 -11.259  16.570  0.00  0.00             0
ATOM    330    O   1     1      10.313  11.256  26.130  0.00  0.00             0
ATOM    331    H   1     1       9.978  10.887  25.274  0.00  0.00             0
ATOM    332    H   1     1      21.489  11.684  25.997  0.00  0.00             0
ATOM    333    O   1     1      16.880 -42.533  33.487  0.00  0.00             0
ATOM    334    H   1     1       6.144 -41.736  33.195  0.00  0.00             0
ATOM    335    H   1     1      16.598 -42.620  34.383  0.00  0.00             0
ATOM    336    O   1     1       0.599  34.163  21.080  0.00  0.00             0
ATOM    337    H   1     1       0.381  34.161  20.144  0.00  0.00             0
ATOM    338    H   1     1      11.542  33.567  21.416  0.00  0.00             0
ATOM    339    O   1     1      43.566 -17.361  36.029  0.00  0.00             0
ATOM    340    H   1     1      34.168 -17.702  36.218  0.00  0.00             0
ATOM    341    H   1     1      43.694 -16.453  35.730  0.00  0.00             0
ATOM    342    O   1     1      19.682  36.362  26.903  0.00  0.00             0
ATOM    343    H   1     1      19.923  36.344  25.970  0.00  0.00             0
ATOM    344    H   1     1      30.678  35.784  27.288  0.00  0.00             0
ATOM    345    O   1     1      14.583  47.695  21.954  0.00  0.00             0
ATOM    346    H   1     1      15.406  47.224  22.218  0.00  0.00             0
ATOM    347    H   1     1      14.442  29.831  20.974  0.00  0.00             0
ATOM    348    O   1     1     -13.617  -9.558  20.697  0.00  0.00             0
ATOM    349    H   1     1     -13.386 -10.243  20.079  0.00  0.00             0
ATOM    350    H   1     1     -14.324  -9.024  20.379  0.00  0.00             0
ATOM    351    O   1     1       5.662  11.783  15.505  0.00  0.00             0
ATOM    352    H   1     1       5.898  12.616  15.931  0.00  0.00             0
ATOM    353    H   1     1       6.515  11.337  15.293  0.00  0.00             0
ATOM    354    O   1     1       2.316   6.269  29.853  0.00  0.00             0
ATOM    355    H   1     1       1.620   6.665  29.396  0.00  0.00             0
ATOM    356    H   1     1       2.299   5.320  29.837  0.00  0.00             0
ATOM    357    O   1     1      23.742  39.276  15.542  0.00  0.00             0
ATOM    358    H   1     1      23.779  39.303  14.601  0.00  0.00             0
ATOM    359    H   1     1      23.758  40.171  15.928  0.00  0.00             0
ATOM    360    O   1     1      25.977   5.575  33.857  0.00  0.00             0
ATOM    361    H   1     1      25.852   4.796  33.233  0.00  0.00             0
ATOM    362    H   1     1      25.099   5.690  34.255  0.00  0.00             0
ATOM    363    O   1     1      21.144  30.195  21.679  0.00  0.00             0
ATOM    364    H   1     1      21.707  29.953  20.969  0.00  0.00             0
ATOM    365    H   1     1      21.617  13.100  21.965  0.00  0.00             0
ATOM    366    O   1     1      24.518  14.738  35.126  0.00  0.00             0
ATOM    367    H   1     1      23.585  14.690  35.036  0.00  0.00             0
ATOM    368    H   1     1      24.676  15.634  35.484  0.00  0.00             0
ATOM    369    O   1     1      27.867  28.790  25.740  0.00  0.00             0
ATOM    370    H   1     1      27.003  28.731  25.311  0.00  0.00             0
ATOM    371    H   1     1      28.233  29.645  25.636  0.00  0.00             0
ATOM    372    O   1     1      28.750  26.504  24.729  0.00  0.00             0
ATOM    373    H   1     1      29.437  27.004  24.274  0.00  0.00             0
ATOM    374    H   1     1      28.276  27.184  25.228  0.00  0.00             0
ATOM    375    O   1     1       2.316 -37.866  18.499  0.00  0.00             0
ATOM    376    H   1     1       2.311 -37.131  19.103  0.00  0.00             0
ATOM    377    H   1     1       2.566 -37.477  17.636  0.00  0.00             0
ATOM    378    O   1     1      -9.850  -8.678  18.028  0.00  0.00             0
ATOM    379    H   1     1      -9.439  -8.545  17.196  0.00  0.00             0
ATOM    380    H   1     1      -9.945  -7.811  18.428  0.00  0.00             0
ATOM    381    O   1     1      -5.378  -0.723  36.233  0.00  0.00             0
ATOM    382    H   1     1      -4.697  -1.254  36.574  0.00  0.00             0
ATOM    383    H   1     1       5.325  -0.133  35.604  0.00  0.00             0
ATOM    384    O   1     1       4.131  11.079  31.284  0.00  0.00             0
ATOM    385    H   1     1       4.581  10.266  30.945  0.00  0.00             0
ATOM    386    H   1     1      13.553  10.955  30.829  0.00  0.00             0
ATOM    387    O   1     1      76.213 -13.425  24.022  0.00  0.00             0
ATOM    388    H   1     1      65.336 -13.531  24.822  0.00  0.00             0
ATOM    389    H   1     1      75.646 -13.030  23.400  0.00  0.00             0
ATOM    390    O   1     1      19.055  63.940  29.818  0.00  0.00             0
ATOM    391    H   1     1      19.635  63.663  29.116  0.00  0.00             0
ATOM    392    H   1     1      29.936  64.251  30.614  0.00  0.00             0
ATOM    393    O   1     1      32.934  46.687  29.591  0.00  0.00             0
ATOM    394    H   1     1      32.820  47.574  29.193  0.00  0.00             0
ATOM    395    H   1     1      42.713  45.995  29.114  0.00  0.00             0
ATOM    396    O   1     1       8.831  12.340  35.119  0.00  0.00             0
ATOM    397    H   1     1       9.122  13.243  35.095  0.00  0.00             0
ATOM    398    H   1     1      18.497  12.202  34.435  0.00  0.00             0
ATOM    399    O   1     1      -8.999   1.517  16.292  0.00  0.00             0
ATOM    400    H   1     1      -8.338   1.192  16.860  0.00  0.00             0
ATOM    401    H   1     1      -8.537   2.326  16.026  0.00  0.00             0
ATOM    402    O   1     1      50.411  19.282  35.732  0.00  0.00             0
ATOM    403    H   1     1      50.300  18.599  35.076  0.00  0.00             0
ATOM    404    H   1     1      51.169  19.035  36.195  0.00  0.00             0
ATOM    405    O   1     1      35.956  -6.615  36.015  0.00  0.00             0
ATOM    406    H   1     1      36.446  -5.809  36.060  0.00  0.00             0
ATOM    407    H   1     1      36.157  -7.135  36.790  0.00  0.00             0
ATOM    408    O   1     1      27.250  21.112  26.059  0.00  0.00             0
ATOM    409    H   1     1      27.454  20.962  25.129  0.00  0.00             0
ATOM    410    H   1     1      27.050  22.020  26.173  0.00  0.00             0
ATOM    411    O   1     1      67.845  10.587  28.227  0.00  0.00             0
ATOM    412    H   1     1      68.562  10.288  28.835  0.00  0.00             0
ATOM    413    H   1     1      68.258  10.652  27.357  0.00  0.00             0
ATOM    414    O   1     1     -15.310  13.347  32.078  0.00  0.00             0
ATOM    415    H   1     1     -14.506  13.310  31.559  0.00  0.00             0
ATOM    416    H   1     1     -15.840  12.588  31.734  0.00  0.00             0
ATOM    417    O   1     1      14.660   7.964  36.162  0.00  0.00             0
ATOM    418    H   1     1      15.617   7.897  36.159  0.00  0.00             0
ATOM    419    H   1     1      14.460   8.303  37.060  0.00  0.00             0
ATOM    420    O   1     1      33.615   6.078  22.377  0.00  0.00             0
ATOM    421    H   1     1      33.897   6.932  22.669  0.00  0.00             0
ATOM    422    H   1     1      32.759   6.186  22.026  0.00  0.00             0
ATOM    423    O   1     1       9.028 -39.800  32.521  0.00  0.00             0
ATOM    424    H   1     1       9.372 -40.671  32.543  0.00  0.00             0
ATOM    425    H   1     1       9.810 -39.340  32.185  0.00  0.00             0
ATOM    426    O   1     1     -49.416  25.880  20.167  0.00  0.00             0
ATOM    427    H   1     1     -49.470  26.478  20.965  0.00  0.00             0
ATOM    428    H   1     1     -49.914  26.337  19.473  0.00  0.00             0
ATOM    429    O   1     1      30.201  44.102  36.780  0.00  0.00             0
ATOM    430    H   1     1      30.197  44.570  35.951  0.00  0.00             0
ATOM    431    H   1     1      31.094  44.294  37.073  0.00  0.00             0
ATOM    432    O   1     1       3.129  59.491  35.178  0.00  0.00             0
ATOM    433    H   1     1       2.162  59.617  35.140  0.00  0.00             0
ATOM    434    H   1     1       3.540  60.202  35.724  0.00  0.00             0
ATOM    435    O   1     1      30.795 -31.716  21.644  0.00  0.00             0
ATOM    436    H   1     1      30.422 -32.596  21.735  0.00  0.00             0
ATOM    437    H   1     1      40.879 -31.380  20.746  0.00  0.00             0
ATOM    438    O   1     1     -17.829  20.915  34.612  0.00  0.00             0
ATOM    439    H   1     1     -16.887  20.935  34.706  0.00  0.00             0
ATOM    440    H   1     1      -7.715  21.869  34.765  0.00  0.00             0
ATOM    441    O   1     1      42.528 -28.582  14.909  0.00  0.00             0
ATOM    442    H   1     1      32.663 -29.176  15.490  0.00  0.00             0
ATOM    443    H   1     1      41.636 -28.936  14.896  0.00  0.00             0
ATOM    444    O   1     1      13.844 -10.564  26.294  0.00  0.00             0
ATOM    445    H   1     1      13.597  -9.702  26.668  0.00  0.00             0
ATOM    446    H   1     1      25.023 -10.793  26.621  0.00  0.00             0
ATOM    447    O   1     1      39.615  17.843  33.445  0.00  0.00             0
ATOM    448    H   1     1      29.995  18.255  32.925  0.00  0.00             0
ATOM    449    H   1     1      38.780  18.269  33.100  0.00  0.00             0
ATOM    450    O   1     1     -15.183  14.613  21.501  0.00  0.00             0
ATOM    451    H   1     1     -14.970  13.747  21.726  0.00  0.00             0
ATOM    452    H   1     1      -4.896  14.662  20.518  0.00  0.00             0
ATOM    453    O   1     1      14.269 -63.355  23.706  0.00  0.00             0
ATOM    454    H   1     1      15.062 -63.844  23.420  0.00  0.00             0
ATOM    455    H   1     1      14.130 -63.543  24.640  0.00  0.00             0
ATOM    456    O   1     1      13.606  29.306  16.612  0.00  0.00             0
ATOM    457    H   1     1      12.971  28.769  16.120  0.00  0.00             0
ATOM    458    H   1     1      14.394  29.287  16.099  0.00  0.00             0
ATOM    459    O   1     1      84.621  13.451  28.726  0.00  0.00             0
ATOM    460    H   1     1      84.055  14.095  28.356  0.00  0.00             0
ATOM    461    H   1     1      84.723  13.851  29.527  0.00  0.00             0
ATOM    462    O   1     1     -18.691 -32.134  28.592  0.00  0.00             0
ATOM    463    H   1     1     -18.454 -33.061  28.755  0.00  0.00             0
ATOM    464    H   1     1     -19.684 -32.174  28.666  0.00  0.00             0
ATOM    465    O   1     1     -21.567  20.371  17.383  0.00  0.00             0
ATOM    466    H   1     1     -20.704  19.978  17.157  0.00  0.00             0
ATOM    467    H   1     1     -21.933  19.686  17.913  0.00  0.00             0
ATOM    468    O   1     1      18.864  13.225  26.032  0.00  0.00             0
ATOM    469    H   1     1      19.663  12.662  26.290  0.00  0.00             0
ATOM    470    H   1     1      18.412  13.447  26.822  0.00  0.00             0
ATOM    471    O   1     1      10.500   4.373  24.393  0.00  0.00             0
ATOM    472    H   1     1      10.680   4.289  23.487  0.00  0.00             0
ATOM    473    H   1     1      11.335   4.525  24.816  0.00  0.00             0
ATOM    474    O   1     1       9.804   0.615  24.263  0.00  0.00             0
ATOM    475    H   1     1      10.611   0.866  23.863  0.00  0.00             0
ATOM    476    H   1     1       9.850  -0.331  24.578  0.00  0.00             0
ATOM    477    O   1     1      33.959  21.571  20.618  0.00  0.00             0
ATOM    478    H   1     1      33.161  21.146  20.845  0.00  0.00             0
ATOM    479    H   1     1      34.530  21.014  20.038  0.00  0.00             0
ATOM    480    O   1     1      26.507   0.490  22.855  0.00  0.00             0
ATOM    481    H   1     1      26.717   1.397  22.927  0.00  0.00             0
ATOM    482    H   1     1      27.243   0.169  22.322  0.00  0.00             0
ATOM    483    O   1     1      82.463  42.407  28.222  0.00  0.00             0
ATOM    484    H   1     1      81.998  41.907  28.866  0.00  0.00             0
ATOM    485    H   1     1      81.987  42.065  27.460  0.00  0.00             0
ATOM    486    O   1     1      27.179 -13.384  35.902  0.00  0.00             0
ATOM    487    H   1     1      28.094 -13.572  35.692  0.00  0.00             0
ATOM    488    H   1     1      26.761 -13.197  35.019  0.00  0.00             0
ATOM    489    O   1     1       5.030  32.321  18.868  0.00  0.00             0
ATOM    490    H   1     1       4.227  32.851  18.736  0.00  0.00             0
ATOM    491    H   1     1      15.039  13.565  18.693  0.00  0.00             0
ATOM    492    O   1     1      12.086  -5.033  32.860  0.00  0.00             0
ATOM    493    H   1     1      12.419  -5.625  33.480  0.00  0.00             0
ATOM    494    H   1     1      23.122  -4.747  32.325  0.00  0.00             0
ATOM    495    O   1     1      36.334   2.151  35.118  0.00  0.00             0
ATOM    496    H   1     1      26.341   2.880  35.688  0.00  0.00             0
ATOM    497    H   1     1      36.970   1.959  34.397  0.00  0.00             0
ATOM    498    O   1     1      72.233  15.025  28.114  0.00  0.00             0
ATOM    499    H   1     1      72.628  15.876  28.127  0.00  0.00             0
ATOM    500    H   1     1      81.654  15.129  28.528  0.00  0.00             0
ATOM    501    O   1     1      -3.255  25.409  35.642  0.00  0.00             0
ATOM    502    H   1     1      -3.321  24.484  35.553  0.00  0.00             0
ATOM    503    H   1     1       7.792  25.498  36.226  0.00  0.00             0
ATOM    504    O   1     1      15.995  56.192  16.529  0.00  0.00             0
ATOM    505    H   1     1      15.094  56.280  16.263  0.00  0.00             0
ATOM    506    H   1     1      26.685  55.299  16.467  0.00  0.00             0
ATOM    507    O   1     1      52.226  34.030  31.886  0.00  0.00             0
ATOM    508    H   1     1      52.712  34.255  32.656  0.00  0.00             0
ATOM    509    H   1     1      51.834  16.945  31.557  0.00  0.00             0
ATOM    510    O   1     1      -1.717  62.459  16.420  0.00  0.00             0
ATOM    511    H   1     1      -0.995  62.661  17.022  0.00  0.00             0
ATOM    512    H   1     1      -1.387  61.673  15.985  0.00  0.00             0
ATOM    513    O   1     1      13.155  11.728  25.444  0.00  0.00             0
ATOM    514    H   1     1      13.703  11.812  24.701  0.00  0.00             0
ATOM    515    H   1     1      13.562  11.163  26.099  0.00  0.00             0
ATOM    516    O   1     1       3.809 -18.692  21.409  0.00  0.00             0
ATOM    517    H   1     1       4.149 -19.572  21.579  0.00  0.00             0
ATOM    518    H   1     1       4.213 -18.111  22.054  0.00  0.00             0
ATOM    519    O   1     1      -1.621  33.248  34.795  0.00  0.00             0
ATOM    520    H   1     1      -1.606  34.104  34.451  0.00  0.00             0
ATOM    521    H   1     1      -1.574  32.714  34.000  0.00  0.00             0
ATOM    522    O   1     1      40.556 -60.308  31.938  0.00  0.00             0
ATOM    523    H   1     1      41.526 -60.180  31.808  0.00  0.00             0
ATOM    524    H   1     1      40.446 -60.774  32.728  0.00  0.00             0
ATOM    525    O   1     1      27.575  19.237  30.142  0.00  0.00             0
ATOM    526    H   1     1      27.489  18.458  29.539  0.00  0.00             0
ATOM    527    H   1     1      27.486   2.208  29.641  0.00  0.00             0
ATOM    528    O   1     1      -5.985 -26.735  19.677  0.00  0.00             0
ATOM    529    H   1     1      -5.809 -27.228  18.823  0.00  0.00             0
ATOM    530    H   1     1      -6.812 -27.189  19.917  0.00  0.00             0
ATOM    531    O   1     1      -4.658   5.929  29.899  0.00  0.00             0
ATOM    532    H   1     1      -4.815   5.445  30.701  0.00  0.00             0
ATOM    533    H   1     1      -5.218   6.666  30.024  0.00  0.00             0
ATOM    534    O   1     1      49.119  21.856  15.230  0.00  0.00             0
ATOM    535    H   1     1      48.237  21.780  15.578  0.00  0.00             0
ATOM    536    H   1     1      49.663  21.349  15.826  0.00  0.00             0
ATOM    537    O   1     1       5.848  17.176  19.534  0.00  0.00             0
ATOM    538    H   1     1       4.961  17.152  19.857  0.00  0.00             0
ATOM    539    H   1     1       5.745  17.321  18.581  0.00  0.00             0
ATOM    540    O   1     1      -8.243 -18.598  33.840  0.00  0.00             0
ATOM    541    H   1     1      -8.165 -17.822  34.475  0.00  0.00             0
ATOM    542    H   1     1      -8.689 -19.239  34.362  0.00  0.00             0
ATOM    543    O   1     1      37.264 -34.355  32.690  0.00  0.00             0
ATOM    544    H   1     1      36.655 -35.111  32.577  0.00  0.00             0
ATOM    545    H   1     1      47.969 -34.375  31.813  0.00  0.00             0
ATOM    546    O   1     1      37.661 -18.115  27.927  0.00  0.00             0
ATOM    547    H   1     1      37.663 -19.045  27.856  0.00  0.00             0
ATOM    548    H   1     1      48.700 -17.785  27.466  0.00  0.00             0
ATOM    549    O   1     1      19.300   6.460  14.576  0.00  0.00             0
ATOM    550    H   1     1       8.792   6.579  13.650  0.00  0.00             0
ATOM    551    H   1     1      18.965   5.608  14.741  0.00  0.00             0
ATOM    552    O   1     1      33.583  58.321  26.178  0.00  0.00             0
ATOM    553    H   1     1      33.334  58.070  27.096  0.00  0.00             0
ATOM    554    H   1     1      44.165  59.274  26.250  0.00  0.00             0
ATOM    555    O   1     1      53.922  -3.195  25.354  0.00  0.00             0
ATOM    556    H   1     1      44.435  -2.778  25.084  0.00  0.00             0
ATOM    557    H   1     1      54.149  -4.117  25.391  0.00  0.00             0
ATOM    558    O   1     1      -0.316  34.462  18.289  0.00  0.00             0
ATOM    559    H   1     1      -0.659  35.324  18.568  0.00  0.00             0
ATOM    560    H   1     1       9.293  33.837  18.309  0.00  0.00             0
ATOM    561    O   1     1      13.433 -19.184  16.110  0.00  0.00             0
ATOM    562    H   1     1      13.864 -19.843  15.612  0.00  0.00             0
ATOM    563    H   1     1      12.510 -19.283  15.964  0.00  0.00             0
ATOM    564    O   1     1      46.241   1.598  27.421  0.00  0.00             0
ATOM    565    H   1     1      46.888   0.890  27.441  0.00  0.00             0
ATOM    566    H   1     1      46.657   2.227  26.856  0.00  0.00             0
ATOM    567    O   1     1      15.028 -27.387  30.998  0.00  0.00             0
ATOM    568    H   1     1      14.383 -27.230  31.665  0.00  0.00             0
ATOM    569    H   1     1      15.782 -27.659  31.495  0.00  0.00             0
ATOM    570    O   1     1      30.640 -25.656  34.437  0.00  0.00             0
ATOM    571    H   1     1      30.247 -24.964  35.014  0.00  0.00             0
ATOM    572    H   1     1      31.618 -25.486  34.555  0.00  0.00             0
ATOM    573    O   1     1      51.491  -8.455  28.130  0.00  0.00             0
ATOM    574    H   1     1      51.296  -7.932  27.321  0.00  0.00             0
ATOM    575    H   1     1      51.555  -9.431  27.967  0.00  0.00             0
ATOM    576    O   1     1      30.789  19.016  31.431  0.00  0.00             0
ATOM    577    H   1     1      31.424  19.689  31.403  0.00  0.00             0
ATOM    578    H   1     1      29.946  19.370  31.033  0.00  0.00             0
ATOM    579    O   1     1      22.080 -10.844  32.270  0.00  0.00             0
ATOM    580    H   1     1      21.269 -10.386  31.945  0.00  0.00             0
ATOM    581    H   1     1      22.532 -11.107  31.461  0.00  0.00             0
ATOM    582    O   1     1      33.690 -35.155  18.586  0.00  0.00             0
ATOM    583    H   1     1      33.058 -35.128  19.338  0.00  0.00             0
ATOM    584    H   1     1      34.511 -34.988  19.003  0.00  0.00             0
ATOM    585    O   1     1      46.152  50.169  14.968  0.00  0.00             0
ATOM    586    H   1     1      46.227  49.234  14.718  0.00  0.00             0
ATOM    587    H   1     1      47.019  50.574  14.862  0.00  0.00             0
ATOM    588    O   1     1      45.932  13.421  27.831  0.00  0.00             0
ATOM    589    H   1     1      44.983  13.440  28.028  0.00  0.00             0
ATOM    590    H   1     1      46.193  12.635  28.223  0.00  0.00             0
ATOM    591    O   1     1      11.321  13.837  17.369  0.00  0.00             0
ATOM    592    H   1     1      11.908  13.634  16.642  0.00  0.00             0
ATOM    593    H   1     1      11.739  14.523  17.965  0.00  0.00             0
ATOM    594    O   1     1      76.901  16.276  24.609  0.00  0.00             0
ATOM    595    H   1     1      77.581  15.650  24.356  0.00  0.00             0
ATOM    596    H   1     1      76.980  17.026  24.020  0.00  0.00             0
ATOM    597    O   1     1      18.604   0.729  19.352  0.00  0.00             0
ATOM    598    H   1     1      17.760   0.280  19.391  0.00  0.00             0
ATOM    599    H   1     1      29.053   1.120  20.249  0.00  0.00             0
ATOM    600    O   1     1      28.210  15.572  15.383  0.00  0.00             0
ATOM    601    H   1     1      28.819  14.786  15.522  0.00  0.00             0
ATOM    602    H   1     1      39.084  16.146  14.852  0.00  0.00             0
ATOM    603    O   1     1       1.280   0.966  20.769  0.00  0.00             0
ATOM    604    H   1     1      -9.429   0.119  20.860  0.00  0.00             0
ATOM    605    H   1     1       1.776   1.038  21.585  0.00  0.00             0
ATOM    606    O   1     1       3.112  18.208  25.799  0.00  0.00             0
ATOM    607    H   1     1       3.542  18.724  26.443  0.00  0.00             0
ATOM    608    H   1     1      13.975  17.488  25.575  0.00  0.00             0
ATOM    609    O   1     1      13.824  26.507  33.341  0.00  0.00             0
ATOM    610    H   1     1       2.698  26.029  32.956  0.00  0.00             0
ATOM    611    H   1     1      14.102  26.069  34.112  0.00  0.00             0
ATOM    612    O   1     1       8.758  55.295  21.974  0.00  0.00             0
ATOM    613    H   1     1       9.030  54.717  22.695  0.00  0.00             0
ATOM    614    H   1     1      18.555  55.987  22.484  0.00  0.00             0
ATOM    615    O   1     1      27.668  14.678  28.078  0.00  0.00             0
ATOM    616    H   1     1      27.746  14.335  28.995  0.00  0.00             0
ATOM    617    H   1     1      26.796  14.271  27.843  0.00  0.00             0
ATOM    618    O   1     1     -14.217  -3.414  35.920  0.00  0.00             0
ATOM    619    H   1     1     -13.436  -3.209  35.434  0.00  0.00             0
ATOM    620    H   1     1     -14.985  -3.300  35.366  0.00  0.00             0
ATOM    621    O   1     1      46.369  39.662  31.849  0.00  0.00             0
ATOM    622    H   1     1      45.509  39.251  31.824  0.00  0.00             0
ATOM    623    H   1     1      47.114  39.060  31.663  0.00  0.00             0
ATOM    624    O   1     1      38.201 -21.042  24.008  0.00  0.00             0
ATOM    625    H   1     1      38.898 -21.330  24.606  0.00  0.00             0
ATOM    626    H   1     1      38.562 -20.320  23.421  0.00  0.00             0
ATOM    627    O   1     1      27.309  -6.647  22.582  0.00  0.00             0
ATOM    628    H   1     1      27.787  -5.979  22.117  0.00  0.00             0
ATOM    629    H   1     1      27.621  -7.403  22.096  0.00  0.00             0
ATOM    630    O   1     1      -3.826   6.816  23.072  0.00  0.00             0
ATOM    631    H   1     1      -3.604   7.515  22.418  0.00  0.00             0
ATOM    632    H   1     1      -3.369   7.108  23.860  0.00  0.00             0
ATOM    633    O   1     1      30.468 -25.759  23.573  0.00  0.00             0
ATOM    634    H   1     1      31.271 -25.619  23.076  0.00  0.00             0
ATOM    635    H   1     1      29.886 -25.083  23.194  0.00  0.00             0
ATOM    636    O   1     1      30.556 -19.831  25.228  0.00  0.00             0
ATOM    637    H   1     1      30.206 -20.311  25.968  0.00  0.00             0
ATOM    638    H   1     1      31.522 -20.069  25.344  0.00  0.00             0
ATOM    639    O   1     1     -28.712   1.790  23.578  0.00  0.00             0
ATOM    640    H   1     1     -28.196   2.546  23.564  0.00  0.00             0
ATOM    641    H   1     1     -28.385   1.280  24.309  0.00  0.00             0
ATOM    642    O   1     1      39.714  48.968  16.737  0.00  0.00             0
ATOM    643    H   1     1      40.532  49.407  16.608  0.00  0.00             0
ATOM    644    H   1     1      39.564  49.369  17.558  0.00  0.00             0
ATOM    645    O   1     1      -3.728 -50.405  23.250  0.00  0.00             0
ATOM    646    H   1     1      -4.562 -50.085  23.633  0.00  0.00             0
ATOM    647    H   1     1      -3.485 -49.690  22.721  0.00  0.00             0
ATOM    648    O   1     1      22.504   5.532  19.027  0.00  0.00             0
ATOM    649    H   1     1      22.923   4.850  19.558  0.00  0.00             0
ATOM    650    H   1     1      22.685   6.386  19.520  0.00  0.00             0
ATOM    651    O   1     1      46.402  20.466  19.212  0.00  0.00             0
ATOM    652    H   1     1      46.606  20.542  18.189  0.00  0.00             0
ATOM    653    H   1     1      57.210   3.195  19.678  0.00  0.00             0
ATOM    654    O   1     1      -3.267   6.113  18.969  0.00  0.00             0
ATOM    655    H   1     1      -3.765   5.767  19.708  0.00  0.00             0
ATOM    656    H   1     1       7.929   5.638  18.929  0.00  0.00             0
ATOM    657    O   1     1      23.599  14.634  30.991  0.00  0.00             0
ATOM    658    H   1     1      12.662  15.281  31.344  0.00  0.00             0
ATOM    659    H   1     1      24.464  14.992  30.962  0.00  0.00             0
ATOM    660    O   1     1     -13.656 -14.283  28.808  0.00  0.00             0
ATOM    661    H   1     1     -14.128 -13.485  29.069  0.00  0.00             0
ATOM    662    H   1     1      -3.619 -14.500  27.941  0.00  0.00             0
ATOM    663    O   1     1     -40.741  16.821  15.651  0.00  0.00             0
ATOM    664    H   1     1     -50.823  17.751  15.611  0.00  0.00             0
ATOM    665    H   1     1     -41.367  16.677  16.360  0.00  0.00             0
ATOM    666    O   1     1      19.655   3.897  34.992  0.00  0.00             0
ATOM    667    H   1     1      20.004   4.005  34.148  0.00  0.00             0
ATOM    668    H   1     1      29.942   2.883  35.127  0.00  0.00             0
ATOM    669    O   1     1      16.532  24.068  27.045  0.00  0.00             0
ATOM    670    H   1     1      16.445  23.936  27.982  0.00  0.00             0
ATOM    671    H   1     1      17.417   6.199  26.804  0.00  0.00             0
ATOM    672    O   1     1      46.419  31.211  24.924  0.00  0.00             0
ATOM    673    H   1     1      47.297  31.473  24.663  0.00  0.00             0
ATOM    674    H   1     1      46.353  31.198  25.869  0.00  0.00             0
ATOM    675    O   1     1     -23.588 -22.429  30.467  0.00  0.00             0
ATOM    676    H   1     1     -23.004 -22.242  31.240  0.00  0.00             0
ATOM    677    H   1     1     -23.475 -23.368  30.193  0.00  0.00             0
ATOM    678    O   1     1     -13.610   8.535  32.883  0.00  0.00             0
ATOM    679    H   1     1     -13.837   9.466  33.178  0.00  0.00             0
ATOM    680    H   1     1     -13.875   8.039  33.660  0.00  0.00             0
ATOM    681    O   1     1      -1.470   5.958  25.848  0.00  0.00             0
ATOM    682    H   1     1      -1.475   6.824  25.450  0.00  0.00             0
ATOM    683    H   1     1      -0.982   5.388  25.283  0.00  0.00             0
ATOM    684    O   1     1       5.450 -27.930  17.360  0.00  0.00             0
ATOM    685    H   1     1       6.060 -28.561  17.776  0.00  0.00             0
ATOM    686    H   1     1       6.078 -27.410  16.871  0.00  0.00             0
ATOM    687    O   1     1      42.411  14.816  34.693  0.00  0.00             0
ATOM    688    H   1     1      42.397  14.125  34.031  0.00  0.00             0
ATOM    689    H   1     1      41.431  -2.729  34.772  0.00  0.00             0
ATOM    690    O   1     1      20.895 -11.657  35.568  0.00  0.00             0
ATOM    691    H   1     1      20.397 -10.976  35.957  0.00  0.00             0
ATOM    692    H   1     1      20.355 -12.441  35.459  0.00  0.00             0
ATOM    693    O   1     1      71.140  22.696  18.966  0.00  0.00             0
ATOM    694    H   1     1      71.067  21.865  18.406  0.00  0.00             0
ATOM    695    H   1     1      72.058  22.971  19.025  0.00  0.00             0
ATOM    696    O   1     1      40.214  -9.897  31.347  0.00  0.00             0
ATOM    697    H   1     1      39.513  -9.817  32.078  0.00  0.00             0
ATOM    698    H   1     1      39.889  -9.307  30.664  0.00  0.00             0
ATOM    699    O   1     1      86.614  29.572  19.139  0.00  0.00             0
ATOM    700    H   1     1      86.377  29.492  18.167  0.00  0.00             0
ATOM    701    H   1     1      86.927  28.714  19.323  0.00  0.00             0
ATOM    702    O   1     1      12.742  10.926  34.698  0.00  0.00             0
ATOM    703    H   1     1      13.445  11.409  35.132  0.00  0.00             0
ATOM    704    H   1     1      13.201  10.251  34.175  0.00  0.00             0
ATOM    705   Al   1     1      -6.429  10.093   8.794  0.00  0.00             0
ATOM    706   Al   1     1      -9.007   5.462   8.980  0.00  0.00             0
ATOM    707   Al   1     1      -9.149  11.396   8.960  0.00  0.00             0
ATOM    708   Al   1     1      -6.399   7.023   8.860  0.00  0.00             0
ATOM    709   Si   1     1     -10.892  11.299  11.717  0.00  0.00             0
ATOM    710   Si   1     1      -8.171   6.889  11.769  0.00  0.00             0
ATOM    711   Si   1     1      -8.372  12.770  11.784  0.00  0.00             0
ATOM    712   Si   1     1      -5.530   8.406  11.631  0.00  0.00             0
ATOM    713    O   1     1      -5.624  11.266   9.964  0.00  0.00             0
ATOM    714    O   1     1      -8.053   6.828  10.096  0.00  0.00             0
ATOM    715    O   1     1      -5.710   8.383   9.953  0.00  0.00             0
ATOM    716    O   1     1      -8.605  12.828  10.135  0.00  0.00             0
ATOM    717    O   1     1      -5.640   9.846  12.083  0.00  0.00             0
ATOM    718    O   1     1      -8.405  14.223  12.316  0.00  0.00             0
ATOM    719    O   1     1      -7.019  12.076  12.007  0.00  0.00             0
ATOM    720    O   1     1      -9.432   7.686  12.014  0.00  0.00             0
ATOM    721    O   1     1      -6.771   7.581  12.176  0.00  0.00             0
ATOM    722    O   1     1      -9.641  11.969  12.281  0.00  0.00             0
ATOM    723    O   1     1      -5.415   5.629  10.050  0.00  0.00             0
ATOM    724    O   1     1      -8.166  10.009   9.881  0.00  0.00             0
ATOM    725    O   1     1      -9.826  12.818   7.888  0.00  0.00             0
ATOM    726    O   1     1      -7.216   8.321   7.788  0.00  0.00             0
ATOM    727    O   1     1      -4.877  10.113   7.724  0.00  0.00             0
ATOM    728    O   1     1      -7.355   5.498   7.971  0.00  0.00             0
ATOM    729    O   1     1      -4.705   6.895   7.793  0.00  0.00             0
ATOM    730    O   1     1      -7.534  11.268   7.703  0.00  0.00             0
ATOM    731    H   1     1      -5.717  13.374   9.905  0.00  0.00             0
ATOM    732    H   1     1      -8.573   9.090   9.910  0.00  0.00             0
ATOM    733    H   1     1      -5.120  12.906   6.965  0.00  0.00             0
ATOM    734    H   1     1      -8.202   8.367   7.744  0.00  0.00             0
ATOM    735    H   1     1      -4.910   9.275   7.216  0.00  0.00             0
ATOM    736    H   1     1      -7.915  14.325   6.906  0.00  0.00             0
ATOM    737    H   1     1      -7.395  11.559   6.790  0.00  0.00             0
ATOM    738    H   1     1      -4.491   7.048   6.841  0.00  0.00             0
ATOM    739   Al   1     1      -5.164   7.189   1.569  0.00  0.00             0
ATOM    740   Al   1     1      -7.608   2.972   1.697  0.00  0.00             0
ATOM    741   Al   1     1      -7.689   8.859   1.591  0.00  0.00             0
ATOM    742   Al   1     1      -5.070   4.243   1.615  0.00  0.00             0
ATOM    743   Si   1     1      -9.640   8.774   4.324  0.00  0.00             0
ATOM    744   Si   1     1      -6.949   4.209   4.498  0.00  0.00             0
ATOM    745   Si   1     1      -6.968  10.245   4.281  0.00  0.00             0
ATOM    746   Si   1     1      -4.406   5.662   4.348  0.00  0.00             0
ATOM    747    O   1     1      -4.151   8.614   2.708  0.00  0.00             0
ATOM    748    O   1     1      -6.820   4.155   2.911  0.00  0.00             0
ATOM    749    O   1     1      -4.706   5.766   2.747  0.00  0.00             0
ATOM    750    O   1     1      -7.084  10.386   2.702  0.00  0.00             0
ATOM    751    O   1     1      -4.471   7.197   4.795  0.00  0.00             0
ATOM    752    O   1     1      -6.992  11.700   4.827  0.00  0.00             0
ATOM    753    O   1     1      -5.682   9.495   4.576  0.00  0.00             0
ATOM    754    O   1     1      -8.128   5.117   4.835  0.00  0.00             0
ATOM    755    O   1     1      -5.561   4.769   4.931  0.00  0.00             0
ATOM    756    O   1     1      -8.279   9.485   4.736  0.00  0.00             0
ATOM    757    O   1     1      -4.233   2.980   2.660  0.00  0.00             0
ATOM    758    O   1     1      -6.825   7.458   2.649  0.00  0.00             0
ATOM    759    O   1     1      -8.485  10.232   0.376  0.00  0.00             0
ATOM    760    O   1     1      -5.791   5.806   0.391  0.00  0.00             0
ATOM    761    O   1     1      -3.530   7.207   0.536  0.00  0.00             0
ATOM    762    O   1     1      -6.068   3.054   0.644  0.00  0.00             0
ATOM    763    O   1     1      -3.505   4.252   0.532  0.00  0.00             0
ATOM    764    O   1     1      -5.959   8.725   0.554  0.00  0.00             0
ATOM    765    H   1     1      -4.713  10.998   2.606  0.00  0.00             0
ATOM    766    H   1     1      -7.189   6.825   3.289  0.00  0.00             0
ATOM    767    H   1     1      -2.985  10.251  -0.503  0.00  0.00             0
ATOM    768    H   1     1      -5.322   5.445  -0.364  0.00  0.00             0
ATOM    769    H   1     1      -2.861   6.759  -0.014  0.00  0.00             0
ATOM    770    H   1     1      -5.551  11.770  -0.283  0.00  0.00             0
ATOM    771    H   1     1      -5.157   9.229   0.304  0.00  0.00             0
ATOM    772    H   1     1      -2.910   4.839   0.141  0.00  0.00             0
ATOM    773   Al   1     1      -6.602   0.841   8.792  0.00  0.00             0
ATOM    774   Al   1     1      -9.135  -3.577   8.954  0.00  0.00             0
ATOM    775   Al   1     1      -9.169   2.446   8.812  0.00  0.00             0
ATOM    776   Al   1     1      -6.586  -2.164   8.999  0.00  0.00             0
ATOM    777   Si   1     1     -10.810   2.496  11.685  0.00  0.00             0
ATOM    778   Si   1     1      -8.361  -2.176  11.760  0.00  0.00             0
ATOM    779   Si   1     1      -8.236   3.986  11.587  0.00  0.00             0
ATOM    780   Si   1     1      -5.875  -0.642  11.669  0.00  0.00             0
ATOM    781    O   1     1      -5.613   2.196  10.094  0.00  0.00             0
ATOM    782    O   1     1      -8.295  -2.373  10.147  0.00  0.00             0
ATOM    783    O   1     1      -6.003  -0.687  10.103  0.00  0.00             0
ATOM    784    O   1     1      -8.323   4.055  10.068  0.00  0.00             0
ATOM    785    O   1     1      -5.957   0.862  12.238  0.00  0.00             0
ATOM    786    O   1     1      -8.165   5.431  12.198  0.00  0.00             0
ATOM    787    O   1     1      -7.000   3.155  12.049  0.00  0.00             0
ATOM    788    O   1     1      -9.614  -1.335  12.041  0.00  0.00             0
ATOM    789    O   1     1      -7.078  -1.475  12.189  0.00  0.00             0
ATOM    790    O   1     1      -9.563   3.307  12.191  0.00  0.00             0
ATOM    791    O   1     1      -5.671  -3.556  10.008  0.00  0.00             0
ATOM    792    O   1     1      -8.219   1.046   9.926  0.00  0.00             0
ATOM    793    O   1     1      -9.829   4.048   7.854  0.00  0.00             0
ATOM    794    O   1     1      -7.411  -0.655   7.901  0.00  0.00             0
ATOM    795    O   1     1      -4.902   0.876   8.032  0.00  0.00             0
ATOM    796    O   1     1      -7.662  -3.329   7.806  0.00  0.00             0
ATOM    797    O   1     1      -4.927  -2.225   7.885  0.00  0.00             0
ATOM    798    O   1     1      -7.588   2.133   7.693  0.00  0.00             0
ATOM    799    H   1     1      -5.586   5.394  10.948  0.00  0.00             0
ATOM    800    H   1     1      -8.315   0.109   9.982  0.00  0.00             0
ATOM    801    H   1     1      -4.804   3.903   6.904  0.00  0.00             0
ATOM    802    H   1     1      -8.025  -0.674   7.148  0.00  0.00             0
ATOM    803    H   1     1      -4.362   0.159   8.410  0.00  0.00             0
ATOM    804    H   1     1      -6.697   4.750   7.900  0.00  0.00             0
ATOM    805    H   1     1      -7.251   2.547   6.845  0.00  0.00             0
ATOM    806    H   1     1      -4.486  -1.803   7.129  0.00  0.00             0
ATOM    807   Al   1     1      -5.305  -1.564   1.719  0.00  0.00             0
ATOM    808   Al   1     1      -7.680  -6.124   1.452  0.00  0.00             0
ATOM    809   Al   1     1      -7.809  -0.007   1.649  0.00  0.00             0
ATOM    810   Al   1     1      -5.167  -4.438   1.682  0.00  0.00             0
ATOM    811   Si   1     1      -9.605  -0.214   4.358  0.00  0.00             0
ATOM    812   Si   1     1      -7.052  -4.646   4.354  0.00  0.00             0
ATOM    813   Si   1     1      -7.063   1.237   4.476  0.00  0.00             0
ATOM    814   Si   1     1      -4.517  -3.105   4.410  0.00  0.00             0
ATOM    815    O   1     1      -4.334  -0.310   2.837  0.00  0.00             0
ATOM    816    O   1     1      -6.870  -4.666   2.743  0.00  0.00             0
ATOM    817    O   1     1      -4.696  -2.961   2.787  0.00  0.00             0
ATOM    818    O   1     1      -7.124   1.414   2.870  0.00  0.00             0
ATOM    819    O   1     1      -4.373  -1.635   4.938  0.00  0.00             0
ATOM    820    O   1     1      -7.188   2.716   5.052  0.00  0.00             0
ATOM    821    O   1     1      -5.719   0.555   4.777  0.00  0.00             0
ATOM    822    O   1     1      -8.352  -3.946   4.738  0.00  0.00             0
ATOM    823    O   1     1      -5.774  -3.923   4.831  0.00  0.00             0
ATOM    824    O   1     1      -8.292   0.423   4.860  0.00  0.00             0
ATOM    825    O   1     1      -4.365  -5.981   2.546  0.00  0.00             0
ATOM    826    O   1     1      -7.011  -1.545   2.715  0.00  0.00             0
ATOM    827    O   1     1      -8.364   1.465   0.615  0.00  0.00             0
ATOM    828    O   1     1      -5.788  -3.058   0.579  0.00  0.00             0
ATOM    829    O   1     1      -3.620  -1.331   0.618  0.00  0.00             0
ATOM    830    O   1     1      -6.076  -5.848   0.540  0.00  0.00             0
ATOM    831    O   1     1      -3.587  -4.750   0.509  0.00  0.00             0
ATOM    832    O   1     1      -6.136  -0.266   0.656  0.00  0.00             0
ATOM    833    H   1     1      -4.500   2.085   2.798  0.00  0.00             0
ATOM    834    H   1     1      -7.516  -2.388   2.696  0.00  0.00             0
ATOM    835    H   1     1      -3.074   1.827  -0.512  0.00  0.00             0
ATOM    836    H   1     1      -5.786  -2.985  -0.391  0.00  0.00             0
ATOM    837    H   1     1      -3.130  -2.117   0.426  0.00  0.00             0
ATOM    838    H   1     1      -5.590   2.433   0.075  0.00  0.00             0
ATOM    839    H   1     1      -5.640   0.260   0.032  0.00  0.00             0
ATOM    840    H   1     1      -3.017  -4.706  -0.237  0.00  0.00             0
ATOM    841   Al   1     1     -11.600   9.889   8.869  0.00  0.00             0
ATOM    842   Al   1     1     -14.130   5.386   8.976  0.00  0.00             0
ATOM    843   Al   1     1     -14.127  11.461   8.642  0.00  0.00             0
ATOM    844   Al   1     1     -11.607   6.869   8.841  0.00  0.00             0
ATOM    845   Si   1     1     -16.017  11.299  11.676  0.00  0.00             0
ATOM    846   Si   1     1     -13.266   6.799  11.584  0.00  0.00             0
ATOM    847   Si   1     1     -13.546  12.914  11.616  0.00  0.00             0
ATOM    848   Si   1     1     -10.757   8.370  11.674  0.00  0.00             0
ATOM    849    O   1     1     -10.726  11.184  10.050  0.00  0.00             0
ATOM    850    O   1     1     -13.130   6.715   9.989  0.00  0.00             0
ATOM    851    O   1     1     -11.028   8.410  10.064  0.00  0.00             0
ATOM    852    O   1     1     -13.630  13.007   9.999  0.00  0.00             0
ATOM    853    O   1     1     -10.910   9.786  12.201  0.00  0.00             0
ATOM    854    O   1     1     -13.388  14.387  12.096  0.00  0.00             0
ATOM    855    O   1     1     -12.155  12.168  11.866  0.00  0.00             0
ATOM    856    O   1     1     -14.414   7.835  11.895  0.00  0.00             0
ATOM    857    O   1     1     -11.914   7.311  12.114  0.00  0.00             0
ATOM    858    O   1     1     -14.744  12.138  12.157  0.00  0.00             0
ATOM    859    O   1     1     -10.529   5.537  10.109  0.00  0.00             0
ATOM    860    O   1     1     -13.459  10.064   9.855  0.00  0.00             0
ATOM    861    O   1     1      -4.450  12.873   7.642  0.00  0.00             0
ATOM    862    O   1     1     -12.119   8.349   7.778  0.00  0.00             0
ATOM    863    O   1     1      -9.899   9.981   7.842  0.00  0.00             0
ATOM    864    O   1     1     -12.529   5.393   7.852  0.00  0.00             0
ATOM    865    O   1     1      -9.943   6.721   7.876  0.00  0.00             0
ATOM    866    O   1     1     -12.443  11.283   7.763  0.00  0.00             0
ATOM    867    H   1     1     -11.404  14.098  10.457  0.00  0.00             0
ATOM    868    H   1     1     -13.824   9.226  10.137  0.00  0.00             0
ATOM    869    H   1     1     -10.788  12.736   7.714  0.00  0.00             0
ATOM    870    H   1     1     -13.039   8.373   7.596  0.00  0.00             0
ATOM    871    H   1     1      -9.892   9.537   6.999  0.00  0.00             0
ATOM    872    H   1     1     -12.565  14.033   6.977  0.00  0.00             0
ATOM    873    H   1     1     -12.127  11.507   6.871  0.00  0.00             0
ATOM    874    H   1     1      -9.291   6.901   7.153  0.00  0.00             0
ATOM    875   Al   1     1     -10.235   7.413   1.477  0.00  0.00             0
ATOM    876   Al   1     1     -12.776   2.858   1.659  0.00  0.00             0
ATOM    877   Al   1     1     -12.876   8.768   1.510  0.00  0.00             0
ATOM    878   Al   1     1     -10.253   4.498   1.589  0.00  0.00             0
ATOM    879   Si   1     1     -14.691   8.651   4.301  0.00  0.00             0
ATOM    880   Si   1     1     -11.990   4.235   4.367  0.00  0.00             0
ATOM    881   Si   1     1     -12.181  10.208   4.420  0.00  0.00             0
ATOM    882   Si   1     1      -9.492   5.831   4.443  0.00  0.00             0
ATOM    883    O   1     1      -9.522   8.754   2.733  0.00  0.00             0
ATOM    884    O   1     1     -11.922   4.186   2.771  0.00  0.00             0
ATOM    885    O   1     1      -9.627   5.848   2.774  0.00  0.00             0
ATOM    886    O   1     1     -12.242  10.350   2.804  0.00  0.00             0
ATOM    887    O   1     1      -9.507   7.315   4.879  0.00  0.00             0
ATOM    888    O   1     1     -12.202  11.673   5.002  0.00  0.00             0
ATOM    889    O   1     1     -10.854   9.541   4.758  0.00  0.00             0
ATOM    890    O   1     1     -13.317   4.970   4.712  0.00  0.00             0
ATOM    891    O   1     1     -10.773   5.068   4.858  0.00  0.00             0
ATOM    892    O   1     1     -13.420   9.391   4.859  0.00  0.00             0
ATOM    893    O   1     1      -9.494   3.044   2.820  0.00  0.00             0
ATOM    894    O   1     1     -11.921   7.458   2.619  0.00  0.00             0
ATOM    895    O   1     1      -3.197  10.101   0.429  0.00  0.00             0
ATOM    896    O   1     1     -10.923   5.830   0.496  0.00  0.00             0
ATOM    897    O   1     1      -8.505   7.474   0.634  0.00  0.00             0
ATOM    898    O   1     1     -11.191   2.905   0.580  0.00  0.00             0
ATOM    899    O   1     1      -8.538   4.316   0.736  0.00  0.00             0
ATOM    900    O   1     1     -11.264   8.551   0.400  0.00  0.00             0
ATOM    901    H   1     1      -9.685  10.940   2.676  0.00  0.00             0
ATOM    902    H   1     1     -12.160   6.589   3.003  0.00  0.00             0
ATOM    903    H   1     1      -8.518  10.565  -0.518  0.00  0.00             0
ATOM    904    H   1     1     -11.083   5.779  -0.458  0.00  0.00             0
ATOM    905    H   1     1      -7.832   7.095   0.044  0.00  0.00             0
ATOM    906    H   1     1     -10.670  11.508  -0.116  0.00  0.00             0
ATOM    907    H   1     1     -10.917   9.299  -0.119  0.00  0.00             0
ATOM    908    H   1     1      -8.153   5.178   0.477  0.00  0.00             0
ATOM    909   Al   1     1     -11.676   1.055   8.964  0.00  0.00             0
ATOM    910   Al   1     1     -14.185  -3.512   8.847  0.00  0.00             0
ATOM    911   Al   1     1     -14.389   2.397   8.939  0.00  0.00             0
ATOM    912   Al   1     1     -11.647  -1.922   8.590  0.00  0.00             0
ATOM    913   Si   1     1     -16.062   2.279  11.683  0.00  0.00             0
ATOM    914   Si   1     1     -13.466  -1.999  11.611  0.00  0.00             0
ATOM    915   Si   1     1     -13.501   3.803  11.738  0.00  0.00             0
ATOM    916   Si   1     1     -10.915  -0.493  11.711  0.00  0.00             0
ATOM    917    O   1     1     -10.730   2.398  10.032  0.00  0.00             0
ATOM    918    O   1     1     -13.385  -2.036  10.009  0.00  0.00             0
ATOM    919    O   1     1     -10.971  -0.447  10.012  0.00  0.00             0
ATOM    920    O   1     1     -13.732   3.836  10.000  0.00  0.00             0
ATOM    921    O   1     1     -10.859   1.026  12.152  0.00  0.00             0
ATOM    922    O   1     1     -13.578   5.338  12.054  0.00  0.00             0
ATOM    923    O   1     1     -12.078   3.272  11.996  0.00  0.00             0
ATOM    924    O   1     1     -14.727  -1.224  11.990  0.00  0.00             0
ATOM    925    O   1     1     -12.199  -1.273  12.157  0.00  0.00             0
ATOM    926    O   1     1     -14.712   2.924  12.245  0.00  0.00             0
ATOM    927    O   1     1     -10.907  -3.269   9.876  0.00  0.00             0
ATOM    928    O   1     1     -13.475   0.970  10.008  0.00  0.00             0
ATOM    929    O   1     1      -4.708   3.991   7.822  0.00  0.00             0
ATOM    930    O   1     1     -12.344  -0.332   7.650  0.00  0.00             0
ATOM    931    O   1     1     -10.224   1.223   7.713  0.00  0.00             0
ATOM    932    O   1     1     -12.595  -3.301   7.740  0.00  0.00             0
ATOM    933    O   1     1     -10.096  -2.155   7.620  0.00  0.00             0
ATOM    934    O   1     1     -12.858   2.396   7.915  0.00  0.00             0
ATOM    935    H   1     1     -10.960   4.999  10.814  0.00  0.00             0
ATOM    936    H   1     1     -13.758   0.199  10.512  0.00  0.00             0
ATOM    937    H   1     1     -10.427   4.460   7.223  0.00  0.00             0
ATOM    938    H   1     1     -12.684   0.181   6.871  0.00  0.00             0
ATOM    939    H   1     1     -10.175   0.684   6.940  0.00  0.00             0
ATOM    940    H   1     1     -12.098   4.504   7.988  0.00  0.00             0
ATOM    941    H   1     1     -13.053   2.809   7.053  0.00  0.00             0
ATOM    942    H   1     1      -9.634  -1.471   7.122  0.00  0.00             0
ATOM    943   Al   1     1     -10.539  -1.592   1.473  0.00  0.00             0
ATOM    944   Al   1     1     -12.938  -6.102   1.739  0.00  0.00             0
ATOM    945   Al   1     1     -12.927   0.052   1.474  0.00  0.00             0
ATOM    946   Al   1     1     -10.403  -4.613   1.597  0.00  0.00             0
ATOM    947   Si   1     1     -14.728  -0.184   4.437  0.00  0.00             0
ATOM    948   Si   1     1     -12.218  -4.699   4.399  0.00  0.00             0
ATOM    949   Si   1     1     -12.189   1.321   4.363  0.00  0.00             0
ATOM    950   Si   1     1      -9.701  -3.251   4.412  0.00  0.00             0
ATOM    951    O   1     1      -9.536  -0.194   2.720  0.00  0.00             0
ATOM    952    O   1     1     -11.987  -4.858   2.778  0.00  0.00             0
ATOM    953    O   1     1      -9.760  -3.166   2.789  0.00  0.00             0
ATOM    954    O   1     1     -12.378   1.369   2.781  0.00  0.00             0
ATOM    955    O   1     1      -9.642  -1.754   4.787  0.00  0.00             0
ATOM    956    O   1     1     -12.050   2.767   4.877  0.00  0.00             0
ATOM    957    O   1     1     -10.850   0.587   4.752  0.00  0.00             0
ATOM    958    O   1     1     -13.451  -3.878   4.666  0.00  0.00             0
ATOM    959    O   1     1     -10.925  -4.014   4.892  0.00  0.00             0
ATOM    960    O   1     1     -13.404   0.504   4.911  0.00  0.00             0
ATOM    961    O   1     1      -9.479  -6.048   2.502  0.00  0.00             0
ATOM    962    O   1     1     -12.057  -1.524   2.622  0.00  0.00             0
ATOM    963    O   1     1      -3.175   1.515   0.403  0.00  0.00             0
ATOM    964    O   1     1     -10.863  -3.156   0.410  0.00  0.00             0
ATOM    965    O   1     1      -8.756  -1.431   0.550  0.00  0.00             0
ATOM    966    O   1     1     -11.387  -5.873   0.424  0.00  0.00             0
ATOM    967    O   1     1      -8.545  -4.808   0.416  0.00  0.00             0
ATOM    968    O   1     1     -11.319  -0.343   0.427  0.00  0.00             0
ATOM    969    H   1     1      -9.587   2.518   3.590  0.00  0.00             0
ATOM    970    H   1     1     -12.829  -1.727   3.154  0.00  0.00             0
ATOM    971    H   1     1      -8.348   1.688  -0.291  0.00  0.00             0
ATOM    972    H   1     1     -11.067  -3.287  -0.487  0.00  0.00             0
ATOM    973    H   1     1      -8.147  -2.142   0.213  0.00  0.00             0
ATOM    974    H   1     1     -10.553   2.212   0.856  0.00  0.00             0
ATOM    975    H   1     1     -10.829   0.139  -0.216  0.00  0.00             0
ATOM    976    H   1     1      -8.044  -4.397  -0.273  0.00  0.00             0
END
