# Supplementary material for: Competing Nuclear Quantum Effects and Hydrogen-Bond Jumps in Hydrated Kaolinite
Source: J Phys Chem Lett. 2023 Feb 6;14(6):1542–7. doi: 10.1021/acs.jpclett.2c03896 (PMC9940297; doi:10.1021/acs.jpclett.2c03896)
Supplement: Supplementary file 1 — jz2c03896_si_001.zip [file jz2c03896_si_001.zip › Clay_NQEs_HBond_Jumps_SI/silica-surface/CL/equil-1/init.pdb]

TITLE     Step:        1700  Bead:       0 positions{angstrom}  cell{angstrom}
CRYST1   10.307   17.884   76.812  91.93 105.05  89.80 P 1           1
ATOM      1   Al   1     1      -9.445   3.145  41.201  0.00  0.00             0
ATOM      2   Al   1     1      -6.835   7.620  41.159  0.00  0.00             0
ATOM      3   Al   1     1      -6.849   1.652  41.133  0.00  0.00             0
ATOM      4   Al   1     1      -9.421   6.128  41.103  0.00  0.00             0
ATOM      5   Si   1     1      -5.114   1.820  38.391  0.00  0.00             0
ATOM      6   Si   1     1      -7.653   6.276  38.360  0.00  0.00             0
ATOM      7   Si   1     1      -7.649   0.285  38.411  0.00  0.00             0
ATOM      8   Si   1     1     -10.173   4.751  38.365  0.00  0.00             0
ATOM      9    O   1     1     -10.405   1.938  40.014  0.00  0.00             0
ATOM     10    O   1     1      -7.789   6.376  39.964  0.00  0.00             0
ATOM     11    O   1     1     -10.037   4.699  39.970  0.00  0.00             0
ATOM     12    O   1     1      -7.491   0.197  40.030  0.00  0.00             0
ATOM     13    O   1     1     -10.138   3.266  37.872  0.00  0.00             0
ATOM     14    O   1     1      -7.596  -1.189  37.913  0.00  0.00             0
ATOM     15    O   1     1      -9.026   0.934  38.127  0.00  0.00             0
ATOM     16    O   1     1      -6.373   5.461  38.052  0.00  0.00             0
ATOM     17    O   1     1      -8.935   5.545  37.864  0.00  0.00             0
ATOM     18    O   1     1      -6.438   1.133  37.962  0.00  0.00             0
ATOM     19    O   1     1     -10.303   7.530  40.082  0.00  0.00             0
ATOM     20    O   1     1      -7.773   3.036  40.099  0.00  0.00             0
ATOM     21    O   1     1      -6.063   0.200  42.161  0.00  0.00             0
ATOM     22    O   1     1      -8.656   4.679  42.151  0.00  0.00             0
ATOM     23    O   1     1     -11.023   3.019  42.273  0.00  0.00             0
ATOM     24    O   1     1      -8.423   7.478  42.225  0.00  0.00             0
ATOM     25    O   1     1     -11.025   6.286  42.219  0.00  0.00             0
ATOM     26    O   1     1      -8.449   1.814  42.258  0.00  0.00             0
ATOM     27    H   1     1     -10.110  -0.918  39.297  0.00  0.00             0
ATOM     28    H   1     1      -7.287   3.817  39.803  0.00  0.00             0
ATOM     29    H   1     1     -10.254   0.150  42.134  0.00  0.00             0
ATOM     30    H   1     1      -7.690   4.647  42.230  0.00  0.00             0
ATOM     31    H   1     1     -11.286   3.071  43.203  0.00  0.00             0
ATOM     32    H   1     1      -8.751  -1.381  43.162  0.00  0.00             0
ATOM     33    H   1     1      -8.470   1.369  43.115  0.00  0.00             0
ATOM     34    H   1     1     -11.015   5.839  43.075  0.00  0.00             0
ATOM     35   Al   1     1     -11.222   2.909  48.254  0.00  0.00             0
ATOM     36   Al   1     1      -8.624   7.377  48.247  0.00  0.00             0
ATOM     37   Al   1     1      -8.630   1.393  48.224  0.00  0.00             0
ATOM     38   Al   1     1     -11.188   5.868  48.218  0.00  0.00             0
ATOM     39   Si   1     1      -6.873   1.535  45.470  0.00  0.00             0
ATOM     40   Si   1     1      -9.424   6.008  45.458  0.00  0.00             0
ATOM     41   Si   1     1      -9.396   0.012  45.484  0.00  0.00             0
ATOM     42   Si   1     1     -11.947   4.485  45.480  0.00  0.00             0
ATOM     43    O   1     1     -12.182   1.646  47.087  0.00  0.00             0
ATOM     44    O   1     1      -9.580   6.116  47.077  0.00  0.00             0
ATOM     45    O   1     1     -11.779   4.413  47.090  0.00  0.00             0
ATOM     46    O   1     1      -9.221  -0.067  47.094  0.00  0.00             0
ATOM     47    O   1     1     -11.886   3.008  44.976  0.00  0.00             0
ATOM     48    O   1     1      -9.328  -1.461  44.971  0.00  0.00             0
ATOM     49    O   1     1     -10.772   0.667  45.225  0.00  0.00             0
ATOM     50    O   1     1      -8.166   5.143  45.211  0.00  0.00             0
ATOM     51    O   1     1     -10.739   5.325  44.967  0.00  0.00             0
ATOM     52    O   1     1      -8.190   0.858  44.975  0.00  0.00             0
ATOM     53    O   1     1     -12.102   7.265  47.176  0.00  0.00             0
ATOM     54    O   1     1      -9.548   2.790  47.184  0.00  0.00             0
ATOM     55    O   1     1      -7.955  -0.087  49.355  0.00  0.00             0
ATOM     56    O   1     1     -10.519   4.383  49.353  0.00  0.00             0
ATOM     57    O   1     1     -12.857   2.743  49.320  0.00  0.00             0
ATOM     58    O   1     1     -10.258   7.211  49.312  0.00  0.00             0
ATOM     59    O   1     1     -12.868   5.960  49.246  0.00  0.00             0
ATOM     60    O   1     1     -10.309   1.486  49.256  0.00  0.00             0
ATOM     61    H   1     1     -11.687  -0.880  46.875  0.00  0.00             0
ATOM     62    H   1     1      -9.098   3.592  46.887  0.00  0.00             0
ATOM     63    H   1     1     -13.187  -0.044  50.315  0.00  0.00             0
ATOM     64    H   1     1     -10.591   4.436  50.312  0.00  0.00             0
ATOM     65    H   1     1     -13.452   3.153  49.956  0.00  0.00             0
ATOM     66    H   1     1     -10.886  -1.317  49.943  0.00  0.00             0
ATOM     67    H   1     1     -10.939   0.773  49.431  0.00  0.00             0
ATOM     68    H   1     1     -13.489   5.238  49.419  0.00  0.00             0
ATOM     69   Al   1     1      -9.405  12.094  41.163  0.00  0.00             0
ATOM     70   Al   1     1      -6.852  16.576  41.172  0.00  0.00             0
ATOM     71   Al   1     1      -6.802  10.591  41.113  0.00  0.00             0
ATOM     72   Al   1     1      -9.416  15.071  41.093  0.00  0.00             0
ATOM     73   Si   1     1      -5.039  10.746  38.376  0.00  0.00             0
ATOM     74   Si   1     1      -7.647  15.218  38.373  0.00  0.00             0
ATOM     75   Si   1     1      -7.580   9.229  38.381  0.00  0.00             0
ATOM     76   Si   1     1     -10.177  13.700  38.355  0.00  0.00             0
ATOM     77    O   1     1     -10.323  10.855  39.966  0.00  0.00             0
ATOM     78    O   1     1      -7.791  15.291  39.990  0.00  0.00             0
ATOM     79    O   1     1     -10.017  13.602  39.968  0.00  0.00             0
ATOM     80    O   1     1      -7.445   9.146  39.969  0.00  0.00             0
ATOM     81    O   1     1     -10.114  12.228  37.836  0.00  0.00             0
ATOM     82    O   1     1      -7.619   7.754  37.844  0.00  0.00             0
ATOM     83    O   1     1      -8.910   9.949  38.052  0.00  0.00             0
ATOM     84    O   1     1      -6.396  14.363  38.059  0.00  0.00             0
ATOM     85    O   1     1      -8.961  14.540  37.880  0.00  0.00             0
ATOM     86    O   1     1      -6.316   9.984  37.874  0.00  0.00             0
ATOM     87    O   1     1     -10.348  16.396  40.015  0.00  0.00             0
ATOM     88    O   1     1      -7.713  11.990  40.084  0.00  0.00             0
ATOM     89    O   1     1      -6.017   9.125  42.110  0.00  0.00             0
ATOM     90    O   1     1      -8.642  13.613  42.151  0.00  0.00             0
ATOM     91    O   1     1     -10.990  11.934  42.226  0.00  0.00             0
ATOM     92    O   1     1      -8.437  16.420  42.232  0.00  0.00             0
ATOM     93    O   1     1     -11.018  15.219  42.213  0.00  0.00             0
ATOM     94    O   1     1      -8.414  10.734  42.222  0.00  0.00             0
ATOM     95    H   1     1      -9.845   8.359  39.885  0.00  0.00             0
ATOM     96    H   1     1      -7.233  12.803  39.871  0.00  0.00             0
ATOM     97    H   1     1     -10.241   9.147  42.259  0.00  0.00             0
ATOM     98    H   1     1      -7.678  13.659  42.240  0.00  0.00             0
ATOM     99    H   1     1     -11.241  12.026  43.156  0.00  0.00             0
ATOM    100    H   1     1      -8.658   7.548  43.161  0.00  0.00             0
ATOM    101    H   1     1      -8.417  10.322  43.096  0.00  0.00             0
ATOM    102    H   1     1     -10.988  14.796  43.081  0.00  0.00             0
ATOM    103   Al   1     1     -11.191  11.845  48.243  0.00  0.00             0
ATOM    104   Al   1     1      -8.595  16.318  48.248  0.00  0.00             0
ATOM    105   Al   1     1      -8.598  10.334  48.212  0.00  0.00             0
ATOM    106   Al   1     1     -11.156  14.804  48.215  0.00  0.00             0
ATOM    107   Si   1     1      -6.836  10.480  45.456  0.00  0.00             0
ATOM    108   Si   1     1      -9.397  14.949  45.458  0.00  0.00             0
ATOM    109   Si   1     1      -9.358   8.955  45.473  0.00  0.00             0
ATOM    110   Si   1     1     -11.918  13.425  45.474  0.00  0.00             0
ATOM    111    O   1     1     -12.147  10.585  47.070  0.00  0.00             0
ATOM    112    O   1     1      -9.552  15.050  47.077  0.00  0.00             0
ATOM    113    O   1     1     -11.749  13.349  47.083  0.00  0.00             0
ATOM    114    O   1     1      -9.188   8.881  47.082  0.00  0.00             0
ATOM    115    O   1     1     -11.854  11.951  44.962  0.00  0.00             0
ATOM    116    O   1     1      -9.290   7.480  44.965  0.00  0.00             0
ATOM    117    O   1     1     -10.732   9.613  45.206  0.00  0.00             0
ATOM    118    O   1     1      -8.138  14.088  45.207  0.00  0.00             0
ATOM    119    O   1     1     -10.712  14.269  44.962  0.00  0.00             0
ATOM    120    O   1     1      -8.152   9.800  44.960  0.00  0.00             0
ATOM    121    O   1     1     -12.072  16.203  47.178  0.00  0.00             0
ATOM    122    O   1     1      -9.512  11.736  47.176  0.00  0.00             0
ATOM    123    O   1     1      -7.926   8.855  49.345  0.00  0.00             0
ATOM    124    O   1     1     -10.487  13.322  49.347  0.00  0.00             0
ATOM    125    O   1     1     -12.826  11.684  49.304  0.00  0.00             0
ATOM    126    O   1     1     -10.228  16.150  49.311  0.00  0.00             0
ATOM    127    O   1     1     -12.835  14.897  49.248  0.00  0.00             0
ATOM    128    O   1     1     -10.281  10.424  49.240  0.00  0.00             0
ATOM    129    H   1     1     -11.652   8.069  46.884  0.00  0.00             0
ATOM    130    H   1     1      -9.059  12.546  46.905  0.00  0.00             0
ATOM    131    H   1     1     -13.137   8.910  50.300  0.00  0.00             0
ATOM    132    H   1     1     -10.566  13.369  50.305  0.00  0.00             0
ATOM    133    H   1     1     -13.423  12.086  49.944  0.00  0.00             0
ATOM    134    H   1     1     -10.830   7.613  49.974  0.00  0.00             0
ATOM    135    H   1     1     -10.898   9.696  49.400  0.00  0.00             0
ATOM    136    H   1     1     -13.453  14.173  49.422  0.00  0.00             0
ATOM    137   Al   1     1      -4.294   3.165  41.180  0.00  0.00             0
ATOM    138   Al   1     1      -1.702   7.639  41.157  0.00  0.00             0
ATOM    139   Al   1     1      -1.712   1.658  41.131  0.00  0.00             0
ATOM    140   Al   1     1      -4.254   6.147  41.072  0.00  0.00             0
ATOM    141   Si   1     1       0.034   1.808  38.417  0.00  0.00             0
ATOM    142   Si   1     1      -2.481   6.279  38.350  0.00  0.00             0
ATOM    143   Si   1     1      -2.499   0.286  38.391  0.00  0.00             0
ATOM    144   Si   1     1      -5.019   4.759  38.346  0.00  0.00             0
ATOM    145    O   1     1      -5.229   1.938  40.017  0.00  0.00             0
ATOM    146    O   1     1      -2.620   6.367  39.973  0.00  0.00             0
ATOM    147    O   1     1      -4.882   4.694  39.968  0.00  0.00             0
ATOM    148    O   1     1      -2.334   0.213  40.006  0.00  0.00             0
ATOM    149    O   1     1      -5.004   3.279  37.877  0.00  0.00             0
ATOM    150    O   1     1      -2.446  -1.195  37.908  0.00  0.00             0
ATOM    151    O   1     1      -3.869   0.943  38.101  0.00  0.00             0
ATOM    152    O   1     1      -1.218   5.435  38.050  0.00  0.00             0
ATOM    153    O   1     1      -3.777   5.560  37.873  0.00  0.00             0
ATOM    154    O   1     1      -1.269   1.114  37.921  0.00  0.00             0
ATOM    155    O   1     1      -5.195   7.462  39.964  0.00  0.00             0
ATOM    156    O   1     1      -2.610   3.054  40.099  0.00  0.00             0
ATOM    157    O   1     1     -11.225   0.191  42.148  0.00  0.00             0
ATOM    158    O   1     1      -3.503   4.693  42.150  0.00  0.00             0
ATOM    159    O   1     1      -5.877   3.031  42.264  0.00  0.00             0
ATOM    160    O   1     1      -3.297   7.498  42.200  0.00  0.00             0
ATOM    161    O   1     1      -5.854   6.296  42.184  0.00  0.00             0
ATOM    162    O   1     1      -3.295   1.822  42.251  0.00  0.00             0
ATOM    163    H   1     1      -4.954  -0.876  39.332  0.00  0.00             0
ATOM    164    H   1     1      -2.160   3.864  39.824  0.00  0.00             0
ATOM    165    H   1     1      -5.094   0.144  42.139  0.00  0.00             0
ATOM    166    H   1     1      -2.537   4.689  42.231  0.00  0.00             0
ATOM    167    H   1     1      -6.116   3.069  43.201  0.00  0.00             0
ATOM    168    H   1     1      -3.597  -1.377  43.166  0.00  0.00             0
ATOM    169    H   1     1      -3.330   1.378  43.109  0.00  0.00             0
ATOM    170    H   1     1      -5.835   5.808  43.018  0.00  0.00             0
ATOM    171   Al   1     1      -6.068   2.909  48.253  0.00  0.00             0
ATOM    172   Al   1     1      -3.471   7.378  48.241  0.00  0.00             0
ATOM    173   Al   1     1      -3.476   1.392  48.225  0.00  0.00             0
ATOM    174   Al   1     1      -6.032   5.868  48.214  0.00  0.00             0
ATOM    175   Si   1     1      -1.720   1.537  45.468  0.00  0.00             0
ATOM    176   Si   1     1      -4.272   6.008  45.453  0.00  0.00             0
ATOM    177   Si   1     1      -4.241   0.012  45.485  0.00  0.00             0
ATOM    178   Si   1     1      -6.794   4.483  45.479  0.00  0.00             0
ATOM    179    O   1     1      -7.031   1.646  47.088  0.00  0.00             0
ATOM    180    O   1     1      -4.428   6.117  47.073  0.00  0.00             0
ATOM    181    O   1     1      -6.625   4.412  47.089  0.00  0.00             0
ATOM    182    O   1     1      -4.065  -0.068  47.095  0.00  0.00             0
ATOM    183    O   1     1      -6.732   3.006  44.975  0.00  0.00             0
ATOM    184    O   1     1      -4.173  -1.461  44.972  0.00  0.00             0
ATOM    185    O   1     1      -5.618   0.665  45.228  0.00  0.00             0
ATOM    186    O   1     1      -3.012   5.145  45.210  0.00  0.00             0
ATOM    187    O   1     1      -5.585   5.321  44.964  0.00  0.00             0
ATOM    188    O   1     1      -3.037   0.860  44.976  0.00  0.00             0
ATOM    189    O   1     1      -6.949   7.266  47.177  0.00  0.00             0
ATOM    190    O   1     1      -4.395   2.788  47.184  0.00  0.00             0
ATOM    191    O   1     1     -13.109  -0.089  49.357  0.00  0.00             0
ATOM    192    O   1     1      -5.363   4.384  49.352  0.00  0.00             0
ATOM    193    O   1     1      -7.703   2.745  49.321  0.00  0.00             0
ATOM    194    O   1     1      -5.104   7.212  49.309  0.00  0.00             0
ATOM    195    O   1     1      -7.711   5.959  49.247  0.00  0.00             0
ATOM    196    O   1     1      -5.157   1.485  49.255  0.00  0.00             0
ATOM    197    H   1     1      -6.534  -0.884  46.868  0.00  0.00             0
ATOM    198    H   1     1      -3.945   3.589  46.883  0.00  0.00             0
ATOM    199    H   1     1      -8.033  -0.047  50.314  0.00  0.00             0
ATOM    200    H   1     1      -5.440   4.435  50.310  0.00  0.00             0
ATOM    201    H   1     1      -8.298   3.147  49.963  0.00  0.00             0
ATOM    202    H   1     1      -5.727  -1.317  49.949  0.00  0.00             0
ATOM    203    H   1     1      -5.788   0.770  49.425  0.00  0.00             0
ATOM    204    H   1     1      -8.326   5.232  49.417  0.00  0.00             0
ATOM    205   Al   1     1      -4.259  12.096  41.169  0.00  0.00             0
ATOM    206   Al   1     1      -1.700  16.578  41.170  0.00  0.00             0
ATOM    207   Al   1     1      -1.674  10.604  41.112  0.00  0.00             0
ATOM    208   Al   1     1      -4.271  15.076  41.090  0.00  0.00             0
ATOM    209   Si   1     1       0.112  10.763  38.362  0.00  0.00             0
ATOM    210   Si   1     1      -2.506  15.215  38.377  0.00  0.00             0
ATOM    211   Si   1     1      -2.409   9.232  38.367  0.00  0.00             0
ATOM    212   Si   1     1      -5.030  13.686  38.349  0.00  0.00             0
ATOM    213    O   1     1      -5.193  10.852  39.977  0.00  0.00             0
ATOM    214    O   1     1      -2.658  15.303  39.994  0.00  0.00             0
ATOM    215    O   1     1      -4.886  13.612  39.968  0.00  0.00             0
ATOM    216    O   1     1      -2.253   9.170  39.978  0.00  0.00             0
ATOM    217    O   1     1      -4.990  12.210  37.862  0.00  0.00             0
ATOM    218    O   1     1      -2.398   7.754  37.883  0.00  0.00             0
ATOM    219    O   1     1      -3.759   9.931  38.065  0.00  0.00             0
ATOM    220    O   1     1      -1.248  14.356  38.095  0.00  0.00             0
ATOM    221    O   1     1      -3.807  14.521  37.877  0.00  0.00             0
ATOM    222    O   1     1      -1.170  10.032  37.873  0.00  0.00             0
ATOM    223    O   1     1      -5.197  16.409  40.024  0.00  0.00             0
ATOM    224    O   1     1      -2.568  11.999  40.079  0.00  0.00             0
ATOM    225    O   1     1     -11.205   9.146  42.162  0.00  0.00             0
ATOM    226    O   1     1      -3.496  13.624  42.145  0.00  0.00             0
ATOM    227    O   1     1      -5.843  11.935  42.237  0.00  0.00             0
ATOM    228    O   1     1      -3.282  16.435  42.235  0.00  0.00             0
ATOM    229    O   1     1      -5.863  15.227  42.220  0.00  0.00             0
ATOM    230    O   1     1      -3.269  10.758  42.221  0.00  0.00             0
ATOM    231    H   1     1      -4.938   7.880  39.132  0.00  0.00             0
ATOM    232    H   1     1      -2.110  12.805  39.805  0.00  0.00             0
ATOM    233    H   1     1      -5.046   9.094  42.085  0.00  0.00             0
ATOM    234    H   1     1      -2.531  13.668  42.222  0.00  0.00             0
ATOM    235    H   1     1      -6.082  12.023  43.170  0.00  0.00             0
ATOM    236    H   1     1      -3.554   7.568  43.130  0.00  0.00             0
ATOM    237    H   1     1      -3.292  10.308  43.076  0.00  0.00             0
ATOM    238    H   1     1      -5.831  14.803  43.088  0.00  0.00             0
ATOM    239   Al   1     1      -6.036  11.845  48.246  0.00  0.00             0
ATOM    240   Al   1     1      -3.441  16.316  48.250  0.00  0.00             0
ATOM    241   Al   1     1      -3.443  10.334  48.206  0.00  0.00             0
ATOM    242   Al   1     1      -6.004  14.804  48.217  0.00  0.00             0
ATOM    243   Si   1     1      -1.683  10.478  45.450  0.00  0.00             0
ATOM    244   Si   1     1      -4.242  14.949  45.459  0.00  0.00             0
ATOM    245   Si   1     1      -4.206   8.954  45.466  0.00  0.00             0
ATOM    246   Si   1     1      -6.765  13.427  45.476  0.00  0.00             0
ATOM    247    O   1     1      -6.992  10.585  47.073  0.00  0.00             0
ATOM    248    O   1     1      -4.398  15.050  47.078  0.00  0.00             0
ATOM    249    O   1     1      -6.598  13.351  47.084  0.00  0.00             0
ATOM    250    O   1     1      -4.035   8.879  47.078  0.00  0.00             0
ATOM    251    O   1     1      -6.701  11.953  44.965  0.00  0.00             0
ATOM    252    O   1     1      -4.141   7.479  44.960  0.00  0.00             0
ATOM    253    O   1     1      -5.580   9.614  45.206  0.00  0.00             0
ATOM    254    O   1     1      -2.984  14.086  45.207  0.00  0.00             0
ATOM    255    O   1     1      -5.558  14.270  44.964  0.00  0.00             0
ATOM    256    O   1     1      -2.999   9.798  44.958  0.00  0.00             0
ATOM    257    O   1     1      -6.920  16.202  47.178  0.00  0.00             0
ATOM    258    O   1     1      -4.360  11.736  47.174  0.00  0.00             0
ATOM    259    O   1     1     -13.079   8.857  49.341  0.00  0.00             0
ATOM    260    O   1     1      -5.335  13.320  49.348  0.00  0.00             0
ATOM    261    O   1     1      -7.672  11.682  49.308  0.00  0.00             0
ATOM    262    O   1     1      -5.075  16.148  49.312  0.00  0.00             0
ATOM    263    O   1     1      -7.683  14.899  49.249  0.00  0.00             0
ATOM    264    O   1     1      -5.125  10.425  49.239  0.00  0.00             0
ATOM    265    H   1     1      -6.495   8.069  46.887  0.00  0.00             0
ATOM    266    H   1     1      -3.908  12.544  46.895  0.00  0.00             0
ATOM    267    H   1     1      -7.982   8.912  50.304  0.00  0.00             0
ATOM    268    H   1     1      -5.408  13.373  50.306  0.00  0.00             0
ATOM    269    H   1     1      -8.265  12.093  49.946  0.00  0.00             0
ATOM    270    H   1     1      -5.678   7.610  49.972  0.00  0.00             0
ATOM    271    H   1     1      -5.737   9.693  49.401  0.00  0.00             0
ATOM    272    H   1     1      -8.307  14.181  49.428  0.00  0.00             0
ATOM    273    O   1     1      -7.467  -0.313  31.503  0.00  0.00             0
ATOM    274    H   1     1      -7.212  -0.779  30.709  0.00  0.00             0
ATOM    275    H   1     1       2.751   0.594  31.201  0.00  0.00             0
ATOM    276    O   1     1      -7.573   2.023  30.014  0.00  0.00             0
ATOM    277    H   1     1      -6.994   2.791  30.095  0.00  0.00             0
ATOM    278    H   1     1       1.825   2.338  30.072  0.00  0.00             0
ATOM    279    O   1     1       0.040   5.838  29.439  0.00  0.00             0
ATOM    280    H   1     1      -9.533   5.814  28.823  0.00  0.00             0
ATOM    281    H   1     1      -0.204   6.775  29.458  0.00  0.00             0
ATOM    282    O   1     1      -7.156   7.748  30.334  0.00  0.00             0
ATOM    283    H   1     1      -6.557   7.124  30.751  0.00  0.00             0
ATOM    284    H   1     1       3.434   7.802  29.426  0.00  0.00             0
ATOM    285    O   1     1      -7.190  10.911  27.849  0.00  0.00             0
ATOM    286    H   1     1      -6.405  11.136  28.374  0.00  0.00             0
ATOM    287    H   1     1       2.367  10.943  28.460  0.00  0.00             0
ATOM    288    O   1     1      -9.483  15.600  30.366  0.00  0.00             0
ATOM    289    H   1     1      -8.667  15.893  29.961  0.00  0.00             0
ATOM    290    H   1     1       0.223  16.353  30.280  0.00  0.00             0
ATOM    291    O   1     1      -3.653  -0.316  29.500  0.00  0.00             0
ATOM    292    H   1     1      -2.702  -0.255  29.643  0.00  0.00             0
ATOM    293    H   1     1      -4.001  -0.286  30.391  0.00  0.00             0
ATOM    294    O   1     1      -5.424   3.732  29.892  0.00  0.00             0
ATOM    295    H   1     1      -4.970   3.321  29.145  0.00  0.00             0
ATOM    296    H   1     1      -5.310   4.677  29.722  0.00  0.00             0
ATOM    297    O   1     1      -4.796   6.239  29.064  0.00  0.00             0
ATOM    298    H   1     1      -4.243   6.031  28.306  0.00  0.00             0
ATOM    299    H   1     1      -4.300   6.917  29.533  0.00  0.00             0
ATOM    300    O   1     1      -3.382   8.427  29.962  0.00  0.00             0
ATOM    301    H   1     1      -2.417   8.448  29.967  0.00  0.00             0
ATOM    302    H   1     1      -3.668   8.618  30.862  0.00  0.00             0
ATOM    303    O   1     1      -4.837  11.702  28.952  0.00  0.00             0
ATOM    304    H   1     1      -4.328  11.633  28.141  0.00  0.00             0
ATOM    305    H   1     1      -5.053  12.646  29.030  0.00  0.00             0
ATOM    306    O   1     1      -5.318  14.370  29.089  0.00  0.00             0
ATOM    307    H   1     1      -4.538  14.580  28.556  0.00  0.00             0
ATOM    308    H   1     1      -5.073  14.586  30.007  0.00  0.00             0
ATOM    309    O   1     1      -0.917  -0.183  29.775  0.00  0.00             0
ATOM    310    H   1     1      -0.849  -0.227  28.810  0.00  0.00             0
ATOM    311    H   1     1      -0.633   0.715  29.980  0.00  0.00             0
ATOM    312    O   1     1       0.011   2.441  29.732  0.00  0.00             0
ATOM    313    H   1     1       0.103   2.448  28.771  0.00  0.00             0
ATOM    314    H   1     1      -0.772   2.980  29.877  0.00  0.00             0
ATOM    315    O   1     1      -2.141   4.166  29.458  0.00  0.00             0
ATOM    316    H   1     1      -1.412   4.770  29.270  0.00  0.00             0
ATOM    317    H   1     1      -2.543   4.583  30.228  0.00  0.00             0
ATOM    318    O   1     1      -0.695   8.469  29.181  0.00  0.00             0
ATOM    319    H   1     1      -0.885   8.576  28.242  0.00  0.00             0
ATOM    320    H   1     1      -0.143   9.228  29.396  0.00  0.00             0
ATOM    321    O   1     1       0.729  10.869  29.181  0.00  0.00             0
ATOM    322    H   1     1       0.417  11.055  28.285  0.00  0.00             0
ATOM    323    H   1     1       0.400  11.609  29.700  0.00  0.00             0
ATOM    324    O   1     1      -0.430  13.236  30.110  0.00  0.00             0
ATOM    325    H   1     1       0.131  14.019  30.209  0.00  0.00             0
ATOM    326    H   1     1      -1.124  13.413  30.753  0.00  0.00             0
ATOM    327    O   1     1      -7.364  16.468  33.982  0.00  0.00             0
ATOM    328    H   1     1      -7.357  16.864  33.092  0.00  0.00             0
ATOM    329    H   1     1       3.424  -0.779  34.486  0.00  0.00             0
ATOM    330    O   1     1      -8.924   2.791  32.894  0.00  0.00             0
ATOM    331    H   1     1      -7.984   2.786  33.110  0.00  0.00             0
ATOM    332    H   1     1       1.201   3.694  32.600  0.00  0.00             0
ATOM    333    O   1     1       0.660   5.310  32.124  0.00  0.00             0
ATOM    334    H   1     1      -9.919   5.349  31.203  0.00  0.00             0
ATOM    335    H   1     1       1.114   6.156  32.234  0.00  0.00             0
ATOM    336    O   1     1      -8.928   7.896  32.425  0.00  0.00             0
ATOM    337    H   1     1      -8.256   8.029  31.741  0.00  0.00             0
ATOM    338    H   1     1       1.749   8.144  33.272  0.00  0.00             0
ATOM    339    O   1     1       1.229  11.835  32.723  0.00  0.00             0
ATOM    340    H   1     1      -8.119  11.715  32.749  0.00  0.00             0
ATOM    341    H   1     1       1.146  12.796  32.704  0.00  0.00             0
ATOM    342    O   1     1      -9.147  14.582  32.924  0.00  0.00             0
ATOM    343    H   1     1      -9.316  15.018  32.080  0.00  0.00             0
ATOM    344    H   1     1       1.867  15.100  33.316  0.00  0.00             0
ATOM    345    O   1     1      -4.339  17.688  32.154  0.00  0.00             0
ATOM    346    H   1     1      -3.974  17.593  33.040  0.00  0.00             0
ATOM    347    H   1     1      -4.495   0.759  32.062  0.00  0.00             0
ATOM    348    O   1     1      -4.222   2.520  32.020  0.00  0.00             0
ATOM    349    H   1     1      -3.271   2.453  31.919  0.00  0.00             0
ATOM    350    H   1     1      -4.557   2.995  31.246  0.00  0.00             0
ATOM    351    O   1     1      -5.497   6.402  32.163  0.00  0.00             0
ATOM    352    H   1     1      -4.655   6.024  31.883  0.00  0.00             0
ATOM    353    H   1     1      -5.275   7.331  32.325  0.00  0.00             0
ATOM    354    O   1     1      -4.459   8.888  32.466  0.00  0.00             0
ATOM    355    H   1     1      -3.893   8.754  33.238  0.00  0.00             0
ATOM    356    H   1     1      -4.446   9.834  32.277  0.00  0.00             0
ATOM    357    O   1     1      -4.074  11.447  31.585  0.00  0.00             0
ATOM    358    H   1     1      -3.117  11.367  31.635  0.00  0.00             0
ATOM    359    H   1     1      -4.283  11.473  30.642  0.00  0.00             0
ATOM    360    O   1     1      -4.686  15.026  31.625  0.00  0.00             0
ATOM    361    H   1     1      -3.754  14.756  31.690  0.00  0.00             0
ATOM    362    H   1     1      -4.671  15.982  31.777  0.00  0.00             0
ATOM    363    O   1     1      -1.196  16.848  32.937  0.00  0.00             0
ATOM    364    H   1     1      -0.505  16.950  33.604  0.00  0.00             0
ATOM    365    H   1     1      -1.299  -0.184  32.492  0.00  0.00             0
ATOM    366    O   1     1      -1.425   1.763  32.339  0.00  0.00             0
ATOM    367    H   1     1      -0.523   2.076  32.284  0.00  0.00             0
ATOM    368    H   1     1      -1.696   1.928  33.253  0.00  0.00             0
ATOM    369    O   1     1      -2.882   5.633  31.706  0.00  0.00             0
ATOM    370    H   1     1      -2.810   5.220  32.579  0.00  0.00             0
ATOM    371    H   1     1      -2.350   6.431  31.775  0.00  0.00             0
ATOM    372    O   1     1      -1.358   8.011  32.241  0.00  0.00             0
ATOM    373    H   1     1      -0.403   7.886  32.278  0.00  0.00             0
ATOM    374    H   1     1      -1.428   8.961  32.102  0.00  0.00             0
ATOM    375    O   1     1      -1.403  10.785  32.139  0.00  0.00             0
ATOM    376    H   1     1      -0.498  11.103  32.096  0.00  0.00             0
ATOM    377    H   1     1      -1.628  10.846  33.080  0.00  0.00             0
ATOM    378    O   1     1      -2.105  14.351  32.034  0.00  0.00             0
ATOM    379    H   1     1      -2.329  13.933  32.878  0.00  0.00             0
ATOM    380    H   1     1      -1.719  15.202  32.275  0.00  0.00             0
ATOM    381    O   1     1      -9.835  -0.653  35.060  0.00  0.00             0
ATOM    382    H   1     1      -8.948  -0.865  34.741  0.00  0.00             0
ATOM    383    H   1     1       0.498   0.288  35.255  0.00  0.00             0
ATOM    384    O   1     1      -9.884   2.113  35.318  0.00  0.00             0
ATOM    385    H   1     1      -9.495   2.402  34.476  0.00  0.00             0
ATOM    386    H   1     1       0.618   2.801  35.951  0.00  0.00             0
ATOM    387    O   1     1      -0.417   6.095  34.652  0.00  0.00             0
ATOM    388    H   1     1     -10.388   5.788  33.808  0.00  0.00             0
ATOM    389    H   1     1       0.152   6.824  34.902  0.00  0.00             0
ATOM    390    O   1     1      -8.889   8.230  35.259  0.00  0.00             0
ATOM    391    H   1     1      -8.440   7.988  36.064  0.00  0.00             0
ATOM    392    H   1     1       1.158   9.152  35.356  0.00  0.00             0
ATOM    393    O   1     1      -9.661  10.980  35.238  0.00  0.00             0
ATOM    394    H   1     1      -9.394  11.287  34.357  0.00  0.00             0
ATOM    395    H   1     1       0.740  11.737  35.811  0.00  0.00             0
ATOM    396    O   1     1     -10.744  14.591  35.171  0.00  0.00             0
ATOM    397    H   1     1     -10.256  14.495  34.347  0.00  0.00             0
ATOM    398    H   1     1      -0.204  15.477  35.449  0.00  0.00             0
ATOM    399    O   1     1      -5.898   0.417  35.154  0.00  0.00             0
ATOM    400    H   1     1      -4.978   0.158  35.061  0.00  0.00             0
ATOM    401    H   1     1      -5.987   1.291  34.761  0.00  0.00             0
ATOM    402    O   1     1      -6.267   2.863  33.851  0.00  0.00             0
ATOM    403    H   1     1      -5.551   2.774  33.210  0.00  0.00             0
ATOM    404    H   1     1      -6.074   3.692  34.298  0.00  0.00             0
ATOM    405    O   1     1      -5.446   5.418  34.714  0.00  0.00             0
ATOM    406    H   1     1      -5.565   5.762  33.816  0.00  0.00             0
ATOM    407    H   1     1      -5.441   6.205  35.273  0.00  0.00             0
ATOM    408    O   1     1      -5.130   7.785  36.072  0.00  0.00             0
ATOM    409    H   1     1      -4.270   7.936  35.659  0.00  0.00             0
ATOM    410    H   1     1      -5.575   8.620  36.035  0.00  0.00             0
ATOM    411    O   1     1      -6.345  11.956  33.142  0.00  0.00             0
ATOM    412    H   1     1      -5.587  11.804  32.576  0.00  0.00             0
ATOM    413    H   1     1      -6.123  12.763  33.612  0.00  0.00             0
ATOM    414    O   1     1      -5.467  14.405  34.140  0.00  0.00             0
ATOM    415    H   1     1      -5.195  14.568  33.224  0.00  0.00             0
ATOM    416    H   1     1      -6.108  15.101  34.291  0.00  0.00             0
ATOM    417    O   1     1      -3.284  -0.342  34.646  0.00  0.00             0
ATOM    418    H   1     1      -2.547  -0.745  34.174  0.00  0.00             0
ATOM    419    H   1     1      -2.959   0.548  34.849  0.00  0.00             0
ATOM    420    O   1     1      -2.259   2.150  34.902  0.00  0.00             0
ATOM    421    H   1     1      -1.340   2.174  35.201  0.00  0.00             0
ATOM    422    H   1     1      -2.516   3.075  34.764  0.00  0.00             0
ATOM    423    O   1     1      -2.797   4.727  34.281  0.00  0.00             0
ATOM    424    H   1     1      -2.102   5.313  34.610  0.00  0.00             0
ATOM    425    H   1     1      -3.649   5.054  34.599  0.00  0.00             0
ATOM    426    O   1     1      -2.869   8.293  34.603  0.00  0.00             0
ATOM    427    H   1     1      -2.192   7.940  34.020  0.00  0.00             0
ATOM    428    H   1     1      -2.573   9.195  34.794  0.00  0.00             0
ATOM    429    O   1     1      -2.040  10.854  34.773  0.00  0.00             0
ATOM    430    H   1     1      -1.120  10.921  35.067  0.00  0.00             0
ATOM    431    H   1     1      -2.395  11.756  34.787  0.00  0.00             0
ATOM    432    O   1     1      -2.829  13.434  34.504  0.00  0.00             0
ATOM    433    H   1     1      -2.127  13.963  34.912  0.00  0.00             0
ATOM    434    H   1     1      -3.672  13.870  34.664  0.00  0.00             0
ATOM    435    O   1     1      -4.423  -0.870  15.696  0.00  0.00             0
ATOM    436    H   1     1      -3.776  -0.156  15.670  0.00  0.00             0
ATOM    437    H   1     1       5.447  -0.864  14.842  0.00  0.00             0
ATOM    438    O   1     1      -5.224   2.527  16.381  0.00  0.00             0
ATOM    439    H   1     1      -4.411   2.047  16.192  0.00  0.00             0
ATOM    440    H   1     1       5.361   3.448  16.304  0.00  0.00             0
ATOM    441    O   1     1       5.984   5.096  16.596  0.00  0.00             0
ATOM    442    H   1     1      -3.514   5.245  17.109  0.00  0.00             0
ATOM    443    H   1     1       5.712   5.959  16.272  0.00  0.00             0
ATOM    444    O   1     1      -5.306   7.627  15.967  0.00  0.00             0
ATOM    445    H   1     1      -4.424   7.997  16.169  0.00  0.00             0
ATOM    446    H   1     1       4.865   7.861  15.045  0.00  0.00             0
ATOM    447    O   1     1       5.832  11.802  16.172  0.00  0.00             0
ATOM    448    H   1     1      -3.563  11.534  16.066  0.00  0.00             0
ATOM    449    H   1     1       5.918  12.759  16.217  0.00  0.00             0
ATOM    450    O   1     1      -3.946  14.464  16.598  0.00  0.00             0
ATOM    451    H   1     1      -3.133  14.499  17.124  0.00  0.00             0
ATOM    452    H   1     1       6.293  15.341  16.201  0.00  0.00             0
ATOM    453    O   1     1      -2.697   1.295  16.053  0.00  0.00             0
ATOM    454    H   1     1      -2.189   0.652  16.569  0.00  0.00             0
ATOM    455    H   1     1      -2.013   1.917  15.777  0.00  0.00             0
ATOM    456    O   1     1      -0.514   2.898  15.439  0.00  0.00             0
ATOM    457    H   1     1       0.353   2.518  15.569  0.00  0.00             0
ATOM    458    H   1     1      -0.425   3.795  15.772  0.00  0.00             0
ATOM    459    O   1     1      -0.005   5.310  16.638  0.00  0.00             0
ATOM    460    H   1     1       0.508   5.992  16.203  0.00  0.00             0
ATOM    461    H   1     1       0.620   4.952  17.283  0.00  0.00             0
ATOM    462    O   1     1      -2.882   8.530  16.692  0.00  0.00             0
ATOM    463    H   1     1      -1.987   8.535  16.345  0.00  0.00             0
ATOM    464    H   1     1      -2.827   9.135  17.430  0.00  0.00             0
ATOM    465    O   1     1      -1.661  11.549  16.334  0.00  0.00             0
ATOM    466    H   1     1      -1.162  10.784  16.030  0.00  0.00             0
ATOM    467    H   1     1      -1.049  12.287  16.255  0.00  0.00             0
ATOM    468    O   1     1       0.199  13.655  16.508  0.00  0.00             0
ATOM    469    H   1     1       0.520  14.529  16.278  0.00  0.00             0
ATOM    470    H   1     1       0.870  13.362  17.139  0.00  0.00             0
ATOM    471    O   1     1      -1.288  -0.600  17.407  0.00  0.00             0
ATOM    472    H   1     1      -0.349  -0.686  17.220  0.00  0.00             0
ATOM    473    H   1     1      -1.347  -0.217  18.298  0.00  0.00             0
ATOM    474    O   1     1       2.206   2.309  16.431  0.00  0.00             0
ATOM    475    H   1     1       3.152   2.267  16.282  0.00  0.00             0
ATOM    476    H   1     1       2.085   3.033  17.055  0.00  0.00             0
ATOM    477    O   1     1       1.852   7.281  16.021  0.00  0.00             0
ATOM    478    H   1     1       2.776   7.277  15.808  0.00  0.00             0
ATOM    479    H   1     1       1.818   7.284  16.991  0.00  0.00             0
ATOM    480    O   1     1      -0.243   9.179  16.109  0.00  0.00             0
ATOM    481    H   1     1       0.424   8.582  15.769  0.00  0.00             0
ATOM    482    H   1     1       0.156   9.518  16.921  0.00  0.00             0
ATOM    483    O   1     1       3.497  11.038  17.391  0.00  0.00             0
ATOM    484    H   1     1       4.238  11.277  16.816  0.00  0.00             0
ATOM    485    H   1     1       3.081  11.878  17.644  0.00  0.00             0
ATOM    486    O   1     1       1.388  16.206  16.883  0.00  0.00             0
ATOM    487    H   1     1       2.127  16.783  16.722  0.00  0.00             0
ATOM    488    H   1     1       1.491  15.995  17.817  0.00  0.00             0
ATOM    489    O   1     1      -6.207  17.447  17.664  0.00  0.00             0
ATOM    490    H   1     1      -5.553  17.354  16.960  0.00  0.00             0
ATOM    491    H   1     1       4.421   0.216  18.255  0.00  0.00             0
ATOM    492    O   1     1      -4.983   1.696  18.987  0.00  0.00             0
ATOM    493    H   1     1      -5.180   2.123  18.142  0.00  0.00             0
ATOM    494    H   1     1       4.825   2.139  19.682  0.00  0.00             0
ATOM    495    O   1     1       4.363   5.266  18.784  0.00  0.00             0
ATOM    496    H   1     1      -5.342   5.033  18.070  0.00  0.00             0
ATOM    497    H   1     1       4.433   6.233  18.791  0.00  0.00             0
ATOM    498    O   1     1      -5.928   7.943  18.640  0.00  0.00             0
ATOM    499    H   1     1      -5.749   7.996  17.694  0.00  0.00             0
ATOM    500    H   1     1       4.720   8.771  19.003  0.00  0.00             0
ATOM    501    O   1     1      -5.018  10.399  19.323  0.00  0.00             0
ATOM    502    H   1     1      -5.668  10.748  18.693  0.00  0.00             0
ATOM    503    H   1     1       5.131  10.836  20.172  0.00  0.00             0
ATOM    504    O   1     1      -5.930  14.826  18.413  0.00  0.00             0
ATOM    505    H   1     1      -5.209  14.633  17.798  0.00  0.00             0
ATOM    506    H   1     1       4.194  15.764  18.263  0.00  0.00             0
ATOM    507    O   1     1      -1.741  18.175  19.923  0.00  0.00             0
ATOM    508    H   1     1      -0.962  18.054  20.486  0.00  0.00             0
ATOM    509    H   1     1      -1.937   1.245  19.851  0.00  0.00             0
ATOM    510    O   1     1      -2.623   2.905  19.745  0.00  0.00             0
ATOM    511    H   1     1      -2.446   3.711  19.253  0.00  0.00             0
ATOM    512    H   1     1      -3.432   2.528  19.370  0.00  0.00             0
ATOM    513    O   1     1      -2.193   5.358  18.304  0.00  0.00             0
ATOM    514    H   1     1      -1.435   5.375  17.705  0.00  0.00             0
ATOM    515    H   1     1      -2.146   6.203  18.763  0.00  0.00             0
ATOM    516    O   1     1      -1.930   7.783  19.723  0.00  0.00             0
ATOM    517    H   1     1      -1.155   7.753  20.302  0.00  0.00             0
ATOM    518    H   1     1      -1.946   8.675  19.363  0.00  0.00             0
ATOM    519    O   1     1      -2.380  10.376  18.753  0.00  0.00             0
ATOM    520    H   1     1      -2.119  10.936  18.008  0.00  0.00             0
ATOM    521    H   1     1      -3.338  10.505  18.881  0.00  0.00             0
ATOM    522    O   1     1      -1.711  14.729  18.122  0.00  0.00             0
ATOM    523    H   1     1      -1.027  14.273  17.615  0.00  0.00             0
ATOM    524    H   1     1      -1.575  15.664  17.896  0.00  0.00             0
ATOM    525    O   1     1       1.775  16.360  19.631  0.00  0.00             0
ATOM    526    H   1     1       2.555  16.453  20.191  0.00  0.00             0
ATOM    527    H   1     1       1.605  -0.642  19.229  0.00  0.00             0
ATOM    528    O   1     1       1.214   0.919  18.601  0.00  0.00             0
ATOM    529    H   1     1       1.615   1.320  17.824  0.00  0.00             0
ATOM    530    H   1     1       1.392   1.514  19.335  0.00  0.00             0
ATOM    531    O   1     1       1.817   4.252  18.380  0.00  0.00             0
ATOM    532    H   1     1       2.687   4.661  18.460  0.00  0.00             0
ATOM    533    H   1     1       1.372   4.483  19.198  0.00  0.00             0
ATOM    534    O   1     1       1.724   7.408  18.729  0.00  0.00             0
ATOM    535    H   1     1       2.662   7.598  18.839  0.00  0.00             0
ATOM    536    H   1     1       1.341   8.288  18.638  0.00  0.00             0
ATOM    537    O   1     1       1.102  10.017  18.332  0.00  0.00             0
ATOM    538    H   1     1       1.921  10.315  17.915  0.00  0.00             0
ATOM    539    H   1     1       1.273  10.108  19.277  0.00  0.00             0
ATOM    540    O   1     1       2.177  13.194  18.327  0.00  0.00             0
ATOM    541    H   1     1       2.866  13.873  18.330  0.00  0.00             0
ATOM    542    H   1     1       1.949  13.052  19.253  0.00  0.00             0
ATOM    543    O   1     1      -6.530  -1.103  21.413  0.00  0.00             0
ATOM    544    H   1     1      -5.601  -0.947  21.198  0.00  0.00             0
ATOM    545    H   1     1       3.726  -0.905  22.355  0.00  0.00             0
ATOM    546    O   1     1      -5.960   2.817  21.379  0.00  0.00             0
ATOM    547    H   1     1      -5.095   2.764  21.800  0.00  0.00             0
ATOM    548    H   1     1       4.120   3.747  21.479  0.00  0.00             0
ATOM    549    O   1     1       3.598   5.452  21.392  0.00  0.00             0
ATOM    550    H   1     1      -6.342   5.406  20.498  0.00  0.00             0
ATOM    551    H   1     1       3.678   6.382  21.643  0.00  0.00             0
ATOM    552    O   1     1      -6.498   8.123  21.963  0.00  0.00             0
ATOM    553    H   1     1      -5.552   8.110  21.753  0.00  0.00             0
ATOM    554    H   1     1       3.783   8.224  22.915  0.00  0.00             0
ATOM    555    O   1     1       5.226  11.630  21.743  0.00  0.00             0
ATOM    556    H   1     1      -4.119  11.645  21.666  0.00  0.00             0
ATOM    557    H   1     1       4.961  12.544  21.566  0.00  0.00             0
ATOM    558    O   1     1      -6.013  14.093  21.040  0.00  0.00             0
ATOM    559    H   1     1      -5.861  14.289  20.105  0.00  0.00             0
ATOM    560    H   1     1       4.129  14.969  21.401  0.00  0.00             0
ATOM    561    O   1     1      -3.799  -0.997  21.272  0.00  0.00             0
ATOM    562    H   1     1      -3.160  -0.469  20.771  0.00  0.00             0
ATOM    563    H   1     1      -3.619  -0.813  22.197  0.00  0.00             0
ATOM    564    O   1     1      -3.415   3.105  22.396  0.00  0.00             0
ATOM    565    H   1     1      -3.024   2.943  21.532  0.00  0.00             0
ATOM    566    H   1     1      -3.155   4.015  22.580  0.00  0.00             0
ATOM    567    O   1     1      -2.731   5.689  23.013  0.00  0.00             0
ATOM    568    H   1     1      -1.784   5.743  23.131  0.00  0.00             0
ATOM    569    H   1     1      -2.994   6.429  22.445  0.00  0.00             0
ATOM    570    O   1     1      -3.804   7.816  21.679  0.00  0.00             0
ATOM    571    H   1     1      -3.202   7.860  20.922  0.00  0.00             0
ATOM    572    H   1     1      -3.453   8.444  22.337  0.00  0.00             0
ATOM    573    O   1     1      -2.393  11.813  21.186  0.00  0.00             0
ATOM    574    H   1     1      -2.200  11.343  20.372  0.00  0.00             0
ATOM    575    H   1     1      -2.378  12.753  20.957  0.00  0.00             0
ATOM    576    O   1     1      -2.422  14.530  20.764  0.00  0.00             0
ATOM    577    H   1     1      -2.081  14.612  19.863  0.00  0.00             0
ATOM    578    H   1     1      -3.006  15.293  20.862  0.00  0.00             0
ATOM    579    O   1     1       0.328  -0.178  21.537  0.00  0.00             0
ATOM    580    H   1     1       0.779  -0.813  20.967  0.00  0.00             0
ATOM    581    H   1     1       0.848   0.634  21.463  0.00  0.00             0
ATOM    582    O   1     1       1.673   2.177  21.026  0.00  0.00             0
ATOM    583    H   1     1       2.612   2.249  21.233  0.00  0.00             0
ATOM    584    H   1     1       1.332   3.074  21.061  0.00  0.00             0
ATOM    585    O   1     1       0.979   4.886  21.056  0.00  0.00             0
ATOM    586    H   1     1       1.902   5.131  21.242  0.00  0.00             0
ATOM    587    H   1     1       0.538   4.867  21.912  0.00  0.00             0
ATOM    588    O   1     1       0.173   7.640  21.447  0.00  0.00             0
ATOM    589    H   1     1       0.569   6.855  21.062  0.00  0.00             0
ATOM    590    H   1     1       0.764   8.371  21.221  0.00  0.00             0
ATOM    591    O   1     1       1.821   9.833  20.974  0.00  0.00             0
ATOM    592    H   1     1       2.622   9.400  21.290  0.00  0.00             0
ATOM    593    H   1     1       1.915  10.770  21.183  0.00  0.00             0
ATOM    594    O   1     1       1.970  12.637  21.038  0.00  0.00             0
ATOM    595    H   1     1       2.787  13.147  21.097  0.00  0.00             0
ATOM    596    H   1     1       1.415  13.030  21.722  0.00  0.00             0
ATOM    597    O   1     1      -6.172  -0.794  24.121  0.00  0.00             0
ATOM    598    H   1     1      -5.213  -0.778  24.103  0.00  0.00             0
ATOM    599    H   1     1       3.886   0.048  24.526  0.00  0.00             0
ATOM    600    O   1     1      -6.727   1.639  25.285  0.00  0.00             0
ATOM    601    H   1     1      -5.920   2.152  25.153  0.00  0.00             0
ATOM    602    H   1     1       3.632   1.372  26.214  0.00  0.00             0
ATOM    603    O   1     1       2.506   5.886  24.526  0.00  0.00             0
ATOM    604    H   1     1      -6.928   5.512  24.420  0.00  0.00             0
ATOM    605    H   1     1       2.673   6.831  24.562  0.00  0.00             0
ATOM    606    O   1     1      -6.421   8.298  24.788  0.00  0.00             0
ATOM    607    H   1     1      -6.534   8.322  25.750  0.00  0.00             0
ATOM    608    H   1     1       3.926   9.238  24.551  0.00  0.00             0
ATOM    609    O   1     1       3.708  10.844  23.890  0.00  0.00             0
ATOM    610    H   1     1      -6.036  11.114  23.152  0.00  0.00             0
ATOM    611    H   1     1       3.841  11.518  24.576  0.00  0.00             0
ATOM    612    O   1     1      -7.671  14.903  24.835  0.00  0.00             0
ATOM    613    H   1     1      -7.138  14.191  25.215  0.00  0.00             0
ATOM    614    H   1     1       3.243  15.620  24.610  0.00  0.00             0
ATOM    615    O   1     1      -3.342  -0.747  24.058  0.00  0.00             0
ATOM    616    H   1     1      -2.565  -0.170  23.931  0.00  0.00             0
ATOM    617    H   1     1      -3.461  -0.704  25.019  0.00  0.00             0
ATOM    618    O   1     1      -4.412   3.118  25.064  0.00  0.00             0
ATOM    619    H   1     1      -3.938   2.896  24.259  0.00  0.00             0
ATOM    620    H   1     1      -4.644   4.042  24.968  0.00  0.00             0
ATOM    621    O   1     1      -4.907   5.876  24.656  0.00  0.00             0
ATOM    622    H   1     1      -4.159   5.891  24.039  0.00  0.00             0
ATOM    623    H   1     1      -5.223   6.785  24.692  0.00  0.00             0
ATOM    624    O   1     1      -2.783   9.337  23.649  0.00  0.00             0
ATOM    625    H   1     1      -1.878   9.046  23.806  0.00  0.00             0
ATOM    626    H   1     1      -2.779  10.257  23.907  0.00  0.00             0
ATOM    627    O   1     1      -2.387  12.120  23.931  0.00  0.00             0
ATOM    628    H   1     1      -2.255  11.912  23.000  0.00  0.00             0
ATOM    629    H   1     1      -2.211  13.065  23.951  0.00  0.00             0
ATOM    630    O   1     1      -1.797  14.787  23.455  0.00  0.00             0
ATOM    631    H   1     1      -1.960  14.765  22.504  0.00  0.00             0
ATOM    632    H   1     1      -2.247  15.571  23.774  0.00  0.00             0
ATOM    633    O   1     1      -1.067   0.639  23.708  0.00  0.00             0
ATOM    634    H   1     1      -0.582   0.235  22.980  0.00  0.00             0
ATOM    635    H   1     1      -0.425   1.247  24.075  0.00  0.00             0
ATOM    636    O   1     1       0.997   2.333  24.517  0.00  0.00             0
ATOM    637    H   1     1       1.939   2.175  24.661  0.00  0.00             0
ATOM    638    H   1     1       0.889   3.207  24.142  0.00  0.00             0
ATOM    639    O   1     1       0.088   4.948  23.708  0.00  0.00             0
ATOM    640    H   1     1       0.923   5.388  23.926  0.00  0.00             0
ATOM    641    H   1     1      -0.362   4.934  24.566  0.00  0.00             0
ATOM    642    O   1     1      -0.178   8.552  24.030  0.00  0.00             0
ATOM    643    H   1     1      -0.023   8.164  23.161  0.00  0.00             0
ATOM    644    H   1     1       0.249   9.420  23.997  0.00  0.00             0
ATOM    645    O   1     1       0.978  11.065  24.130  0.00  0.00             0
ATOM    646    H   1     1       1.931  10.974  24.002  0.00  0.00             0
ATOM    647    H   1     1       0.775  11.947  23.794  0.00  0.00             0
ATOM    648    O   1     1       0.728  13.672  23.271  0.00  0.00             0
ATOM    649    H   1     1       1.381  14.163  23.786  0.00  0.00             0
ATOM    650    H   1     1      -0.097  14.158  23.380  0.00  0.00             0
ATOM    651    O   1     1      -7.137  16.379  28.965  0.00  0.00             0
ATOM    652    H   1     1      -6.471  15.670  28.956  0.00  0.00             0
ATOM    653    H   1     1       3.539  -0.729  28.574  0.00  0.00             0
ATOM    654    O   1     1      -6.295   0.885  27.901  0.00  0.00             0
ATOM    655    H   1     1      -5.402   1.228  27.986  0.00  0.00             0
ATOM    656    H   1     1       3.511   1.332  28.601  0.00  0.00             0
ATOM    657    O   1     1       1.679   6.173  27.179  0.00  0.00             0
ATOM    658    H   1     1      -8.289   5.905  26.323  0.00  0.00             0
ATOM    659    H   1     1       2.268   6.880  27.450  0.00  0.00             0
ATOM    660    O   1     1      -6.711   8.267  27.500  0.00  0.00             0
ATOM    661    H   1     1      -5.747   8.299  27.555  0.00  0.00             0
ATOM    662    H   1     1       3.333   9.192  27.645  0.00  0.00             0
ATOM    663    O   1     1       3.907  12.668  25.865  0.00  0.00             0
ATOM    664    H   1     1      -5.450  12.566  26.024  0.00  0.00             0
ATOM    665    H   1     1       3.498  12.146  26.569  0.00  0.00             0
ATOM    666    O   1     1      -9.009  15.912  26.981  0.00  0.00             0
ATOM    667    H   1     1      -8.540  15.584  26.200  0.00  0.00             0
ATOM    668    H   1     1       1.982  16.056  27.645  0.00  0.00             0
ATOM    669    O   1     1      -3.393  17.306  26.771  0.00  0.00             0
ATOM    670    H   1     1      -2.445  17.514  26.794  0.00  0.00             0
ATOM    671    H   1     1      -3.727  -0.391  27.679  0.00  0.00             0
ATOM    672    O   1     1      -3.970   2.646  27.853  0.00  0.00             0
ATOM    673    H   1     1      -3.945   2.822  26.911  0.00  0.00             0
ATOM    674    H   1     1      -3.225   3.113  28.243  0.00  0.00             0
ATOM    675    O   1     1      -3.245   6.202  26.803  0.00  0.00             0
ATOM    676    H   1     1      -3.838   6.024  26.066  0.00  0.00             0
ATOM    677    H   1     1      -3.371   7.144  26.978  0.00  0.00             0
ATOM    678    O   1     1      -3.970   8.785  27.332  0.00  0.00             0
ATOM    679    H   1     1      -3.157   9.090  26.919  0.00  0.00             0
ATOM    680    H   1     1      -3.782   8.807  28.284  0.00  0.00             0
ATOM    681    O   1     1      -3.765  12.223  26.361  0.00  0.00             0
ATOM    682    H   1     1      -3.255  12.090  25.558  0.00  0.00             0
ATOM    683    H   1     1      -3.528  13.113  26.662  0.00  0.00             0
ATOM    684    O   1     1      -3.217  14.683  27.354  0.00  0.00             0
ATOM    685    H   1     1      -2.266  14.517  27.441  0.00  0.00             0
ATOM    686    H   1     1      -3.285  15.618  27.115  0.00  0.00             0
ATOM    687    O   1     1      -0.746  17.746  27.077  0.00  0.00             0
ATOM    688    H   1     1       0.026  17.192  26.901  0.00  0.00             0
ATOM    689    H   1     1      -0.535   0.781  26.967  0.00  0.00             0
ATOM    690    O   1     1      -0.050   2.510  26.989  0.00  0.00             0
ATOM    691    H   1     1       0.430   2.408  26.156  0.00  0.00             0
ATOM    692    H   1     1      -0.468   3.370  26.875  0.00  0.00             0
ATOM    693    O   1     1      -0.806   5.078  26.299  0.00  0.00             0
ATOM    694    H   1     1      -0.117   5.592  26.728  0.00  0.00             0
ATOM    695    H   1     1      -1.644   5.502  26.537  0.00  0.00             0
ATOM    696    O   1     1      -1.318   9.019  26.561  0.00  0.00             0
ATOM    697    H   1     1      -0.913   8.645  25.777  0.00  0.00             0
ATOM    698    H   1     1      -0.984   9.928  26.585  0.00  0.00             0
ATOM    699    O   1     1      -0.107  11.444  26.641  0.00  0.00             0
ATOM    700    H   1     1       0.335  11.406  25.785  0.00  0.00             0
ATOM    701    H   1     1      -0.314  12.376  26.799  0.00  0.00             0
ATOM    702    O   1     1      -0.615  13.986  27.499  0.00  0.00             0
ATOM    703    H   1     1       0.071  14.652  27.363  0.00  0.00             0
ATOM    704    H   1     1      -0.573  13.743  28.437  0.00  0.00             0
ATOM    705   Al   1     1       6.447  12.576   9.982  0.00  0.00             0
ATOM    706   Al   1     1       3.857   8.116   9.962  0.00  0.00             0
ATOM    707   Al   1     1       3.860  14.069  10.040  0.00  0.00             0
ATOM    708   Al   1     1       6.440   9.594  10.044  0.00  0.00             0
ATOM    709   Si   1     1       2.089  13.916  12.797  0.00  0.00             0
ATOM    710   Si   1     1       4.658   9.436  12.771  0.00  0.00             0
ATOM    711   Si   1     1       4.623  15.427  12.765  0.00  0.00             0
ATOM    712   Si   1     1       7.189  10.951  12.800  0.00  0.00             0
ATOM    713    O   1     1       7.378  13.817  11.171  0.00  0.00             0
ATOM    714    O   1     1       4.782   9.330  11.173  0.00  0.00             0
ATOM    715    O   1     1       7.050  11.014  11.178  0.00  0.00             0
ATOM    716    O   1     1       4.487  15.502  11.168  0.00  0.00             0
ATOM    717    O   1     1       7.163  12.429  13.269  0.00  0.00             0
ATOM    718    O   1     1       4.641  16.911  13.283  0.00  0.00             0
ATOM    719    O   1     1       5.969  14.733  13.090  0.00  0.00             0
ATOM    720    O   1     1       3.392  10.265  13.094  0.00  0.00             0
ATOM    721    O   1     1       5.958  10.128  13.265  0.00  0.00             0
ATOM    722    O   1     1       3.379  14.651  13.268  0.00  0.00             0
ATOM    723    O   1     1       7.319   8.184  11.054  0.00  0.00             0
ATOM    724    O   1     1       4.767  12.682  11.062  0.00  0.00             0
ATOM    725    O   1     1       3.108  15.522   8.982  0.00  0.00             0
ATOM    726    O   1     1       5.671  11.050   9.000  0.00  0.00             0
ATOM    727    O   1     1       8.036  12.715   8.922  0.00  0.00             0
ATOM    728    O   1     1       5.446   8.257   8.910  0.00  0.00             0
ATOM    729    O   1     1       8.036   9.443   8.922  0.00  0.00             0
ATOM    730    O   1     1       5.469  13.922   8.914  0.00  0.00             0
ATOM    731    H   1     1       6.905  16.315  11.274  0.00  0.00             0
ATOM    732    H   1     1       4.298  11.897  11.372  0.00  0.00             0
ATOM    733    H   1     1       7.299  15.520   8.868  0.00  0.00             0
ATOM    734    H   1     1       4.708  11.076   8.895  0.00  0.00             0
ATOM    735    H   1     1       8.235  12.721   7.975  0.00  0.00             0
ATOM    736    H   1     1       5.669  17.196   7.942  0.00  0.00             0
ATOM    737    H   1     1       5.415  14.413   8.084  0.00  0.00             0
ATOM    738    H   1     1       8.000   9.940   8.094  0.00  0.00             0
ATOM    739   Al   1     1       8.092  12.951   2.893  0.00  0.00             0
ATOM    740   Al   1     1       5.503   8.483   2.895  0.00  0.00             0
ATOM    741   Al   1     1       5.502  14.457   2.919  0.00  0.00             0
ATOM    742   Al   1     1       8.066   9.990   2.926  0.00  0.00             0
ATOM    743   Si   1     1       3.743  14.316   5.682  0.00  0.00             0
ATOM    744   Si   1     1       6.307   9.847   5.689  0.00  0.00             0
ATOM    745   Si   1     1       6.265  15.839   5.657  0.00  0.00             0
ATOM    746   Si   1     1       8.829  11.370   5.666  0.00  0.00             0
ATOM    747    O   1     1       9.048  14.211   4.063  0.00  0.00             0
ATOM    748    O   1     1       6.458   9.744   4.069  0.00  0.00             0
ATOM    749    O   1     1       8.663  11.444   4.059  0.00  0.00             0
ATOM    750    O   1     1       6.098  15.914   4.051  0.00  0.00             0
ATOM    751    O   1     1       8.766  12.845   6.176  0.00  0.00             0
ATOM    752    O   1     1       6.203  17.314   6.168  0.00  0.00             0
ATOM    753    O   1     1       7.637  15.179   5.933  0.00  0.00             0
ATOM    754    O   1     1       5.047  10.708   5.941  0.00  0.00             0
ATOM    755    O   1     1       7.623  10.527   6.178  0.00  0.00             0
ATOM    756    O   1     1       5.060  14.997   6.171  0.00  0.00             0
ATOM    757    O   1     1       8.978   8.586   3.963  0.00  0.00             0
ATOM    758    O   1     1       6.416  13.056   3.957  0.00  0.00             0
ATOM    759    O   1     1       4.835  15.944   1.789  0.00  0.00             0
ATOM    760    O   1     1       7.398  11.471   1.798  0.00  0.00             0
ATOM    761    O   1     1       9.723  13.121   1.823  0.00  0.00             0
ATOM    762    O   1     1       7.136   8.650   1.831  0.00  0.00             0
ATOM    763    O   1     1       9.749   9.904   1.902  0.00  0.00             0
ATOM    764    O   1     1       7.182  14.371   1.893  0.00  0.00             0
ATOM    765    H   1     1       8.561  16.723   4.228  0.00  0.00             0
ATOM    766    H   1     1       5.960  12.243   4.214  0.00  0.00             0
ATOM    767    H   1     1      10.030  15.905   0.828  0.00  0.00             0
ATOM    768    H   1     1       7.412  11.420   0.837  0.00  0.00             0
ATOM    769    H   1     1      10.244  12.744   1.108  0.00  0.00             0
ATOM    770    H   1     1       7.726  17.206   1.138  0.00  0.00             0
ATOM    771    H   1     1       7.788  15.108   1.732  0.00  0.00             0
ATOM    772    H   1     1      10.349  10.648   1.750  0.00  0.00             0
ATOM    773   Al   1     1       6.422   3.621   9.978  0.00  0.00             0
ATOM    774   Al   1     1       3.810  -0.828   9.944  0.00  0.00             0
ATOM    775   Al   1     1       3.829   5.129  10.035  0.00  0.00             0
ATOM    776   Al   1     1       6.390   0.655  10.009  0.00  0.00             0
ATOM    777   Si   1     1       2.071   4.968  12.787  0.00  0.00             0
ATOM    778   Si   1     1       4.627   0.497  12.741  0.00  0.00             0
ATOM    779   Si   1     1       4.596   6.487  12.765  0.00  0.00             0
ATOM    780   Si   1     1       7.152   2.021  12.750  0.00  0.00             0
ATOM    781    O   1     1       7.350   4.897  11.168  0.00  0.00             0
ATOM    782    O   1     1       4.742   0.395  11.145  0.00  0.00             0
ATOM    783    O   1     1       6.971   2.101  11.136  0.00  0.00             0
ATOM    784    O   1     1       4.462   6.568  11.176  0.00  0.00             0
ATOM    785    O   1     1       7.127   3.493  13.249  0.00  0.00             0
ATOM    786    O   1     1       4.572   7.964  13.308  0.00  0.00             0
ATOM    787    O   1     1       5.948   5.809  13.097  0.00  0.00             0
ATOM    788    O   1     1       3.358   1.313  13.076  0.00  0.00             0
ATOM    789    O   1     1       5.923   1.202  13.237  0.00  0.00             0
ATOM    790    O   1     1       3.362   5.694  13.276  0.00  0.00             0
ATOM    791    O   1     1       7.281  -0.740  11.036  0.00  0.00             0
ATOM    792    O   1     1       4.725   3.741  11.052  0.00  0.00             0
ATOM    793    O   1     1       3.084   6.586   8.989  0.00  0.00             0
ATOM    794    O   1     1       5.618   2.109   8.955  0.00  0.00             0
ATOM    795    O   1     1       8.014   3.771   8.933  0.00  0.00             0
ATOM    796    O   1     1       5.397  -0.687   8.888  0.00  0.00             0
ATOM    797    O   1     1       7.989   0.500   8.896  0.00  0.00             0
ATOM    798    O   1     1       5.439   4.980   8.911  0.00  0.00             0
ATOM    799    H   1     1       6.869   7.349  11.245  0.00  0.00             0
ATOM    800    H   1     1       4.249   2.938  11.305  0.00  0.00             0
ATOM    801    H   1     1       7.282   6.578   8.862  0.00  0.00             0
ATOM    802    H   1     1       4.656   2.155   8.856  0.00  0.00             0
ATOM    803    H   1     1       8.229   3.759   7.989  0.00  0.00             0
ATOM    804    H   1     1       5.650   8.254   7.964  0.00  0.00             0
ATOM    805    H   1     1       5.392   5.459   8.074  0.00  0.00             0
ATOM    806    H   1     1       7.978   0.996   8.067  0.00  0.00             0
ATOM    807   Al   1     1       8.063   4.011   2.897  0.00  0.00             0
ATOM    808   Al   1     1       5.473  -0.463   2.889  0.00  0.00             0
ATOM    809   Al   1     1       5.474   5.522   2.923  0.00  0.00             0
ATOM    810   Al   1     1       8.035   1.050   2.920  0.00  0.00             0
ATOM    811   Si   1     1       3.713   5.377   5.685  0.00  0.00             0
ATOM    812   Si   1     1       6.279   0.904   5.680  0.00  0.00             0
ATOM    813   Si   1     1       6.237   6.898   5.665  0.00  0.00             0
ATOM    814   Si   1     1       8.801   2.427   5.662  0.00  0.00             0
ATOM    815    O   1     1       9.019   5.273   4.070  0.00  0.00             0
ATOM    816    O   1     1       6.432   0.798   4.060  0.00  0.00             0
ATOM    817    O   1     1       8.630   2.507   4.054  0.00  0.00             0
ATOM    818    O   1     1       6.072   6.974   4.059  0.00  0.00             0
ATOM    819    O   1     1       8.736   3.900   6.177  0.00  0.00             0
ATOM    820    O   1     1       6.175   8.373   6.178  0.00  0.00             0
ATOM    821    O   1     1       7.607   6.236   5.943  0.00  0.00             0
ATOM    822    O   1     1       5.020   1.770   5.926  0.00  0.00             0
ATOM    823    O   1     1       7.597   1.580   6.170  0.00  0.00             0
ATOM    824    O   1     1       5.030   6.055   6.176  0.00  0.00             0
ATOM    825    O   1     1       8.952  -0.352   3.956  0.00  0.00             0
ATOM    826    O   1     1       6.386   4.118   3.961  0.00  0.00             0
ATOM    827    O   1     1       4.808   7.005   1.797  0.00  0.00             0
ATOM    828    O   1     1       7.364   2.532   1.793  0.00  0.00             0
ATOM    829    O   1     1       9.695   4.179   1.832  0.00  0.00             0
ATOM    830    O   1     1       7.105  -0.296   1.822  0.00  0.00             0
ATOM    831    O   1     1       9.714   0.961   1.890  0.00  0.00             0
ATOM    832    O   1     1       7.155   5.432   1.899  0.00  0.00             0
ATOM    833    H   1     1       8.522   7.773   4.217  0.00  0.00             0
ATOM    834    H   1     1       5.932   3.308   4.230  0.00  0.00             0
ATOM    835    H   1     1       9.995   6.957   0.838  0.00  0.00             0
ATOM    836    H   1     1       7.412   2.497   0.832  0.00  0.00             0
ATOM    837    H   1     1      10.249   3.791   1.147  0.00  0.00             0
ATOM    838    H   1     1       7.680   8.264   1.137  0.00  0.00             0
ATOM    839    H   1     1       7.763   6.168   1.738  0.00  0.00             0
ATOM    840    H   1     1      10.326   1.693   1.727  0.00  0.00             0
ATOM    841   Al   1     1       1.292  12.584   9.984  0.00  0.00             0
ATOM    842   Al   1     1      -1.287   8.094   9.985  0.00  0.00             0
ATOM    843   Al   1     1      -1.294  14.059  10.058  0.00  0.00             0
ATOM    844   Al   1     1       1.267   9.603  10.059  0.00  0.00             0
ATOM    845   Si   1     1      -3.064  13.899  12.799  0.00  0.00             0
ATOM    846   Si   1     1      -0.490   9.435  12.802  0.00  0.00             0
ATOM    847   Si   1     1      -0.540  15.430  12.793  0.00  0.00             0
ATOM    848   Si   1     1       2.039  10.967  12.798  0.00  0.00             0
ATOM    849    O   1     1       2.225  13.828  11.173  0.00  0.00             0
ATOM    850    O   1     1      -0.360   9.346  11.177  0.00  0.00             0
ATOM    851    O   1     1       1.901  11.031  11.179  0.00  0.00             0
ATOM    852    O   1     1      -0.676  15.485  11.174  0.00  0.00             0
ATOM    853    O   1     1       2.024  12.444  13.276  0.00  0.00             0
ATOM    854    O   1     1      -0.565  16.911  13.262  0.00  0.00             0
ATOM    855    O   1     1       0.816  14.744  13.099  0.00  0.00             0
ATOM    856    O   1     1      -1.761  10.265  13.102  0.00  0.00             0
ATOM    857    O   1     1       0.806  10.156  13.273  0.00  0.00             0
ATOM    858    O   1     1      -1.775  14.625  13.276  0.00  0.00             0
ATOM    859    O   1     1       2.172   8.196  11.061  0.00  0.00             0
ATOM    860    O   1     1      -0.384  12.670  11.069  0.00  0.00             0
ATOM    861    O   1     1       8.260  15.512   8.987  0.00  0.00             0
ATOM    862    O   1     1       0.516  11.049   9.001  0.00  0.00             0
ATOM    863    O   1     1       2.882  12.726   8.922  0.00  0.00             0
ATOM    864    O   1     1       0.297   8.246   8.923  0.00  0.00             0
ATOM    865    O   1     1       2.877   9.454   8.923  0.00  0.00             0
ATOM    866    O   1     1       0.313  13.918   8.924  0.00  0.00             0
ATOM    867    H   1     1       1.732  16.348  11.315  0.00  0.00             0
ATOM    868    H   1     1      -0.839  11.879  11.386  0.00  0.00             0
ATOM    869    H   1     1       2.145  15.552   8.872  0.00  0.00             0
ATOM    870    H   1     1      -0.448  11.091   8.906  0.00  0.00             0
ATOM    871    H   1     1       3.068  12.722   7.972  0.00  0.00             0
ATOM    872    H   1     1       0.523  17.200   7.932  0.00  0.00             0
ATOM    873    H   1     1       0.254  14.444   8.116  0.00  0.00             0
ATOM    874    H   1     1       2.816   9.960   8.102  0.00  0.00             0
ATOM    875   Al   1     1       2.938  12.949   2.893  0.00  0.00             0
ATOM    876   Al   1     1       0.349   8.481   2.897  0.00  0.00             0
ATOM    877   Al   1     1       0.349  14.458   2.917  0.00  0.00             0
ATOM    878   Al   1     1       2.912   9.988   2.927  0.00  0.00             0
ATOM    879   Si   1     1      -1.410  14.318   5.683  0.00  0.00             0
ATOM    880   Si   1     1       1.153   9.846   5.690  0.00  0.00             0
ATOM    881   Si   1     1       1.113  15.840   5.656  0.00  0.00             0
ATOM    882   Si   1     1       3.675  11.368   5.666  0.00  0.00             0
ATOM    883    O   1     1       3.895  14.210   4.063  0.00  0.00             0
ATOM    884    O   1     1       1.305   9.741   4.070  0.00  0.00             0
ATOM    885    O   1     1       3.508  11.442   4.059  0.00  0.00             0
ATOM    886    O   1     1       0.947  15.914   4.049  0.00  0.00             0
ATOM    887    O   1     1       3.611  12.844   6.176  0.00  0.00             0
ATOM    888    O   1     1       1.054  17.316   6.164  0.00  0.00             0
ATOM    889    O   1     1       2.484  15.179   5.932  0.00  0.00             0
ATOM    890    O   1     1      -0.106  10.709   5.941  0.00  0.00             0
ATOM    891    O   1     1       2.469  10.526   6.179  0.00  0.00             0
ATOM    892    O   1     1      -0.094  15.001   6.169  0.00  0.00             0
ATOM    893    O   1     1       3.826   8.585   3.961  0.00  0.00             0
ATOM    894    O   1     1       1.263  13.057   3.957  0.00  0.00             0
ATOM    895    O   1     1       9.989  15.945   1.788  0.00  0.00             0
ATOM    896    O   1     1       2.243  11.469   1.799  0.00  0.00             0
ATOM    897    O   1     1       4.569  13.119   1.824  0.00  0.00             0
ATOM    898    O   1     1       1.982   8.647   1.832  0.00  0.00             0
ATOM    899    O   1     1       4.594   9.904   1.901  0.00  0.00             0
ATOM    900    O   1     1       2.029  14.370   1.891  0.00  0.00             0
ATOM    901    H   1     1       3.402  16.721   4.217  0.00  0.00             0
ATOM    902    H   1     1       0.805  12.248   4.219  0.00  0.00             0
ATOM    903    H   1     1       4.883  15.911   0.829  0.00  0.00             0
ATOM    904    H   1     1       2.259  11.422   0.838  0.00  0.00             0
ATOM    905    H   1     1       5.094  12.747   1.108  0.00  0.00             0
ATOM    906    H   1     1       2.566  17.202   1.135  0.00  0.00             0
ATOM    907    H   1     1       2.639  15.102   1.726  0.00  0.00             0
ATOM    908    H   1     1       5.191  10.651   1.750  0.00  0.00             0
ATOM    909   Al   1     1       1.256   3.628   9.984  0.00  0.00             0
ATOM    910   Al   1     1      -1.327  -0.843   9.952  0.00  0.00             0
ATOM    911   Al   1     1      -1.325   5.107  10.065  0.00  0.00             0
ATOM    912   Al   1     1       1.222   0.658  10.038  0.00  0.00             0
ATOM    913   Si   1     1      -3.092   4.970  12.793  0.00  0.00             0
ATOM    914   Si   1     1      -0.530   0.489  12.752  0.00  0.00             0
ATOM    915   Si   1     1      -0.556   6.491  12.792  0.00  0.00             0
ATOM    916   Si   1     1       2.009   2.014  12.781  0.00  0.00             0
ATOM    917    O   1     1       2.212   4.897  11.168  0.00  0.00             0
ATOM    918    O   1     1      -0.376   0.367  11.134  0.00  0.00             0
ATOM    919    O   1     1       1.877   2.096  11.157  0.00  0.00             0
ATOM    920    O   1     1      -0.695   6.571  11.178  0.00  0.00             0
ATOM    921    O   1     1       1.991   3.494  13.256  0.00  0.00             0
ATOM    922    O   1     1      -0.571   7.964  13.286  0.00  0.00             0
ATOM    923    O   1     1       0.796   5.793  13.094  0.00  0.00             0
ATOM    924    O   1     1      -1.797   1.334  13.013  0.00  0.00             0
ATOM    925    O   1     1       0.769   1.203  13.232  0.00  0.00             0
ATOM    926    O   1     1      -1.792   5.681  13.270  0.00  0.00             0
ATOM    927    O   1     1       2.149  -0.742  11.043  0.00  0.00             0
ATOM    928    O   1     1      -0.384   3.789  11.155  0.00  0.00             0
ATOM    929    O   1     1       8.242   6.570   8.991  0.00  0.00             0
ATOM    930    O   1     1       0.442   2.116   9.020  0.00  0.00             0
ATOM    931    O   1     1       2.840   3.782   8.912  0.00  0.00             0
ATOM    932    O   1     1       0.253  -0.712   8.878  0.00  0.00             0
ATOM    933    O   1     1       2.819   0.513   8.895  0.00  0.00             0
ATOM    934    O   1     1       0.273   4.962   8.944  0.00  0.00             0
ATOM    935    H   1     1       1.694   7.384  11.278  0.00  0.00             0
ATOM    936    H   1     1      -0.636   3.293  11.945  0.00  0.00             0
ATOM    937    H   1     1       2.123   6.623   8.868  0.00  0.00             0
ATOM    938    H   1     1      -0.529   2.161   9.016  0.00  0.00             0
ATOM    939    H   1     1       3.030   3.778   7.963  0.00  0.00             0
ATOM    940    H   1     1       0.486   8.257   7.974  0.00  0.00             0
ATOM    941    H   1     1       0.222   5.471   8.125  0.00  0.00             0
ATOM    942    H   1     1       2.779   1.004   8.064  0.00  0.00             0
ATOM    943   Al   1     1       2.910   4.012   2.891  0.00  0.00             0
ATOM    944   Al   1     1       0.319  -0.462   2.886  0.00  0.00             0
ATOM    945   Al   1     1       0.318   5.520   2.928  0.00  0.00             0
ATOM    946   Al   1     1       2.883   1.051   2.914  0.00  0.00             0
ATOM    947   Si   1     1      -1.440   5.375   5.691  0.00  0.00             0
ATOM    948   Si   1     1       1.126   0.906   5.675  0.00  0.00             0
ATOM    949   Si   1     1       1.082   6.898   5.668  0.00  0.00             0
ATOM    950   Si   1     1       3.647   2.428   5.656  0.00  0.00             0
ATOM    951    O   1     1       3.865   5.276   4.066  0.00  0.00             0
ATOM    952    O   1     1       1.279   0.802   4.057  0.00  0.00             0
ATOM    953    O   1     1       3.478   2.506   4.049  0.00  0.00             0
ATOM    954    O   1     1       0.915   6.974   4.061  0.00  0.00             0
ATOM    955    O   1     1       3.582   3.902   6.172  0.00  0.00             0
ATOM    956    O   1     1       1.020   8.373   6.181  0.00  0.00             0
ATOM    957    O   1     1       2.454   6.237   5.942  0.00  0.00             0
ATOM    958    O   1     1      -0.132   1.770   5.927  0.00  0.00             0
ATOM    959    O   1     1       2.443   1.583   6.168  0.00  0.00             0
ATOM    960    O   1     1      -0.124   6.055   6.180  0.00  0.00             0
ATOM    961    O   1     1       3.796  -0.353   3.953  0.00  0.00             0
ATOM    962    O   1     1       1.234   4.117   3.961  0.00  0.00             0
ATOM    963    O   1     1       9.958   7.004   1.799  0.00  0.00             0
ATOM    964    O   1     1       2.213   2.534   1.789  0.00  0.00             0
ATOM    965    O   1     1       4.542   4.182   1.829  0.00  0.00             0
ATOM    966    O   1     1       1.950  -0.293   1.820  0.00  0.00             0
ATOM    967    O   1     1       4.563   0.960   1.890  0.00  0.00             0
ATOM    968    O   1     1       1.999   5.433   1.898  0.00  0.00             0
ATOM    969    H   1     1       3.369   7.771   4.213  0.00  0.00             0
ATOM    970    H   1     1       0.779   3.308   4.228  0.00  0.00             0
ATOM    971    H   1     1       4.839   6.955   0.837  0.00  0.00             0
ATOM    972    H   1     1       2.256   2.497   0.828  0.00  0.00             0
ATOM    973    H   1     1       5.095   3.786   1.147  0.00  0.00             0
ATOM    974    H   1     1       2.525   8.268   1.133  0.00  0.00             0
ATOM    975    H   1     1       2.601   6.174   1.740  0.00  0.00             0
ATOM    976    H   1     1       5.180   1.688   1.727  0.00  0.00             0
END
