# Supplementary material for: Competing Nuclear Quantum Effects and Hydrogen-Bond Jumps in Hydrated Kaolinite
Source: J Phys Chem Lett. 2023 Feb 6;14(6):1542–7. doi: 10.1021/acs.jpclett.2c03896 (PMC9940297; doi:10.1021/acs.jpclett.2c03896)
Supplement: Supplementary file 1 — jz2c03896_si_001.zip [file jz2c03896_si_001.zip › Clay_NQEs_HBond_Jumps_SI/silica-surface/QM/equil-2/init.26.pdb]

TITLE     Step:       20000  Bead:      26 positions{angstrom}  cell{angstrom}
CRYST1   10.307   17.884   76.812  91.93 105.05  89.80 P 1           1
ATOM      1   Al   1     1      -9.060   1.807  43.534  0.00  0.00             0
ATOM      2   Al   1     1      -6.460   6.282  43.464  0.00  0.00             0
ATOM      3   Al   1     1      -6.375   0.315  43.275  0.00  0.00             0
ATOM      4   Al   1     1      -8.942   4.889  43.442  0.00  0.00             0
ATOM      5   Si   1     1      -4.680   0.528  40.488  0.00  0.00             0
ATOM      6   Si   1     1      -7.321   4.944  40.742  0.00  0.00             0
ATOM      7   Si   1     1      -7.169  -1.098  40.562  0.00  0.00             0
ATOM      8   Si   1     1      -9.778   3.295  40.746  0.00  0.00             0
ATOM      9    O   1     1     -10.109   0.399  42.223  0.00  0.00             0
ATOM     10    O   1     1      -7.410   5.090  42.376  0.00  0.00             0
ATOM     11    O   1     1      -9.664   3.160  42.318  0.00  0.00             0
ATOM     12    O   1     1      -7.026  -1.232  42.111  0.00  0.00             0
ATOM     13    O   1     1      -9.779   1.829  40.162  0.00  0.00             0
ATOM     14    O   1     1      -7.222  -2.604  40.099  0.00  0.00             0
ATOM     15    O   1     1      -8.638  -0.420  40.274  0.00  0.00             0
ATOM     16    O   1     1      -6.034   4.112  40.358  0.00  0.00             0
ATOM     17    O   1     1      -8.638   4.172  40.323  0.00  0.00             0
ATOM     18    O   1     1      -6.028  -0.167  40.018  0.00  0.00             0
ATOM     19    O   1     1      -9.962   6.033  42.512  0.00  0.00             0
ATOM     20    O   1     1      -7.345   1.616  42.190  0.00  0.00             0
ATOM     21    O   1     1      -5.670  -1.329  44.290  0.00  0.00             0
ATOM     22    O   1     1      -8.121   3.278  44.443  0.00  0.00             0
ATOM     23    O   1     1     -10.603   1.555  44.553  0.00  0.00             0
ATOM     24    O   1     1      -8.084   6.056  44.654  0.00  0.00             0
ATOM     25    O   1     1     -10.607   5.049  44.618  0.00  0.00             0
ATOM     26    O   1     1      -8.090   0.396  44.455  0.00  0.00             0
ATOM     27    H   1     1      -9.523  -1.878  42.313  0.00  0.00             0
ATOM     28    H   1     1      -7.210   2.119  41.316  0.00  0.00             0
ATOM     29    H   1     1     -10.503  -1.867  45.157  0.00  0.00             0
ATOM     30    H   1     1      -7.198   3.552  44.373  0.00  0.00             0
ATOM     31    H   1     1     -10.969   1.715  45.523  0.00  0.00             0
ATOM     32    H   1     1      -8.081  -2.323  45.340  0.00  0.00             0
ATOM     33    H   1     1      -8.395  -0.500  45.028  0.00  0.00             0
ATOM     34    H   1     1     -10.728   4.568  45.292  0.00  0.00             0
ATOM     35   Al   1     1     -10.975   1.628  50.888  0.00  0.00             0
ATOM     36   Al   1     1      -8.259   5.965  50.901  0.00  0.00             0
ATOM     37   Al   1     1      -8.296   0.159  50.651  0.00  0.00             0
ATOM     38   Al   1     1     -10.842   4.736  50.807  0.00  0.00             0
ATOM     39   Si   1     1      -6.371   0.166  47.981  0.00  0.00             0
ATOM     40   Si   1     1      -9.175   4.660  48.172  0.00  0.00             0
ATOM     41   Si   1     1      -9.056  -1.267  47.954  0.00  0.00             0
ATOM     42   Si   1     1     -11.660   3.239  48.089  0.00  0.00             0
ATOM     43    O   1     1     -11.764   0.390  49.659  0.00  0.00             0
ATOM     44    O   1     1      -9.242   4.875  49.700  0.00  0.00             0
ATOM     45    O   1     1     -11.456   3.195  49.757  0.00  0.00             0
ATOM     46    O   1     1      -8.906  -1.322  49.670  0.00  0.00             0
ATOM     47    O   1     1     -11.543   1.805  47.540  0.00  0.00             0
ATOM     48    O   1     1      -9.306  -2.822  47.639  0.00  0.00             0
ATOM     49    O   1     1     -10.310  -0.521  47.718  0.00  0.00             0
ATOM     50    O   1     1      -7.951   3.743  47.930  0.00  0.00             0
ATOM     51    O   1     1     -10.458   4.096  47.649  0.00  0.00             0
ATOM     52    O   1     1      -7.784  -0.553  47.449  0.00  0.00             0
ATOM     53    O   1     1     -11.870   6.055  49.830  0.00  0.00             0
ATOM     54    O   1     1      -9.034   1.595  49.553  0.00  0.00             0
ATOM     55    O   1     1      -7.730  -1.578  51.888  0.00  0.00             0
ATOM     56    O   1     1     -10.069   3.158  52.085  0.00  0.00             0
ATOM     57    O   1     1     -12.570   1.491  51.892  0.00  0.00             0
ATOM     58    O   1     1      -9.898   5.983  51.953  0.00  0.00             0
ATOM     59    O   1     1     -12.525   4.713  51.932  0.00  0.00             0
ATOM     60    O   1     1      -9.993   0.384  51.936  0.00  0.00             0
ATOM     61    H   1     1     -11.401  -2.207  49.048  0.00  0.00             0
ATOM     62    H   1     1      -8.701   2.368  48.972  0.00  0.00             0
ATOM     63    H   1     1     -11.933  -1.093  52.486  0.00  0.00             0
ATOM     64    H   1     1      -9.967   3.140  53.040  0.00  0.00             0
ATOM     65    H   1     1     -13.374   1.638  52.372  0.00  0.00             0
ATOM     66    H   1     1      -9.857  -2.665  52.638  0.00  0.00             0
ATOM     67    H   1     1     -10.135  -0.064  52.886  0.00  0.00             0
ATOM     68    H   1     1     -12.887   3.960  52.563  0.00  0.00             0
ATOM     69   Al   1     1      -8.963  10.633  43.630  0.00  0.00             0
ATOM     70   Al   1     1      -6.487  15.114  43.231  0.00  0.00             0
ATOM     71   Al   1     1      -6.355   9.412  43.397  0.00  0.00             0
ATOM     72   Al   1     1      -9.094  13.521  43.491  0.00  0.00             0
ATOM     73   Si   1     1      -4.581   9.397  40.663  0.00  0.00             0
ATOM     74   Si   1     1      -7.148  13.759  40.635  0.00  0.00             0
ATOM     75   Si   1     1      -7.222   7.906  40.748  0.00  0.00             0
ATOM     76   Si   1     1      -9.711  12.278  40.658  0.00  0.00             0
ATOM     77    O   1     1      -9.893   9.522  42.219  0.00  0.00             0
ATOM     78    O   1     1      -7.302  13.878  42.307  0.00  0.00             0
ATOM     79    O   1     1      -9.588  12.241  42.202  0.00  0.00             0
ATOM     80    O   1     1      -7.095   7.965  42.321  0.00  0.00             0
ATOM     81    O   1     1      -9.866  10.886  40.025  0.00  0.00             0
ATOM     82    O   1     1      -7.372   6.368  40.322  0.00  0.00             0
ATOM     83    O   1     1      -8.495   8.624  40.280  0.00  0.00             0
ATOM     84    O   1     1      -5.826  13.043  40.255  0.00  0.00             0
ATOM     85    O   1     1      -8.442  13.039  40.103  0.00  0.00             0
ATOM     86    O   1     1      -5.916   8.634  40.269  0.00  0.00             0
ATOM     87    O   1     1      -9.838  15.023  42.404  0.00  0.00             0
ATOM     88    O   1     1      -7.433  10.818  42.480  0.00  0.00             0
ATOM     89    O   1     1      -5.780   7.810  44.380  0.00  0.00             0
ATOM     90    O   1     1      -8.307  12.190  44.558  0.00  0.00             0
ATOM     91    O   1     1     -10.484  10.316  44.706  0.00  0.00             0
ATOM     92    O   1     1      -8.029  15.118  44.456  0.00  0.00             0
ATOM     93    O   1     1     -10.601  13.715  44.567  0.00  0.00             0
ATOM     94    O   1     1      -7.957   9.437  44.518  0.00  0.00             0
ATOM     95    H   1     1      -9.849   6.507  41.563  0.00  0.00             0
ATOM     96    H   1     1      -7.001  11.625  42.515  0.00  0.00             0
ATOM     97    H   1     1      -9.943   7.647  45.386  0.00  0.00             0
ATOM     98    H   1     1      -7.935  12.104  45.389  0.00  0.00             0
ATOM     99    H   1     1     -11.196  10.874  45.208  0.00  0.00             0
ATOM    100    H   1     1      -8.375   6.065  45.492  0.00  0.00             0
ATOM    101    H   1     1      -7.891   8.653  44.974  0.00  0.00             0
ATOM    102    H   1     1     -10.854  13.190  45.470  0.00  0.00             0
ATOM    103   Al   1     1     -10.728  10.561  50.883  0.00  0.00             0
ATOM    104   Al   1     1      -8.352  15.030  50.781  0.00  0.00             0
ATOM    105   Al   1     1      -8.260   8.962  50.702  0.00  0.00             0
ATOM    106   Al   1     1     -10.955  13.518  50.745  0.00  0.00             0
ATOM    107   Si   1     1      -6.465   9.206  47.742  0.00  0.00             0
ATOM    108   Si   1     1      -9.191  13.672  48.007  0.00  0.00             0
ATOM    109   Si   1     1      -8.961   7.613  47.984  0.00  0.00             0
ATOM    110   Si   1     1     -11.592  11.971  47.998  0.00  0.00             0
ATOM    111    O   1     1     -11.787   9.134  49.528  0.00  0.00             0
ATOM    112    O   1     1      -9.334  13.700  49.657  0.00  0.00             0
ATOM    113    O   1     1     -11.492  12.018  49.596  0.00  0.00             0
ATOM    114    O   1     1      -8.717   7.611  49.534  0.00  0.00             0
ATOM    115    O   1     1     -11.409  10.552  47.461  0.00  0.00             0
ATOM    116    O   1     1      -8.874   6.088  47.456  0.00  0.00             0
ATOM    117    O   1     1     -10.353   8.162  47.704  0.00  0.00             0
ATOM    118    O   1     1      -7.809  12.882  47.631  0.00  0.00             0
ATOM    119    O   1     1     -10.337  12.823  47.327  0.00  0.00             0
ATOM    120    O   1     1      -7.799   8.453  47.356  0.00  0.00             0
ATOM    121    O   1     1     -11.756  14.929  49.527  0.00  0.00             0
ATOM    122    O   1     1      -9.309  10.254  49.538  0.00  0.00             0
ATOM    123    O   1     1      -7.644   7.571  51.999  0.00  0.00             0
ATOM    124    O   1     1     -10.104  12.015  51.963  0.00  0.00             0
ATOM    125    O   1     1     -12.396  10.332  51.838  0.00  0.00             0
ATOM    126    O   1     1      -9.942  14.879  51.813  0.00  0.00             0
ATOM    127    O   1     1     -12.566  13.665  51.717  0.00  0.00             0
ATOM    128    O   1     1      -9.952   8.994  51.746  0.00  0.00             0
ATOM    129    H   1     1     -11.631   7.067  49.581  0.00  0.00             0
ATOM    130    H   1     1      -9.105  10.822  48.806  0.00  0.00             0
ATOM    131    H   1     1     -12.810   7.681  52.983  0.00  0.00             0
ATOM    132    H   1     1      -9.572  11.769  52.710  0.00  0.00             0
ATOM    133    H   1     1     -12.983  10.894  52.622  0.00  0.00             0
ATOM    134    H   1     1     -10.201   6.517  52.764  0.00  0.00             0
ATOM    135    H   1     1     -10.343   8.036  51.695  0.00  0.00             0
ATOM    136    H   1     1     -13.033  13.166  52.478  0.00  0.00             0
ATOM    137   Al   1     1      -3.831   1.742  43.460  0.00  0.00             0
ATOM    138   Al   1     1      -1.246   6.222  43.598  0.00  0.00             0
ATOM    139   Al   1     1      -1.284   0.282  43.401  0.00  0.00             0
ATOM    140   Al   1     1      -3.824   4.792  43.460  0.00  0.00             0
ATOM    141   Si   1     1       0.411   0.375  40.645  0.00  0.00             0
ATOM    142   Si   1     1      -2.199   4.823  40.864  0.00  0.00             0
ATOM    143   Si   1     1      -2.107  -1.107  40.581  0.00  0.00             0
ATOM    144   Si   1     1      -4.745   3.463  40.728  0.00  0.00             0
ATOM    145    O   1     1      -4.800   0.536  42.208  0.00  0.00             0
ATOM    146    O   1     1      -2.258   5.028  42.363  0.00  0.00             0
ATOM    147    O   1     1      -4.520   3.393  42.316  0.00  0.00             0
ATOM    148    O   1     1      -2.083  -1.200  42.189  0.00  0.00             0
ATOM    149    O   1     1      -4.808   2.014  40.241  0.00  0.00             0
ATOM    150    O   1     1      -2.137  -2.584  39.994  0.00  0.00             0
ATOM    151    O   1     1      -3.428  -0.291  40.248  0.00  0.00             0
ATOM    152    O   1     1      -0.831   4.003  40.504  0.00  0.00             0
ATOM    153    O   1     1      -3.375   4.143  40.236  0.00  0.00             0
ATOM    154    O   1     1      -0.919  -0.308  40.040  0.00  0.00             0
ATOM    155    O   1     1      -4.793   6.221  42.452  0.00  0.00             0
ATOM    156    O   1     1      -2.171   1.595  42.242  0.00  0.00             0
ATOM    157    O   1     1     -10.954  -1.417  44.422  0.00  0.00             0
ATOM    158    O   1     1      -3.034   3.294  44.461  0.00  0.00             0
ATOM    159    O   1     1      -5.451   1.628  44.428  0.00  0.00             0
ATOM    160    O   1     1      -2.881   6.150  44.649  0.00  0.00             0
ATOM    161    O   1     1      -5.478   4.889  44.482  0.00  0.00             0
ATOM    162    O   1     1      -2.914   0.417  44.354  0.00  0.00             0
ATOM    163    H   1     1      -4.261  -2.066  42.090  0.00  0.00             0
ATOM    164    H   1     1      -1.997   2.083  41.363  0.00  0.00             0
ATOM    165    H   1     1      -4.758  -1.651  44.359  0.00  0.00             0
ATOM    166    H   1     1      -2.214   3.308  45.003  0.00  0.00             0
ATOM    167    H   1     1      -5.870   1.948  45.293  0.00  0.00             0
ATOM    168    H   1     1      -3.192  -3.167  45.616  0.00  0.00             0
ATOM    169    H   1     1      -3.078  -0.380  44.787  0.00  0.00             0
ATOM    170    H   1     1      -5.749   4.683  45.473  0.00  0.00             0
ATOM    171   Al   1     1      -5.641   1.540  50.914  0.00  0.00             0
ATOM    172   Al   1     1      -3.076   6.130  50.789  0.00  0.00             0
ATOM    173   Al   1     1      -3.100  -0.149  50.566  0.00  0.00             0
ATOM    174   Al   1     1      -5.618   4.597  50.885  0.00  0.00             0
ATOM    175   Si   1     1      -1.363   0.286  47.962  0.00  0.00             0
ATOM    176   Si   1     1      -4.014   4.795  48.040  0.00  0.00             0
ATOM    177   Si   1     1      -3.844  -1.445  47.822  0.00  0.00             0
ATOM    178   Si   1     1      -6.526   3.126  48.077  0.00  0.00             0
ATOM    179    O   1     1      -6.569   0.196  49.650  0.00  0.00             0
ATOM    180    O   1     1      -4.108   4.963  49.644  0.00  0.00             0
ATOM    181    O   1     1      -6.234   2.986  49.789  0.00  0.00             0
ATOM    182    O   1     1      -3.696  -1.441  49.522  0.00  0.00             0
ATOM    183    O   1     1      -6.318   1.682  47.612  0.00  0.00             0
ATOM    184    O   1     1      -3.672  -2.796  47.197  0.00  0.00             0
ATOM    185    O   1     1      -5.168  -0.673  47.550  0.00  0.00             0
ATOM    186    O   1     1      -2.736   3.940  47.869  0.00  0.00             0
ATOM    187    O   1     1      -5.345   4.035  47.605  0.00  0.00             0
ATOM    188    O   1     1      -2.572  -0.511  47.546  0.00  0.00             0
ATOM    189    O   1     1      -6.623   5.862  49.891  0.00  0.00             0
ATOM    190    O   1     1      -3.940   1.398  49.690  0.00  0.00             0
ATOM    191    O   1     1     -12.697  -1.356  51.699  0.00  0.00             0
ATOM    192    O   1     1      -5.086   3.013  52.036  0.00  0.00             0
ATOM    193    O   1     1      -7.441   1.345  51.905  0.00  0.00             0
ATOM    194    O   1     1      -4.802   5.843  51.967  0.00  0.00             0
ATOM    195    O   1     1      -7.347   4.679  51.906  0.00  0.00             0
ATOM    196    O   1     1      -4.765   0.273  51.873  0.00  0.00             0
ATOM    197    H   1     1      -6.296  -1.961  49.679  0.00  0.00             0
ATOM    198    H   1     1      -3.813   2.209  48.990  0.00  0.00             0
ATOM    199    H   1     1      -7.371  -1.357  52.736  0.00  0.00             0
ATOM    200    H   1     1      -4.925   2.526  53.038  0.00  0.00             0
ATOM    201    H   1     1      -7.927   2.208  52.163  0.00  0.00             0
ATOM    202    H   1     1      -5.365  -2.572  52.233  0.00  0.00             0
ATOM    203    H   1     1      -4.693  -0.738  52.305  0.00  0.00             0
ATOM    204    H   1     1      -7.483   4.272  52.707  0.00  0.00             0
ATOM    205   Al   1     1      -3.703  10.818  43.389  0.00  0.00             0
ATOM    206   Al   1     1      -1.325  15.225  43.261  0.00  0.00             0
ATOM    207   Al   1     1      -1.336   9.166  43.554  0.00  0.00             0
ATOM    208   Al   1     1      -3.982  13.728  43.379  0.00  0.00             0
ATOM    209   Si   1     1       0.534   9.429  40.628  0.00  0.00             0
ATOM    210   Si   1     1      -1.971  13.826  40.558  0.00  0.00             0
ATOM    211   Si   1     1      -1.992   7.812  40.809  0.00  0.00             0
ATOM    212   Si   1     1      -4.577  12.315  40.550  0.00  0.00             0
ATOM    213    O   1     1      -4.669   9.499  42.259  0.00  0.00             0
ATOM    214    O   1     1      -2.198  13.951  42.215  0.00  0.00             0
ATOM    215    O   1     1      -4.406  12.260  42.225  0.00  0.00             0
ATOM    216    O   1     1      -1.862   7.735  42.417  0.00  0.00             0
ATOM    217    O   1     1      -4.595  10.794  40.161  0.00  0.00             0
ATOM    218    O   1     1      -1.945   6.307  40.257  0.00  0.00             0
ATOM    219    O   1     1      -3.395   8.521  40.466  0.00  0.00             0
ATOM    220    O   1     1      -0.742  13.061  40.390  0.00  0.00             0
ATOM    221    O   1     1      -3.217  12.932  40.035  0.00  0.00             0
ATOM    222    O   1     1      -0.720   8.582  40.317  0.00  0.00             0
ATOM    223    O   1     1      -4.676  14.998  42.235  0.00  0.00             0
ATOM    224    O   1     1      -2.242  10.510  42.304  0.00  0.00             0
ATOM    225    O   1     1     -10.785   7.651  44.669  0.00  0.00             0
ATOM    226    O   1     1      -2.984  12.266  44.378  0.00  0.00             0
ATOM    227    O   1     1      -5.497  10.650  44.486  0.00  0.00             0
ATOM    228    O   1     1      -2.881  14.976  44.492  0.00  0.00             0
ATOM    229    O   1     1      -5.368  13.799  44.496  0.00  0.00             0
ATOM    230    O   1     1      -2.865   9.360  44.558  0.00  0.00             0
ATOM    231    H   1     1      -4.475   7.212  42.252  0.00  0.00             0
ATOM    232    H   1     1      -1.903  11.071  41.690  0.00  0.00             0
ATOM    233    H   1     1      -4.911   7.686  44.651  0.00  0.00             0
ATOM    234    H   1     1      -2.132  12.548  44.466  0.00  0.00             0
ATOM    235    H   1     1      -5.436  10.707  45.347  0.00  0.00             0
ATOM    236    H   1     1      -3.277   5.963  45.570  0.00  0.00             0
ATOM    237    H   1     1      -3.114   8.985  45.375  0.00  0.00             0
ATOM    238    H   1     1      -5.599  13.486  45.506  0.00  0.00             0
ATOM    239   Al   1     1      -5.653  10.413  50.472  0.00  0.00             0
ATOM    240   Al   1     1      -3.094  14.924  50.678  0.00  0.00             0
ATOM    241   Al   1     1      -3.070   9.136  50.723  0.00  0.00             0
ATOM    242   Al   1     1      -5.741  13.534  50.619  0.00  0.00             0
ATOM    243   Si   1     1      -1.301   9.028  47.937  0.00  0.00             0
ATOM    244   Si   1     1      -3.846  13.570  47.751  0.00  0.00             0
ATOM    245   Si   1     1      -3.872   7.662  47.876  0.00  0.00             0
ATOM    246   Si   1     1      -6.484  12.201  47.918  0.00  0.00             0
ATOM    247    O   1     1      -6.639   9.321  49.452  0.00  0.00             0
ATOM    248    O   1     1      -4.015  13.773  49.395  0.00  0.00             0
ATOM    249    O   1     1      -6.148  12.055  49.531  0.00  0.00             0
ATOM    250    O   1     1      -3.754   7.630  49.573  0.00  0.00             0
ATOM    251    O   1     1      -6.469  10.693  47.342  0.00  0.00             0
ATOM    252    O   1     1      -3.926   6.252  47.390  0.00  0.00             0
ATOM    253    O   1     1      -5.159   8.384  47.530  0.00  0.00             0
ATOM    254    O   1     1      -2.636  12.630  47.522  0.00  0.00             0
ATOM    255    O   1     1      -5.254  13.048  47.330  0.00  0.00             0
ATOM    256    O   1     1      -2.601   8.465  47.425  0.00  0.00             0
ATOM    257    O   1     1      -6.573  14.993  49.615  0.00  0.00             0
ATOM    258    O   1     1      -3.965  10.472  49.566  0.00  0.00             0
ATOM    259    O   1     1     -12.927   7.680  52.046  0.00  0.00             0
ATOM    260    O   1     1      -4.961  12.210  51.812  0.00  0.00             0
ATOM    261    O   1     1      -7.370  10.363  51.676  0.00  0.00             0
ATOM    262    O   1     1      -4.746  14.829  51.707  0.00  0.00             0
ATOM    263    O   1     1      -7.400  13.555  51.520  0.00  0.00             0
ATOM    264    O   1     1      -4.897   9.195  51.677  0.00  0.00             0
ATOM    265    H   1     1      -6.212   6.729  49.648  0.00  0.00             0
ATOM    266    H   1     1      -3.521  11.195  49.763  0.00  0.00             0
ATOM    267    H   1     1      -7.121   7.562  52.690  0.00  0.00             0
ATOM    268    H   1     1      -4.644  12.136  52.660  0.00  0.00             0
ATOM    269    H   1     1      -7.588  11.063  52.385  0.00  0.00             0
ATOM    270    H   1     1      -4.721   6.257  52.962  0.00  0.00             0
ATOM    271    H   1     1      -5.024   8.498  52.257  0.00  0.00             0
ATOM    272    H   1     1      -8.158  12.863  51.116  0.00  0.00             0
ATOM    273    O   1     1      -9.193   0.744  31.747  0.00  0.00             0
ATOM    274    H   1     1      -9.167  -0.009  31.065  0.00  0.00             0
ATOM    275    H   1     1       1.733   1.524  31.425  0.00  0.00             0
ATOM    276    O   1     1      -7.611   2.947  31.148  0.00  0.00             0
ATOM    277    H   1     1      -6.641   3.245  31.203  0.00  0.00             0
ATOM    278    H   1     1       2.329   3.485  31.757  0.00  0.00             0
ATOM    279    O   1     1       4.991   6.831  30.156  0.00  0.00             0
ATOM    280    H   1     1      -4.681   7.134  29.471  0.00  0.00             0
ATOM    281    H   1     1       4.730   7.664  30.573  0.00  0.00             0
ATOM    282    O   1     1      -2.958   9.775  28.386  0.00  0.00             0
ATOM    283    H   1     1      -2.860   8.849  28.554  0.00  0.00             0
ATOM    284    H   1     1       8.257  10.159  28.696  0.00  0.00             0
ATOM    285    O   1     1      -5.666  10.274  29.776  0.00  0.00             0
ATOM    286    H   1     1      -4.789  10.088  29.429  0.00  0.00             0
ATOM    287    H   1     1       4.851  10.851  30.490  0.00  0.00             0
ATOM    288    O   1     1     -11.767  18.078  31.747  0.00  0.00             0
ATOM    289    H   1     1     -10.875  18.117  31.894  0.00  0.00             0
ATOM    290    H   1     1      -1.732  18.705  31.105  0.00  0.00             0
ATOM    291    O   1     1      -4.604   0.573  30.519  0.00  0.00             0
ATOM    292    H   1     1      -4.073   0.930  29.809  0.00  0.00             0
ATOM    293    H   1     1      -4.222   0.944  31.211  0.00  0.00             0
ATOM    294    O   1     1      -4.912   4.301  30.847  0.00  0.00             0
ATOM    295    H   1     1      -4.361   3.960  30.131  0.00  0.00             0
ATOM    296    H   1     1      -5.049   5.266  30.560  0.00  0.00             0
ATOM    297    O   1     1      -3.005   6.861  28.472  0.00  0.00             0
ATOM    298    H   1     1      -2.968   7.034  27.498  0.00  0.00             0
ATOM    299    H   1     1      -2.119   6.500  28.880  0.00  0.00             0
ATOM    300    O   1     1      -0.264  11.419  29.588  0.00  0.00             0
ATOM    301    H   1     1       0.287  11.119  28.859  0.00  0.00             0
ATOM    302    H   1     1      -0.493  12.250  29.517  0.00  0.00             0
ATOM    303    O   1     1      -3.815  14.192  28.079  0.00  0.00             0
ATOM    304    H   1     1      -4.548  14.739  27.729  0.00  0.00             0
ATOM    305    H   1     1      -4.206  13.793  29.022  0.00  0.00             0
ATOM    306    O   1     1      -5.967  16.054  31.711  0.00  0.00             0
ATOM    307    H   1     1      -5.622  16.944  31.361  0.00  0.00             0
ATOM    308    H   1     1      -5.781  16.096  32.586  0.00  0.00             0
ATOM    309    O   1     1       0.239   3.917  30.155  0.00  0.00             0
ATOM    310    H   1     1      -0.320   3.215  29.720  0.00  0.00             0
ATOM    311    H   1     1       1.137   3.472  30.019  0.00  0.00             0
ATOM    312    O   1     1       3.667   4.514  26.490  0.00  0.00             0
ATOM    313    H   1     1       3.068   5.100  25.807  0.00  0.00             0
ATOM    314    H   1     1       3.602   5.029  27.273  0.00  0.00             0
ATOM    315    O   1     1      -0.459   6.531  29.645  0.00  0.00             0
ATOM    316    H   1     1      -0.056   5.600  29.974  0.00  0.00             0
ATOM    317    H   1     1      -0.233   7.121  30.514  0.00  0.00             0
ATOM    318    O   1     1       1.185  11.092  27.476  0.00  0.00             0
ATOM    319    H   1     1       0.402  10.562  27.106  0.00  0.00             0
ATOM    320    H   1     1       1.934  10.409  27.562  0.00  0.00             0
ATOM    321    O   1     1       1.993  11.434  31.114  0.00  0.00             0
ATOM    322    H   1     1       2.160  10.568  30.997  0.00  0.00             0
ATOM    323    H   1     1       1.267  11.644  30.513  0.00  0.00             0
ATOM    324    O   1     1      -1.720  15.035  31.796  0.00  0.00             0
ATOM    325    H   1     1      -1.703  15.913  31.472  0.00  0.00             0
ATOM    326    H   1     1      -2.754  14.745  31.620  0.00  0.00             0
ATOM    327    O   1     1      -9.425  17.345  34.339  0.00  0.00             0
ATOM    328    H   1     1      -9.469  17.851  33.656  0.00  0.00             0
ATOM    329    H   1     1       0.273   0.075  34.889  0.00  0.00             0
ATOM    330    O   1     1      -8.462   4.313  33.362  0.00  0.00             0
ATOM    331    H   1     1      -7.936   4.292  34.100  0.00  0.00             0
ATOM    332    H   1     1       2.107   5.106  32.817  0.00  0.00             0
ATOM    333    O   1     1       2.428   6.347  31.526  0.00  0.00             0
ATOM    334    H   1     1      -7.310   6.310  30.701  0.00  0.00             0
ATOM    335    H   1     1       3.066   6.609  32.174  0.00  0.00             0
ATOM    336    O   1     1      -9.740  11.798  33.372  0.00  0.00             0
ATOM    337    H   1     1      -9.318  11.722  32.515  0.00  0.00             0
ATOM    338    H   1     1       0.255  12.790  33.495  0.00  0.00             0
ATOM    339    O   1     1       3.000  11.914  35.204  0.00  0.00             0
ATOM    340    H   1     1      -6.395  12.174  34.931  0.00  0.00             0
ATOM    341    H   1     1       2.527  12.438  34.453  0.00  0.00             0
ATOM    342    O   1     1     -10.381  14.690  33.874  0.00  0.00             0
ATOM    343    H   1     1     -10.798  14.658  33.082  0.00  0.00             0
ATOM    344    H   1     1       0.341  15.596  34.126  0.00  0.00             0
ATOM    345    O   1     1      -5.706  19.567  34.286  0.00  0.00             0
ATOM    346    H   1     1      -5.096  19.766  35.018  0.00  0.00             0
ATOM    347    H   1     1      -5.361   2.200  33.489  0.00  0.00             0
ATOM    348    O   1     1      -3.787   2.330  32.437  0.00  0.00             0
ATOM    349    H   1     1      -3.158   2.702  32.860  0.00  0.00             0
ATOM    350    H   1     1      -4.129   3.195  31.793  0.00  0.00             0
ATOM    351    O   1     1      -5.846   6.933  33.326  0.00  0.00             0
ATOM    352    H   1     1      -4.880   6.730  33.371  0.00  0.00             0
ATOM    353    H   1     1      -5.664   7.906  33.633  0.00  0.00             0
ATOM    354    O   1     1      -5.663   9.758  34.065  0.00  0.00             0
ATOM    355    H   1     1      -4.762   9.853  34.621  0.00  0.00             0
ATOM    356    H   1     1      -6.435  10.134  34.374  0.00  0.00             0
ATOM    357    O   1     1      -4.255  11.465  32.297  0.00  0.00             0
ATOM    358    H   1     1      -4.721  10.893  32.695  0.00  0.00             0
ATOM    359    H   1     1      -3.456  10.887  32.407  0.00  0.00             0
ATOM    360    O   1     1      -6.281  16.776  34.403  0.00  0.00             0
ATOM    361    H   1     1      -5.856  17.688  34.531  0.00  0.00             0
ATOM    362    H   1     1      -7.189  16.971  34.026  0.00  0.00             0
ATOM    363    O   1     1      -2.589  17.699  34.225  0.00  0.00             0
ATOM    364    H   1     1      -2.101  17.121  34.860  0.00  0.00             0
ATOM    365    H   1     1      -2.343  -0.459  33.412  0.00  0.00             0
ATOM    366    O   1     1      -1.052   3.794  32.743  0.00  0.00             0
ATOM    367    H   1     1      -0.542   3.665  31.946  0.00  0.00             0
ATOM    368    H   1     1      -0.205   3.846  33.339  0.00  0.00             0
ATOM    369    O   1     1      -3.155   6.120  32.802  0.00  0.00             0
ATOM    370    H   1     1      -2.643   5.397  32.955  0.00  0.00             0
ATOM    371    H   1     1      -2.447   6.809  32.689  0.00  0.00             0
ATOM    372    O   1     1      -1.098   7.782  32.213  0.00  0.00             0
ATOM    373    H   1     1      -0.689   7.399  33.007  0.00  0.00             0
ATOM    374    H   1     1      -1.520   8.630  32.307  0.00  0.00             0
ATOM    375    O   1     1      -2.080  10.410  33.244  0.00  0.00             0
ATOM    376    H   1     1      -1.210  10.912  33.403  0.00  0.00             0
ATOM    377    H   1     1      -2.374   9.964  34.165  0.00  0.00             0
ATOM    378    O   1     1      -4.357  13.822  30.586  0.00  0.00             0
ATOM    379    H   1     1      -4.410  13.058  31.240  0.00  0.00             0
ATOM    380    H   1     1      -5.233  14.249  30.905  0.00  0.00             0
ATOM    381    O   1     1     -10.518  -0.346  37.514  0.00  0.00             0
ATOM    382    H   1     1      -9.577  -0.146  37.805  0.00  0.00             0
ATOM    383    H   1     1      -0.373  -0.272  38.425  0.00  0.00             0
ATOM    384    O   1     1     -10.591   1.829  35.654  0.00  0.00             0
ATOM    385    H   1     1     -10.690   1.235  36.479  0.00  0.00             0
ATOM    386    H   1     1       0.593   2.313  35.812  0.00  0.00             0
ATOM    387    O   1     1       0.130   6.388  34.788  0.00  0.00             0
ATOM    388    H   1     1      -9.550   5.887  34.453  0.00  0.00             0
ATOM    389    H   1     1       0.536   7.216  34.949  0.00  0.00             0
ATOM    390    O   1     1      -9.141   9.302  34.872  0.00  0.00             0
ATOM    391    H   1     1      -9.096  10.150  34.421  0.00  0.00             0
ATOM    392    H   1     1       1.123   9.415  35.822  0.00  0.00             0
ATOM    393    O   1     1      -9.021  11.063  37.343  0.00  0.00             0
ATOM    394    H   1     1      -8.415  11.509  36.729  0.00  0.00             0
ATOM    395    H   1     1       1.308  11.134  38.245  0.00  0.00             0
ATOM    396    O   1     1     -11.770  15.673  35.967  0.00  0.00             0
ATOM    397    H   1     1     -11.229  15.209  35.148  0.00  0.00             0
ATOM    398    H   1     1      -0.762  16.202  36.373  0.00  0.00             0
ATOM    399    O   1     1      -7.943   0.598  37.541  0.00  0.00             0
ATOM    400    H   1     1      -7.361  -0.093  37.461  0.00  0.00             0
ATOM    401    H   1     1      -7.710   1.454  37.146  0.00  0.00             0
ATOM    402    O   1     1      -7.874   2.936  35.836  0.00  0.00             0
ATOM    403    H   1     1      -7.515   2.652  34.981  0.00  0.00             0
ATOM    404    H   1     1      -7.252   3.602  36.245  0.00  0.00             0
ATOM    405    O   1     1      -6.291   5.493  35.760  0.00  0.00             0
ATOM    406    H   1     1      -6.174   6.039  34.985  0.00  0.00             0
ATOM    407    H   1     1      -5.894   6.163  36.447  0.00  0.00             0
ATOM    408    O   1     1      -4.668   6.707  37.926  0.00  0.00             0
ATOM    409    H   1     1      -4.782   7.510  38.403  0.00  0.00             0
ATOM    410    H   1     1      -3.730   6.612  37.718  0.00  0.00             0
ATOM    411    O   1     1      -4.992  12.956  34.857  0.00  0.00             0
ATOM    412    H   1     1      -4.697  12.674  33.986  0.00  0.00             0
ATOM    413    H   1     1      -4.238  13.197  35.510  0.00  0.00             0
ATOM    414    O   1     1      -5.443  16.889  36.892  0.00  0.00             0
ATOM    415    H   1     1      -5.789  16.326  36.169  0.00  0.00             0
ATOM    416    H   1     1      -4.839  17.615  36.622  0.00  0.00             0
ATOM    417    O   1     1      -3.776   1.106  36.444  0.00  0.00             0
ATOM    418    H   1     1      -3.427   0.521  35.550  0.00  0.00             0
ATOM    419    H   1     1      -3.460   1.945  36.361  0.00  0.00             0
ATOM    420    O   1     1      -2.605   3.558  35.449  0.00  0.00             0
ATOM    421    H   1     1      -1.786   3.232  35.231  0.00  0.00             0
ATOM    422    H   1     1      -2.631   4.505  35.832  0.00  0.00             0
ATOM    423    O   1     1      -2.469   6.315  36.124  0.00  0.00             0
ATOM    424    H   1     1      -1.509   6.246  35.873  0.00  0.00             0
ATOM    425    H   1     1      -3.015   6.622  35.386  0.00  0.00             0
ATOM    426    O   1     1      -3.387   9.728  35.712  0.00  0.00             0
ATOM    427    H   1     1      -3.087   8.918  36.092  0.00  0.00             0
ATOM    428    H   1     1      -2.740  10.431  35.807  0.00  0.00             0
ATOM    429    O   1     1      -1.691  11.559  36.893  0.00  0.00             0
ATOM    430    H   1     1      -0.823  11.787  36.900  0.00  0.00             0
ATOM    431    H   1     1      -2.342  12.096  37.016  0.00  0.00             0
ATOM    432    O   1     1      -3.431  14.151  36.808  0.00  0.00             0
ATOM    433    H   1     1      -2.901  14.996  36.661  0.00  0.00             0
ATOM    434    H   1     1      -4.140  14.770  36.900  0.00  0.00             0
ATOM    435    O   1     1      -4.489   2.743  15.306  0.00  0.00             0
ATOM    436    H   1     1      -3.716   3.228  15.702  0.00  0.00             0
ATOM    437    H   1     1       5.087   3.009  15.794  0.00  0.00             0
ATOM    438    O   1     1      -5.088   4.796  13.590  0.00  0.00             0
ATOM    439    H   1     1      -4.735   4.029  13.745  0.00  0.00             0
ATOM    440    H   1     1       5.879   5.352  13.931  0.00  0.00             0
ATOM    441    O   1     1       7.036   6.798  17.184  0.00  0.00             0
ATOM    442    H   1     1      -3.680   6.179  17.819  0.00  0.00             0
ATOM    443    H   1     1       8.075   6.874  17.471  0.00  0.00             0
ATOM    444    O   1     1      -2.896  10.162  14.545  0.00  0.00             0
ATOM    445    H   1     1      -2.255   9.532  14.390  0.00  0.00             0
ATOM    446    H   1     1       7.628  11.001  14.155  0.00  0.00             0
ATOM    447    O   1     1       4.891  15.575  14.834  0.00  0.00             0
ATOM    448    H   1     1      -4.650  15.095  14.678  0.00  0.00             0
ATOM    449    H   1     1       5.335  16.357  15.198  0.00  0.00             0
ATOM    450    O   1     1      -4.456  18.084  16.241  0.00  0.00             0
ATOM    451    H   1     1      -3.756  17.928  16.912  0.00  0.00             0
ATOM    452    H   1     1       6.161  18.925  15.933  0.00  0.00             0
ATOM    453    O   1     1      -1.931   3.773  16.194  0.00  0.00             0
ATOM    454    H   1     1      -0.976   3.673  16.257  0.00  0.00             0
ATOM    455    H   1     1      -2.306   4.382  15.462  0.00  0.00             0
ATOM    456    O   1     1      -2.762   5.891  14.740  0.00  0.00             0
ATOM    457    H   1     1      -2.964   6.396  15.589  0.00  0.00             0
ATOM    458    H   1     1      -2.228   6.570  14.346  0.00  0.00             0
ATOM    459    O   1     1       2.201   6.706  16.825  0.00  0.00             0
ATOM    460    H   1     1       2.587   7.481  16.655  0.00  0.00             0
ATOM    461    H   1     1       2.131   6.013  16.056  0.00  0.00             0
ATOM    462    O   1     1      -0.539   7.523  14.080  0.00  0.00             0
ATOM    463    H   1     1       0.241   8.193  13.588  0.00  0.00             0
ATOM    464    H   1     1      -0.096   7.141  14.978  0.00  0.00             0
ATOM    465    O   1     1      -2.830  14.341  14.555  0.00  0.00             0
ATOM    466    H   1     1      -2.217  13.880  14.097  0.00  0.00             0
ATOM    467    H   1     1      -2.389  15.095  14.366  0.00  0.00             0
ATOM    468    O   1     1      -0.902  16.510  14.952  0.00  0.00             0
ATOM    469    H   1     1      -0.070  17.021  14.382  0.00  0.00             0
ATOM    470    H   1     1      -0.332  16.103  15.524  0.00  0.00             0
ATOM    471    O   1     1       0.475   0.888  17.619  0.00  0.00             0
ATOM    472    H   1     1       0.702   1.340  16.771  0.00  0.00             0
ATOM    473    H   1     1       0.910   1.464  18.249  0.00  0.00             0
ATOM    474    O   1     1       2.425   4.703  14.566  0.00  0.00             0
ATOM    475    H   1     1       3.349   4.676  14.418  0.00  0.00             0
ATOM    476    H   1     1       1.804   5.024  13.849  0.00  0.00             0
ATOM    477    O   1     1       1.830   8.655  13.563  0.00  0.00             0
ATOM    478    H   1     1       2.541   8.419  12.954  0.00  0.00             0
ATOM    479    H   1     1       2.312   9.145  14.254  0.00  0.00             0
ATOM    480    O   1     1      -1.051  11.945  13.482  0.00  0.00             0
ATOM    481    H   1     1      -0.279  11.747  14.120  0.00  0.00             0
ATOM    482    H   1     1      -0.739  11.618  12.725  0.00  0.00             0
ATOM    483    O   1     1       3.035  13.835  15.609  0.00  0.00             0
ATOM    484    H   1     1       3.550  14.508  15.120  0.00  0.00             0
ATOM    485    H   1     1       2.454  14.346  16.171  0.00  0.00             0
ATOM    486    O   1     1       1.414  17.820  13.678  0.00  0.00             0
ATOM    487    H   1     1       2.216  17.438  13.683  0.00  0.00             0
ATOM    488    H   1     1       1.498  18.559  14.459  0.00  0.00             0
ATOM    489    O   1     1      -6.628  20.565  17.502  0.00  0.00             0
ATOM    490    H   1     1      -5.995  20.149  18.058  0.00  0.00             0
ATOM    491    H   1     1       3.237   3.410  17.971  0.00  0.00             0
ATOM    492    O   1     1      -4.020   4.792  19.376  0.00  0.00             0
ATOM    493    H   1     1      -4.858   5.087  19.017  0.00  0.00             0
ATOM    494    H   1     1       6.126   3.812  19.328  0.00  0.00             0
ATOM    495    O   1     1       5.137   8.220  18.309  0.00  0.00             0
ATOM    496    H   1     1      -4.363   7.808  17.797  0.00  0.00             0
ATOM    497    H   1     1       4.878   8.996  17.648  0.00  0.00             0
ATOM    498    O   1     1      -5.124   9.814  16.392  0.00  0.00             0
ATOM    499    H   1     1      -4.196   9.915  15.781  0.00  0.00             0
ATOM    500    H   1     1       5.041  10.860  16.652  0.00  0.00             0
ATOM    501    O   1     1      -5.178  12.479  17.212  0.00  0.00             0
ATOM    502    H   1     1      -5.949  12.735  16.752  0.00  0.00             0
ATOM    503    H   1     1       4.977  13.070  18.031  0.00  0.00             0
ATOM    504    O   1     1      -7.159  17.602  17.357  0.00  0.00             0
ATOM    505    H   1     1      -6.432  17.973  17.179  0.00  0.00             0
ATOM    506    H   1     1       2.673  18.327  17.626  0.00  0.00             0
ATOM    507    O   1     1       1.160  20.489  19.781  0.00  0.00             0
ATOM    508    H   1     1       1.629  20.478  20.534  0.00  0.00             0
ATOM    509    H   1     1       0.651   3.462  19.597  0.00  0.00             0
ATOM    510    O   1     1       0.387   5.258  19.618  0.00  0.00             0
ATOM    511    H   1     1       0.024   5.505  18.705  0.00  0.00             0
ATOM    512    H   1     1      -0.392   5.509  20.173  0.00  0.00             0
ATOM    513    O   1     1      -0.624   7.115  17.746  0.00  0.00             0
ATOM    514    H   1     1       0.270   7.095  17.308  0.00  0.00             0
ATOM    515    H   1     1      -0.830   8.010  17.845  0.00  0.00             0
ATOM    516    O   1     1      -0.778   9.852  17.721  0.00  0.00             0
ATOM    517    H   1     1       0.059  10.145  17.749  0.00  0.00             0
ATOM    518    H   1     1      -1.264  10.553  17.330  0.00  0.00             0
ATOM    519    O   1     1      -2.650  12.518  16.727  0.00  0.00             0
ATOM    520    H   1     1      -2.663  13.047  16.126  0.00  0.00             0
ATOM    521    H   1     1      -3.535  12.280  17.012  0.00  0.00             0
ATOM    522    O   1     1      -1.841  17.476  17.381  0.00  0.00             0
ATOM    523    H   1     1      -1.728  16.890  16.651  0.00  0.00             0
ATOM    524    H   1     1      -1.092  17.964  17.614  0.00  0.00             0
ATOM    525    O   1     1       4.159  16.414  22.204  0.00  0.00             0
ATOM    526    H   1     1       4.527  17.018  22.773  0.00  0.00             0
ATOM    527    H   1     1       3.290  -1.792  22.502  0.00  0.00             0
ATOM    528    O   1     1       1.588   1.995  15.343  0.00  0.00             0
ATOM    529    H   1     1       1.605   2.811  14.757  0.00  0.00             0
ATOM    530    H   1     1       2.312   2.278  15.973  0.00  0.00             0
ATOM    531    O   1     1       3.680   5.393  18.917  0.00  0.00             0
ATOM    532    H   1     1       3.286   5.941  18.195  0.00  0.00             0
ATOM    533    H   1     1       3.177   5.665  19.636  0.00  0.00             0
ATOM    534    O   1     1       2.652   9.181  16.230  0.00  0.00             0
ATOM    535    H   1     1       3.631   9.326  16.096  0.00  0.00             0
ATOM    536    H   1     1       2.249  10.050  16.732  0.00  0.00             0
ATOM    537    O   1     1       0.559  12.513  15.712  0.00  0.00             0
ATOM    538    H   1     1      -0.069  13.001  16.019  0.00  0.00             0
ATOM    539    H   1     1       1.428  12.814  15.876  0.00  0.00             0
ATOM    540    O   1     1       1.264  15.488  17.118  0.00  0.00             0
ATOM    541    H   1     1       1.894  16.208  17.196  0.00  0.00             0
ATOM    542    H   1     1       0.925  15.585  17.966  0.00  0.00             0
ATOM    543    O   1     1      -3.704   0.344  22.855  0.00  0.00             0
ATOM    544    H   1     1      -3.155   1.265  22.585  0.00  0.00             0
ATOM    545    H   1     1       6.705   0.316  23.916  0.00  0.00             0
ATOM    546    O   1     1      -5.959   6.427  23.174  0.00  0.00             0
ATOM    547    H   1     1      -6.841   6.119  22.840  0.00  0.00             0
ATOM    548    H   1     1       4.626   7.018  22.414  0.00  0.00             0
ATOM    549    O   1     1       5.671   7.838  21.083  0.00  0.00             0
ATOM    550    H   1     1      -4.612   8.253  20.266  0.00  0.00             0
ATOM    551    H   1     1       6.026   8.395  21.807  0.00  0.00             0
ATOM    552    O   1     1      -4.173  10.384  22.532  0.00  0.00             0
ATOM    553    H   1     1      -3.566  10.867  22.069  0.00  0.00             0
ATOM    554    H   1     1       5.319  10.706  22.554  0.00  0.00             0
ATOM    555    O   1     1       5.105  14.102  19.604  0.00  0.00             0
ATOM    556    H   1     1      -5.381  14.953  19.466  0.00  0.00             0
ATOM    557    H   1     1       5.698  14.002  20.346  0.00  0.00             0
ATOM    558    O   1     1      -5.461  17.038  19.450  0.00  0.00             0
ATOM    559    H   1     1      -6.151  16.958  18.727  0.00  0.00             0
ATOM    560    H   1     1       4.340  17.021  20.361  0.00  0.00             0
ATOM    561    O   1     1      -4.447   1.810  18.864  0.00  0.00             0
ATOM    562    H   1     1      -3.417   1.877  18.815  0.00  0.00             0
ATOM    563    H   1     1      -4.983   0.950  18.821  0.00  0.00             0
ATOM    564    O   1     1      -1.946   5.395  21.098  0.00  0.00             0
ATOM    565    H   1     1      -2.755   5.300  20.369  0.00  0.00             0
ATOM    566    H   1     1      -1.978   6.194  21.564  0.00  0.00             0
ATOM    567    O   1     1      -1.358   7.999  22.221  0.00  0.00             0
ATOM    568    H   1     1      -1.836   8.497  22.846  0.00  0.00             0
ATOM    569    H   1     1      -0.944   8.692  21.548  0.00  0.00             0
ATOM    570    O   1     1      -0.076   9.630  20.636  0.00  0.00             0
ATOM    571    H   1     1      -0.428   9.736  19.669  0.00  0.00             0
ATOM    572    H   1     1       0.885   9.571  20.451  0.00  0.00             0
ATOM    573    O   1     1      -1.537  13.710  19.325  0.00  0.00             0
ATOM    574    H   1     1      -1.956  13.036  18.765  0.00  0.00             0
ATOM    575    H   1     1      -2.039  14.510  19.314  0.00  0.00             0
ATOM    576    O   1     1      -2.548  16.389  19.730  0.00  0.00             0
ATOM    577    H   1     1      -2.311  16.927  18.920  0.00  0.00             0
ATOM    578    H   1     1      -3.500  16.700  19.841  0.00  0.00             0
ATOM    579    O   1     1       2.484   3.176  21.959  0.00  0.00             0
ATOM    580    H   1     1       3.324   3.142  22.331  0.00  0.00             0
ATOM    581    H   1     1       2.053   4.027  21.720  0.00  0.00             0
ATOM    582    O   1     1       2.249   6.049  21.275  0.00  0.00             0
ATOM    583    H   1     1       2.023   6.471  22.109  0.00  0.00             0
ATOM    584    H   1     1       1.435   5.865  20.662  0.00  0.00             0
ATOM    585    O   1     1       3.175   8.942  20.381  0.00  0.00             0
ATOM    586    H   1     1       3.233   9.169  21.182  0.00  0.00             0
ATOM    587    H   1     1       3.821   8.538  20.051  0.00  0.00             0
ATOM    588    O   1     1       2.132  10.574  18.252  0.00  0.00             0
ATOM    589    H   1     1       2.579  10.065  18.977  0.00  0.00             0
ATOM    590    H   1     1       2.385  11.267  18.565  0.00  0.00             0
ATOM    591    O   1     1       2.850  12.613  19.985  0.00  0.00             0
ATOM    592    H   1     1       3.515  13.261  19.695  0.00  0.00             0
ATOM    593    H   1     1       2.045  13.092  20.038  0.00  0.00             0
ATOM    594    O   1     1       0.898  14.924  19.826  0.00  0.00             0
ATOM    595    H   1     1       0.940  15.845  20.203  0.00  0.00             0
ATOM    596    H   1     1      -0.026  14.803  19.638  0.00  0.00             0
ATOM    597    O   1     1      -6.648  -0.113  25.699  0.00  0.00             0
ATOM    598    H   1     1      -5.662   0.066  25.617  0.00  0.00             0
ATOM    599    H   1     1       3.305   0.759  25.962  0.00  0.00             0
ATOM    600    O   1     1      -7.908   2.143  26.879  0.00  0.00             0
ATOM    601    H   1     1      -7.427   3.068  26.953  0.00  0.00             0
ATOM    602    H   1     1       2.803   1.543  27.775  0.00  0.00             0
ATOM    603    O   1     1       2.637   9.389  23.397  0.00  0.00             0
ATOM    604    H   1     1      -7.030   9.156  23.958  0.00  0.00             0
ATOM    605    H   1     1       2.943  10.396  23.228  0.00  0.00             0
ATOM    606    O   1     1      -4.886  13.897  24.874  0.00  0.00             0
ATOM    607    H   1     1      -4.457  13.218  25.413  0.00  0.00             0
ATOM    608    H   1     1       5.283  13.554  23.993  0.00  0.00             0
ATOM    609    O   1     1       6.049  14.266  21.995  0.00  0.00             0
ATOM    610    H   1     1      -4.577  15.165  22.058  0.00  0.00             0
ATOM    611    H   1     1       6.825  14.556  22.398  0.00  0.00             0
ATOM    612    O   1     1      -8.903  16.454  25.602  0.00  0.00             0
ATOM    613    H   1     1      -9.102  15.577  26.093  0.00  0.00             0
ATOM    614    H   1     1       2.324  16.382  25.485  0.00  0.00             0
ATOM    615    O   1     1      -2.509   3.028  22.280  0.00  0.00             0
ATOM    616    H   1     1      -1.817   2.997  22.620  0.00  0.00             0
ATOM    617    H   1     1      -2.238   3.699  21.582  0.00  0.00             0
ATOM    618    O   1     1      -3.614   4.902  24.040  0.00  0.00             0
ATOM    619    H   1     1      -3.098   4.703  23.338  0.00  0.00             0
ATOM    620    H   1     1      -4.488   5.166  23.773  0.00  0.00             0
ATOM    621    O   1     1      -5.453   9.027  25.395  0.00  0.00             0
ATOM    622    H   1     1      -4.936   9.754  25.424  0.00  0.00             0
ATOM    623    H   1     1      -4.936   8.278  25.108  0.00  0.00             0
ATOM    624    O   1     1      -1.801  11.711  21.428  0.00  0.00             0
ATOM    625    H   1     1      -1.711  12.513  20.940  0.00  0.00             0
ATOM    626    H   1     1      -1.102  11.112  21.209  0.00  0.00             0
ATOM    627    O   1     1      -1.959  15.917  22.588  0.00  0.00             0
ATOM    628    H   1     1      -2.749  16.541  22.907  0.00  0.00             0
ATOM    629    H   1     1      -1.983  16.241  21.650  0.00  0.00             0
ATOM    630    O   1     1       0.786  18.530  21.434  0.00  0.00             0
ATOM    631    H   1     1       0.810  19.141  20.711  0.00  0.00             0
ATOM    632    H   1     1       0.251  18.999  22.086  0.00  0.00             0
ATOM    633    O   1     1       0.019   2.526  23.321  0.00  0.00             0
ATOM    634    H   1     1       1.031   2.518  22.887  0.00  0.00             0
ATOM    635    H   1     1      -0.111   3.195  24.051  0.00  0.00             0
ATOM    636    O   1     1      -0.164   3.165  25.970  0.00  0.00             0
ATOM    637    H   1     1       0.618   2.543  26.127  0.00  0.00             0
ATOM    638    H   1     1       0.265   4.033  25.865  0.00  0.00             0
ATOM    639    O   1     1       0.943   7.355  23.480  0.00  0.00             0
ATOM    640    H   1     1       1.412   8.228  23.534  0.00  0.00             0
ATOM    641    H   1     1      -0.110   7.552  22.925  0.00  0.00             0
ATOM    642    O   1     1       3.790  11.814  22.365  0.00  0.00             0
ATOM    643    H   1     1       3.287  12.164  21.541  0.00  0.00             0
ATOM    644    H   1     1       3.145  12.188  22.989  0.00  0.00             0
ATOM    645    O   1     1       1.866  13.008  23.547  0.00  0.00             0
ATOM    646    H   1     1       1.746  13.200  24.459  0.00  0.00             0
ATOM    647    H   1     1       1.412  13.745  23.042  0.00  0.00             0
ATOM    648    O   1     1       1.527  15.901  22.698  0.00  0.00             0
ATOM    649    H   1     1       1.319  15.817  23.554  0.00  0.00             0
ATOM    650    H   1     1       1.211  16.909  22.766  0.00  0.00             0
ATOM    651    O   1     1      -8.446  16.682  30.071  0.00  0.00             0
ATOM    652    H   1     1      -7.971  16.091  30.793  0.00  0.00             0
ATOM    653    H   1     1       2.442  -0.715  29.470  0.00  0.00             0
ATOM    654    O   1     1      -6.981   1.042  29.373  0.00  0.00             0
ATOM    655    H   1     1      -6.123   0.585  29.659  0.00  0.00             0
ATOM    656    H   1     1       3.120   1.719  29.833  0.00  0.00             0
ATOM    657    O   1     1       3.057   9.081  27.492  0.00  0.00             0
ATOM    658    H   1     1      -6.630   9.161  26.732  0.00  0.00             0
ATOM    659    H   1     1       3.534   9.477  28.242  0.00  0.00             0
ATOM    660    O   1     1      -4.488  11.724  26.845  0.00  0.00             0
ATOM    661    H   1     1      -4.064  12.427  27.555  0.00  0.00             0
ATOM    662    H   1     1       6.352  10.960  27.286  0.00  0.00             0
ATOM    663    O   1     1       1.723  13.901  26.364  0.00  0.00             0
ATOM    664    H   1     1      -7.763  14.158  27.020  0.00  0.00             0
ATOM    665    H   1     1       1.499  13.162  26.806  0.00  0.00             0
ATOM    666    O   1     1     -10.164  17.519  28.062  0.00  0.00             0
ATOM    667    H   1     1      -9.785  17.326  27.136  0.00  0.00             0
ATOM    668    H   1     1       0.579  17.041  28.829  0.00  0.00             0
ATOM    669    O   1     1      -3.690  20.571  28.819  0.00  0.00             0
ATOM    670    H   1     1      -2.580  20.422  28.864  0.00  0.00             0
ATOM    671    H   1     1      -4.063   2.988  27.894  0.00  0.00             0
ATOM    672    O   1     1      -4.234   3.546  26.178  0.00  0.00             0
ATOM    673    H   1     1      -5.050   4.025  26.291  0.00  0.00             0
ATOM    674    H   1     1      -4.082   3.595  25.304  0.00  0.00             0
ATOM    675    O   1     1      -3.385   7.149  25.515  0.00  0.00             0
ATOM    676    H   1     1      -3.359   6.271  24.966  0.00  0.00             0
ATOM    677    H   1     1      -2.881   7.856  25.227  0.00  0.00             0
ATOM    678    O   1     1      -2.247   9.470  24.329  0.00  0.00             0
ATOM    679    H   1     1      -1.312   9.834  24.417  0.00  0.00             0
ATOM    680    H   1     1      -2.778  10.036  23.728  0.00  0.00             0
ATOM    681    O   1     1      -6.141  15.174  26.977  0.00  0.00             0
ATOM    682    H   1     1      -5.909  14.789  26.043  0.00  0.00             0
ATOM    683    H   1     1      -6.221  16.083  26.796  0.00  0.00             0
ATOM    684    O   1     1      -3.828  18.329  25.647  0.00  0.00             0
ATOM    685    H   1     1      -3.274  17.728  26.149  0.00  0.00             0
ATOM    686    H   1     1      -3.855  19.185  26.207  0.00  0.00             0
ATOM    687    O   1     1      -1.015  19.803  28.423  0.00  0.00             0
ATOM    688    H   1     1      -0.671  18.814  28.271  0.00  0.00             0
ATOM    689    H   1     1      -0.946   2.333  27.586  0.00  0.00             0
ATOM    690    O   1     1       1.306   5.483  25.459  0.00  0.00             0
ATOM    691    H   1     1       1.400   6.029  24.669  0.00  0.00             0
ATOM    692    H   1     1       1.770   6.046  26.321  0.00  0.00             0
ATOM    693    O   1     1       1.466   7.024  27.598  0.00  0.00             0
ATOM    694    H   1     1       1.896   7.809  27.779  0.00  0.00             0
ATOM    695    H   1     1       0.871   6.967  28.238  0.00  0.00             0
ATOM    696    O   1     1      -0.183  11.211  24.948  0.00  0.00             0
ATOM    697    H   1     1       0.505  11.282  24.307  0.00  0.00             0
ATOM    698    H   1     1      -0.494  12.283  24.847  0.00  0.00             0
ATOM    699    O   1     1      -1.335  13.849  24.927  0.00  0.00             0
ATOM    700    H   1     1      -1.462  14.656  25.574  0.00  0.00             0
ATOM    701    H   1     1      -1.434  14.352  24.083  0.00  0.00             0
ATOM    702    O   1     1      -2.083  16.107  26.993  0.00  0.00             0
ATOM    703    H   1     1      -1.262  16.523  27.439  0.00  0.00             0
ATOM    704    H   1     1      -2.571  15.708  27.625  0.00  0.00             0
ATOM    705   Al   1     1       5.698  12.911   7.709  0.00  0.00             0
ATOM    706   Al   1     1       3.187   8.571   7.697  0.00  0.00             0
ATOM    707   Al   1     1       3.187  14.505   7.768  0.00  0.00             0
ATOM    708   Al   1     1       5.655   9.977   7.861  0.00  0.00             0
ATOM    709   Si   1     1       1.535  14.416  10.560  0.00  0.00             0
ATOM    710   Si   1     1       3.883   9.743  10.455  0.00  0.00             0
ATOM    711   Si   1     1       4.089  15.905  10.621  0.00  0.00             0
ATOM    712   Si   1     1       6.396  11.344  10.617  0.00  0.00             0
ATOM    713    O   1     1       6.758  14.179   8.993  0.00  0.00             0
ATOM    714    O   1     1       4.004   9.694   8.869  0.00  0.00             0
ATOM    715    O   1     1       6.144  11.436   8.985  0.00  0.00             0
ATOM    716    O   1     1       3.940  16.031   8.927  0.00  0.00             0
ATOM    717    O   1     1       6.366  12.850  11.080  0.00  0.00             0
ATOM    718    O   1     1       4.119  17.361  10.994  0.00  0.00             0
ATOM    719    O   1     1       5.459  15.286  10.879  0.00  0.00             0
ATOM    720    O   1     1       2.751  10.780  10.764  0.00  0.00             0
ATOM    721    O   1     1       5.211  10.438  11.154  0.00  0.00             0
ATOM    722    O   1     1       2.814  15.133  11.092  0.00  0.00             0
ATOM    723    O   1     1       6.547   8.689   8.847  0.00  0.00             0
ATOM    724    O   1     1       4.059  13.329   8.865  0.00  0.00             0
ATOM    725    O   1     1       2.495  15.866   6.746  0.00  0.00             0
ATOM    726    O   1     1       4.850  11.412   6.876  0.00  0.00             0
ATOM    727    O   1     1       7.516  12.880   6.957  0.00  0.00             0
ATOM    728    O   1     1       4.785   8.770   6.541  0.00  0.00             0
ATOM    729    O   1     1       7.175   9.904   6.787  0.00  0.00             0
ATOM    730    O   1     1       5.092  14.391   6.604  0.00  0.00             0
ATOM    731    H   1     1       5.985  17.043   8.695  0.00  0.00             0
ATOM    732    H   1     1       3.729  12.874   9.690  0.00  0.00             0
ATOM    733    H   1     1       6.667  15.714   6.810  0.00  0.00             0
ATOM    734    H   1     1       3.991  11.102   6.987  0.00  0.00             0
ATOM    735    H   1     1       7.736  12.072   6.698  0.00  0.00             0
ATOM    736    H   1     1       5.199  17.289   5.836  0.00  0.00             0
ATOM    737    H   1     1       5.492  14.446   5.735  0.00  0.00             0
ATOM    738    H   1     1       6.808  10.202   5.992  0.00  0.00             0
ATOM    739   Al   1     1       7.574  12.809   0.663  0.00  0.00             0
ATOM    740   Al   1     1       4.977   8.393   0.366  0.00  0.00             0
ATOM    741   Al   1     1       4.984  14.420   0.620  0.00  0.00             0
ATOM    742   Al   1     1       7.561   9.881   0.693  0.00  0.00             0
ATOM    743   Si   1     1       3.182  14.339   3.404  0.00  0.00             0
ATOM    744   Si   1     1       5.707   9.830   3.384  0.00  0.00             0
ATOM    745   Si   1     1       5.843  15.760   3.337  0.00  0.00             0
ATOM    746   Si   1     1       8.283  11.391   3.397  0.00  0.00             0
ATOM    747    O   1     1       8.481  14.235   1.728  0.00  0.00             0
ATOM    748    O   1     1       5.945   9.788   1.710  0.00  0.00             0
ATOM    749    O   1     1       8.242  11.475   1.706  0.00  0.00             0
ATOM    750    O   1     1       5.620  15.778   1.750  0.00  0.00             0
ATOM    751    O   1     1       8.360  12.843   3.827  0.00  0.00             0
ATOM    752    O   1     1       5.791  17.223   3.756  0.00  0.00             0
ATOM    753    O   1     1       7.101  15.079   3.710  0.00  0.00             0
ATOM    754    O   1     1       4.424  10.629   3.725  0.00  0.00             0
ATOM    755    O   1     1       7.024  10.583   3.866  0.00  0.00             0
ATOM    756    O   1     1       4.494  14.968   3.848  0.00  0.00             0
ATOM    757    O   1     1       8.379   8.547   1.738  0.00  0.00             0
ATOM    758    O   1     1       5.965  13.041   1.634  0.00  0.00             0
ATOM    759    O   1     1       4.177  15.892  -0.513  0.00  0.00             0
ATOM    760    O   1     1       6.720  11.469  -0.570  0.00  0.00             0
ATOM    761    O   1     1       9.121  13.051  -0.499  0.00  0.00             0
ATOM    762    O   1     1       6.571   8.548  -0.464  0.00  0.00             0
ATOM    763    O   1     1       9.083   9.804  -0.391  0.00  0.00             0
ATOM    764    O   1     1       6.714  14.361  -0.370  0.00  0.00             0
ATOM    765    H   1     1       7.966  16.721   1.622  0.00  0.00             0
ATOM    766    H   1     1       5.208  12.446   1.950  0.00  0.00             0
ATOM    767    H   1     1       8.684  15.750  -1.108  0.00  0.00             0
ATOM    768    H   1     1       6.939  11.557  -1.337  0.00  0.00             0
ATOM    769    H   1     1       9.082  12.866  -1.484  0.00  0.00             0
ATOM    770    H   1     1       6.575  17.380  -1.764  0.00  0.00             0
ATOM    771    H   1     1       6.731  15.430  -0.640  0.00  0.00             0
ATOM    772    H   1     1       9.872  10.346  -0.632  0.00  0.00             0
ATOM    773   Al   1     1       5.689   4.231   7.735  0.00  0.00             0
ATOM    774   Al   1     1       3.264  -0.395   7.756  0.00  0.00             0
ATOM    775   Al   1     1       3.098   5.563   7.798  0.00  0.00             0
ATOM    776   Al   1     1       5.744   1.195   7.653  0.00  0.00             0
ATOM    777   Si   1     1       1.361   5.312  10.418  0.00  0.00             0
ATOM    778   Si   1     1       3.968   1.009  10.559  0.00  0.00             0
ATOM    779   Si   1     1       3.864   6.807  10.548  0.00  0.00             0
ATOM    780   Si   1     1       6.499   2.485  10.522  0.00  0.00             0
ATOM    781    O   1     1       6.706   5.375   8.834  0.00  0.00             0
ATOM    782    O   1     1       4.080   0.939   8.896  0.00  0.00             0
ATOM    783    O   1     1       6.333   2.541   8.883  0.00  0.00             0
ATOM    784    O   1     1       3.711   6.956   8.894  0.00  0.00             0
ATOM    785    O   1     1       6.553   4.036  10.976  0.00  0.00             0
ATOM    786    O   1     1       3.712   8.345  11.082  0.00  0.00             0
ATOM    787    O   1     1       5.269   6.334  10.743  0.00  0.00             0
ATOM    788    O   1     1       2.654   1.670  10.851  0.00  0.00             0
ATOM    789    O   1     1       5.220   1.817  10.893  0.00  0.00             0
ATOM    790    O   1     1       2.694   5.923  10.979  0.00  0.00             0
ATOM    791    O   1     1       6.716  -0.324   8.880  0.00  0.00             0
ATOM    792    O   1     1       4.061   4.205   8.646  0.00  0.00             0
ATOM    793    O   1     1       2.293   7.197   6.685  0.00  0.00             0
ATOM    794    O   1     1       4.785   2.622   6.658  0.00  0.00             0
ATOM    795    O   1     1       7.232   4.225   6.660  0.00  0.00             0
ATOM    796    O   1     1       5.005  -0.198   6.712  0.00  0.00             0
ATOM    797    O   1     1       7.415   1.114   6.801  0.00  0.00             0
ATOM    798    O   1     1       4.797   5.484   6.571  0.00  0.00             0
ATOM    799    H   1     1       6.202   7.906   9.420  0.00  0.00             0
ATOM    800    H   1     1       3.431   3.359   8.776  0.00  0.00             0
ATOM    801    H   1     1       6.556   7.311   6.662  0.00  0.00             0
ATOM    802    H   1     1       3.857   2.505   6.645  0.00  0.00             0
ATOM    803    H   1     1       7.740   3.471   6.529  0.00  0.00             0
ATOM    804    H   1     1       4.932   8.568   5.437  0.00  0.00             0
ATOM    805    H   1     1       4.418   5.897   5.906  0.00  0.00             0
ATOM    806    H   1     1       7.345   0.637   5.890  0.00  0.00             0
ATOM    807   Al   1     1       7.597   3.943   0.557  0.00  0.00             0
ATOM    808   Al   1     1       4.814  -0.386   0.336  0.00  0.00             0
ATOM    809   Al   1     1       4.897   5.570   0.276  0.00  0.00             0
ATOM    810   Al   1     1       7.495   1.112   0.537  0.00  0.00             0
ATOM    811   Si   1     1       3.276   5.343   3.140  0.00  0.00             0
ATOM    812   Si   1     1       5.729   0.816   3.140  0.00  0.00             0
ATOM    813   Si   1     1       5.760   6.857   3.166  0.00  0.00             0
ATOM    814   Si   1     1       8.261   2.449   3.261  0.00  0.00             0
ATOM    815    O   1     1       8.637   5.145   1.652  0.00  0.00             0
ATOM    816    O   1     1       5.924   0.767   1.634  0.00  0.00             0
ATOM    817    O   1     1       8.126   2.463   1.607  0.00  0.00             0
ATOM    818    O   1     1       5.590   6.941   1.494  0.00  0.00             0
ATOM    819    O   1     1       8.234   3.887   3.738  0.00  0.00             0
ATOM    820    O   1     1       5.692   8.273   3.683  0.00  0.00             0
ATOM    821    O   1     1       7.151   6.219   3.514  0.00  0.00             0
ATOM    822    O   1     1       4.435   1.593   3.453  0.00  0.00             0
ATOM    823    O   1     1       7.037   1.624   3.606  0.00  0.00             0
ATOM    824    O   1     1       4.542   6.055   3.714  0.00  0.00             0
ATOM    825    O   1     1       8.283  -0.441   1.494  0.00  0.00             0
ATOM    826    O   1     1       5.980   4.073   1.783  0.00  0.00             0
ATOM    827    O   1     1       4.224   6.993  -0.895  0.00  0.00             0
ATOM    828    O   1     1       6.921   2.594  -0.646  0.00  0.00             0
ATOM    829    O   1     1       9.041   4.175  -0.769  0.00  0.00             0
ATOM    830    O   1     1       6.354  -0.376  -0.740  0.00  0.00             0
ATOM    831    O   1     1       9.108   0.927  -0.621  0.00  0.00             0
ATOM    832    O   1     1       6.577   5.382  -0.468  0.00  0.00             0
ATOM    833    H   1     1       7.895   7.829   2.266  0.00  0.00             0
ATOM    834    H   1     1       5.390   4.097   2.592  0.00  0.00             0
ATOM    835    H   1     1       9.208   7.037  -1.419  0.00  0.00             0
ATOM    836    H   1     1       6.099   2.530  -1.082  0.00  0.00             0
ATOM    837    H   1     1       8.887   4.003  -1.677  0.00  0.00             0
ATOM    838    H   1     1       7.468   8.078  -0.761  0.00  0.00             0
ATOM    839    H   1     1       7.237   6.145  -0.807  0.00  0.00             0
ATOM    840    H   1     1       9.222   1.808  -0.976  0.00  0.00             0
ATOM    841   Al   1     1       0.628  12.947   7.752  0.00  0.00             0
ATOM    842   Al   1     1      -1.990   8.558   7.810  0.00  0.00             0
ATOM    843   Al   1     1      -1.948  14.360   7.791  0.00  0.00             0
ATOM    844   Al   1     1       0.621  10.018   7.771  0.00  0.00             0
ATOM    845   Si   1     1      -3.638  14.326  10.571  0.00  0.00             0
ATOM    846   Si   1     1      -1.206   9.906  10.694  0.00  0.00             0
ATOM    847   Si   1     1      -1.139  15.807  10.639  0.00  0.00             0
ATOM    848   Si   1     1       1.335  11.391  10.478  0.00  0.00             0
ATOM    849    O   1     1       1.687  14.269   8.949  0.00  0.00             0
ATOM    850    O   1     1      -1.127   9.866   9.002  0.00  0.00             0
ATOM    851    O   1     1       1.289  11.418   8.859  0.00  0.00             0
ATOM    852    O   1     1      -1.273  15.790   9.047  0.00  0.00             0
ATOM    853    O   1     1       1.392  12.898  11.024  0.00  0.00             0
ATOM    854    O   1     1      -1.293  17.325  11.058  0.00  0.00             0
ATOM    855    O   1     1       0.316  15.259  10.863  0.00  0.00             0
ATOM    856    O   1     1      -2.473  10.792  10.853  0.00  0.00             0
ATOM    857    O   1     1       0.063  10.673  11.194  0.00  0.00             0
ATOM    858    O   1     1      -2.298  14.936  11.159  0.00  0.00             0
ATOM    859    O   1     1       1.309   8.586   8.883  0.00  0.00             0
ATOM    860    O   1     1      -0.945  13.169   8.981  0.00  0.00             0
ATOM    861    O   1     1       7.638  15.864   6.835  0.00  0.00             0
ATOM    862    O   1     1      -0.175  11.501   6.753  0.00  0.00             0
ATOM    863    O   1     1       2.335  13.164   6.647  0.00  0.00             0
ATOM    864    O   1     1      -0.516   8.730   6.662  0.00  0.00             0
ATOM    865    O   1     1       2.237   9.986   6.866  0.00  0.00             0
ATOM    866    O   1     1      -0.287  14.260   6.643  0.00  0.00             0
ATOM    867    H   1     1       0.999  17.095   9.352  0.00  0.00             0
ATOM    868    H   1     1      -0.657  12.794   9.778  0.00  0.00             0
ATOM    869    H   1     1       1.643  16.155   6.236  0.00  0.00             0
ATOM    870    H   1     1      -0.661  11.610   6.058  0.00  0.00             0
ATOM    871    H   1     1       2.793  12.896   5.853  0.00  0.00             0
ATOM    872    H   1     1      -0.286  17.258   5.765  0.00  0.00             0
ATOM    873    H   1     1      -0.126  14.649   5.736  0.00  0.00             0
ATOM    874    H   1     1       1.924   9.832   5.820  0.00  0.00             0
ATOM    875   Al   1     1       2.331  12.906   0.600  0.00  0.00             0
ATOM    876   Al   1     1      -0.195   8.350   0.703  0.00  0.00             0
ATOM    877   Al   1     1      -0.230  14.444   0.475  0.00  0.00             0
ATOM    878   Al   1     1       2.367   9.869   0.599  0.00  0.00             0
ATOM    879   Si   1     1      -1.898  14.362   3.378  0.00  0.00             0
ATOM    880   Si   1     1       0.620   9.799   3.431  0.00  0.00             0
ATOM    881   Si   1     1       0.634  15.870   3.166  0.00  0.00             0
ATOM    882   Si   1     1       3.115  11.343   3.495  0.00  0.00             0
ATOM    883    O   1     1       3.332  14.126   1.723  0.00  0.00             0
ATOM    884    O   1     1       0.755   9.763   1.849  0.00  0.00             0
ATOM    885    O   1     1       2.929  11.408   1.839  0.00  0.00             0
ATOM    886    O   1     1       0.493  15.862   1.640  0.00  0.00             0
ATOM    887    O   1     1       3.174  12.805   3.902  0.00  0.00             0
ATOM    888    O   1     1       0.644  17.361   3.641  0.00  0.00             0
ATOM    889    O   1     1       1.922  15.197   3.671  0.00  0.00             0
ATOM    890    O   1     1      -0.686  10.582   3.739  0.00  0.00             0
ATOM    891    O   1     1       1.891  10.522   4.014  0.00  0.00             0
ATOM    892    O   1     1      -0.577  15.131   3.760  0.00  0.00             0
ATOM    893    O   1     1       3.317   8.504   1.642  0.00  0.00             0
ATOM    894    O   1     1       0.649  12.964   1.606  0.00  0.00             0
ATOM    895    O   1     1       9.406  15.872  -0.513  0.00  0.00             0
ATOM    896    O   1     1       1.650  11.332  -0.459  0.00  0.00             0
ATOM    897    O   1     1       4.084  13.098  -0.651  0.00  0.00             0
ATOM    898    O   1     1       1.290   8.624  -0.365  0.00  0.00             0
ATOM    899    O   1     1       3.969   9.784  -0.383  0.00  0.00             0
ATOM    900    O   1     1       1.627  14.345  -0.489  0.00  0.00             0
ATOM    901    H   1     1       2.741  16.734   1.769  0.00  0.00             0
ATOM    902    H   1     1       0.365  12.348   2.232  0.00  0.00             0
ATOM    903    H   1     1       4.056  15.778  -1.548  0.00  0.00             0
ATOM    904    H   1     1       1.172  11.850  -1.140  0.00  0.00             0
ATOM    905    H   1     1       4.620  12.248  -0.965  0.00  0.00             0
ATOM    906    H   1     1       1.804  17.143  -1.182  0.00  0.00             0
ATOM    907    H   1     1       2.295  14.997  -0.412  0.00  0.00             0
ATOM    908    H   1     1       4.526  10.383  -0.874  0.00  0.00             0
ATOM    909   Al   1     1       0.547   3.870   7.611  0.00  0.00             0
ATOM    910   Al   1     1      -1.995  -0.633   7.817  0.00  0.00             0
ATOM    911   Al   1     1      -2.047   5.531   7.635  0.00  0.00             0
ATOM    912   Al   1     1       0.569   0.977   7.787  0.00  0.00             0
ATOM    913   Si   1     1      -3.734   5.466  10.490  0.00  0.00             0
ATOM    914   Si   1     1      -1.171   0.900  10.569  0.00  0.00             0
ATOM    915   Si   1     1      -1.187   6.942  10.567  0.00  0.00             0
ATOM    916   Si   1     1       1.265   2.383  10.492  0.00  0.00             0
ATOM    917    O   1     1       1.520   5.281   8.832  0.00  0.00             0
ATOM    918    O   1     1      -1.055   0.647   8.989  0.00  0.00             0
ATOM    919    O   1     1       1.161   2.398   8.890  0.00  0.00             0
ATOM    920    O   1     1      -1.262   7.164   8.969  0.00  0.00             0
ATOM    921    O   1     1       1.325   3.909  10.947  0.00  0.00             0
ATOM    922    O   1     1      -1.212   8.412  11.137  0.00  0.00             0
ATOM    923    O   1     1       0.160   6.250  10.870  0.00  0.00             0
ATOM    924    O   1     1      -2.524   1.819  10.770  0.00  0.00             0
ATOM    925    O   1     1       0.039   1.586  11.034  0.00  0.00             0
ATOM    926    O   1     1      -2.394   6.146  11.021  0.00  0.00             0
ATOM    927    O   1     1       1.556  -0.347   8.669  0.00  0.00             0
ATOM    928    O   1     1      -1.097   3.941   8.831  0.00  0.00             0
ATOM    929    O   1     1       7.525   7.147   6.738  0.00  0.00             0
ATOM    930    O   1     1      -0.122   2.474   6.585  0.00  0.00             0
ATOM    931    O   1     1       2.196   4.301   6.563  0.00  0.00             0
ATOM    932    O   1     1      -0.377  -0.336   6.564  0.00  0.00             0
ATOM    933    O   1     1       2.362   0.805   6.520  0.00  0.00             0
ATOM    934    O   1     1      -0.579   5.159   6.615  0.00  0.00             0
ATOM    935    H   1     1       0.718   7.819   8.967  0.00  0.00             0
ATOM    936    H   1     1      -1.709   3.026   8.909  0.00  0.00             0
ATOM    937    H   1     1       1.284   6.875   6.489  0.00  0.00             0
ATOM    938    H   1     1      -0.906   1.814   6.617  0.00  0.00             0
ATOM    939    H   1     1       2.520   4.026   5.591  0.00  0.00             0
ATOM    940    H   1     1      -0.264   8.587   5.630  0.00  0.00             0
ATOM    941    H   1     1      -0.677   5.531   5.676  0.00  0.00             0
ATOM    942    H   1     1       2.601   1.070   5.731  0.00  0.00             0
ATOM    943   Al   1     1       2.299   3.978   0.426  0.00  0.00             0
ATOM    944   Al   1     1      -0.315  -0.367   0.283  0.00  0.00             0
ATOM    945   Al   1     1      -0.232   5.457   0.512  0.00  0.00             0
ATOM    946   Al   1     1       2.254   1.072   0.438  0.00  0.00             0
ATOM    947   Si   1     1      -1.956   5.278   3.205  0.00  0.00             0
ATOM    948   Si   1     1       0.584   0.981   3.193  0.00  0.00             0
ATOM    949   Si   1     1       0.591   6.832   3.359  0.00  0.00             0
ATOM    950   Si   1     1       3.083   2.380   3.283  0.00  0.00             0
ATOM    951    O   1     1       3.482   5.193   1.556  0.00  0.00             0
ATOM    952    O   1     1       0.541   0.962   1.594  0.00  0.00             0
ATOM    953    O   1     1       2.930   2.562   1.598  0.00  0.00             0
ATOM    954    O   1     1       0.303   6.967   1.681  0.00  0.00             0
ATOM    955    O   1     1       3.211   3.808   3.642  0.00  0.00             0
ATOM    956    O   1     1       0.525   8.342   4.001  0.00  0.00             0
ATOM    957    O   1     1       2.019   6.149   3.375  0.00  0.00             0
ATOM    958    O   1     1      -0.667   1.738   3.585  0.00  0.00             0
ATOM    959    O   1     1       1.906   1.657   3.762  0.00  0.00             0
ATOM    960    O   1     1      -0.618   5.956   3.801  0.00  0.00             0
ATOM    961    O   1     1       3.195  -0.317   1.418  0.00  0.00             0
ATOM    962    O   1     1       0.693   3.980   1.524  0.00  0.00             0
ATOM    963    O   1     1       9.296   6.976  -0.509  0.00  0.00             0
ATOM    964    O   1     1       1.508   2.442  -0.517  0.00  0.00             0
ATOM    965    O   1     1       3.989   4.184  -0.728  0.00  0.00             0
ATOM    966    O   1     1       1.332  -0.215  -0.567  0.00  0.00             0
ATOM    967    O   1     1       3.924   0.857  -0.748  0.00  0.00             0
ATOM    968    O   1     1       1.479   5.469  -0.365  0.00  0.00             0
ATOM    969    H   1     1       2.832   7.671   2.079  0.00  0.00             0
ATOM    970    H   1     1       0.524   3.135   1.948  0.00  0.00             0
ATOM    971    H   1     1       4.146   7.187  -1.701  0.00  0.00             0
ATOM    972    H   1     1       0.689   2.724  -0.772  0.00  0.00             0
ATOM    973    H   1     1       3.841   3.483  -1.356  0.00  0.00             0
ATOM    974    H   1     1       1.766   8.357  -1.122  0.00  0.00             0
ATOM    975    H   1     1       2.149   5.906  -0.833  0.00  0.00             0
ATOM    976    H   1     1       4.199   1.000  -1.679  0.00  0.00             0
END
