# Supplementary material for: Competing Nuclear Quantum Effects and Hydrogen-Bond Jumps in Hydrated Kaolinite
Source: J Phys Chem Lett. 2023 Feb 6;14(6):1542–7. doi: 10.1021/acs.jpclett.2c03896 (PMC9940297; doi:10.1021/acs.jpclett.2c03896)
Supplement: Supplementary file 1 — jz2c03896_si_001.zip [file jz2c03896_si_001.zip › Clay_NQEs_HBond_Jumps_SI/silica-surface/QM/equil-2/init.30.pdb]

TITLE     Step:       20000  Bead:      30 positions{angstrom}  cell{angstrom}
CRYST1   10.307   17.884   76.812  91.93 105.05  89.80 P 1           1
ATOM      1   Al   1     1      -9.029   1.822  43.538  0.00  0.00             0
ATOM      2   Al   1     1      -6.414   6.314  43.498  0.00  0.00             0
ATOM      3   Al   1     1      -6.377   0.328  43.288  0.00  0.00             0
ATOM      4   Al   1     1      -8.944   4.863  43.445  0.00  0.00             0
ATOM      5   Si   1     1      -4.674   0.499  40.531  0.00  0.00             0
ATOM      6   Si   1     1      -7.285   4.951  40.768  0.00  0.00             0
ATOM      7   Si   1     1      -7.160  -1.088  40.531  0.00  0.00             0
ATOM      8   Si   1     1      -9.816   3.284  40.696  0.00  0.00             0
ATOM      9    O   1     1     -10.044   0.378  42.278  0.00  0.00             0
ATOM     10    O   1     1      -7.429   5.110  42.375  0.00  0.00             0
ATOM     11    O   1     1      -9.691   3.132  42.347  0.00  0.00             0
ATOM     12    O   1     1      -7.010  -1.223  42.131  0.00  0.00             0
ATOM     13    O   1     1      -9.753   1.840  40.200  0.00  0.00             0
ATOM     14    O   1     1      -7.236  -2.572  40.079  0.00  0.00             0
ATOM     15    O   1     1      -8.600  -0.387  40.288  0.00  0.00             0
ATOM     16    O   1     1      -6.004   4.074  40.351  0.00  0.00             0
ATOM     17    O   1     1      -8.650   4.173  40.249  0.00  0.00             0
ATOM     18    O   1     1      -6.028  -0.218  39.997  0.00  0.00             0
ATOM     19    O   1     1     -10.003   6.036  42.536  0.00  0.00             0
ATOM     20    O   1     1      -7.373   1.606  42.231  0.00  0.00             0
ATOM     21    O   1     1      -5.647  -1.359  44.266  0.00  0.00             0
ATOM     22    O   1     1      -8.086   3.311  44.450  0.00  0.00             0
ATOM     23    O   1     1     -10.609   1.546  44.551  0.00  0.00             0
ATOM     24    O   1     1      -8.066   6.032  44.658  0.00  0.00             0
ATOM     25    O   1     1     -10.647   5.051  44.622  0.00  0.00             0
ATOM     26    O   1     1      -8.114   0.337  44.472  0.00  0.00             0
ATOM     27    H   1     1      -9.428  -2.044  42.474  0.00  0.00             0
ATOM     28    H   1     1      -7.424   2.162  41.495  0.00  0.00             0
ATOM     29    H   1     1     -10.515  -1.616  45.187  0.00  0.00             0
ATOM     30    H   1     1      -7.152   3.445  44.274  0.00  0.00             0
ATOM     31    H   1     1     -11.075   1.720  45.475  0.00  0.00             0
ATOM     32    H   1     1      -8.143  -2.566  45.351  0.00  0.00             0
ATOM     33    H   1     1      -8.235  -0.611  44.528  0.00  0.00             0
ATOM     34    H   1     1     -10.553   4.470  45.419  0.00  0.00             0
ATOM     35   Al   1     1     -10.981   1.660  50.866  0.00  0.00             0
ATOM     36   Al   1     1      -8.246   5.957  50.879  0.00  0.00             0
ATOM     37   Al   1     1      -8.297   0.172  50.661  0.00  0.00             0
ATOM     38   Al   1     1     -10.868   4.731  50.803  0.00  0.00             0
ATOM     39   Si   1     1      -6.440   0.191  47.958  0.00  0.00             0
ATOM     40   Si   1     1      -9.188   4.692  48.181  0.00  0.00             0
ATOM     41   Si   1     1      -9.049  -1.222  47.966  0.00  0.00             0
ATOM     42   Si   1     1     -11.673   3.236  48.090  0.00  0.00             0
ATOM     43    O   1     1     -11.747   0.354  49.649  0.00  0.00             0
ATOM     44    O   1     1      -9.197   4.899  49.711  0.00  0.00             0
ATOM     45    O   1     1     -11.449   3.162  49.772  0.00  0.00             0
ATOM     46    O   1     1      -8.933  -1.273  49.593  0.00  0.00             0
ATOM     47    O   1     1     -11.612   1.794  47.527  0.00  0.00             0
ATOM     48    O   1     1      -9.298  -2.749  47.595  0.00  0.00             0
ATOM     49    O   1     1     -10.322  -0.512  47.696  0.00  0.00             0
ATOM     50    O   1     1      -8.025   3.679  47.876  0.00  0.00             0
ATOM     51    O   1     1     -10.462   4.073  47.672  0.00  0.00             0
ATOM     52    O   1     1      -7.808  -0.479  47.466  0.00  0.00             0
ATOM     53    O   1     1     -11.870   6.119  49.819  0.00  0.00             0
ATOM     54    O   1     1      -9.014   1.573  49.565  0.00  0.00             0
ATOM     55    O   1     1      -7.747  -1.606  51.902  0.00  0.00             0
ATOM     56    O   1     1     -10.069   3.105  52.086  0.00  0.00             0
ATOM     57    O   1     1     -12.525   1.464  51.921  0.00  0.00             0
ATOM     58    O   1     1      -9.931   5.980  51.969  0.00  0.00             0
ATOM     59    O   1     1     -12.466   4.705  51.944  0.00  0.00             0
ATOM     60    O   1     1     -10.003   0.376  51.962  0.00  0.00             0
ATOM     61    H   1     1     -11.623  -2.273  48.897  0.00  0.00             0
ATOM     62    H   1     1      -8.795   2.274  48.919  0.00  0.00             0
ATOM     63    H   1     1     -12.106  -1.077  52.415  0.00  0.00             0
ATOM     64    H   1     1      -9.943   3.304  53.019  0.00  0.00             0
ATOM     65    H   1     1     -13.448   1.684  52.422  0.00  0.00             0
ATOM     66    H   1     1      -9.907  -2.627  52.597  0.00  0.00             0
ATOM     67    H   1     1     -10.163  -0.092  52.843  0.00  0.00             0
ATOM     68    H   1     1     -12.753   4.029  52.611  0.00  0.00             0
ATOM     69   Al   1     1      -8.951  10.646  43.631  0.00  0.00             0
ATOM     70   Al   1     1      -6.535  15.060  43.222  0.00  0.00             0
ATOM     71   Al   1     1      -6.396   9.388  43.387  0.00  0.00             0
ATOM     72   Al   1     1      -9.097  13.484  43.475  0.00  0.00             0
ATOM     73   Si   1     1      -4.593   9.400  40.662  0.00  0.00             0
ATOM     74   Si   1     1      -7.162  13.774  40.645  0.00  0.00             0
ATOM     75   Si   1     1      -7.201   7.892  40.715  0.00  0.00             0
ATOM     76   Si   1     1      -9.662  12.334  40.636  0.00  0.00             0
ATOM     77    O   1     1      -9.898   9.532  42.272  0.00  0.00             0
ATOM     78    O   1     1      -7.323  13.873  42.315  0.00  0.00             0
ATOM     79    O   1     1      -9.511  12.249  42.220  0.00  0.00             0
ATOM     80    O   1     1      -7.054   7.965  42.323  0.00  0.00             0
ATOM     81    O   1     1      -9.849  10.913  40.073  0.00  0.00             0
ATOM     82    O   1     1      -7.351   6.335  40.286  0.00  0.00             0
ATOM     83    O   1     1      -8.500   8.660  40.229  0.00  0.00             0
ATOM     84    O   1     1      -5.804  13.052  40.255  0.00  0.00             0
ATOM     85    O   1     1      -8.409  13.054  40.117  0.00  0.00             0
ATOM     86    O   1     1      -5.855   8.594  40.232  0.00  0.00             0
ATOM     87    O   1     1      -9.882  15.046  42.395  0.00  0.00             0
ATOM     88    O   1     1      -7.415  10.834  42.454  0.00  0.00             0
ATOM     89    O   1     1      -5.776   7.815  44.382  0.00  0.00             0
ATOM     90    O   1     1      -8.299  12.224  44.543  0.00  0.00             0
ATOM     91    O   1     1     -10.501  10.301  44.713  0.00  0.00             0
ATOM     92    O   1     1      -8.041  15.148  44.444  0.00  0.00             0
ATOM     93    O   1     1     -10.579  13.744  44.585  0.00  0.00             0
ATOM     94    O   1     1      -7.902   9.441  44.497  0.00  0.00             0
ATOM     95    H   1     1      -9.976   6.532  41.679  0.00  0.00             0
ATOM     96    H   1     1      -7.021  11.549  42.624  0.00  0.00             0
ATOM     97    H   1     1     -10.067   7.796  45.252  0.00  0.00             0
ATOM     98    H   1     1      -7.927  11.925  45.323  0.00  0.00             0
ATOM     99    H   1     1     -11.325  10.832  45.200  0.00  0.00             0
ATOM    100    H   1     1      -8.441   6.053  45.452  0.00  0.00             0
ATOM    101    H   1     1      -7.627   8.572  45.216  0.00  0.00             0
ATOM    102    H   1     1     -10.739  13.175  45.396  0.00  0.00             0
ATOM    103   Al   1     1     -10.668  10.570  50.913  0.00  0.00             0
ATOM    104   Al   1     1      -8.376  14.997  50.785  0.00  0.00             0
ATOM    105   Al   1     1      -8.279   8.975  50.729  0.00  0.00             0
ATOM    106   Al   1     1     -10.947  13.495  50.695  0.00  0.00             0
ATOM    107   Si   1     1      -6.459   9.193  47.711  0.00  0.00             0
ATOM    108   Si   1     1      -9.192  13.601  48.017  0.00  0.00             0
ATOM    109   Si   1     1      -8.958   7.622  47.971  0.00  0.00             0
ATOM    110   Si   1     1     -11.582  11.951  47.978  0.00  0.00             0
ATOM    111    O   1     1     -11.836   9.134  49.516  0.00  0.00             0
ATOM    112    O   1     1      -9.307  13.667  49.683  0.00  0.00             0
ATOM    113    O   1     1     -11.532  12.019  49.592  0.00  0.00             0
ATOM    114    O   1     1      -8.739   7.638  49.526  0.00  0.00             0
ATOM    115    O   1     1     -11.454  10.586  47.494  0.00  0.00             0
ATOM    116    O   1     1      -8.875   6.088  47.508  0.00  0.00             0
ATOM    117    O   1     1     -10.330   8.171  47.671  0.00  0.00             0
ATOM    118    O   1     1      -7.802  12.877  47.601  0.00  0.00             0
ATOM    119    O   1     1     -10.369  12.827  47.379  0.00  0.00             0
ATOM    120    O   1     1      -7.785   8.480  47.431  0.00  0.00             0
ATOM    121    O   1     1     -11.734  14.946  49.566  0.00  0.00             0
ATOM    122    O   1     1      -9.300  10.279  49.585  0.00  0.00             0
ATOM    123    O   1     1      -7.559   7.518  51.973  0.00  0.00             0
ATOM    124    O   1     1     -10.136  12.020  51.958  0.00  0.00             0
ATOM    125    O   1     1     -12.389  10.276  51.823  0.00  0.00             0
ATOM    126    O   1     1      -9.927  14.883  51.775  0.00  0.00             0
ATOM    127    O   1     1     -12.568  13.663  51.679  0.00  0.00             0
ATOM    128    O   1     1      -9.964   9.039  51.830  0.00  0.00             0
ATOM    129    H   1     1     -11.478   7.015  49.713  0.00  0.00             0
ATOM    130    H   1     1      -9.426  10.793  48.729  0.00  0.00             0
ATOM    131    H   1     1     -12.819   7.674  53.081  0.00  0.00             0
ATOM    132    H   1     1      -9.844  11.863  52.684  0.00  0.00             0
ATOM    133    H   1     1     -12.784  10.704  52.500  0.00  0.00             0
ATOM    134    H   1     1     -10.197   6.198  52.898  0.00  0.00             0
ATOM    135    H   1     1     -10.251   8.152  51.952  0.00  0.00             0
ATOM    136    H   1     1     -13.078  13.191  52.291  0.00  0.00             0
ATOM    137   Al   1     1      -3.832   1.757  43.473  0.00  0.00             0
ATOM    138   Al   1     1      -1.238   6.242  43.596  0.00  0.00             0
ATOM    139   Al   1     1      -1.276   0.251  43.377  0.00  0.00             0
ATOM    140   Al   1     1      -3.820   4.804  43.479  0.00  0.00             0
ATOM    141   Si   1     1       0.403   0.353  40.630  0.00  0.00             0
ATOM    142   Si   1     1      -2.177   4.889  40.800  0.00  0.00             0
ATOM    143   Si   1     1      -2.111  -1.099  40.574  0.00  0.00             0
ATOM    144   Si   1     1      -4.730   3.485  40.713  0.00  0.00             0
ATOM    145    O   1     1      -4.768   0.539  42.170  0.00  0.00             0
ATOM    146    O   1     1      -2.266   5.031  42.379  0.00  0.00             0
ATOM    147    O   1     1      -4.461   3.340  42.325  0.00  0.00             0
ATOM    148    O   1     1      -2.044  -1.188  42.185  0.00  0.00             0
ATOM    149    O   1     1      -4.842   2.026  40.206  0.00  0.00             0
ATOM    150    O   1     1      -2.147  -2.574  40.014  0.00  0.00             0
ATOM    151    O   1     1      -3.384  -0.298  40.232  0.00  0.00             0
ATOM    152    O   1     1      -0.894   3.986  40.519  0.00  0.00             0
ATOM    153    O   1     1      -3.399   4.092  40.230  0.00  0.00             0
ATOM    154    O   1     1      -0.883  -0.293  40.050  0.00  0.00             0
ATOM    155    O   1     1      -4.737   6.244  42.421  0.00  0.00             0
ATOM    156    O   1     1      -2.136   1.671  42.288  0.00  0.00             0
ATOM    157    O   1     1     -10.980  -1.389  44.337  0.00  0.00             0
ATOM    158    O   1     1      -3.021   3.307  44.508  0.00  0.00             0
ATOM    159    O   1     1      -5.434   1.633  44.436  0.00  0.00             0
ATOM    160    O   1     1      -2.948   6.179  44.640  0.00  0.00             0
ATOM    161    O   1     1      -5.470   4.925  44.462  0.00  0.00             0
ATOM    162    O   1     1      -2.946   0.487  44.343  0.00  0.00             0
ATOM    163    H   1     1      -4.325  -2.050  42.179  0.00  0.00             0
ATOM    164    H   1     1      -2.230   2.159  41.566  0.00  0.00             0
ATOM    165    H   1     1      -4.791  -1.473  44.293  0.00  0.00             0
ATOM    166    H   1     1      -2.313   3.478  45.047  0.00  0.00             0
ATOM    167    H   1     1      -5.934   1.936  45.395  0.00  0.00             0
ATOM    168    H   1     1      -3.225  -3.367  45.574  0.00  0.00             0
ATOM    169    H   1     1      -3.139  -0.295  44.892  0.00  0.00             0
ATOM    170    H   1     1      -5.726   4.601  45.383  0.00  0.00             0
ATOM    171   Al   1     1      -5.682   1.545  50.882  0.00  0.00             0
ATOM    172   Al   1     1      -3.058   6.147  50.813  0.00  0.00             0
ATOM    173   Al   1     1      -3.093  -0.086  50.587  0.00  0.00             0
ATOM    174   Al   1     1      -5.669   4.579  50.872  0.00  0.00             0
ATOM    175   Si   1     1      -1.325   0.349  48.005  0.00  0.00             0
ATOM    176   Si   1     1      -4.036   4.795  48.029  0.00  0.00             0
ATOM    177   Si   1     1      -3.799  -1.440  47.831  0.00  0.00             0
ATOM    178   Si   1     1      -6.529   3.134  48.108  0.00  0.00             0
ATOM    179    O   1     1      -6.574   0.203  49.612  0.00  0.00             0
ATOM    180    O   1     1      -4.162   5.012  49.639  0.00  0.00             0
ATOM    181    O   1     1      -6.245   3.089  49.754  0.00  0.00             0
ATOM    182    O   1     1      -3.640  -1.453  49.503  0.00  0.00             0
ATOM    183    O   1     1      -6.248   1.674  47.594  0.00  0.00             0
ATOM    184    O   1     1      -3.605  -2.802  47.186  0.00  0.00             0
ATOM    185    O   1     1      -5.123  -0.699  47.506  0.00  0.00             0
ATOM    186    O   1     1      -2.751   3.892  47.899  0.00  0.00             0
ATOM    187    O   1     1      -5.364   4.017  47.543  0.00  0.00             0
ATOM    188    O   1     1      -2.572  -0.566  47.506  0.00  0.00             0
ATOM    189    O   1     1      -6.604   5.826  49.872  0.00  0.00             0
ATOM    190    O   1     1      -3.920   1.380  49.653  0.00  0.00             0
ATOM    191    O   1     1     -12.647  -1.371  51.701  0.00  0.00             0
ATOM    192    O   1     1      -5.082   3.016  52.055  0.00  0.00             0
ATOM    193    O   1     1      -7.430   1.361  51.881  0.00  0.00             0
ATOM    194    O   1     1      -4.777   5.836  52.003  0.00  0.00             0
ATOM    195    O   1     1      -7.401   4.716  51.878  0.00  0.00             0
ATOM    196    O   1     1      -4.824   0.285  51.894  0.00  0.00             0
ATOM    197    H   1     1      -6.337  -1.916  49.646  0.00  0.00             0
ATOM    198    H   1     1      -3.742   2.311  49.164  0.00  0.00             0
ATOM    199    H   1     1      -7.226  -1.335  52.723  0.00  0.00             0
ATOM    200    H   1     1      -4.992   2.647  52.906  0.00  0.00             0
ATOM    201    H   1     1      -8.001   2.039  52.266  0.00  0.00             0
ATOM    202    H   1     1      -5.342  -2.506  52.240  0.00  0.00             0
ATOM    203    H   1     1      -4.816  -0.689  52.120  0.00  0.00             0
ATOM    204    H   1     1      -7.658   4.196  52.673  0.00  0.00             0
ATOM    205   Al   1     1      -3.686  10.808  43.391  0.00  0.00             0
ATOM    206   Al   1     1      -1.345  15.252  43.267  0.00  0.00             0
ATOM    207   Al   1     1      -1.332   9.122  43.553  0.00  0.00             0
ATOM    208   Al   1     1      -3.970  13.743  43.368  0.00  0.00             0
ATOM    209   Si   1     1       0.530   9.413  40.634  0.00  0.00             0
ATOM    210   Si   1     1      -2.012  13.824  40.545  0.00  0.00             0
ATOM    211   Si   1     1      -1.993   7.824  40.823  0.00  0.00             0
ATOM    212   Si   1     1      -4.549  12.341  40.529  0.00  0.00             0
ATOM    213    O   1     1      -4.686   9.542  42.283  0.00  0.00             0
ATOM    214    O   1     1      -2.196  13.955  42.212  0.00  0.00             0
ATOM    215    O   1     1      -4.421  12.306  42.213  0.00  0.00             0
ATOM    216    O   1     1      -1.853   7.710  42.390  0.00  0.00             0
ATOM    217    O   1     1      -4.510  10.808  40.158  0.00  0.00             0
ATOM    218    O   1     1      -1.968   6.326  40.274  0.00  0.00             0
ATOM    219    O   1     1      -3.349   8.521  40.480  0.00  0.00             0
ATOM    220    O   1     1      -0.694  13.049  40.352  0.00  0.00             0
ATOM    221    O   1     1      -3.208  12.972  40.027  0.00  0.00             0
ATOM    222    O   1     1      -0.761   8.608  40.278  0.00  0.00             0
ATOM    223    O   1     1      -4.731  14.992  42.250  0.00  0.00             0
ATOM    224    O   1     1      -2.211  10.496  42.316  0.00  0.00             0
ATOM    225    O   1     1     -10.844   7.625  44.673  0.00  0.00             0
ATOM    226    O   1     1      -3.035  12.233  44.340  0.00  0.00             0
ATOM    227    O   1     1      -5.438  10.661  44.451  0.00  0.00             0
ATOM    228    O   1     1      -2.888  14.940  44.522  0.00  0.00             0
ATOM    229    O   1     1      -5.356  13.737  44.538  0.00  0.00             0
ATOM    230    O   1     1      -2.857   9.403  44.487  0.00  0.00             0
ATOM    231    H   1     1      -4.444   7.274  42.182  0.00  0.00             0
ATOM    232    H   1     1      -1.917  11.174  41.713  0.00  0.00             0
ATOM    233    H   1     1      -4.847   7.571  44.512  0.00  0.00             0
ATOM    234    H   1     1      -2.118  12.552  44.384  0.00  0.00             0
ATOM    235    H   1     1      -5.319  10.668  45.360  0.00  0.00             0
ATOM    236    H   1     1      -3.334   6.064  45.464  0.00  0.00             0
ATOM    237    H   1     1      -3.142   8.916  45.321  0.00  0.00             0
ATOM    238    H   1     1      -5.724  13.550  45.486  0.00  0.00             0
ATOM    239   Al   1     1      -5.629  10.436  50.457  0.00  0.00             0
ATOM    240   Al   1     1      -3.041  14.921  50.630  0.00  0.00             0
ATOM    241   Al   1     1      -3.071   9.157  50.719  0.00  0.00             0
ATOM    242   Al   1     1      -5.707  13.570  50.628  0.00  0.00             0
ATOM    243   Si   1     1      -1.311   9.074  47.929  0.00  0.00             0
ATOM    244   Si   1     1      -3.859  13.587  47.747  0.00  0.00             0
ATOM    245   Si   1     1      -3.839   7.668  47.906  0.00  0.00             0
ATOM    246   Si   1     1      -6.478  12.173  47.877  0.00  0.00             0
ATOM    247    O   1     1      -6.650   9.295  49.455  0.00  0.00             0
ATOM    248    O   1     1      -4.060  13.760  49.379  0.00  0.00             0
ATOM    249    O   1     1      -6.163  12.059  49.518  0.00  0.00             0
ATOM    250    O   1     1      -3.770   7.643  49.574  0.00  0.00             0
ATOM    251    O   1     1      -6.485  10.692  47.313  0.00  0.00             0
ATOM    252    O   1     1      -3.906   6.241  47.419  0.00  0.00             0
ATOM    253    O   1     1      -5.186   8.359  47.532  0.00  0.00             0
ATOM    254    O   1     1      -2.638  12.661  47.594  0.00  0.00             0
ATOM    255    O   1     1      -5.255  13.059  47.278  0.00  0.00             0
ATOM    256    O   1     1      -2.557   8.461  47.415  0.00  0.00             0
ATOM    257    O   1     1      -6.596  14.919  49.654  0.00  0.00             0
ATOM    258    O   1     1      -3.926  10.384  49.585  0.00  0.00             0
ATOM    259    O   1     1     -12.904   7.656  52.083  0.00  0.00             0
ATOM    260    O   1     1      -4.975  12.165  51.787  0.00  0.00             0
ATOM    261    O   1     1      -7.362  10.394  51.680  0.00  0.00             0
ATOM    262    O   1     1      -4.757  14.885  51.758  0.00  0.00             0
ATOM    263    O   1     1      -7.403  13.587  51.542  0.00  0.00             0
ATOM    264    O   1     1      -4.864   9.184  51.647  0.00  0.00             0
ATOM    265    H   1     1      -6.028   6.560  49.694  0.00  0.00             0
ATOM    266    H   1     1      -3.424  11.273  49.762  0.00  0.00             0
ATOM    267    H   1     1      -6.993   7.542  52.583  0.00  0.00             0
ATOM    268    H   1     1      -4.718  12.023  52.647  0.00  0.00             0
ATOM    269    H   1     1      -7.474  11.169  52.222  0.00  0.00             0
ATOM    270    H   1     1      -4.480   6.270  52.861  0.00  0.00             0
ATOM    271    H   1     1      -5.218   8.639  52.279  0.00  0.00             0
ATOM    272    H   1     1      -8.112  12.973  51.210  0.00  0.00             0
ATOM    273    O   1     1      -9.228   0.767  31.746  0.00  0.00             0
ATOM    274    H   1     1      -8.928  -0.056  31.198  0.00  0.00             0
ATOM    275    H   1     1       1.615   1.495  31.514  0.00  0.00             0
ATOM    276    O   1     1      -7.549   2.950  31.173  0.00  0.00             0
ATOM    277    H   1     1      -6.630   3.127  31.000  0.00  0.00             0
ATOM    278    H   1     1       2.673   3.602  31.812  0.00  0.00             0
ATOM    279    O   1     1       4.971   6.841  30.151  0.00  0.00             0
ATOM    280    H   1     1      -4.748   6.955  29.207  0.00  0.00             0
ATOM    281    H   1     1       4.887   7.744  30.588  0.00  0.00             0
ATOM    282    O   1     1      -2.920   9.750  28.388  0.00  0.00             0
ATOM    283    H   1     1      -2.984   8.845  28.468  0.00  0.00             0
ATOM    284    H   1     1       8.212  10.015  28.748  0.00  0.00             0
ATOM    285    O   1     1      -5.671  10.276  29.765  0.00  0.00             0
ATOM    286    H   1     1      -4.837  10.042  29.229  0.00  0.00             0
ATOM    287    H   1     1       4.988  10.900  30.537  0.00  0.00             0
ATOM    288    O   1     1     -11.732  18.010  31.730  0.00  0.00             0
ATOM    289    H   1     1     -10.816  18.035  31.885  0.00  0.00             0
ATOM    290    H   1     1      -1.754  18.609  31.282  0.00  0.00             0
ATOM    291    O   1     1      -4.550   0.577  30.520  0.00  0.00             0
ATOM    292    H   1     1      -4.073   0.909  29.782  0.00  0.00             0
ATOM    293    H   1     1      -4.299   1.021  31.226  0.00  0.00             0
ATOM    294    O   1     1      -4.848   4.281  30.863  0.00  0.00             0
ATOM    295    H   1     1      -4.491   3.925  30.110  0.00  0.00             0
ATOM    296    H   1     1      -4.858   5.310  30.656  0.00  0.00             0
ATOM    297    O   1     1      -2.976   6.863  28.473  0.00  0.00             0
ATOM    298    H   1     1      -2.699   6.919  27.556  0.00  0.00             0
ATOM    299    H   1     1      -2.147   6.556  29.036  0.00  0.00             0
ATOM    300    O   1     1      -0.278  11.433  29.586  0.00  0.00             0
ATOM    301    H   1     1       0.236  11.188  28.811  0.00  0.00             0
ATOM    302    H   1     1      -0.607  12.302  29.526  0.00  0.00             0
ATOM    303    O   1     1      -3.778  14.185  28.062  0.00  0.00             0
ATOM    304    H   1     1      -4.469  14.776  27.739  0.00  0.00             0
ATOM    305    H   1     1      -4.129  13.962  29.127  0.00  0.00             0
ATOM    306    O   1     1      -5.958  16.053  31.721  0.00  0.00             0
ATOM    307    H   1     1      -5.509  16.768  31.370  0.00  0.00             0
ATOM    308    H   1     1      -5.821  16.186  32.593  0.00  0.00             0
ATOM    309    O   1     1       0.263   3.896  30.157  0.00  0.00             0
ATOM    310    H   1     1      -0.255   3.171  29.627  0.00  0.00             0
ATOM    311    H   1     1       1.138   3.424  30.218  0.00  0.00             0
ATOM    312    O   1     1       3.711   4.480  26.540  0.00  0.00             0
ATOM    313    H   1     1       3.070   4.981  25.971  0.00  0.00             0
ATOM    314    H   1     1       3.667   5.114  27.255  0.00  0.00             0
ATOM    315    O   1     1      -0.484   6.547  29.594  0.00  0.00             0
ATOM    316    H   1     1      -0.034   5.709  29.782  0.00  0.00             0
ATOM    317    H   1     1      -0.382   7.130  30.466  0.00  0.00             0
ATOM    318    O   1     1       1.188  11.017  27.442  0.00  0.00             0
ATOM    319    H   1     1       0.405  10.653  26.916  0.00  0.00             0
ATOM    320    H   1     1       2.027  10.447  27.568  0.00  0.00             0
ATOM    321    O   1     1       1.969  11.373  31.082  0.00  0.00             0
ATOM    322    H   1     1       2.308  10.639  31.055  0.00  0.00             0
ATOM    323    H   1     1       1.353  11.479  30.562  0.00  0.00             0
ATOM    324    O   1     1      -1.727  15.065  31.747  0.00  0.00             0
ATOM    325    H   1     1      -1.853  15.934  31.383  0.00  0.00             0
ATOM    326    H   1     1      -2.539  14.650  31.534  0.00  0.00             0
ATOM    327    O   1     1      -9.426  17.326  34.395  0.00  0.00             0
ATOM    328    H   1     1      -9.395  17.978  33.533  0.00  0.00             0
ATOM    329    H   1     1       0.362   0.150  34.867  0.00  0.00             0
ATOM    330    O   1     1      -8.484   4.368  33.324  0.00  0.00             0
ATOM    331    H   1     1      -7.976   4.551  34.070  0.00  0.00             0
ATOM    332    H   1     1       1.950   5.115  32.636  0.00  0.00             0
ATOM    333    O   1     1       2.422   6.303  31.514  0.00  0.00             0
ATOM    334    H   1     1      -7.263   6.511  30.723  0.00  0.00             0
ATOM    335    H   1     1       3.033   6.743  32.161  0.00  0.00             0
ATOM    336    O   1     1      -9.827  11.865  33.366  0.00  0.00             0
ATOM    337    H   1     1      -9.423  11.812  32.525  0.00  0.00             0
ATOM    338    H   1     1       0.369  12.737  33.419  0.00  0.00             0
ATOM    339    O   1     1       3.029  11.844  35.172  0.00  0.00             0
ATOM    340    H   1     1      -6.366  12.203  34.925  0.00  0.00             0
ATOM    341    H   1     1       2.564  12.508  34.298  0.00  0.00             0
ATOM    342    O   1     1     -10.397  14.672  33.858  0.00  0.00             0
ATOM    343    H   1     1     -11.003  14.714  33.059  0.00  0.00             0
ATOM    344    H   1     1       0.356  15.586  34.193  0.00  0.00             0
ATOM    345    O   1     1      -5.780  19.643  34.354  0.00  0.00             0
ATOM    346    H   1     1      -5.259  19.526  35.220  0.00  0.00             0
ATOM    347    H   1     1      -5.465   2.041  33.480  0.00  0.00             0
ATOM    348    O   1     1      -3.792   2.353  32.445  0.00  0.00             0
ATOM    349    H   1     1      -3.327   2.862  33.106  0.00  0.00             0
ATOM    350    H   1     1      -4.075   3.036  31.776  0.00  0.00             0
ATOM    351    O   1     1      -5.883   6.912  33.268  0.00  0.00             0
ATOM    352    H   1     1      -5.006   6.546  33.334  0.00  0.00             0
ATOM    353    H   1     1      -5.751   7.736  33.856  0.00  0.00             0
ATOM    354    O   1     1      -5.645   9.739  34.047  0.00  0.00             0
ATOM    355    H   1     1      -4.815   9.862  34.582  0.00  0.00             0
ATOM    356    H   1     1      -6.610  10.127  34.426  0.00  0.00             0
ATOM    357    O   1     1      -4.220  11.488  32.323  0.00  0.00             0
ATOM    358    H   1     1      -4.813  10.935  32.897  0.00  0.00             0
ATOM    359    H   1     1      -3.352  10.842  32.652  0.00  0.00             0
ATOM    360    O   1     1      -6.313  16.906  34.335  0.00  0.00             0
ATOM    361    H   1     1      -5.966  17.894  34.403  0.00  0.00             0
ATOM    362    H   1     1      -7.205  17.076  34.079  0.00  0.00             0
ATOM    363    O   1     1      -2.595  17.746  34.253  0.00  0.00             0
ATOM    364    H   1     1      -2.050  17.212  34.917  0.00  0.00             0
ATOM    365    H   1     1      -2.425  -0.624  33.436  0.00  0.00             0
ATOM    366    O   1     1      -0.993   3.802  32.771  0.00  0.00             0
ATOM    367    H   1     1      -0.593   3.758  31.948  0.00  0.00             0
ATOM    368    H   1     1      -0.345   3.812  33.439  0.00  0.00             0
ATOM    369    O   1     1      -3.192   6.089  32.781  0.00  0.00             0
ATOM    370    H   1     1      -2.781   5.193  32.911  0.00  0.00             0
ATOM    371    H   1     1      -2.433   6.689  32.636  0.00  0.00             0
ATOM    372    O   1     1      -1.127   7.790  32.242  0.00  0.00             0
ATOM    373    H   1     1      -0.577   7.315  33.046  0.00  0.00             0
ATOM    374    H   1     1      -1.346   8.708  32.565  0.00  0.00             0
ATOM    375    O   1     1      -2.023  10.429  33.278  0.00  0.00             0
ATOM    376    H   1     1      -1.240  10.870  33.409  0.00  0.00             0
ATOM    377    H   1     1      -2.299  10.160  34.153  0.00  0.00             0
ATOM    378    O   1     1      -4.331  13.858  30.616  0.00  0.00             0
ATOM    379    H   1     1      -4.499  13.191  31.128  0.00  0.00             0
ATOM    380    H   1     1      -5.251  14.235  30.898  0.00  0.00             0
ATOM    381    O   1     1     -10.525  -0.318  37.475  0.00  0.00             0
ATOM    382    H   1     1      -9.619  -0.298  37.695  0.00  0.00             0
ATOM    383    H   1     1      -0.528  -0.174  38.426  0.00  0.00             0
ATOM    384    O   1     1     -10.573   1.857  35.650  0.00  0.00             0
ATOM    385    H   1     1     -10.660   1.109  36.497  0.00  0.00             0
ATOM    386    H   1     1       0.668   2.160  35.910  0.00  0.00             0
ATOM    387    O   1     1       0.089   6.438  34.800  0.00  0.00             0
ATOM    388    H   1     1      -9.505   5.793  34.598  0.00  0.00             0
ATOM    389    H   1     1       0.458   7.314  35.108  0.00  0.00             0
ATOM    390    O   1     1      -9.203   9.281  34.878  0.00  0.00             0
ATOM    391    H   1     1      -9.165  10.141  34.438  0.00  0.00             0
ATOM    392    H   1     1       1.209   9.511  35.883  0.00  0.00             0
ATOM    393    O   1     1      -9.088  11.049  37.349  0.00  0.00             0
ATOM    394    H   1     1      -8.335  11.509  36.846  0.00  0.00             0
ATOM    395    H   1     1       1.253  10.955  38.252  0.00  0.00             0
ATOM    396    O   1     1     -11.739  15.648  35.946  0.00  0.00             0
ATOM    397    H   1     1     -11.394  15.196  35.082  0.00  0.00             0
ATOM    398    H   1     1      -0.716  16.258  36.504  0.00  0.00             0
ATOM    399    O   1     1      -7.980   0.569  37.571  0.00  0.00             0
ATOM    400    H   1     1      -7.080  -0.161  37.666  0.00  0.00             0
ATOM    401    H   1     1      -7.933   1.369  37.001  0.00  0.00             0
ATOM    402    O   1     1      -7.878   3.005  35.850  0.00  0.00             0
ATOM    403    H   1     1      -7.416   2.779  34.919  0.00  0.00             0
ATOM    404    H   1     1      -7.234   3.758  36.208  0.00  0.00             0
ATOM    405    O   1     1      -6.280   5.461  35.771  0.00  0.00             0
ATOM    406    H   1     1      -6.270   6.157  34.913  0.00  0.00             0
ATOM    407    H   1     1      -5.740   5.936  36.409  0.00  0.00             0
ATOM    408    O   1     1      -4.676   6.708  37.944  0.00  0.00             0
ATOM    409    H   1     1      -4.792   7.723  38.156  0.00  0.00             0
ATOM    410    H   1     1      -3.730   6.583  37.511  0.00  0.00             0
ATOM    411    O   1     1      -5.001  12.985  34.856  0.00  0.00             0
ATOM    412    H   1     1      -4.671  12.635  34.078  0.00  0.00             0
ATOM    413    H   1     1      -4.174  13.464  35.523  0.00  0.00             0
ATOM    414    O   1     1      -5.450  16.883  36.855  0.00  0.00             0
ATOM    415    H   1     1      -5.884  16.616  36.117  0.00  0.00             0
ATOM    416    H   1     1      -4.822  17.567  36.684  0.00  0.00             0
ATOM    417    O   1     1      -3.862   1.094  36.413  0.00  0.00             0
ATOM    418    H   1     1      -3.561   0.538  35.553  0.00  0.00             0
ATOM    419    H   1     1      -3.546   2.088  36.565  0.00  0.00             0
ATOM    420    O   1     1      -2.630   3.609  35.395  0.00  0.00             0
ATOM    421    H   1     1      -1.668   3.210  35.224  0.00  0.00             0
ATOM    422    H   1     1      -2.484   4.441  35.882  0.00  0.00             0
ATOM    423    O   1     1      -2.430   6.361  36.148  0.00  0.00             0
ATOM    424    H   1     1      -1.547   6.307  35.901  0.00  0.00             0
ATOM    425    H   1     1      -2.790   6.405  35.307  0.00  0.00             0
ATOM    426    O   1     1      -3.364   9.747  35.673  0.00  0.00             0
ATOM    427    H   1     1      -3.029   8.887  35.992  0.00  0.00             0
ATOM    428    H   1     1      -2.764  10.476  35.659  0.00  0.00             0
ATOM    429    O   1     1      -1.652  11.528  36.881  0.00  0.00             0
ATOM    430    H   1     1      -0.691  11.602  37.052  0.00  0.00             0
ATOM    431    H   1     1      -2.181  12.206  36.995  0.00  0.00             0
ATOM    432    O   1     1      -3.437  14.140  36.879  0.00  0.00             0
ATOM    433    H   1     1      -2.938  15.057  36.702  0.00  0.00             0
ATOM    434    H   1     1      -4.132  14.641  37.246  0.00  0.00             0
ATOM    435    O   1     1      -4.463   2.713  15.325  0.00  0.00             0
ATOM    436    H   1     1      -3.884   3.349  15.509  0.00  0.00             0
ATOM    437    H   1     1       5.165   2.844  15.888  0.00  0.00             0
ATOM    438    O   1     1      -5.131   4.738  13.622  0.00  0.00             0
ATOM    439    H   1     1      -4.842   3.924  13.536  0.00  0.00             0
ATOM    440    H   1     1       5.884   5.393  13.932  0.00  0.00             0
ATOM    441    O   1     1       7.069   6.824  17.153  0.00  0.00             0
ATOM    442    H   1     1      -3.492   6.098  17.648  0.00  0.00             0
ATOM    443    H   1     1       7.906   6.908  17.581  0.00  0.00             0
ATOM    444    O   1     1      -2.900  10.097  14.602  0.00  0.00             0
ATOM    445    H   1     1      -2.133   9.552  14.322  0.00  0.00             0
ATOM    446    H   1     1       7.777  10.874  14.265  0.00  0.00             0
ATOM    447    O   1     1       4.876  15.605  14.836  0.00  0.00             0
ATOM    448    H   1     1      -4.639  15.207  14.611  0.00  0.00             0
ATOM    449    H   1     1       5.360  16.425  15.235  0.00  0.00             0
ATOM    450    O   1     1      -4.444  18.099  16.245  0.00  0.00             0
ATOM    451    H   1     1      -3.736  17.704  16.595  0.00  0.00             0
ATOM    452    H   1     1       6.160  19.022  15.793  0.00  0.00             0
ATOM    453    O   1     1      -1.988   3.779  16.183  0.00  0.00             0
ATOM    454    H   1     1      -1.071   3.629  16.111  0.00  0.00             0
ATOM    455    H   1     1      -2.199   4.399  15.647  0.00  0.00             0
ATOM    456    O   1     1      -2.699   5.892  14.763  0.00  0.00             0
ATOM    457    H   1     1      -2.992   6.420  15.557  0.00  0.00             0
ATOM    458    H   1     1      -2.012   6.513  14.407  0.00  0.00             0
ATOM    459    O   1     1       2.195   6.717  16.828  0.00  0.00             0
ATOM    460    H   1     1       2.538   7.769  16.433  0.00  0.00             0
ATOM    461    H   1     1       2.210   6.030  16.067  0.00  0.00             0
ATOM    462    O   1     1      -0.538   7.574  14.107  0.00  0.00             0
ATOM    463    H   1     1       0.264   7.986  13.775  0.00  0.00             0
ATOM    464    H   1     1      -0.170   7.302  15.072  0.00  0.00             0
ATOM    465    O   1     1      -2.834  14.347  14.543  0.00  0.00             0
ATOM    466    H   1     1      -2.121  13.845  13.997  0.00  0.00             0
ATOM    467    H   1     1      -2.382  15.174  14.271  0.00  0.00             0
ATOM    468    O   1     1      -0.909  16.545  14.945  0.00  0.00             0
ATOM    469    H   1     1      -0.196  17.098  14.438  0.00  0.00             0
ATOM    470    H   1     1      -0.459  15.915  15.608  0.00  0.00             0
ATOM    471    O   1     1       0.522   0.882  17.659  0.00  0.00             0
ATOM    472    H   1     1       0.707   1.346  16.837  0.00  0.00             0
ATOM    473    H   1     1       0.815   1.396  18.429  0.00  0.00             0
ATOM    474    O   1     1       2.407   4.740  14.604  0.00  0.00             0
ATOM    475    H   1     1       3.488   4.676  14.389  0.00  0.00             0
ATOM    476    H   1     1       1.920   5.166  13.922  0.00  0.00             0
ATOM    477    O   1     1       1.822   8.686  13.590  0.00  0.00             0
ATOM    478    H   1     1       2.516   8.429  12.933  0.00  0.00             0
ATOM    479    H   1     1       2.262   9.242  14.245  0.00  0.00             0
ATOM    480    O   1     1      -1.041  11.952  13.532  0.00  0.00             0
ATOM    481    H   1     1      -0.353  11.615  14.075  0.00  0.00             0
ATOM    482    H   1     1      -0.673  11.721  12.707  0.00  0.00             0
ATOM    483    O   1     1       3.064  13.810  15.588  0.00  0.00             0
ATOM    484    H   1     1       3.553  14.450  15.047  0.00  0.00             0
ATOM    485    H   1     1       2.445  14.313  16.128  0.00  0.00             0
ATOM    486    O   1     1       1.382  17.897  13.640  0.00  0.00             0
ATOM    487    H   1     1       2.257  17.522  13.795  0.00  0.00             0
ATOM    488    H   1     1       1.606  18.516  14.536  0.00  0.00             0
ATOM    489    O   1     1      -6.680  20.585  17.494  0.00  0.00             0
ATOM    490    H   1     1      -6.009  20.217  18.082  0.00  0.00             0
ATOM    491    H   1     1       3.316   3.493  18.007  0.00  0.00             0
ATOM    492    O   1     1      -3.976   4.782  19.323  0.00  0.00             0
ATOM    493    H   1     1      -4.874   5.157  19.078  0.00  0.00             0
ATOM    494    H   1     1       6.293   3.879  19.255  0.00  0.00             0
ATOM    495    O   1     1       5.150   8.259  18.400  0.00  0.00             0
ATOM    496    H   1     1      -4.474   7.734  17.855  0.00  0.00             0
ATOM    497    H   1     1       5.003   8.970  17.792  0.00  0.00             0
ATOM    498    O   1     1      -5.127   9.839  16.391  0.00  0.00             0
ATOM    499    H   1     1      -4.395   9.980  15.978  0.00  0.00             0
ATOM    500    H   1     1       5.203  10.794  16.465  0.00  0.00             0
ATOM    501    O   1     1      -5.143  12.486  17.183  0.00  0.00             0
ATOM    502    H   1     1      -5.827  12.892  16.865  0.00  0.00             0
ATOM    503    H   1     1       5.113  12.859  18.000  0.00  0.00             0
ATOM    504    O   1     1      -7.177  17.629  17.387  0.00  0.00             0
ATOM    505    H   1     1      -6.313  18.106  17.218  0.00  0.00             0
ATOM    506    H   1     1       2.670  18.146  17.773  0.00  0.00             0
ATOM    507    O   1     1       1.192  20.463  19.739  0.00  0.00             0
ATOM    508    H   1     1       1.674  20.471  20.606  0.00  0.00             0
ATOM    509    H   1     1       0.620   3.399  19.605  0.00  0.00             0
ATOM    510    O   1     1       0.384   5.286  19.644  0.00  0.00             0
ATOM    511    H   1     1      -0.114   5.478  18.728  0.00  0.00             0
ATOM    512    H   1     1      -0.374   5.470  20.351  0.00  0.00             0
ATOM    513    O   1     1      -0.657   7.129  17.715  0.00  0.00             0
ATOM    514    H   1     1       0.252   7.139  17.352  0.00  0.00             0
ATOM    515    H   1     1      -0.816   8.088  17.969  0.00  0.00             0
ATOM    516    O   1     1      -0.758   9.868  17.786  0.00  0.00             0
ATOM    517    H   1     1       0.126  10.074  17.800  0.00  0.00             0
ATOM    518    H   1     1      -1.305  10.651  17.417  0.00  0.00             0
ATOM    519    O   1     1      -2.597  12.476  16.747  0.00  0.00             0
ATOM    520    H   1     1      -2.619  12.993  15.998  0.00  0.00             0
ATOM    521    H   1     1      -3.677  12.347  16.936  0.00  0.00             0
ATOM    522    O   1     1      -1.850  17.479  17.374  0.00  0.00             0
ATOM    523    H   1     1      -1.649  16.935  16.610  0.00  0.00             0
ATOM    524    H   1     1      -1.160  18.054  17.496  0.00  0.00             0
ATOM    525    O   1     1       4.199  16.389  22.186  0.00  0.00             0
ATOM    526    H   1     1       4.504  17.174  22.778  0.00  0.00             0
ATOM    527    H   1     1       3.162  -1.751  22.343  0.00  0.00             0
ATOM    528    O   1     1       1.574   2.028  15.336  0.00  0.00             0
ATOM    529    H   1     1       1.620   2.843  14.840  0.00  0.00             0
ATOM    530    H   1     1       2.396   2.050  15.877  0.00  0.00             0
ATOM    531    O   1     1       3.623   5.420  18.873  0.00  0.00             0
ATOM    532    H   1     1       3.353   6.106  18.273  0.00  0.00             0
ATOM    533    H   1     1       3.163   5.651  19.630  0.00  0.00             0
ATOM    534    O   1     1       2.621   9.185  16.207  0.00  0.00             0
ATOM    535    H   1     1       3.571   9.492  16.190  0.00  0.00             0
ATOM    536    H   1     1       2.203   9.848  16.843  0.00  0.00             0
ATOM    537    O   1     1       0.596  12.472  15.622  0.00  0.00             0
ATOM    538    H   1     1      -0.030  13.129  16.113  0.00  0.00             0
ATOM    539    H   1     1       1.498  12.632  15.851  0.00  0.00             0
ATOM    540    O   1     1       1.273  15.461  17.101  0.00  0.00             0
ATOM    541    H   1     1       1.853  16.161  17.154  0.00  0.00             0
ATOM    542    H   1     1       1.240  15.339  18.023  0.00  0.00             0
ATOM    543    O   1     1      -3.748   0.319  22.902  0.00  0.00             0
ATOM    544    H   1     1      -3.264   1.030  22.743  0.00  0.00             0
ATOM    545    H   1     1       6.775   0.401  24.005  0.00  0.00             0
ATOM    546    O   1     1      -5.964   6.420  23.188  0.00  0.00             0
ATOM    547    H   1     1      -6.791   6.227  22.811  0.00  0.00             0
ATOM    548    H   1     1       4.602   7.148  22.568  0.00  0.00             0
ATOM    549    O   1     1       5.687   7.861  21.143  0.00  0.00             0
ATOM    550    H   1     1      -4.559   8.178  20.334  0.00  0.00             0
ATOM    551    H   1     1       6.209   8.498  21.685  0.00  0.00             0
ATOM    552    O   1     1      -4.227  10.367  22.564  0.00  0.00             0
ATOM    553    H   1     1      -3.416  10.863  21.975  0.00  0.00             0
ATOM    554    H   1     1       5.184  10.745  22.545  0.00  0.00             0
ATOM    555    O   1     1       5.105  14.118  19.587  0.00  0.00             0
ATOM    556    H   1     1      -5.206  15.007  19.463  0.00  0.00             0
ATOM    557    H   1     1       5.767  14.076  20.423  0.00  0.00             0
ATOM    558    O   1     1      -5.469  17.046  19.502  0.00  0.00             0
ATOM    559    H   1     1      -6.224  16.946  18.875  0.00  0.00             0
ATOM    560    H   1     1       4.338  17.047  20.369  0.00  0.00             0
ATOM    561    O   1     1      -4.469   1.787  18.877  0.00  0.00             0
ATOM    562    H   1     1      -3.530   1.819  18.994  0.00  0.00             0
ATOM    563    H   1     1      -4.926   0.899  18.759  0.00  0.00             0
ATOM    564    O   1     1      -1.946   5.402  21.030  0.00  0.00             0
ATOM    565    H   1     1      -2.780   5.359  20.434  0.00  0.00             0
ATOM    566    H   1     1      -1.905   6.339  21.574  0.00  0.00             0
ATOM    567    O   1     1      -1.394   7.953  22.211  0.00  0.00             0
ATOM    568    H   1     1      -1.695   8.649  22.873  0.00  0.00             0
ATOM    569    H   1     1      -0.910   8.567  21.581  0.00  0.00             0
ATOM    570    O   1     1      -0.112   9.668  20.662  0.00  0.00             0
ATOM    571    H   1     1      -0.337   9.658  19.719  0.00  0.00             0
ATOM    572    H   1     1       0.771   9.232  20.490  0.00  0.00             0
ATOM    573    O   1     1      -1.500  13.702  19.333  0.00  0.00             0
ATOM    574    H   1     1      -1.937  13.013  18.790  0.00  0.00             0
ATOM    575    H   1     1      -2.036  14.460  19.289  0.00  0.00             0
ATOM    576    O   1     1      -2.590  16.430  19.775  0.00  0.00             0
ATOM    577    H   1     1      -2.141  16.954  18.980  0.00  0.00             0
ATOM    578    H   1     1      -3.452  16.583  19.785  0.00  0.00             0
ATOM    579    O   1     1       2.504   3.176  21.937  0.00  0.00             0
ATOM    580    H   1     1       3.379   3.318  22.343  0.00  0.00             0
ATOM    581    H   1     1       2.436   4.138  21.865  0.00  0.00             0
ATOM    582    O   1     1       2.208   6.029  21.291  0.00  0.00             0
ATOM    583    H   1     1       1.881   6.688  21.960  0.00  0.00             0
ATOM    584    H   1     1       1.461   5.726  21.005  0.00  0.00             0
ATOM    585    O   1     1       3.115   8.950  20.383  0.00  0.00             0
ATOM    586    H   1     1       3.225   9.198  21.346  0.00  0.00             0
ATOM    587    H   1     1       4.008   8.493  20.040  0.00  0.00             0
ATOM    588    O   1     1       2.135  10.585  18.253  0.00  0.00             0
ATOM    589    H   1     1       2.595  10.112  18.929  0.00  0.00             0
ATOM    590    H   1     1       2.464  11.407  18.747  0.00  0.00             0
ATOM    591    O   1     1       2.862  12.589  20.038  0.00  0.00             0
ATOM    592    H   1     1       3.519  13.357  19.833  0.00  0.00             0
ATOM    593    H   1     1       2.097  13.181  19.933  0.00  0.00             0
ATOM    594    O   1     1       0.831  14.927  19.737  0.00  0.00             0
ATOM    595    H   1     1       0.814  15.831  20.135  0.00  0.00             0
ATOM    596    H   1     1      -0.088  14.733  19.789  0.00  0.00             0
ATOM    597    O   1     1      -6.618  -0.091  25.713  0.00  0.00             0
ATOM    598    H   1     1      -5.685   0.108  25.839  0.00  0.00             0
ATOM    599    H   1     1       3.234   0.831  25.820  0.00  0.00             0
ATOM    600    O   1     1      -7.933   2.142  26.883  0.00  0.00             0
ATOM    601    H   1     1      -7.406   3.053  26.863  0.00  0.00             0
ATOM    602    H   1     1       2.671   1.685  27.758  0.00  0.00             0
ATOM    603    O   1     1       2.673   9.338  23.448  0.00  0.00             0
ATOM    604    H   1     1      -6.829   9.145  23.967  0.00  0.00             0
ATOM    605    H   1     1       2.755  10.246  23.197  0.00  0.00             0
ATOM    606    O   1     1      -4.896  13.888  24.902  0.00  0.00             0
ATOM    607    H   1     1      -4.321  13.272  25.326  0.00  0.00             0
ATOM    608    H   1     1       5.278  13.499  23.850  0.00  0.00             0
ATOM    609    O   1     1       6.023  14.266  21.991  0.00  0.00             0
ATOM    610    H   1     1      -4.674  15.095  21.964  0.00  0.00             0
ATOM    611    H   1     1       6.894  14.554  22.306  0.00  0.00             0
ATOM    612    O   1     1      -8.934  16.527  25.623  0.00  0.00             0
ATOM    613    H   1     1      -8.936  15.728  26.099  0.00  0.00             0
ATOM    614    H   1     1       2.302  16.870  25.484  0.00  0.00             0
ATOM    615    O   1     1      -2.492   3.015  22.294  0.00  0.00             0
ATOM    616    H   1     1      -1.584   2.841  22.559  0.00  0.00             0
ATOM    617    H   1     1      -2.185   3.801  21.828  0.00  0.00             0
ATOM    618    O   1     1      -3.608   4.879  24.014  0.00  0.00             0
ATOM    619    H   1     1      -3.246   4.606  23.270  0.00  0.00             0
ATOM    620    H   1     1      -4.559   5.083  23.692  0.00  0.00             0
ATOM    621    O   1     1      -5.478   9.081  25.412  0.00  0.00             0
ATOM    622    H   1     1      -4.932   9.765  25.544  0.00  0.00             0
ATOM    623    H   1     1      -4.857   8.300  25.059  0.00  0.00             0
ATOM    624    O   1     1      -1.783  11.725  21.403  0.00  0.00             0
ATOM    625    H   1     1      -1.948  12.444  20.703  0.00  0.00             0
ATOM    626    H   1     1      -0.954  11.189  21.385  0.00  0.00             0
ATOM    627    O   1     1      -1.946  15.928  22.585  0.00  0.00             0
ATOM    628    H   1     1      -2.786  16.573  22.833  0.00  0.00             0
ATOM    629    H   1     1      -1.878  16.176  21.601  0.00  0.00             0
ATOM    630    O   1     1       0.709  18.527  21.452  0.00  0.00             0
ATOM    631    H   1     1       0.976  19.128  20.596  0.00  0.00             0
ATOM    632    H   1     1       0.224  19.007  22.133  0.00  0.00             0
ATOM    633    O   1     1       0.008   2.472  23.333  0.00  0.00             0
ATOM    634    H   1     1       1.049   2.716  23.095  0.00  0.00             0
ATOM    635    H   1     1      -0.001   3.051  24.216  0.00  0.00             0
ATOM    636    O   1     1      -0.177   3.122  25.925  0.00  0.00             0
ATOM    637    H   1     1       0.608   2.500  26.199  0.00  0.00             0
ATOM    638    H   1     1       0.269   3.997  26.113  0.00  0.00             0
ATOM    639    O   1     1       0.940   7.332  23.509  0.00  0.00             0
ATOM    640    H   1     1       1.368   8.289  23.345  0.00  0.00             0
ATOM    641    H   1     1       0.073   7.580  23.186  0.00  0.00             0
ATOM    642    O   1     1       3.787  11.776  22.335  0.00  0.00             0
ATOM    643    H   1     1       3.284  11.969  21.538  0.00  0.00             0
ATOM    644    H   1     1       3.271  12.289  22.928  0.00  0.00             0
ATOM    645    O   1     1       1.895  12.982  23.520  0.00  0.00             0
ATOM    646    H   1     1       1.766  13.034  24.518  0.00  0.00             0
ATOM    647    H   1     1       1.589  13.812  23.004  0.00  0.00             0
ATOM    648    O   1     1       1.530  15.836  22.689  0.00  0.00             0
ATOM    649    H   1     1       1.233  15.827  23.657  0.00  0.00             0
ATOM    650    H   1     1       1.173  16.811  22.520  0.00  0.00             0
ATOM    651    O   1     1      -8.467  16.684  30.043  0.00  0.00             0
ATOM    652    H   1     1      -7.844  16.100  30.612  0.00  0.00             0
ATOM    653    H   1     1       2.468  -0.746  29.552  0.00  0.00             0
ATOM    654    O   1     1      -6.971   1.056  29.397  0.00  0.00             0
ATOM    655    H   1     1      -6.164   0.683  29.668  0.00  0.00             0
ATOM    656    H   1     1       2.987   1.895  29.897  0.00  0.00             0
ATOM    657    O   1     1       3.073   9.144  27.464  0.00  0.00             0
ATOM    658    H   1     1      -6.525   8.936  26.581  0.00  0.00             0
ATOM    659    H   1     1       3.602   9.252  28.240  0.00  0.00             0
ATOM    660    O   1     1      -4.458  11.747  26.865  0.00  0.00             0
ATOM    661    H   1     1      -4.130  12.536  27.425  0.00  0.00             0
ATOM    662    H   1     1       6.469  10.957  27.185  0.00  0.00             0
ATOM    663    O   1     1       1.754  13.940  26.328  0.00  0.00             0
ATOM    664    H   1     1      -7.574  14.142  26.910  0.00  0.00             0
ATOM    665    H   1     1       1.361  13.125  26.755  0.00  0.00             0
ATOM    666    O   1     1     -10.253  17.554  28.144  0.00  0.00             0
ATOM    667    H   1     1     -10.064  17.306  27.287  0.00  0.00             0
ATOM    668    H   1     1       0.888  17.201  28.690  0.00  0.00             0
ATOM    669    O   1     1      -3.691  20.581  28.820  0.00  0.00             0
ATOM    670    H   1     1      -2.787  20.314  28.744  0.00  0.00             0
ATOM    671    H   1     1      -4.083   2.725  28.061  0.00  0.00             0
ATOM    672    O   1     1      -4.209   3.498  26.235  0.00  0.00             0
ATOM    673    H   1     1      -4.988   3.997  26.279  0.00  0.00             0
ATOM    674    H   1     1      -3.844   4.034  25.493  0.00  0.00             0
ATOM    675    O   1     1      -3.405   7.178  25.593  0.00  0.00             0
ATOM    676    H   1     1      -3.457   6.477  24.788  0.00  0.00             0
ATOM    677    H   1     1      -2.765   7.709  25.217  0.00  0.00             0
ATOM    678    O   1     1      -2.275   9.519  24.350  0.00  0.00             0
ATOM    679    H   1     1      -1.422   9.864  24.453  0.00  0.00             0
ATOM    680    H   1     1      -2.951   9.889  23.922  0.00  0.00             0
ATOM    681    O   1     1      -6.111  15.184  27.003  0.00  0.00             0
ATOM    682    H   1     1      -5.840  14.821  26.015  0.00  0.00             0
ATOM    683    H   1     1      -6.200  16.262  26.748  0.00  0.00             0
ATOM    684    O   1     1      -3.888  18.371  25.715  0.00  0.00             0
ATOM    685    H   1     1      -3.152  17.780  26.163  0.00  0.00             0
ATOM    686    H   1     1      -3.755  19.282  26.142  0.00  0.00             0
ATOM    687    O   1     1      -1.030  19.795  28.431  0.00  0.00             0
ATOM    688    H   1     1      -0.673  18.953  28.292  0.00  0.00             0
ATOM    689    H   1     1      -0.787   2.283  27.535  0.00  0.00             0
ATOM    690    O   1     1       1.289   5.464  25.496  0.00  0.00             0
ATOM    691    H   1     1       1.374   6.017  24.806  0.00  0.00             0
ATOM    692    H   1     1       1.472   5.991  26.477  0.00  0.00             0
ATOM    693    O   1     1       1.459   7.037  27.599  0.00  0.00             0
ATOM    694    H   1     1       1.930   7.942  27.601  0.00  0.00             0
ATOM    695    H   1     1       0.836   6.992  28.254  0.00  0.00             0
ATOM    696    O   1     1      -0.122  11.217  24.947  0.00  0.00             0
ATOM    697    H   1     1       0.614  11.258  24.355  0.00  0.00             0
ATOM    698    H   1     1      -0.567  12.192  24.989  0.00  0.00             0
ATOM    699    O   1     1      -1.298  13.817  25.005  0.00  0.00             0
ATOM    700    H   1     1      -1.720  14.480  25.604  0.00  0.00             0
ATOM    701    H   1     1      -1.229  14.416  24.244  0.00  0.00             0
ATOM    702    O   1     1      -2.099  16.106  26.971  0.00  0.00             0
ATOM    703    H   1     1      -1.307  16.407  27.451  0.00  0.00             0
ATOM    704    H   1     1      -2.570  15.533  27.610  0.00  0.00             0
ATOM    705   Al   1     1       5.695  12.879   7.734  0.00  0.00             0
ATOM    706   Al   1     1       3.215   8.554   7.715  0.00  0.00             0
ATOM    707   Al   1     1       3.212  14.502   7.815  0.00  0.00             0
ATOM    708   Al   1     1       5.643   9.985   7.895  0.00  0.00             0
ATOM    709   Si   1     1       1.545  14.437  10.578  0.00  0.00             0
ATOM    710   Si   1     1       3.902   9.715  10.471  0.00  0.00             0
ATOM    711   Si   1     1       4.105  15.866  10.617  0.00  0.00             0
ATOM    712   Si   1     1       6.353  11.350  10.642  0.00  0.00             0
ATOM    713    O   1     1       6.788  14.219   8.950  0.00  0.00             0
ATOM    714    O   1     1       4.106   9.695   8.862  0.00  0.00             0
ATOM    715    O   1     1       6.187  11.416   9.010  0.00  0.00             0
ATOM    716    O   1     1       3.937  15.995   8.885  0.00  0.00             0
ATOM    717    O   1     1       6.395  12.850  11.121  0.00  0.00             0
ATOM    718    O   1     1       4.045  17.367  10.995  0.00  0.00             0
ATOM    719    O   1     1       5.440  15.222  10.877  0.00  0.00             0
ATOM    720    O   1     1       2.762  10.740  10.762  0.00  0.00             0
ATOM    721    O   1     1       5.203  10.455  11.099  0.00  0.00             0
ATOM    722    O   1     1       2.846  15.139  11.061  0.00  0.00             0
ATOM    723    O   1     1       6.482   8.615   8.845  0.00  0.00             0
ATOM    724    O   1     1       4.093  13.296   8.858  0.00  0.00             0
ATOM    725    O   1     1       2.548  15.878   6.788  0.00  0.00             0
ATOM    726    O   1     1       4.823  11.443   6.857  0.00  0.00             0
ATOM    727    O   1     1       7.485  12.924   6.906  0.00  0.00             0
ATOM    728    O   1     1       4.783   8.760   6.509  0.00  0.00             0
ATOM    729    O   1     1       7.187   9.908   6.768  0.00  0.00             0
ATOM    730    O   1     1       5.087  14.373   6.594  0.00  0.00             0
ATOM    731    H   1     1       6.119  16.822   8.706  0.00  0.00             0
ATOM    732    H   1     1       3.726  13.004   9.992  0.00  0.00             0
ATOM    733    H   1     1       6.771  15.632   6.611  0.00  0.00             0
ATOM    734    H   1     1       4.077  11.015   6.805  0.00  0.00             0
ATOM    735    H   1     1       7.821  12.011   6.826  0.00  0.00             0
ATOM    736    H   1     1       5.114  17.263   5.760  0.00  0.00             0
ATOM    737    H   1     1       5.282  14.450   5.715  0.00  0.00             0
ATOM    738    H   1     1       6.898  10.386   6.177  0.00  0.00             0
ATOM    739   Al   1     1       7.529  12.839   0.705  0.00  0.00             0
ATOM    740   Al   1     1       4.983   8.383   0.350  0.00  0.00             0
ATOM    741   Al   1     1       4.946  14.395   0.591  0.00  0.00             0
ATOM    742   Al   1     1       7.504   9.884   0.653  0.00  0.00             0
ATOM    743   Si   1     1       3.163  14.318   3.456  0.00  0.00             0
ATOM    744   Si   1     1       5.721   9.822   3.419  0.00  0.00             0
ATOM    745   Si   1     1       5.833  15.778   3.280  0.00  0.00             0
ATOM    746   Si   1     1       8.319  11.348   3.386  0.00  0.00             0
ATOM    747    O   1     1       8.468  14.252   1.735  0.00  0.00             0
ATOM    748    O   1     1       5.923   9.863   1.736  0.00  0.00             0
ATOM    749    O   1     1       8.267  11.497   1.753  0.00  0.00             0
ATOM    750    O   1     1       5.604  15.798   1.774  0.00  0.00             0
ATOM    751    O   1     1       8.347  12.805   3.834  0.00  0.00             0
ATOM    752    O   1     1       5.766  17.244   3.786  0.00  0.00             0
ATOM    753    O   1     1       7.096  15.065   3.717  0.00  0.00             0
ATOM    754    O   1     1       4.438  10.609   3.706  0.00  0.00             0
ATOM    755    O   1     1       7.014  10.556   3.878  0.00  0.00             0
ATOM    756    O   1     1       4.514  14.940   3.830  0.00  0.00             0
ATOM    757    O   1     1       8.414   8.559   1.742  0.00  0.00             0
ATOM    758    O   1     1       5.932  13.013   1.647  0.00  0.00             0
ATOM    759    O   1     1       4.163  15.826  -0.534  0.00  0.00             0
ATOM    760    O   1     1       6.733  11.436  -0.469  0.00  0.00             0
ATOM    761    O   1     1       9.118  13.004  -0.477  0.00  0.00             0
ATOM    762    O   1     1       6.623   8.549  -0.406  0.00  0.00             0
ATOM    763    O   1     1       9.084   9.757  -0.428  0.00  0.00             0
ATOM    764    O   1     1       6.712  14.355  -0.374  0.00  0.00             0
ATOM    765    H   1     1       7.905  16.616   1.559  0.00  0.00             0
ATOM    766    H   1     1       5.103  12.622   1.953  0.00  0.00             0
ATOM    767    H   1     1       8.872  15.832  -1.204  0.00  0.00             0
ATOM    768    H   1     1       7.094  11.412  -1.320  0.00  0.00             0
ATOM    769    H   1     1       9.054  12.716  -1.490  0.00  0.00             0
ATOM    770    H   1     1       6.817  17.547  -1.622  0.00  0.00             0
ATOM    771    H   1     1       6.873  15.474  -0.571  0.00  0.00             0
ATOM    772    H   1     1       9.936  10.477  -0.510  0.00  0.00             0
ATOM    773   Al   1     1       5.692   4.245   7.729  0.00  0.00             0
ATOM    774   Al   1     1       3.251  -0.422   7.786  0.00  0.00             0
ATOM    775   Al   1     1       3.063   5.589   7.801  0.00  0.00             0
ATOM    776   Al   1     1       5.762   1.213   7.673  0.00  0.00             0
ATOM    777   Si   1     1       1.366   5.323  10.429  0.00  0.00             0
ATOM    778   Si   1     1       3.981   0.992  10.554  0.00  0.00             0
ATOM    779   Si   1     1       3.877   6.843  10.527  0.00  0.00             0
ATOM    780   Si   1     1       6.493   2.482  10.533  0.00  0.00             0
ATOM    781    O   1     1       6.697   5.338   8.902  0.00  0.00             0
ATOM    782    O   1     1       4.016   0.930   8.937  0.00  0.00             0
ATOM    783    O   1     1       6.361   2.545   8.872  0.00  0.00             0
ATOM    784    O   1     1       3.696   6.889   8.880  0.00  0.00             0
ATOM    785    O   1     1       6.559   3.997  10.963  0.00  0.00             0
ATOM    786    O   1     1       3.654   8.296  11.077  0.00  0.00             0
ATOM    787    O   1     1       5.295   6.295  10.730  0.00  0.00             0
ATOM    788    O   1     1       2.660   1.687  10.809  0.00  0.00             0
ATOM    789    O   1     1       5.186   1.825  10.987  0.00  0.00             0
ATOM    790    O   1     1       2.727   5.929  10.953  0.00  0.00             0
ATOM    791    O   1     1       6.677  -0.388   8.883  0.00  0.00             0
ATOM    792    O   1     1       4.056   4.244   8.673  0.00  0.00             0
ATOM    793    O   1     1       2.338   7.244   6.634  0.00  0.00             0
ATOM    794    O   1     1       4.791   2.601   6.663  0.00  0.00             0
ATOM    795    O   1     1       7.189   4.259   6.679  0.00  0.00             0
ATOM    796    O   1     1       5.011  -0.205   6.692  0.00  0.00             0
ATOM    797    O   1     1       7.457   1.135   6.813  0.00  0.00             0
ATOM    798    O   1     1       4.772   5.517   6.570  0.00  0.00             0
ATOM    799    H   1     1       6.055   7.968   9.399  0.00  0.00             0
ATOM    800    H   1     1       3.586   3.404   8.918  0.00  0.00             0
ATOM    801    H   1     1       6.568   7.152   6.638  0.00  0.00             0
ATOM    802    H   1     1       3.892   2.482   6.589  0.00  0.00             0
ATOM    803    H   1     1       7.845   3.457   6.656  0.00  0.00             0
ATOM    804    H   1     1       4.977   8.377   5.423  0.00  0.00             0
ATOM    805    H   1     1       4.426   5.877   5.729  0.00  0.00             0
ATOM    806    H   1     1       7.436   0.575   5.996  0.00  0.00             0
ATOM    807   Al   1     1       7.571   3.934   0.543  0.00  0.00             0
ATOM    808   Al   1     1       4.867  -0.432   0.363  0.00  0.00             0
ATOM    809   Al   1     1       4.868   5.596   0.215  0.00  0.00             0
ATOM    810   Al   1     1       7.490   1.092   0.524  0.00  0.00             0
ATOM    811   Si   1     1       3.241   5.311   3.109  0.00  0.00             0
ATOM    812   Si   1     1       5.763   0.809   3.158  0.00  0.00             0
ATOM    813   Si   1     1       5.790   6.847   3.144  0.00  0.00             0
ATOM    814   Si   1     1       8.287   2.473   3.263  0.00  0.00             0
ATOM    815    O   1     1       8.687   5.169   1.651  0.00  0.00             0
ATOM    816    O   1     1       5.864   0.719   1.626  0.00  0.00             0
ATOM    817    O   1     1       8.146   2.467   1.644  0.00  0.00             0
ATOM    818    O   1     1       5.631   6.978   1.554  0.00  0.00             0
ATOM    819    O   1     1       8.207   3.907   3.720  0.00  0.00             0
ATOM    820    O   1     1       5.679   8.326   3.774  0.00  0.00             0
ATOM    821    O   1     1       7.156   6.252   3.492  0.00  0.00             0
ATOM    822    O   1     1       4.466   1.553   3.470  0.00  0.00             0
ATOM    823    O   1     1       7.051   1.584   3.640  0.00  0.00             0
ATOM    824    O   1     1       4.544   6.081   3.721  0.00  0.00             0
ATOM    825    O   1     1       8.285  -0.456   1.496  0.00  0.00             0
ATOM    826    O   1     1       5.965   4.095   1.768  0.00  0.00             0
ATOM    827    O   1     1       4.218   7.042  -0.877  0.00  0.00             0
ATOM    828    O   1     1       6.890   2.586  -0.613  0.00  0.00             0
ATOM    829    O   1     1       9.032   4.186  -0.728  0.00  0.00             0
ATOM    830    O   1     1       6.382  -0.390  -0.736  0.00  0.00             0
ATOM    831    O   1     1       9.092   0.926  -0.585  0.00  0.00             0
ATOM    832    O   1     1       6.519   5.422  -0.435  0.00  0.00             0
ATOM    833    H   1     1       7.834   8.007   2.405  0.00  0.00             0
ATOM    834    H   1     1       5.344   4.176   2.490  0.00  0.00             0
ATOM    835    H   1     1       9.192   7.045  -1.392  0.00  0.00             0
ATOM    836    H   1     1       5.859   2.606  -0.953  0.00  0.00             0
ATOM    837    H   1     1       8.742   3.940  -1.686  0.00  0.00             0
ATOM    838    H   1     1       7.305   8.002  -0.580  0.00  0.00             0
ATOM    839    H   1     1       7.156   6.139  -0.669  0.00  0.00             0
ATOM    840    H   1     1       9.074   1.871  -1.017  0.00  0.00             0
ATOM    841   Al   1     1       0.662  12.958   7.787  0.00  0.00             0
ATOM    842   Al   1     1      -1.993   8.602   7.818  0.00  0.00             0
ATOM    843   Al   1     1      -1.941  14.373   7.796  0.00  0.00             0
ATOM    844   Al   1     1       0.612  10.060   7.784  0.00  0.00             0
ATOM    845   Si   1     1      -3.654  14.311  10.520  0.00  0.00             0
ATOM    846   Si   1     1      -1.185   9.919  10.663  0.00  0.00             0
ATOM    847   Si   1     1      -1.164  15.821  10.645  0.00  0.00             0
ATOM    848   Si   1     1       1.346  11.408  10.511  0.00  0.00             0
ATOM    849    O   1     1       1.653  14.256   8.983  0.00  0.00             0
ATOM    850    O   1     1      -1.163   9.840   9.018  0.00  0.00             0
ATOM    851    O   1     1       1.307  11.408   8.837  0.00  0.00             0
ATOM    852    O   1     1      -1.345  15.778   9.009  0.00  0.00             0
ATOM    853    O   1     1       1.369  12.914  11.013  0.00  0.00             0
ATOM    854    O   1     1      -1.278  17.359  11.081  0.00  0.00             0
ATOM    855    O   1     1       0.302  15.289  10.889  0.00  0.00             0
ATOM    856    O   1     1      -2.504  10.722  10.880  0.00  0.00             0
ATOM    857    O   1     1       0.074  10.681  11.164  0.00  0.00             0
ATOM    858    O   1     1      -2.331  14.884  11.155  0.00  0.00             0
ATOM    859    O   1     1       1.314   8.585   8.889  0.00  0.00             0
ATOM    860    O   1     1      -0.930  13.151   8.960  0.00  0.00             0
ATOM    861    O   1     1       7.678  15.869   6.809  0.00  0.00             0
ATOM    862    O   1     1      -0.146  11.457   6.756  0.00  0.00             0
ATOM    863    O   1     1       2.361  13.142   6.628  0.00  0.00             0
ATOM    864    O   1     1      -0.527   8.747   6.694  0.00  0.00             0
ATOM    865    O   1     1       2.222  10.000   6.833  0.00  0.00             0
ATOM    866    O   1     1      -0.348  14.229   6.580  0.00  0.00             0
ATOM    867    H   1     1       1.147  16.860   9.292  0.00  0.00             0
ATOM    868    H   1     1      -0.709  12.918   9.856  0.00  0.00             0
ATOM    869    H   1     1       1.819  16.346   6.300  0.00  0.00             0
ATOM    870    H   1     1      -0.840  11.794   6.178  0.00  0.00             0
ATOM    871    H   1     1       2.814  12.847   6.004  0.00  0.00             0
ATOM    872    H   1     1      -0.332  16.944   5.763  0.00  0.00             0
ATOM    873    H   1     1      -0.034  14.661   5.819  0.00  0.00             0
ATOM    874    H   1     1       2.131   9.934   5.767  0.00  0.00             0
ATOM    875   Al   1     1       2.360  12.905   0.588  0.00  0.00             0
ATOM    876   Al   1     1      -0.194   8.363   0.690  0.00  0.00             0
ATOM    877   Al   1     1      -0.218  14.470   0.448  0.00  0.00             0
ATOM    878   Al   1     1       2.372   9.894   0.595  0.00  0.00             0
ATOM    879   Si   1     1      -1.898  14.339   3.379  0.00  0.00             0
ATOM    880   Si   1     1       0.662   9.802   3.479  0.00  0.00             0
ATOM    881   Si   1     1       0.656  15.876   3.136  0.00  0.00             0
ATOM    882   Si   1     1       3.080  11.321   3.499  0.00  0.00             0
ATOM    883    O   1     1       3.340  14.125   1.744  0.00  0.00             0
ATOM    884    O   1     1       0.765   9.720   1.801  0.00  0.00             0
ATOM    885    O   1     1       2.940  11.346   1.816  0.00  0.00             0
ATOM    886    O   1     1       0.496  15.890   1.601  0.00  0.00             0
ATOM    887    O   1     1       3.122  12.833   3.902  0.00  0.00             0
ATOM    888    O   1     1       0.608  17.359   3.630  0.00  0.00             0
ATOM    889    O   1     1       1.967  15.200   3.645  0.00  0.00             0
ATOM    890    O   1     1      -0.694  10.619   3.755  0.00  0.00             0
ATOM    891    O   1     1       1.864  10.562   4.019  0.00  0.00             0
ATOM    892    O   1     1      -0.565  15.125   3.730  0.00  0.00             0
ATOM    893    O   1     1       3.350   8.528   1.635  0.00  0.00             0
ATOM    894    O   1     1       0.623  13.002   1.621  0.00  0.00             0
ATOM    895    O   1     1       9.429  15.938  -0.559  0.00  0.00             0
ATOM    896    O   1     1       1.630  11.296  -0.398  0.00  0.00             0
ATOM    897    O   1     1       4.083  13.083  -0.659  0.00  0.00             0
ATOM    898    O   1     1       1.254   8.576  -0.406  0.00  0.00             0
ATOM    899    O   1     1       4.017   9.810  -0.413  0.00  0.00             0
ATOM    900    O   1     1       1.683  14.408  -0.486  0.00  0.00             0
ATOM    901    H   1     1       2.673  16.676   1.639  0.00  0.00             0
ATOM    902    H   1     1       0.228  12.306   2.024  0.00  0.00             0
ATOM    903    H   1     1       4.079  15.775  -1.630  0.00  0.00             0
ATOM    904    H   1     1       1.144  11.684  -1.144  0.00  0.00             0
ATOM    905    H   1     1       4.573  12.286  -0.805  0.00  0.00             0
ATOM    906    H   1     1       1.753  16.990  -1.119  0.00  0.00             0
ATOM    907    H   1     1       2.273  15.182  -0.291  0.00  0.00             0
ATOM    908    H   1     1       4.669  10.412  -0.997  0.00  0.00             0
ATOM    909   Al   1     1       0.548   3.888   7.627  0.00  0.00             0
ATOM    910   Al   1     1      -2.002  -0.676   7.808  0.00  0.00             0
ATOM    911   Al   1     1      -2.061   5.539   7.660  0.00  0.00             0
ATOM    912   Al   1     1       0.602   0.987   7.762  0.00  0.00             0
ATOM    913   Si   1     1      -3.760   5.467  10.522  0.00  0.00             0
ATOM    914   Si   1     1      -1.151   0.867  10.579  0.00  0.00             0
ATOM    915   Si   1     1      -1.216   6.944  10.525  0.00  0.00             0
ATOM    916   Si   1     1       1.277   2.362  10.521  0.00  0.00             0
ATOM    917    O   1     1       1.531   5.281   8.829  0.00  0.00             0
ATOM    918    O   1     1      -1.048   0.680   8.937  0.00  0.00             0
ATOM    919    O   1     1       1.127   2.392   8.942  0.00  0.00             0
ATOM    920    O   1     1      -1.325   7.100   9.026  0.00  0.00             0
ATOM    921    O   1     1       1.285   3.871  10.934  0.00  0.00             0
ATOM    922    O   1     1      -1.190   8.412  11.110  0.00  0.00             0
ATOM    923    O   1     1       0.216   6.245  10.850  0.00  0.00             0
ATOM    924    O   1     1      -2.469   1.792  10.795  0.00  0.00             0
ATOM    925    O   1     1       0.072   1.575  11.096  0.00  0.00             0
ATOM    926    O   1     1      -2.412   6.158  10.988  0.00  0.00             0
ATOM    927    O   1     1       1.592  -0.367   8.655  0.00  0.00             0
ATOM    928    O   1     1      -1.117   3.958   8.823  0.00  0.00             0
ATOM    929    O   1     1       7.518   7.119   6.780  0.00  0.00             0
ATOM    930    O   1     1      -0.115   2.446   6.594  0.00  0.00             0
ATOM    931    O   1     1       2.164   4.280   6.600  0.00  0.00             0
ATOM    932    O   1     1      -0.358  -0.346   6.540  0.00  0.00             0
ATOM    933    O   1     1       2.347   0.857   6.533  0.00  0.00             0
ATOM    934    O   1     1      -0.512   5.196   6.617  0.00  0.00             0
ATOM    935    H   1     1       0.659   7.829   8.753  0.00  0.00             0
ATOM    936    H   1     1      -1.701   3.205   9.100  0.00  0.00             0
ATOM    937    H   1     1       1.603   6.793   6.481  0.00  0.00             0
ATOM    938    H   1     1      -0.956   1.829   6.439  0.00  0.00             0
ATOM    939    H   1     1       2.470   3.979   5.762  0.00  0.00             0
ATOM    940    H   1     1      -0.287   8.336   5.878  0.00  0.00             0
ATOM    941    H   1     1      -0.489   5.558   5.708  0.00  0.00             0
ATOM    942    H   1     1       2.505   1.169   5.642  0.00  0.00             0
ATOM    943   Al   1     1       2.306   3.931   0.440  0.00  0.00             0
ATOM    944   Al   1     1      -0.280  -0.426   0.244  0.00  0.00             0
ATOM    945   Al   1     1      -0.180   5.422   0.564  0.00  0.00             0
ATOM    946   Al   1     1       2.273   1.080   0.397  0.00  0.00             0
ATOM    947   Si   1     1      -1.922   5.304   3.213  0.00  0.00             0
ATOM    948   Si   1     1       0.587   0.965   3.213  0.00  0.00             0
ATOM    949   Si   1     1       0.585   6.869   3.359  0.00  0.00             0
ATOM    950   Si   1     1       3.082   2.354   3.245  0.00  0.00             0
ATOM    951    O   1     1       3.437   5.188   1.549  0.00  0.00             0
ATOM    952    O   1     1       0.523   0.962   1.539  0.00  0.00             0
ATOM    953    O   1     1       2.913   2.423   1.587  0.00  0.00             0
ATOM    954    O   1     1       0.340   6.921   1.667  0.00  0.00             0
ATOM    955    O   1     1       3.279   3.828   3.613  0.00  0.00             0
ATOM    956    O   1     1       0.529   8.330   3.963  0.00  0.00             0
ATOM    957    O   1     1       2.005   6.140   3.415  0.00  0.00             0
ATOM    958    O   1     1      -0.725   1.740   3.567  0.00  0.00             0
ATOM    959    O   1     1       1.891   1.695   3.781  0.00  0.00             0
ATOM    960    O   1     1      -0.643   6.004   3.817  0.00  0.00             0
ATOM    961    O   1     1       3.129  -0.355   1.399  0.00  0.00             0
ATOM    962    O   1     1       0.678   3.967   1.530  0.00  0.00             0
ATOM    963    O   1     1       9.345   6.938  -0.520  0.00  0.00             0
ATOM    964    O   1     1       1.408   2.459  -0.520  0.00  0.00             0
ATOM    965    O   1     1       3.956   4.156  -0.757  0.00  0.00             0
ATOM    966    O   1     1       1.336  -0.222  -0.544  0.00  0.00             0
ATOM    967    O   1     1       3.855   0.863  -0.703  0.00  0.00             0
ATOM    968    O   1     1       1.467   5.442  -0.429  0.00  0.00             0
ATOM    969    H   1     1       2.850   7.735   2.117  0.00  0.00             0
ATOM    970    H   1     1       0.269   3.081   1.633  0.00  0.00             0
ATOM    971    H   1     1       4.097   7.197  -1.828  0.00  0.00             0
ATOM    972    H   1     1       0.469   2.630  -0.839  0.00  0.00             0
ATOM    973    H   1     1       3.946   3.558  -1.398  0.00  0.00             0
ATOM    974    H   1     1       1.921   8.512  -1.185  0.00  0.00             0
ATOM    975    H   1     1       2.111   5.919  -0.896  0.00  0.00             0
ATOM    976    H   1     1       4.147   0.959  -1.775  0.00  0.00             0
END
