# Supplementary material for: Competing Nuclear Quantum Effects and Hydrogen-Bond Jumps in Hydrated Kaolinite
Source: J Phys Chem Lett. 2023 Feb 6;14(6):1542–7. doi: 10.1021/acs.jpclett.2c03896 (PMC9940297; doi:10.1021/acs.jpclett.2c03896)
Supplement: Supplementary file 1 — jz2c03896_si_001.zip [file jz2c03896_si_001.zip › Clay_NQEs_HBond_Jumps_SI/silica-surface/QM/equil-2/init.28.pdb]

TITLE     Step:       20000  Bead:      28 positions{angstrom}  cell{angstrom}
CRYST1   10.307   17.884   76.812  91.93 105.05  89.80 P 1           1
ATOM      1   Al   1     1      -9.045   1.812  43.538  0.00  0.00             0
ATOM      2   Al   1     1      -6.411   6.290  43.491  0.00  0.00             0
ATOM      3   Al   1     1      -6.372   0.323  43.282  0.00  0.00             0
ATOM      4   Al   1     1      -8.958   4.868  43.461  0.00  0.00             0
ATOM      5   Si   1     1      -4.684   0.512  40.510  0.00  0.00             0
ATOM      6   Si   1     1      -7.305   4.945  40.746  0.00  0.00             0
ATOM      7   Si   1     1      -7.182  -1.111  40.554  0.00  0.00             0
ATOM      8   Si   1     1      -9.794   3.284  40.738  0.00  0.00             0
ATOM      9    O   1     1     -10.065   0.399  42.213  0.00  0.00             0
ATOM     10    O   1     1      -7.421   5.086  42.366  0.00  0.00             0
ATOM     11    O   1     1      -9.629   3.129  42.342  0.00  0.00             0
ATOM     12    O   1     1      -7.011  -1.254  42.112  0.00  0.00             0
ATOM     13    O   1     1      -9.739   1.825  40.175  0.00  0.00             0
ATOM     14    O   1     1      -7.224  -2.585  40.101  0.00  0.00             0
ATOM     15    O   1     1      -8.639  -0.404  40.269  0.00  0.00             0
ATOM     16    O   1     1      -6.031   4.088  40.370  0.00  0.00             0
ATOM     17    O   1     1      -8.640   4.182  40.288  0.00  0.00             0
ATOM     18    O   1     1      -6.043  -0.191  40.022  0.00  0.00             0
ATOM     19    O   1     1      -9.977   6.063  42.538  0.00  0.00             0
ATOM     20    O   1     1      -7.398   1.653  42.208  0.00  0.00             0
ATOM     21    O   1     1      -5.663  -1.353  44.290  0.00  0.00             0
ATOM     22    O   1     1      -8.106   3.263  44.460  0.00  0.00             0
ATOM     23    O   1     1     -10.606   1.563  44.572  0.00  0.00             0
ATOM     24    O   1     1      -8.093   6.054  44.671  0.00  0.00             0
ATOM     25    O   1     1     -10.607   5.048  44.598  0.00  0.00             0
ATOM     26    O   1     1      -8.100   0.348  44.494  0.00  0.00             0
ATOM     27    H   1     1      -9.524  -1.956  42.355  0.00  0.00             0
ATOM     28    H   1     1      -7.445   2.133  41.395  0.00  0.00             0
ATOM     29    H   1     1     -10.558  -1.743  45.043  0.00  0.00             0
ATOM     30    H   1     1      -7.074   3.559  44.397  0.00  0.00             0
ATOM     31    H   1     1     -11.033   1.677  45.330  0.00  0.00             0
ATOM     32    H   1     1      -8.114  -2.371  45.297  0.00  0.00             0
ATOM     33    H   1     1      -8.250  -0.558  44.758  0.00  0.00             0
ATOM     34    H   1     1     -10.618   4.418  45.298  0.00  0.00             0
ATOM     35   Al   1     1     -10.955   1.645  50.867  0.00  0.00             0
ATOM     36   Al   1     1      -8.247   5.969  50.888  0.00  0.00             0
ATOM     37   Al   1     1      -8.311   0.149  50.675  0.00  0.00             0
ATOM     38   Al   1     1     -10.901   4.759  50.809  0.00  0.00             0
ATOM     39   Si   1     1      -6.397   0.160  47.953  0.00  0.00             0
ATOM     40   Si   1     1      -9.176   4.667  48.167  0.00  0.00             0
ATOM     41   Si   1     1      -9.036  -1.244  47.957  0.00  0.00             0
ATOM     42   Si   1     1     -11.684   3.237  48.082  0.00  0.00             0
ATOM     43    O   1     1     -11.751   0.375  49.620  0.00  0.00             0
ATOM     44    O   1     1      -9.222   4.883  49.722  0.00  0.00             0
ATOM     45    O   1     1     -11.435   3.133  49.780  0.00  0.00             0
ATOM     46    O   1     1      -8.895  -1.295  49.621  0.00  0.00             0
ATOM     47    O   1     1     -11.566   1.758  47.553  0.00  0.00             0
ATOM     48    O   1     1      -9.293  -2.794  47.611  0.00  0.00             0
ATOM     49    O   1     1     -10.322  -0.526  47.677  0.00  0.00             0
ATOM     50    O   1     1      -7.983   3.698  47.900  0.00  0.00             0
ATOM     51    O   1     1     -10.460   4.058  47.682  0.00  0.00             0
ATOM     52    O   1     1      -7.806  -0.542  47.469  0.00  0.00             0
ATOM     53    O   1     1     -11.854   6.094  49.802  0.00  0.00             0
ATOM     54    O   1     1      -9.025   1.574  49.540  0.00  0.00             0
ATOM     55    O   1     1      -7.728  -1.595  51.901  0.00  0.00             0
ATOM     56    O   1     1     -10.092   3.178  52.088  0.00  0.00             0
ATOM     57    O   1     1     -12.532   1.505  51.923  0.00  0.00             0
ATOM     58    O   1     1      -9.890   5.983  51.951  0.00  0.00             0
ATOM     59    O   1     1     -12.497   4.712  51.890  0.00  0.00             0
ATOM     60    O   1     1      -9.969   0.390  51.948  0.00  0.00             0
ATOM     61    H   1     1     -11.397  -2.192  48.900  0.00  0.00             0
ATOM     62    H   1     1      -8.855   2.293  48.902  0.00  0.00             0
ATOM     63    H   1     1     -12.050  -1.047  52.513  0.00  0.00             0
ATOM     64    H   1     1      -9.981   3.254  53.045  0.00  0.00             0
ATOM     65    H   1     1     -13.429   1.574  52.347  0.00  0.00             0
ATOM     66    H   1     1      -9.845  -2.755  52.638  0.00  0.00             0
ATOM     67    H   1     1     -10.176  -0.011  52.862  0.00  0.00             0
ATOM     68    H   1     1     -12.869   4.038  52.625  0.00  0.00             0
ATOM     69   Al   1     1      -8.960  10.651  43.619  0.00  0.00             0
ATOM     70   Al   1     1      -6.529  15.105  43.226  0.00  0.00             0
ATOM     71   Al   1     1      -6.384   9.377  43.382  0.00  0.00             0
ATOM     72   Al   1     1      -9.101  13.504  43.477  0.00  0.00             0
ATOM     73   Si   1     1      -4.596   9.397  40.643  0.00  0.00             0
ATOM     74   Si   1     1      -7.157  13.777  40.634  0.00  0.00             0
ATOM     75   Si   1     1      -7.201   7.897  40.723  0.00  0.00             0
ATOM     76   Si   1     1      -9.675  12.274  40.641  0.00  0.00             0
ATOM     77    O   1     1      -9.895   9.552  42.240  0.00  0.00             0
ATOM     78    O   1     1      -7.312  13.844  42.306  0.00  0.00             0
ATOM     79    O   1     1      -9.560  12.213  42.225  0.00  0.00             0
ATOM     80    O   1     1      -7.071   7.977  42.345  0.00  0.00             0
ATOM     81    O   1     1      -9.827  10.884  40.046  0.00  0.00             0
ATOM     82    O   1     1      -7.343   6.334  40.293  0.00  0.00             0
ATOM     83    O   1     1      -8.506   8.609  40.238  0.00  0.00             0
ATOM     84    O   1     1      -5.848  13.039  40.259  0.00  0.00             0
ATOM     85    O   1     1      -8.428  13.052  40.099  0.00  0.00             0
ATOM     86    O   1     1      -5.893   8.607  40.252  0.00  0.00             0
ATOM     87    O   1     1      -9.876  15.021  42.416  0.00  0.00             0
ATOM     88    O   1     1      -7.416  10.780  42.486  0.00  0.00             0
ATOM     89    O   1     1      -5.806   7.805  44.397  0.00  0.00             0
ATOM     90    O   1     1      -8.323  12.215  44.532  0.00  0.00             0
ATOM     91    O   1     1     -10.477  10.301  44.705  0.00  0.00             0
ATOM     92    O   1     1      -8.054  15.145  44.452  0.00  0.00             0
ATOM     93    O   1     1     -10.611  13.753  44.560  0.00  0.00             0
ATOM     94    O   1     1      -7.910   9.458  44.509  0.00  0.00             0
ATOM     95    H   1     1      -9.883   6.489  41.621  0.00  0.00             0
ATOM     96    H   1     1      -6.967  11.546  42.682  0.00  0.00             0
ATOM     97    H   1     1      -9.979   7.776  45.308  0.00  0.00             0
ATOM     98    H   1     1      -7.977  11.852  45.252  0.00  0.00             0
ATOM     99    H   1     1     -11.330  10.800  45.204  0.00  0.00             0
ATOM    100    H   1     1      -8.400   6.112  45.555  0.00  0.00             0
ATOM    101    H   1     1      -7.852   8.545  45.099  0.00  0.00             0
ATOM    102    H   1     1     -10.825  13.230  45.433  0.00  0.00             0
ATOM    103   Al   1     1     -10.703  10.567  50.876  0.00  0.00             0
ATOM    104   Al   1     1      -8.347  15.002  50.764  0.00  0.00             0
ATOM    105   Al   1     1      -8.259   8.957  50.724  0.00  0.00             0
ATOM    106   Al   1     1     -10.947  13.470  50.715  0.00  0.00             0
ATOM    107   Si   1     1      -6.488   9.205  47.720  0.00  0.00             0
ATOM    108   Si   1     1      -9.177  13.650  48.005  0.00  0.00             0
ATOM    109   Si   1     1      -8.990   7.608  47.978  0.00  0.00             0
ATOM    110   Si   1     1     -11.592  11.983  47.989  0.00  0.00             0
ATOM    111    O   1     1     -11.794   9.133  49.536  0.00  0.00             0
ATOM    112    O   1     1      -9.307  13.705  49.656  0.00  0.00             0
ATOM    113    O   1     1     -11.517  12.058  49.604  0.00  0.00             0
ATOM    114    O   1     1      -8.693   7.620  49.498  0.00  0.00             0
ATOM    115    O   1     1     -11.433  10.563  47.485  0.00  0.00             0
ATOM    116    O   1     1      -8.893   6.104  47.496  0.00  0.00             0
ATOM    117    O   1     1     -10.347   8.168  47.704  0.00  0.00             0
ATOM    118    O   1     1      -7.787  12.891  47.593  0.00  0.00             0
ATOM    119    O   1     1     -10.362  12.832  47.355  0.00  0.00             0
ATOM    120    O   1     1      -7.804   8.451  47.397  0.00  0.00             0
ATOM    121    O   1     1     -11.754  14.940  49.528  0.00  0.00             0
ATOM    122    O   1     1      -9.282  10.295  49.558  0.00  0.00             0
ATOM    123    O   1     1      -7.595   7.526  51.967  0.00  0.00             0
ATOM    124    O   1     1     -10.127  12.021  51.962  0.00  0.00             0
ATOM    125    O   1     1     -12.384  10.318  51.853  0.00  0.00             0
ATOM    126    O   1     1      -9.947  14.884  51.786  0.00  0.00             0
ATOM    127    O   1     1     -12.559  13.666  51.681  0.00  0.00             0
ATOM    128    O   1     1      -9.974   9.036  51.775  0.00  0.00             0
ATOM    129    H   1     1     -11.578   7.101  49.655  0.00  0.00             0
ATOM    130    H   1     1      -9.239  10.861  48.842  0.00  0.00             0
ATOM    131    H   1     1     -12.825   7.683  52.982  0.00  0.00             0
ATOM    132    H   1     1      -9.663  11.744  52.750  0.00  0.00             0
ATOM    133    H   1     1     -12.858  10.852  52.649  0.00  0.00             0
ATOM    134    H   1     1     -10.142   6.349  52.699  0.00  0.00             0
ATOM    135    H   1     1     -10.345   8.092  51.938  0.00  0.00             0
ATOM    136    H   1     1     -12.953  13.185  52.311  0.00  0.00             0
ATOM    137   Al   1     1      -3.817   1.763  43.478  0.00  0.00             0
ATOM    138   Al   1     1      -1.228   6.241  43.606  0.00  0.00             0
ATOM    139   Al   1     1      -1.269   0.252  43.399  0.00  0.00             0
ATOM    140   Al   1     1      -3.805   4.808  43.456  0.00  0.00             0
ATOM    141   Si   1     1       0.406   0.371  40.663  0.00  0.00             0
ATOM    142   Si   1     1      -2.172   4.865  40.825  0.00  0.00             0
ATOM    143   Si   1     1      -2.092  -1.097  40.565  0.00  0.00             0
ATOM    144   Si   1     1      -4.731   3.472  40.707  0.00  0.00             0
ATOM    145    O   1     1      -4.789   0.533  42.175  0.00  0.00             0
ATOM    146    O   1     1      -2.274   5.015  42.360  0.00  0.00             0
ATOM    147    O   1     1      -4.487   3.380  42.330  0.00  0.00             0
ATOM    148    O   1     1      -2.019  -1.199  42.178  0.00  0.00             0
ATOM    149    O   1     1      -4.848   2.008  40.229  0.00  0.00             0
ATOM    150    O   1     1      -2.136  -2.567  39.995  0.00  0.00             0
ATOM    151    O   1     1      -3.427  -0.273  40.195  0.00  0.00             0
ATOM    152    O   1     1      -0.865   3.982  40.494  0.00  0.00             0
ATOM    153    O   1     1      -3.392   4.107  40.238  0.00  0.00             0
ATOM    154    O   1     1      -0.893  -0.273  40.078  0.00  0.00             0
ATOM    155    O   1     1      -4.841   6.241  42.419  0.00  0.00             0
ATOM    156    O   1     1      -2.181   1.646  42.295  0.00  0.00             0
ATOM    157    O   1     1     -10.974  -1.414  44.377  0.00  0.00             0
ATOM    158    O   1     1      -3.026   3.296  44.475  0.00  0.00             0
ATOM    159    O   1     1      -5.437   1.641  44.454  0.00  0.00             0
ATOM    160    O   1     1      -2.923   6.158  44.654  0.00  0.00             0
ATOM    161    O   1     1      -5.486   4.864  44.500  0.00  0.00             0
ATOM    162    O   1     1      -2.933   0.440  44.346  0.00  0.00             0
ATOM    163    H   1     1      -4.176  -2.048  42.095  0.00  0.00             0
ATOM    164    H   1     1      -1.982   2.114  41.448  0.00  0.00             0
ATOM    165    H   1     1      -4.861  -1.655  44.488  0.00  0.00             0
ATOM    166    H   1     1      -2.317   3.403  45.018  0.00  0.00             0
ATOM    167    H   1     1      -5.888   1.914  45.390  0.00  0.00             0
ATOM    168    H   1     1      -3.246  -3.249  45.555  0.00  0.00             0
ATOM    169    H   1     1      -3.120  -0.399  44.871  0.00  0.00             0
ATOM    170    H   1     1      -5.784   4.677  45.482  0.00  0.00             0
ATOM    171   Al   1     1      -5.671   1.544  50.909  0.00  0.00             0
ATOM    172   Al   1     1      -3.069   6.146  50.794  0.00  0.00             0
ATOM    173   Al   1     1      -3.087  -0.099  50.602  0.00  0.00             0
ATOM    174   Al   1     1      -5.638   4.599  50.872  0.00  0.00             0
ATOM    175   Si   1     1      -1.342   0.329  47.978  0.00  0.00             0
ATOM    176   Si   1     1      -4.027   4.800  48.042  0.00  0.00             0
ATOM    177   Si   1     1      -3.833  -1.450  47.833  0.00  0.00             0
ATOM    178   Si   1     1      -6.540   3.128  48.081  0.00  0.00             0
ATOM    179    O   1     1      -6.570   0.190  49.654  0.00  0.00             0
ATOM    180    O   1     1      -4.128   5.001  49.646  0.00  0.00             0
ATOM    181    O   1     1      -6.272   3.040  49.747  0.00  0.00             0
ATOM    182    O   1     1      -3.688  -1.438  49.519  0.00  0.00             0
ATOM    183    O   1     1      -6.292   1.703  47.589  0.00  0.00             0
ATOM    184    O   1     1      -3.637  -2.820  47.183  0.00  0.00             0
ATOM    185    O   1     1      -5.144  -0.657  47.553  0.00  0.00             0
ATOM    186    O   1     1      -2.729   3.940  47.893  0.00  0.00             0
ATOM    187    O   1     1      -5.379   4.053  47.553  0.00  0.00             0
ATOM    188    O   1     1      -2.594  -0.533  47.507  0.00  0.00             0
ATOM    189    O   1     1      -6.612   5.852  49.886  0.00  0.00             0
ATOM    190    O   1     1      -3.921   1.391  49.653  0.00  0.00             0
ATOM    191    O   1     1     -12.671  -1.351  51.684  0.00  0.00             0
ATOM    192    O   1     1      -5.096   3.007  52.037  0.00  0.00             0
ATOM    193    O   1     1      -7.441   1.353  51.902  0.00  0.00             0
ATOM    194    O   1     1      -4.811   5.843  52.010  0.00  0.00             0
ATOM    195    O   1     1      -7.390   4.649  51.888  0.00  0.00             0
ATOM    196    O   1     1      -4.823   0.266  51.888  0.00  0.00             0
ATOM    197    H   1     1      -6.288  -2.020  49.703  0.00  0.00             0
ATOM    198    H   1     1      -3.790   2.246  49.037  0.00  0.00             0
ATOM    199    H   1     1      -7.193  -1.346  52.834  0.00  0.00             0
ATOM    200    H   1     1      -4.915   2.658  52.857  0.00  0.00             0
ATOM    201    H   1     1      -7.973   2.065  52.249  0.00  0.00             0
ATOM    202    H   1     1      -5.344  -2.488  52.200  0.00  0.00             0
ATOM    203    H   1     1      -4.858  -0.697  52.320  0.00  0.00             0
ATOM    204    H   1     1      -7.513   4.069  52.655  0.00  0.00             0
ATOM    205   Al   1     1      -3.714  10.830  43.372  0.00  0.00             0
ATOM    206   Al   1     1      -1.331  15.244  43.266  0.00  0.00             0
ATOM    207   Al   1     1      -1.354   9.147  43.564  0.00  0.00             0
ATOM    208   Al   1     1      -3.965  13.729  43.407  0.00  0.00             0
ATOM    209   Si   1     1       0.513   9.417  40.634  0.00  0.00             0
ATOM    210   Si   1     1      -1.994  13.841  40.538  0.00  0.00             0
ATOM    211   Si   1     1      -1.994   7.816  40.805  0.00  0.00             0
ATOM    212   Si   1     1      -4.557  12.321  40.531  0.00  0.00             0
ATOM    213    O   1     1      -4.661   9.495  42.276  0.00  0.00             0
ATOM    214    O   1     1      -2.206  14.000  42.198  0.00  0.00             0
ATOM    215    O   1     1      -4.416  12.253  42.207  0.00  0.00             0
ATOM    216    O   1     1      -1.854   7.727  42.423  0.00  0.00             0
ATOM    217    O   1     1      -4.558  10.818  40.125  0.00  0.00             0
ATOM    218    O   1     1      -1.952   6.318  40.263  0.00  0.00             0
ATOM    219    O   1     1      -3.387   8.506  40.467  0.00  0.00             0
ATOM    220    O   1     1      -0.736  13.017  40.365  0.00  0.00             0
ATOM    221    O   1     1      -3.205  12.985  40.011  0.00  0.00             0
ATOM    222    O   1     1      -0.743   8.584  40.285  0.00  0.00             0
ATOM    223    O   1     1      -4.705  15.009  42.225  0.00  0.00             0
ATOM    224    O   1     1      -2.245  10.507  42.304  0.00  0.00             0
ATOM    225    O   1     1     -10.843   7.653  44.660  0.00  0.00             0
ATOM    226    O   1     1      -3.023  12.257  44.363  0.00  0.00             0
ATOM    227    O   1     1      -5.519  10.674  44.456  0.00  0.00             0
ATOM    228    O   1     1      -2.874  14.937  44.541  0.00  0.00             0
ATOM    229    O   1     1      -5.389  13.749  44.526  0.00  0.00             0
ATOM    230    O   1     1      -2.875   9.365  44.538  0.00  0.00             0
ATOM    231    H   1     1      -4.535   7.197  42.289  0.00  0.00             0
ATOM    232    H   1     1      -1.793  11.111  41.602  0.00  0.00             0
ATOM    233    H   1     1      -4.867   7.624  44.600  0.00  0.00             0
ATOM    234    H   1     1      -2.090  12.600  44.405  0.00  0.00             0
ATOM    235    H   1     1      -5.395  10.739  45.435  0.00  0.00             0
ATOM    236    H   1     1      -3.355   6.080  45.479  0.00  0.00             0
ATOM    237    H   1     1      -3.117   8.910  45.292  0.00  0.00             0
ATOM    238    H   1     1      -5.594  13.586  45.509  0.00  0.00             0
ATOM    239   Al   1     1      -5.605  10.406  50.471  0.00  0.00             0
ATOM    240   Al   1     1      -3.068  14.926  50.652  0.00  0.00             0
ATOM    241   Al   1     1      -3.069   9.139  50.730  0.00  0.00             0
ATOM    242   Al   1     1      -5.729  13.534  50.636  0.00  0.00             0
ATOM    243   Si   1     1      -1.299   9.045  47.938  0.00  0.00             0
ATOM    244   Si   1     1      -3.854  13.571  47.760  0.00  0.00             0
ATOM    245   Si   1     1      -3.864   7.657  47.905  0.00  0.00             0
ATOM    246   Si   1     1      -6.472  12.196  47.908  0.00  0.00             0
ATOM    247    O   1     1      -6.665   9.299  49.473  0.00  0.00             0
ATOM    248    O   1     1      -4.026  13.802  49.376  0.00  0.00             0
ATOM    249    O   1     1      -6.170  12.044  49.513  0.00  0.00             0
ATOM    250    O   1     1      -3.762   7.613  49.593  0.00  0.00             0
ATOM    251    O   1     1      -6.485  10.692  47.321  0.00  0.00             0
ATOM    252    O   1     1      -3.917   6.270  47.391  0.00  0.00             0
ATOM    253    O   1     1      -5.155   8.374  47.545  0.00  0.00             0
ATOM    254    O   1     1      -2.630  12.661  47.567  0.00  0.00             0
ATOM    255    O   1     1      -5.261  13.078  47.307  0.00  0.00             0
ATOM    256    O   1     1      -2.577   8.460  47.419  0.00  0.00             0
ATOM    257    O   1     1      -6.574  14.966  49.639  0.00  0.00             0
ATOM    258    O   1     1      -3.949  10.462  49.578  0.00  0.00             0
ATOM    259    O   1     1     -12.927   7.645  52.070  0.00  0.00             0
ATOM    260    O   1     1      -4.944  12.177  51.812  0.00  0.00             0
ATOM    261    O   1     1      -7.360  10.393  51.680  0.00  0.00             0
ATOM    262    O   1     1      -4.787  14.860  51.725  0.00  0.00             0
ATOM    263    O   1     1      -7.438  13.572  51.535  0.00  0.00             0
ATOM    264    O   1     1      -4.878   9.179  51.662  0.00  0.00             0
ATOM    265    H   1     1      -6.040   6.692  49.702  0.00  0.00             0
ATOM    266    H   1     1      -3.614  11.348  49.709  0.00  0.00             0
ATOM    267    H   1     1      -7.008   7.592  52.594  0.00  0.00             0
ATOM    268    H   1     1      -4.628  12.096  52.717  0.00  0.00             0
ATOM    269    H   1     1      -7.526  11.201  52.305  0.00  0.00             0
ATOM    270    H   1     1      -4.641   6.399  52.940  0.00  0.00             0
ATOM    271    H   1     1      -5.187   8.486  52.139  0.00  0.00             0
ATOM    272    H   1     1      -7.939  12.932  51.093  0.00  0.00             0
ATOM    273    O   1     1      -9.195   0.787  31.741  0.00  0.00             0
ATOM    274    H   1     1      -9.096   0.049  31.088  0.00  0.00             0
ATOM    275    H   1     1       1.709   1.470  31.469  0.00  0.00             0
ATOM    276    O   1     1      -7.591   2.968  31.184  0.00  0.00             0
ATOM    277    H   1     1      -6.558   3.201  30.952  0.00  0.00             0
ATOM    278    H   1     1       2.476   3.480  31.980  0.00  0.00             0
ATOM    279    O   1     1       4.983   6.803  30.147  0.00  0.00             0
ATOM    280    H   1     1      -4.670   6.978  29.337  0.00  0.00             0
ATOM    281    H   1     1       4.880   7.693  30.602  0.00  0.00             0
ATOM    282    O   1     1      -2.957   9.768  28.388  0.00  0.00             0
ATOM    283    H   1     1      -2.820   8.835  28.445  0.00  0.00             0
ATOM    284    H   1     1       8.253  10.042  28.799  0.00  0.00             0
ATOM    285    O   1     1      -5.649  10.286  29.808  0.00  0.00             0
ATOM    286    H   1     1      -4.722   9.994  29.367  0.00  0.00             0
ATOM    287    H   1     1       4.857  10.802  30.568  0.00  0.00             0
ATOM    288    O   1     1     -11.762  18.062  31.743  0.00  0.00             0
ATOM    289    H   1     1     -10.656  18.015  31.898  0.00  0.00             0
ATOM    290    H   1     1      -1.630  18.671  31.149  0.00  0.00             0
ATOM    291    O   1     1      -4.576   0.611  30.518  0.00  0.00             0
ATOM    292    H   1     1      -4.011   0.932  29.794  0.00  0.00             0
ATOM    293    H   1     1      -4.205   1.049  31.212  0.00  0.00             0
ATOM    294    O   1     1      -4.911   4.293  30.853  0.00  0.00             0
ATOM    295    H   1     1      -4.408   3.967  30.029  0.00  0.00             0
ATOM    296    H   1     1      -4.843   5.291  30.687  0.00  0.00             0
ATOM    297    O   1     1      -2.996   6.866  28.483  0.00  0.00             0
ATOM    298    H   1     1      -2.707   6.918  27.496  0.00  0.00             0
ATOM    299    H   1     1      -2.104   6.490  28.874  0.00  0.00             0
ATOM    300    O   1     1      -0.282  11.394  29.583  0.00  0.00             0
ATOM    301    H   1     1       0.217  11.190  28.840  0.00  0.00             0
ATOM    302    H   1     1      -0.476  12.381  29.459  0.00  0.00             0
ATOM    303    O   1     1      -3.786  14.212  28.070  0.00  0.00             0
ATOM    304    H   1     1      -4.505  14.692  27.745  0.00  0.00             0
ATOM    305    H   1     1      -4.197  13.884  29.014  0.00  0.00             0
ATOM    306    O   1     1      -5.946  16.024  31.716  0.00  0.00             0
ATOM    307    H   1     1      -5.558  16.855  31.281  0.00  0.00             0
ATOM    308    H   1     1      -5.755  16.080  32.608  0.00  0.00             0
ATOM    309    O   1     1       0.210   3.881  30.178  0.00  0.00             0
ATOM    310    H   1     1      -0.189   3.218  29.649  0.00  0.00             0
ATOM    311    H   1     1       1.080   3.493  30.020  0.00  0.00             0
ATOM    312    O   1     1       3.659   4.473  26.529  0.00  0.00             0
ATOM    313    H   1     1       3.081   4.884  25.871  0.00  0.00             0
ATOM    314    H   1     1       3.635   5.055  27.214  0.00  0.00             0
ATOM    315    O   1     1      -0.475   6.556  29.644  0.00  0.00             0
ATOM    316    H   1     1      -0.024   5.671  29.890  0.00  0.00             0
ATOM    317    H   1     1      -0.388   7.173  30.461  0.00  0.00             0
ATOM    318    O   1     1       1.169  11.057  27.453  0.00  0.00             0
ATOM    319    H   1     1       0.435  10.566  27.047  0.00  0.00             0
ATOM    320    H   1     1       1.954  10.462  27.572  0.00  0.00             0
ATOM    321    O   1     1       1.955  11.401  31.110  0.00  0.00             0
ATOM    322    H   1     1       2.186  10.507  30.973  0.00  0.00             0
ATOM    323    H   1     1       1.323  11.557  30.503  0.00  0.00             0
ATOM    324    O   1     1      -1.723  15.031  31.757  0.00  0.00             0
ATOM    325    H   1     1      -1.838  15.854  31.478  0.00  0.00             0
ATOM    326    H   1     1      -2.608  14.547  31.644  0.00  0.00             0
ATOM    327    O   1     1      -9.435  17.337  34.362  0.00  0.00             0
ATOM    328    H   1     1      -9.430  17.879  33.622  0.00  0.00             0
ATOM    329    H   1     1       0.310   0.152  34.955  0.00  0.00             0
ATOM    330    O   1     1      -8.493   4.340  33.337  0.00  0.00             0
ATOM    331    H   1     1      -8.068   4.523  34.187  0.00  0.00             0
ATOM    332    H   1     1       2.015   5.088  32.697  0.00  0.00             0
ATOM    333    O   1     1       2.382   6.320  31.502  0.00  0.00             0
ATOM    334    H   1     1      -7.339   6.503  30.737  0.00  0.00             0
ATOM    335    H   1     1       3.031   6.689  32.233  0.00  0.00             0
ATOM    336    O   1     1      -9.771  11.825  33.374  0.00  0.00             0
ATOM    337    H   1     1      -9.390  11.710  32.561  0.00  0.00             0
ATOM    338    H   1     1       0.259  12.701  33.434  0.00  0.00             0
ATOM    339    O   1     1       2.997  11.868  35.177  0.00  0.00             0
ATOM    340    H   1     1      -6.436  12.276  34.955  0.00  0.00             0
ATOM    341    H   1     1       2.622  12.292  34.440  0.00  0.00             0
ATOM    342    O   1     1     -10.372  14.697  33.872  0.00  0.00             0
ATOM    343    H   1     1     -10.948  14.924  33.124  0.00  0.00             0
ATOM    344    H   1     1       0.263  15.508  34.159  0.00  0.00             0
ATOM    345    O   1     1      -5.743  19.596  34.317  0.00  0.00             0
ATOM    346    H   1     1      -5.193  19.669  35.038  0.00  0.00             0
ATOM    347    H   1     1      -5.447   2.191  33.565  0.00  0.00             0
ATOM    348    O   1     1      -3.802   2.341  32.424  0.00  0.00             0
ATOM    349    H   1     1      -3.090   2.671  32.945  0.00  0.00             0
ATOM    350    H   1     1      -4.044   3.087  31.775  0.00  0.00             0
ATOM    351    O   1     1      -5.874   6.937  33.291  0.00  0.00             0
ATOM    352    H   1     1      -4.973   6.607  33.240  0.00  0.00             0
ATOM    353    H   1     1      -5.745   7.690  33.700  0.00  0.00             0
ATOM    354    O   1     1      -5.655   9.746  34.087  0.00  0.00             0
ATOM    355    H   1     1      -4.793   9.837  34.580  0.00  0.00             0
ATOM    356    H   1     1      -6.414  10.072  34.444  0.00  0.00             0
ATOM    357    O   1     1      -4.255  11.458  32.277  0.00  0.00             0
ATOM    358    H   1     1      -4.839  10.921  32.742  0.00  0.00             0
ATOM    359    H   1     1      -3.388  10.801  32.562  0.00  0.00             0
ATOM    360    O   1     1      -6.283  16.884  34.365  0.00  0.00             0
ATOM    361    H   1     1      -5.950  17.715  34.550  0.00  0.00             0
ATOM    362    H   1     1      -7.248  17.080  34.042  0.00  0.00             0
ATOM    363    O   1     1      -2.573  17.705  34.215  0.00  0.00             0
ATOM    364    H   1     1      -2.007  17.146  34.836  0.00  0.00             0
ATOM    365    H   1     1      -2.286  -0.511  33.408  0.00  0.00             0
ATOM    366    O   1     1      -1.013   3.802  32.779  0.00  0.00             0
ATOM    367    H   1     1      -0.627   3.656  31.950  0.00  0.00             0
ATOM    368    H   1     1      -0.200   3.782  33.330  0.00  0.00             0
ATOM    369    O   1     1      -3.156   6.107  32.771  0.00  0.00             0
ATOM    370    H   1     1      -2.645   5.288  32.957  0.00  0.00             0
ATOM    371    H   1     1      -2.468   6.736  32.688  0.00  0.00             0
ATOM    372    O   1     1      -1.092   7.787  32.243  0.00  0.00             0
ATOM    373    H   1     1      -0.706   7.406  32.999  0.00  0.00             0
ATOM    374    H   1     1      -1.466   8.657  32.512  0.00  0.00             0
ATOM    375    O   1     1      -2.054  10.439  33.255  0.00  0.00             0
ATOM    376    H   1     1      -1.088  10.872  33.306  0.00  0.00             0
ATOM    377    H   1     1      -2.274  10.056  34.123  0.00  0.00             0
ATOM    378    O   1     1      -4.382  13.827  30.625  0.00  0.00             0
ATOM    379    H   1     1      -4.341  13.039  31.130  0.00  0.00             0
ATOM    380    H   1     1      -5.124  14.231  30.936  0.00  0.00             0
ATOM    381    O   1     1     -10.511  -0.340  37.507  0.00  0.00             0
ATOM    382    H   1     1      -9.514  -0.239  37.679  0.00  0.00             0
ATOM    383    H   1     1      -0.496  -0.329  38.496  0.00  0.00             0
ATOM    384    O   1     1     -10.596   1.847  35.650  0.00  0.00             0
ATOM    385    H   1     1     -10.586   1.203  36.420  0.00  0.00             0
ATOM    386    H   1     1       0.584   2.294  35.836  0.00  0.00             0
ATOM    387    O   1     1       0.089   6.410  34.772  0.00  0.00             0
ATOM    388    H   1     1      -9.426   5.939  34.666  0.00  0.00             0
ATOM    389    H   1     1       0.358   7.227  35.094  0.00  0.00             0
ATOM    390    O   1     1      -9.170   9.316  34.855  0.00  0.00             0
ATOM    391    H   1     1      -9.056  10.193  34.573  0.00  0.00             0
ATOM    392    H   1     1       1.096   9.458  35.829  0.00  0.00             0
ATOM    393    O   1     1      -9.088  11.048  37.328  0.00  0.00             0
ATOM    394    H   1     1      -8.396  11.683  36.798  0.00  0.00             0
ATOM    395    H   1     1       1.302  11.145  38.170  0.00  0.00             0
ATOM    396    O   1     1     -11.728  15.647  35.973  0.00  0.00             0
ATOM    397    H   1     1     -11.347  15.189  35.180  0.00  0.00             0
ATOM    398    H   1     1      -0.659  16.133  36.447  0.00  0.00             0
ATOM    399    O   1     1      -7.958   0.572  37.503  0.00  0.00             0
ATOM    400    H   1     1      -7.267   0.032  37.530  0.00  0.00             0
ATOM    401    H   1     1      -7.811   1.321  37.020  0.00  0.00             0
ATOM    402    O   1     1      -7.869   2.997  35.830  0.00  0.00             0
ATOM    403    H   1     1      -7.399   2.768  35.026  0.00  0.00             0
ATOM    404    H   1     1      -7.278   3.692  36.206  0.00  0.00             0
ATOM    405    O   1     1      -6.306   5.483  35.772  0.00  0.00             0
ATOM    406    H   1     1      -6.189   6.023  34.865  0.00  0.00             0
ATOM    407    H   1     1      -5.828   6.014  36.494  0.00  0.00             0
ATOM    408    O   1     1      -4.672   6.725  37.933  0.00  0.00             0
ATOM    409    H   1     1      -4.737   7.638  38.279  0.00  0.00             0
ATOM    410    H   1     1      -3.776   6.671  37.563  0.00  0.00             0
ATOM    411    O   1     1      -5.014  12.982  34.850  0.00  0.00             0
ATOM    412    H   1     1      -4.690  12.648  34.058  0.00  0.00             0
ATOM    413    H   1     1      -4.312  13.439  35.359  0.00  0.00             0
ATOM    414    O   1     1      -5.476  16.918  36.862  0.00  0.00             0
ATOM    415    H   1     1      -5.805  16.456  36.103  0.00  0.00             0
ATOM    416    H   1     1      -4.830  17.571  36.582  0.00  0.00             0
ATOM    417    O   1     1      -3.815   1.093  36.454  0.00  0.00             0
ATOM    418    H   1     1      -3.468   0.567  35.626  0.00  0.00             0
ATOM    419    H   1     1      -3.518   1.970  36.423  0.00  0.00             0
ATOM    420    O   1     1      -2.616   3.592  35.403  0.00  0.00             0
ATOM    421    H   1     1      -1.758   3.198  35.377  0.00  0.00             0
ATOM    422    H   1     1      -2.463   4.507  35.945  0.00  0.00             0
ATOM    423    O   1     1      -2.436   6.333  36.159  0.00  0.00             0
ATOM    424    H   1     1      -1.534   6.269  36.088  0.00  0.00             0
ATOM    425    H   1     1      -2.818   6.581  35.356  0.00  0.00             0
ATOM    426    O   1     1      -3.371   9.789  35.663  0.00  0.00             0
ATOM    427    H   1     1      -3.150   8.878  36.058  0.00  0.00             0
ATOM    428    H   1     1      -2.809  10.546  35.955  0.00  0.00             0
ATOM    429    O   1     1      -1.694  11.557  36.876  0.00  0.00             0
ATOM    430    H   1     1      -0.781  11.779  36.915  0.00  0.00             0
ATOM    431    H   1     1      -2.328  12.253  37.103  0.00  0.00             0
ATOM    432    O   1     1      -3.457  14.145  36.848  0.00  0.00             0
ATOM    433    H   1     1      -2.830  14.989  36.636  0.00  0.00             0
ATOM    434    H   1     1      -4.282  14.669  37.011  0.00  0.00             0
ATOM    435    O   1     1      -4.454   2.728  15.330  0.00  0.00             0
ATOM    436    H   1     1      -3.796   3.356  15.630  0.00  0.00             0
ATOM    437    H   1     1       5.130   2.932  15.738  0.00  0.00             0
ATOM    438    O   1     1      -5.104   4.739  13.604  0.00  0.00             0
ATOM    439    H   1     1      -4.819   3.960  13.569  0.00  0.00             0
ATOM    440    H   1     1       5.822   5.319  13.985  0.00  0.00             0
ATOM    441    O   1     1       7.040   6.826  17.168  0.00  0.00             0
ATOM    442    H   1     1      -3.623   6.148  17.718  0.00  0.00             0
ATOM    443    H   1     1       8.014   6.726  17.565  0.00  0.00             0
ATOM    444    O   1     1      -2.899  10.088  14.570  0.00  0.00             0
ATOM    445    H   1     1      -2.325   9.548  14.411  0.00  0.00             0
ATOM    446    H   1     1       7.715  10.940  14.273  0.00  0.00             0
ATOM    447    O   1     1       4.907  15.602  14.874  0.00  0.00             0
ATOM    448    H   1     1      -4.643  15.156  14.662  0.00  0.00             0
ATOM    449    H   1     1       5.333  16.570  15.328  0.00  0.00             0
ATOM    450    O   1     1      -4.429  18.087  16.253  0.00  0.00             0
ATOM    451    H   1     1      -3.828  17.740  16.787  0.00  0.00             0
ATOM    452    H   1     1       6.071  19.093  15.937  0.00  0.00             0
ATOM    453    O   1     1      -1.964   3.765  16.189  0.00  0.00             0
ATOM    454    H   1     1      -1.058   3.681  16.280  0.00  0.00             0
ATOM    455    H   1     1      -2.254   4.516  15.642  0.00  0.00             0
ATOM    456    O   1     1      -2.721   5.930  14.764  0.00  0.00             0
ATOM    457    H   1     1      -2.859   6.311  15.608  0.00  0.00             0
ATOM    458    H   1     1      -2.209   6.458  14.322  0.00  0.00             0
ATOM    459    O   1     1       2.187   6.722  16.832  0.00  0.00             0
ATOM    460    H   1     1       2.528   7.691  16.511  0.00  0.00             0
ATOM    461    H   1     1       2.116   5.949  16.043  0.00  0.00             0
ATOM    462    O   1     1      -0.528   7.570  14.098  0.00  0.00             0
ATOM    463    H   1     1       0.222   8.036  13.674  0.00  0.00             0
ATOM    464    H   1     1      -0.151   7.292  14.951  0.00  0.00             0
ATOM    465    O   1     1      -2.819  14.313  14.540  0.00  0.00             0
ATOM    466    H   1     1      -2.197  13.806  14.159  0.00  0.00             0
ATOM    467    H   1     1      -2.501  15.178  14.269  0.00  0.00             0
ATOM    468    O   1     1      -0.919  16.532  14.938  0.00  0.00             0
ATOM    469    H   1     1      -0.151  17.069  14.510  0.00  0.00             0
ATOM    470    H   1     1      -0.415  15.938  15.524  0.00  0.00             0
ATOM    471    O   1     1       0.460   0.871  17.661  0.00  0.00             0
ATOM    472    H   1     1       0.604   1.271  16.780  0.00  0.00             0
ATOM    473    H   1     1       0.889   1.399  18.430  0.00  0.00             0
ATOM    474    O   1     1       2.425   4.728  14.580  0.00  0.00             0
ATOM    475    H   1     1       3.478   4.661  14.366  0.00  0.00             0
ATOM    476    H   1     1       1.779   5.136  14.025  0.00  0.00             0
ATOM    477    O   1     1       1.853   8.659  13.584  0.00  0.00             0
ATOM    478    H   1     1       2.554   8.424  12.813  0.00  0.00             0
ATOM    479    H   1     1       2.213   9.302  14.146  0.00  0.00             0
ATOM    480    O   1     1      -1.063  11.965  13.516  0.00  0.00             0
ATOM    481    H   1     1      -0.260  11.787  14.086  0.00  0.00             0
ATOM    482    H   1     1      -0.752  11.660  12.724  0.00  0.00             0
ATOM    483    O   1     1       3.079  13.809  15.608  0.00  0.00             0
ATOM    484    H   1     1       3.497  14.443  15.033  0.00  0.00             0
ATOM    485    H   1     1       2.449  14.272  16.122  0.00  0.00             0
ATOM    486    O   1     1       1.415  17.866  13.682  0.00  0.00             0
ATOM    487    H   1     1       2.308  17.561  13.833  0.00  0.00             0
ATOM    488    H   1     1       1.568  18.465  14.485  0.00  0.00             0
ATOM    489    O   1     1      -6.671  20.568  17.486  0.00  0.00             0
ATOM    490    H   1     1      -6.028  20.242  18.027  0.00  0.00             0
ATOM    491    H   1     1       3.325   3.439  18.041  0.00  0.00             0
ATOM    492    O   1     1      -3.996   4.788  19.354  0.00  0.00             0
ATOM    493    H   1     1      -4.876   5.136  18.992  0.00  0.00             0
ATOM    494    H   1     1       6.218   3.892  19.273  0.00  0.00             0
ATOM    495    O   1     1       5.156   8.252  18.326  0.00  0.00             0
ATOM    496    H   1     1      -4.392   7.880  17.741  0.00  0.00             0
ATOM    497    H   1     1       4.846   9.012  17.797  0.00  0.00             0
ATOM    498    O   1     1      -5.171   9.832  16.388  0.00  0.00             0
ATOM    499    H   1     1      -4.292   9.892  15.928  0.00  0.00             0
ATOM    500    H   1     1       5.112  10.821  16.526  0.00  0.00             0
ATOM    501    O   1     1      -5.181  12.495  17.217  0.00  0.00             0
ATOM    502    H   1     1      -6.049  12.766  16.785  0.00  0.00             0
ATOM    503    H   1     1       5.093  13.057  17.993  0.00  0.00             0
ATOM    504    O   1     1      -7.151  17.617  17.370  0.00  0.00             0
ATOM    505    H   1     1      -6.190  18.106  17.228  0.00  0.00             0
ATOM    506    H   1     1       2.614  18.260  17.669  0.00  0.00             0
ATOM    507    O   1     1       1.143  20.478  19.784  0.00  0.00             0
ATOM    508    H   1     1       1.662  20.573  20.664  0.00  0.00             0
ATOM    509    H   1     1       0.664   3.385  19.552  0.00  0.00             0
ATOM    510    O   1     1       0.340   5.280  19.607  0.00  0.00             0
ATOM    511    H   1     1      -0.009   5.389  18.757  0.00  0.00             0
ATOM    512    H   1     1      -0.335   5.429  20.408  0.00  0.00             0
ATOM    513    O   1     1      -0.640   7.116  17.706  0.00  0.00             0
ATOM    514    H   1     1       0.267   7.201  17.251  0.00  0.00             0
ATOM    515    H   1     1      -0.893   8.056  17.995  0.00  0.00             0
ATOM    516    O   1     1      -0.773   9.855  17.770  0.00  0.00             0
ATOM    517    H   1     1       0.192  10.131  17.604  0.00  0.00             0
ATOM    518    H   1     1      -1.308  10.597  17.414  0.00  0.00             0
ATOM    519    O   1     1      -2.634  12.502  16.751  0.00  0.00             0
ATOM    520    H   1     1      -2.714  13.024  16.011  0.00  0.00             0
ATOM    521    H   1     1      -3.609  12.248  16.952  0.00  0.00             0
ATOM    522    O   1     1      -1.864  17.500  17.385  0.00  0.00             0
ATOM    523    H   1     1      -1.639  17.081  16.625  0.00  0.00             0
ATOM    524    H   1     1      -1.019  18.175  17.590  0.00  0.00             0
ATOM    525    O   1     1       4.156  16.437  22.213  0.00  0.00             0
ATOM    526    H   1     1       4.364  17.223  22.812  0.00  0.00             0
ATOM    527    H   1     1       3.257  -1.771  22.622  0.00  0.00             0
ATOM    528    O   1     1       1.564   2.047  15.331  0.00  0.00             0
ATOM    529    H   1     1       1.618   2.834  14.875  0.00  0.00             0
ATOM    530    H   1     1       2.364   2.115  15.937  0.00  0.00             0
ATOM    531    O   1     1       3.661   5.386  18.900  0.00  0.00             0
ATOM    532    H   1     1       3.390   5.976  18.174  0.00  0.00             0
ATOM    533    H   1     1       3.158   5.609  19.631  0.00  0.00             0
ATOM    534    O   1     1       2.626   9.142  16.202  0.00  0.00             0
ATOM    535    H   1     1       3.525   9.456  16.109  0.00  0.00             0
ATOM    536    H   1     1       2.213  10.083  16.812  0.00  0.00             0
ATOM    537    O   1     1       0.582  12.485  15.673  0.00  0.00             0
ATOM    538    H   1     1      -0.061  12.965  16.032  0.00  0.00             0
ATOM    539    H   1     1       1.356  12.865  15.783  0.00  0.00             0
ATOM    540    O   1     1       1.264  15.452  17.136  0.00  0.00             0
ATOM    541    H   1     1       1.997  16.176  17.317  0.00  0.00             0
ATOM    542    H   1     1       0.901  15.474  18.081  0.00  0.00             0
ATOM    543    O   1     1      -3.736   0.328  22.891  0.00  0.00             0
ATOM    544    H   1     1      -3.251   1.236  22.708  0.00  0.00             0
ATOM    545    H   1     1       6.692   0.306  24.022  0.00  0.00             0
ATOM    546    O   1     1      -5.952   6.443  23.165  0.00  0.00             0
ATOM    547    H   1     1      -6.799   6.068  22.835  0.00  0.00             0
ATOM    548    H   1     1       4.645   7.078  22.445  0.00  0.00             0
ATOM    549    O   1     1       5.675   7.855  21.108  0.00  0.00             0
ATOM    550    H   1     1      -4.483   8.221  20.222  0.00  0.00             0
ATOM    551    H   1     1       6.143   8.462  21.639  0.00  0.00             0
ATOM    552    O   1     1      -4.167  10.403  22.558  0.00  0.00             0
ATOM    553    H   1     1      -3.603  10.809  22.005  0.00  0.00             0
ATOM    554    H   1     1       5.159  10.777  22.460  0.00  0.00             0
ATOM    555    O   1     1       5.092  14.089  19.608  0.00  0.00             0
ATOM    556    H   1     1      -5.313  15.003  19.508  0.00  0.00             0
ATOM    557    H   1     1       5.691  14.054  20.296  0.00  0.00             0
ATOM    558    O   1     1      -5.470  17.068  19.464  0.00  0.00             0
ATOM    559    H   1     1      -6.076  17.056  18.917  0.00  0.00             0
ATOM    560    H   1     1       4.300  17.035  20.301  0.00  0.00             0
ATOM    561    O   1     1      -4.452   1.807  18.907  0.00  0.00             0
ATOM    562    H   1     1      -3.532   1.835  18.982  0.00  0.00             0
ATOM    563    H   1     1      -4.882   0.977  18.860  0.00  0.00             0
ATOM    564    O   1     1      -1.945   5.418  21.061  0.00  0.00             0
ATOM    565    H   1     1      -2.854   5.360  20.518  0.00  0.00             0
ATOM    566    H   1     1      -2.049   6.241  21.546  0.00  0.00             0
ATOM    567    O   1     1      -1.351   7.967  22.213  0.00  0.00             0
ATOM    568    H   1     1      -1.762   8.623  22.838  0.00  0.00             0
ATOM    569    H   1     1      -0.844   8.637  21.493  0.00  0.00             0
ATOM    570    O   1     1      -0.115   9.650  20.640  0.00  0.00             0
ATOM    571    H   1     1      -0.401   9.633  19.772  0.00  0.00             0
ATOM    572    H   1     1       0.855   9.387  20.438  0.00  0.00             0
ATOM    573    O   1     1      -1.502  13.718  19.350  0.00  0.00             0
ATOM    574    H   1     1      -2.068  13.031  18.888  0.00  0.00             0
ATOM    575    H   1     1      -2.034  14.554  19.287  0.00  0.00             0
ATOM    576    O   1     1      -2.571  16.414  19.737  0.00  0.00             0
ATOM    577    H   1     1      -2.241  16.886  19.047  0.00  0.00             0
ATOM    578    H   1     1      -3.475  16.560  19.753  0.00  0.00             0
ATOM    579    O   1     1       2.485   3.188  21.981  0.00  0.00             0
ATOM    580    H   1     1       3.384   3.154  22.235  0.00  0.00             0
ATOM    581    H   1     1       2.293   4.005  21.802  0.00  0.00             0
ATOM    582    O   1     1       2.205   6.031  21.276  0.00  0.00             0
ATOM    583    H   1     1       1.902   6.665  22.007  0.00  0.00             0
ATOM    584    H   1     1       1.396   5.905  20.896  0.00  0.00             0
ATOM    585    O   1     1       3.124   8.980  20.387  0.00  0.00             0
ATOM    586    H   1     1       3.230   9.138  21.197  0.00  0.00             0
ATOM    587    H   1     1       3.948   8.495  20.017  0.00  0.00             0
ATOM    588    O   1     1       2.163  10.598  18.243  0.00  0.00             0
ATOM    589    H   1     1       2.493  10.011  18.924  0.00  0.00             0
ATOM    590    H   1     1       2.458  11.486  18.692  0.00  0.00             0
ATOM    591    O   1     1       2.884  12.613  20.012  0.00  0.00             0
ATOM    592    H   1     1       3.614  13.441  19.638  0.00  0.00             0
ATOM    593    H   1     1       1.925  13.065  19.991  0.00  0.00             0
ATOM    594    O   1     1       0.883  14.923  19.781  0.00  0.00             0
ATOM    595    H   1     1       0.831  15.865  20.240  0.00  0.00             0
ATOM    596    H   1     1       0.009  14.706  19.611  0.00  0.00             0
ATOM    597    O   1     1      -6.603  -0.118  25.707  0.00  0.00             0
ATOM    598    H   1     1      -5.682   0.087  25.708  0.00  0.00             0
ATOM    599    H   1     1       3.238   0.817  25.925  0.00  0.00             0
ATOM    600    O   1     1      -7.934   2.149  26.885  0.00  0.00             0
ATOM    601    H   1     1      -7.327   2.886  26.773  0.00  0.00             0
ATOM    602    H   1     1       2.751   1.641  27.726  0.00  0.00             0
ATOM    603    O   1     1       2.656   9.373  23.387  0.00  0.00             0
ATOM    604    H   1     1      -7.009   9.150  23.843  0.00  0.00             0
ATOM    605    H   1     1       2.954  10.307  23.290  0.00  0.00             0
ATOM    606    O   1     1      -4.907  13.899  24.862  0.00  0.00             0
ATOM    607    H   1     1      -4.293  13.388  25.602  0.00  0.00             0
ATOM    608    H   1     1       5.230  13.627  23.866  0.00  0.00             0
ATOM    609    O   1     1       6.017  14.279  21.968  0.00  0.00             0
ATOM    610    H   1     1      -4.743  15.176  21.904  0.00  0.00             0
ATOM    611    H   1     1       6.889  14.578  22.236  0.00  0.00             0
ATOM    612    O   1     1      -8.938  16.503  25.608  0.00  0.00             0
ATOM    613    H   1     1      -9.053  15.596  26.064  0.00  0.00             0
ATOM    614    H   1     1       2.350  16.691  25.518  0.00  0.00             0
ATOM    615    O   1     1      -2.516   3.044  22.323  0.00  0.00             0
ATOM    616    H   1     1      -1.664   2.929  22.636  0.00  0.00             0
ATOM    617    H   1     1      -2.217   3.726  21.859  0.00  0.00             0
ATOM    618    O   1     1      -3.614   4.912  24.020  0.00  0.00             0
ATOM    619    H   1     1      -3.297   4.608  23.233  0.00  0.00             0
ATOM    620    H   1     1      -4.462   5.252  23.834  0.00  0.00             0
ATOM    621    O   1     1      -5.445   9.056  25.370  0.00  0.00             0
ATOM    622    H   1     1      -4.917   9.791  25.528  0.00  0.00             0
ATOM    623    H   1     1      -4.961   8.330  25.056  0.00  0.00             0
ATOM    624    O   1     1      -1.778  11.731  21.388  0.00  0.00             0
ATOM    625    H   1     1      -1.837  12.399  20.819  0.00  0.00             0
ATOM    626    H   1     1      -1.013  11.126  21.286  0.00  0.00             0
ATOM    627    O   1     1      -1.958  15.923  22.604  0.00  0.00             0
ATOM    628    H   1     1      -2.733  16.525  22.902  0.00  0.00             0
ATOM    629    H   1     1      -1.785  16.209  21.654  0.00  0.00             0
ATOM    630    O   1     1       0.751  18.526  21.439  0.00  0.00             0
ATOM    631    H   1     1       0.783  19.127  20.603  0.00  0.00             0
ATOM    632    H   1     1       0.163  18.948  22.076  0.00  0.00             0
ATOM    633    O   1     1      -0.013   2.510  23.319  0.00  0.00             0
ATOM    634    H   1     1       1.049   2.545  23.055  0.00  0.00             0
ATOM    635    H   1     1      -0.083   3.139  24.079  0.00  0.00             0
ATOM    636    O   1     1      -0.174   3.161  25.937  0.00  0.00             0
ATOM    637    H   1     1       0.622   2.569  26.217  0.00  0.00             0
ATOM    638    H   1     1       0.144   3.957  26.145  0.00  0.00             0
ATOM    639    O   1     1       0.929   7.310  23.474  0.00  0.00             0
ATOM    640    H   1     1       1.430   8.200  23.382  0.00  0.00             0
ATOM    641    H   1     1      -0.079   7.542  23.045  0.00  0.00             0
ATOM    642    O   1     1       3.761  11.784  22.320  0.00  0.00             0
ATOM    643    H   1     1       3.246  11.971  21.603  0.00  0.00             0
ATOM    644    H   1     1       3.223  12.274  23.000  0.00  0.00             0
ATOM    645    O   1     1       1.857  13.000  23.495  0.00  0.00             0
ATOM    646    H   1     1       1.804  13.137  24.522  0.00  0.00             0
ATOM    647    H   1     1       1.459  13.817  23.034  0.00  0.00             0
ATOM    648    O   1     1       1.528  15.858  22.708  0.00  0.00             0
ATOM    649    H   1     1       1.216  15.837  23.644  0.00  0.00             0
ATOM    650    H   1     1       1.195  16.877  22.630  0.00  0.00             0
ATOM    651    O   1     1      -8.473  16.684  30.060  0.00  0.00             0
ATOM    652    H   1     1      -7.916  16.022  30.696  0.00  0.00             0
ATOM    653    H   1     1       2.387  -0.787  29.416  0.00  0.00             0
ATOM    654    O   1     1      -6.961   1.051  29.354  0.00  0.00             0
ATOM    655    H   1     1      -6.207   0.662  29.744  0.00  0.00             0
ATOM    656    H   1     1       3.098   1.787  29.809  0.00  0.00             0
ATOM    657    O   1     1       3.054   9.111  27.467  0.00  0.00             0
ATOM    658    H   1     1      -6.660   9.084  26.709  0.00  0.00             0
ATOM    659    H   1     1       3.621   9.340  28.188  0.00  0.00             0
ATOM    660    O   1     1      -4.496  11.742  26.855  0.00  0.00             0
ATOM    661    H   1     1      -4.008  12.454  27.348  0.00  0.00             0
ATOM    662    H   1     1       6.345  11.073  27.204  0.00  0.00             0
ATOM    663    O   1     1       1.723  13.923  26.314  0.00  0.00             0
ATOM    664    H   1     1      -7.599  14.070  26.897  0.00  0.00             0
ATOM    665    H   1     1       1.424  13.215  26.750  0.00  0.00             0
ATOM    666    O   1     1     -10.186  17.538  28.067  0.00  0.00             0
ATOM    667    H   1     1      -9.943  17.288  27.200  0.00  0.00             0
ATOM    668    H   1     1       0.675  17.083  28.774  0.00  0.00             0
ATOM    669    O   1     1      -3.680  20.572  28.809  0.00  0.00             0
ATOM    670    H   1     1      -2.699  20.389  28.855  0.00  0.00             0
ATOM    671    H   1     1      -4.111   2.902  27.955  0.00  0.00             0
ATOM    672    O   1     1      -4.236   3.551  26.206  0.00  0.00             0
ATOM    673    H   1     1      -4.929   4.104  26.267  0.00  0.00             0
ATOM    674    H   1     1      -3.972   3.759  25.361  0.00  0.00             0
ATOM    675    O   1     1      -3.397   7.157  25.549  0.00  0.00             0
ATOM    676    H   1     1      -3.405   6.239  24.792  0.00  0.00             0
ATOM    677    H   1     1      -2.868   7.748  25.154  0.00  0.00             0
ATOM    678    O   1     1      -2.277   9.506  24.362  0.00  0.00             0
ATOM    679    H   1     1      -1.316   9.964  24.388  0.00  0.00             0
ATOM    680    H   1     1      -2.771  10.029  23.803  0.00  0.00             0
ATOM    681    O   1     1      -6.107  15.159  26.966  0.00  0.00             0
ATOM    682    H   1     1      -5.930  14.766  25.998  0.00  0.00             0
ATOM    683    H   1     1      -6.205  16.159  26.677  0.00  0.00             0
ATOM    684    O   1     1      -3.859  18.376  25.685  0.00  0.00             0
ATOM    685    H   1     1      -3.116  17.755  26.044  0.00  0.00             0
ATOM    686    H   1     1      -3.761  19.342  26.225  0.00  0.00             0
ATOM    687    O   1     1      -1.000  19.807  28.441  0.00  0.00             0
ATOM    688    H   1     1      -0.706  18.950  28.347  0.00  0.00             0
ATOM    689    H   1     1      -0.843   2.213  27.576  0.00  0.00             0
ATOM    690    O   1     1       1.328   5.476  25.509  0.00  0.00             0
ATOM    691    H   1     1       1.623   6.050  24.827  0.00  0.00             0
ATOM    692    H   1     1       1.692   6.006  26.305  0.00  0.00             0
ATOM    693    O   1     1       1.450   7.045  27.591  0.00  0.00             0
ATOM    694    H   1     1       1.888   7.861  27.564  0.00  0.00             0
ATOM    695    H   1     1       0.744   6.961  28.251  0.00  0.00             0
ATOM    696    O   1     1      -0.174  11.208  24.975  0.00  0.00             0
ATOM    697    H   1     1       0.553  11.103  24.325  0.00  0.00             0
ATOM    698    H   1     1      -0.585  12.114  24.794  0.00  0.00             0
ATOM    699    O   1     1      -1.305  13.829  24.943  0.00  0.00             0
ATOM    700    H   1     1      -1.596  14.363  25.575  0.00  0.00             0
ATOM    701    H   1     1      -1.357  14.449  24.087  0.00  0.00             0
ATOM    702    O   1     1      -2.060  16.118  27.008  0.00  0.00             0
ATOM    703    H   1     1      -1.208  16.478  27.416  0.00  0.00             0
ATOM    704    H   1     1      -2.542  15.642  27.602  0.00  0.00             0
ATOM    705   Al   1     1       5.658  12.918   7.722  0.00  0.00             0
ATOM    706   Al   1     1       3.167   8.555   7.692  0.00  0.00             0
ATOM    707   Al   1     1       3.192  14.482   7.796  0.00  0.00             0
ATOM    708   Al   1     1       5.660   9.975   7.891  0.00  0.00             0
ATOM    709   Si   1     1       1.548  14.430  10.577  0.00  0.00             0
ATOM    710   Si   1     1       3.896   9.726  10.457  0.00  0.00             0
ATOM    711   Si   1     1       4.090  15.903  10.620  0.00  0.00             0
ATOM    712   Si   1     1       6.376  11.361  10.638  0.00  0.00             0
ATOM    713    O   1     1       6.782  14.216   8.932  0.00  0.00             0
ATOM    714    O   1     1       4.048   9.677   8.869  0.00  0.00             0
ATOM    715    O   1     1       6.143  11.414   9.033  0.00  0.00             0
ATOM    716    O   1     1       3.936  16.017   8.867  0.00  0.00             0
ATOM    717    O   1     1       6.373  12.834  11.083  0.00  0.00             0
ATOM    718    O   1     1       4.075  17.357  10.997  0.00  0.00             0
ATOM    719    O   1     1       5.437  15.267  10.908  0.00  0.00             0
ATOM    720    O   1     1       2.759  10.779  10.753  0.00  0.00             0
ATOM    721    O   1     1       5.198  10.476  11.125  0.00  0.00             0
ATOM    722    O   1     1       2.809  15.126  11.099  0.00  0.00             0
ATOM    723    O   1     1       6.529   8.673   8.841  0.00  0.00             0
ATOM    724    O   1     1       4.074  13.287   8.857  0.00  0.00             0
ATOM    725    O   1     1       2.527  15.899   6.739  0.00  0.00             0
ATOM    726    O   1     1       4.828  11.423   6.884  0.00  0.00             0
ATOM    727    O   1     1       7.495  12.914   6.901  0.00  0.00             0
ATOM    728    O   1     1       4.789   8.792   6.527  0.00  0.00             0
ATOM    729    O   1     1       7.179   9.890   6.784  0.00  0.00             0
ATOM    730    O   1     1       5.096  14.369   6.584  0.00  0.00             0
ATOM    731    H   1     1       6.111  16.876   8.785  0.00  0.00             0
ATOM    732    H   1     1       3.716  13.057   9.809  0.00  0.00             0
ATOM    733    H   1     1       6.642  15.596   6.790  0.00  0.00             0
ATOM    734    H   1     1       4.012  11.039   6.901  0.00  0.00             0
ATOM    735    H   1     1       7.740  12.001   6.909  0.00  0.00             0
ATOM    736    H   1     1       5.175  17.155   5.909  0.00  0.00             0
ATOM    737    H   1     1       5.429  14.526   5.664  0.00  0.00             0
ATOM    738    H   1     1       6.762  10.354   6.095  0.00  0.00             0
ATOM    739   Al   1     1       7.559  12.826   0.692  0.00  0.00             0
ATOM    740   Al   1     1       4.979   8.393   0.345  0.00  0.00             0
ATOM    741   Al   1     1       4.981  14.415   0.619  0.00  0.00             0
ATOM    742   Al   1     1       7.530   9.894   0.663  0.00  0.00             0
ATOM    743   Si   1     1       3.160  14.345   3.448  0.00  0.00             0
ATOM    744   Si   1     1       5.696   9.837   3.408  0.00  0.00             0
ATOM    745   Si   1     1       5.854  15.761   3.324  0.00  0.00             0
ATOM    746   Si   1     1       8.315  11.384   3.401  0.00  0.00             0
ATOM    747    O   1     1       8.483  14.246   1.765  0.00  0.00             0
ATOM    748    O   1     1       5.950   9.839   1.734  0.00  0.00             0
ATOM    749    O   1     1       8.242  11.498   1.740  0.00  0.00             0
ATOM    750    O   1     1       5.620  15.790   1.753  0.00  0.00             0
ATOM    751    O   1     1       8.336  12.824   3.840  0.00  0.00             0
ATOM    752    O   1     1       5.797  17.243   3.804  0.00  0.00             0
ATOM    753    O   1     1       7.099  15.071   3.703  0.00  0.00             0
ATOM    754    O   1     1       4.393  10.620   3.702  0.00  0.00             0
ATOM    755    O   1     1       7.035  10.591   3.866  0.00  0.00             0
ATOM    756    O   1     1       4.479  14.924   3.851  0.00  0.00             0
ATOM    757    O   1     1       8.365   8.540   1.732  0.00  0.00             0
ATOM    758    O   1     1       5.938  13.017   1.622  0.00  0.00             0
ATOM    759    O   1     1       4.148  15.872  -0.531  0.00  0.00             0
ATOM    760    O   1     1       6.720  11.442  -0.496  0.00  0.00             0
ATOM    761    O   1     1       9.117  13.037  -0.480  0.00  0.00             0
ATOM    762    O   1     1       6.567   8.531  -0.468  0.00  0.00             0
ATOM    763    O   1     1       9.050   9.803  -0.392  0.00  0.00             0
ATOM    764    O   1     1       6.698  14.368  -0.349  0.00  0.00             0
ATOM    765    H   1     1       7.850  16.628   1.543  0.00  0.00             0
ATOM    766    H   1     1       5.105  12.487   1.942  0.00  0.00             0
ATOM    767    H   1     1       8.839  15.946  -1.133  0.00  0.00             0
ATOM    768    H   1     1       6.890  11.500  -1.320  0.00  0.00             0
ATOM    769    H   1     1       9.052  12.857  -1.386  0.00  0.00             0
ATOM    770    H   1     1       6.713  17.496  -1.773  0.00  0.00             0
ATOM    771    H   1     1       6.787  15.442  -0.631  0.00  0.00             0
ATOM    772    H   1     1       9.797  10.556  -0.504  0.00  0.00             0
ATOM    773   Al   1     1       5.698   4.232   7.725  0.00  0.00             0
ATOM    774   Al   1     1       3.264  -0.382   7.751  0.00  0.00             0
ATOM    775   Al   1     1       3.085   5.580   7.800  0.00  0.00             0
ATOM    776   Al   1     1       5.755   1.147   7.671  0.00  0.00             0
ATOM    777   Si   1     1       1.365   5.332  10.417  0.00  0.00             0
ATOM    778   Si   1     1       3.964   0.970  10.549  0.00  0.00             0
ATOM    779   Si   1     1       3.874   6.843  10.521  0.00  0.00             0
ATOM    780   Si   1     1       6.481   2.485  10.504  0.00  0.00             0
ATOM    781    O   1     1       6.761   5.339   8.891  0.00  0.00             0
ATOM    782    O   1     1       4.056   0.953   8.923  0.00  0.00             0
ATOM    783    O   1     1       6.341   2.547   8.875  0.00  0.00             0
ATOM    784    O   1     1       3.697   6.963   8.862  0.00  0.00             0
ATOM    785    O   1     1       6.560   4.019  10.959  0.00  0.00             0
ATOM    786    O   1     1       3.680   8.322  11.085  0.00  0.00             0
ATOM    787    O   1     1       5.259   6.343  10.752  0.00  0.00             0
ATOM    788    O   1     1       2.676   1.711  10.842  0.00  0.00             0
ATOM    789    O   1     1       5.172   1.842  10.921  0.00  0.00             0
ATOM    790    O   1     1       2.728   5.952  10.947  0.00  0.00             0
ATOM    791    O   1     1       6.690  -0.337   8.853  0.00  0.00             0
ATOM    792    O   1     1       4.060   4.228   8.658  0.00  0.00             0
ATOM    793    O   1     1       2.269   7.187   6.666  0.00  0.00             0
ATOM    794    O   1     1       4.783   2.582   6.647  0.00  0.00             0
ATOM    795    O   1     1       7.221   4.235   6.700  0.00  0.00             0
ATOM    796    O   1     1       5.009  -0.210   6.704  0.00  0.00             0
ATOM    797    O   1     1       7.465   1.107   6.807  0.00  0.00             0
ATOM    798    O   1     1       4.781   5.502   6.558  0.00  0.00             0
ATOM    799    H   1     1       6.151   7.940   9.356  0.00  0.00             0
ATOM    800    H   1     1       3.510   3.379   8.785  0.00  0.00             0
ATOM    801    H   1     1       6.625   7.236   6.579  0.00  0.00             0
ATOM    802    H   1     1       3.862   2.600   6.660  0.00  0.00             0
ATOM    803    H   1     1       7.717   3.458   6.445  0.00  0.00             0
ATOM    804    H   1     1       4.989   8.543   5.511  0.00  0.00             0
ATOM    805    H   1     1       4.479   5.877   5.802  0.00  0.00             0
ATOM    806    H   1     1       7.354   0.651   5.914  0.00  0.00             0
ATOM    807   Al   1     1       7.571   3.918   0.546  0.00  0.00             0
ATOM    808   Al   1     1       4.838  -0.403   0.360  0.00  0.00             0
ATOM    809   Al   1     1       4.883   5.602   0.259  0.00  0.00             0
ATOM    810   Al   1     1       7.487   1.103   0.533  0.00  0.00             0
ATOM    811   Si   1     1       3.269   5.326   3.109  0.00  0.00             0
ATOM    812   Si   1     1       5.787   0.812   3.137  0.00  0.00             0
ATOM    813   Si   1     1       5.769   6.842   3.154  0.00  0.00             0
ATOM    814   Si   1     1       8.254   2.452   3.278  0.00  0.00             0
ATOM    815    O   1     1       8.665   5.142   1.659  0.00  0.00             0
ATOM    816    O   1     1       5.908   0.746   1.611  0.00  0.00             0
ATOM    817    O   1     1       8.143   2.440   1.625  0.00  0.00             0
ATOM    818    O   1     1       5.606   6.984   1.525  0.00  0.00             0
ATOM    819    O   1     1       8.198   3.884   3.741  0.00  0.00             0
ATOM    820    O   1     1       5.651   8.298   3.708  0.00  0.00             0
ATOM    821    O   1     1       7.148   6.201   3.501  0.00  0.00             0
ATOM    822    O   1     1       4.447   1.559   3.478  0.00  0.00             0
ATOM    823    O   1     1       7.065   1.604   3.648  0.00  0.00             0
ATOM    824    O   1     1       4.577   6.058   3.681  0.00  0.00             0
ATOM    825    O   1     1       8.266  -0.435   1.482  0.00  0.00             0
ATOM    826    O   1     1       5.988   4.089   1.767  0.00  0.00             0
ATOM    827    O   1     1       4.251   7.014  -0.880  0.00  0.00             0
ATOM    828    O   1     1       6.900   2.578  -0.643  0.00  0.00             0
ATOM    829    O   1     1       9.044   4.162  -0.745  0.00  0.00             0
ATOM    830    O   1     1       6.368  -0.383  -0.731  0.00  0.00             0
ATOM    831    O   1     1       9.094   0.906  -0.567  0.00  0.00             0
ATOM    832    O   1     1       6.572   5.402  -0.479  0.00  0.00             0
ATOM    833    H   1     1       7.887   7.870   2.167  0.00  0.00             0
ATOM    834    H   1     1       5.410   4.215   2.516  0.00  0.00             0
ATOM    835    H   1     1       9.156   7.022  -1.484  0.00  0.00             0
ATOM    836    H   1     1       5.927   2.645  -1.072  0.00  0.00             0
ATOM    837    H   1     1       8.829   3.909  -1.651  0.00  0.00             0
ATOM    838    H   1     1       7.454   8.037  -0.819  0.00  0.00             0
ATOM    839    H   1     1       7.124   6.083  -0.809  0.00  0.00             0
ATOM    840    H   1     1       9.182   1.780  -1.077  0.00  0.00             0
ATOM    841   Al   1     1       0.668  12.936   7.774  0.00  0.00             0
ATOM    842   Al   1     1      -1.988   8.564   7.812  0.00  0.00             0
ATOM    843   Al   1     1      -1.915  14.361   7.782  0.00  0.00             0
ATOM    844   Al   1     1       0.619  10.017   7.775  0.00  0.00             0
ATOM    845   Si   1     1      -3.675  14.315  10.559  0.00  0.00             0
ATOM    846   Si   1     1      -1.167   9.910  10.676  0.00  0.00             0
ATOM    847   Si   1     1      -1.144  15.826  10.631  0.00  0.00             0
ATOM    848   Si   1     1       1.349  11.408  10.485  0.00  0.00             0
ATOM    849    O   1     1       1.665  14.237   8.982  0.00  0.00             0
ATOM    850    O   1     1      -1.124   9.839   8.990  0.00  0.00             0
ATOM    851    O   1     1       1.295  11.425   8.851  0.00  0.00             0
ATOM    852    O   1     1      -1.296  15.774   9.050  0.00  0.00             0
ATOM    853    O   1     1       1.396  12.904  11.018  0.00  0.00             0
ATOM    854    O   1     1      -1.269  17.336  11.021  0.00  0.00             0
ATOM    855    O   1     1       0.294  15.230  10.875  0.00  0.00             0
ATOM    856    O   1     1      -2.496  10.740  10.882  0.00  0.00             0
ATOM    857    O   1     1       0.047  10.678  11.220  0.00  0.00             0
ATOM    858    O   1     1      -2.299  14.888  11.175  0.00  0.00             0
ATOM    859    O   1     1       1.309   8.582   8.867  0.00  0.00             0
ATOM    860    O   1     1      -0.941  13.143   9.004  0.00  0.00             0
ATOM    861    O   1     1       7.602  15.889   6.828  0.00  0.00             0
ATOM    862    O   1     1      -0.175  11.458   6.765  0.00  0.00             0
ATOM    863    O   1     1       2.376  13.142   6.638  0.00  0.00             0
ATOM    864    O   1     1      -0.513   8.697   6.693  0.00  0.00             0
ATOM    865    O   1     1       2.233  10.010   6.854  0.00  0.00             0
ATOM    866    O   1     1      -0.288  14.215   6.605  0.00  0.00             0
ATOM    867    H   1     1       1.030  16.900   9.249  0.00  0.00             0
ATOM    868    H   1     1      -0.862  12.896   9.940  0.00  0.00             0
ATOM    869    H   1     1       1.748  16.225   6.291  0.00  0.00             0
ATOM    870    H   1     1      -0.727  11.678   6.094  0.00  0.00             0
ATOM    871    H   1     1       2.983  12.876   5.915  0.00  0.00             0
ATOM    872    H   1     1      -0.233  16.980   5.831  0.00  0.00             0
ATOM    873    H   1     1      -0.062  14.724   5.723  0.00  0.00             0
ATOM    874    H   1     1       2.127   9.901   5.753  0.00  0.00             0
ATOM    875   Al   1     1       2.332  12.910   0.574  0.00  0.00             0
ATOM    876   Al   1     1      -0.192   8.333   0.664  0.00  0.00             0
ATOM    877   Al   1     1      -0.220  14.451   0.461  0.00  0.00             0
ATOM    878   Al   1     1       2.389   9.893   0.595  0.00  0.00             0
ATOM    879   Si   1     1      -1.882  14.371   3.399  0.00  0.00             0
ATOM    880   Si   1     1       0.634   9.815   3.433  0.00  0.00             0
ATOM    881   Si   1     1       0.641  15.877   3.137  0.00  0.00             0
ATOM    882   Si   1     1       3.098  11.329   3.499  0.00  0.00             0
ATOM    883    O   1     1       3.341  14.123   1.713  0.00  0.00             0
ATOM    884    O   1     1       0.767   9.735   1.814  0.00  0.00             0
ATOM    885    O   1     1       2.954  11.351   1.808  0.00  0.00             0
ATOM    886    O   1     1       0.492  15.892   1.604  0.00  0.00             0
ATOM    887    O   1     1       3.153  12.815   3.886  0.00  0.00             0
ATOM    888    O   1     1       0.633  17.355   3.651  0.00  0.00             0
ATOM    889    O   1     1       1.940  15.193   3.662  0.00  0.00             0
ATOM    890    O   1     1      -0.688  10.568   3.745  0.00  0.00             0
ATOM    891    O   1     1       1.850  10.516   4.020  0.00  0.00             0
ATOM    892    O   1     1      -0.575  15.130   3.731  0.00  0.00             0
ATOM    893    O   1     1       3.330   8.562   1.661  0.00  0.00             0
ATOM    894    O   1     1       0.622  12.965   1.602  0.00  0.00             0
ATOM    895    O   1     1       9.422  15.930  -0.536  0.00  0.00             0
ATOM    896    O   1     1       1.644  11.337  -0.439  0.00  0.00             0
ATOM    897    O   1     1       4.070  13.107  -0.608  0.00  0.00             0
ATOM    898    O   1     1       1.280   8.589  -0.372  0.00  0.00             0
ATOM    899    O   1     1       3.961   9.788  -0.399  0.00  0.00             0
ATOM    900    O   1     1       1.653  14.351  -0.486  0.00  0.00             0
ATOM    901    H   1     1       2.725  16.794   1.847  0.00  0.00             0
ATOM    902    H   1     1       0.308  12.240   2.118  0.00  0.00             0
ATOM    903    H   1     1       4.011  15.727  -1.550  0.00  0.00             0
ATOM    904    H   1     1       1.121  11.889  -1.178  0.00  0.00             0
ATOM    905    H   1     1       4.614  12.297  -0.884  0.00  0.00             0
ATOM    906    H   1     1       1.712  17.057  -1.080  0.00  0.00             0
ATOM    907    H   1     1       2.276  15.186  -0.378  0.00  0.00             0
ATOM    908    H   1     1       4.418  10.420  -0.954  0.00  0.00             0
ATOM    909   Al   1     1       0.541   3.879   7.592  0.00  0.00             0
ATOM    910   Al   1     1      -1.984  -0.657   7.811  0.00  0.00             0
ATOM    911   Al   1     1      -2.062   5.544   7.654  0.00  0.00             0
ATOM    912   Al   1     1       0.607   0.987   7.749  0.00  0.00             0
ATOM    913   Si   1     1      -3.766   5.460  10.501  0.00  0.00             0
ATOM    914   Si   1     1      -1.171   0.888  10.584  0.00  0.00             0
ATOM    915   Si   1     1      -1.222   6.934  10.524  0.00  0.00             0
ATOM    916   Si   1     1       1.274   2.374  10.504  0.00  0.00             0
ATOM    917    O   1     1       1.567   5.278   8.827  0.00  0.00             0
ATOM    918    O   1     1      -1.021   0.661   8.968  0.00  0.00             0
ATOM    919    O   1     1       1.107   2.415   8.911  0.00  0.00             0
ATOM    920    O   1     1      -1.304   7.128   8.994  0.00  0.00             0
ATOM    921    O   1     1       1.317   3.898  10.968  0.00  0.00             0
ATOM    922    O   1     1      -1.205   8.377  11.115  0.00  0.00             0
ATOM    923    O   1     1       0.192   6.221  10.854  0.00  0.00             0
ATOM    924    O   1     1      -2.481   1.789  10.741  0.00  0.00             0
ATOM    925    O   1     1       0.045   1.591  11.069  0.00  0.00             0
ATOM    926    O   1     1      -2.402   6.107  10.995  0.00  0.00             0
ATOM    927    O   1     1       1.534  -0.377   8.660  0.00  0.00             0
ATOM    928    O   1     1      -1.094   3.945   8.791  0.00  0.00             0
ATOM    929    O   1     1       7.488   7.107   6.773  0.00  0.00             0
ATOM    930    O   1     1      -0.131   2.474   6.582  0.00  0.00             0
ATOM    931    O   1     1       2.172   4.288   6.567  0.00  0.00             0
ATOM    932    O   1     1      -0.366  -0.370   6.560  0.00  0.00             0
ATOM    933    O   1     1       2.381   0.840   6.537  0.00  0.00             0
ATOM    934    O   1     1      -0.557   5.164   6.588  0.00  0.00             0
ATOM    935    H   1     1       0.695   7.723   8.929  0.00  0.00             0
ATOM    936    H   1     1      -1.848   3.046   8.834  0.00  0.00             0
ATOM    937    H   1     1       1.427   6.816   6.489  0.00  0.00             0
ATOM    938    H   1     1      -0.949   1.836   6.508  0.00  0.00             0
ATOM    939    H   1     1       2.573   4.008   5.693  0.00  0.00             0
ATOM    940    H   1     1      -0.263   8.420   5.673  0.00  0.00             0
ATOM    941    H   1     1      -0.572   5.485   5.687  0.00  0.00             0
ATOM    942    H   1     1       2.553   1.163   5.564  0.00  0.00             0
ATOM    943   Al   1     1       2.301   3.950   0.423  0.00  0.00             0
ATOM    944   Al   1     1      -0.308  -0.382   0.266  0.00  0.00             0
ATOM    945   Al   1     1      -0.207   5.440   0.531  0.00  0.00             0
ATOM    946   Al   1     1       2.257   1.092   0.441  0.00  0.00             0
ATOM    947   Si   1     1      -1.925   5.286   3.212  0.00  0.00             0
ATOM    948   Si   1     1       0.570   0.949   3.211  0.00  0.00             0
ATOM    949   Si   1     1       0.597   6.838   3.350  0.00  0.00             0
ATOM    950   Si   1     1       3.095   2.351   3.267  0.00  0.00             0
ATOM    951    O   1     1       3.435   5.175   1.557  0.00  0.00             0
ATOM    952    O   1     1       0.567   0.945   1.577  0.00  0.00             0
ATOM    953    O   1     1       2.923   2.487   1.571  0.00  0.00             0
ATOM    954    O   1     1       0.328   6.957   1.678  0.00  0.00             0
ATOM    955    O   1     1       3.273   3.804   3.641  0.00  0.00             0
ATOM    956    O   1     1       0.531   8.353   4.001  0.00  0.00             0
ATOM    957    O   1     1       2.010   6.148   3.385  0.00  0.00             0
ATOM    958    O   1     1      -0.697   1.726   3.590  0.00  0.00             0
ATOM    959    O   1     1       1.899   1.672   3.756  0.00  0.00             0
ATOM    960    O   1     1      -0.633   5.941   3.816  0.00  0.00             0
ATOM    961    O   1     1       3.141  -0.327   1.410  0.00  0.00             0
ATOM    962    O   1     1       0.697   3.978   1.502  0.00  0.00             0
ATOM    963    O   1     1       9.324   6.951  -0.494  0.00  0.00             0
ATOM    964    O   1     1       1.450   2.476  -0.510  0.00  0.00             0
ATOM    965    O   1     1       3.996   4.183  -0.714  0.00  0.00             0
ATOM    966    O   1     1       1.336  -0.214  -0.557  0.00  0.00             0
ATOM    967    O   1     1       3.852   0.842  -0.707  0.00  0.00             0
ATOM    968    O   1     1       1.493   5.458  -0.392  0.00  0.00             0
ATOM    969    H   1     1       2.785   7.798   2.116  0.00  0.00             0
ATOM    970    H   1     1       0.576   3.094   1.797  0.00  0.00             0
ATOM    971    H   1     1       4.102   7.219  -1.784  0.00  0.00             0
ATOM    972    H   1     1       0.602   2.735  -0.900  0.00  0.00             0
ATOM    973    H   1     1       3.972   3.500  -1.494  0.00  0.00             0
ATOM    974    H   1     1       1.769   8.393  -1.161  0.00  0.00             0
ATOM    975    H   1     1       2.170   5.934  -0.837  0.00  0.00             0
ATOM    976    H   1     1       4.128   0.978  -1.588  0.00  0.00             0
END
