# Supplementary material for: Competing Nuclear Quantum Effects and Hydrogen-Bond Jumps in Hydrated Kaolinite
Source: J Phys Chem Lett. 2023 Feb 6;14(6):1542–7. doi: 10.1021/acs.jpclett.2c03896 (PMC9940297; doi:10.1021/acs.jpclett.2c03896)
Supplement: Supplementary file 1 — jz2c03896_si_001.zip [file jz2c03896_si_001.zip › Clay_NQEs_HBond_Jumps_SI/silica-surface/QM/equil-2/init.07.pdb]

TITLE     Step:       20000  Bead:       7 positions{angstrom}  cell{angstrom}
CRYST1   10.307   17.884   76.812  91.93 105.05  89.80 P 1           1
ATOM      1   Al   1     1      -8.996   1.764  43.584  0.00  0.00             0
ATOM      2   Al   1     1      -6.412   6.309  43.474  0.00  0.00             0
ATOM      3   Al   1     1      -6.335   0.332  43.247  0.00  0.00             0
ATOM      4   Al   1     1      -8.967   4.861  43.428  0.00  0.00             0
ATOM      5   Si   1     1      -4.694   0.475  40.500  0.00  0.00             0
ATOM      6   Si   1     1      -7.284   4.918  40.776  0.00  0.00             0
ATOM      7   Si   1     1      -7.207  -1.128  40.569  0.00  0.00             0
ATOM      8   Si   1     1      -9.769   3.336  40.725  0.00  0.00             0
ATOM      9    O   1     1      -9.991   0.362  42.241  0.00  0.00             0
ATOM     10    O   1     1      -7.402   5.078  42.363  0.00  0.00             0
ATOM     11    O   1     1      -9.634   3.163  42.353  0.00  0.00             0
ATOM     12    O   1     1      -7.004  -1.179  42.130  0.00  0.00             0
ATOM     13    O   1     1      -9.788   1.847  40.212  0.00  0.00             0
ATOM     14    O   1     1      -7.147  -2.656  40.138  0.00  0.00             0
ATOM     15    O   1     1      -8.614  -0.406  40.251  0.00  0.00             0
ATOM     16    O   1     1      -6.079   4.104  40.340  0.00  0.00             0
ATOM     17    O   1     1      -8.636   4.221  40.259  0.00  0.00             0
ATOM     18    O   1     1      -6.021  -0.225  40.024  0.00  0.00             0
ATOM     19    O   1     1      -9.957   5.982  42.436  0.00  0.00             0
ATOM     20    O   1     1      -7.340   1.625  42.240  0.00  0.00             0
ATOM     21    O   1     1      -5.678  -1.376  44.250  0.00  0.00             0
ATOM     22    O   1     1      -8.096   3.309  44.481  0.00  0.00             0
ATOM     23    O   1     1     -10.537   1.550  44.535  0.00  0.00             0
ATOM     24    O   1     1      -8.096   6.015  44.593  0.00  0.00             0
ATOM     25    O   1     1     -10.677   5.048  44.679  0.00  0.00             0
ATOM     26    O   1     1      -8.067   0.374  44.416  0.00  0.00             0
ATOM     27    H   1     1      -9.357  -1.908  42.600  0.00  0.00             0
ATOM     28    H   1     1      -7.137   2.203  41.510  0.00  0.00             0
ATOM     29    H   1     1     -10.561  -1.916  45.022  0.00  0.00             0
ATOM     30    H   1     1      -7.083   3.631  44.283  0.00  0.00             0
ATOM     31    H   1     1     -10.813   1.572  45.385  0.00  0.00             0
ATOM     32    H   1     1      -8.019  -2.508  45.386  0.00  0.00             0
ATOM     33    H   1     1      -8.204  -0.629  44.728  0.00  0.00             0
ATOM     34    H   1     1     -10.543   4.441  45.454  0.00  0.00             0
ATOM     35   Al   1     1     -11.023   1.630  50.893  0.00  0.00             0
ATOM     36   Al   1     1      -8.238   5.886  50.819  0.00  0.00             0
ATOM     37   Al   1     1      -8.327   0.180  50.714  0.00  0.00             0
ATOM     38   Al   1     1     -10.841   4.755  50.793  0.00  0.00             0
ATOM     39   Si   1     1      -6.377   0.189  47.965  0.00  0.00             0
ATOM     40   Si   1     1      -9.112   4.680  48.158  0.00  0.00             0
ATOM     41   Si   1     1      -9.056  -1.237  47.985  0.00  0.00             0
ATOM     42   Si   1     1     -11.687   3.198  48.084  0.00  0.00             0
ATOM     43    O   1     1     -11.731   0.415  49.649  0.00  0.00             0
ATOM     44    O   1     1      -9.217   4.844  49.685  0.00  0.00             0
ATOM     45    O   1     1     -11.513   3.200  49.735  0.00  0.00             0
ATOM     46    O   1     1      -8.925  -1.335  49.656  0.00  0.00             0
ATOM     47    O   1     1     -11.600   1.768  47.526  0.00  0.00             0
ATOM     48    O   1     1      -9.285  -2.800  47.597  0.00  0.00             0
ATOM     49    O   1     1     -10.326  -0.522  47.701  0.00  0.00             0
ATOM     50    O   1     1      -7.970   3.717  47.853  0.00  0.00             0
ATOM     51    O   1     1     -10.485   4.110  47.595  0.00  0.00             0
ATOM     52    O   1     1      -7.758  -0.485  47.488  0.00  0.00             0
ATOM     53    O   1     1     -11.858   6.156  49.811  0.00  0.00             0
ATOM     54    O   1     1      -9.023   1.541  49.576  0.00  0.00             0
ATOM     55    O   1     1      -7.750  -1.563  51.933  0.00  0.00             0
ATOM     56    O   1     1     -10.071   3.167  52.067  0.00  0.00             0
ATOM     57    O   1     1     -12.530   1.549  51.954  0.00  0.00             0
ATOM     58    O   1     1      -9.807   6.008  51.987  0.00  0.00             0
ATOM     59    O   1     1     -12.497   4.703  51.887  0.00  0.00             0
ATOM     60    O   1     1     -10.030   0.302  51.949  0.00  0.00             0
ATOM     61    H   1     1     -11.521  -2.222  48.997  0.00  0.00             0
ATOM     62    H   1     1      -8.583   2.220  49.030  0.00  0.00             0
ATOM     63    H   1     1     -11.967  -1.376  52.336  0.00  0.00             0
ATOM     64    H   1     1      -9.896   3.486  52.969  0.00  0.00             0
ATOM     65    H   1     1     -13.489   1.521  52.290  0.00  0.00             0
ATOM     66    H   1     1      -9.938  -2.616  52.695  0.00  0.00             0
ATOM     67    H   1     1      -9.823  -0.061  52.927  0.00  0.00             0
ATOM     68    H   1     1     -12.643   3.917  52.449  0.00  0.00             0
ATOM     69   Al   1     1      -8.975  10.664  43.584  0.00  0.00             0
ATOM     70   Al   1     1      -6.523  15.100  43.236  0.00  0.00             0
ATOM     71   Al   1     1      -6.372   9.379  43.448  0.00  0.00             0
ATOM     72   Al   1     1      -9.059  13.572  43.504  0.00  0.00             0
ATOM     73   Si   1     1      -4.610   9.387  40.651  0.00  0.00             0
ATOM     74   Si   1     1      -7.153  13.791  40.658  0.00  0.00             0
ATOM     75   Si   1     1      -7.168   7.927  40.680  0.00  0.00             0
ATOM     76   Si   1     1      -9.713  12.318  40.681  0.00  0.00             0
ATOM     77    O   1     1      -9.955   9.614  42.214  0.00  0.00             0
ATOM     78    O   1     1      -7.370  13.875  42.333  0.00  0.00             0
ATOM     79    O   1     1      -9.569  12.297  42.179  0.00  0.00             0
ATOM     80    O   1     1      -7.077   7.987  42.349  0.00  0.00             0
ATOM     81    O   1     1      -9.874  10.841  39.975  0.00  0.00             0
ATOM     82    O   1     1      -7.296   6.401  40.288  0.00  0.00             0
ATOM     83    O   1     1      -8.490   8.646  40.319  0.00  0.00             0
ATOM     84    O   1     1      -5.827  13.089  40.250  0.00  0.00             0
ATOM     85    O   1     1      -8.409  12.980  40.071  0.00  0.00             0
ATOM     86    O   1     1      -5.891   8.611  40.170  0.00  0.00             0
ATOM     87    O   1     1      -9.850  15.110  42.481  0.00  0.00             0
ATOM     88    O   1     1      -7.352  10.810  42.471  0.00  0.00             0
ATOM     89    O   1     1      -5.699   7.778  44.431  0.00  0.00             0
ATOM     90    O   1     1      -8.350  12.141  44.557  0.00  0.00             0
ATOM     91    O   1     1     -10.537  10.297  44.675  0.00  0.00             0
ATOM     92    O   1     1      -8.041  15.153  44.465  0.00  0.00             0
ATOM     93    O   1     1     -10.599  13.743  44.573  0.00  0.00             0
ATOM     94    O   1     1      -7.957   9.467  44.548  0.00  0.00             0
ATOM     95    H   1     1      -9.553   6.324  41.719  0.00  0.00             0
ATOM     96    H   1     1      -7.303  11.805  42.699  0.00  0.00             0
ATOM     97    H   1     1     -10.131   8.045  45.294  0.00  0.00             0
ATOM     98    H   1     1      -7.778  12.090  45.256  0.00  0.00             0
ATOM     99    H   1     1     -11.014  10.977  45.110  0.00  0.00             0
ATOM    100    H   1     1      -8.517   6.105  45.552  0.00  0.00             0
ATOM    101    H   1     1      -7.816   8.574  44.953  0.00  0.00             0
ATOM    102    H   1     1     -10.819  13.009  45.226  0.00  0.00             0
ATOM    103   Al   1     1     -10.725  10.641  50.877  0.00  0.00             0
ATOM    104   Al   1     1      -8.348  15.024  50.791  0.00  0.00             0
ATOM    105   Al   1     1      -8.249   8.946  50.771  0.00  0.00             0
ATOM    106   Al   1     1     -10.914  13.560  50.767  0.00  0.00             0
ATOM    107   Si   1     1      -6.460   9.234  47.748  0.00  0.00             0
ATOM    108   Si   1     1      -9.210  13.634  48.025  0.00  0.00             0
ATOM    109   Si   1     1      -8.962   7.610  47.961  0.00  0.00             0
ATOM    110   Si   1     1     -11.567  11.951  48.034  0.00  0.00             0
ATOM    111    O   1     1     -11.844   9.097  49.506  0.00  0.00             0
ATOM    112    O   1     1      -9.356  13.714  49.673  0.00  0.00             0
ATOM    113    O   1     1     -11.481  11.998  49.602  0.00  0.00             0
ATOM    114    O   1     1      -8.728   7.648  49.498  0.00  0.00             0
ATOM    115    O   1     1     -11.483  10.539  47.493  0.00  0.00             0
ATOM    116    O   1     1      -8.824   6.138  47.544  0.00  0.00             0
ATOM    117    O   1     1     -10.322   8.242  47.691  0.00  0.00             0
ATOM    118    O   1     1      -7.812  12.908  47.616  0.00  0.00             0
ATOM    119    O   1     1     -10.393  12.834  47.404  0.00  0.00             0
ATOM    120    O   1     1      -7.776   8.443  47.348  0.00  0.00             0
ATOM    121    O   1     1     -11.786  14.929  49.548  0.00  0.00             0
ATOM    122    O   1     1      -9.301  10.348  49.598  0.00  0.00             0
ATOM    123    O   1     1      -7.622   7.525  51.892  0.00  0.00             0
ATOM    124    O   1     1     -10.114  12.000  51.963  0.00  0.00             0
ATOM    125    O   1     1     -12.380  10.324  51.782  0.00  0.00             0
ATOM    126    O   1     1      -9.910  14.916  51.789  0.00  0.00             0
ATOM    127    O   1     1     -12.556  13.692  51.808  0.00  0.00             0
ATOM    128    O   1     1      -9.915   9.019  51.784  0.00  0.00             0
ATOM    129    H   1     1     -11.535   7.116  49.730  0.00  0.00             0
ATOM    130    H   1     1      -9.255  10.512  48.687  0.00  0.00             0
ATOM    131    H   1     1     -12.911   7.475  53.050  0.00  0.00             0
ATOM    132    H   1     1     -10.035  11.898  52.844  0.00  0.00             0
ATOM    133    H   1     1     -12.858  10.610  52.577  0.00  0.00             0
ATOM    134    H   1     1     -10.121   6.258  52.817  0.00  0.00             0
ATOM    135    H   1     1     -10.412   8.204  52.220  0.00  0.00             0
ATOM    136    H   1     1     -13.263  13.257  52.283  0.00  0.00             0
ATOM    137   Al   1     1      -3.867   1.805  43.468  0.00  0.00             0
ATOM    138   Al   1     1      -1.240   6.176  43.544  0.00  0.00             0
ATOM    139   Al   1     1      -1.280   0.285  43.449  0.00  0.00             0
ATOM    140   Al   1     1      -3.841   4.792  43.504  0.00  0.00             0
ATOM    141   Si   1     1       0.433   0.378  40.635  0.00  0.00             0
ATOM    142   Si   1     1      -2.192   4.852  40.798  0.00  0.00             0
ATOM    143   Si   1     1      -2.120  -1.082  40.550  0.00  0.00             0
ATOM    144   Si   1     1      -4.748   3.475  40.691  0.00  0.00             0
ATOM    145    O   1     1      -4.760   0.562  42.198  0.00  0.00             0
ATOM    146    O   1     1      -2.273   5.018  42.386  0.00  0.00             0
ATOM    147    O   1     1      -4.490   3.462  42.329  0.00  0.00             0
ATOM    148    O   1     1      -2.058  -1.242  42.189  0.00  0.00             0
ATOM    149    O   1     1      -4.766   1.980  40.211  0.00  0.00             0
ATOM    150    O   1     1      -2.180  -2.603  40.075  0.00  0.00             0
ATOM    151    O   1     1      -3.422  -0.292  40.239  0.00  0.00             0
ATOM    152    O   1     1      -0.859   3.925  40.518  0.00  0.00             0
ATOM    153    O   1     1      -3.360   4.077  40.260  0.00  0.00             0
ATOM    154    O   1     1      -0.892  -0.341  40.156  0.00  0.00             0
ATOM    155    O   1     1      -4.727   6.281  42.367  0.00  0.00             0
ATOM    156    O   1     1      -2.145   1.682  42.289  0.00  0.00             0
ATOM    157    O   1     1     -10.981  -1.314  44.418  0.00  0.00             0
ATOM    158    O   1     1      -3.067   3.312  44.501  0.00  0.00             0
ATOM    159    O   1     1      -5.420   1.651  44.367  0.00  0.00             0
ATOM    160    O   1     1      -2.883   6.208  44.664  0.00  0.00             0
ATOM    161    O   1     1      -5.434   4.961  44.519  0.00  0.00             0
ATOM    162    O   1     1      -2.929   0.405  44.352  0.00  0.00             0
ATOM    163    H   1     1      -4.170  -2.082  42.104  0.00  0.00             0
ATOM    164    H   1     1      -2.021   2.243  41.384  0.00  0.00             0
ATOM    165    H   1     1      -4.703  -1.464  44.523  0.00  0.00             0
ATOM    166    H   1     1      -2.133   3.145  44.816  0.00  0.00             0
ATOM    167    H   1     1      -6.160   1.832  45.039  0.00  0.00             0
ATOM    168    H   1     1      -2.969  -3.480  45.232  0.00  0.00             0
ATOM    169    H   1     1      -3.336  -0.390  44.675  0.00  0.00             0
ATOM    170    H   1     1      -5.662   4.783  45.578  0.00  0.00             0
ATOM    171   Al   1     1      -5.693   1.516  50.869  0.00  0.00             0
ATOM    172   Al   1     1      -3.063   6.168  50.826  0.00  0.00             0
ATOM    173   Al   1     1      -3.124  -0.134  50.619  0.00  0.00             0
ATOM    174   Al   1     1      -5.739   4.584  50.795  0.00  0.00             0
ATOM    175   Si   1     1      -1.320   0.275  47.983  0.00  0.00             0
ATOM    176   Si   1     1      -4.078   4.735  47.983  0.00  0.00             0
ATOM    177   Si   1     1      -3.815  -1.455  47.790  0.00  0.00             0
ATOM    178   Si   1     1      -6.542   3.164  48.055  0.00  0.00             0
ATOM    179    O   1     1      -6.572   0.120  49.632  0.00  0.00             0
ATOM    180    O   1     1      -4.141   4.991  49.632  0.00  0.00             0
ATOM    181    O   1     1      -6.321   3.016  49.751  0.00  0.00             0
ATOM    182    O   1     1      -3.655  -1.463  49.535  0.00  0.00             0
ATOM    183    O   1     1      -6.267   1.708  47.502  0.00  0.00             0
ATOM    184    O   1     1      -3.677  -2.863  47.122  0.00  0.00             0
ATOM    185    O   1     1      -5.136  -0.664  47.501  0.00  0.00             0
ATOM    186    O   1     1      -2.756   3.895  47.993  0.00  0.00             0
ATOM    187    O   1     1      -5.346   4.011  47.562  0.00  0.00             0
ATOM    188    O   1     1      -2.599  -0.534  47.470  0.00  0.00             0
ATOM    189    O   1     1      -6.661   5.878  49.843  0.00  0.00             0
ATOM    190    O   1     1      -3.920   1.378  49.708  0.00  0.00             0
ATOM    191    O   1     1     -12.604  -1.273  51.738  0.00  0.00             0
ATOM    192    O   1     1      -5.159   3.062  51.999  0.00  0.00             0
ATOM    193    O   1     1      -7.365   1.348  51.942  0.00  0.00             0
ATOM    194    O   1     1      -4.845   5.795  51.985  0.00  0.00             0
ATOM    195    O   1     1      -7.394   4.678  51.896  0.00  0.00             0
ATOM    196    O   1     1      -4.843   0.231  51.932  0.00  0.00             0
ATOM    197    H   1     1      -6.374  -2.066  49.468  0.00  0.00             0
ATOM    198    H   1     1      -3.533   2.189  49.286  0.00  0.00             0
ATOM    199    H   1     1      -7.379  -1.475  52.810  0.00  0.00             0
ATOM    200    H   1     1      -4.771   2.745  52.811  0.00  0.00             0
ATOM    201    H   1     1      -7.962   2.040  52.092  0.00  0.00             0
ATOM    202    H   1     1      -5.374  -2.321  52.012  0.00  0.00             0
ATOM    203    H   1     1      -4.552  -0.611  52.084  0.00  0.00             0
ATOM    204    H   1     1      -7.688   4.073  52.691  0.00  0.00             0
ATOM    205   Al   1     1      -3.687  10.782  43.419  0.00  0.00             0
ATOM    206   Al   1     1      -1.357  15.265  43.193  0.00  0.00             0
ATOM    207   Al   1     1      -1.336   9.128  43.554  0.00  0.00             0
ATOM    208   Al   1     1      -3.940  13.734  43.382  0.00  0.00             0
ATOM    209   Si   1     1       0.528   9.402  40.637  0.00  0.00             0
ATOM    210   Si   1     1      -1.989  13.803  40.516  0.00  0.00             0
ATOM    211   Si   1     1      -2.063   7.799  40.762  0.00  0.00             0
ATOM    212   Si   1     1      -4.512  12.301  40.486  0.00  0.00             0
ATOM    213    O   1     1      -4.722   9.467  42.267  0.00  0.00             0
ATOM    214    O   1     1      -2.201  13.989  42.126  0.00  0.00             0
ATOM    215    O   1     1      -4.349  12.331  42.145  0.00  0.00             0
ATOM    216    O   1     1      -1.851   7.726  42.414  0.00  0.00             0
ATOM    217    O   1     1      -4.525  10.850  40.125  0.00  0.00             0
ATOM    218    O   1     1      -1.996   6.283  40.287  0.00  0.00             0
ATOM    219    O   1     1      -3.361   8.489  40.395  0.00  0.00             0
ATOM    220    O   1     1      -0.655  13.077  40.340  0.00  0.00             0
ATOM    221    O   1     1      -3.165  12.933  40.036  0.00  0.00             0
ATOM    222    O   1     1      -0.685   8.638  40.258  0.00  0.00             0
ATOM    223    O   1     1      -4.727  15.061  42.265  0.00  0.00             0
ATOM    224    O   1     1      -2.160  10.557  42.281  0.00  0.00             0
ATOM    225    O   1     1     -10.809   7.660  44.691  0.00  0.00             0
ATOM    226    O   1     1      -2.936  12.191  44.346  0.00  0.00             0
ATOM    227    O   1     1      -5.419  10.696  44.486  0.00  0.00             0
ATOM    228    O   1     1      -2.911  14.955  44.464  0.00  0.00             0
ATOM    229    O   1     1      -5.367  13.808  44.496  0.00  0.00             0
ATOM    230    O   1     1      -2.870   9.376  44.521  0.00  0.00             0
ATOM    231    H   1     1      -4.310   7.222  42.290  0.00  0.00             0
ATOM    232    H   1     1      -2.111  11.300  41.802  0.00  0.00             0
ATOM    233    H   1     1      -4.725   7.704  44.875  0.00  0.00             0
ATOM    234    H   1     1      -2.112  12.665  44.221  0.00  0.00             0
ATOM    235    H   1     1      -5.504  10.879  45.577  0.00  0.00             0
ATOM    236    H   1     1      -3.081   6.121  45.637  0.00  0.00             0
ATOM    237    H   1     1      -3.120   8.793  45.395  0.00  0.00             0
ATOM    238    H   1     1      -5.655  13.275  45.284  0.00  0.00             0
ATOM    239   Al   1     1      -5.649  10.399  50.491  0.00  0.00             0
ATOM    240   Al   1     1      -3.071  15.005  50.637  0.00  0.00             0
ATOM    241   Al   1     1      -3.104   9.141  50.717  0.00  0.00             0
ATOM    242   Al   1     1      -5.698  13.516  50.635  0.00  0.00             0
ATOM    243   Si   1     1      -1.322   9.066  47.942  0.00  0.00             0
ATOM    244   Si   1     1      -3.841  13.588  47.760  0.00  0.00             0
ATOM    245   Si   1     1      -3.865   7.651  47.948  0.00  0.00             0
ATOM    246   Si   1     1      -6.447  12.185  47.866  0.00  0.00             0
ATOM    247    O   1     1      -6.596   9.260  49.437  0.00  0.00             0
ATOM    248    O   1     1      -4.083  13.763  49.409  0.00  0.00             0
ATOM    249    O   1     1      -6.230  11.928  49.512  0.00  0.00             0
ATOM    250    O   1     1      -3.802   7.583  49.573  0.00  0.00             0
ATOM    251    O   1     1      -6.426  10.717  47.280  0.00  0.00             0
ATOM    252    O   1     1      -3.898   6.229  47.376  0.00  0.00             0
ATOM    253    O   1     1      -5.249   8.400  47.545  0.00  0.00             0
ATOM    254    O   1     1      -2.617  12.637  47.581  0.00  0.00             0
ATOM    255    O   1     1      -5.238  13.031  47.341  0.00  0.00             0
ATOM    256    O   1     1      -2.654   8.435  47.435  0.00  0.00             0
ATOM    257    O   1     1      -6.559  14.956  49.673  0.00  0.00             0
ATOM    258    O   1     1      -3.986  10.444  49.589  0.00  0.00             0
ATOM    259    O   1     1     -12.986   7.574  52.027  0.00  0.00             0
ATOM    260    O   1     1      -5.049  12.098  51.764  0.00  0.00             0
ATOM    261    O   1     1      -7.332  10.462  51.723  0.00  0.00             0
ATOM    262    O   1     1      -4.691  14.887  51.706  0.00  0.00             0
ATOM    263    O   1     1      -7.384  13.540  51.516  0.00  0.00             0
ATOM    264    O   1     1      -4.856   9.220  51.745  0.00  0.00             0
ATOM    265    H   1     1      -6.183   6.675  49.484  0.00  0.00             0
ATOM    266    H   1     1      -3.413  11.154  49.597  0.00  0.00             0
ATOM    267    H   1     1      -6.913   7.651  52.578  0.00  0.00             0
ATOM    268    H   1     1      -4.870  12.084  52.807  0.00  0.00             0
ATOM    269    H   1     1      -7.757  11.120  52.316  0.00  0.00             0
ATOM    270    H   1     1      -4.576   6.272  52.742  0.00  0.00             0
ATOM    271    H   1     1      -5.311   8.636  52.405  0.00  0.00             0
ATOM    272    H   1     1      -8.029  12.772  51.181  0.00  0.00             0
ATOM    273    O   1     1      -9.268   0.748  31.746  0.00  0.00             0
ATOM    274    H   1     1      -9.052   0.019  31.181  0.00  0.00             0
ATOM    275    H   1     1       1.583   1.509  31.470  0.00  0.00             0
ATOM    276    O   1     1      -7.494   2.912  31.105  0.00  0.00             0
ATOM    277    H   1     1      -6.548   3.259  31.150  0.00  0.00             0
ATOM    278    H   1     1       2.572   3.494  31.907  0.00  0.00             0
ATOM    279    O   1     1       4.941   6.826  30.146  0.00  0.00             0
ATOM    280    H   1     1      -4.639   7.030  29.571  0.00  0.00             0
ATOM    281    H   1     1       4.897   7.524  30.799  0.00  0.00             0
ATOM    282    O   1     1      -2.935   9.770  28.431  0.00  0.00             0
ATOM    283    H   1     1      -2.874   8.732  28.553  0.00  0.00             0
ATOM    284    H   1     1       8.165  10.145  28.774  0.00  0.00             0
ATOM    285    O   1     1      -5.625  10.276  29.748  0.00  0.00             0
ATOM    286    H   1     1      -4.918   9.908  29.245  0.00  0.00             0
ATOM    287    H   1     1       4.983  10.830  30.410  0.00  0.00             0
ATOM    288    O   1     1     -11.824  18.029  31.734  0.00  0.00             0
ATOM    289    H   1     1     -10.819  18.087  31.984  0.00  0.00             0
ATOM    290    H   1     1      -1.726  18.716  31.355  0.00  0.00             0
ATOM    291    O   1     1      -4.478   0.599  30.478  0.00  0.00             0
ATOM    292    H   1     1      -3.922   1.084  29.781  0.00  0.00             0
ATOM    293    H   1     1      -4.168   1.066  31.303  0.00  0.00             0
ATOM    294    O   1     1      -4.874   4.342  30.885  0.00  0.00             0
ATOM    295    H   1     1      -4.641   3.993  30.076  0.00  0.00             0
ATOM    296    H   1     1      -4.988   5.224  30.643  0.00  0.00             0
ATOM    297    O   1     1      -3.005   6.865  28.440  0.00  0.00             0
ATOM    298    H   1     1      -2.809   7.099  27.460  0.00  0.00             0
ATOM    299    H   1     1      -2.370   6.379  28.805  0.00  0.00             0
ATOM    300    O   1     1      -0.292  11.432  29.583  0.00  0.00             0
ATOM    301    H   1     1       0.352  11.158  28.938  0.00  0.00             0
ATOM    302    H   1     1      -0.502  12.364  29.436  0.00  0.00             0
ATOM    303    O   1     1      -3.820  14.186  28.138  0.00  0.00             0
ATOM    304    H   1     1      -4.524  14.667  27.628  0.00  0.00             0
ATOM    305    H   1     1      -3.895  14.026  29.156  0.00  0.00             0
ATOM    306    O   1     1      -5.920  16.037  31.708  0.00  0.00             0
ATOM    307    H   1     1      -5.656  16.848  31.317  0.00  0.00             0
ATOM    308    H   1     1      -5.747  16.258  32.603  0.00  0.00             0
ATOM    309    O   1     1       0.201   3.902  30.145  0.00  0.00             0
ATOM    310    H   1     1      -0.116   3.374  29.543  0.00  0.00             0
ATOM    311    H   1     1       0.895   3.444  30.437  0.00  0.00             0
ATOM    312    O   1     1       3.643   4.505  26.555  0.00  0.00             0
ATOM    313    H   1     1       2.925   4.971  25.897  0.00  0.00             0
ATOM    314    H   1     1       3.511   5.057  27.250  0.00  0.00             0
ATOM    315    O   1     1      -0.460   6.574  29.681  0.00  0.00             0
ATOM    316    H   1     1      -0.140   5.744  30.005  0.00  0.00             0
ATOM    317    H   1     1      -0.308   6.987  30.515  0.00  0.00             0
ATOM    318    O   1     1       1.256  11.102  27.443  0.00  0.00             0
ATOM    319    H   1     1       0.365  10.724  26.953  0.00  0.00             0
ATOM    320    H   1     1       1.764  10.330  27.416  0.00  0.00             0
ATOM    321    O   1     1       1.991  11.420  31.136  0.00  0.00             0
ATOM    322    H   1     1       2.064  10.514  30.796  0.00  0.00             0
ATOM    323    H   1     1       1.241  11.578  30.773  0.00  0.00             0
ATOM    324    O   1     1      -1.686  15.085  31.687  0.00  0.00             0
ATOM    325    H   1     1      -1.565  15.943  31.305  0.00  0.00             0
ATOM    326    H   1     1      -2.614  14.741  31.372  0.00  0.00             0
ATOM    327    O   1     1      -9.376  17.317  34.363  0.00  0.00             0
ATOM    328    H   1     1      -9.509  17.664  33.527  0.00  0.00             0
ATOM    329    H   1     1       0.265  -0.097  34.978  0.00  0.00             0
ATOM    330    O   1     1      -8.421   4.387  33.326  0.00  0.00             0
ATOM    331    H   1     1      -7.748   4.678  34.048  0.00  0.00             0
ATOM    332    H   1     1       2.122   5.027  32.606  0.00  0.00             0
ATOM    333    O   1     1       2.512   6.254  31.495  0.00  0.00             0
ATOM    334    H   1     1      -7.389   6.313  30.592  0.00  0.00             0
ATOM    335    H   1     1       3.169   6.393  32.151  0.00  0.00             0
ATOM    336    O   1     1      -9.767  11.812  33.346  0.00  0.00             0
ATOM    337    H   1     1      -9.136  11.701  32.746  0.00  0.00             0
ATOM    338    H   1     1       0.508  12.766  33.346  0.00  0.00             0
ATOM    339    O   1     1       3.005  11.886  35.231  0.00  0.00             0
ATOM    340    H   1     1      -6.309  12.244  35.245  0.00  0.00             0
ATOM    341    H   1     1       2.672  12.623  34.523  0.00  0.00             0
ATOM    342    O   1     1     -10.403  14.669  33.800  0.00  0.00             0
ATOM    343    H   1     1     -11.049  14.807  33.060  0.00  0.00             0
ATOM    344    H   1     1       0.462  15.502  33.992  0.00  0.00             0
ATOM    345    O   1     1      -5.771  19.622  34.322  0.00  0.00             0
ATOM    346    H   1     1      -5.073  19.654  35.044  0.00  0.00             0
ATOM    347    H   1     1      -5.416   1.956  33.398  0.00  0.00             0
ATOM    348    O   1     1      -3.878   2.376  32.392  0.00  0.00             0
ATOM    349    H   1     1      -3.389   2.956  32.951  0.00  0.00             0
ATOM    350    H   1     1      -4.524   2.976  32.035  0.00  0.00             0
ATOM    351    O   1     1      -5.883   6.910  33.319  0.00  0.00             0
ATOM    352    H   1     1      -4.939   6.361  33.183  0.00  0.00             0
ATOM    353    H   1     1      -5.810   7.723  33.677  0.00  0.00             0
ATOM    354    O   1     1      -5.652   9.686  34.084  0.00  0.00             0
ATOM    355    H   1     1      -4.844   9.932  34.521  0.00  0.00             0
ATOM    356    H   1     1      -6.552  10.047  34.392  0.00  0.00             0
ATOM    357    O   1     1      -4.199  11.498  32.313  0.00  0.00             0
ATOM    358    H   1     1      -4.874  11.006  32.804  0.00  0.00             0
ATOM    359    H   1     1      -3.429  11.089  32.635  0.00  0.00             0
ATOM    360    O   1     1      -6.259  16.890  34.268  0.00  0.00             0
ATOM    361    H   1     1      -6.074  17.704  34.125  0.00  0.00             0
ATOM    362    H   1     1      -7.266  16.861  34.246  0.00  0.00             0
ATOM    363    O   1     1      -2.522  17.700  34.235  0.00  0.00             0
ATOM    364    H   1     1      -2.148  17.016  34.725  0.00  0.00             0
ATOM    365    H   1     1      -2.385  -0.370  33.382  0.00  0.00             0
ATOM    366    O   1     1      -1.006   3.842  32.778  0.00  0.00             0
ATOM    367    H   1     1      -0.289   3.933  32.134  0.00  0.00             0
ATOM    368    H   1     1      -0.304   3.815  33.527  0.00  0.00             0
ATOM    369    O   1     1      -3.135   6.123  32.768  0.00  0.00             0
ATOM    370    H   1     1      -2.695   5.259  32.966  0.00  0.00             0
ATOM    371    H   1     1      -2.472   6.630  32.481  0.00  0.00             0
ATOM    372    O   1     1      -1.141   7.810  32.242  0.00  0.00             0
ATOM    373    H   1     1      -0.624   7.411  32.995  0.00  0.00             0
ATOM    374    H   1     1      -1.391   8.697  32.418  0.00  0.00             0
ATOM    375    O   1     1      -2.048  10.374  33.277  0.00  0.00             0
ATOM    376    H   1     1      -1.326  10.957  33.490  0.00  0.00             0
ATOM    377    H   1     1      -2.252  10.024  34.187  0.00  0.00             0
ATOM    378    O   1     1      -4.288  13.824  30.651  0.00  0.00             0
ATOM    379    H   1     1      -4.394  12.943  31.176  0.00  0.00             0
ATOM    380    H   1     1      -5.103  14.196  30.721  0.00  0.00             0
ATOM    381    O   1     1     -10.556  -0.259  37.422  0.00  0.00             0
ATOM    382    H   1     1      -9.617  -0.090  37.521  0.00  0.00             0
ATOM    383    H   1     1      -0.676  -0.349  38.312  0.00  0.00             0
ATOM    384    O   1     1     -10.578   1.792  35.587  0.00  0.00             0
ATOM    385    H   1     1     -10.666   1.299  36.336  0.00  0.00             0
ATOM    386    H   1     1       0.568   2.197  35.659  0.00  0.00             0
ATOM    387    O   1     1       0.086   6.425  34.762  0.00  0.00             0
ATOM    388    H   1     1      -9.645   5.897  34.312  0.00  0.00             0
ATOM    389    H   1     1       0.469   7.353  34.940  0.00  0.00             0
ATOM    390    O   1     1      -9.205   9.292  34.798  0.00  0.00             0
ATOM    391    H   1     1      -9.389  10.143  34.419  0.00  0.00             0
ATOM    392    H   1     1       1.248   9.676  35.740  0.00  0.00             0
ATOM    393    O   1     1      -9.140  11.047  37.284  0.00  0.00             0
ATOM    394    H   1     1      -8.427  11.575  36.715  0.00  0.00             0
ATOM    395    H   1     1       1.214  10.954  38.277  0.00  0.00             0
ATOM    396    O   1     1     -11.675  15.671  35.911  0.00  0.00             0
ATOM    397    H   1     1     -10.923  15.273  35.271  0.00  0.00             0
ATOM    398    H   1     1      -0.830  16.358  36.478  0.00  0.00             0
ATOM    399    O   1     1      -8.023   0.578  37.571  0.00  0.00             0
ATOM    400    H   1     1      -7.181  -0.055  37.374  0.00  0.00             0
ATOM    401    H   1     1      -7.801   1.328  37.014  0.00  0.00             0
ATOM    402    O   1     1      -7.792   2.994  35.899  0.00  0.00             0
ATOM    403    H   1     1      -7.489   2.749  35.049  0.00  0.00             0
ATOM    404    H   1     1      -7.129   3.692  36.001  0.00  0.00             0
ATOM    405    O   1     1      -6.329   5.476  35.729  0.00  0.00             0
ATOM    406    H   1     1      -6.325   6.099  34.915  0.00  0.00             0
ATOM    407    H   1     1      -5.628   5.936  36.338  0.00  0.00             0
ATOM    408    O   1     1      -4.729   6.692  37.987  0.00  0.00             0
ATOM    409    H   1     1      -4.738   7.655  38.278  0.00  0.00             0
ATOM    410    H   1     1      -3.918   6.536  37.721  0.00  0.00             0
ATOM    411    O   1     1      -4.952  13.029  34.885  0.00  0.00             0
ATOM    412    H   1     1      -4.742  12.709  33.946  0.00  0.00             0
ATOM    413    H   1     1      -4.245  13.318  35.519  0.00  0.00             0
ATOM    414    O   1     1      -5.361  16.883  36.907  0.00  0.00             0
ATOM    415    H   1     1      -5.704  16.580  35.952  0.00  0.00             0
ATOM    416    H   1     1      -4.520  17.458  36.591  0.00  0.00             0
ATOM    417    O   1     1      -3.772   1.100  36.475  0.00  0.00             0
ATOM    418    H   1     1      -3.258   0.751  35.610  0.00  0.00             0
ATOM    419    H   1     1      -3.509   1.877  36.379  0.00  0.00             0
ATOM    420    O   1     1      -2.630   3.548  35.378  0.00  0.00             0
ATOM    421    H   1     1      -1.805   3.041  35.153  0.00  0.00             0
ATOM    422    H   1     1      -2.422   4.300  36.019  0.00  0.00             0
ATOM    423    O   1     1      -2.426   6.395  36.181  0.00  0.00             0
ATOM    424    H   1     1      -1.492   6.437  35.807  0.00  0.00             0
ATOM    425    H   1     1      -2.818   6.235  35.321  0.00  0.00             0
ATOM    426    O   1     1      -3.329   9.748  35.665  0.00  0.00             0
ATOM    427    H   1     1      -2.999   8.846  35.855  0.00  0.00             0
ATOM    428    H   1     1      -2.812  10.407  35.993  0.00  0.00             0
ATOM    429    O   1     1      -1.690  11.573  36.956  0.00  0.00             0
ATOM    430    H   1     1      -0.760  11.715  37.006  0.00  0.00             0
ATOM    431    H   1     1      -2.110  12.527  37.087  0.00  0.00             0
ATOM    432    O   1     1      -3.458  14.126  36.868  0.00  0.00             0
ATOM    433    H   1     1      -2.802  14.969  36.862  0.00  0.00             0
ATOM    434    H   1     1      -4.138  14.629  37.133  0.00  0.00             0
ATOM    435    O   1     1      -4.492   2.621  15.345  0.00  0.00             0
ATOM    436    H   1     1      -3.635   3.243  15.554  0.00  0.00             0
ATOM    437    H   1     1       5.188   3.037  15.909  0.00  0.00             0
ATOM    438    O   1     1      -5.096   4.778  13.708  0.00  0.00             0
ATOM    439    H   1     1      -4.822   3.811  13.785  0.00  0.00             0
ATOM    440    H   1     1       5.978   5.293  14.161  0.00  0.00             0
ATOM    441    O   1     1       7.070   6.730  17.184  0.00  0.00             0
ATOM    442    H   1     1      -3.489   5.945  17.660  0.00  0.00             0
ATOM    443    H   1     1       7.982   6.714  17.482  0.00  0.00             0
ATOM    444    O   1     1      -2.903  10.150  14.561  0.00  0.00             0
ATOM    445    H   1     1      -2.216   9.388  14.603  0.00  0.00             0
ATOM    446    H   1     1       7.842  10.879  14.035  0.00  0.00             0
ATOM    447    O   1     1       4.907  15.609  14.895  0.00  0.00             0
ATOM    448    H   1     1      -4.516  15.154  14.840  0.00  0.00             0
ATOM    449    H   1     1       4.953  16.520  15.167  0.00  0.00             0
ATOM    450    O   1     1      -4.423  18.139  16.186  0.00  0.00             0
ATOM    451    H   1     1      -3.722  17.851  16.680  0.00  0.00             0
ATOM    452    H   1     1       6.218  18.946  15.709  0.00  0.00             0
ATOM    453    O   1     1      -1.965   3.790  16.185  0.00  0.00             0
ATOM    454    H   1     1      -1.129   3.483  16.038  0.00  0.00             0
ATOM    455    H   1     1      -2.033   4.575  15.491  0.00  0.00             0
ATOM    456    O   1     1      -2.741   5.904  14.723  0.00  0.00             0
ATOM    457    H   1     1      -3.179   6.242  15.632  0.00  0.00             0
ATOM    458    H   1     1      -2.097   6.521  14.546  0.00  0.00             0
ATOM    459    O   1     1       2.183   6.730  16.807  0.00  0.00             0
ATOM    460    H   1     1       2.445   7.578  16.378  0.00  0.00             0
ATOM    461    H   1     1       2.420   5.958  16.264  0.00  0.00             0
ATOM    462    O   1     1      -0.543   7.533  14.170  0.00  0.00             0
ATOM    463    H   1     1       0.092   8.235  13.906  0.00  0.00             0
ATOM    464    H   1     1       0.040   6.938  14.634  0.00  0.00             0
ATOM    465    O   1     1      -2.838  14.342  14.504  0.00  0.00             0
ATOM    466    H   1     1      -2.367  13.804  13.700  0.00  0.00             0
ATOM    467    H   1     1      -2.690  15.181  14.221  0.00  0.00             0
ATOM    468    O   1     1      -0.920  16.477  14.898  0.00  0.00             0
ATOM    469    H   1     1      -0.156  16.984  14.640  0.00  0.00             0
ATOM    470    H   1     1      -0.371  16.172  15.563  0.00  0.00             0
ATOM    471    O   1     1       0.566   0.799  17.694  0.00  0.00             0
ATOM    472    H   1     1       0.687   1.164  16.739  0.00  0.00             0
ATOM    473    H   1     1       0.870   1.564  18.270  0.00  0.00             0
ATOM    474    O   1     1       2.404   4.705  14.561  0.00  0.00             0
ATOM    475    H   1     1       3.287   4.571  14.362  0.00  0.00             0
ATOM    476    H   1     1       1.847   5.031  13.830  0.00  0.00             0
ATOM    477    O   1     1       1.868   8.669  13.633  0.00  0.00             0
ATOM    478    H   1     1       2.587   8.368  13.060  0.00  0.00             0
ATOM    479    H   1     1       2.069   9.101  14.329  0.00  0.00             0
ATOM    480    O   1     1      -1.002  11.969  13.481  0.00  0.00             0
ATOM    481    H   1     1      -0.396  12.049  14.249  0.00  0.00             0
ATOM    482    H   1     1      -0.497  11.680  12.807  0.00  0.00             0
ATOM    483    O   1     1       2.992  13.820  15.511  0.00  0.00             0
ATOM    484    H   1     1       3.637  14.413  15.168  0.00  0.00             0
ATOM    485    H   1     1       2.457  14.379  16.016  0.00  0.00             0
ATOM    486    O   1     1       1.421  17.845  13.705  0.00  0.00             0
ATOM    487    H   1     1       2.267  17.390  13.746  0.00  0.00             0
ATOM    488    H   1     1       1.536  18.594  14.287  0.00  0.00             0
ATOM    489    O   1     1      -6.733  20.596  17.500  0.00  0.00             0
ATOM    490    H   1     1      -5.975  20.133  17.960  0.00  0.00             0
ATOM    491    H   1     1       3.344   3.375  17.991  0.00  0.00             0
ATOM    492    O   1     1      -3.931   4.783  19.309  0.00  0.00             0
ATOM    493    H   1     1      -4.847   5.063  19.190  0.00  0.00             0
ATOM    494    H   1     1       6.298   3.929  19.164  0.00  0.00             0
ATOM    495    O   1     1       5.156   8.242  18.315  0.00  0.00             0
ATOM    496    H   1     1      -4.378   7.799  18.054  0.00  0.00             0
ATOM    497    H   1     1       4.955   8.842  17.555  0.00  0.00             0
ATOM    498    O   1     1      -5.122   9.875  16.379  0.00  0.00             0
ATOM    499    H   1     1      -4.459   9.602  15.791  0.00  0.00             0
ATOM    500    H   1     1       5.369  10.655  16.829  0.00  0.00             0
ATOM    501    O   1     1      -5.131  12.544  17.241  0.00  0.00             0
ATOM    502    H   1     1      -5.890  12.920  16.873  0.00  0.00             0
ATOM    503    H   1     1       5.292  13.066  18.107  0.00  0.00             0
ATOM    504    O   1     1      -7.093  17.692  17.336  0.00  0.00             0
ATOM    505    H   1     1      -6.305  18.075  16.947  0.00  0.00             0
ATOM    506    H   1     1       2.871  18.298  17.860  0.00  0.00             0
ATOM    507    O   1     1       1.213  20.463  19.700  0.00  0.00             0
ATOM    508    H   1     1       1.740  20.562  20.604  0.00  0.00             0
ATOM    509    H   1     1       0.615   3.394  19.261  0.00  0.00             0
ATOM    510    O   1     1       0.451   5.245  19.605  0.00  0.00             0
ATOM    511    H   1     1       0.007   5.477  18.813  0.00  0.00             0
ATOM    512    H   1     1      -0.334   5.337  20.068  0.00  0.00             0
ATOM    513    O   1     1      -0.598   7.127  17.732  0.00  0.00             0
ATOM    514    H   1     1       0.337   7.178  17.261  0.00  0.00             0
ATOM    515    H   1     1      -0.619   8.121  17.967  0.00  0.00             0
ATOM    516    O   1     1      -0.747   9.830  17.715  0.00  0.00             0
ATOM    517    H   1     1       0.264  10.158  17.652  0.00  0.00             0
ATOM    518    H   1     1      -1.103  10.460  17.167  0.00  0.00             0
ATOM    519    O   1     1      -2.639  12.409  16.813  0.00  0.00             0
ATOM    520    H   1     1      -2.732  12.934  16.081  0.00  0.00             0
ATOM    521    H   1     1      -3.526  12.431  16.958  0.00  0.00             0
ATOM    522    O   1     1      -1.911  17.496  17.352  0.00  0.00             0
ATOM    523    H   1     1      -1.808  17.028  16.496  0.00  0.00             0
ATOM    524    H   1     1      -1.143  18.056  17.533  0.00  0.00             0
ATOM    525    O   1     1       4.173  16.404  22.166  0.00  0.00             0
ATOM    526    H   1     1       4.498  17.070  22.873  0.00  0.00             0
ATOM    527    H   1     1       3.121  -1.708  22.332  0.00  0.00             0
ATOM    528    O   1     1       1.671   2.019  15.408  0.00  0.00             0
ATOM    529    H   1     1       1.476   2.876  14.985  0.00  0.00             0
ATOM    530    H   1     1       2.470   2.160  15.978  0.00  0.00             0
ATOM    531    O   1     1       3.625   5.396  18.858  0.00  0.00             0
ATOM    532    H   1     1       3.091   5.952  18.159  0.00  0.00             0
ATOM    533    H   1     1       3.344   5.572  19.826  0.00  0.00             0
ATOM    534    O   1     1       2.671   9.168  16.243  0.00  0.00             0
ATOM    535    H   1     1       3.547   9.397  16.009  0.00  0.00             0
ATOM    536    H   1     1       2.407   9.631  17.061  0.00  0.00             0
ATOM    537    O   1     1       0.638  12.460  15.661  0.00  0.00             0
ATOM    538    H   1     1      -0.099  13.132  16.004  0.00  0.00             0
ATOM    539    H   1     1       1.481  12.888  15.617  0.00  0.00             0
ATOM    540    O   1     1       1.256  15.422  17.040  0.00  0.00             0
ATOM    541    H   1     1       1.994  16.197  17.100  0.00  0.00             0
ATOM    542    H   1     1       0.839  15.386  17.940  0.00  0.00             0
ATOM    543    O   1     1      -3.725   0.337  22.868  0.00  0.00             0
ATOM    544    H   1     1      -3.464   1.099  22.363  0.00  0.00             0
ATOM    545    H   1     1       6.537   0.226  23.879  0.00  0.00             0
ATOM    546    O   1     1      -5.952   6.393  23.196  0.00  0.00             0
ATOM    547    H   1     1      -6.785   6.140  22.868  0.00  0.00             0
ATOM    548    H   1     1       4.805   6.873  22.528  0.00  0.00             0
ATOM    549    O   1     1       5.661   7.906  21.214  0.00  0.00             0
ATOM    550    H   1     1      -4.506   8.237  20.347  0.00  0.00             0
ATOM    551    H   1     1       5.940   8.543  21.762  0.00  0.00             0
ATOM    552    O   1     1      -4.201  10.357  22.539  0.00  0.00             0
ATOM    553    H   1     1      -3.551  10.898  22.153  0.00  0.00             0
ATOM    554    H   1     1       5.208  10.892  22.642  0.00  0.00             0
ATOM    555    O   1     1       5.132  14.072  19.583  0.00  0.00             0
ATOM    556    H   1     1      -5.420  14.961  19.352  0.00  0.00             0
ATOM    557    H   1     1       5.515  14.173  20.426  0.00  0.00             0
ATOM    558    O   1     1      -5.456  16.991  19.399  0.00  0.00             0
ATOM    559    H   1     1      -6.179  16.775  18.784  0.00  0.00             0
ATOM    560    H   1     1       4.331  17.178  20.158  0.00  0.00             0
ATOM    561    O   1     1      -4.472   1.716  18.837  0.00  0.00             0
ATOM    562    H   1     1      -3.549   1.548  18.831  0.00  0.00             0
ATOM    563    H   1     1      -4.762   0.798  18.988  0.00  0.00             0
ATOM    564    O   1     1      -1.975   5.388  21.038  0.00  0.00             0
ATOM    565    H   1     1      -2.645   5.289  20.282  0.00  0.00             0
ATOM    566    H   1     1      -1.860   6.298  21.515  0.00  0.00             0
ATOM    567    O   1     1      -1.417   7.960  22.221  0.00  0.00             0
ATOM    568    H   1     1      -1.431   8.560  22.959  0.00  0.00             0
ATOM    569    H   1     1      -0.804   8.417  21.676  0.00  0.00             0
ATOM    570    O   1     1      -0.083   9.673  20.607  0.00  0.00             0
ATOM    571    H   1     1      -0.307   9.484  19.725  0.00  0.00             0
ATOM    572    H   1     1       0.955   9.665  20.749  0.00  0.00             0
ATOM    573    O   1     1      -1.520  13.726  19.324  0.00  0.00             0
ATOM    574    H   1     1      -1.930  13.110  18.618  0.00  0.00             0
ATOM    575    H   1     1      -1.920  14.543  19.233  0.00  0.00             0
ATOM    576    O   1     1      -2.501  16.380  19.756  0.00  0.00             0
ATOM    577    H   1     1      -2.050  16.809  19.149  0.00  0.00             0
ATOM    578    H   1     1      -3.525  16.707  19.713  0.00  0.00             0
ATOM    579    O   1     1       2.484   3.120  21.999  0.00  0.00             0
ATOM    580    H   1     1       3.452   2.800  22.263  0.00  0.00             0
ATOM    581    H   1     1       2.379   4.093  21.763  0.00  0.00             0
ATOM    582    O   1     1       2.204   6.040  21.280  0.00  0.00             0
ATOM    583    H   1     1       1.802   6.618  21.843  0.00  0.00             0
ATOM    584    H   1     1       1.574   5.704  20.559  0.00  0.00             0
ATOM    585    O   1     1       3.095   8.976  20.371  0.00  0.00             0
ATOM    586    H   1     1       3.377   9.172  21.242  0.00  0.00             0
ATOM    587    H   1     1       3.815   8.480  20.151  0.00  0.00             0
ATOM    588    O   1     1       2.085  10.546  18.257  0.00  0.00             0
ATOM    589    H   1     1       2.611   9.950  18.861  0.00  0.00             0
ATOM    590    H   1     1       2.462  11.467  18.743  0.00  0.00             0
ATOM    591    O   1     1       2.807  12.655  19.950  0.00  0.00             0
ATOM    592    H   1     1       3.604  13.262  19.736  0.00  0.00             0
ATOM    593    H   1     1       2.183  13.443  19.940  0.00  0.00             0
ATOM    594    O   1     1       0.917  14.941  19.780  0.00  0.00             0
ATOM    595    H   1     1       0.692  15.800  20.445  0.00  0.00             0
ATOM    596    H   1     1       0.037  14.400  19.648  0.00  0.00             0
ATOM    597    O   1     1      -6.639  -0.030  25.706  0.00  0.00             0
ATOM    598    H   1     1      -5.726   0.214  25.752  0.00  0.00             0
ATOM    599    H   1     1       3.088   0.504  26.197  0.00  0.00             0
ATOM    600    O   1     1      -7.937   2.132  26.925  0.00  0.00             0
ATOM    601    H   1     1      -7.350   2.873  26.702  0.00  0.00             0
ATOM    602    H   1     1       2.697   1.678  27.766  0.00  0.00             0
ATOM    603    O   1     1       2.650   9.383  23.446  0.00  0.00             0
ATOM    604    H   1     1      -6.917   8.976  23.969  0.00  0.00             0
ATOM    605    H   1     1       2.939  10.264  23.223  0.00  0.00             0
ATOM    606    O   1     1      -4.869  13.854  24.878  0.00  0.00             0
ATOM    607    H   1     1      -4.292  13.230  25.380  0.00  0.00             0
ATOM    608    H   1     1       5.403  13.493  23.909  0.00  0.00             0
ATOM    609    O   1     1       6.050  14.264  21.982  0.00  0.00             0
ATOM    610    H   1     1      -4.861  15.038  21.952  0.00  0.00             0
ATOM    611    H   1     1       6.826  14.674  22.357  0.00  0.00             0
ATOM    612    O   1     1      -8.961  16.518  25.640  0.00  0.00             0
ATOM    613    H   1     1      -8.852  15.608  25.686  0.00  0.00             0
ATOM    614    H   1     1       2.242  16.830  25.641  0.00  0.00             0
ATOM    615    O   1     1      -2.510   3.030  22.338  0.00  0.00             0
ATOM    616    H   1     1      -1.868   2.718  23.008  0.00  0.00             0
ATOM    617    H   1     1      -2.321   3.749  21.702  0.00  0.00             0
ATOM    618    O   1     1      -3.611   4.972  23.999  0.00  0.00             0
ATOM    619    H   1     1      -3.102   4.576  23.343  0.00  0.00             0
ATOM    620    H   1     1      -4.535   4.954  23.748  0.00  0.00             0
ATOM    621    O   1     1      -5.489   9.141  25.333  0.00  0.00             0
ATOM    622    H   1     1      -5.099   9.876  25.548  0.00  0.00             0
ATOM    623    H   1     1      -4.833   8.415  25.202  0.00  0.00             0
ATOM    624    O   1     1      -1.744  11.742  21.368  0.00  0.00             0
ATOM    625    H   1     1      -1.685  12.353  20.680  0.00  0.00             0
ATOM    626    H   1     1      -1.142  11.133  20.973  0.00  0.00             0
ATOM    627    O   1     1      -1.980  15.933  22.561  0.00  0.00             0
ATOM    628    H   1     1      -2.708  16.685  22.673  0.00  0.00             0
ATOM    629    H   1     1      -1.706  16.012  21.614  0.00  0.00             0
ATOM    630    O   1     1       0.736  18.482  21.337  0.00  0.00             0
ATOM    631    H   1     1       0.773  19.231  20.726  0.00  0.00             0
ATOM    632    H   1     1       0.180  18.754  22.193  0.00  0.00             0
ATOM    633    O   1     1      -0.018   2.473  23.339  0.00  0.00             0
ATOM    634    H   1     1       0.803   2.735  22.998  0.00  0.00             0
ATOM    635    H   1     1      -0.044   3.162  24.081  0.00  0.00             0
ATOM    636    O   1     1      -0.067   3.186  25.901  0.00  0.00             0
ATOM    637    H   1     1       0.608   2.484  26.202  0.00  0.00             0
ATOM    638    H   1     1       0.450   4.100  25.990  0.00  0.00             0
ATOM    639    O   1     1       0.952   7.370  23.451  0.00  0.00             0
ATOM    640    H   1     1       1.742   8.315  23.505  0.00  0.00             0
ATOM    641    H   1     1       0.066   7.648  23.194  0.00  0.00             0
ATOM    642    O   1     1       3.820  11.750  22.343  0.00  0.00             0
ATOM    643    H   1     1       3.518  12.218  21.717  0.00  0.00             0
ATOM    644    H   1     1       3.485  12.206  23.176  0.00  0.00             0
ATOM    645    O   1     1       1.876  12.984  23.537  0.00  0.00             0
ATOM    646    H   1     1       1.801  13.190  24.343  0.00  0.00             0
ATOM    647    H   1     1       1.591  13.632  23.066  0.00  0.00             0
ATOM    648    O   1     1       1.566  15.920  22.718  0.00  0.00             0
ATOM    649    H   1     1       1.419  15.866  23.600  0.00  0.00             0
ATOM    650    H   1     1       1.106  16.620  22.391  0.00  0.00             0
ATOM    651    O   1     1      -8.407  16.665  30.086  0.00  0.00             0
ATOM    652    H   1     1      -7.996  15.978  30.524  0.00  0.00             0
ATOM    653    H   1     1       2.750  -0.874  29.802  0.00  0.00             0
ATOM    654    O   1     1      -6.930   1.020  29.401  0.00  0.00             0
ATOM    655    H   1     1      -6.003   0.824  29.677  0.00  0.00             0
ATOM    656    H   1     1       3.096   1.781  30.033  0.00  0.00             0
ATOM    657    O   1     1       3.016   9.137  27.442  0.00  0.00             0
ATOM    658    H   1     1      -6.708   8.876  26.817  0.00  0.00             0
ATOM    659    H   1     1       3.705   9.573  27.999  0.00  0.00             0
ATOM    660    O   1     1      -4.465  11.793  26.870  0.00  0.00             0
ATOM    661    H   1     1      -4.266  12.603  27.343  0.00  0.00             0
ATOM    662    H   1     1       6.336  11.075  27.416  0.00  0.00             0
ATOM    663    O   1     1       1.781  13.858  26.283  0.00  0.00             0
ATOM    664    H   1     1      -7.570  13.770  26.541  0.00  0.00             0
ATOM    665    H   1     1       1.602  12.998  26.757  0.00  0.00             0
ATOM    666    O   1     1     -10.182  17.511  28.146  0.00  0.00             0
ATOM    667    H   1     1      -9.820  17.398  27.304  0.00  0.00             0
ATOM    668    H   1     1       0.767  17.143  28.828  0.00  0.00             0
ATOM    669    O   1     1      -3.693  20.525  28.831  0.00  0.00             0
ATOM    670    H   1     1      -2.851  20.633  28.651  0.00  0.00             0
ATOM    671    H   1     1      -3.927   3.034  27.851  0.00  0.00             0
ATOM    672    O   1     1      -4.193   3.463  26.186  0.00  0.00             0
ATOM    673    H   1     1      -5.004   3.904  26.312  0.00  0.00             0
ATOM    674    H   1     1      -3.759   4.030  25.489  0.00  0.00             0
ATOM    675    O   1     1      -3.405   7.101  25.577  0.00  0.00             0
ATOM    676    H   1     1      -3.349   6.321  25.032  0.00  0.00             0
ATOM    677    H   1     1      -2.830   7.725  24.963  0.00  0.00             0
ATOM    678    O   1     1      -2.252   9.523  24.342  0.00  0.00             0
ATOM    679    H   1     1      -1.463  10.095  24.283  0.00  0.00             0
ATOM    680    H   1     1      -2.931  10.058  23.943  0.00  0.00             0
ATOM    681    O   1     1      -6.147  15.241  26.927  0.00  0.00             0
ATOM    682    H   1     1      -5.843  14.950  25.991  0.00  0.00             0
ATOM    683    H   1     1      -6.353  16.220  26.925  0.00  0.00             0
ATOM    684    O   1     1      -3.830  18.364  25.667  0.00  0.00             0
ATOM    685    H   1     1      -3.133  17.809  26.086  0.00  0.00             0
ATOM    686    H   1     1      -3.552  19.351  25.840  0.00  0.00             0
ATOM    687    O   1     1      -1.044  19.863  28.383  0.00  0.00             0
ATOM    688    H   1     1      -0.487  18.916  28.288  0.00  0.00             0
ATOM    689    H   1     1      -1.016   2.126  27.392  0.00  0.00             0
ATOM    690    O   1     1       1.209   5.455  25.468  0.00  0.00             0
ATOM    691    H   1     1       1.196   6.189  24.767  0.00  0.00             0
ATOM    692    H   1     1       1.476   6.220  26.122  0.00  0.00             0
ATOM    693    O   1     1       1.535   7.010  27.629  0.00  0.00             0
ATOM    694    H   1     1       2.009   7.825  27.644  0.00  0.00             0
ATOM    695    H   1     1       0.898   7.014  28.290  0.00  0.00             0
ATOM    696    O   1     1      -0.148  11.227  24.913  0.00  0.00             0
ATOM    697    H   1     1       0.516  11.360  24.328  0.00  0.00             0
ATOM    698    H   1     1      -0.627  12.066  24.818  0.00  0.00             0
ATOM    699    O   1     1      -1.329  13.833  24.959  0.00  0.00             0
ATOM    700    H   1     1      -1.677  14.412  25.576  0.00  0.00             0
ATOM    701    H   1     1      -1.362  14.152  24.011  0.00  0.00             0
ATOM    702    O   1     1      -2.093  16.061  26.963  0.00  0.00             0
ATOM    703    H   1     1      -1.237  16.079  27.628  0.00  0.00             0
ATOM    704    H   1     1      -2.874  15.449  27.397  0.00  0.00             0
ATOM    705   Al   1     1       5.694  12.827   7.724  0.00  0.00             0
ATOM    706   Al   1     1       3.243   8.568   7.696  0.00  0.00             0
ATOM    707   Al   1     1       3.240  14.548   7.765  0.00  0.00             0
ATOM    708   Al   1     1       5.653   9.963   7.848  0.00  0.00             0
ATOM    709   Si   1     1       1.568  14.350  10.615  0.00  0.00             0
ATOM    710   Si   1     1       3.866   9.750  10.489  0.00  0.00             0
ATOM    711   Si   1     1       4.130  15.880  10.599  0.00  0.00             0
ATOM    712   Si   1     1       6.368  11.354  10.651  0.00  0.00             0
ATOM    713    O   1     1       6.776  14.222   9.052  0.00  0.00             0
ATOM    714    O   1     1       4.047   9.678   8.928  0.00  0.00             0
ATOM    715    O   1     1       6.118  11.374   9.005  0.00  0.00             0
ATOM    716    O   1     1       3.938  15.951   8.943  0.00  0.00             0
ATOM    717    O   1     1       6.440  12.844  11.052  0.00  0.00             0
ATOM    718    O   1     1       4.062  17.345  11.057  0.00  0.00             0
ATOM    719    O   1     1       5.497  15.239  10.900  0.00  0.00             0
ATOM    720    O   1     1       2.778  10.758  10.744  0.00  0.00             0
ATOM    721    O   1     1       5.150  10.457  11.156  0.00  0.00             0
ATOM    722    O   1     1       2.797  15.136  11.077  0.00  0.00             0
ATOM    723    O   1     1       6.533   8.664   8.866  0.00  0.00             0
ATOM    724    O   1     1       4.133  13.296   8.866  0.00  0.00             0
ATOM    725    O   1     1       2.556  15.862   6.858  0.00  0.00             0
ATOM    726    O   1     1       4.814  11.486   6.879  0.00  0.00             0
ATOM    727    O   1     1       7.429  12.884   6.901  0.00  0.00             0
ATOM    728    O   1     1       4.736   8.839   6.580  0.00  0.00             0
ATOM    729    O   1     1       7.217   9.909   6.746  0.00  0.00             0
ATOM    730    O   1     1       5.033  14.373   6.617  0.00  0.00             0
ATOM    731    H   1     1       6.047  16.981   8.504  0.00  0.00             0
ATOM    732    H   1     1       3.893  12.990   9.731  0.00  0.00             0
ATOM    733    H   1     1       6.743  15.546   6.620  0.00  0.00             0
ATOM    734    H   1     1       3.942  11.144   6.827  0.00  0.00             0
ATOM    735    H   1     1       8.004  12.101   7.120  0.00  0.00             0
ATOM    736    H   1     1       5.181  17.282   5.788  0.00  0.00             0
ATOM    737    H   1     1       5.384  14.219   5.764  0.00  0.00             0
ATOM    738    H   1     1       7.294  10.646   6.073  0.00  0.00             0
ATOM    739   Al   1     1       7.510  12.849   0.702  0.00  0.00             0
ATOM    740   Al   1     1       4.910   8.414   0.361  0.00  0.00             0
ATOM    741   Al   1     1       4.926  14.366   0.631  0.00  0.00             0
ATOM    742   Al   1     1       7.499   9.937   0.600  0.00  0.00             0
ATOM    743   Si   1     1       3.179  14.316   3.403  0.00  0.00             0
ATOM    744   Si   1     1       5.749   9.860   3.398  0.00  0.00             0
ATOM    745   Si   1     1       5.795  15.758   3.332  0.00  0.00             0
ATOM    746   Si   1     1       8.271  11.364   3.400  0.00  0.00             0
ATOM    747    O   1     1       8.554  14.223   1.737  0.00  0.00             0
ATOM    748    O   1     1       5.912   9.850   1.750  0.00  0.00             0
ATOM    749    O   1     1       8.262  11.536   1.779  0.00  0.00             0
ATOM    750    O   1     1       5.550  15.807   1.783  0.00  0.00             0
ATOM    751    O   1     1       8.335  12.826   3.819  0.00  0.00             0
ATOM    752    O   1     1       5.717  17.274   3.815  0.00  0.00             0
ATOM    753    O   1     1       7.111  15.073   3.651  0.00  0.00             0
ATOM    754    O   1     1       4.432  10.582   3.752  0.00  0.00             0
ATOM    755    O   1     1       7.068  10.578   3.805  0.00  0.00             0
ATOM    756    O   1     1       4.528  14.952   3.790  0.00  0.00             0
ATOM    757    O   1     1       8.431   8.525   1.731  0.00  0.00             0
ATOM    758    O   1     1       5.901  12.969   1.616  0.00  0.00             0
ATOM    759    O   1     1       4.204  15.900  -0.502  0.00  0.00             0
ATOM    760    O   1     1       6.780  11.454  -0.484  0.00  0.00             0
ATOM    761    O   1     1       9.200  12.990  -0.521  0.00  0.00             0
ATOM    762    O   1     1       6.619   8.514  -0.417  0.00  0.00             0
ATOM    763    O   1     1       9.018   9.828  -0.426  0.00  0.00             0
ATOM    764    O   1     1       6.704  14.359  -0.396  0.00  0.00             0
ATOM    765    H   1     1       7.973  16.585   1.539  0.00  0.00             0
ATOM    766    H   1     1       5.269  12.339   1.980  0.00  0.00             0
ATOM    767    H   1     1       8.747  15.892  -1.302  0.00  0.00             0
ATOM    768    H   1     1       6.897  11.648  -1.450  0.00  0.00             0
ATOM    769    H   1     1       9.233  12.668  -1.479  0.00  0.00             0
ATOM    770    H   1     1       6.782  17.854  -1.457  0.00  0.00             0
ATOM    771    H   1     1       6.866  15.304  -0.351  0.00  0.00             0
ATOM    772    H   1     1       9.733  10.571  -0.508  0.00  0.00             0
ATOM    773   Al   1     1       5.706   4.215   7.665  0.00  0.00             0
ATOM    774   Al   1     1       3.205  -0.383   7.745  0.00  0.00             0
ATOM    775   Al   1     1       3.046   5.563   7.789  0.00  0.00             0
ATOM    776   Al   1     1       5.746   1.228   7.710  0.00  0.00             0
ATOM    777   Si   1     1       1.323   5.352  10.488  0.00  0.00             0
ATOM    778   Si   1     1       3.964   1.004  10.490  0.00  0.00             0
ATOM    779   Si   1     1       3.868   6.860  10.556  0.00  0.00             0
ATOM    780   Si   1     1       6.489   2.518  10.569  0.00  0.00             0
ATOM    781    O   1     1       6.747   5.379   8.827  0.00  0.00             0
ATOM    782    O   1     1       4.108   0.949   8.852  0.00  0.00             0
ATOM    783    O   1     1       6.426   2.606   8.856  0.00  0.00             0
ATOM    784    O   1     1       3.706   6.914   8.909  0.00  0.00             0
ATOM    785    O   1     1       6.570   4.090  10.993  0.00  0.00             0
ATOM    786    O   1     1       3.642   8.280  11.068  0.00  0.00             0
ATOM    787    O   1     1       5.337   6.308  10.708  0.00  0.00             0
ATOM    788    O   1     1       2.613   1.738  10.797  0.00  0.00             0
ATOM    789    O   1     1       5.131   1.830  10.981  0.00  0.00             0
ATOM    790    O   1     1       2.685   5.992  10.943  0.00  0.00             0
ATOM    791    O   1     1       6.666  -0.327   8.829  0.00  0.00             0
ATOM    792    O   1     1       4.053   4.224   8.705  0.00  0.00             0
ATOM    793    O   1     1       2.337   7.255   6.615  0.00  0.00             0
ATOM    794    O   1     1       4.762   2.560   6.734  0.00  0.00             0
ATOM    795    O   1     1       7.299   4.178   6.617  0.00  0.00             0
ATOM    796    O   1     1       4.961  -0.177   6.708  0.00  0.00             0
ATOM    797    O   1     1       7.494   1.053   6.826  0.00  0.00             0
ATOM    798    O   1     1       4.745   5.534   6.550  0.00  0.00             0
ATOM    799    H   1     1       6.182   7.854   9.281  0.00  0.00             0
ATOM    800    H   1     1       3.442   3.326   8.761  0.00  0.00             0
ATOM    801    H   1     1       6.502   7.049   6.796  0.00  0.00             0
ATOM    802    H   1     1       3.785   2.586   6.848  0.00  0.00             0
ATOM    803    H   1     1       7.875   3.248   6.566  0.00  0.00             0
ATOM    804    H   1     1       4.971   8.687   5.579  0.00  0.00             0
ATOM    805    H   1     1       4.571   5.817   5.574  0.00  0.00             0
ATOM    806    H   1     1       7.377   0.688   6.025  0.00  0.00             0
ATOM    807   Al   1     1       7.595   3.933   0.594  0.00  0.00             0
ATOM    808   Al   1     1       4.831  -0.445   0.376  0.00  0.00             0
ATOM    809   Al   1     1       4.865   5.623   0.245  0.00  0.00             0
ATOM    810   Al   1     1       7.474   1.076   0.495  0.00  0.00             0
ATOM    811   Si   1     1       3.246   5.340   3.102  0.00  0.00             0
ATOM    812   Si   1     1       5.749   0.798   3.199  0.00  0.00             0
ATOM    813   Si   1     1       5.768   6.797   3.181  0.00  0.00             0
ATOM    814   Si   1     1       8.284   2.458   3.282  0.00  0.00             0
ATOM    815    O   1     1       8.645   5.191   1.624  0.00  0.00             0
ATOM    816    O   1     1       5.935   0.646   1.580  0.00  0.00             0
ATOM    817    O   1     1       8.193   2.465   1.651  0.00  0.00             0
ATOM    818    O   1     1       5.635   6.874   1.560  0.00  0.00             0
ATOM    819    O   1     1       8.187   3.958   3.766  0.00  0.00             0
ATOM    820    O   1     1       5.684   8.292   3.776  0.00  0.00             0
ATOM    821    O   1     1       7.116   6.230   3.564  0.00  0.00             0
ATOM    822    O   1     1       4.466   1.599   3.468  0.00  0.00             0
ATOM    823    O   1     1       7.067   1.579   3.670  0.00  0.00             0
ATOM    824    O   1     1       4.496   6.043   3.656  0.00  0.00             0
ATOM    825    O   1     1       8.349  -0.399   1.509  0.00  0.00             0
ATOM    826    O   1     1       6.044   4.105   1.704  0.00  0.00             0
ATOM    827    O   1     1       4.218   7.085  -0.879  0.00  0.00             0
ATOM    828    O   1     1       6.858   2.548  -0.611  0.00  0.00             0
ATOM    829    O   1     1       9.101   4.159  -0.809  0.00  0.00             0
ATOM    830    O   1     1       6.418  -0.360  -0.697  0.00  0.00             0
ATOM    831    O   1     1       9.074   0.927  -0.591  0.00  0.00             0
ATOM    832    O   1     1       6.554   5.385  -0.478  0.00  0.00             0
ATOM    833    H   1     1       7.846   7.972   2.139  0.00  0.00             0
ATOM    834    H   1     1       5.662   3.985   2.598  0.00  0.00             0
ATOM    835    H   1     1       9.021   6.948  -1.427  0.00  0.00             0
ATOM    836    H   1     1       6.010   2.223  -1.042  0.00  0.00             0
ATOM    837    H   1     1       8.679   3.952  -1.783  0.00  0.00             0
ATOM    838    H   1     1       7.375   8.267  -0.970  0.00  0.00             0
ATOM    839    H   1     1       7.299   5.815  -0.822  0.00  0.00             0
ATOM    840    H   1     1       9.454   1.763  -1.048  0.00  0.00             0
ATOM    841   Al   1     1       0.658  12.984   7.792  0.00  0.00             0
ATOM    842   Al   1     1      -1.967   8.581   7.820  0.00  0.00             0
ATOM    843   Al   1     1      -1.946  14.360   7.780  0.00  0.00             0
ATOM    844   Al   1     1       0.629  10.023   7.756  0.00  0.00             0
ATOM    845   Si   1     1      -3.666  14.330  10.576  0.00  0.00             0
ATOM    846   Si   1     1      -1.195   9.927  10.619  0.00  0.00             0
ATOM    847   Si   1     1      -1.093  15.804  10.649  0.00  0.00             0
ATOM    848   Si   1     1       1.345  11.448  10.542  0.00  0.00             0
ATOM    849    O   1     1       1.669  14.196   8.959  0.00  0.00             0
ATOM    850    O   1     1      -1.064   9.864   9.091  0.00  0.00             0
ATOM    851    O   1     1       1.229  11.408   8.920  0.00  0.00             0
ATOM    852    O   1     1      -1.275  15.812   9.066  0.00  0.00             0
ATOM    853    O   1     1       1.361  12.875  11.040  0.00  0.00             0
ATOM    854    O   1     1      -1.279  17.313  11.070  0.00  0.00             0
ATOM    855    O   1     1       0.302  15.277  10.877  0.00  0.00             0
ATOM    856    O   1     1      -2.495  10.725  10.900  0.00  0.00             0
ATOM    857    O   1     1       0.050  10.699  11.174  0.00  0.00             0
ATOM    858    O   1     1      -2.331  14.937  11.131  0.00  0.00             0
ATOM    859    O   1     1       1.275   8.568   8.923  0.00  0.00             0
ATOM    860    O   1     1      -0.954  13.116   8.917  0.00  0.00             0
ATOM    861    O   1     1       7.637  15.795   6.853  0.00  0.00             0
ATOM    862    O   1     1      -0.141  11.499   6.726  0.00  0.00             0
ATOM    863    O   1     1       2.417  13.195   6.640  0.00  0.00             0
ATOM    864    O   1     1      -0.561   8.748   6.628  0.00  0.00             0
ATOM    865    O   1     1       2.203   9.951   6.865  0.00  0.00             0
ATOM    866    O   1     1      -0.332  14.240   6.635  0.00  0.00             0
ATOM    867    H   1     1       1.032  17.106   9.602  0.00  0.00             0
ATOM    868    H   1     1      -0.859  12.747   9.655  0.00  0.00             0
ATOM    869    H   1     1       1.804  16.177   6.126  0.00  0.00             0
ATOM    870    H   1     1      -0.945  11.621   6.206  0.00  0.00             0
ATOM    871    H   1     1       2.958  12.771   5.898  0.00  0.00             0
ATOM    872    H   1     1      -0.059  16.966   5.912  0.00  0.00             0
ATOM    873    H   1     1       0.039  14.622   5.883  0.00  0.00             0
ATOM    874    H   1     1       2.441  10.090   5.910  0.00  0.00             0
ATOM    875   Al   1     1       2.336  12.912   0.607  0.00  0.00             0
ATOM    876   Al   1     1      -0.234   8.333   0.610  0.00  0.00             0
ATOM    877   Al   1     1      -0.254  14.440   0.449  0.00  0.00             0
ATOM    878   Al   1     1       2.311   9.901   0.571  0.00  0.00             0
ATOM    879   Si   1     1      -1.841  14.344   3.381  0.00  0.00             0
ATOM    880   Si   1     1       0.638   9.816   3.468  0.00  0.00             0
ATOM    881   Si   1     1       0.652  15.908   3.188  0.00  0.00             0
ATOM    882   Si   1     1       3.114  11.338   3.471  0.00  0.00             0
ATOM    883    O   1     1       3.292  14.087   1.697  0.00  0.00             0
ATOM    884    O   1     1       0.765   9.666   1.819  0.00  0.00             0
ATOM    885    O   1     1       2.998  11.333   1.793  0.00  0.00             0
ATOM    886    O   1     1       0.545  15.912   1.608  0.00  0.00             0
ATOM    887    O   1     1       3.037  12.788   3.953  0.00  0.00             0
ATOM    888    O   1     1       0.675  17.307   3.584  0.00  0.00             0
ATOM    889    O   1     1       1.989  15.183   3.646  0.00  0.00             0
ATOM    890    O   1     1      -0.697  10.556   3.785  0.00  0.00             0
ATOM    891    O   1     1       1.861  10.546   3.975  0.00  0.00             0
ATOM    892    O   1     1      -0.575  15.124   3.674  0.00  0.00             0
ATOM    893    O   1     1       3.261   8.451   1.675  0.00  0.00             0
ATOM    894    O   1     1       0.642  12.976   1.579  0.00  0.00             0
ATOM    895    O   1     1       9.389  15.909  -0.536  0.00  0.00             0
ATOM    896    O   1     1       1.611  11.274  -0.469  0.00  0.00             0
ATOM    897    O   1     1       4.052  13.141  -0.647  0.00  0.00             0
ATOM    898    O   1     1       1.288   8.549  -0.415  0.00  0.00             0
ATOM    899    O   1     1       4.048   9.815  -0.393  0.00  0.00             0
ATOM    900    O   1     1       1.683  14.361  -0.515  0.00  0.00             0
ATOM    901    H   1     1       2.547  16.721   1.578  0.00  0.00             0
ATOM    902    H   1     1       0.213  12.261   1.871  0.00  0.00             0
ATOM    903    H   1     1       4.247  15.875  -1.421  0.00  0.00             0
ATOM    904    H   1     1       1.326  11.613  -1.334  0.00  0.00             0
ATOM    905    H   1     1       4.291  12.264  -0.976  0.00  0.00             0
ATOM    906    H   1     1       1.667  16.914  -1.123  0.00  0.00             0
ATOM    907    H   1     1       2.542  14.851  -0.198  0.00  0.00             0
ATOM    908    H   1     1       4.787  10.478  -0.823  0.00  0.00             0
ATOM    909   Al   1     1       0.561   3.903   7.585  0.00  0.00             0
ATOM    910   Al   1     1      -1.975  -0.640   7.819  0.00  0.00             0
ATOM    911   Al   1     1      -2.074   5.541   7.588  0.00  0.00             0
ATOM    912   Al   1     1       0.611   0.994   7.793  0.00  0.00             0
ATOM    913   Si   1     1      -3.676   5.505  10.446  0.00  0.00             0
ATOM    914   Si   1     1      -1.229   0.903  10.655  0.00  0.00             0
ATOM    915   Si   1     1      -1.220   6.929  10.561  0.00  0.00             0
ATOM    916   Si   1     1       1.236   2.364  10.504  0.00  0.00             0
ATOM    917    O   1     1       1.480   5.335   8.814  0.00  0.00             0
ATOM    918    O   1     1      -0.956   0.687   8.873  0.00  0.00             0
ATOM    919    O   1     1       1.123   2.404   8.908  0.00  0.00             0
ATOM    920    O   1     1      -1.339   7.139   8.948  0.00  0.00             0
ATOM    921    O   1     1       1.311   3.880  11.018  0.00  0.00             0
ATOM    922    O   1     1      -1.172   8.411  11.174  0.00  0.00             0
ATOM    923    O   1     1       0.119   6.204  10.828  0.00  0.00             0
ATOM    924    O   1     1      -2.510   1.821  10.769  0.00  0.00             0
ATOM    925    O   1     1       0.058   1.605  11.100  0.00  0.00             0
ATOM    926    O   1     1      -2.417   6.129  10.984  0.00  0.00             0
ATOM    927    O   1     1       1.496  -0.332   8.726  0.00  0.00             0
ATOM    928    O   1     1      -1.122   3.922   8.818  0.00  0.00             0
ATOM    929    O   1     1       7.492   7.198   6.791  0.00  0.00             0
ATOM    930    O   1     1      -0.138   2.403   6.621  0.00  0.00             0
ATOM    931    O   1     1       2.187   4.310   6.555  0.00  0.00             0
ATOM    932    O   1     1      -0.344  -0.330   6.629  0.00  0.00             0
ATOM    933    O   1     1       2.401   0.831   6.506  0.00  0.00             0
ATOM    934    O   1     1      -0.502   5.212   6.549  0.00  0.00             0
ATOM    935    H   1     1       0.938   7.770   8.780  0.00  0.00             0
ATOM    936    H   1     1      -1.720   3.315   9.235  0.00  0.00             0
ATOM    937    H   1     1       1.394   6.655   6.608  0.00  0.00             0
ATOM    938    H   1     1      -1.019   2.052   6.684  0.00  0.00             0
ATOM    939    H   1     1       2.561   3.850   5.759  0.00  0.00             0
ATOM    940    H   1     1      -0.173   8.456   5.648  0.00  0.00             0
ATOM    941    H   1     1      -0.436   5.378   5.478  0.00  0.00             0
ATOM    942    H   1     1       2.637   1.158   5.706  0.00  0.00             0
ATOM    943   Al   1     1       2.328   3.891   0.397  0.00  0.00             0
ATOM    944   Al   1     1      -0.272  -0.430   0.315  0.00  0.00             0
ATOM    945   Al   1     1      -0.221   5.494   0.589  0.00  0.00             0
ATOM    946   Al   1     1       2.267   1.070   0.434  0.00  0.00             0
ATOM    947   Si   1     1      -1.919   5.307   3.209  0.00  0.00             0
ATOM    948   Si   1     1       0.616   0.978   3.227  0.00  0.00             0
ATOM    949   Si   1     1       0.617   6.838   3.344  0.00  0.00             0
ATOM    950   Si   1     1       3.059   2.381   3.303  0.00  0.00             0
ATOM    951    O   1     1       3.385   5.227   1.499  0.00  0.00             0
ATOM    952    O   1     1       0.620   0.958   1.600  0.00  0.00             0
ATOM    953    O   1     1       2.903   2.421   1.616  0.00  0.00             0
ATOM    954    O   1     1       0.396   6.949   1.704  0.00  0.00             0
ATOM    955    O   1     1       3.198   3.841   3.690  0.00  0.00             0
ATOM    956    O   1     1       0.530   8.311   4.026  0.00  0.00             0
ATOM    957    O   1     1       1.988   6.186   3.448  0.00  0.00             0
ATOM    958    O   1     1      -0.734   1.746   3.639  0.00  0.00             0
ATOM    959    O   1     1       1.857   1.606   3.779  0.00  0.00             0
ATOM    960    O   1     1      -0.604   5.971   3.808  0.00  0.00             0
ATOM    961    O   1     1       3.141  -0.373   1.429  0.00  0.00             0
ATOM    962    O   1     1       0.695   3.918   1.585  0.00  0.00             0
ATOM    963    O   1     1       9.323   7.026  -0.510  0.00  0.00             0
ATOM    964    O   1     1       1.424   2.514  -0.577  0.00  0.00             0
ATOM    965    O   1     1       3.928   4.190  -0.753  0.00  0.00             0
ATOM    966    O   1     1       1.347  -0.284  -0.532  0.00  0.00             0
ATOM    967    O   1     1       3.866   0.910  -0.672  0.00  0.00             0
ATOM    968    O   1     1       1.471   5.369  -0.384  0.00  0.00             0
ATOM    969    H   1     1       2.780   7.896   2.456  0.00  0.00             0
ATOM    970    H   1     1       0.271   3.126   1.730  0.00  0.00             0
ATOM    971    H   1     1       4.168   7.174  -1.750  0.00  0.00             0
ATOM    972    H   1     1       0.499   2.701  -0.875  0.00  0.00             0
ATOM    973    H   1     1       4.155   3.451  -1.511  0.00  0.00             0
ATOM    974    H   1     1       1.943   8.276  -0.987  0.00  0.00             0
ATOM    975    H   1     1       2.181   5.879  -0.873  0.00  0.00             0
ATOM    976    H   1     1       4.003   0.976  -1.558  0.00  0.00             0
END
