# Supplementary material for: Competing Nuclear Quantum Effects and Hydrogen-Bond Jumps in Hydrated Kaolinite
Source: J Phys Chem Lett. 2023 Feb 6;14(6):1542–7. doi: 10.1021/acs.jpclett.2c03896 (PMC9940297; doi:10.1021/acs.jpclett.2c03896)
Supplement: Supplementary file 1 — jz2c03896_si_001.zip [file jz2c03896_si_001.zip › Clay_NQEs_HBond_Jumps_SI/silica-surface/QM/equil-2/init.25.pdb]

TITLE     Step:       20000  Bead:      25 positions{angstrom}  cell{angstrom}
CRYST1   10.307   17.884   76.812  91.93 105.05  89.80 P 1           1
ATOM      1   Al   1     1      -9.051   1.829  43.537  0.00  0.00             0
ATOM      2   Al   1     1      -6.463   6.278  43.475  0.00  0.00             0
ATOM      3   Al   1     1      -6.372   0.289  43.276  0.00  0.00             0
ATOM      4   Al   1     1      -8.955   4.894  43.434  0.00  0.00             0
ATOM      5   Si   1     1      -4.668   0.516  40.515  0.00  0.00             0
ATOM      6   Si   1     1      -7.327   4.951  40.719  0.00  0.00             0
ATOM      7   Si   1     1      -7.168  -1.086  40.570  0.00  0.00             0
ATOM      8   Si   1     1      -9.804   3.314  40.750  0.00  0.00             0
ATOM      9    O   1     1     -10.098   0.413  42.237  0.00  0.00             0
ATOM     10    O   1     1      -7.408   5.084  42.384  0.00  0.00             0
ATOM     11    O   1     1      -9.628   3.192  42.365  0.00  0.00             0
ATOM     12    O   1     1      -7.044  -1.272  42.096  0.00  0.00             0
ATOM     13    O   1     1      -9.763   1.827  40.142  0.00  0.00             0
ATOM     14    O   1     1      -7.217  -2.616  40.081  0.00  0.00             0
ATOM     15    O   1     1      -8.659  -0.401  40.260  0.00  0.00             0
ATOM     16    O   1     1      -6.040   4.106  40.369  0.00  0.00             0
ATOM     17    O   1     1      -8.625   4.155  40.316  0.00  0.00             0
ATOM     18    O   1     1      -6.008  -0.206  40.003  0.00  0.00             0
ATOM     19    O   1     1      -9.994   6.040  42.506  0.00  0.00             0
ATOM     20    O   1     1      -7.335   1.615  42.181  0.00  0.00             0
ATOM     21    O   1     1      -5.673  -1.313  44.319  0.00  0.00             0
ATOM     22    O   1     1      -8.120   3.262  44.429  0.00  0.00             0
ATOM     23    O   1     1     -10.590   1.574  44.560  0.00  0.00             0
ATOM     24    O   1     1      -8.089   6.068  44.642  0.00  0.00             0
ATOM     25    O   1     1     -10.614   5.060  44.591  0.00  0.00             0
ATOM     26    O   1     1      -8.065   0.418  44.448  0.00  0.00             0
ATOM     27    H   1     1      -9.487  -2.028  42.302  0.00  0.00             0
ATOM     28    H   1     1      -7.069   2.121  41.496  0.00  0.00             0
ATOM     29    H   1     1     -10.546  -1.873  45.203  0.00  0.00             0
ATOM     30    H   1     1      -7.232   3.506  44.352  0.00  0.00             0
ATOM     31    H   1     1     -10.972   1.802  45.474  0.00  0.00             0
ATOM     32    H   1     1      -8.001  -2.258  45.362  0.00  0.00             0
ATOM     33    H   1     1      -8.408  -0.356  45.030  0.00  0.00             0
ATOM     34    H   1     1     -10.744   4.612  45.445  0.00  0.00             0
ATOM     35   Al   1     1     -10.987   1.629  50.887  0.00  0.00             0
ATOM     36   Al   1     1      -8.233   5.960  50.916  0.00  0.00             0
ATOM     37   Al   1     1      -8.277   0.158  50.650  0.00  0.00             0
ATOM     38   Al   1     1     -10.846   4.716  50.833  0.00  0.00             0
ATOM     39   Si   1     1      -6.382   0.151  47.990  0.00  0.00             0
ATOM     40   Si   1     1      -9.175   4.667  48.161  0.00  0.00             0
ATOM     41   Si   1     1      -9.040  -1.259  47.959  0.00  0.00             0
ATOM     42   Si   1     1     -11.665   3.244  48.070  0.00  0.00             0
ATOM     43    O   1     1     -11.757   0.414  49.632  0.00  0.00             0
ATOM     44    O   1     1      -9.255   4.890  49.710  0.00  0.00             0
ATOM     45    O   1     1     -11.437   3.205  49.757  0.00  0.00             0
ATOM     46    O   1     1      -8.910  -1.325  49.664  0.00  0.00             0
ATOM     47    O   1     1     -11.534   1.806  47.523  0.00  0.00             0
ATOM     48    O   1     1      -9.330  -2.822  47.658  0.00  0.00             0
ATOM     49    O   1     1     -10.362  -0.508  47.685  0.00  0.00             0
ATOM     50    O   1     1      -7.964   3.729  47.910  0.00  0.00             0
ATOM     51    O   1     1     -10.451   4.082  47.649  0.00  0.00             0
ATOM     52    O   1     1      -7.804  -0.539  47.451  0.00  0.00             0
ATOM     53    O   1     1     -11.838   6.052  49.820  0.00  0.00             0
ATOM     54    O   1     1      -9.048   1.543  49.562  0.00  0.00             0
ATOM     55    O   1     1      -7.746  -1.564  51.896  0.00  0.00             0
ATOM     56    O   1     1     -10.079   3.145  52.067  0.00  0.00             0
ATOM     57    O   1     1     -12.557   1.501  51.896  0.00  0.00             0
ATOM     58    O   1     1      -9.879   5.987  51.956  0.00  0.00             0
ATOM     59    O   1     1     -12.522   4.718  51.923  0.00  0.00             0
ATOM     60    O   1     1      -9.984   0.385  51.946  0.00  0.00             0
ATOM     61    H   1     1     -11.512  -2.257  49.051  0.00  0.00             0
ATOM     62    H   1     1      -8.585   2.322  48.976  0.00  0.00             0
ATOM     63    H   1     1     -11.965  -1.089  52.415  0.00  0.00             0
ATOM     64    H   1     1      -9.948   3.184  53.047  0.00  0.00             0
ATOM     65    H   1     1     -13.401   1.675  52.364  0.00  0.00             0
ATOM     66    H   1     1      -9.930  -2.641  52.642  0.00  0.00             0
ATOM     67    H   1     1     -10.155  -0.091  52.800  0.00  0.00             0
ATOM     68    H   1     1     -12.809   3.877  52.639  0.00  0.00             0
ATOM     69   Al   1     1      -8.953  10.632  43.650  0.00  0.00             0
ATOM     70   Al   1     1      -6.521  15.113  43.212  0.00  0.00             0
ATOM     71   Al   1     1      -6.327   9.396  43.382  0.00  0.00             0
ATOM     72   Al   1     1      -9.111  13.521  43.500  0.00  0.00             0
ATOM     73   Si   1     1      -4.580   9.392  40.666  0.00  0.00             0
ATOM     74   Si   1     1      -7.146  13.760  40.646  0.00  0.00             0
ATOM     75   Si   1     1      -7.225   7.900  40.757  0.00  0.00             0
ATOM     76   Si   1     1      -9.730  12.264  40.670  0.00  0.00             0
ATOM     77    O   1     1      -9.877   9.549  42.236  0.00  0.00             0
ATOM     78    O   1     1      -7.339  13.915  42.304  0.00  0.00             0
ATOM     79    O   1     1      -9.614  12.248  42.207  0.00  0.00             0
ATOM     80    O   1     1      -7.072   7.961  42.330  0.00  0.00             0
ATOM     81    O   1     1      -9.810  10.871  40.035  0.00  0.00             0
ATOM     82    O   1     1      -7.380   6.388  40.296  0.00  0.00             0
ATOM     83    O   1     1      -8.489   8.611  40.298  0.00  0.00             0
ATOM     84    O   1     1      -5.814  13.045  40.261  0.00  0.00             0
ATOM     85    O   1     1      -8.444  13.010  40.110  0.00  0.00             0
ATOM     86    O   1     1      -5.897   8.635  40.267  0.00  0.00             0
ATOM     87    O   1     1      -9.865  15.041  42.406  0.00  0.00             0
ATOM     88    O   1     1      -7.448  10.810  42.483  0.00  0.00             0
ATOM     89    O   1     1      -5.770   7.801  44.400  0.00  0.00             0
ATOM     90    O   1     1      -8.293  12.192  44.553  0.00  0.00             0
ATOM     91    O   1     1     -10.463  10.306  44.701  0.00  0.00             0
ATOM     92    O   1     1      -8.049  15.115  44.450  0.00  0.00             0
ATOM     93    O   1     1     -10.584  13.711  44.562  0.00  0.00             0
ATOM     94    O   1     1      -7.953   9.445  44.539  0.00  0.00             0
ATOM     95    H   1     1      -9.659   6.373  41.559  0.00  0.00             0
ATOM     96    H   1     1      -6.942  11.655  42.518  0.00  0.00             0
ATOM     97    H   1     1     -10.000   7.714  45.421  0.00  0.00             0
ATOM     98    H   1     1      -7.932  12.154  45.305  0.00  0.00             0
ATOM     99    H   1     1     -11.099  10.916  45.258  0.00  0.00             0
ATOM    100    H   1     1      -8.472   6.036  45.404  0.00  0.00             0
ATOM    101    H   1     1      -7.950   8.524  44.968  0.00  0.00             0
ATOM    102    H   1     1     -10.946  13.142  45.357  0.00  0.00             0
ATOM    103   Al   1     1     -10.716  10.568  50.863  0.00  0.00             0
ATOM    104   Al   1     1      -8.346  15.039  50.774  0.00  0.00             0
ATOM    105   Al   1     1      -8.236   8.973  50.731  0.00  0.00             0
ATOM    106   Al   1     1     -10.979  13.503  50.738  0.00  0.00             0
ATOM    107   Si   1     1      -6.468   9.206  47.751  0.00  0.00             0
ATOM    108   Si   1     1      -9.209  13.676  47.998  0.00  0.00             0
ATOM    109   Si   1     1      -8.960   7.608  47.989  0.00  0.00             0
ATOM    110   Si   1     1     -11.578  11.963  48.004  0.00  0.00             0
ATOM    111    O   1     1     -11.794   9.142  49.492  0.00  0.00             0
ATOM    112    O   1     1      -9.329  13.715  49.631  0.00  0.00             0
ATOM    113    O   1     1     -11.486  11.996  49.582  0.00  0.00             0
ATOM    114    O   1     1      -8.731   7.651  49.505  0.00  0.00             0
ATOM    115    O   1     1     -11.410  10.565  47.448  0.00  0.00             0
ATOM    116    O   1     1      -8.896   6.083  47.471  0.00  0.00             0
ATOM    117    O   1     1     -10.377   8.150  47.724  0.00  0.00             0
ATOM    118    O   1     1      -7.800  12.915  47.647  0.00  0.00             0
ATOM    119    O   1     1     -10.359  12.842  47.349  0.00  0.00             0
ATOM    120    O   1     1      -7.820   8.433  47.369  0.00  0.00             0
ATOM    121    O   1     1     -11.716  14.924  49.571  0.00  0.00             0
ATOM    122    O   1     1      -9.311  10.271  49.508  0.00  0.00             0
ATOM    123    O   1     1      -7.627   7.587  52.003  0.00  0.00             0
ATOM    124    O   1     1     -10.119  12.014  51.962  0.00  0.00             0
ATOM    125    O   1     1     -12.414  10.368  51.845  0.00  0.00             0
ATOM    126    O   1     1      -9.929  14.868  51.816  0.00  0.00             0
ATOM    127    O   1     1     -12.558  13.657  51.732  0.00  0.00             0
ATOM    128    O   1     1      -9.939   8.958  51.775  0.00  0.00             0
ATOM    129    H   1     1     -11.573   6.939  49.541  0.00  0.00             0
ATOM    130    H   1     1      -8.983  10.802  48.791  0.00  0.00             0
ATOM    131    H   1     1     -12.837   7.584  53.027  0.00  0.00             0
ATOM    132    H   1     1      -9.690  11.810  52.688  0.00  0.00             0
ATOM    133    H   1     1     -13.027  10.893  52.474  0.00  0.00             0
ATOM    134    H   1     1     -10.144   6.527  52.687  0.00  0.00             0
ATOM    135    H   1     1     -10.391   8.052  51.857  0.00  0.00             0
ATOM    136    H   1     1     -12.928  13.282  52.594  0.00  0.00             0
ATOM    137   Al   1     1      -3.813   1.753  43.476  0.00  0.00             0
ATOM    138   Al   1     1      -1.240   6.230  43.600  0.00  0.00             0
ATOM    139   Al   1     1      -1.281   0.273  43.399  0.00  0.00             0
ATOM    140   Al   1     1      -3.822   4.801  43.436  0.00  0.00             0
ATOM    141   Si   1     1       0.411   0.387  40.640  0.00  0.00             0
ATOM    142   Si   1     1      -2.203   4.833  40.861  0.00  0.00             0
ATOM    143   Si   1     1      -2.102  -1.114  40.579  0.00  0.00             0
ATOM    144   Si   1     1      -4.727   3.447  40.740  0.00  0.00             0
ATOM    145    O   1     1      -4.793   0.517  42.182  0.00  0.00             0
ATOM    146    O   1     1      -2.256   5.044  42.389  0.00  0.00             0
ATOM    147    O   1     1      -4.518   3.404  42.301  0.00  0.00             0
ATOM    148    O   1     1      -2.071  -1.154  42.196  0.00  0.00             0
ATOM    149    O   1     1      -4.788   2.029  40.241  0.00  0.00             0
ATOM    150    O   1     1      -2.137  -2.610  40.012  0.00  0.00             0
ATOM    151    O   1     1      -3.429  -0.290  40.243  0.00  0.00             0
ATOM    152    O   1     1      -0.845   4.002  40.483  0.00  0.00             0
ATOM    153    O   1     1      -3.372   4.133  40.256  0.00  0.00             0
ATOM    154    O   1     1      -0.941  -0.314  40.025  0.00  0.00             0
ATOM    155    O   1     1      -4.787   6.237  42.486  0.00  0.00             0
ATOM    156    O   1     1      -2.191   1.598  42.251  0.00  0.00             0
ATOM    157    O   1     1     -10.975  -1.419  44.423  0.00  0.00             0
ATOM    158    O   1     1      -3.035   3.283  44.493  0.00  0.00             0
ATOM    159    O   1     1      -5.405   1.636  44.461  0.00  0.00             0
ATOM    160    O   1     1      -2.861   6.148  44.641  0.00  0.00             0
ATOM    161    O   1     1      -5.459   4.874  44.506  0.00  0.00             0
ATOM    162    O   1     1      -2.909   0.386  44.394  0.00  0.00             0
ATOM    163    H   1     1      -4.299  -2.108  42.053  0.00  0.00             0
ATOM    164    H   1     1      -1.933   1.964  41.407  0.00  0.00             0
ATOM    165    H   1     1      -4.822  -1.717  44.283  0.00  0.00             0
ATOM    166    H   1     1      -2.308   3.290  44.974  0.00  0.00             0
ATOM    167    H   1     1      -5.944   1.964  45.195  0.00  0.00             0
ATOM    168    H   1     1      -3.283  -3.269  45.492  0.00  0.00             0
ATOM    169    H   1     1      -3.097  -0.406  44.828  0.00  0.00             0
ATOM    170    H   1     1      -5.622   4.681  45.480  0.00  0.00             0
ATOM    171   Al   1     1      -5.639   1.551  50.913  0.00  0.00             0
ATOM    172   Al   1     1      -3.053   6.153  50.772  0.00  0.00             0
ATOM    173   Al   1     1      -3.092  -0.156  50.566  0.00  0.00             0
ATOM    174   Al   1     1      -5.636   4.605  50.882  0.00  0.00             0
ATOM    175   Si   1     1      -1.353   0.299  47.962  0.00  0.00             0
ATOM    176   Si   1     1      -4.018   4.800  48.052  0.00  0.00             0
ATOM    177   Si   1     1      -3.833  -1.460  47.825  0.00  0.00             0
ATOM    178   Si   1     1      -6.513   3.149  48.079  0.00  0.00             0
ATOM    179    O   1     1      -6.569   0.198  49.633  0.00  0.00             0
ATOM    180    O   1     1      -4.108   4.974  49.627  0.00  0.00             0
ATOM    181    O   1     1      -6.243   3.002  49.767  0.00  0.00             0
ATOM    182    O   1     1      -3.684  -1.414  49.492  0.00  0.00             0
ATOM    183    O   1     1      -6.280   1.685  47.588  0.00  0.00             0
ATOM    184    O   1     1      -3.699  -2.796  47.208  0.00  0.00             0
ATOM    185    O   1     1      -5.151  -0.657  47.544  0.00  0.00             0
ATOM    186    O   1     1      -2.755   3.933  47.876  0.00  0.00             0
ATOM    187    O   1     1      -5.344   4.054  47.603  0.00  0.00             0
ATOM    188    O   1     1      -2.572  -0.509  47.563  0.00  0.00             0
ATOM    189    O   1     1      -6.605   5.875  49.882  0.00  0.00             0
ATOM    190    O   1     1      -3.922   1.376  49.704  0.00  0.00             0
ATOM    191    O   1     1     -12.672  -1.389  51.688  0.00  0.00             0
ATOM    192    O   1     1      -5.072   3.011  52.040  0.00  0.00             0
ATOM    193    O   1     1      -7.430   1.352  51.919  0.00  0.00             0
ATOM    194    O   1     1      -4.802   5.832  51.973  0.00  0.00             0
ATOM    195    O   1     1      -7.345   4.692  51.885  0.00  0.00             0
ATOM    196    O   1     1      -4.762   0.258  51.851  0.00  0.00             0
ATOM    197    H   1     1      -6.379  -1.922  49.723  0.00  0.00             0
ATOM    198    H   1     1      -3.931   2.200  49.076  0.00  0.00             0
ATOM    199    H   1     1      -7.389  -1.382  52.657  0.00  0.00             0
ATOM    200    H   1     1      -4.878   2.488  52.867  0.00  0.00             0
ATOM    201    H   1     1      -7.892   2.127  52.112  0.00  0.00             0
ATOM    202    H   1     1      -5.410  -2.563  52.237  0.00  0.00             0
ATOM    203    H   1     1      -4.607  -0.665  52.254  0.00  0.00             0
ATOM    204    H   1     1      -7.494   4.236  52.644  0.00  0.00             0
ATOM    205   Al   1     1      -3.705  10.824  43.400  0.00  0.00             0
ATOM    206   Al   1     1      -1.315  15.238  43.252  0.00  0.00             0
ATOM    207   Al   1     1      -1.319   9.167  43.554  0.00  0.00             0
ATOM    208   Al   1     1      -3.992  13.719  43.357  0.00  0.00             0
ATOM    209   Si   1     1       0.525   9.431  40.607  0.00  0.00             0
ATOM    210   Si   1     1      -1.978  13.845  40.529  0.00  0.00             0
ATOM    211   Si   1     1      -1.978   7.804  40.797  0.00  0.00             0
ATOM    212   Si   1     1      -4.587  12.328  40.554  0.00  0.00             0
ATOM    213    O   1     1      -4.672   9.486  42.254  0.00  0.00             0
ATOM    214    O   1     1      -2.226  13.946  42.207  0.00  0.00             0
ATOM    215    O   1     1      -4.409  12.250  42.207  0.00  0.00             0
ATOM    216    O   1     1      -1.856   7.730  42.400  0.00  0.00             0
ATOM    217    O   1     1      -4.598  10.813  40.160  0.00  0.00             0
ATOM    218    O   1     1      -1.932   6.305  40.245  0.00  0.00             0
ATOM    219    O   1     1      -3.369   8.479  40.452  0.00  0.00             0
ATOM    220    O   1     1      -0.736  13.053  40.396  0.00  0.00             0
ATOM    221    O   1     1      -3.207  12.920  40.061  0.00  0.00             0
ATOM    222    O   1     1      -0.731   8.588  40.324  0.00  0.00             0
ATOM    223    O   1     1      -4.698  14.991  42.210  0.00  0.00             0
ATOM    224    O   1     1      -2.225  10.502  42.303  0.00  0.00             0
ATOM    225    O   1     1     -10.791   7.662  44.693  0.00  0.00             0
ATOM    226    O   1     1      -2.969  12.271  44.366  0.00  0.00             0
ATOM    227    O   1     1      -5.502  10.629  44.496  0.00  0.00             0
ATOM    228    O   1     1      -2.877  14.958  44.496  0.00  0.00             0
ATOM    229    O   1     1      -5.378  13.803  44.489  0.00  0.00             0
ATOM    230    O   1     1      -2.825   9.367  44.556  0.00  0.00             0
ATOM    231    H   1     1      -4.507   7.275  42.317  0.00  0.00             0
ATOM    232    H   1     1      -1.867  11.107  41.705  0.00  0.00             0
ATOM    233    H   1     1      -4.841   7.690  44.602  0.00  0.00             0
ATOM    234    H   1     1      -2.099  12.546  44.421  0.00  0.00             0
ATOM    235    H   1     1      -5.391  10.721  45.347  0.00  0.00             0
ATOM    236    H   1     1      -3.296   5.949  45.449  0.00  0.00             0
ATOM    237    H   1     1      -3.016   8.929  45.353  0.00  0.00             0
ATOM    238    H   1     1      -5.670  13.516  45.533  0.00  0.00             0
ATOM    239   Al   1     1      -5.644  10.433  50.481  0.00  0.00             0
ATOM    240   Al   1     1      -3.092  14.911  50.656  0.00  0.00             0
ATOM    241   Al   1     1      -3.075   9.113  50.712  0.00  0.00             0
ATOM    242   Al   1     1      -5.745  13.534  50.629  0.00  0.00             0
ATOM    243   Si   1     1      -1.302   9.030  47.940  0.00  0.00             0
ATOM    244   Si   1     1      -3.858  13.557  47.752  0.00  0.00             0
ATOM    245   Si   1     1      -3.870   7.666  47.884  0.00  0.00             0
ATOM    246   Si   1     1      -6.473  12.202  47.940  0.00  0.00             0
ATOM    247    O   1     1      -6.661   9.338  49.445  0.00  0.00             0
ATOM    248    O   1     1      -4.017  13.770  49.364  0.00  0.00             0
ATOM    249    O   1     1      -6.141  12.025  49.574  0.00  0.00             0
ATOM    250    O   1     1      -3.763   7.668  49.567  0.00  0.00             0
ATOM    251    O   1     1      -6.449  10.680  47.335  0.00  0.00             0
ATOM    252    O   1     1      -3.945   6.256  47.383  0.00  0.00             0
ATOM    253    O   1     1      -5.175   8.393  47.538  0.00  0.00             0
ATOM    254    O   1     1      -2.647  12.637  47.554  0.00  0.00             0
ATOM    255    O   1     1      -5.261  13.041  47.332  0.00  0.00             0
ATOM    256    O   1     1      -2.603   8.443  47.426  0.00  0.00             0
ATOM    257    O   1     1      -6.542  14.998  49.603  0.00  0.00             0
ATOM    258    O   1     1      -3.983  10.452  49.550  0.00  0.00             0
ATOM    259    O   1     1     -12.894   7.646  52.028  0.00  0.00             0
ATOM    260    O   1     1      -4.997  12.198  51.832  0.00  0.00             0
ATOM    261    O   1     1      -7.357  10.368  51.660  0.00  0.00             0
ATOM    262    O   1     1      -4.730  14.833  51.709  0.00  0.00             0
ATOM    263    O   1     1      -7.412  13.561  51.496  0.00  0.00             0
ATOM    264    O   1     1      -4.912   9.187  51.678  0.00  0.00             0
ATOM    265    H   1     1      -6.230   6.787  49.630  0.00  0.00             0
ATOM    266    H   1     1      -3.392  11.214  49.710  0.00  0.00             0
ATOM    267    H   1     1      -7.075   7.571  52.750  0.00  0.00             0
ATOM    268    H   1     1      -4.683  12.099  52.604  0.00  0.00             0
ATOM    269    H   1     1      -7.641  11.001  52.242  0.00  0.00             0
ATOM    270    H   1     1      -4.652   6.247  52.974  0.00  0.00             0
ATOM    271    H   1     1      -4.947   8.456  52.385  0.00  0.00             0
ATOM    272    H   1     1      -8.037  12.836  51.111  0.00  0.00             0
ATOM    273    O   1     1      -9.179   0.751  31.768  0.00  0.00             0
ATOM    274    H   1     1      -9.154  -0.144  31.046  0.00  0.00             0
ATOM    275    H   1     1       1.697   1.589  31.445  0.00  0.00             0
ATOM    276    O   1     1      -7.597   2.930  31.123  0.00  0.00             0
ATOM    277    H   1     1      -6.677   3.161  31.284  0.00  0.00             0
ATOM    278    H   1     1       2.335   3.572  31.815  0.00  0.00             0
ATOM    279    O   1     1       4.984   6.820  30.168  0.00  0.00             0
ATOM    280    H   1     1      -4.686   7.024  29.563  0.00  0.00             0
ATOM    281    H   1     1       4.748   7.705  30.601  0.00  0.00             0
ATOM    282    O   1     1      -2.974   9.761  28.400  0.00  0.00             0
ATOM    283    H   1     1      -2.858   8.827  28.466  0.00  0.00             0
ATOM    284    H   1     1       8.309  10.112  28.725  0.00  0.00             0
ATOM    285    O   1     1      -5.649  10.254  29.745  0.00  0.00             0
ATOM    286    H   1     1      -4.823  10.065  29.414  0.00  0.00             0
ATOM    287    H   1     1       4.920  10.810  30.432  0.00  0.00             0
ATOM    288    O   1     1     -11.767  18.056  31.748  0.00  0.00             0
ATOM    289    H   1     1     -10.792  18.193  31.743  0.00  0.00             0
ATOM    290    H   1     1      -1.881  18.741  31.180  0.00  0.00             0
ATOM    291    O   1     1      -4.592   0.582  30.512  0.00  0.00             0
ATOM    292    H   1     1      -3.992   1.048  29.775  0.00  0.00             0
ATOM    293    H   1     1      -4.226   0.947  31.269  0.00  0.00             0
ATOM    294    O   1     1      -4.890   4.308  30.850  0.00  0.00             0
ATOM    295    H   1     1      -4.358   3.936  30.117  0.00  0.00             0
ATOM    296    H   1     1      -5.012   5.253  30.603  0.00  0.00             0
ATOM    297    O   1     1      -2.956   6.855  28.415  0.00  0.00             0
ATOM    298    H   1     1      -2.893   7.054  27.497  0.00  0.00             0
ATOM    299    H   1     1      -2.170   6.520  28.938  0.00  0.00             0
ATOM    300    O   1     1      -0.251  11.425  29.594  0.00  0.00             0
ATOM    301    H   1     1       0.306  11.036  28.887  0.00  0.00             0
ATOM    302    H   1     1      -0.540  12.264  29.518  0.00  0.00             0
ATOM    303    O   1     1      -3.830  14.155  28.098  0.00  0.00             0
ATOM    304    H   1     1      -4.457  14.622  27.720  0.00  0.00             0
ATOM    305    H   1     1      -4.034  13.790  29.080  0.00  0.00             0
ATOM    306    O   1     1      -5.971  16.055  31.715  0.00  0.00             0
ATOM    307    H   1     1      -5.737  16.953  31.325  0.00  0.00             0
ATOM    308    H   1     1      -5.723  16.142  32.634  0.00  0.00             0
ATOM    309    O   1     1       0.246   3.913  30.149  0.00  0.00             0
ATOM    310    H   1     1      -0.316   3.270  29.698  0.00  0.00             0
ATOM    311    H   1     1       1.164   3.509  30.047  0.00  0.00             0
ATOM    312    O   1     1       3.683   4.502  26.485  0.00  0.00             0
ATOM    313    H   1     1       3.112   5.080  25.835  0.00  0.00             0
ATOM    314    H   1     1       3.607   5.069  27.280  0.00  0.00             0
ATOM    315    O   1     1      -0.469   6.517  29.641  0.00  0.00             0
ATOM    316    H   1     1      -0.140   5.648  29.853  0.00  0.00             0
ATOM    317    H   1     1      -0.271   7.060  30.427  0.00  0.00             0
ATOM    318    O   1     1       1.179  11.106  27.460  0.00  0.00             0
ATOM    319    H   1     1       0.491  10.503  27.048  0.00  0.00             0
ATOM    320    H   1     1       1.858  10.381  27.509  0.00  0.00             0
ATOM    321    O   1     1       2.000  11.437  31.098  0.00  0.00             0
ATOM    322    H   1     1       2.114  10.537  31.086  0.00  0.00             0
ATOM    323    H   1     1       1.200  11.742  30.447  0.00  0.00             0
ATOM    324    O   1     1      -1.734  15.060  31.789  0.00  0.00             0
ATOM    325    H   1     1      -1.684  15.937  31.635  0.00  0.00             0
ATOM    326    H   1     1      -2.654  14.779  31.605  0.00  0.00             0
ATOM    327    O   1     1      -9.404  17.344  34.350  0.00  0.00             0
ATOM    328    H   1     1      -9.444  17.928  33.629  0.00  0.00             0
ATOM    329    H   1     1       0.350  -0.004  34.858  0.00  0.00             0
ATOM    330    O   1     1      -8.448   4.334  33.338  0.00  0.00             0
ATOM    331    H   1     1      -7.944   4.343  33.989  0.00  0.00             0
ATOM    332    H   1     1       2.142   5.047  32.965  0.00  0.00             0
ATOM    333    O   1     1       2.406   6.342  31.553  0.00  0.00             0
ATOM    334    H   1     1      -7.356   6.184  30.822  0.00  0.00             0
ATOM    335    H   1     1       3.082   6.670  32.189  0.00  0.00             0
ATOM    336    O   1     1      -9.717  11.799  33.374  0.00  0.00             0
ATOM    337    H   1     1      -9.221  11.743  32.599  0.00  0.00             0
ATOM    338    H   1     1       0.462  12.712  33.469  0.00  0.00             0
ATOM    339    O   1     1       2.999  11.932  35.225  0.00  0.00             0
ATOM    340    H   1     1      -6.381  12.214  35.067  0.00  0.00             0
ATOM    341    H   1     1       2.548  12.461  34.554  0.00  0.00             0
ATOM    342    O   1     1     -10.384  14.656  33.909  0.00  0.00             0
ATOM    343    H   1     1     -10.813  14.631  33.193  0.00  0.00             0
ATOM    344    H   1     1       0.471  15.506  34.159  0.00  0.00             0
ATOM    345    O   1     1      -5.722  19.549  34.301  0.00  0.00             0
ATOM    346    H   1     1      -5.148  19.706  35.079  0.00  0.00             0
ATOM    347    H   1     1      -5.403   2.113  33.482  0.00  0.00             0
ATOM    348    O   1     1      -3.769   2.303  32.439  0.00  0.00             0
ATOM    349    H   1     1      -3.190   2.716  32.941  0.00  0.00             0
ATOM    350    H   1     1      -4.117   3.145  31.871  0.00  0.00             0
ATOM    351    O   1     1      -5.889   6.937  33.327  0.00  0.00             0
ATOM    352    H   1     1      -4.902   6.657  33.364  0.00  0.00             0
ATOM    353    H   1     1      -5.640   7.819  33.665  0.00  0.00             0
ATOM    354    O   1     1      -5.680   9.747  34.053  0.00  0.00             0
ATOM    355    H   1     1      -4.899   9.830  34.626  0.00  0.00             0
ATOM    356    H   1     1      -6.396  10.128  34.423  0.00  0.00             0
ATOM    357    O   1     1      -4.251  11.479  32.280  0.00  0.00             0
ATOM    358    H   1     1      -4.738  10.877  32.630  0.00  0.00             0
ATOM    359    H   1     1      -3.461  10.846  32.499  0.00  0.00             0
ATOM    360    O   1     1      -6.291  16.788  34.374  0.00  0.00             0
ATOM    361    H   1     1      -5.919  17.649  34.657  0.00  0.00             0
ATOM    362    H   1     1      -7.183  16.866  34.090  0.00  0.00             0
ATOM    363    O   1     1      -2.567  17.700  34.234  0.00  0.00             0
ATOM    364    H   1     1      -2.117  17.146  34.804  0.00  0.00             0
ATOM    365    H   1     1      -2.269  -0.416  33.481  0.00  0.00             0
ATOM    366    O   1     1      -1.057   3.789  32.752  0.00  0.00             0
ATOM    367    H   1     1      -0.617   3.637  31.961  0.00  0.00             0
ATOM    368    H   1     1      -0.233   3.883  33.329  0.00  0.00             0
ATOM    369    O   1     1      -3.153   6.120  32.798  0.00  0.00             0
ATOM    370    H   1     1      -2.771   5.329  32.970  0.00  0.00             0
ATOM    371    H   1     1      -2.453   6.723  32.609  0.00  0.00             0
ATOM    372    O   1     1      -1.123   7.808  32.211  0.00  0.00             0
ATOM    373    H   1     1      -0.606   7.461  33.093  0.00  0.00             0
ATOM    374    H   1     1      -1.452   8.685  32.406  0.00  0.00             0
ATOM    375    O   1     1      -2.069  10.377  33.258  0.00  0.00             0
ATOM    376    H   1     1      -1.196  10.967  33.324  0.00  0.00             0
ATOM    377    H   1     1      -2.294   9.910  34.061  0.00  0.00             0
ATOM    378    O   1     1      -4.341  13.837  30.565  0.00  0.00             0
ATOM    379    H   1     1      -4.379  13.052  31.141  0.00  0.00             0
ATOM    380    H   1     1      -5.192  14.264  30.858  0.00  0.00             0
ATOM    381    O   1     1     -10.510  -0.356  37.469  0.00  0.00             0
ATOM    382    H   1     1      -9.554  -0.057  37.757  0.00  0.00             0
ATOM    383    H   1     1      -0.438  -0.212  38.530  0.00  0.00             0
ATOM    384    O   1     1     -10.575   1.833  35.620  0.00  0.00             0
ATOM    385    H   1     1     -10.676   1.300  36.416  0.00  0.00             0
ATOM    386    H   1     1       0.666   2.296  35.711  0.00  0.00             0
ATOM    387    O   1     1       0.109   6.396  34.787  0.00  0.00             0
ATOM    388    H   1     1      -9.452   5.925  34.493  0.00  0.00             0
ATOM    389    H   1     1       0.400   7.287  34.952  0.00  0.00             0
ATOM    390    O   1     1      -9.136   9.313  34.876  0.00  0.00             0
ATOM    391    H   1     1      -9.055  10.140  34.416  0.00  0.00             0
ATOM    392    H   1     1       1.177   9.579  35.916  0.00  0.00             0
ATOM    393    O   1     1      -9.024  11.045  37.333  0.00  0.00             0
ATOM    394    H   1     1      -8.403  11.495  36.752  0.00  0.00             0
ATOM    395    H   1     1       1.186  11.161  38.229  0.00  0.00             0
ATOM    396    O   1     1     -11.759  15.709  35.974  0.00  0.00             0
ATOM    397    H   1     1     -11.272  15.235  35.108  0.00  0.00             0
ATOM    398    H   1     1      -0.831  16.220  36.438  0.00  0.00             0
ATOM    399    O   1     1      -7.950   0.570  37.558  0.00  0.00             0
ATOM    400    H   1     1      -7.328  -0.118  37.386  0.00  0.00             0
ATOM    401    H   1     1      -7.660   1.487  37.140  0.00  0.00             0
ATOM    402    O   1     1      -7.895   2.951  35.844  0.00  0.00             0
ATOM    403    H   1     1      -7.533   2.576  35.081  0.00  0.00             0
ATOM    404    H   1     1      -7.244   3.604  36.169  0.00  0.00             0
ATOM    405    O   1     1      -6.289   5.488  35.762  0.00  0.00             0
ATOM    406    H   1     1      -6.164   5.831  34.906  0.00  0.00             0
ATOM    407    H   1     1      -5.884   6.090  36.432  0.00  0.00             0
ATOM    408    O   1     1      -4.687   6.701  37.939  0.00  0.00             0
ATOM    409    H   1     1      -4.740   7.527  38.217  0.00  0.00             0
ATOM    410    H   1     1      -3.792   6.564  37.655  0.00  0.00             0
ATOM    411    O   1     1      -4.990  12.960  34.846  0.00  0.00             0
ATOM    412    H   1     1      -4.676  12.728  33.958  0.00  0.00             0
ATOM    413    H   1     1      -4.275  13.275  35.513  0.00  0.00             0
ATOM    414    O   1     1      -5.403  16.904  36.883  0.00  0.00             0
ATOM    415    H   1     1      -5.848  16.251  36.173  0.00  0.00             0
ATOM    416    H   1     1      -4.901  17.605  36.501  0.00  0.00             0
ATOM    417    O   1     1      -3.777   1.072  36.428  0.00  0.00             0
ATOM    418    H   1     1      -3.464   0.621  35.515  0.00  0.00             0
ATOM    419    H   1     1      -3.463   2.012  36.326  0.00  0.00             0
ATOM    420    O   1     1      -2.630   3.586  35.442  0.00  0.00             0
ATOM    421    H   1     1      -1.866   3.250  35.211  0.00  0.00             0
ATOM    422    H   1     1      -2.515   4.425  35.792  0.00  0.00             0
ATOM    423    O   1     1      -2.460   6.325  36.117  0.00  0.00             0
ATOM    424    H   1     1      -1.558   6.337  35.838  0.00  0.00             0
ATOM    425    H   1     1      -3.044   6.595  35.330  0.00  0.00             0
ATOM    426    O   1     1      -3.403   9.723  35.728  0.00  0.00             0
ATOM    427    H   1     1      -3.183   8.890  36.093  0.00  0.00             0
ATOM    428    H   1     1      -2.772  10.328  35.849  0.00  0.00             0
ATOM    429    O   1     1      -1.661  11.544  36.861  0.00  0.00             0
ATOM    430    H   1     1      -0.733  11.771  36.872  0.00  0.00             0
ATOM    431    H   1     1      -2.264  12.245  36.979  0.00  0.00             0
ATOM    432    O   1     1      -3.422  14.138  36.768  0.00  0.00             0
ATOM    433    H   1     1      -2.864  14.962  36.596  0.00  0.00             0
ATOM    434    H   1     1      -4.246  14.803  36.952  0.00  0.00             0
ATOM    435    O   1     1      -4.476   2.708  15.308  0.00  0.00             0
ATOM    436    H   1     1      -3.660   3.157  15.643  0.00  0.00             0
ATOM    437    H   1     1       5.155   3.012  15.784  0.00  0.00             0
ATOM    438    O   1     1      -5.070   4.803  13.600  0.00  0.00             0
ATOM    439    H   1     1      -4.700   4.110  13.854  0.00  0.00             0
ATOM    440    H   1     1       5.910   5.363  14.045  0.00  0.00             0
ATOM    441    O   1     1       7.019   6.819  17.211  0.00  0.00             0
ATOM    442    H   1     1      -3.650   6.169  17.845  0.00  0.00             0
ATOM    443    H   1     1       8.097   6.814  17.433  0.00  0.00             0
ATOM    444    O   1     1      -2.907  10.187  14.591  0.00  0.00             0
ATOM    445    H   1     1      -2.307   9.520  14.500  0.00  0.00             0
ATOM    446    H   1     1       7.714  11.010  14.145  0.00  0.00             0
ATOM    447    O   1     1       4.913  15.602  14.809  0.00  0.00             0
ATOM    448    H   1     1      -4.725  15.029  14.597  0.00  0.00             0
ATOM    449    H   1     1       5.417  16.320  15.151  0.00  0.00             0
ATOM    450    O   1     1      -4.440  18.092  16.218  0.00  0.00             0
ATOM    451    H   1     1      -3.791  17.929  16.829  0.00  0.00             0
ATOM    452    H   1     1       6.121  19.010  15.993  0.00  0.00             0
ATOM    453    O   1     1      -1.947   3.793  16.193  0.00  0.00             0
ATOM    454    H   1     1      -0.973   3.644  16.158  0.00  0.00             0
ATOM    455    H   1     1      -2.226   4.364  15.397  0.00  0.00             0
ATOM    456    O   1     1      -2.740   5.896  14.753  0.00  0.00             0
ATOM    457    H   1     1      -2.943   6.346  15.540  0.00  0.00             0
ATOM    458    H   1     1      -2.212   6.494  14.353  0.00  0.00             0
ATOM    459    O   1     1       2.187   6.717  16.798  0.00  0.00             0
ATOM    460    H   1     1       2.696   7.499  16.637  0.00  0.00             0
ATOM    461    H   1     1       2.139   6.067  16.026  0.00  0.00             0
ATOM    462    O   1     1      -0.538   7.528  14.116  0.00  0.00             0
ATOM    463    H   1     1       0.270   8.062  13.636  0.00  0.00             0
ATOM    464    H   1     1      -0.175   7.134  15.005  0.00  0.00             0
ATOM    465    O   1     1      -2.840  14.337  14.560  0.00  0.00             0
ATOM    466    H   1     1      -2.179  13.849  14.009  0.00  0.00             0
ATOM    467    H   1     1      -2.353  15.151  14.397  0.00  0.00             0
ATOM    468    O   1     1      -0.862  16.508  14.943  0.00  0.00             0
ATOM    469    H   1     1      -0.065  16.974  14.383  0.00  0.00             0
ATOM    470    H   1     1      -0.447  15.999  15.533  0.00  0.00             0
ATOM    471    O   1     1       0.472   0.879  17.611  0.00  0.00             0
ATOM    472    H   1     1       0.756   1.414  16.724  0.00  0.00             0
ATOM    473    H   1     1       0.936   1.462  18.208  0.00  0.00             0
ATOM    474    O   1     1       2.420   4.682  14.580  0.00  0.00             0
ATOM    475    H   1     1       3.382   4.749  14.320  0.00  0.00             0
ATOM    476    H   1     1       1.858   4.955  14.039  0.00  0.00             0
ATOM    477    O   1     1       1.842   8.644  13.578  0.00  0.00             0
ATOM    478    H   1     1       2.500   8.405  12.986  0.00  0.00             0
ATOM    479    H   1     1       2.289   9.200  14.354  0.00  0.00             0
ATOM    480    O   1     1      -1.049  11.920  13.474  0.00  0.00             0
ATOM    481    H   1     1      -0.352  11.746  14.157  0.00  0.00             0
ATOM    482    H   1     1      -0.820  11.498  12.782  0.00  0.00             0
ATOM    483    O   1     1       3.032  13.830  15.615  0.00  0.00             0
ATOM    484    H   1     1       3.519  14.484  15.235  0.00  0.00             0
ATOM    485    H   1     1       2.440  14.353  16.133  0.00  0.00             0
ATOM    486    O   1     1       1.457  17.819  13.688  0.00  0.00             0
ATOM    487    H   1     1       2.239  17.469  13.647  0.00  0.00             0
ATOM    488    H   1     1       1.429  18.513  14.351  0.00  0.00             0
ATOM    489    O   1     1      -6.643  20.551  17.502  0.00  0.00             0
ATOM    490    H   1     1      -6.044  20.211  18.010  0.00  0.00             0
ATOM    491    H   1     1       3.222   3.437  17.984  0.00  0.00             0
ATOM    492    O   1     1      -4.017   4.792  19.369  0.00  0.00             0
ATOM    493    H   1     1      -4.837   5.128  18.971  0.00  0.00             0
ATOM    494    H   1     1       6.176   3.682  19.312  0.00  0.00             0
ATOM    495    O   1     1       5.159   8.243  18.292  0.00  0.00             0
ATOM    496    H   1     1      -4.363   7.754  17.865  0.00  0.00             0
ATOM    497    H   1     1       4.846   8.982  17.515  0.00  0.00             0
ATOM    498    O   1     1      -5.098   9.820  16.391  0.00  0.00             0
ATOM    499    H   1     1      -4.195   9.960  15.750  0.00  0.00             0
ATOM    500    H   1     1       5.019  10.864  16.653  0.00  0.00             0
ATOM    501    O   1     1      -5.165  12.496  17.199  0.00  0.00             0
ATOM    502    H   1     1      -5.979  12.723  16.733  0.00  0.00             0
ATOM    503    H   1     1       4.947  13.084  17.998  0.00  0.00             0
ATOM    504    O   1     1      -7.140  17.610  17.350  0.00  0.00             0
ATOM    505    H   1     1      -6.392  18.004  17.214  0.00  0.00             0
ATOM    506    H   1     1       2.753  18.319  17.746  0.00  0.00             0
ATOM    507    O   1     1       1.150  20.463  19.771  0.00  0.00             0
ATOM    508    H   1     1       1.604  20.488  20.561  0.00  0.00             0
ATOM    509    H   1     1       0.613   3.477  19.581  0.00  0.00             0
ATOM    510    O   1     1       0.354   5.236  19.629  0.00  0.00             0
ATOM    511    H   1     1       0.121   5.529  18.824  0.00  0.00             0
ATOM    512    H   1     1      -0.484   5.496  20.205  0.00  0.00             0
ATOM    513    O   1     1      -0.600   7.145  17.743  0.00  0.00             0
ATOM    514    H   1     1       0.323   7.134  17.238  0.00  0.00             0
ATOM    515    H   1     1      -0.771   8.181  17.907  0.00  0.00             0
ATOM    516    O   1     1      -0.811   9.797  17.710  0.00  0.00             0
ATOM    517    H   1     1       0.095  10.186  17.664  0.00  0.00             0
ATOM    518    H   1     1      -1.356  10.566  17.393  0.00  0.00             0
ATOM    519    O   1     1      -2.654  12.525  16.751  0.00  0.00             0
ATOM    520    H   1     1      -2.727  13.011  16.101  0.00  0.00             0
ATOM    521    H   1     1      -3.545  12.216  17.061  0.00  0.00             0
ATOM    522    O   1     1      -1.864  17.463  17.374  0.00  0.00             0
ATOM    523    H   1     1      -1.697  16.937  16.686  0.00  0.00             0
ATOM    524    H   1     1      -1.163  17.980  17.627  0.00  0.00             0
ATOM    525    O   1     1       4.158  16.416  22.199  0.00  0.00             0
ATOM    526    H   1     1       4.557  16.976  22.789  0.00  0.00             0
ATOM    527    H   1     1       3.244  -1.807  22.427  0.00  0.00             0
ATOM    528    O   1     1       1.609   1.978  15.343  0.00  0.00             0
ATOM    529    H   1     1       1.645   2.852  14.729  0.00  0.00             0
ATOM    530    H   1     1       2.372   2.263  15.849  0.00  0.00             0
ATOM    531    O   1     1       3.667   5.391  18.914  0.00  0.00             0
ATOM    532    H   1     1       3.343   5.932  18.200  0.00  0.00             0
ATOM    533    H   1     1       3.218   5.655  19.640  0.00  0.00             0
ATOM    534    O   1     1       2.673   9.156  16.256  0.00  0.00             0
ATOM    535    H   1     1       3.594   9.339  16.163  0.00  0.00             0
ATOM    536    H   1     1       2.381   9.994  16.708  0.00  0.00             0
ATOM    537    O   1     1       0.572  12.521  15.706  0.00  0.00             0
ATOM    538    H   1     1      -0.076  12.978  16.003  0.00  0.00             0
ATOM    539    H   1     1       1.382  12.955  15.842  0.00  0.00             0
ATOM    540    O   1     1       1.257  15.507  17.093  0.00  0.00             0
ATOM    541    H   1     1       2.021  16.177  17.041  0.00  0.00             0
ATOM    542    H   1     1       0.926  15.499  17.962  0.00  0.00             0
ATOM    543    O   1     1      -3.714   0.360  22.834  0.00  0.00             0
ATOM    544    H   1     1      -3.258   1.230  22.525  0.00  0.00             0
ATOM    545    H   1     1       6.748   0.336  23.797  0.00  0.00             0
ATOM    546    O   1     1      -5.948   6.451  23.171  0.00  0.00             0
ATOM    547    H   1     1      -6.858   6.207  22.879  0.00  0.00             0
ATOM    548    H   1     1       4.749   6.946  22.415  0.00  0.00             0
ATOM    549    O   1     1       5.662   7.833  21.084  0.00  0.00             0
ATOM    550    H   1     1      -4.705   8.183  20.304  0.00  0.00             0
ATOM    551    H   1     1       5.989   8.389  21.763  0.00  0.00             0
ATOM    552    O   1     1      -4.201  10.406  22.511  0.00  0.00             0
ATOM    553    H   1     1      -3.521  10.963  22.077  0.00  0.00             0
ATOM    554    H   1     1       5.275  10.716  22.506  0.00  0.00             0
ATOM    555    O   1     1       5.120  14.077  19.578  0.00  0.00             0
ATOM    556    H   1     1      -5.392  14.987  19.427  0.00  0.00             0
ATOM    557    H   1     1       5.644  14.010  20.368  0.00  0.00             0
ATOM    558    O   1     1      -5.430  17.029  19.450  0.00  0.00             0
ATOM    559    H   1     1      -6.179  16.861  18.721  0.00  0.00             0
ATOM    560    H   1     1       4.396  16.954  20.331  0.00  0.00             0
ATOM    561    O   1     1      -4.415   1.802  18.856  0.00  0.00             0
ATOM    562    H   1     1      -3.474   1.806  18.802  0.00  0.00             0
ATOM    563    H   1     1      -4.889   1.009  18.821  0.00  0.00             0
ATOM    564    O   1     1      -1.945   5.393  21.104  0.00  0.00             0
ATOM    565    H   1     1      -2.722   5.263  20.387  0.00  0.00             0
ATOM    566    H   1     1      -2.043   6.327  21.659  0.00  0.00             0
ATOM    567    O   1     1      -1.376   8.008  22.216  0.00  0.00             0
ATOM    568    H   1     1      -1.765   8.569  22.937  0.00  0.00             0
ATOM    569    H   1     1      -0.969   8.696  21.527  0.00  0.00             0
ATOM    570    O   1     1      -0.083   9.636  20.645  0.00  0.00             0
ATOM    571    H   1     1      -0.412   9.745  19.677  0.00  0.00             0
ATOM    572    H   1     1       0.909   9.548  20.595  0.00  0.00             0
ATOM    573    O   1     1      -1.506  13.728  19.319  0.00  0.00             0
ATOM    574    H   1     1      -1.958  13.241  18.684  0.00  0.00             0
ATOM    575    H   1     1      -1.866  14.585  19.255  0.00  0.00             0
ATOM    576    O   1     1      -2.566  16.410  19.729  0.00  0.00             0
ATOM    577    H   1     1      -2.245  16.858  18.913  0.00  0.00             0
ATOM    578    H   1     1      -3.474  16.731  19.837  0.00  0.00             0
ATOM    579    O   1     1       2.490   3.185  21.960  0.00  0.00             0
ATOM    580    H   1     1       3.334   3.180  22.357  0.00  0.00             0
ATOM    581    H   1     1       2.174   4.036  21.640  0.00  0.00             0
ATOM    582    O   1     1       2.254   6.051  21.276  0.00  0.00             0
ATOM    583    H   1     1       2.015   6.450  22.134  0.00  0.00             0
ATOM    584    H   1     1       1.454   5.874  20.634  0.00  0.00             0
ATOM    585    O   1     1       3.153   8.950  20.385  0.00  0.00             0
ATOM    586    H   1     1       3.241   9.179  21.276  0.00  0.00             0
ATOM    587    H   1     1       3.868   8.471  20.075  0.00  0.00             0
ATOM    588    O   1     1       2.091  10.558  18.235  0.00  0.00             0
ATOM    589    H   1     1       2.632  10.048  19.008  0.00  0.00             0
ATOM    590    H   1     1       2.429  11.309  18.494  0.00  0.00             0
ATOM    591    O   1     1       2.855  12.632  19.989  0.00  0.00             0
ATOM    592    H   1     1       3.616  13.292  19.650  0.00  0.00             0
ATOM    593    H   1     1       2.037  13.009  20.042  0.00  0.00             0
ATOM    594    O   1     1       0.908  14.920  19.802  0.00  0.00             0
ATOM    595    H   1     1       0.904  15.809  20.246  0.00  0.00             0
ATOM    596    H   1     1       0.088  14.726  19.648  0.00  0.00             0
ATOM    597    O   1     1      -6.642  -0.124  25.701  0.00  0.00             0
ATOM    598    H   1     1      -5.636   0.048  25.594  0.00  0.00             0
ATOM    599    H   1     1       3.333   0.874  26.063  0.00  0.00             0
ATOM    600    O   1     1      -7.911   2.123  26.899  0.00  0.00             0
ATOM    601    H   1     1      -7.422   2.902  26.865  0.00  0.00             0
ATOM    602    H   1     1       2.669   1.647  27.773  0.00  0.00             0
ATOM    603    O   1     1       2.652   9.374  23.391  0.00  0.00             0
ATOM    604    H   1     1      -7.065   9.055  24.013  0.00  0.00             0
ATOM    605    H   1     1       3.051  10.343  23.100  0.00  0.00             0
ATOM    606    O   1     1      -4.883  13.925  24.873  0.00  0.00             0
ATOM    607    H   1     1      -4.483  13.176  25.380  0.00  0.00             0
ATOM    608    H   1     1       5.315  13.666  24.000  0.00  0.00             0
ATOM    609    O   1     1       6.052  14.270  21.992  0.00  0.00             0
ATOM    610    H   1     1      -4.691  15.164  22.054  0.00  0.00             0
ATOM    611    H   1     1       6.861  14.539  22.474  0.00  0.00             0
ATOM    612    O   1     1      -8.915  16.462  25.624  0.00  0.00             0
ATOM    613    H   1     1      -9.103  15.560  26.002  0.00  0.00             0
ATOM    614    H   1     1       2.251  16.316  25.487  0.00  0.00             0
ATOM    615    O   1     1      -2.517   3.013  22.279  0.00  0.00             0
ATOM    616    H   1     1      -1.774   2.848  22.669  0.00  0.00             0
ATOM    617    H   1     1      -2.269   3.717  21.610  0.00  0.00             0
ATOM    618    O   1     1      -3.592   4.949  24.051  0.00  0.00             0
ATOM    619    H   1     1      -3.043   4.736  23.379  0.00  0.00             0
ATOM    620    H   1     1      -4.480   5.119  23.890  0.00  0.00             0
ATOM    621    O   1     1      -5.446   9.024  25.411  0.00  0.00             0
ATOM    622    H   1     1      -4.979   9.852  25.448  0.00  0.00             0
ATOM    623    H   1     1      -4.843   8.265  25.211  0.00  0.00             0
ATOM    624    O   1     1      -1.813  11.731  21.431  0.00  0.00             0
ATOM    625    H   1     1      -1.754  12.501  21.000  0.00  0.00             0
ATOM    626    H   1     1      -1.087  11.152  21.221  0.00  0.00             0
ATOM    627    O   1     1      -1.949  15.899  22.571  0.00  0.00             0
ATOM    628    H   1     1      -2.751  16.419  22.924  0.00  0.00             0
ATOM    629    H   1     1      -2.010  16.227  21.759  0.00  0.00             0
ATOM    630    O   1     1       0.785  18.528  21.431  0.00  0.00             0
ATOM    631    H   1     1       0.852  19.191  20.787  0.00  0.00             0
ATOM    632    H   1     1       0.248  18.870  22.154  0.00  0.00             0
ATOM    633    O   1     1       0.026   2.554  23.281  0.00  0.00             0
ATOM    634    H   1     1       0.959   2.498  22.932  0.00  0.00             0
ATOM    635    H   1     1      -0.087   3.245  24.092  0.00  0.00             0
ATOM    636    O   1     1      -0.181   3.183  25.969  0.00  0.00             0
ATOM    637    H   1     1       0.635   2.524  26.181  0.00  0.00             0
ATOM    638    H   1     1       0.222   4.020  25.775  0.00  0.00             0
ATOM    639    O   1     1       0.934   7.356  23.457  0.00  0.00             0
ATOM    640    H   1     1       1.386   8.245  23.535  0.00  0.00             0
ATOM    641    H   1     1       0.062   7.640  22.992  0.00  0.00             0
ATOM    642    O   1     1       3.793  11.813  22.353  0.00  0.00             0
ATOM    643    H   1     1       3.323  12.243  21.569  0.00  0.00             0
ATOM    644    H   1     1       3.064  12.167  22.951  0.00  0.00             0
ATOM    645    O   1     1       1.850  12.996  23.548  0.00  0.00             0
ATOM    646    H   1     1       1.766  13.193  24.466  0.00  0.00             0
ATOM    647    H   1     1       1.355  13.783  23.037  0.00  0.00             0
ATOM    648    O   1     1       1.495  15.938  22.669  0.00  0.00             0
ATOM    649    H   1     1       1.302  15.782  23.549  0.00  0.00             0
ATOM    650    H   1     1       1.173  16.928  22.743  0.00  0.00             0
ATOM    651    O   1     1      -8.441  16.679  30.087  0.00  0.00             0
ATOM    652    H   1     1      -7.973  16.075  30.638  0.00  0.00             0
ATOM    653    H   1     1       2.400  -0.749  29.458  0.00  0.00             0
ATOM    654    O   1     1      -6.944   1.022  29.378  0.00  0.00             0
ATOM    655    H   1     1      -6.163   0.531  29.619  0.00  0.00             0
ATOM    656    H   1     1       3.107   1.717  29.928  0.00  0.00             0
ATOM    657    O   1     1       3.058   9.084  27.501  0.00  0.00             0
ATOM    658    H   1     1      -6.718   9.280  26.771  0.00  0.00             0
ATOM    659    H   1     1       3.524   9.567  28.248  0.00  0.00             0
ATOM    660    O   1     1      -4.483  11.734  26.845  0.00  0.00             0
ATOM    661    H   1     1      -4.183  12.392  27.526  0.00  0.00             0
ATOM    662    H   1     1       6.304  10.914  27.241  0.00  0.00             0
ATOM    663    O   1     1       1.700  13.911  26.375  0.00  0.00             0
ATOM    664    H   1     1      -7.837  14.174  26.857  0.00  0.00             0
ATOM    665    H   1     1       1.414  13.148  26.846  0.00  0.00             0
ATOM    666    O   1     1     -10.174  17.507  28.042  0.00  0.00             0
ATOM    667    H   1     1      -9.589  17.277  27.200  0.00  0.00             0
ATOM    668    H   1     1       0.555  17.063  28.752  0.00  0.00             0
ATOM    669    O   1     1      -3.711  20.574  28.855  0.00  0.00             0
ATOM    670    H   1     1      -2.561  20.543  28.891  0.00  0.00             0
ATOM    671    H   1     1      -3.994   2.957  27.881  0.00  0.00             0
ATOM    672    O   1     1      -4.229   3.539  26.173  0.00  0.00             0
ATOM    673    H   1     1      -5.043   4.100  26.288  0.00  0.00             0
ATOM    674    H   1     1      -3.972   3.572  25.367  0.00  0.00             0
ATOM    675    O   1     1      -3.375   7.138  25.523  0.00  0.00             0
ATOM    676    H   1     1      -3.376   6.280  24.956  0.00  0.00             0
ATOM    677    H   1     1      -2.761   7.878  25.174  0.00  0.00             0
ATOM    678    O   1     1      -2.233   9.471  24.327  0.00  0.00             0
ATOM    679    H   1     1      -1.328   9.889  24.387  0.00  0.00             0
ATOM    680    H   1     1      -2.767   9.895  23.700  0.00  0.00             0
ATOM    681    O   1     1      -6.151  15.223  26.970  0.00  0.00             0
ATOM    682    H   1     1      -5.878  14.703  26.044  0.00  0.00             0
ATOM    683    H   1     1      -6.360  16.118  26.741  0.00  0.00             0
ATOM    684    O   1     1      -3.838  18.315  25.651  0.00  0.00             0
ATOM    685    H   1     1      -3.212  17.683  26.100  0.00  0.00             0
ATOM    686    H   1     1      -3.780  19.124  26.303  0.00  0.00             0
ATOM    687    O   1     1      -1.000  19.784  28.413  0.00  0.00             0
ATOM    688    H   1     1      -0.717  18.890  28.238  0.00  0.00             0
ATOM    689    H   1     1      -0.922   2.322  27.518  0.00  0.00             0
ATOM    690    O   1     1       1.286   5.504  25.432  0.00  0.00             0
ATOM    691    H   1     1       1.348   6.016  24.565  0.00  0.00             0
ATOM    692    H   1     1       1.598   6.029  26.281  0.00  0.00             0
ATOM    693    O   1     1       1.478   7.007  27.584  0.00  0.00             0
ATOM    694    H   1     1       1.891   7.751  27.775  0.00  0.00             0
ATOM    695    H   1     1       0.793   6.936  28.363  0.00  0.00             0
ATOM    696    O   1     1      -0.177  11.216  24.936  0.00  0.00             0
ATOM    697    H   1     1       0.530  11.276  24.461  0.00  0.00             0
ATOM    698    H   1     1      -0.544  12.228  24.730  0.00  0.00             0
ATOM    699    O   1     1      -1.342  13.872  24.928  0.00  0.00             0
ATOM    700    H   1     1      -1.567  14.677  25.560  0.00  0.00             0
ATOM    701    H   1     1      -1.437  14.328  23.890  0.00  0.00             0
ATOM    702    O   1     1      -2.062  16.119  27.012  0.00  0.00             0
ATOM    703    H   1     1      -1.343  16.535  27.389  0.00  0.00             0
ATOM    704    H   1     1      -2.508  15.577  27.665  0.00  0.00             0
ATOM    705   Al   1     1       5.715  12.906   7.696  0.00  0.00             0
ATOM    706   Al   1     1       3.196   8.566   7.705  0.00  0.00             0
ATOM    707   Al   1     1       3.183  14.497   7.764  0.00  0.00             0
ATOM    708   Al   1     1       5.650   9.982   7.864  0.00  0.00             0
ATOM    709   Si   1     1       1.553  14.422  10.567  0.00  0.00             0
ATOM    710   Si   1     1       3.858   9.744  10.461  0.00  0.00             0
ATOM    711   Si   1     1       4.119  15.885  10.632  0.00  0.00             0
ATOM    712   Si   1     1       6.410  11.337  10.607  0.00  0.00             0
ATOM    713    O   1     1       6.740  14.175   8.993  0.00  0.00             0
ATOM    714    O   1     1       4.013   9.679   8.900  0.00  0.00             0
ATOM    715    O   1     1       6.155  11.401   9.024  0.00  0.00             0
ATOM    716    O   1     1       3.944  16.057   8.907  0.00  0.00             0
ATOM    717    O   1     1       6.350  12.859  11.067  0.00  0.00             0
ATOM    718    O   1     1       4.142  17.371  10.968  0.00  0.00             0
ATOM    719    O   1     1       5.492  15.269  10.861  0.00  0.00             0
ATOM    720    O   1     1       2.756  10.787  10.761  0.00  0.00             0
ATOM    721    O   1     1       5.248  10.457  11.160  0.00  0.00             0
ATOM    722    O   1     1       2.812  15.104  11.084  0.00  0.00             0
ATOM    723    O   1     1       6.544   8.701   8.891  0.00  0.00             0
ATOM    724    O   1     1       4.056  13.311   8.870  0.00  0.00             0
ATOM    725    O   1     1       2.525  15.891   6.750  0.00  0.00             0
ATOM    726    O   1     1       4.878  11.421   6.890  0.00  0.00             0
ATOM    727    O   1     1       7.506  12.855   6.941  0.00  0.00             0
ATOM    728    O   1     1       4.789   8.755   6.537  0.00  0.00             0
ATOM    729    O   1     1       7.201   9.899   6.771  0.00  0.00             0
ATOM    730    O   1     1       5.109  14.415   6.626  0.00  0.00             0
ATOM    731    H   1     1       5.930  17.088   8.821  0.00  0.00             0
ATOM    732    H   1     1       3.714  12.861   9.716  0.00  0.00             0
ATOM    733    H   1     1       6.714  15.757   6.965  0.00  0.00             0
ATOM    734    H   1     1       3.983  11.145   6.962  0.00  0.00             0
ATOM    735    H   1     1       7.860  12.033   6.747  0.00  0.00             0
ATOM    736    H   1     1       5.194  17.110   5.908  0.00  0.00             0
ATOM    737    H   1     1       5.381  14.450   5.708  0.00  0.00             0
ATOM    738    H   1     1       6.787  10.103   5.941  0.00  0.00             0
ATOM    739   Al   1     1       7.562  12.818   0.644  0.00  0.00             0
ATOM    740   Al   1     1       4.979   8.410   0.388  0.00  0.00             0
ATOM    741   Al   1     1       4.965  14.419   0.595  0.00  0.00             0
ATOM    742   Al   1     1       7.566   9.885   0.706  0.00  0.00             0
ATOM    743   Si   1     1       3.184  14.343   3.402  0.00  0.00             0
ATOM    744   Si   1     1       5.714   9.826   3.388  0.00  0.00             0
ATOM    745   Si   1     1       5.841  15.744   3.335  0.00  0.00             0
ATOM    746   Si   1     1       8.274  11.405   3.392  0.00  0.00             0
ATOM    747    O   1     1       8.490  14.252   1.765  0.00  0.00             0
ATOM    748    O   1     1       5.927   9.799   1.712  0.00  0.00             0
ATOM    749    O   1     1       8.275  11.479   1.690  0.00  0.00             0
ATOM    750    O   1     1       5.609  15.774   1.784  0.00  0.00             0
ATOM    751    O   1     1       8.355  12.856   3.834  0.00  0.00             0
ATOM    752    O   1     1       5.764  17.254   3.740  0.00  0.00             0
ATOM    753    O   1     1       7.107  15.064   3.701  0.00  0.00             0
ATOM    754    O   1     1       4.427  10.623   3.754  0.00  0.00             0
ATOM    755    O   1     1       7.031  10.568   3.856  0.00  0.00             0
ATOM    756    O   1     1       4.506  14.972   3.822  0.00  0.00             0
ATOM    757    O   1     1       8.381   8.534   1.738  0.00  0.00             0
ATOM    758    O   1     1       5.976  13.025   1.634  0.00  0.00             0
ATOM    759    O   1     1       4.195  15.882  -0.535  0.00  0.00             0
ATOM    760    O   1     1       6.729  11.487  -0.561  0.00  0.00             0
ATOM    761    O   1     1       9.134  13.029  -0.490  0.00  0.00             0
ATOM    762    O   1     1       6.585   8.557  -0.508  0.00  0.00             0
ATOM    763    O   1     1       9.062   9.809  -0.402  0.00  0.00             0
ATOM    764    O   1     1       6.697  14.370  -0.387  0.00  0.00             0
ATOM    765    H   1     1       8.148  16.684   1.647  0.00  0.00             0
ATOM    766    H   1     1       5.242  12.395   1.964  0.00  0.00             0
ATOM    767    H   1     1       8.646  15.699  -1.129  0.00  0.00             0
ATOM    768    H   1     1       6.950  11.505  -1.472  0.00  0.00             0
ATOM    769    H   1     1       9.147  12.934  -1.516  0.00  0.00             0
ATOM    770    H   1     1       6.481  17.498  -1.652  0.00  0.00             0
ATOM    771    H   1     1       6.661  15.338  -0.577  0.00  0.00             0
ATOM    772    H   1     1       9.874  10.408  -0.610  0.00  0.00             0
ATOM    773   Al   1     1       5.695   4.258   7.732  0.00  0.00             0
ATOM    774   Al   1     1       3.276  -0.378   7.751  0.00  0.00             0
ATOM    775   Al   1     1       3.102   5.547   7.798  0.00  0.00             0
ATOM    776   Al   1     1       5.751   1.211   7.647  0.00  0.00             0
ATOM    777   Si   1     1       1.363   5.323  10.412  0.00  0.00             0
ATOM    778   Si   1     1       3.952   1.013  10.545  0.00  0.00             0
ATOM    779   Si   1     1       3.839   6.804  10.530  0.00  0.00             0
ATOM    780   Si   1     1       6.510   2.479  10.525  0.00  0.00             0
ATOM    781    O   1     1       6.727   5.368   8.855  0.00  0.00             0
ATOM    782    O   1     1       4.089   0.932   8.872  0.00  0.00             0
ATOM    783    O   1     1       6.327   2.518   8.875  0.00  0.00             0
ATOM    784    O   1     1       3.696   6.971   8.917  0.00  0.00             0
ATOM    785    O   1     1       6.568   4.044  11.001  0.00  0.00             0
ATOM    786    O   1     1       3.695   8.325  11.078  0.00  0.00             0
ATOM    787    O   1     1       5.270   6.340  10.765  0.00  0.00             0
ATOM    788    O   1     1       2.656   1.661  10.841  0.00  0.00             0
ATOM    789    O   1     1       5.192   1.850  10.905  0.00  0.00             0
ATOM    790    O   1     1       2.693   5.885  10.981  0.00  0.00             0
ATOM    791    O   1     1       6.718  -0.297   8.887  0.00  0.00             0
ATOM    792    O   1     1       4.040   4.199   8.674  0.00  0.00             0
ATOM    793    O   1     1       2.279   7.191   6.699  0.00  0.00             0
ATOM    794    O   1     1       4.795   2.615   6.663  0.00  0.00             0
ATOM    795    O   1     1       7.238   4.247   6.626  0.00  0.00             0
ATOM    796    O   1     1       4.985  -0.212   6.717  0.00  0.00             0
ATOM    797    O   1     1       7.439   1.119   6.808  0.00  0.00             0
ATOM    798    O   1     1       4.771   5.474   6.585  0.00  0.00             0
ATOM    799    H   1     1       6.123   7.860   9.416  0.00  0.00             0
ATOM    800    H   1     1       3.554   3.261   8.759  0.00  0.00             0
ATOM    801    H   1     1       6.582   7.367   6.688  0.00  0.00             0
ATOM    802    H   1     1       3.847   2.470   6.626  0.00  0.00             0
ATOM    803    H   1     1       7.619   3.332   6.501  0.00  0.00             0
ATOM    804    H   1     1       5.041   8.613   5.586  0.00  0.00             0
ATOM    805    H   1     1       4.410   5.822   5.871  0.00  0.00             0
ATOM    806    H   1     1       7.293   0.632   5.870  0.00  0.00             0
ATOM    807   Al   1     1       7.615   3.957   0.549  0.00  0.00             0
ATOM    808   Al   1     1       4.815  -0.376   0.341  0.00  0.00             0
ATOM    809   Al   1     1       4.871   5.562   0.272  0.00  0.00             0
ATOM    810   Al   1     1       7.494   1.107   0.534  0.00  0.00             0
ATOM    811   Si   1     1       3.268   5.334   3.146  0.00  0.00             0
ATOM    812   Si   1     1       5.748   0.812   3.152  0.00  0.00             0
ATOM    813   Si   1     1       5.750   6.854   3.155  0.00  0.00             0
ATOM    814   Si   1     1       8.279   2.432   3.253  0.00  0.00             0
ATOM    815    O   1     1       8.658   5.131   1.665  0.00  0.00             0
ATOM    816    O   1     1       5.936   0.764   1.628  0.00  0.00             0
ATOM    817    O   1     1       8.124   2.446   1.625  0.00  0.00             0
ATOM    818    O   1     1       5.566   6.919   1.488  0.00  0.00             0
ATOM    819    O   1     1       8.251   3.883   3.721  0.00  0.00             0
ATOM    820    O   1     1       5.693   8.295   3.681  0.00  0.00             0
ATOM    821    O   1     1       7.159   6.203   3.547  0.00  0.00             0
ATOM    822    O   1     1       4.455   1.584   3.458  0.00  0.00             0
ATOM    823    O   1     1       7.037   1.613   3.627  0.00  0.00             0
ATOM    824    O   1     1       4.528   6.070   3.713  0.00  0.00             0
ATOM    825    O   1     1       8.302  -0.435   1.460  0.00  0.00             0
ATOM    826    O   1     1       5.971   4.098   1.783  0.00  0.00             0
ATOM    827    O   1     1       4.228   7.006  -0.849  0.00  0.00             0
ATOM    828    O   1     1       6.939   2.611  -0.670  0.00  0.00             0
ATOM    829    O   1     1       9.041   4.178  -0.762  0.00  0.00             0
ATOM    830    O   1     1       6.356  -0.385  -0.743  0.00  0.00             0
ATOM    831    O   1     1       9.084   0.952  -0.628  0.00  0.00             0
ATOM    832    O   1     1       6.580   5.401  -0.441  0.00  0.00             0
ATOM    833    H   1     1       7.925   7.894   2.341  0.00  0.00             0
ATOM    834    H   1     1       5.424   4.023   2.638  0.00  0.00             0
ATOM    835    H   1     1       9.223   7.132  -1.438  0.00  0.00             0
ATOM    836    H   1     1       6.131   2.551  -1.132  0.00  0.00             0
ATOM    837    H   1     1       8.781   4.106  -1.706  0.00  0.00             0
ATOM    838    H   1     1       7.546   8.105  -0.828  0.00  0.00             0
ATOM    839    H   1     1       7.267   5.993  -0.749  0.00  0.00             0
ATOM    840    H   1     1       9.231   1.851  -0.961  0.00  0.00             0
ATOM    841   Al   1     1       0.638  12.952   7.745  0.00  0.00             0
ATOM    842   Al   1     1      -1.985   8.561   7.808  0.00  0.00             0
ATOM    843   Al   1     1      -1.933  14.365   7.804  0.00  0.00             0
ATOM    844   Al   1     1       0.624  10.016   7.772  0.00  0.00             0
ATOM    845   Si   1     1      -3.652  14.309  10.584  0.00  0.00             0
ATOM    846   Si   1     1      -1.206   9.908  10.709  0.00  0.00             0
ATOM    847   Si   1     1      -1.124  15.825  10.639  0.00  0.00             0
ATOM    848   Si   1     1       1.333  11.396  10.480  0.00  0.00             0
ATOM    849    O   1     1       1.652  14.273   8.944  0.00  0.00             0
ATOM    850    O   1     1      -1.127   9.847   8.997  0.00  0.00             0
ATOM    851    O   1     1       1.288  11.429   8.850  0.00  0.00             0
ATOM    852    O   1     1      -1.282  15.805   9.047  0.00  0.00             0
ATOM    853    O   1     1       1.392  12.910  11.048  0.00  0.00             0
ATOM    854    O   1     1      -1.318  17.337  11.047  0.00  0.00             0
ATOM    855    O   1     1       0.295  15.257  10.905  0.00  0.00             0
ATOM    856    O   1     1      -2.466  10.817  10.857  0.00  0.00             0
ATOM    857    O   1     1       0.071  10.674  11.190  0.00  0.00             0
ATOM    858    O   1     1      -2.292  14.929  11.175  0.00  0.00             0
ATOM    859    O   1     1       1.337   8.581   8.911  0.00  0.00             0
ATOM    860    O   1     1      -0.932  13.134   9.001  0.00  0.00             0
ATOM    861    O   1     1       7.658  15.861   6.863  0.00  0.00             0
ATOM    862    O   1     1      -0.171  11.475   6.730  0.00  0.00             0
ATOM    863    O   1     1       2.355  13.165   6.674  0.00  0.00             0
ATOM    864    O   1     1      -0.513   8.734   6.671  0.00  0.00             0
ATOM    865    O   1     1       2.259   9.985   6.844  0.00  0.00             0
ATOM    866    O   1     1      -0.314  14.263   6.640  0.00  0.00             0
ATOM    867    H   1     1       0.931  17.014   9.279  0.00  0.00             0
ATOM    868    H   1     1      -0.584  12.883   9.765  0.00  0.00             0
ATOM    869    H   1     1       1.606  16.103   6.441  0.00  0.00             0
ATOM    870    H   1     1      -0.755  11.685   6.210  0.00  0.00             0
ATOM    871    H   1     1       2.763  12.970   5.795  0.00  0.00             0
ATOM    872    H   1     1      -0.235  17.271   5.810  0.00  0.00             0
ATOM    873    H   1     1      -0.039  14.643   5.761  0.00  0.00             0
ATOM    874    H   1     1       2.087   9.877   5.857  0.00  0.00             0
ATOM    875   Al   1     1       2.314  12.886   0.614  0.00  0.00             0
ATOM    876   Al   1     1      -0.208   8.377   0.709  0.00  0.00             0
ATOM    877   Al   1     1      -0.219  14.447   0.479  0.00  0.00             0
ATOM    878   Al   1     1       2.381   9.871   0.590  0.00  0.00             0
ATOM    879   Si   1     1      -1.890  14.371   3.365  0.00  0.00             0
ATOM    880   Si   1     1       0.641   9.798   3.446  0.00  0.00             0
ATOM    881   Si   1     1       0.628  15.855   3.143  0.00  0.00             0
ATOM    882   Si   1     1       3.099  11.344   3.503  0.00  0.00             0
ATOM    883    O   1     1       3.321  14.151   1.726  0.00  0.00             0
ATOM    884    O   1     1       0.750   9.739   1.838  0.00  0.00             0
ATOM    885    O   1     1       2.958  11.398   1.822  0.00  0.00             0
ATOM    886    O   1     1       0.509  15.869   1.657  0.00  0.00             0
ATOM    887    O   1     1       3.175  12.822   3.912  0.00  0.00             0
ATOM    888    O   1     1       0.636  17.339   3.622  0.00  0.00             0
ATOM    889    O   1     1       1.912  15.181   3.656  0.00  0.00             0
ATOM    890    O   1     1      -0.662  10.590   3.733  0.00  0.00             0
ATOM    891    O   1     1       1.896  10.525   4.006  0.00  0.00             0
ATOM    892    O   1     1      -0.563  15.129   3.742  0.00  0.00             0
ATOM    893    O   1     1       3.300   8.485   1.672  0.00  0.00             0
ATOM    894    O   1     1       0.632  12.967   1.611  0.00  0.00             0
ATOM    895    O   1     1       9.385  15.888  -0.505  0.00  0.00             0
ATOM    896    O   1     1       1.644  11.311  -0.471  0.00  0.00             0
ATOM    897    O   1     1       4.065  13.088  -0.653  0.00  0.00             0
ATOM    898    O   1     1       1.282   8.597  -0.377  0.00  0.00             0
ATOM    899    O   1     1       3.998   9.772  -0.358  0.00  0.00             0
ATOM    900    O   1     1       1.606  14.337  -0.473  0.00  0.00             0
ATOM    901    H   1     1       2.788  16.750   1.774  0.00  0.00             0
ATOM    902    H   1     1       0.277  12.380   2.307  0.00  0.00             0
ATOM    903    H   1     1       3.985  15.692  -1.518  0.00  0.00             0
ATOM    904    H   1     1       1.263  11.853  -1.095  0.00  0.00             0
ATOM    905    H   1     1       4.697  12.375  -1.109  0.00  0.00             0
ATOM    906    H   1     1       1.769  17.151  -1.190  0.00  0.00             0
ATOM    907    H   1     1       2.321  14.885  -0.348  0.00  0.00             0
ATOM    908    H   1     1       4.451  10.294  -0.870  0.00  0.00             0
ATOM    909   Al   1     1       0.523   3.866   7.602  0.00  0.00             0
ATOM    910   Al   1     1      -2.004  -0.629   7.823  0.00  0.00             0
ATOM    911   Al   1     1      -2.045   5.523   7.648  0.00  0.00             0
ATOM    912   Al   1     1       0.574   0.979   7.791  0.00  0.00             0
ATOM    913   Si   1     1      -3.744   5.444  10.477  0.00  0.00             0
ATOM    914   Si   1     1      -1.185   0.888  10.585  0.00  0.00             0
ATOM    915   Si   1     1      -1.198   6.925  10.570  0.00  0.00             0
ATOM    916   Si   1     1       1.276   2.374  10.521  0.00  0.00             0
ATOM    917    O   1     1       1.502   5.268   8.843  0.00  0.00             0
ATOM    918    O   1     1      -1.039   0.665   8.968  0.00  0.00             0
ATOM    919    O   1     1       1.131   2.425   8.904  0.00  0.00             0
ATOM    920    O   1     1      -1.266   7.116   8.951  0.00  0.00             0
ATOM    921    O   1     1       1.318   3.880  10.933  0.00  0.00             0
ATOM    922    O   1     1      -1.206   8.438  11.144  0.00  0.00             0
ATOM    923    O   1     1       0.141   6.252  10.884  0.00  0.00             0
ATOM    924    O   1     1      -2.501   1.808  10.788  0.00  0.00             0
ATOM    925    O   1     1       0.036   1.589  11.022  0.00  0.00             0
ATOM    926    O   1     1      -2.401   6.157  11.010  0.00  0.00             0
ATOM    927    O   1     1       1.565  -0.325   8.639  0.00  0.00             0
ATOM    928    O   1     1      -1.092   3.920   8.836  0.00  0.00             0
ATOM    929    O   1     1       7.514   7.147   6.733  0.00  0.00             0
ATOM    930    O   1     1      -0.128   2.463   6.597  0.00  0.00             0
ATOM    931    O   1     1       2.213   4.277   6.555  0.00  0.00             0
ATOM    932    O   1     1      -0.392  -0.381   6.563  0.00  0.00             0
ATOM    933    O   1     1       2.351   0.857   6.565  0.00  0.00             0
ATOM    934    O   1     1      -0.571   5.150   6.635  0.00  0.00             0
ATOM    935    H   1     1       0.604   7.809   8.978  0.00  0.00             0
ATOM    936    H   1     1      -1.595   3.052   9.029  0.00  0.00             0
ATOM    937    H   1     1       1.311   6.955   6.551  0.00  0.00             0
ATOM    938    H   1     1      -0.893   1.818   6.614  0.00  0.00             0
ATOM    939    H   1     1       2.521   4.029   5.626  0.00  0.00             0
ATOM    940    H   1     1      -0.321   8.664   5.641  0.00  0.00             0
ATOM    941    H   1     1      -0.679   5.378   5.706  0.00  0.00             0
ATOM    942    H   1     1       2.681   1.093   5.678  0.00  0.00             0
ATOM    943   Al   1     1       2.297   3.992   0.415  0.00  0.00             0
ATOM    944   Al   1     1      -0.292  -0.365   0.292  0.00  0.00             0
ATOM    945   Al   1     1      -0.207   5.449   0.521  0.00  0.00             0
ATOM    946   Al   1     1       2.241   1.089   0.438  0.00  0.00             0
ATOM    947   Si   1     1      -1.940   5.260   3.198  0.00  0.00             0
ATOM    948   Si   1     1       0.578   1.005   3.176  0.00  0.00             0
ATOM    949   Si   1     1       0.586   6.850   3.336  0.00  0.00             0
ATOM    950   Si   1     1       3.109   2.385   3.279  0.00  0.00             0
ATOM    951    O   1     1       3.481   5.199   1.539  0.00  0.00             0
ATOM    952    O   1     1       0.575   0.962   1.593  0.00  0.00             0
ATOM    953    O   1     1       2.924   2.565   1.610  0.00  0.00             0
ATOM    954    O   1     1       0.302   6.971   1.673  0.00  0.00             0
ATOM    955    O   1     1       3.204   3.793   3.628  0.00  0.00             0
ATOM    956    O   1     1       0.524   8.341   3.989  0.00  0.00             0
ATOM    957    O   1     1       2.000   6.138   3.357  0.00  0.00             0
ATOM    958    O   1     1      -0.670   1.727   3.586  0.00  0.00             0
ATOM    959    O   1     1       1.885   1.665   3.761  0.00  0.00             0
ATOM    960    O   1     1      -0.635   5.963   3.792  0.00  0.00             0
ATOM    961    O   1     1       3.179  -0.287   1.385  0.00  0.00             0
ATOM    962    O   1     1       0.702   3.969   1.523  0.00  0.00             0
ATOM    963    O   1     1       9.274   6.973  -0.522  0.00  0.00             0
ATOM    964    O   1     1       1.513   2.442  -0.548  0.00  0.00             0
ATOM    965    O   1     1       3.998   4.184  -0.734  0.00  0.00             0
ATOM    966    O   1     1       1.331  -0.210  -0.558  0.00  0.00             0
ATOM    967    O   1     1       3.918   0.866  -0.741  0.00  0.00             0
ATOM    968    O   1     1       1.487   5.424  -0.379  0.00  0.00             0
ATOM    969    H   1     1       2.863   7.726   2.025  0.00  0.00             0
ATOM    970    H   1     1       0.432   3.129   2.028  0.00  0.00             0
ATOM    971    H   1     1       4.126   7.300  -1.657  0.00  0.00             0
ATOM    972    H   1     1       0.658   2.642  -0.750  0.00  0.00             0
ATOM    973    H   1     1       3.860   3.521  -1.350  0.00  0.00             0
ATOM    974    H   1     1       1.763   8.311  -1.059  0.00  0.00             0
ATOM    975    H   1     1       2.175   5.935  -0.770  0.00  0.00             0
ATOM    976    H   1     1       4.151   0.994  -1.621  0.00  0.00             0
END
