# Supplementary material for: Competing Nuclear Quantum Effects and Hydrogen-Bond Jumps in Hydrated Kaolinite
Source: J Phys Chem Lett. 2023 Feb 6;14(6):1542–7. doi: 10.1021/acs.jpclett.2c03896 (PMC9940297; doi:10.1021/acs.jpclett.2c03896)
Supplement: Supplementary file 1 — jz2c03896_si_001.zip [file jz2c03896_si_001.zip › Clay_NQEs_HBond_Jumps_SI/silica-surface/QM/equil-2/init.23.pdb]

TITLE     Step:       20000  Bead:      23 positions{angstrom}  cell{angstrom}
CRYST1   10.307   17.884   76.812  91.93 105.05  89.80 P 1           1
ATOM      1   Al   1     1      -9.046   1.827  43.567  0.00  0.00             0
ATOM      2   Al   1     1      -6.452   6.301  43.458  0.00  0.00             0
ATOM      3   Al   1     1      -6.372   0.271  43.252  0.00  0.00             0
ATOM      4   Al   1     1      -8.935   4.896  43.436  0.00  0.00             0
ATOM      5   Si   1     1      -4.698   0.527  40.499  0.00  0.00             0
ATOM      6   Si   1     1      -7.310   4.951  40.754  0.00  0.00             0
ATOM      7   Si   1     1      -7.176  -1.105  40.591  0.00  0.00             0
ATOM      8   Si   1     1      -9.792   3.292  40.743  0.00  0.00             0
ATOM      9    O   1     1     -10.073   0.441  42.264  0.00  0.00             0
ATOM     10    O   1     1      -7.434   5.062  42.368  0.00  0.00             0
ATOM     11    O   1     1      -9.625   3.187  42.379  0.00  0.00             0
ATOM     12    O   1     1      -7.033  -1.214  42.104  0.00  0.00             0
ATOM     13    O   1     1      -9.761   1.849  40.106  0.00  0.00             0
ATOM     14    O   1     1      -7.193  -2.606  40.089  0.00  0.00             0
ATOM     15    O   1     1      -8.670  -0.377  40.267  0.00  0.00             0
ATOM     16    O   1     1      -6.050   4.154  40.329  0.00  0.00             0
ATOM     17    O   1     1      -8.616   4.176  40.260  0.00  0.00             0
ATOM     18    O   1     1      -6.001  -0.233  40.021  0.00  0.00             0
ATOM     19    O   1     1      -9.972   6.027  42.467  0.00  0.00             0
ATOM     20    O   1     1      -7.359   1.610  42.207  0.00  0.00             0
ATOM     21    O   1     1      -5.698  -1.283  44.290  0.00  0.00             0
ATOM     22    O   1     1      -8.100   3.260  44.448  0.00  0.00             0
ATOM     23    O   1     1     -10.564   1.589  44.577  0.00  0.00             0
ATOM     24    O   1     1      -8.107   6.062  44.646  0.00  0.00             0
ATOM     25    O   1     1     -10.640   5.011  44.555  0.00  0.00             0
ATOM     26    O   1     1      -8.077   0.433  44.415  0.00  0.00             0
ATOM     27    H   1     1      -9.319  -2.073  42.497  0.00  0.00             0
ATOM     28    H   1     1      -7.098   2.221  41.672  0.00  0.00             0
ATOM     29    H   1     1     -10.460  -1.862  45.247  0.00  0.00             0
ATOM     30    H   1     1      -7.148   3.494  44.344  0.00  0.00             0
ATOM     31    H   1     1     -10.979   1.772  45.465  0.00  0.00             0
ATOM     32    H   1     1      -8.016  -2.216  45.232  0.00  0.00             0
ATOM     33    H   1     1      -8.296  -0.322  44.901  0.00  0.00             0
ATOM     34    H   1     1     -10.770   4.637  45.443  0.00  0.00             0
ATOM     35   Al   1     1     -10.998   1.609  50.895  0.00  0.00             0
ATOM     36   Al   1     1      -8.212   5.974  50.917  0.00  0.00             0
ATOM     37   Al   1     1      -8.317   0.153  50.656  0.00  0.00             0
ATOM     38   Al   1     1     -10.847   4.717  50.849  0.00  0.00             0
ATOM     39   Si   1     1      -6.343   0.171  47.990  0.00  0.00             0
ATOM     40   Si   1     1      -9.134   4.662  48.167  0.00  0.00             0
ATOM     41   Si   1     1      -9.045  -1.283  47.980  0.00  0.00             0
ATOM     42   Si   1     1     -11.687   3.238  48.094  0.00  0.00             0
ATOM     43    O   1     1     -11.781   0.433  49.642  0.00  0.00             0
ATOM     44    O   1     1      -9.266   4.905  49.686  0.00  0.00             0
ATOM     45    O   1     1     -11.447   3.219  49.755  0.00  0.00             0
ATOM     46    O   1     1      -8.920  -1.325  49.667  0.00  0.00             0
ATOM     47    O   1     1     -11.528   1.805  47.511  0.00  0.00             0
ATOM     48    O   1     1      -9.319  -2.798  47.631  0.00  0.00             0
ATOM     49    O   1     1     -10.322  -0.509  47.665  0.00  0.00             0
ATOM     50    O   1     1      -7.887   3.743  47.920  0.00  0.00             0
ATOM     51    O   1     1     -10.447   4.066  47.670  0.00  0.00             0
ATOM     52    O   1     1      -7.806  -0.509  47.429  0.00  0.00             0
ATOM     53    O   1     1     -11.839   6.112  49.844  0.00  0.00             0
ATOM     54    O   1     1      -9.052   1.542  49.514  0.00  0.00             0
ATOM     55    O   1     1      -7.748  -1.541  51.886  0.00  0.00             0
ATOM     56    O   1     1     -10.083   3.138  52.082  0.00  0.00             0
ATOM     57    O   1     1     -12.605   1.511  51.885  0.00  0.00             0
ATOM     58    O   1     1      -9.914   6.016  51.964  0.00  0.00             0
ATOM     59    O   1     1     -12.551   4.723  51.928  0.00  0.00             0
ATOM     60    O   1     1     -10.019   0.381  51.940  0.00  0.00             0
ATOM     61    H   1     1     -11.474  -2.103  48.990  0.00  0.00             0
ATOM     62    H   1     1      -8.550   2.290  49.153  0.00  0.00             0
ATOM     63    H   1     1     -12.037  -0.975  52.503  0.00  0.00             0
ATOM     64    H   1     1      -9.876   3.258  53.010  0.00  0.00             0
ATOM     65    H   1     1     -13.437   1.622  52.247  0.00  0.00             0
ATOM     66    H   1     1     -10.093  -2.645  52.600  0.00  0.00             0
ATOM     67    H   1     1     -10.254  -0.050  52.733  0.00  0.00             0
ATOM     68    H   1     1     -12.816   3.997  52.521  0.00  0.00             0
ATOM     69   Al   1     1      -8.946  10.595  43.650  0.00  0.00             0
ATOM     70   Al   1     1      -6.523  15.143  43.225  0.00  0.00             0
ATOM     71   Al   1     1      -6.351   9.351  43.383  0.00  0.00             0
ATOM     72   Al   1     1      -9.116  13.512  43.514  0.00  0.00             0
ATOM     73   Si   1     1      -4.588   9.355  40.657  0.00  0.00             0
ATOM     74   Si   1     1      -7.134  13.773  40.646  0.00  0.00             0
ATOM     75   Si   1     1      -7.223   7.912  40.726  0.00  0.00             0
ATOM     76   Si   1     1      -9.716  12.256  40.653  0.00  0.00             0
ATOM     77    O   1     1      -9.924   9.592  42.244  0.00  0.00             0
ATOM     78    O   1     1      -7.323  13.884  42.266  0.00  0.00             0
ATOM     79    O   1     1      -9.613  12.247  42.228  0.00  0.00             0
ATOM     80    O   1     1      -7.040   7.951  42.354  0.00  0.00             0
ATOM     81    O   1     1      -9.819  10.876  40.047  0.00  0.00             0
ATOM     82    O   1     1      -7.360   6.396  40.319  0.00  0.00             0
ATOM     83    O   1     1      -8.473   8.596  40.325  0.00  0.00             0
ATOM     84    O   1     1      -5.839  13.071  40.241  0.00  0.00             0
ATOM     85    O   1     1      -8.447  13.019  40.118  0.00  0.00             0
ATOM     86    O   1     1      -5.896   8.612  40.232  0.00  0.00             0
ATOM     87    O   1     1      -9.852  15.093  42.410  0.00  0.00             0
ATOM     88    O   1     1      -7.447  10.764  42.471  0.00  0.00             0
ATOM     89    O   1     1      -5.746   7.825  44.409  0.00  0.00             0
ATOM     90    O   1     1      -8.312  12.179  44.575  0.00  0.00             0
ATOM     91    O   1     1     -10.495  10.297  44.701  0.00  0.00             0
ATOM     92    O   1     1      -8.078  15.118  44.443  0.00  0.00             0
ATOM     93    O   1     1     -10.595  13.703  44.557  0.00  0.00             0
ATOM     94    O   1     1      -7.953   9.433  44.553  0.00  0.00             0
ATOM     95    H   1     1      -9.659   6.343  41.702  0.00  0.00             0
ATOM     96    H   1     1      -6.985  11.788  42.328  0.00  0.00             0
ATOM     97    H   1     1     -10.117   7.732  45.354  0.00  0.00             0
ATOM     98    H   1     1      -7.764  12.039  45.264  0.00  0.00             0
ATOM     99    H   1     1     -11.067  10.795  45.196  0.00  0.00             0
ATOM    100    H   1     1      -8.455   5.974  45.487  0.00  0.00             0
ATOM    101    H   1     1      -7.983   8.547  45.205  0.00  0.00             0
ATOM    102    H   1     1     -10.782  13.183  45.370  0.00  0.00             0
ATOM    103   Al   1     1     -10.717  10.597  50.882  0.00  0.00             0
ATOM    104   Al   1     1      -8.322  15.081  50.774  0.00  0.00             0
ATOM    105   Al   1     1      -8.205   8.968  50.741  0.00  0.00             0
ATOM    106   Al   1     1     -10.940  13.500  50.733  0.00  0.00             0
ATOM    107   Si   1     1      -6.481   9.182  47.723  0.00  0.00             0
ATOM    108   Si   1     1      -9.177  13.645  47.977  0.00  0.00             0
ATOM    109   Si   1     1      -8.936   7.577  47.972  0.00  0.00             0
ATOM    110   Si   1     1     -11.602  11.968  48.013  0.00  0.00             0
ATOM    111    O   1     1     -11.822   9.153  49.495  0.00  0.00             0
ATOM    112    O   1     1      -9.346  13.735  49.598  0.00  0.00             0
ATOM    113    O   1     1     -11.473  11.973  49.602  0.00  0.00             0
ATOM    114    O   1     1      -8.756   7.684  49.489  0.00  0.00             0
ATOM    115    O   1     1     -11.393  10.547  47.439  0.00  0.00             0
ATOM    116    O   1     1      -8.907   6.117  47.470  0.00  0.00             0
ATOM    117    O   1     1     -10.395   8.135  47.720  0.00  0.00             0
ATOM    118    O   1     1      -7.766  12.951  47.644  0.00  0.00             0
ATOM    119    O   1     1     -10.355  12.865  47.371  0.00  0.00             0
ATOM    120    O   1     1      -7.834   8.456  47.331  0.00  0.00             0
ATOM    121    O   1     1     -11.736  14.942  49.569  0.00  0.00             0
ATOM    122    O   1     1      -9.289  10.258  49.506  0.00  0.00             0
ATOM    123    O   1     1      -7.663   7.544  51.987  0.00  0.00             0
ATOM    124    O   1     1     -10.104  11.961  51.961  0.00  0.00             0
ATOM    125    O   1     1     -12.428  10.374  51.844  0.00  0.00             0
ATOM    126    O   1     1      -9.926  14.873  51.823  0.00  0.00             0
ATOM    127    O   1     1     -12.534  13.651  51.736  0.00  0.00             0
ATOM    128    O   1     1      -9.960   8.961  51.751  0.00  0.00             0
ATOM    129    H   1     1     -11.448   6.915  49.400  0.00  0.00             0
ATOM    130    H   1     1      -9.116  10.729  48.663  0.00  0.00             0
ATOM    131    H   1     1     -12.735   7.576  52.974  0.00  0.00             0
ATOM    132    H   1     1      -9.698  11.715  52.806  0.00  0.00             0
ATOM    133    H   1     1     -13.035  10.978  52.423  0.00  0.00             0
ATOM    134    H   1     1     -10.014   6.489  52.813  0.00  0.00             0
ATOM    135    H   1     1     -10.346   8.121  51.879  0.00  0.00             0
ATOM    136    H   1     1     -12.775  13.188  52.445  0.00  0.00             0
ATOM    137   Al   1     1      -3.863   1.759  43.476  0.00  0.00             0
ATOM    138   Al   1     1      -1.258   6.202  43.577  0.00  0.00             0
ATOM    139   Al   1     1      -1.292   0.266  43.392  0.00  0.00             0
ATOM    140   Al   1     1      -3.821   4.776  43.461  0.00  0.00             0
ATOM    141   Si   1     1       0.406   0.408  40.645  0.00  0.00             0
ATOM    142   Si   1     1      -2.205   4.829  40.851  0.00  0.00             0
ATOM    143   Si   1     1      -2.121  -1.129  40.570  0.00  0.00             0
ATOM    144   Si   1     1      -4.724   3.461  40.718  0.00  0.00             0
ATOM    145    O   1     1      -4.793   0.529  42.185  0.00  0.00             0
ATOM    146    O   1     1      -2.272   5.040  42.424  0.00  0.00             0
ATOM    147    O   1     1      -4.527   3.403  42.331  0.00  0.00             0
ATOM    148    O   1     1      -2.083  -1.171  42.191  0.00  0.00             0
ATOM    149    O   1     1      -4.770   2.020  40.281  0.00  0.00             0
ATOM    150    O   1     1      -2.182  -2.585  40.021  0.00  0.00             0
ATOM    151    O   1     1      -3.423  -0.321  40.246  0.00  0.00             0
ATOM    152    O   1     1      -0.829   3.992  40.486  0.00  0.00             0
ATOM    153    O   1     1      -3.359   4.106  40.237  0.00  0.00             0
ATOM    154    O   1     1      -0.929  -0.336  39.990  0.00  0.00             0
ATOM    155    O   1     1      -4.790   6.232  42.429  0.00  0.00             0
ATOM    156    O   1     1      -2.214   1.652  42.210  0.00  0.00             0
ATOM    157    O   1     1     -10.975  -1.386  44.451  0.00  0.00             0
ATOM    158    O   1     1      -3.020   3.303  44.447  0.00  0.00             0
ATOM    159    O   1     1      -5.421   1.704  44.493  0.00  0.00             0
ATOM    160    O   1     1      -2.880   6.185  44.669  0.00  0.00             0
ATOM    161    O   1     1      -5.499   4.920  44.481  0.00  0.00             0
ATOM    162    O   1     1      -2.891   0.376  44.395  0.00  0.00             0
ATOM    163    H   1     1      -4.294  -1.999  42.064  0.00  0.00             0
ATOM    164    H   1     1      -2.195   1.971  41.240  0.00  0.00             0
ATOM    165    H   1     1      -4.861  -1.877  44.355  0.00  0.00             0
ATOM    166    H   1     1      -2.341   3.144  44.992  0.00  0.00             0
ATOM    167    H   1     1      -5.826   1.965  45.197  0.00  0.00             0
ATOM    168    H   1     1      -3.189  -3.294  45.376  0.00  0.00             0
ATOM    169    H   1     1      -3.096  -0.461  44.871  0.00  0.00             0
ATOM    170    H   1     1      -5.585   4.599  45.245  0.00  0.00             0
ATOM    171   Al   1     1      -5.657   1.532  50.909  0.00  0.00             0
ATOM    172   Al   1     1      -3.022   6.142  50.776  0.00  0.00             0
ATOM    173   Al   1     1      -3.115  -0.129  50.592  0.00  0.00             0
ATOM    174   Al   1     1      -5.633   4.625  50.861  0.00  0.00             0
ATOM    175   Si   1     1      -1.335   0.323  47.997  0.00  0.00             0
ATOM    176   Si   1     1      -4.047   4.777  48.057  0.00  0.00             0
ATOM    177   Si   1     1      -3.820  -1.444  47.821  0.00  0.00             0
ATOM    178   Si   1     1      -6.519   3.122  48.090  0.00  0.00             0
ATOM    179    O   1     1      -6.558   0.207  49.622  0.00  0.00             0
ATOM    180    O   1     1      -4.122   4.962  49.614  0.00  0.00             0
ATOM    181    O   1     1      -6.270   3.019  49.748  0.00  0.00             0
ATOM    182    O   1     1      -3.644  -1.417  49.532  0.00  0.00             0
ATOM    183    O   1     1      -6.322   1.646  47.572  0.00  0.00             0
ATOM    184    O   1     1      -3.754  -2.805  47.199  0.00  0.00             0
ATOM    185    O   1     1      -5.141  -0.695  47.557  0.00  0.00             0
ATOM    186    O   1     1      -2.774   3.914  47.913  0.00  0.00             0
ATOM    187    O   1     1      -5.330   4.075  47.598  0.00  0.00             0
ATOM    188    O   1     1      -2.574  -0.510  47.497  0.00  0.00             0
ATOM    189    O   1     1      -6.571   5.876  49.819  0.00  0.00             0
ATOM    190    O   1     1      -3.906   1.392  49.709  0.00  0.00             0
ATOM    191    O   1     1     -12.636  -1.379  51.713  0.00  0.00             0
ATOM    192    O   1     1      -5.084   3.026  51.988  0.00  0.00             0
ATOM    193    O   1     1      -7.419   1.344  51.955  0.00  0.00             0
ATOM    194    O   1     1      -4.837   5.844  52.014  0.00  0.00             0
ATOM    195    O   1     1      -7.334   4.699  51.859  0.00  0.00             0
ATOM    196    O   1     1      -4.753   0.293  51.854  0.00  0.00             0
ATOM    197    H   1     1      -6.393  -1.805  49.609  0.00  0.00             0
ATOM    198    H   1     1      -3.924   2.138  49.180  0.00  0.00             0
ATOM    199    H   1     1      -7.395  -1.425  52.742  0.00  0.00             0
ATOM    200    H   1     1      -4.836   2.351  52.643  0.00  0.00             0
ATOM    201    H   1     1      -7.959   2.073  52.103  0.00  0.00             0
ATOM    202    H   1     1      -5.483  -2.458  52.224  0.00  0.00             0
ATOM    203    H   1     1      -4.634  -0.540  52.349  0.00  0.00             0
ATOM    204    H   1     1      -7.470   4.316  52.730  0.00  0.00             0
ATOM    205   Al   1     1      -3.724  10.856  43.395  0.00  0.00             0
ATOM    206   Al   1     1      -1.331  15.230  43.242  0.00  0.00             0
ATOM    207   Al   1     1      -1.321   9.153  43.549  0.00  0.00             0
ATOM    208   Al   1     1      -3.979  13.720  43.354  0.00  0.00             0
ATOM    209   Si   1     1       0.527   9.445  40.626  0.00  0.00             0
ATOM    210   Si   1     1      -1.954  13.829  40.485  0.00  0.00             0
ATOM    211   Si   1     1      -1.992   7.784  40.789  0.00  0.00             0
ATOM    212   Si   1     1      -4.568  12.333  40.555  0.00  0.00             0
ATOM    213    O   1     1      -4.672   9.481  42.275  0.00  0.00             0
ATOM    214    O   1     1      -2.196  13.940  42.204  0.00  0.00             0
ATOM    215    O   1     1      -4.430  12.257  42.189  0.00  0.00             0
ATOM    216    O   1     1      -1.837   7.733  42.387  0.00  0.00             0
ATOM    217    O   1     1      -4.543  10.825  40.145  0.00  0.00             0
ATOM    218    O   1     1      -1.937   6.326  40.255  0.00  0.00             0
ATOM    219    O   1     1      -3.354   8.495  40.419  0.00  0.00             0
ATOM    220    O   1     1      -0.736  13.078  40.380  0.00  0.00             0
ATOM    221    O   1     1      -3.216  12.972  40.040  0.00  0.00             0
ATOM    222    O   1     1      -0.785   8.561  40.318  0.00  0.00             0
ATOM    223    O   1     1      -4.675  15.000  42.207  0.00  0.00             0
ATOM    224    O   1     1      -2.230  10.497  42.296  0.00  0.00             0
ATOM    225    O   1     1     -10.813   7.680  44.701  0.00  0.00             0
ATOM    226    O   1     1      -2.962  12.206  44.401  0.00  0.00             0
ATOM    227    O   1     1      -5.464  10.622  44.499  0.00  0.00             0
ATOM    228    O   1     1      -2.864  15.004  44.481  0.00  0.00             0
ATOM    229    O   1     1      -5.387  13.808  44.528  0.00  0.00             0
ATOM    230    O   1     1      -2.850   9.360  44.518  0.00  0.00             0
ATOM    231    H   1     1      -4.489   7.204  42.171  0.00  0.00             0
ATOM    232    H   1     1      -1.785  10.970  41.714  0.00  0.00             0
ATOM    233    H   1     1      -4.880   7.715  44.735  0.00  0.00             0
ATOM    234    H   1     1      -2.043  12.507  44.394  0.00  0.00             0
ATOM    235    H   1     1      -5.173  10.642  45.320  0.00  0.00             0
ATOM    236    H   1     1      -3.133   5.947  45.589  0.00  0.00             0
ATOM    237    H   1     1      -3.058   8.845  45.429  0.00  0.00             0
ATOM    238    H   1     1      -5.709  13.349  45.572  0.00  0.00             0
ATOM    239   Al   1     1      -5.661  10.397  50.448  0.00  0.00             0
ATOM    240   Al   1     1      -3.085  14.912  50.656  0.00  0.00             0
ATOM    241   Al   1     1      -3.089   9.121  50.703  0.00  0.00             0
ATOM    242   Al   1     1      -5.738  13.520  50.635  0.00  0.00             0
ATOM    243   Si   1     1      -1.325   9.038  47.941  0.00  0.00             0
ATOM    244   Si   1     1      -3.870  13.550  47.757  0.00  0.00             0
ATOM    245   Si   1     1      -3.880   7.661  47.881  0.00  0.00             0
ATOM    246   Si   1     1      -6.473  12.188  47.934  0.00  0.00             0
ATOM    247    O   1     1      -6.649   9.306  49.472  0.00  0.00             0
ATOM    248    O   1     1      -3.995  13.753  49.376  0.00  0.00             0
ATOM    249    O   1     1      -6.162  12.019  49.568  0.00  0.00             0
ATOM    250    O   1     1      -3.787   7.681  49.582  0.00  0.00             0
ATOM    251    O   1     1      -6.427  10.697  47.344  0.00  0.00             0
ATOM    252    O   1     1      -3.977   6.248  47.376  0.00  0.00             0
ATOM    253    O   1     1      -5.159   8.423  47.540  0.00  0.00             0
ATOM    254    O   1     1      -2.651  12.670  47.573  0.00  0.00             0
ATOM    255    O   1     1      -5.294  13.092  47.348  0.00  0.00             0
ATOM    256    O   1     1      -2.608   8.433  47.425  0.00  0.00             0
ATOM    257    O   1     1      -6.546  15.008  49.592  0.00  0.00             0
ATOM    258    O   1     1      -4.024  10.472  49.584  0.00  0.00             0
ATOM    259    O   1     1     -12.887   7.651  52.058  0.00  0.00             0
ATOM    260    O   1     1      -4.992  12.170  51.832  0.00  0.00             0
ATOM    261    O   1     1      -7.330  10.349  51.679  0.00  0.00             0
ATOM    262    O   1     1      -4.750  14.841  51.704  0.00  0.00             0
ATOM    263    O   1     1      -7.413  13.525  51.492  0.00  0.00             0
ATOM    264    O   1     1      -4.850   9.180  51.700  0.00  0.00             0
ATOM    265    H   1     1      -6.142   6.596  49.684  0.00  0.00             0
ATOM    266    H   1     1      -3.291  11.322  49.674  0.00  0.00             0
ATOM    267    H   1     1      -7.117   7.451  52.721  0.00  0.00             0
ATOM    268    H   1     1      -4.706  11.993  52.733  0.00  0.00             0
ATOM    269    H   1     1      -7.675  10.922  52.255  0.00  0.00             0
ATOM    270    H   1     1      -4.551   5.966  52.899  0.00  0.00             0
ATOM    271    H   1     1      -5.008   8.465  52.429  0.00  0.00             0
ATOM    272    H   1     1      -7.983  12.752  51.284  0.00  0.00             0
ATOM    273    O   1     1      -9.180   0.739  31.759  0.00  0.00             0
ATOM    274    H   1     1      -9.168  -0.006  31.184  0.00  0.00             0
ATOM    275    H   1     1       1.768   1.548  31.579  0.00  0.00             0
ATOM    276    O   1     1      -7.594   2.901  31.119  0.00  0.00             0
ATOM    277    H   1     1      -6.703   3.205  31.304  0.00  0.00             0
ATOM    278    H   1     1       2.395   3.539  31.817  0.00  0.00             0
ATOM    279    O   1     1       4.986   6.785  30.177  0.00  0.00             0
ATOM    280    H   1     1      -4.612   6.862  29.484  0.00  0.00             0
ATOM    281    H   1     1       4.789   7.660  30.455  0.00  0.00             0
ATOM    282    O   1     1      -2.982   9.758  28.400  0.00  0.00             0
ATOM    283    H   1     1      -3.047   8.700  28.469  0.00  0.00             0
ATOM    284    H   1     1       8.303  10.197  28.615  0.00  0.00             0
ATOM    285    O   1     1      -5.657  10.256  29.783  0.00  0.00             0
ATOM    286    H   1     1      -4.854   9.941  29.194  0.00  0.00             0
ATOM    287    H   1     1       4.830  10.890  30.367  0.00  0.00             0
ATOM    288    O   1     1     -11.744  18.014  31.735  0.00  0.00             0
ATOM    289    H   1     1     -10.828  18.230  31.744  0.00  0.00             0
ATOM    290    H   1     1      -1.836  18.714  31.281  0.00  0.00             0
ATOM    291    O   1     1      -4.548   0.578  30.484  0.00  0.00             0
ATOM    292    H   1     1      -4.057   1.140  29.778  0.00  0.00             0
ATOM    293    H   1     1      -4.114   0.861  31.241  0.00  0.00             0
ATOM    294    O   1     1      -4.929   4.267  30.858  0.00  0.00             0
ATOM    295    H   1     1      -4.487   3.873  30.065  0.00  0.00             0
ATOM    296    H   1     1      -4.864   5.207  30.683  0.00  0.00             0
ATOM    297    O   1     1      -2.945   6.848  28.447  0.00  0.00             0
ATOM    298    H   1     1      -2.803   7.006  27.568  0.00  0.00             0
ATOM    299    H   1     1      -2.311   6.440  28.907  0.00  0.00             0
ATOM    300    O   1     1      -0.233  11.437  29.573  0.00  0.00             0
ATOM    301    H   1     1       0.380  11.039  28.925  0.00  0.00             0
ATOM    302    H   1     1      -0.519  12.283  29.455  0.00  0.00             0
ATOM    303    O   1     1      -3.822  14.183  28.152  0.00  0.00             0
ATOM    304    H   1     1      -4.464  14.800  27.719  0.00  0.00             0
ATOM    305    H   1     1      -4.011  13.902  29.230  0.00  0.00             0
ATOM    306    O   1     1      -5.981  16.067  31.680  0.00  0.00             0
ATOM    307    H   1     1      -5.802  16.903  31.338  0.00  0.00             0
ATOM    308    H   1     1      -5.702  16.183  32.599  0.00  0.00             0
ATOM    309    O   1     1       0.207   3.905  30.172  0.00  0.00             0
ATOM    310    H   1     1      -0.204   3.268  29.726  0.00  0.00             0
ATOM    311    H   1     1       1.130   3.584  30.147  0.00  0.00             0
ATOM    312    O   1     1       3.667   4.524  26.511  0.00  0.00             0
ATOM    313    H   1     1       3.187   5.034  25.746  0.00  0.00             0
ATOM    314    H   1     1       3.657   5.310  27.425  0.00  0.00             0
ATOM    315    O   1     1      -0.443   6.489  29.658  0.00  0.00             0
ATOM    316    H   1     1      -0.106   5.788  29.847  0.00  0.00             0
ATOM    317    H   1     1      -0.200   7.115  30.475  0.00  0.00             0
ATOM    318    O   1     1       1.200  11.142  27.442  0.00  0.00             0
ATOM    319    H   1     1       0.489  10.613  27.073  0.00  0.00             0
ATOM    320    H   1     1       1.720  10.473  27.421  0.00  0.00             0
ATOM    321    O   1     1       2.008  11.446  31.086  0.00  0.00             0
ATOM    322    H   1     1       2.136  10.417  31.034  0.00  0.00             0
ATOM    323    H   1     1       1.129  11.670  30.468  0.00  0.00             0
ATOM    324    O   1     1      -1.730  15.050  31.809  0.00  0.00             0
ATOM    325    H   1     1      -1.655  15.959  31.576  0.00  0.00             0
ATOM    326    H   1     1      -2.617  14.772  31.429  0.00  0.00             0
ATOM    327    O   1     1      -9.403  17.339  34.342  0.00  0.00             0
ATOM    328    H   1     1      -9.431  17.952  33.527  0.00  0.00             0
ATOM    329    H   1     1       0.257  -0.114  34.847  0.00  0.00             0
ATOM    330    O   1     1      -8.443   4.362  33.344  0.00  0.00             0
ATOM    331    H   1     1      -7.828   4.387  34.071  0.00  0.00             0
ATOM    332    H   1     1       2.228   5.194  32.905  0.00  0.00             0
ATOM    333    O   1     1       2.408   6.343  31.528  0.00  0.00             0
ATOM    334    H   1     1      -7.325   6.202  30.719  0.00  0.00             0
ATOM    335    H   1     1       3.093   6.798  32.131  0.00  0.00             0
ATOM    336    O   1     1      -9.732  11.811  33.373  0.00  0.00             0
ATOM    337    H   1     1      -9.345  11.596  32.438  0.00  0.00             0
ATOM    338    H   1     1       0.433  12.710  33.366  0.00  0.00             0
ATOM    339    O   1     1       3.011  11.903  35.245  0.00  0.00             0
ATOM    340    H   1     1      -6.203  12.150  35.064  0.00  0.00             0
ATOM    341    H   1     1       2.521  12.592  34.608  0.00  0.00             0
ATOM    342    O   1     1     -10.388  14.642  33.937  0.00  0.00             0
ATOM    343    H   1     1     -10.832  14.621  33.018  0.00  0.00             0
ATOM    344    H   1     1       0.553  15.469  34.099  0.00  0.00             0
ATOM    345    O   1     1      -5.704  19.562  34.328  0.00  0.00             0
ATOM    346    H   1     1      -5.218  19.680  35.042  0.00  0.00             0
ATOM    347    H   1     1      -5.256   2.118  33.464  0.00  0.00             0
ATOM    348    O   1     1      -3.763   2.321  32.466  0.00  0.00             0
ATOM    349    H   1     1      -3.074   2.821  32.950  0.00  0.00             0
ATOM    350    H   1     1      -4.105   3.091  32.055  0.00  0.00             0
ATOM    351    O   1     1      -5.913   6.925  33.314  0.00  0.00             0
ATOM    352    H   1     1      -4.855   6.680  33.498  0.00  0.00             0
ATOM    353    H   1     1      -5.785   7.798  33.645  0.00  0.00             0
ATOM    354    O   1     1      -5.679   9.718  34.038  0.00  0.00             0
ATOM    355    H   1     1      -4.893   9.791  34.708  0.00  0.00             0
ATOM    356    H   1     1      -6.346  10.171  34.407  0.00  0.00             0
ATOM    357    O   1     1      -4.242  11.487  32.278  0.00  0.00             0
ATOM    358    H   1     1      -4.753  10.725  32.682  0.00  0.00             0
ATOM    359    H   1     1      -3.439  10.909  32.473  0.00  0.00             0
ATOM    360    O   1     1      -6.302  16.839  34.358  0.00  0.00             0
ATOM    361    H   1     1      -5.991  17.714  34.652  0.00  0.00             0
ATOM    362    H   1     1      -7.198  16.947  34.090  0.00  0.00             0
ATOM    363    O   1     1      -2.528  17.699  34.265  0.00  0.00             0
ATOM    364    H   1     1      -2.174  17.116  34.964  0.00  0.00             0
ATOM    365    H   1     1      -2.322  -0.379  33.596  0.00  0.00             0
ATOM    366    O   1     1      -1.056   3.785  32.744  0.00  0.00             0
ATOM    367    H   1     1      -0.581   3.529  32.001  0.00  0.00             0
ATOM    368    H   1     1      -0.415   3.912  33.420  0.00  0.00             0
ATOM    369    O   1     1      -3.167   6.145  32.809  0.00  0.00             0
ATOM    370    H   1     1      -2.734   5.329  32.928  0.00  0.00             0
ATOM    371    H   1     1      -2.377   6.775  32.475  0.00  0.00             0
ATOM    372    O   1     1      -1.095   7.823  32.245  0.00  0.00             0
ATOM    373    H   1     1      -0.544   7.584  33.188  0.00  0.00             0
ATOM    374    H   1     1      -1.533   8.868  32.438  0.00  0.00             0
ATOM    375    O   1     1      -2.085  10.357  33.252  0.00  0.00             0
ATOM    376    H   1     1      -1.305  10.914  33.347  0.00  0.00             0
ATOM    377    H   1     1      -2.271  10.008  34.103  0.00  0.00             0
ATOM    378    O   1     1      -4.320  13.818  30.583  0.00  0.00             0
ATOM    379    H   1     1      -4.375  13.072  31.118  0.00  0.00             0
ATOM    380    H   1     1      -5.160  14.262  30.792  0.00  0.00             0
ATOM    381    O   1     1     -10.518  -0.369  37.450  0.00  0.00             0
ATOM    382    H   1     1      -9.551  -0.114  37.560  0.00  0.00             0
ATOM    383    H   1     1      -0.484  -0.389  38.436  0.00  0.00             0
ATOM    384    O   1     1     -10.611   1.824  35.620  0.00  0.00             0
ATOM    385    H   1     1     -10.615   1.194  36.346  0.00  0.00             0
ATOM    386    H   1     1       0.676   2.138  35.775  0.00  0.00             0
ATOM    387    O   1     1       0.121   6.374  34.826  0.00  0.00             0
ATOM    388    H   1     1      -9.508   5.953  34.451  0.00  0.00             0
ATOM    389    H   1     1       0.295   7.330  34.851  0.00  0.00             0
ATOM    390    O   1     1      -9.160   9.323  34.840  0.00  0.00             0
ATOM    391    H   1     1      -9.119  10.117  34.327  0.00  0.00             0
ATOM    392    H   1     1       1.268   9.629  35.748  0.00  0.00             0
ATOM    393    O   1     1      -9.036  11.053  37.326  0.00  0.00             0
ATOM    394    H   1     1      -8.383  11.382  36.743  0.00  0.00             0
ATOM    395    H   1     1       1.226  11.114  38.286  0.00  0.00             0
ATOM    396    O   1     1     -11.743  15.718  35.951  0.00  0.00             0
ATOM    397    H   1     1     -11.304  15.191  35.088  0.00  0.00             0
ATOM    398    H   1     1      -0.925  16.221  36.330  0.00  0.00             0
ATOM    399    O   1     1      -7.943   0.568  37.564  0.00  0.00             0
ATOM    400    H   1     1      -7.347  -0.057  37.344  0.00  0.00             0
ATOM    401    H   1     1      -7.751   1.370  37.129  0.00  0.00             0
ATOM    402    O   1     1      -7.940   2.934  35.835  0.00  0.00             0
ATOM    403    H   1     1      -7.582   2.487  34.948  0.00  0.00             0
ATOM    404    H   1     1      -7.284   3.608  36.095  0.00  0.00             0
ATOM    405    O   1     1      -6.285   5.503  35.746  0.00  0.00             0
ATOM    406    H   1     1      -6.080   5.912  34.846  0.00  0.00             0
ATOM    407    H   1     1      -5.809   6.177  36.421  0.00  0.00             0
ATOM    408    O   1     1      -4.647   6.671  37.909  0.00  0.00             0
ATOM    409    H   1     1      -4.641   7.536  38.178  0.00  0.00             0
ATOM    410    H   1     1      -3.751   6.638  37.650  0.00  0.00             0
ATOM    411    O   1     1      -5.017  12.958  34.881  0.00  0.00             0
ATOM    412    H   1     1      -4.877  12.566  34.009  0.00  0.00             0
ATOM    413    H   1     1      -4.236  13.129  35.524  0.00  0.00             0
ATOM    414    O   1     1      -5.397  16.919  36.868  0.00  0.00             0
ATOM    415    H   1     1      -5.811  16.348  36.167  0.00  0.00             0
ATOM    416    H   1     1      -4.793  17.580  36.502  0.00  0.00             0
ATOM    417    O   1     1      -3.799   1.056  36.400  0.00  0.00             0
ATOM    418    H   1     1      -3.574   0.693  35.395  0.00  0.00             0
ATOM    419    H   1     1      -3.374   1.963  36.342  0.00  0.00             0
ATOM    420    O   1     1      -2.660   3.576  35.447  0.00  0.00             0
ATOM    421    H   1     1      -1.734   3.366  35.209  0.00  0.00             0
ATOM    422    H   1     1      -2.455   4.466  35.848  0.00  0.00             0
ATOM    423    O   1     1      -2.458   6.322  36.145  0.00  0.00             0
ATOM    424    H   1     1      -1.596   6.270  35.730  0.00  0.00             0
ATOM    425    H   1     1      -3.166   6.427  35.460  0.00  0.00             0
ATOM    426    O   1     1      -3.395   9.710  35.716  0.00  0.00             0
ATOM    427    H   1     1      -3.224   8.922  36.267  0.00  0.00             0
ATOM    428    H   1     1      -2.787  10.460  35.854  0.00  0.00             0
ATOM    429    O   1     1      -1.677  11.537  36.904  0.00  0.00             0
ATOM    430    H   1     1      -0.799  11.769  36.913  0.00  0.00             0
ATOM    431    H   1     1      -2.223  12.291  37.003  0.00  0.00             0
ATOM    432    O   1     1      -3.395  14.142  36.797  0.00  0.00             0
ATOM    433    H   1     1      -2.827  14.922  36.452  0.00  0.00             0
ATOM    434    H   1     1      -4.159  14.758  36.955  0.00  0.00             0
ATOM    435    O   1     1      -4.456   2.711  15.324  0.00  0.00             0
ATOM    436    H   1     1      -3.648   3.284  15.657  0.00  0.00             0
ATOM    437    H   1     1       5.163   3.074  15.906  0.00  0.00             0
ATOM    438    O   1     1      -5.080   4.814  13.606  0.00  0.00             0
ATOM    439    H   1     1      -4.778   3.927  13.724  0.00  0.00             0
ATOM    440    H   1     1       5.841   5.316  14.158  0.00  0.00             0
ATOM    441    O   1     1       7.030   6.783  17.226  0.00  0.00             0
ATOM    442    H   1     1      -3.681   6.222  17.843  0.00  0.00             0
ATOM    443    H   1     1       8.071   6.726  17.402  0.00  0.00             0
ATOM    444    O   1     1      -2.973  10.189  14.563  0.00  0.00             0
ATOM    445    H   1     1      -2.331   9.621  14.514  0.00  0.00             0
ATOM    446    H   1     1       7.718  11.012  14.245  0.00  0.00             0
ATOM    447    O   1     1       4.916  15.599  14.829  0.00  0.00             0
ATOM    448    H   1     1      -4.496  15.127  14.760  0.00  0.00             0
ATOM    449    H   1     1       5.273  16.314  15.114  0.00  0.00             0
ATOM    450    O   1     1      -4.419  18.082  16.182  0.00  0.00             0
ATOM    451    H   1     1      -3.730  17.918  16.755  0.00  0.00             0
ATOM    452    H   1     1       6.032  19.011  15.912  0.00  0.00             0
ATOM    453    O   1     1      -1.921   3.800  16.149  0.00  0.00             0
ATOM    454    H   1     1      -0.997   3.475  16.220  0.00  0.00             0
ATOM    455    H   1     1      -2.113   4.428  15.410  0.00  0.00             0
ATOM    456    O   1     1      -2.760   5.887  14.742  0.00  0.00             0
ATOM    457    H   1     1      -2.924   6.367  15.461  0.00  0.00             0
ATOM    458    H   1     1      -2.204   6.512  14.308  0.00  0.00             0
ATOM    459    O   1     1       2.177   6.724  16.813  0.00  0.00             0
ATOM    460    H   1     1       2.512   7.565  16.541  0.00  0.00             0
ATOM    461    H   1     1       2.111   6.153  16.105  0.00  0.00             0
ATOM    462    O   1     1      -0.541   7.524  14.121  0.00  0.00             0
ATOM    463    H   1     1       0.222   8.086  13.778  0.00  0.00             0
ATOM    464    H   1     1      -0.303   7.171  14.965  0.00  0.00             0
ATOM    465    O   1     1      -2.849  14.362  14.537  0.00  0.00             0
ATOM    466    H   1     1      -2.244  13.850  13.972  0.00  0.00             0
ATOM    467    H   1     1      -2.467  15.251  14.155  0.00  0.00             0
ATOM    468    O   1     1      -0.869  16.497  14.938  0.00  0.00             0
ATOM    469    H   1     1      -0.179  17.029  14.488  0.00  0.00             0
ATOM    470    H   1     1      -0.384  16.084  15.542  0.00  0.00             0
ATOM    471    O   1     1       0.486   0.867  17.630  0.00  0.00             0
ATOM    472    H   1     1       0.855   1.251  16.685  0.00  0.00             0
ATOM    473    H   1     1       0.815   1.469  18.238  0.00  0.00             0
ATOM    474    O   1     1       2.400   4.698  14.576  0.00  0.00             0
ATOM    475    H   1     1       3.401   4.766  14.389  0.00  0.00             0
ATOM    476    H   1     1       1.882   4.882  13.814  0.00  0.00             0
ATOM    477    O   1     1       1.870   8.636  13.559  0.00  0.00             0
ATOM    478    H   1     1       2.644   8.401  13.004  0.00  0.00             0
ATOM    479    H   1     1       2.195   9.125  14.324  0.00  0.00             0
ATOM    480    O   1     1      -1.020  11.943  13.479  0.00  0.00             0
ATOM    481    H   1     1      -0.382  11.847  14.240  0.00  0.00             0
ATOM    482    H   1     1      -0.816  11.312  12.641  0.00  0.00             0
ATOM    483    O   1     1       3.059  13.833  15.613  0.00  0.00             0
ATOM    484    H   1     1       3.395  14.460  15.200  0.00  0.00             0
ATOM    485    H   1     1       2.439  14.409  16.115  0.00  0.00             0
ATOM    486    O   1     1       1.507  17.852  13.684  0.00  0.00             0
ATOM    487    H   1     1       2.222  17.454  13.483  0.00  0.00             0
ATOM    488    H   1     1       1.489  18.510  14.459  0.00  0.00             0
ATOM    489    O   1     1      -6.682  20.544  17.509  0.00  0.00             0
ATOM    490    H   1     1      -5.952  20.134  18.007  0.00  0.00             0
ATOM    491    H   1     1       3.290   3.435  18.080  0.00  0.00             0
ATOM    492    O   1     1      -4.019   4.814  19.359  0.00  0.00             0
ATOM    493    H   1     1      -4.888   5.121  18.949  0.00  0.00             0
ATOM    494    H   1     1       6.121   3.989  19.097  0.00  0.00             0
ATOM    495    O   1     1       5.137   8.279  18.273  0.00  0.00             0
ATOM    496    H   1     1      -4.378   7.770  17.840  0.00  0.00             0
ATOM    497    H   1     1       4.977   8.844  17.490  0.00  0.00             0
ATOM    498    O   1     1      -5.119   9.838  16.389  0.00  0.00             0
ATOM    499    H   1     1      -4.285   9.892  15.837  0.00  0.00             0
ATOM    500    H   1     1       5.175  10.855  16.504  0.00  0.00             0
ATOM    501    O   1     1      -5.149  12.527  17.200  0.00  0.00             0
ATOM    502    H   1     1      -5.998  12.814  16.585  0.00  0.00             0
ATOM    503    H   1     1       5.177  13.106  18.021  0.00  0.00             0
ATOM    504    O   1     1      -7.130  17.583  17.395  0.00  0.00             0
ATOM    505    H   1     1      -6.304  17.995  17.279  0.00  0.00             0
ATOM    506    H   1     1       2.884  18.394  17.745  0.00  0.00             0
ATOM    507    O   1     1       1.168  20.457  19.780  0.00  0.00             0
ATOM    508    H   1     1       1.546  20.683  20.536  0.00  0.00             0
ATOM    509    H   1     1       0.752   3.442  19.574  0.00  0.00             0
ATOM    510    O   1     1       0.376   5.218  19.625  0.00  0.00             0
ATOM    511    H   1     1       0.148   5.524  18.853  0.00  0.00             0
ATOM    512    H   1     1      -0.438   5.311  20.222  0.00  0.00             0
ATOM    513    O   1     1      -0.609   7.165  17.755  0.00  0.00             0
ATOM    514    H   1     1       0.224   7.283  17.316  0.00  0.00             0
ATOM    515    H   1     1      -0.730   8.124  17.932  0.00  0.00             0
ATOM    516    O   1     1      -0.757   9.791  17.689  0.00  0.00             0
ATOM    517    H   1     1       0.178  10.182  17.617  0.00  0.00             0
ATOM    518    H   1     1      -1.376  10.480  17.368  0.00  0.00             0
ATOM    519    O   1     1      -2.639  12.487  16.766  0.00  0.00             0
ATOM    520    H   1     1      -2.793  13.030  16.078  0.00  0.00             0
ATOM    521    H   1     1      -3.523  12.252  16.998  0.00  0.00             0
ATOM    522    O   1     1      -1.836  17.472  17.371  0.00  0.00             0
ATOM    523    H   1     1      -1.659  17.063  16.474  0.00  0.00             0
ATOM    524    H   1     1      -1.060  17.900  17.574  0.00  0.00             0
ATOM    525    O   1     1       4.160  16.407  22.180  0.00  0.00             0
ATOM    526    H   1     1       4.451  17.119  22.888  0.00  0.00             0
ATOM    527    H   1     1       3.173  -1.766  22.479  0.00  0.00             0
ATOM    528    O   1     1       1.651   2.005  15.347  0.00  0.00             0
ATOM    529    H   1     1       1.710   2.786  14.682  0.00  0.00             0
ATOM    530    H   1     1       2.484   2.091  15.849  0.00  0.00             0
ATOM    531    O   1     1       3.659   5.387  18.908  0.00  0.00             0
ATOM    532    H   1     1       3.562   5.892  18.056  0.00  0.00             0
ATOM    533    H   1     1       3.275   5.714  19.786  0.00  0.00             0
ATOM    534    O   1     1       2.703   9.160  16.240  0.00  0.00             0
ATOM    535    H   1     1       3.588   9.064  16.343  0.00  0.00             0
ATOM    536    H   1     1       2.363   9.982  16.843  0.00  0.00             0
ATOM    537    O   1     1       0.619  12.463  15.674  0.00  0.00             0
ATOM    538    H   1     1      -0.110  13.077  16.023  0.00  0.00             0
ATOM    539    H   1     1       1.384  12.951  15.790  0.00  0.00             0
ATOM    540    O   1     1       1.274  15.517  17.120  0.00  0.00             0
ATOM    541    H   1     1       1.996  16.220  17.015  0.00  0.00             0
ATOM    542    H   1     1       0.823  15.542  17.929  0.00  0.00             0
ATOM    543    O   1     1      -3.703   0.339  22.869  0.00  0.00             0
ATOM    544    H   1     1      -3.260   1.137  22.417  0.00  0.00             0
ATOM    545    H   1     1       6.716   0.449  23.854  0.00  0.00             0
ATOM    546    O   1     1      -5.957   6.477  23.198  0.00  0.00             0
ATOM    547    H   1     1      -6.737   6.216  22.765  0.00  0.00             0
ATOM    548    H   1     1       4.711   6.898  22.290  0.00  0.00             0
ATOM    549    O   1     1       5.631   7.837  21.088  0.00  0.00             0
ATOM    550    H   1     1      -4.668   8.170  20.246  0.00  0.00             0
ATOM    551    H   1     1       5.986   8.538  21.743  0.00  0.00             0
ATOM    552    O   1     1      -4.164  10.430  22.537  0.00  0.00             0
ATOM    553    H   1     1      -3.444  10.984  22.218  0.00  0.00             0
ATOM    554    H   1     1       5.230  10.648  22.490  0.00  0.00             0
ATOM    555    O   1     1       5.153  14.058  19.568  0.00  0.00             0
ATOM    556    H   1     1      -5.399  14.941  19.538  0.00  0.00             0
ATOM    557    H   1     1       5.552  13.942  20.449  0.00  0.00             0
ATOM    558    O   1     1      -5.418  17.032  19.452  0.00  0.00             0
ATOM    559    H   1     1      -6.195  16.781  18.829  0.00  0.00             0
ATOM    560    H   1     1       4.319  16.951  20.409  0.00  0.00             0
ATOM    561    O   1     1      -4.452   1.784  18.887  0.00  0.00             0
ATOM    562    H   1     1      -3.555   1.848  18.679  0.00  0.00             0
ATOM    563    H   1     1      -4.886   0.904  18.891  0.00  0.00             0
ATOM    564    O   1     1      -1.962   5.390  21.090  0.00  0.00             0
ATOM    565    H   1     1      -2.636   5.307  20.430  0.00  0.00             0
ATOM    566    H   1     1      -1.997   6.259  21.485  0.00  0.00             0
ATOM    567    O   1     1      -1.364   8.023  22.218  0.00  0.00             0
ATOM    568    H   1     1      -1.687   8.672  22.861  0.00  0.00             0
ATOM    569    H   1     1      -0.918   8.712  21.575  0.00  0.00             0
ATOM    570    O   1     1      -0.057   9.626  20.620  0.00  0.00             0
ATOM    571    H   1     1      -0.331   9.640  19.760  0.00  0.00             0
ATOM    572    H   1     1       0.828   9.440  20.651  0.00  0.00             0
ATOM    573    O   1     1      -1.486  13.720  19.350  0.00  0.00             0
ATOM    574    H   1     1      -1.953  13.233  18.757  0.00  0.00             0
ATOM    575    H   1     1      -1.823  14.569  19.219  0.00  0.00             0
ATOM    576    O   1     1      -2.542  16.398  19.771  0.00  0.00             0
ATOM    577    H   1     1      -2.374  16.914  19.001  0.00  0.00             0
ATOM    578    H   1     1      -3.504  16.686  19.848  0.00  0.00             0
ATOM    579    O   1     1       2.488   3.166  21.946  0.00  0.00             0
ATOM    580    H   1     1       3.364   3.312  22.415  0.00  0.00             0
ATOM    581    H   1     1       2.229   4.071  21.688  0.00  0.00             0
ATOM    582    O   1     1       2.219   6.034  21.238  0.00  0.00             0
ATOM    583    H   1     1       1.857   6.654  21.965  0.00  0.00             0
ATOM    584    H   1     1       1.572   5.823  20.523  0.00  0.00             0
ATOM    585    O   1     1       3.133   9.002  20.379  0.00  0.00             0
ATOM    586    H   1     1       3.151   9.171  21.343  0.00  0.00             0
ATOM    587    H   1     1       3.846   8.532  20.167  0.00  0.00             0
ATOM    588    O   1     1       2.053  10.520  18.223  0.00  0.00             0
ATOM    589    H   1     1       2.546  10.047  18.905  0.00  0.00             0
ATOM    590    H   1     1       2.399  11.484  18.445  0.00  0.00             0
ATOM    591    O   1     1       2.871  12.634  19.952  0.00  0.00             0
ATOM    592    H   1     1       3.671  13.365  19.786  0.00  0.00             0
ATOM    593    H   1     1       1.990  13.070  20.155  0.00  0.00             0
ATOM    594    O   1     1       0.912  14.887  19.802  0.00  0.00             0
ATOM    595    H   1     1       0.890  15.840  20.194  0.00  0.00             0
ATOM    596    H   1     1      -0.009  14.465  19.610  0.00  0.00             0
ATOM    597    O   1     1      -6.655  -0.093  25.667  0.00  0.00             0
ATOM    598    H   1     1      -5.635   0.110  25.640  0.00  0.00             0
ATOM    599    H   1     1       3.170   0.840  26.137  0.00  0.00             0
ATOM    600    O   1     1      -7.935   2.155  26.871  0.00  0.00             0
ATOM    601    H   1     1      -7.477   3.017  26.847  0.00  0.00             0
ATOM    602    H   1     1       2.695   1.577  27.764  0.00  0.00             0
ATOM    603    O   1     1       2.635   9.379  23.375  0.00  0.00             0
ATOM    604    H   1     1      -7.021   8.923  23.816  0.00  0.00             0
ATOM    605    H   1     1       2.997  10.196  23.068  0.00  0.00             0
ATOM    606    O   1     1      -4.874  13.913  24.856  0.00  0.00             0
ATOM    607    H   1     1      -4.441  13.165  25.364  0.00  0.00             0
ATOM    608    H   1     1       5.219  13.611  23.932  0.00  0.00             0
ATOM    609    O   1     1       5.989  14.256  21.984  0.00  0.00             0
ATOM    610    H   1     1      -4.760  15.207  21.981  0.00  0.00             0
ATOM    611    H   1     1       6.708  14.546  22.458  0.00  0.00             0
ATOM    612    O   1     1      -8.924  16.476  25.653  0.00  0.00             0
ATOM    613    H   1     1      -9.014  15.601  25.943  0.00  0.00             0
ATOM    614    H   1     1       2.299  16.520  25.511  0.00  0.00             0
ATOM    615    O   1     1      -2.538   2.987  22.284  0.00  0.00             0
ATOM    616    H   1     1      -1.604   2.892  22.611  0.00  0.00             0
ATOM    617    H   1     1      -2.413   3.832  21.509  0.00  0.00             0
ATOM    618    O   1     1      -3.589   4.938  24.044  0.00  0.00             0
ATOM    619    H   1     1      -3.041   4.649  23.373  0.00  0.00             0
ATOM    620    H   1     1      -4.502   5.284  23.815  0.00  0.00             0
ATOM    621    O   1     1      -5.457   9.044  25.413  0.00  0.00             0
ATOM    622    H   1     1      -4.984   9.867  25.437  0.00  0.00             0
ATOM    623    H   1     1      -4.812   8.194  25.217  0.00  0.00             0
ATOM    624    O   1     1      -1.789  11.721  21.411  0.00  0.00             0
ATOM    625    H   1     1      -1.671  12.494  21.110  0.00  0.00             0
ATOM    626    H   1     1      -1.114  11.156  21.296  0.00  0.00             0
ATOM    627    O   1     1      -1.962  15.898  22.555  0.00  0.00             0
ATOM    628    H   1     1      -2.604  16.564  22.894  0.00  0.00             0
ATOM    629    H   1     1      -1.981  16.228  21.684  0.00  0.00             0
ATOM    630    O   1     1       0.808  18.488  21.428  0.00  0.00             0
ATOM    631    H   1     1       0.806  19.122  20.801  0.00  0.00             0
ATOM    632    H   1     1       0.282  18.895  22.283  0.00  0.00             0
ATOM    633    O   1     1       0.010   2.529  23.267  0.00  0.00             0
ATOM    634    H   1     1       1.032   2.511  23.011  0.00  0.00             0
ATOM    635    H   1     1      -0.196   3.056  24.246  0.00  0.00             0
ATOM    636    O   1     1      -0.180   3.161  25.913  0.00  0.00             0
ATOM    637    H   1     1       0.700   2.748  26.185  0.00  0.00             0
ATOM    638    H   1     1       0.140   4.081  25.873  0.00  0.00             0
ATOM    639    O   1     1       0.956   7.347  23.468  0.00  0.00             0
ATOM    640    H   1     1       1.469   8.133  23.409  0.00  0.00             0
ATOM    641    H   1     1       0.186   7.593  22.986  0.00  0.00             0
ATOM    642    O   1     1       3.805  11.844  22.339  0.00  0.00             0
ATOM    643    H   1     1       3.324  12.299  21.600  0.00  0.00             0
ATOM    644    H   1     1       3.141  12.236  22.838  0.00  0.00             0
ATOM    645    O   1     1       1.818  13.008  23.558  0.00  0.00             0
ATOM    646    H   1     1       1.762  13.256  24.566  0.00  0.00             0
ATOM    647    H   1     1       1.333  13.701  22.977  0.00  0.00             0
ATOM    648    O   1     1       1.499  15.915  22.680  0.00  0.00             0
ATOM    649    H   1     1       1.366  15.850  23.508  0.00  0.00             0
ATOM    650    H   1     1       1.270  16.856  22.660  0.00  0.00             0
ATOM    651    O   1     1      -8.455  16.690  30.066  0.00  0.00             0
ATOM    652    H   1     1      -8.113  16.062  30.662  0.00  0.00             0
ATOM    653    H   1     1       2.482  -0.695  29.567  0.00  0.00             0
ATOM    654    O   1     1      -6.991   1.033  29.366  0.00  0.00             0
ATOM    655    H   1     1      -6.153   0.600  29.615  0.00  0.00             0
ATOM    656    H   1     1       3.092   1.712  29.996  0.00  0.00             0
ATOM    657    O   1     1       3.038   9.090  27.444  0.00  0.00             0
ATOM    658    H   1     1      -6.729   9.320  26.665  0.00  0.00             0
ATOM    659    H   1     1       3.449   9.493  28.371  0.00  0.00             0
ATOM    660    O   1     1      -4.470  11.732  26.851  0.00  0.00             0
ATOM    661    H   1     1      -4.108  12.255  27.495  0.00  0.00             0
ATOM    662    H   1     1       6.356  10.930  27.215  0.00  0.00             0
ATOM    663    O   1     1       1.670  13.891  26.375  0.00  0.00             0
ATOM    664    H   1     1      -7.878  14.070  26.800  0.00  0.00             0
ATOM    665    H   1     1       1.276  13.118  26.827  0.00  0.00             0
ATOM    666    O   1     1     -10.154  17.509  28.047  0.00  0.00             0
ATOM    667    H   1     1      -9.663  17.325  27.239  0.00  0.00             0
ATOM    668    H   1     1       0.436  17.142  28.806  0.00  0.00             0
ATOM    669    O   1     1      -3.718  20.552  28.878  0.00  0.00             0
ATOM    670    H   1     1      -2.675  20.534  28.786  0.00  0.00             0
ATOM    671    H   1     1      -3.798   2.953  27.935  0.00  0.00             0
ATOM    672    O   1     1      -4.239   3.597  26.188  0.00  0.00             0
ATOM    673    H   1     1      -5.088   4.033  26.343  0.00  0.00             0
ATOM    674    H   1     1      -3.962   3.797  25.397  0.00  0.00             0
ATOM    675    O   1     1      -3.368   7.112  25.484  0.00  0.00             0
ATOM    676    H   1     1      -3.363   6.236  24.910  0.00  0.00             0
ATOM    677    H   1     1      -2.613   7.771  25.211  0.00  0.00             0
ATOM    678    O   1     1      -2.238   9.496  24.377  0.00  0.00             0
ATOM    679    H   1     1      -1.462   9.909  24.346  0.00  0.00             0
ATOM    680    H   1     1      -2.865   9.955  23.666  0.00  0.00             0
ATOM    681    O   1     1      -6.136  15.195  26.956  0.00  0.00             0
ATOM    682    H   1     1      -5.974  14.601  26.191  0.00  0.00             0
ATOM    683    H   1     1      -6.526  16.173  26.758  0.00  0.00             0
ATOM    684    O   1     1      -3.845  18.308  25.614  0.00  0.00             0
ATOM    685    H   1     1      -3.272  17.653  26.073  0.00  0.00             0
ATOM    686    H   1     1      -3.615  19.162  26.125  0.00  0.00             0
ATOM    687    O   1     1      -1.054  19.814  28.368  0.00  0.00             0
ATOM    688    H   1     1      -0.695  18.883  28.131  0.00  0.00             0
ATOM    689    H   1     1      -0.873   2.451  27.609  0.00  0.00             0
ATOM    690    O   1     1       1.274   5.472  25.449  0.00  0.00             0
ATOM    691    H   1     1       1.272   6.007  24.661  0.00  0.00             0
ATOM    692    H   1     1       1.487   5.977  26.183  0.00  0.00             0
ATOM    693    O   1     1       1.460   7.009  27.595  0.00  0.00             0
ATOM    694    H   1     1       1.993   7.800  27.752  0.00  0.00             0
ATOM    695    H   1     1       0.733   6.935  28.263  0.00  0.00             0
ATOM    696    O   1     1      -0.208  11.195  24.896  0.00  0.00             0
ATOM    697    H   1     1       0.467  11.404  24.522  0.00  0.00             0
ATOM    698    H   1     1      -0.608  12.202  24.735  0.00  0.00             0
ATOM    699    O   1     1      -1.327  13.894  24.911  0.00  0.00             0
ATOM    700    H   1     1      -1.501  14.629  25.669  0.00  0.00             0
ATOM    701    H   1     1      -1.486  14.412  24.125  0.00  0.00             0
ATOM    702    O   1     1      -2.055  16.109  27.017  0.00  0.00             0
ATOM    703    H   1     1      -1.370  16.512  27.372  0.00  0.00             0
ATOM    704    H   1     1      -2.377  15.592  27.678  0.00  0.00             0
ATOM    705   Al   1     1       5.730  12.898   7.682  0.00  0.00             0
ATOM    706   Al   1     1       3.205   8.589   7.686  0.00  0.00             0
ATOM    707   Al   1     1       3.176  14.523   7.734  0.00  0.00             0
ATOM    708   Al   1     1       5.650   9.984   7.870  0.00  0.00             0
ATOM    709   Si   1     1       1.551  14.411  10.578  0.00  0.00             0
ATOM    710   Si   1     1       3.886   9.769  10.490  0.00  0.00             0
ATOM    711   Si   1     1       4.135  15.889  10.610  0.00  0.00             0
ATOM    712   Si   1     1       6.377  11.299  10.624  0.00  0.00             0
ATOM    713    O   1     1       6.750  14.188   8.965  0.00  0.00             0
ATOM    714    O   1     1       4.004   9.685   8.875  0.00  0.00             0
ATOM    715    O   1     1       6.143  11.382   8.991  0.00  0.00             0
ATOM    716    O   1     1       3.927  16.067   8.937  0.00  0.00             0
ATOM    717    O   1     1       6.386  12.857  11.094  0.00  0.00             0
ATOM    718    O   1     1       4.138  17.394  10.970  0.00  0.00             0
ATOM    719    O   1     1       5.482  15.287  10.876  0.00  0.00             0
ATOM    720    O   1     1       2.719  10.766  10.765  0.00  0.00             0
ATOM    721    O   1     1       5.236  10.447  11.158  0.00  0.00             0
ATOM    722    O   1     1       2.814  15.089  11.058  0.00  0.00             0
ATOM    723    O   1     1       6.524   8.650   8.896  0.00  0.00             0
ATOM    724    O   1     1       4.083  13.288   8.868  0.00  0.00             0
ATOM    725    O   1     1       2.533  15.893   6.732  0.00  0.00             0
ATOM    726    O   1     1       4.843  11.438   6.878  0.00  0.00             0
ATOM    727    O   1     1       7.490  12.835   6.938  0.00  0.00             0
ATOM    728    O   1     1       4.781   8.773   6.554  0.00  0.00             0
ATOM    729    O   1     1       7.207   9.920   6.741  0.00  0.00             0
ATOM    730    O   1     1       5.113  14.411   6.644  0.00  0.00             0
ATOM    731    H   1     1       5.866  17.210   8.912  0.00  0.00             0
ATOM    732    H   1     1       3.783  12.971   9.600  0.00  0.00             0
ATOM    733    H   1     1       6.790  15.666   7.099  0.00  0.00             0
ATOM    734    H   1     1       3.858  11.289   6.873  0.00  0.00             0
ATOM    735    H   1     1       8.011  12.055   7.018  0.00  0.00             0
ATOM    736    H   1     1       5.340  17.159   5.758  0.00  0.00             0
ATOM    737    H   1     1       5.303  14.231   5.796  0.00  0.00             0
ATOM    738    H   1     1       6.890  10.197   5.948  0.00  0.00             0
ATOM    739   Al   1     1       7.567  12.852   0.648  0.00  0.00             0
ATOM    740   Al   1     1       4.956   8.410   0.382  0.00  0.00             0
ATOM    741   Al   1     1       4.945  14.378   0.612  0.00  0.00             0
ATOM    742   Al   1     1       7.557   9.864   0.677  0.00  0.00             0
ATOM    743   Si   1     1       3.207  14.330   3.397  0.00  0.00             0
ATOM    744   Si   1     1       5.730   9.838   3.376  0.00  0.00             0
ATOM    745   Si   1     1       5.851  15.759   3.331  0.00  0.00             0
ATOM    746   Si   1     1       8.271  11.399   3.394  0.00  0.00             0
ATOM    747    O   1     1       8.486  14.215   1.791  0.00  0.00             0
ATOM    748    O   1     1       5.916   9.803   1.670  0.00  0.00             0
ATOM    749    O   1     1       8.252  11.468   1.733  0.00  0.00             0
ATOM    750    O   1     1       5.634  15.791   1.764  0.00  0.00             0
ATOM    751    O   1     1       8.341  12.849   3.848  0.00  0.00             0
ATOM    752    O   1     1       5.737  17.230   3.750  0.00  0.00             0
ATOM    753    O   1     1       7.110  15.044   3.687  0.00  0.00             0
ATOM    754    O   1     1       4.431  10.594   3.777  0.00  0.00             0
ATOM    755    O   1     1       7.009  10.594   3.859  0.00  0.00             0
ATOM    756    O   1     1       4.514  14.972   3.818  0.00  0.00             0
ATOM    757    O   1     1       8.416   8.524   1.730  0.00  0.00             0
ATOM    758    O   1     1       5.946  13.038   1.651  0.00  0.00             0
ATOM    759    O   1     1       4.279  15.881  -0.519  0.00  0.00             0
ATOM    760    O   1     1       6.732  11.471  -0.514  0.00  0.00             0
ATOM    761    O   1     1       9.120  13.006  -0.475  0.00  0.00             0
ATOM    762    O   1     1       6.561   8.541  -0.503  0.00  0.00             0
ATOM    763    O   1     1       9.083   9.814  -0.402  0.00  0.00             0
ATOM    764    O   1     1       6.662  14.359  -0.410  0.00  0.00             0
ATOM    765    H   1     1       8.295  16.539   1.543  0.00  0.00             0
ATOM    766    H   1     1       5.286  12.483   2.053  0.00  0.00             0
ATOM    767    H   1     1       8.542  15.697  -1.152  0.00  0.00             0
ATOM    768    H   1     1       6.775  11.489  -1.542  0.00  0.00             0
ATOM    769    H   1     1       9.035  13.076  -1.499  0.00  0.00             0
ATOM    770    H   1     1       6.420  17.493  -1.639  0.00  0.00             0
ATOM    771    H   1     1       6.692  15.338  -0.521  0.00  0.00             0
ATOM    772    H   1     1       9.828  10.476  -0.610  0.00  0.00             0
ATOM    773   Al   1     1       5.677   4.238   7.716  0.00  0.00             0
ATOM    774   Al   1     1       3.258  -0.378   7.744  0.00  0.00             0
ATOM    775   Al   1     1       3.070   5.556   7.803  0.00  0.00             0
ATOM    776   Al   1     1       5.758   1.192   7.664  0.00  0.00             0
ATOM    777   Si   1     1       1.343   5.332  10.407  0.00  0.00             0
ATOM    778   Si   1     1       3.930   1.029  10.524  0.00  0.00             0
ATOM    779   Si   1     1       3.854   6.841  10.530  0.00  0.00             0
ATOM    780   Si   1     1       6.456   2.491  10.538  0.00  0.00             0
ATOM    781    O   1     1       6.699   5.348   8.850  0.00  0.00             0
ATOM    782    O   1     1       4.075   0.930   8.916  0.00  0.00             0
ATOM    783    O   1     1       6.304   2.537   8.897  0.00  0.00             0
ATOM    784    O   1     1       3.685   6.980   8.925  0.00  0.00             0
ATOM    785    O   1     1       6.579   4.019  10.993  0.00  0.00             0
ATOM    786    O   1     1       3.671   8.285  11.091  0.00  0.00             0
ATOM    787    O   1     1       5.294   6.340  10.721  0.00  0.00             0
ATOM    788    O   1     1       2.671   1.683  10.788  0.00  0.00             0
ATOM    789    O   1     1       5.183   1.839  10.906  0.00  0.00             0
ATOM    790    O   1     1       2.680   5.869  10.986  0.00  0.00             0
ATOM    791    O   1     1       6.680  -0.327   8.851  0.00  0.00             0
ATOM    792    O   1     1       4.026   4.166   8.665  0.00  0.00             0
ATOM    793    O   1     1       2.290   7.146   6.639  0.00  0.00             0
ATOM    794    O   1     1       4.816   2.594   6.654  0.00  0.00             0
ATOM    795    O   1     1       7.229   4.270   6.584  0.00  0.00             0
ATOM    796    O   1     1       5.018  -0.215   6.715  0.00  0.00             0
ATOM    797    O   1     1       7.435   1.100   6.808  0.00  0.00             0
ATOM    798    O   1     1       4.810   5.477   6.631  0.00  0.00             0
ATOM    799    H   1     1       6.162   7.776   9.427  0.00  0.00             0
ATOM    800    H   1     1       3.464   3.376   8.574  0.00  0.00             0
ATOM    801    H   1     1       6.568   7.427   6.788  0.00  0.00             0
ATOM    802    H   1     1       3.878   2.513   6.609  0.00  0.00             0
ATOM    803    H   1     1       7.743   3.435   6.452  0.00  0.00             0
ATOM    804    H   1     1       5.160   8.647   5.721  0.00  0.00             0
ATOM    805    H   1     1       4.417   5.790   5.790  0.00  0.00             0
ATOM    806    H   1     1       7.261   0.746   5.949  0.00  0.00             0
ATOM    807   Al   1     1       7.618   3.971   0.564  0.00  0.00             0
ATOM    808   Al   1     1       4.792  -0.347   0.347  0.00  0.00             0
ATOM    809   Al   1     1       4.860   5.580   0.239  0.00  0.00             0
ATOM    810   Al   1     1       7.523   1.103   0.540  0.00  0.00             0
ATOM    811   Si   1     1       3.274   5.314   3.129  0.00  0.00             0
ATOM    812   Si   1     1       5.763   0.810   3.178  0.00  0.00             0
ATOM    813   Si   1     1       5.749   6.832   3.142  0.00  0.00             0
ATOM    814   Si   1     1       8.277   2.468   3.256  0.00  0.00             0
ATOM    815    O   1     1       8.632   5.127   1.635  0.00  0.00             0
ATOM    816    O   1     1       5.940   0.746   1.623  0.00  0.00             0
ATOM    817    O   1     1       8.128   2.465   1.659  0.00  0.00             0
ATOM    818    O   1     1       5.534   6.932   1.489  0.00  0.00             0
ATOM    819    O   1     1       8.273   3.871   3.703  0.00  0.00             0
ATOM    820    O   1     1       5.688   8.282   3.705  0.00  0.00             0
ATOM    821    O   1     1       7.181   6.189   3.504  0.00  0.00             0
ATOM    822    O   1     1       4.464   1.576   3.481  0.00  0.00             0
ATOM    823    O   1     1       7.026   1.631   3.639  0.00  0.00             0
ATOM    824    O   1     1       4.510   6.064   3.706  0.00  0.00             0
ATOM    825    O   1     1       8.308  -0.390   1.429  0.00  0.00             0
ATOM    826    O   1     1       6.032   4.102   1.782  0.00  0.00             0
ATOM    827    O   1     1       4.224   6.980  -0.797  0.00  0.00             0
ATOM    828    O   1     1       6.928   2.565  -0.675  0.00  0.00             0
ATOM    829    O   1     1       9.043   4.206  -0.755  0.00  0.00             0
ATOM    830    O   1     1       6.384  -0.372  -0.740  0.00  0.00             0
ATOM    831    O   1     1       9.056   0.935  -0.576  0.00  0.00             0
ATOM    832    O   1     1       6.550   5.416  -0.436  0.00  0.00             0
ATOM    833    H   1     1       7.947   7.920   2.425  0.00  0.00             0
ATOM    834    H   1     1       5.478   3.994   2.549  0.00  0.00             0
ATOM    835    H   1     1       9.254   7.035  -1.523  0.00  0.00             0
ATOM    836    H   1     1       6.076   2.480  -1.013  0.00  0.00             0
ATOM    837    H   1     1       8.817   4.039  -1.719  0.00  0.00             0
ATOM    838    H   1     1       7.495   8.178  -0.730  0.00  0.00             0
ATOM    839    H   1     1       7.218   5.957  -0.837  0.00  0.00             0
ATOM    840    H   1     1       9.165   1.879  -0.986  0.00  0.00             0
ATOM    841   Al   1     1       0.656  12.973   7.746  0.00  0.00             0
ATOM    842   Al   1     1      -1.947   8.581   7.798  0.00  0.00             0
ATOM    843   Al   1     1      -1.934  14.339   7.810  0.00  0.00             0
ATOM    844   Al   1     1       0.613  10.013   7.784  0.00  0.00             0
ATOM    845   Si   1     1      -3.650  14.331  10.587  0.00  0.00             0
ATOM    846   Si   1     1      -1.207   9.892  10.696  0.00  0.00             0
ATOM    847   Si   1     1      -1.138  15.830  10.626  0.00  0.00             0
ATOM    848   Si   1     1       1.332  11.376  10.510  0.00  0.00             0
ATOM    849    O   1     1       1.630  14.239   8.940  0.00  0.00             0
ATOM    850    O   1     1      -1.164   9.832   8.967  0.00  0.00             0
ATOM    851    O   1     1       1.275  11.419   8.823  0.00  0.00             0
ATOM    852    O   1     1      -1.274  15.816   9.013  0.00  0.00             0
ATOM    853    O   1     1       1.373  12.923  11.049  0.00  0.00             0
ATOM    854    O   1     1      -1.333  17.385  11.001  0.00  0.00             0
ATOM    855    O   1     1       0.334  15.216  10.885  0.00  0.00             0
ATOM    856    O   1     1      -2.502  10.774  10.871  0.00  0.00             0
ATOM    857    O   1     1       0.077  10.704  11.164  0.00  0.00             0
ATOM    858    O   1     1      -2.279  14.899  11.165  0.00  0.00             0
ATOM    859    O   1     1       1.265   8.529   8.945  0.00  0.00             0
ATOM    860    O   1     1      -0.937  13.136   8.968  0.00  0.00             0
ATOM    861    O   1     1       7.619  15.884   6.879  0.00  0.00             0
ATOM    862    O   1     1      -0.154  11.512   6.759  0.00  0.00             0
ATOM    863    O   1     1       2.377  13.175   6.707  0.00  0.00             0
ATOM    864    O   1     1      -0.503   8.723   6.639  0.00  0.00             0
ATOM    865    O   1     1       2.283   9.960   6.872  0.00  0.00             0
ATOM    866    O   1     1      -0.269  14.269   6.670  0.00  0.00             0
ATOM    867    H   1     1       1.074  16.920   9.315  0.00  0.00             0
ATOM    868    H   1     1      -0.660  12.782   9.650  0.00  0.00             0
ATOM    869    H   1     1       1.696  16.139   6.497  0.00  0.00             0
ATOM    870    H   1     1      -0.751  11.562   6.092  0.00  0.00             0
ATOM    871    H   1     1       2.759  12.736   5.877  0.00  0.00             0
ATOM    872    H   1     1      -0.116  17.105   5.813  0.00  0.00             0
ATOM    873    H   1     1      -0.005  14.548   5.789  0.00  0.00             0
ATOM    874    H   1     1       1.994  10.019   5.830  0.00  0.00             0
ATOM    875   Al   1     1       2.303  12.882   0.588  0.00  0.00             0
ATOM    876   Al   1     1      -0.200   8.361   0.671  0.00  0.00             0
ATOM    877   Al   1     1      -0.240  14.479   0.464  0.00  0.00             0
ATOM    878   Al   1     1       2.387   9.888   0.596  0.00  0.00             0
ATOM    879   Si   1     1      -1.876  14.374   3.371  0.00  0.00             0
ATOM    880   Si   1     1       0.641   9.802   3.414  0.00  0.00             0
ATOM    881   Si   1     1       0.654  15.847   3.168  0.00  0.00             0
ATOM    882   Si   1     1       3.093  11.317   3.486  0.00  0.00             0
ATOM    883    O   1     1       3.354  14.131   1.667  0.00  0.00             0
ATOM    884    O   1     1       0.740   9.691   1.829  0.00  0.00             0
ATOM    885    O   1     1       2.944  11.412   1.883  0.00  0.00             0
ATOM    886    O   1     1       0.502  15.845   1.640  0.00  0.00             0
ATOM    887    O   1     1       3.179  12.828   3.917  0.00  0.00             0
ATOM    888    O   1     1       0.668  17.302   3.641  0.00  0.00             0
ATOM    889    O   1     1       1.935  15.181   3.664  0.00  0.00             0
ATOM    890    O   1     1      -0.674  10.618   3.752  0.00  0.00             0
ATOM    891    O   1     1       1.878  10.508   3.989  0.00  0.00             0
ATOM    892    O   1     1      -0.567  15.118   3.741  0.00  0.00             0
ATOM    893    O   1     1       3.284   8.502   1.664  0.00  0.00             0
ATOM    894    O   1     1       0.643  12.978   1.626  0.00  0.00             0
ATOM    895    O   1     1       9.371  15.907  -0.513  0.00  0.00             0
ATOM    896    O   1     1       1.606  11.301  -0.500  0.00  0.00             0
ATOM    897    O   1     1       4.078  13.098  -0.637  0.00  0.00             0
ATOM    898    O   1     1       1.239   8.582  -0.412  0.00  0.00             0
ATOM    899    O   1     1       3.976   9.762  -0.367  0.00  0.00             0
ATOM    900    O   1     1       1.591  14.324  -0.471  0.00  0.00             0
ATOM    901    H   1     1       2.791  16.797   1.700  0.00  0.00             0
ATOM    902    H   1     1       0.177  12.314   2.209  0.00  0.00             0
ATOM    903    H   1     1       4.098  15.792  -1.535  0.00  0.00             0
ATOM    904    H   1     1       1.312  11.782  -1.095  0.00  0.00             0
ATOM    905    H   1     1       4.680  12.569  -1.217  0.00  0.00             0
ATOM    906    H   1     1       1.773  17.042  -1.442  0.00  0.00             0
ATOM    907    H   1     1       2.208  15.061  -0.533  0.00  0.00             0
ATOM    908    H   1     1       4.612  10.461  -0.951  0.00  0.00             0
ATOM    909   Al   1     1       0.496   3.851   7.589  0.00  0.00             0
ATOM    910   Al   1     1      -2.021  -0.640   7.815  0.00  0.00             0
ATOM    911   Al   1     1      -2.073   5.537   7.644  0.00  0.00             0
ATOM    912   Al   1     1       0.564   0.979   7.750  0.00  0.00             0
ATOM    913   Si   1     1      -3.730   5.451  10.492  0.00  0.00             0
ATOM    914   Si   1     1      -1.211   0.871  10.583  0.00  0.00             0
ATOM    915   Si   1     1      -1.194   6.944  10.551  0.00  0.00             0
ATOM    916   Si   1     1       1.265   2.375  10.518  0.00  0.00             0
ATOM    917    O   1     1       1.474   5.267   8.849  0.00  0.00             0
ATOM    918    O   1     1      -1.078   0.657   8.943  0.00  0.00             0
ATOM    919    O   1     1       1.124   2.429   8.876  0.00  0.00             0
ATOM    920    O   1     1      -1.253   7.116   8.941  0.00  0.00             0
ATOM    921    O   1     1       1.323   3.868  10.919  0.00  0.00             0
ATOM    922    O   1     1      -1.215   8.409  11.150  0.00  0.00             0
ATOM    923    O   1     1       0.150   6.251  10.844  0.00  0.00             0
ATOM    924    O   1     1      -2.494   1.807  10.808  0.00  0.00             0
ATOM    925    O   1     1       0.037   1.572  11.017  0.00  0.00             0
ATOM    926    O   1     1      -2.444   6.124  11.022  0.00  0.00             0
ATOM    927    O   1     1       1.565  -0.302   8.637  0.00  0.00             0
ATOM    928    O   1     1      -1.105   3.912   8.847  0.00  0.00             0
ATOM    929    O   1     1       7.511   7.152   6.734  0.00  0.00             0
ATOM    930    O   1     1      -0.146   2.472   6.625  0.00  0.00             0
ATOM    931    O   1     1       2.213   4.301   6.562  0.00  0.00             0
ATOM    932    O   1     1      -0.348  -0.361   6.570  0.00  0.00             0
ATOM    933    O   1     1       2.352   0.855   6.534  0.00  0.00             0
ATOM    934    O   1     1      -0.508   5.191   6.619  0.00  0.00             0
ATOM    935    H   1     1       0.687   7.749   8.824  0.00  0.00             0
ATOM    936    H   1     1      -1.644   3.212   9.014  0.00  0.00             0
ATOM    937    H   1     1       1.387   7.152   6.626  0.00  0.00             0
ATOM    938    H   1     1      -1.065   1.935   6.496  0.00  0.00             0
ATOM    939    H   1     1       2.596   4.008   5.661  0.00  0.00             0
ATOM    940    H   1     1      -0.160   8.542   5.707  0.00  0.00             0
ATOM    941    H   1     1      -0.597   5.434   5.479  0.00  0.00             0
ATOM    942    H   1     1       2.848   0.950   5.735  0.00  0.00             0
ATOM    943   Al   1     1       2.300   3.980   0.388  0.00  0.00             0
ATOM    944   Al   1     1      -0.312  -0.396   0.292  0.00  0.00             0
ATOM    945   Al   1     1      -0.221   5.457   0.535  0.00  0.00             0
ATOM    946   Al   1     1       2.208   1.116   0.455  0.00  0.00             0
ATOM    947   Si   1     1      -1.947   5.276   3.210  0.00  0.00             0
ATOM    948   Si   1     1       0.546   0.994   3.199  0.00  0.00             0
ATOM    949   Si   1     1       0.544   6.842   3.352  0.00  0.00             0
ATOM    950   Si   1     1       3.112   2.375   3.299  0.00  0.00             0
ATOM    951    O   1     1       3.395   5.186   1.511  0.00  0.00             0
ATOM    952    O   1     1       0.596   0.905   1.587  0.00  0.00             0
ATOM    953    O   1     1       2.946   2.542   1.593  0.00  0.00             0
ATOM    954    O   1     1       0.302   6.968   1.675  0.00  0.00             0
ATOM    955    O   1     1       3.225   3.825   3.633  0.00  0.00             0
ATOM    956    O   1     1       0.536   8.295   3.953  0.00  0.00             0
ATOM    957    O   1     1       1.984   6.121   3.357  0.00  0.00             0
ATOM    958    O   1     1      -0.701   1.751   3.591  0.00  0.00             0
ATOM    959    O   1     1       1.824   1.711   3.747  0.00  0.00             0
ATOM    960    O   1     1      -0.615   5.963   3.785  0.00  0.00             0
ATOM    961    O   1     1       3.192  -0.268   1.364  0.00  0.00             0
ATOM    962    O   1     1       0.683   3.937   1.534  0.00  0.00             0
ATOM    963    O   1     1       9.311   6.994  -0.512  0.00  0.00             0
ATOM    964    O   1     1       1.504   2.471  -0.542  0.00  0.00             0
ATOM    965    O   1     1       3.979   4.184  -0.766  0.00  0.00             0
ATOM    966    O   1     1       1.345  -0.169  -0.572  0.00  0.00             0
ATOM    967    O   1     1       3.897   0.863  -0.753  0.00  0.00             0
ATOM    968    O   1     1       1.486   5.392  -0.388  0.00  0.00             0
ATOM    969    H   1     1       3.017   7.694   2.171  0.00  0.00             0
ATOM    970    H   1     1       0.344   3.102   1.880  0.00  0.00             0
ATOM    971    H   1     1       4.156   7.286  -1.724  0.00  0.00             0
ATOM    972    H   1     1       0.591   2.586  -0.789  0.00  0.00             0
ATOM    973    H   1     1       3.722   3.538  -1.338  0.00  0.00             0
ATOM    974    H   1     1       1.806   8.303  -1.094  0.00  0.00             0
ATOM    975    H   1     1       2.176   6.010  -0.615  0.00  0.00             0
ATOM    976    H   1     1       4.206   0.993  -1.696  0.00  0.00             0
END
