# Supplementary material for: Competing Nuclear Quantum Effects and Hydrogen-Bond Jumps in Hydrated Kaolinite
Source: J Phys Chem Lett. 2023 Feb 6;14(6):1542–7. doi: 10.1021/acs.jpclett.2c03896 (PMC9940297; doi:10.1021/acs.jpclett.2c03896)
Supplement: Supplementary file 1 — jz2c03896_si_001.zip [file jz2c03896_si_001.zip › Clay_NQEs_HBond_Jumps_SI/silica-surface/QM/equil-2/init.21.pdb]

TITLE     Step:       20000  Bead:      21 positions{angstrom}  cell{angstrom}
CRYST1   10.307   17.884   76.812  91.93 105.05  89.80 P 1           1
ATOM      1   Al   1     1      -9.065   1.811  43.571  0.00  0.00             0
ATOM      2   Al   1     1      -6.446   6.313  43.480  0.00  0.00             0
ATOM      3   Al   1     1      -6.380   0.277  43.281  0.00  0.00             0
ATOM      4   Al   1     1      -8.954   4.877  43.445  0.00  0.00             0
ATOM      5   Si   1     1      -4.697   0.529  40.506  0.00  0.00             0
ATOM      6   Si   1     1      -7.310   4.938  40.741  0.00  0.00             0
ATOM      7   Si   1     1      -7.154  -1.103  40.610  0.00  0.00             0
ATOM      8   Si   1     1      -9.790   3.337  40.740  0.00  0.00             0
ATOM      9    O   1     1     -10.090   0.452  42.244  0.00  0.00             0
ATOM     10    O   1     1      -7.461   5.072  42.391  0.00  0.00             0
ATOM     11    O   1     1      -9.624   3.194  42.381  0.00  0.00             0
ATOM     12    O   1     1      -7.025  -1.211  42.117  0.00  0.00             0
ATOM     13    O   1     1      -9.826   1.854  40.125  0.00  0.00             0
ATOM     14    O   1     1      -7.170  -2.596  40.136  0.00  0.00             0
ATOM     15    O   1     1      -8.628  -0.377  40.301  0.00  0.00             0
ATOM     16    O   1     1      -6.046   4.126  40.303  0.00  0.00             0
ATOM     17    O   1     1      -8.609   4.182  40.266  0.00  0.00             0
ATOM     18    O   1     1      -6.022  -0.231  40.044  0.00  0.00             0
ATOM     19    O   1     1      -9.926   6.033  42.460  0.00  0.00             0
ATOM     20    O   1     1      -7.356   1.573  42.232  0.00  0.00             0
ATOM     21    O   1     1      -5.722  -1.294  44.284  0.00  0.00             0
ATOM     22    O   1     1      -8.104   3.294  44.461  0.00  0.00             0
ATOM     23    O   1     1     -10.571   1.583  44.579  0.00  0.00             0
ATOM     24    O   1     1      -8.130   6.072  44.624  0.00  0.00             0
ATOM     25    O   1     1     -10.636   5.016  44.558  0.00  0.00             0
ATOM     26    O   1     1      -8.051   0.427  44.431  0.00  0.00             0
ATOM     27    H   1     1      -9.308  -2.114  42.588  0.00  0.00             0
ATOM     28    H   1     1      -7.011   2.247  41.560  0.00  0.00             0
ATOM     29    H   1     1     -10.482  -1.788  45.151  0.00  0.00             0
ATOM     30    H   1     1      -7.078   3.429  44.434  0.00  0.00             0
ATOM     31    H   1     1     -10.918   1.867  45.530  0.00  0.00             0
ATOM     32    H   1     1      -7.874  -2.277  45.280  0.00  0.00             0
ATOM     33    H   1     1      -8.277  -0.448  44.782  0.00  0.00             0
ATOM     34    H   1     1     -10.799   4.699  45.497  0.00  0.00             0
ATOM     35   Al   1     1     -10.997   1.594  50.911  0.00  0.00             0
ATOM     36   Al   1     1      -8.223   5.954  50.915  0.00  0.00             0
ATOM     37   Al   1     1      -8.326   0.143  50.697  0.00  0.00             0
ATOM     38   Al   1     1     -10.838   4.712  50.849  0.00  0.00             0
ATOM     39   Si   1     1      -6.336   0.183  47.998  0.00  0.00             0
ATOM     40   Si   1     1      -9.142   4.682  48.156  0.00  0.00             0
ATOM     41   Si   1     1      -9.043  -1.274  47.985  0.00  0.00             0
ATOM     42   Si   1     1     -11.694   3.202  48.091  0.00  0.00             0
ATOM     43    O   1     1     -11.768   0.427  49.648  0.00  0.00             0
ATOM     44    O   1     1      -9.247   4.885  49.687  0.00  0.00             0
ATOM     45    O   1     1     -11.437   3.241  49.768  0.00  0.00             0
ATOM     46    O   1     1      -8.930  -1.281  49.658  0.00  0.00             0
ATOM     47    O   1     1     -11.540   1.801  47.522  0.00  0.00             0
ATOM     48    O   1     1      -9.301  -2.812  47.582  0.00  0.00             0
ATOM     49    O   1     1     -10.318  -0.519  47.669  0.00  0.00             0
ATOM     50    O   1     1      -7.884   3.737  47.899  0.00  0.00             0
ATOM     51    O   1     1     -10.439   4.108  47.670  0.00  0.00             0
ATOM     52    O   1     1      -7.810  -0.533  47.459  0.00  0.00             0
ATOM     53    O   1     1     -11.823   6.176  49.846  0.00  0.00             0
ATOM     54    O   1     1      -9.059   1.519  49.533  0.00  0.00             0
ATOM     55    O   1     1      -7.719  -1.552  51.906  0.00  0.00             0
ATOM     56    O   1     1     -10.046   3.117  52.059  0.00  0.00             0
ATOM     57    O   1     1     -12.601   1.523  51.868  0.00  0.00             0
ATOM     58    O   1     1      -9.841   6.015  51.913  0.00  0.00             0
ATOM     59    O   1     1     -12.550   4.732  51.942  0.00  0.00             0
ATOM     60    O   1     1      -9.990   0.393  51.925  0.00  0.00             0
ATOM     61    H   1     1     -11.544  -2.233  49.064  0.00  0.00             0
ATOM     62    H   1     1      -8.475   2.305  49.232  0.00  0.00             0
ATOM     63    H   1     1     -11.956  -1.030  52.475  0.00  0.00             0
ATOM     64    H   1     1     -10.123   3.235  53.110  0.00  0.00             0
ATOM     65    H   1     1     -13.430   1.489  52.181  0.00  0.00             0
ATOM     66    H   1     1      -9.932  -2.633  52.653  0.00  0.00             0
ATOM     67    H   1     1     -10.192   0.008  52.734  0.00  0.00             0
ATOM     68    H   1     1     -13.014   4.009  52.592  0.00  0.00             0
ATOM     69   Al   1     1      -8.966  10.615  43.654  0.00  0.00             0
ATOM     70   Al   1     1      -6.526  15.143  43.248  0.00  0.00             0
ATOM     71   Al   1     1      -6.365   9.343  43.383  0.00  0.00             0
ATOM     72   Al   1     1      -9.089  13.533  43.542  0.00  0.00             0
ATOM     73   Si   1     1      -4.566   9.376  40.655  0.00  0.00             0
ATOM     74   Si   1     1      -7.133  13.768  40.661  0.00  0.00             0
ATOM     75   Si   1     1      -7.229   7.943  40.733  0.00  0.00             0
ATOM     76   Si   1     1      -9.699  12.248  40.704  0.00  0.00             0
ATOM     77    O   1     1      -9.934   9.585  42.244  0.00  0.00             0
ATOM     78    O   1     1      -7.309  13.857  42.334  0.00  0.00             0
ATOM     79    O   1     1      -9.648  12.211  42.252  0.00  0.00             0
ATOM     80    O   1     1      -6.988   7.968  42.378  0.00  0.00             0
ATOM     81    O   1     1      -9.830  10.891  40.030  0.00  0.00             0
ATOM     82    O   1     1      -7.331   6.427  40.292  0.00  0.00             0
ATOM     83    O   1     1      -8.456   8.598  40.366  0.00  0.00             0
ATOM     84    O   1     1      -5.842  13.058  40.259  0.00  0.00             0
ATOM     85    O   1     1      -8.446  13.026  40.063  0.00  0.00             0
ATOM     86    O   1     1      -5.921   8.627  40.213  0.00  0.00             0
ATOM     87    O   1     1      -9.825  15.108  42.434  0.00  0.00             0
ATOM     88    O   1     1      -7.442  10.756  42.454  0.00  0.00             0
ATOM     89    O   1     1      -5.791   7.799  44.477  0.00  0.00             0
ATOM     90    O   1     1      -8.324  12.190  44.566  0.00  0.00             0
ATOM     91    O   1     1     -10.492  10.301  44.689  0.00  0.00             0
ATOM     92    O   1     1      -8.089  15.106  44.491  0.00  0.00             0
ATOM     93    O   1     1     -10.597  13.687  44.583  0.00  0.00             0
ATOM     94    O   1     1      -7.955   9.397  44.578  0.00  0.00             0
ATOM     95    H   1     1      -9.713   6.347  41.633  0.00  0.00             0
ATOM     96    H   1     1      -6.954  11.684  42.179  0.00  0.00             0
ATOM     97    H   1     1     -10.068   7.749  45.266  0.00  0.00             0
ATOM     98    H   1     1      -7.699  12.037  45.238  0.00  0.00             0
ATOM     99    H   1     1     -11.050  10.810  45.198  0.00  0.00             0
ATOM    100    H   1     1      -8.363   5.971  45.592  0.00  0.00             0
ATOM    101    H   1     1      -7.898   8.576  45.175  0.00  0.00             0
ATOM    102    H   1     1     -10.552  13.279  45.524  0.00  0.00             0
ATOM    103   Al   1     1     -10.715  10.592  50.894  0.00  0.00             0
ATOM    104   Al   1     1      -8.344  15.082  50.777  0.00  0.00             0
ATOM    105   Al   1     1      -8.220   8.972  50.757  0.00  0.00             0
ATOM    106   Al   1     1     -10.943  13.497  50.732  0.00  0.00             0
ATOM    107   Si   1     1      -6.475   9.168  47.702  0.00  0.00             0
ATOM    108   Si   1     1      -9.160  13.622  47.972  0.00  0.00             0
ATOM    109   Si   1     1      -8.961   7.584  47.918  0.00  0.00             0
ATOM    110   Si   1     1     -11.580  11.976  48.025  0.00  0.00             0
ATOM    111    O   1     1     -11.809   9.147  49.492  0.00  0.00             0
ATOM    112    O   1     1      -9.368  13.688  49.626  0.00  0.00             0
ATOM    113    O   1     1     -11.507  11.987  49.575  0.00  0.00             0
ATOM    114    O   1     1      -8.775   7.657  49.490  0.00  0.00             0
ATOM    115    O   1     1     -11.417  10.537  47.461  0.00  0.00             0
ATOM    116    O   1     1      -8.861   6.182  47.490  0.00  0.00             0
ATOM    117    O   1     1     -10.389   8.172  47.748  0.00  0.00             0
ATOM    118    O   1     1      -7.786  12.966  47.617  0.00  0.00             0
ATOM    119    O   1     1     -10.377  12.855  47.425  0.00  0.00             0
ATOM    120    O   1     1      -7.777   8.418  47.335  0.00  0.00             0
ATOM    121    O   1     1     -11.744  14.944  49.576  0.00  0.00             0
ATOM    122    O   1     1      -9.295  10.276  49.505  0.00  0.00             0
ATOM    123    O   1     1      -7.692   7.495  51.987  0.00  0.00             0
ATOM    124    O   1     1     -10.122  11.936  51.959  0.00  0.00             0
ATOM    125    O   1     1     -12.414  10.334  51.821  0.00  0.00             0
ATOM    126    O   1     1      -9.920  14.875  51.815  0.00  0.00             0
ATOM    127    O   1     1     -12.543  13.671  51.752  0.00  0.00             0
ATOM    128    O   1     1      -9.962   8.981  51.699  0.00  0.00             0
ATOM    129    H   1     1     -11.332   6.986  49.616  0.00  0.00             0
ATOM    130    H   1     1      -8.984  10.745  48.629  0.00  0.00             0
ATOM    131    H   1     1     -12.754   7.606  52.983  0.00  0.00             0
ATOM    132    H   1     1      -9.785  11.640  52.818  0.00  0.00             0
ATOM    133    H   1     1     -12.949  11.039  52.446  0.00  0.00             0
ATOM    134    H   1     1      -9.984   6.439  52.761  0.00  0.00             0
ATOM    135    H   1     1     -10.449   8.126  51.752  0.00  0.00             0
ATOM    136    H   1     1     -12.791  13.116  52.498  0.00  0.00             0
ATOM    137   Al   1     1      -3.853   1.775  43.485  0.00  0.00             0
ATOM    138   Al   1     1      -1.268   6.201  43.583  0.00  0.00             0
ATOM    139   Al   1     1      -1.260   0.259  43.421  0.00  0.00             0
ATOM    140   Al   1     1      -3.843   4.797  43.441  0.00  0.00             0
ATOM    141   Si   1     1       0.425   0.380  40.658  0.00  0.00             0
ATOM    142   Si   1     1      -2.192   4.845  40.847  0.00  0.00             0
ATOM    143   Si   1     1      -2.140  -1.152  40.582  0.00  0.00             0
ATOM    144   Si   1     1      -4.726   3.440  40.705  0.00  0.00             0
ATOM    145    O   1     1      -4.781   0.513  42.247  0.00  0.00             0
ATOM    146    O   1     1      -2.260   5.018  42.455  0.00  0.00             0
ATOM    147    O   1     1      -4.518   3.417  42.346  0.00  0.00             0
ATOM    148    O   1     1      -2.036  -1.206  42.169  0.00  0.00             0
ATOM    149    O   1     1      -4.770   2.028  40.303  0.00  0.00             0
ATOM    150    O   1     1      -2.123  -2.591  40.052  0.00  0.00             0
ATOM    151    O   1     1      -3.451  -0.337  40.239  0.00  0.00             0
ATOM    152    O   1     1      -0.830   3.995  40.466  0.00  0.00             0
ATOM    153    O   1     1      -3.360   4.100  40.261  0.00  0.00             0
ATOM    154    O   1     1      -0.967  -0.300  40.008  0.00  0.00             0
ATOM    155    O   1     1      -4.793   6.236  42.421  0.00  0.00             0
ATOM    156    O   1     1      -2.171   1.664  42.293  0.00  0.00             0
ATOM    157    O   1     1     -10.943  -1.369  44.455  0.00  0.00             0
ATOM    158    O   1     1      -3.027   3.322  44.464  0.00  0.00             0
ATOM    159    O   1     1      -5.413   1.681  44.443  0.00  0.00             0
ATOM    160    O   1     1      -2.944   6.144  44.687  0.00  0.00             0
ATOM    161    O   1     1      -5.488   4.920  44.526  0.00  0.00             0
ATOM    162    O   1     1      -2.923   0.414  44.354  0.00  0.00             0
ATOM    163    H   1     1      -4.232  -1.973  42.028  0.00  0.00             0
ATOM    164    H   1     1      -2.207   2.050  41.221  0.00  0.00             0
ATOM    165    H   1     1      -4.863  -1.723  44.342  0.00  0.00             0
ATOM    166    H   1     1      -2.290   3.118  44.870  0.00  0.00             0
ATOM    167    H   1     1      -5.890   2.022  45.169  0.00  0.00             0
ATOM    168    H   1     1      -3.060  -3.369  45.403  0.00  0.00             0
ATOM    169    H   1     1      -3.022  -0.415  44.866  0.00  0.00             0
ATOM    170    H   1     1      -5.501   4.511  45.356  0.00  0.00             0
ATOM    171   Al   1     1      -5.664   1.506  50.928  0.00  0.00             0
ATOM    172   Al   1     1      -3.035   6.102  50.785  0.00  0.00             0
ATOM    173   Al   1     1      -3.119  -0.168  50.604  0.00  0.00             0
ATOM    174   Al   1     1      -5.659   4.608  50.872  0.00  0.00             0
ATOM    175   Si   1     1      -1.354   0.318  47.990  0.00  0.00             0
ATOM    176   Si   1     1      -4.050   4.801  48.052  0.00  0.00             0
ATOM    177   Si   1     1      -3.788  -1.449  47.790  0.00  0.00             0
ATOM    178   Si   1     1      -6.524   3.090  48.112  0.00  0.00             0
ATOM    179    O   1     1      -6.566   0.184  49.652  0.00  0.00             0
ATOM    180    O   1     1      -4.131   4.951  49.608  0.00  0.00             0
ATOM    181    O   1     1      -6.241   2.992  49.726  0.00  0.00             0
ATOM    182    O   1     1      -3.680  -1.431  49.518  0.00  0.00             0
ATOM    183    O   1     1      -6.280   1.640  47.561  0.00  0.00             0
ATOM    184    O   1     1      -3.747  -2.814  47.197  0.00  0.00             0
ATOM    185    O   1     1      -5.133  -0.694  47.590  0.00  0.00             0
ATOM    186    O   1     1      -2.799   3.899  47.879  0.00  0.00             0
ATOM    187    O   1     1      -5.327   4.050  47.620  0.00  0.00             0
ATOM    188    O   1     1      -2.566  -0.502  47.472  0.00  0.00             0
ATOM    189    O   1     1      -6.581   5.887  49.854  0.00  0.00             0
ATOM    190    O   1     1      -3.892   1.416  49.697  0.00  0.00             0
ATOM    191    O   1     1     -12.680  -1.378  51.739  0.00  0.00             0
ATOM    192    O   1     1      -5.077   3.038  51.984  0.00  0.00             0
ATOM    193    O   1     1      -7.380   1.358  51.959  0.00  0.00             0
ATOM    194    O   1     1      -4.829   5.903  52.069  0.00  0.00             0
ATOM    195    O   1     1      -7.323   4.683  51.921  0.00  0.00             0
ATOM    196    O   1     1      -4.762   0.263  51.860  0.00  0.00             0
ATOM    197    H   1     1      -6.460  -1.992  49.568  0.00  0.00             0
ATOM    198    H   1     1      -3.871   2.247  49.120  0.00  0.00             0
ATOM    199    H   1     1      -7.315  -1.356  52.697  0.00  0.00             0
ATOM    200    H   1     1      -4.827   2.288  52.725  0.00  0.00             0
ATOM    201    H   1     1      -8.019   2.074  52.077  0.00  0.00             0
ATOM    202    H   1     1      -5.333  -2.412  52.244  0.00  0.00             0
ATOM    203    H   1     1      -4.513  -0.550  52.360  0.00  0.00             0
ATOM    204    H   1     1      -7.366   4.301  52.702  0.00  0.00             0
ATOM    205   Al   1     1      -3.684  10.851  43.375  0.00  0.00             0
ATOM    206   Al   1     1      -1.336  15.240  43.203  0.00  0.00             0
ATOM    207   Al   1     1      -1.325   9.122  43.550  0.00  0.00             0
ATOM    208   Al   1     1      -3.924  13.686  43.343  0.00  0.00             0
ATOM    209   Si   1     1       0.541   9.457  40.663  0.00  0.00             0
ATOM    210   Si   1     1      -1.944  13.808  40.463  0.00  0.00             0
ATOM    211   Si   1     1      -1.980   7.794  40.774  0.00  0.00             0
ATOM    212   Si   1     1      -4.525  12.344  40.558  0.00  0.00             0
ATOM    213    O   1     1      -4.683   9.527  42.276  0.00  0.00             0
ATOM    214    O   1     1      -2.200  13.932  42.202  0.00  0.00             0
ATOM    215    O   1     1      -4.423  12.263  42.168  0.00  0.00             0
ATOM    216    O   1     1      -1.838   7.737  42.351  0.00  0.00             0
ATOM    217    O   1     1      -4.539  10.784  40.165  0.00  0.00             0
ATOM    218    O   1     1      -1.995   6.293  40.281  0.00  0.00             0
ATOM    219    O   1     1      -3.342   8.471  40.390  0.00  0.00             0
ATOM    220    O   1     1      -0.713  13.093  40.390  0.00  0.00             0
ATOM    221    O   1     1      -3.218  12.970  40.017  0.00  0.00             0
ATOM    222    O   1     1      -0.778   8.584  40.268  0.00  0.00             0
ATOM    223    O   1     1      -4.689  15.004  42.210  0.00  0.00             0
ATOM    224    O   1     1      -2.224  10.539  42.290  0.00  0.00             0
ATOM    225    O   1     1     -10.822   7.664  44.676  0.00  0.00             0
ATOM    226    O   1     1      -2.960  12.255  44.432  0.00  0.00             0
ATOM    227    O   1     1      -5.439  10.585  44.516  0.00  0.00             0
ATOM    228    O   1     1      -2.859  15.029  44.461  0.00  0.00             0
ATOM    229    O   1     1      -5.388  13.788  44.550  0.00  0.00             0
ATOM    230    O   1     1      -2.860   9.395  44.510  0.00  0.00             0
ATOM    231    H   1     1      -4.529   7.165  42.249  0.00  0.00             0
ATOM    232    H   1     1      -1.754  10.963  41.691  0.00  0.00             0
ATOM    233    H   1     1      -4.855   7.733  44.868  0.00  0.00             0
ATOM    234    H   1     1      -2.039  12.663  44.356  0.00  0.00             0
ATOM    235    H   1     1      -5.341  10.579  45.518  0.00  0.00             0
ATOM    236    H   1     1      -3.224   5.767  45.488  0.00  0.00             0
ATOM    237    H   1     1      -3.024   9.037  45.412  0.00  0.00             0
ATOM    238    H   1     1      -5.605  13.411  45.462  0.00  0.00             0
ATOM    239   Al   1     1      -5.668  10.416  50.465  0.00  0.00             0
ATOM    240   Al   1     1      -3.114  14.934  50.657  0.00  0.00             0
ATOM    241   Al   1     1      -3.071   9.110  50.733  0.00  0.00             0
ATOM    242   Al   1     1      -5.734  13.498  50.642  0.00  0.00             0
ATOM    243   Si   1     1      -1.329   9.064  47.928  0.00  0.00             0
ATOM    244   Si   1     1      -3.877  13.552  47.767  0.00  0.00             0
ATOM    245   Si   1     1      -3.880   7.672  47.889  0.00  0.00             0
ATOM    246   Si   1     1      -6.485  12.172  47.905  0.00  0.00             0
ATOM    247    O   1     1      -6.612   9.297  49.454  0.00  0.00             0
ATOM    248    O   1     1      -4.030  13.738  49.383  0.00  0.00             0
ATOM    249    O   1     1      -6.163  11.986  49.557  0.00  0.00             0
ATOM    250    O   1     1      -3.819   7.621  49.609  0.00  0.00             0
ATOM    251    O   1     1      -6.393  10.744  47.332  0.00  0.00             0
ATOM    252    O   1     1      -3.936   6.195  47.333  0.00  0.00             0
ATOM    253    O   1     1      -5.143   8.405  47.563  0.00  0.00             0
ATOM    254    O   1     1      -2.629  12.688  47.552  0.00  0.00             0
ATOM    255    O   1     1      -5.252  13.086  47.371  0.00  0.00             0
ATOM    256    O   1     1      -2.632   8.477  47.436  0.00  0.00             0
ATOM    257    O   1     1      -6.561  14.967  49.619  0.00  0.00             0
ATOM    258    O   1     1      -3.997  10.496  49.582  0.00  0.00             0
ATOM    259    O   1     1     -12.914   7.685  52.043  0.00  0.00             0
ATOM    260    O   1     1      -5.010  12.194  51.770  0.00  0.00             0
ATOM    261    O   1     1      -7.355  10.338  51.670  0.00  0.00             0
ATOM    262    O   1     1      -4.734  14.915  51.702  0.00  0.00             0
ATOM    263    O   1     1      -7.403  13.546  51.479  0.00  0.00             0
ATOM    264    O   1     1      -4.854   9.202  51.706  0.00  0.00             0
ATOM    265    H   1     1      -6.172   6.742  49.599  0.00  0.00             0
ATOM    266    H   1     1      -3.367  11.218  49.573  0.00  0.00             0
ATOM    267    H   1     1      -7.166   7.560  52.714  0.00  0.00             0
ATOM    268    H   1     1      -4.844  12.109  52.698  0.00  0.00             0
ATOM    269    H   1     1      -7.600  10.984  52.136  0.00  0.00             0
ATOM    270    H   1     1      -4.588   6.176  52.959  0.00  0.00             0
ATOM    271    H   1     1      -5.015   8.428  52.336  0.00  0.00             0
ATOM    272    H   1     1      -7.925  12.792  51.270  0.00  0.00             0
ATOM    273    O   1     1      -9.236   0.756  31.736  0.00  0.00             0
ATOM    274    H   1     1      -8.989  -0.002  31.117  0.00  0.00             0
ATOM    275    H   1     1       1.601   1.497  31.446  0.00  0.00             0
ATOM    276    O   1     1      -7.562   2.890  31.125  0.00  0.00             0
ATOM    277    H   1     1      -6.681   3.193  31.280  0.00  0.00             0
ATOM    278    H   1     1       2.423   3.370  31.724  0.00  0.00             0
ATOM    279    O   1     1       4.941   6.849  30.202  0.00  0.00             0
ATOM    280    H   1     1      -4.564   6.926  29.742  0.00  0.00             0
ATOM    281    H   1     1       4.702   7.560  30.405  0.00  0.00             0
ATOM    282    O   1     1      -2.973   9.713  28.401  0.00  0.00             0
ATOM    283    H   1     1      -2.999   8.714  28.589  0.00  0.00             0
ATOM    284    H   1     1       8.226   9.998  28.662  0.00  0.00             0
ATOM    285    O   1     1      -5.698  10.255  29.792  0.00  0.00             0
ATOM    286    H   1     1      -4.817   9.971  29.319  0.00  0.00             0
ATOM    287    H   1     1       4.867  10.917  30.446  0.00  0.00             0
ATOM    288    O   1     1     -11.737  18.018  31.746  0.00  0.00             0
ATOM    289    H   1     1     -10.732  18.278  31.787  0.00  0.00             0
ATOM    290    H   1     1      -1.877  18.758  31.343  0.00  0.00             0
ATOM    291    O   1     1      -4.505   0.593  30.475  0.00  0.00             0
ATOM    292    H   1     1      -4.068   1.030  29.743  0.00  0.00             0
ATOM    293    H   1     1      -4.061   0.962  31.285  0.00  0.00             0
ATOM    294    O   1     1      -4.926   4.305  30.840  0.00  0.00             0
ATOM    295    H   1     1      -4.545   3.944  30.028  0.00  0.00             0
ATOM    296    H   1     1      -4.811   5.212  30.791  0.00  0.00             0
ATOM    297    O   1     1      -2.963   6.854  28.478  0.00  0.00             0
ATOM    298    H   1     1      -2.662   7.008  27.485  0.00  0.00             0
ATOM    299    H   1     1      -2.293   6.473  28.953  0.00  0.00             0
ATOM    300    O   1     1      -0.256  11.444  29.579  0.00  0.00             0
ATOM    301    H   1     1       0.382  11.053  28.948  0.00  0.00             0
ATOM    302    H   1     1      -0.383  12.367  29.517  0.00  0.00             0
ATOM    303    O   1     1      -3.812  14.204  28.078  0.00  0.00             0
ATOM    304    H   1     1      -4.405  14.844  27.821  0.00  0.00             0
ATOM    305    H   1     1      -4.025  13.914  29.133  0.00  0.00             0
ATOM    306    O   1     1      -6.011  16.096  31.639  0.00  0.00             0
ATOM    307    H   1     1      -5.800  16.831  31.263  0.00  0.00             0
ATOM    308    H   1     1      -5.713  16.213  32.507  0.00  0.00             0
ATOM    309    O   1     1       0.238   3.906  30.188  0.00  0.00             0
ATOM    310    H   1     1      -0.323   3.403  29.680  0.00  0.00             0
ATOM    311    H   1     1       0.925   3.510  30.037  0.00  0.00             0
ATOM    312    O   1     1       3.627   4.534  26.493  0.00  0.00             0
ATOM    313    H   1     1       3.031   4.977  25.772  0.00  0.00             0
ATOM    314    H   1     1       3.689   5.107  27.374  0.00  0.00             0
ATOM    315    O   1     1      -0.433   6.510  29.689  0.00  0.00             0
ATOM    316    H   1     1      -0.026   5.794  29.903  0.00  0.00             0
ATOM    317    H   1     1      -0.299   6.986  30.659  0.00  0.00             0
ATOM    318    O   1     1       1.229  11.185  27.457  0.00  0.00             0
ATOM    319    H   1     1       0.490  10.592  27.035  0.00  0.00             0
ATOM    320    H   1     1       1.792  10.468  27.422  0.00  0.00             0
ATOM    321    O   1     1       2.007  11.440  31.126  0.00  0.00             0
ATOM    322    H   1     1       2.036  10.388  31.031  0.00  0.00             0
ATOM    323    H   1     1       1.303  11.685  30.442  0.00  0.00             0
ATOM    324    O   1     1      -1.743  15.071  31.782  0.00  0.00             0
ATOM    325    H   1     1      -1.660  16.042  31.594  0.00  0.00             0
ATOM    326    H   1     1      -2.479  14.793  31.253  0.00  0.00             0
ATOM    327    O   1     1      -9.382  17.383  34.346  0.00  0.00             0
ATOM    328    H   1     1      -9.470  17.841  33.640  0.00  0.00             0
ATOM    329    H   1     1       0.285  -0.096  34.871  0.00  0.00             0
ATOM    330    O   1     1      -8.460   4.377  33.316  0.00  0.00             0
ATOM    331    H   1     1      -7.934   4.456  34.178  0.00  0.00             0
ATOM    332    H   1     1       2.217   5.206  32.740  0.00  0.00             0
ATOM    333    O   1     1       2.459   6.347  31.455  0.00  0.00             0
ATOM    334    H   1     1      -7.314   6.195  30.700  0.00  0.00             0
ATOM    335    H   1     1       2.840   6.709  32.077  0.00  0.00             0
ATOM    336    O   1     1      -9.746  11.799  33.392  0.00  0.00             0
ATOM    337    H   1     1      -9.403  11.720  32.475  0.00  0.00             0
ATOM    338    H   1     1       0.481  12.762  33.548  0.00  0.00             0
ATOM    339    O   1     1       3.054  11.900  35.224  0.00  0.00             0
ATOM    340    H   1     1      -6.260  12.219  34.988  0.00  0.00             0
ATOM    341    H   1     1       2.559  12.430  34.494  0.00  0.00             0
ATOM    342    O   1     1     -10.389  14.637  33.927  0.00  0.00             0
ATOM    343    H   1     1     -10.851  14.588  33.073  0.00  0.00             0
ATOM    344    H   1     1       0.488  15.523  34.115  0.00  0.00             0
ATOM    345    O   1     1      -5.728  19.562  34.337  0.00  0.00             0
ATOM    346    H   1     1      -5.224  19.568  35.001  0.00  0.00             0
ATOM    347    H   1     1      -5.259   2.175  33.492  0.00  0.00             0
ATOM    348    O   1     1      -3.813   2.319  32.464  0.00  0.00             0
ATOM    349    H   1     1      -3.117   2.807  32.838  0.00  0.00             0
ATOM    350    H   1     1      -4.211   3.044  32.120  0.00  0.00             0
ATOM    351    O   1     1      -5.948   6.967  33.302  0.00  0.00             0
ATOM    352    H   1     1      -4.914   6.708  33.488  0.00  0.00             0
ATOM    353    H   1     1      -5.931   7.924  33.692  0.00  0.00             0
ATOM    354    O   1     1      -5.687   9.728  34.036  0.00  0.00             0
ATOM    355    H   1     1      -5.016   9.915  34.662  0.00  0.00             0
ATOM    356    H   1     1      -6.511  10.095  34.366  0.00  0.00             0
ATOM    357    O   1     1      -4.256  11.512  32.289  0.00  0.00             0
ATOM    358    H   1     1      -4.821  10.884  32.707  0.00  0.00             0
ATOM    359    H   1     1      -3.416  11.042  32.520  0.00  0.00             0
ATOM    360    O   1     1      -6.320  16.837  34.341  0.00  0.00             0
ATOM    361    H   1     1      -5.867  17.658  34.736  0.00  0.00             0
ATOM    362    H   1     1      -7.195  16.985  34.288  0.00  0.00             0
ATOM    363    O   1     1      -2.550  17.713  34.290  0.00  0.00             0
ATOM    364    H   1     1      -2.146  17.093  35.019  0.00  0.00             0
ATOM    365    H   1     1      -2.205  -0.358  33.438  0.00  0.00             0
ATOM    366    O   1     1      -1.051   3.803  32.762  0.00  0.00             0
ATOM    367    H   1     1      -0.650   3.437  31.845  0.00  0.00             0
ATOM    368    H   1     1      -0.415   3.873  33.538  0.00  0.00             0
ATOM    369    O   1     1      -3.190   6.147  32.780  0.00  0.00             0
ATOM    370    H   1     1      -2.742   5.309  33.062  0.00  0.00             0
ATOM    371    H   1     1      -2.474   6.793  32.449  0.00  0.00             0
ATOM    372    O   1     1      -1.122   7.847  32.221  0.00  0.00             0
ATOM    373    H   1     1      -0.584   7.614  33.003  0.00  0.00             0
ATOM    374    H   1     1      -1.475   8.747  32.497  0.00  0.00             0
ATOM    375    O   1     1      -2.077  10.339  33.262  0.00  0.00             0
ATOM    376    H   1     1      -1.355  10.909  33.332  0.00  0.00             0
ATOM    377    H   1     1      -2.301   9.938  34.148  0.00  0.00             0
ATOM    378    O   1     1      -4.319  13.837  30.584  0.00  0.00             0
ATOM    379    H   1     1      -4.258  13.012  31.094  0.00  0.00             0
ATOM    380    H   1     1      -5.103  14.287  30.800  0.00  0.00             0
ATOM    381    O   1     1     -10.501  -0.332  37.439  0.00  0.00             0
ATOM    382    H   1     1      -9.497  -0.096  37.477  0.00  0.00             0
ATOM    383    H   1     1      -0.476  -0.322  38.368  0.00  0.00             0
ATOM    384    O   1     1     -10.588   1.814  35.613  0.00  0.00             0
ATOM    385    H   1     1     -10.549   1.176  36.416  0.00  0.00             0
ATOM    386    H   1     1       0.549   2.229  35.733  0.00  0.00             0
ATOM    387    O   1     1       0.126   6.362  34.816  0.00  0.00             0
ATOM    388    H   1     1      -9.356   5.938  34.278  0.00  0.00             0
ATOM    389    H   1     1       0.350   7.285  34.794  0.00  0.00             0
ATOM    390    O   1     1      -9.177   9.297  34.855  0.00  0.00             0
ATOM    391    H   1     1      -9.279  10.160  34.420  0.00  0.00             0
ATOM    392    H   1     1       1.450   9.640  35.658  0.00  0.00             0
ATOM    393    O   1     1      -9.008  11.060  37.302  0.00  0.00             0
ATOM    394    H   1     1      -8.363  11.431  36.814  0.00  0.00             0
ATOM    395    H   1     1       1.165  11.155  38.156  0.00  0.00             0
ATOM    396    O   1     1     -11.659  15.677  35.950  0.00  0.00             0
ATOM    397    H   1     1     -11.278  15.218  35.283  0.00  0.00             0
ATOM    398    H   1     1      -0.846  16.241  36.354  0.00  0.00             0
ATOM    399    O   1     1      -7.953   0.568  37.553  0.00  0.00             0
ATOM    400    H   1     1      -7.301   0.049  37.312  0.00  0.00             0
ATOM    401    H   1     1      -7.665   1.383  37.024  0.00  0.00             0
ATOM    402    O   1     1      -7.926   2.957  35.849  0.00  0.00             0
ATOM    403    H   1     1      -7.472   2.589  35.093  0.00  0.00             0
ATOM    404    H   1     1      -7.269   3.637  36.076  0.00  0.00             0
ATOM    405    O   1     1      -6.310   5.537  35.780  0.00  0.00             0
ATOM    406    H   1     1      -6.051   5.766  34.867  0.00  0.00             0
ATOM    407    H   1     1      -5.688   6.150  36.394  0.00  0.00             0
ATOM    408    O   1     1      -4.662   6.660  37.878  0.00  0.00             0
ATOM    409    H   1     1      -4.638   7.546  38.141  0.00  0.00             0
ATOM    410    H   1     1      -3.815   6.572  37.809  0.00  0.00             0
ATOM    411    O   1     1      -5.027  12.981  34.862  0.00  0.00             0
ATOM    412    H   1     1      -4.805  12.569  34.039  0.00  0.00             0
ATOM    413    H   1     1      -4.247  13.192  35.459  0.00  0.00             0
ATOM    414    O   1     1      -5.399  16.924  36.852  0.00  0.00             0
ATOM    415    H   1     1      -5.774  16.508  36.188  0.00  0.00             0
ATOM    416    H   1     1      -4.788  17.538  36.579  0.00  0.00             0
ATOM    417    O   1     1      -3.836   1.040  36.370  0.00  0.00             0
ATOM    418    H   1     1      -3.660   0.667  35.424  0.00  0.00             0
ATOM    419    H   1     1      -3.444   1.985  36.495  0.00  0.00             0
ATOM    420    O   1     1      -2.638   3.587  35.395  0.00  0.00             0
ATOM    421    H   1     1      -1.711   3.278  35.203  0.00  0.00             0
ATOM    422    H   1     1      -2.429   4.320  36.040  0.00  0.00             0
ATOM    423    O   1     1      -2.471   6.371  36.111  0.00  0.00             0
ATOM    424    H   1     1      -1.558   6.351  35.831  0.00  0.00             0
ATOM    425    H   1     1      -3.139   6.385  35.459  0.00  0.00             0
ATOM    426    O   1     1      -3.392   9.691  35.674  0.00  0.00             0
ATOM    427    H   1     1      -3.175   8.955  36.058  0.00  0.00             0
ATOM    428    H   1     1      -2.747  10.359  35.899  0.00  0.00             0
ATOM    429    O   1     1      -1.671  11.522  36.878  0.00  0.00             0
ATOM    430    H   1     1      -0.810  11.748  36.859  0.00  0.00             0
ATOM    431    H   1     1      -2.078  12.391  37.119  0.00  0.00             0
ATOM    432    O   1     1      -3.433  14.164  36.781  0.00  0.00             0
ATOM    433    H   1     1      -2.692  14.918  36.388  0.00  0.00             0
ATOM    434    H   1     1      -4.290  14.713  36.930  0.00  0.00             0
ATOM    435    O   1     1      -4.475   2.648  15.277  0.00  0.00             0
ATOM    436    H   1     1      -3.688   3.137  15.634  0.00  0.00             0
ATOM    437    H   1     1       5.200   2.997  15.873  0.00  0.00             0
ATOM    438    O   1     1      -5.071   4.826  13.643  0.00  0.00             0
ATOM    439    H   1     1      -4.839   3.900  13.742  0.00  0.00             0
ATOM    440    H   1     1       5.947   5.282  14.080  0.00  0.00             0
ATOM    441    O   1     1       7.036   6.774  17.166  0.00  0.00             0
ATOM    442    H   1     1      -3.879   6.164  17.732  0.00  0.00             0
ATOM    443    H   1     1       7.997   6.615  17.540  0.00  0.00             0
ATOM    444    O   1     1      -2.995  10.204  14.580  0.00  0.00             0
ATOM    445    H   1     1      -2.435   9.374  14.370  0.00  0.00             0
ATOM    446    H   1     1       7.775  10.839  14.085  0.00  0.00             0
ATOM    447    O   1     1       4.900  15.624  14.822  0.00  0.00             0
ATOM    448    H   1     1      -4.623  15.099  14.694  0.00  0.00             0
ATOM    449    H   1     1       5.192  16.367  15.318  0.00  0.00             0
ATOM    450    O   1     1      -4.380  18.094  16.171  0.00  0.00             0
ATOM    451    H   1     1      -3.616  18.018  16.804  0.00  0.00             0
ATOM    452    H   1     1       6.027  18.984  15.822  0.00  0.00             0
ATOM    453    O   1     1      -1.899   3.757  16.134  0.00  0.00             0
ATOM    454    H   1     1      -0.937   3.495  16.100  0.00  0.00             0
ATOM    455    H   1     1      -1.971   4.471  15.332  0.00  0.00             0
ATOM    456    O   1     1      -2.765   5.887  14.758  0.00  0.00             0
ATOM    457    H   1     1      -2.979   6.424  15.625  0.00  0.00             0
ATOM    458    H   1     1      -2.205   6.578  14.491  0.00  0.00             0
ATOM    459    O   1     1       2.178   6.717  16.785  0.00  0.00             0
ATOM    460    H   1     1       2.567   7.511  16.542  0.00  0.00             0
ATOM    461    H   1     1       1.970   6.155  16.002  0.00  0.00             0
ATOM    462    O   1     1      -0.561   7.553  14.135  0.00  0.00             0
ATOM    463    H   1     1       0.233   8.131  13.911  0.00  0.00             0
ATOM    464    H   1     1      -0.344   7.065  14.990  0.00  0.00             0
ATOM    465    O   1     1      -2.862  14.354  14.522  0.00  0.00             0
ATOM    466    H   1     1      -2.229  13.782  14.061  0.00  0.00             0
ATOM    467    H   1     1      -2.402  15.318  14.152  0.00  0.00             0
ATOM    468    O   1     1      -0.884  16.515  14.936  0.00  0.00             0
ATOM    469    H   1     1      -0.160  17.076  14.537  0.00  0.00             0
ATOM    470    H   1     1      -0.568  15.887  15.545  0.00  0.00             0
ATOM    471    O   1     1       0.506   0.862  17.654  0.00  0.00             0
ATOM    472    H   1     1       1.015   1.001  16.731  0.00  0.00             0
ATOM    473    H   1     1       0.927   1.465  18.258  0.00  0.00             0
ATOM    474    O   1     1       2.394   4.662  14.543  0.00  0.00             0
ATOM    475    H   1     1       3.407   4.776  14.327  0.00  0.00             0
ATOM    476    H   1     1       1.869   4.937  13.816  0.00  0.00             0
ATOM    477    O   1     1       1.851   8.627  13.559  0.00  0.00             0
ATOM    478    H   1     1       2.666   8.344  13.101  0.00  0.00             0
ATOM    479    H   1     1       2.068   9.231  14.387  0.00  0.00             0
ATOM    480    O   1     1      -0.962  11.960  13.477  0.00  0.00             0
ATOM    481    H   1     1      -0.440  12.006  14.417  0.00  0.00             0
ATOM    482    H   1     1      -0.709  11.415  12.744  0.00  0.00             0
ATOM    483    O   1     1       3.082  13.872  15.601  0.00  0.00             0
ATOM    484    H   1     1       3.351  14.625  15.263  0.00  0.00             0
ATOM    485    H   1     1       2.595  14.417  16.116  0.00  0.00             0
ATOM    486    O   1     1       1.470  17.818  13.680  0.00  0.00             0
ATOM    487    H   1     1       2.191  17.440  13.541  0.00  0.00             0
ATOM    488    H   1     1       1.493  18.535  14.501  0.00  0.00             0
ATOM    489    O   1     1      -6.714  20.495  17.509  0.00  0.00             0
ATOM    490    H   1     1      -6.012  20.195  17.931  0.00  0.00             0
ATOM    491    H   1     1       3.247   3.474  18.089  0.00  0.00             0
ATOM    492    O   1     1      -4.000   4.822  19.372  0.00  0.00             0
ATOM    493    H   1     1      -4.950   5.052  19.098  0.00  0.00             0
ATOM    494    H   1     1       6.241   3.873  19.084  0.00  0.00             0
ATOM    495    O   1     1       5.153   8.280  18.288  0.00  0.00             0
ATOM    496    H   1     1      -4.381   7.847  18.060  0.00  0.00             0
ATOM    497    H   1     1       4.880   8.757  17.384  0.00  0.00             0
ATOM    498    O   1     1      -5.084   9.810  16.374  0.00  0.00             0
ATOM    499    H   1     1      -4.175   9.908  15.810  0.00  0.00             0
ATOM    500    H   1     1       5.224  10.856  16.620  0.00  0.00             0
ATOM    501    O   1     1      -5.139  12.485  17.210  0.00  0.00             0
ATOM    502    H   1     1      -5.865  12.648  16.607  0.00  0.00             0
ATOM    503    H   1     1       5.126  13.010  17.967  0.00  0.00             0
ATOM    504    O   1     1      -7.117  17.616  17.409  0.00  0.00             0
ATOM    505    H   1     1      -6.261  18.008  17.187  0.00  0.00             0
ATOM    506    H   1     1       2.952  18.488  17.893  0.00  0.00             0
ATOM    507    O   1     1       1.162  20.454  19.775  0.00  0.00             0
ATOM    508    H   1     1       1.670  20.553  20.555  0.00  0.00             0
ATOM    509    H   1     1       0.780   3.480  19.532  0.00  0.00             0
ATOM    510    O   1     1       0.395   5.195  19.655  0.00  0.00             0
ATOM    511    H   1     1       0.330   5.597  18.844  0.00  0.00             0
ATOM    512    H   1     1      -0.436   5.278  20.111  0.00  0.00             0
ATOM    513    O   1     1      -0.570   7.173  17.766  0.00  0.00             0
ATOM    514    H   1     1       0.161   7.244  17.313  0.00  0.00             0
ATOM    515    H   1     1      -0.858   8.090  18.032  0.00  0.00             0
ATOM    516    O   1     1      -0.765   9.785  17.695  0.00  0.00             0
ATOM    517    H   1     1       0.190  10.312  17.614  0.00  0.00             0
ATOM    518    H   1     1      -1.373  10.422  17.461  0.00  0.00             0
ATOM    519    O   1     1      -2.642  12.489  16.776  0.00  0.00             0
ATOM    520    H   1     1      -2.862  12.927  16.108  0.00  0.00             0
ATOM    521    H   1     1      -3.477  12.369  16.993  0.00  0.00             0
ATOM    522    O   1     1      -1.866  17.485  17.377  0.00  0.00             0
ATOM    523    H   1     1      -1.693  16.947  16.496  0.00  0.00             0
ATOM    524    H   1     1      -0.855  18.009  17.652  0.00  0.00             0
ATOM    525    O   1     1       4.116  16.436  22.162  0.00  0.00             0
ATOM    526    H   1     1       4.482  17.035  22.773  0.00  0.00             0
ATOM    527    H   1     1       3.214  -1.789  22.401  0.00  0.00             0
ATOM    528    O   1     1       1.666   2.012  15.353  0.00  0.00             0
ATOM    529    H   1     1       1.613   2.735  14.780  0.00  0.00             0
ATOM    530    H   1     1       2.534   2.068  15.733  0.00  0.00             0
ATOM    531    O   1     1       3.650   5.415  18.885  0.00  0.00             0
ATOM    532    H   1     1       3.381   5.920  18.107  0.00  0.00             0
ATOM    533    H   1     1       3.176   5.742  19.881  0.00  0.00             0
ATOM    534    O   1     1       2.704   9.145  16.232  0.00  0.00             0
ATOM    535    H   1     1       3.623   9.221  16.266  0.00  0.00             0
ATOM    536    H   1     1       2.462   9.781  16.855  0.00  0.00             0
ATOM    537    O   1     1       0.616  12.451  15.682  0.00  0.00             0
ATOM    538    H   1     1      -0.135  12.962  16.015  0.00  0.00             0
ATOM    539    H   1     1       1.436  13.073  15.794  0.00  0.00             0
ATOM    540    O   1     1       1.299  15.483  17.108  0.00  0.00             0
ATOM    541    H   1     1       1.870  16.277  17.021  0.00  0.00             0
ATOM    542    H   1     1       0.782  15.696  17.915  0.00  0.00             0
ATOM    543    O   1     1      -3.696   0.333  22.844  0.00  0.00             0
ATOM    544    H   1     1      -3.201   1.119  22.405  0.00  0.00             0
ATOM    545    H   1     1       6.680   0.510  23.732  0.00  0.00             0
ATOM    546    O   1     1      -5.961   6.455  23.191  0.00  0.00             0
ATOM    547    H   1     1      -6.809   6.136  22.700  0.00  0.00             0
ATOM    548    H   1     1       4.614   6.935  22.404  0.00  0.00             0
ATOM    549    O   1     1       5.608   7.850  21.117  0.00  0.00             0
ATOM    550    H   1     1      -4.654   8.271  20.240  0.00  0.00             0
ATOM    551    H   1     1       6.117   8.468  21.849  0.00  0.00             0
ATOM    552    O   1     1      -4.163  10.413  22.566  0.00  0.00             0
ATOM    553    H   1     1      -3.461  11.079  22.257  0.00  0.00             0
ATOM    554    H   1     1       5.192  10.686  22.428  0.00  0.00             0
ATOM    555    O   1     1       5.151  14.084  19.533  0.00  0.00             0
ATOM    556    H   1     1      -5.454  14.951  19.462  0.00  0.00             0
ATOM    557    H   1     1       5.568  13.886  20.310  0.00  0.00             0
ATOM    558    O   1     1      -5.416  16.993  19.463  0.00  0.00             0
ATOM    559    H   1     1      -6.166  16.845  18.738  0.00  0.00             0
ATOM    560    H   1     1       4.412  16.899  20.406  0.00  0.00             0
ATOM    561    O   1     1      -4.456   1.828  18.911  0.00  0.00             0
ATOM    562    H   1     1      -3.452   1.796  18.734  0.00  0.00             0
ATOM    563    H   1     1      -4.792   0.837  19.026  0.00  0.00             0
ATOM    564    O   1     1      -1.956   5.400  21.099  0.00  0.00             0
ATOM    565    H   1     1      -2.575   5.408  20.430  0.00  0.00             0
ATOM    566    H   1     1      -2.019   6.277  21.595  0.00  0.00             0
ATOM    567    O   1     1      -1.424   8.030  22.226  0.00  0.00             0
ATOM    568    H   1     1      -1.690   8.690  22.864  0.00  0.00             0
ATOM    569    H   1     1      -0.928   8.626  21.535  0.00  0.00             0
ATOM    570    O   1     1      -0.028   9.678  20.628  0.00  0.00             0
ATOM    571    H   1     1      -0.319   9.642  19.673  0.00  0.00             0
ATOM    572    H   1     1       0.932   9.348  20.579  0.00  0.00             0
ATOM    573    O   1     1      -1.470  13.729  19.355  0.00  0.00             0
ATOM    574    H   1     1      -1.970  13.277  18.634  0.00  0.00             0
ATOM    575    H   1     1      -1.805  14.607  19.264  0.00  0.00             0
ATOM    576    O   1     1      -2.549  16.381  19.788  0.00  0.00             0
ATOM    577    H   1     1      -2.534  16.921  18.993  0.00  0.00             0
ATOM    578    H   1     1      -3.448  16.605  19.969  0.00  0.00             0
ATOM    579    O   1     1       2.467   3.139  21.997  0.00  0.00             0
ATOM    580    H   1     1       3.327   3.255  22.253  0.00  0.00             0
ATOM    581    H   1     1       2.276   4.059  21.739  0.00  0.00             0
ATOM    582    O   1     1       2.215   6.031  21.259  0.00  0.00             0
ATOM    583    H   1     1       1.810   6.512  21.988  0.00  0.00             0
ATOM    584    H   1     1       1.535   5.852  20.519  0.00  0.00             0
ATOM    585    O   1     1       3.148   9.012  20.425  0.00  0.00             0
ATOM    586    H   1     1       3.152   9.057  21.285  0.00  0.00             0
ATOM    587    H   1     1       3.986   8.558  20.276  0.00  0.00             0
ATOM    588    O   1     1       2.103  10.579  18.207  0.00  0.00             0
ATOM    589    H   1     1       2.558  10.163  19.047  0.00  0.00             0
ATOM    590    H   1     1       2.413  11.468  18.386  0.00  0.00             0
ATOM    591    O   1     1       2.890  12.669  19.954  0.00  0.00             0
ATOM    592    H   1     1       3.641  13.277  19.665  0.00  0.00             0
ATOM    593    H   1     1       2.016  13.004  19.972  0.00  0.00             0
ATOM    594    O   1     1       0.877  14.866  19.791  0.00  0.00             0
ATOM    595    H   1     1       0.778  15.847  20.278  0.00  0.00             0
ATOM    596    H   1     1      -0.007  14.514  19.607  0.00  0.00             0
ATOM    597    O   1     1      -6.669  -0.073  25.660  0.00  0.00             0
ATOM    598    H   1     1      -5.695   0.033  25.741  0.00  0.00             0
ATOM    599    H   1     1       3.027   0.732  25.956  0.00  0.00             0
ATOM    600    O   1     1      -7.937   2.181  26.866  0.00  0.00             0
ATOM    601    H   1     1      -7.543   3.034  26.825  0.00  0.00             0
ATOM    602    H   1     1       2.697   1.689  27.795  0.00  0.00             0
ATOM    603    O   1     1       2.601   9.391  23.401  0.00  0.00             0
ATOM    604    H   1     1      -7.085   9.010  23.977  0.00  0.00             0
ATOM    605    H   1     1       2.925  10.209  22.897  0.00  0.00             0
ATOM    606    O   1     1      -4.873  13.902  24.870  0.00  0.00             0
ATOM    607    H   1     1      -4.362  13.257  25.466  0.00  0.00             0
ATOM    608    H   1     1       5.451  13.555  23.905  0.00  0.00             0
ATOM    609    O   1     1       6.017  14.219  21.993  0.00  0.00             0
ATOM    610    H   1     1      -4.876  15.175  21.857  0.00  0.00             0
ATOM    611    H   1     1       6.712  14.520  22.557  0.00  0.00             0
ATOM    612    O   1     1      -8.913  16.481  25.656  0.00  0.00             0
ATOM    613    H   1     1      -8.965  15.413  25.886  0.00  0.00             0
ATOM    614    H   1     1       2.425  16.557  25.562  0.00  0.00             0
ATOM    615    O   1     1      -2.501   2.998  22.320  0.00  0.00             0
ATOM    616    H   1     1      -1.625   2.840  22.765  0.00  0.00             0
ATOM    617    H   1     1      -2.353   3.796  21.434  0.00  0.00             0
ATOM    618    O   1     1      -3.580   4.920  24.022  0.00  0.00             0
ATOM    619    H   1     1      -3.320   4.565  23.314  0.00  0.00             0
ATOM    620    H   1     1      -4.486   5.265  23.725  0.00  0.00             0
ATOM    621    O   1     1      -5.473   9.089  25.416  0.00  0.00             0
ATOM    622    H   1     1      -4.972   9.941  25.441  0.00  0.00             0
ATOM    623    H   1     1      -4.888   8.229  25.096  0.00  0.00             0
ATOM    624    O   1     1      -1.772  11.703  21.428  0.00  0.00             0
ATOM    625    H   1     1      -1.532  12.486  21.030  0.00  0.00             0
ATOM    626    H   1     1      -1.178  11.246  21.048  0.00  0.00             0
ATOM    627    O   1     1      -1.937  15.915  22.531  0.00  0.00             0
ATOM    628    H   1     1      -2.437  16.767  22.756  0.00  0.00             0
ATOM    629    H   1     1      -1.883  16.214  21.554  0.00  0.00             0
ATOM    630    O   1     1       0.803  18.449  21.428  0.00  0.00             0
ATOM    631    H   1     1       0.826  19.132  20.754  0.00  0.00             0
ATOM    632    H   1     1       0.314  18.791  22.152  0.00  0.00             0
ATOM    633    O   1     1       0.012   2.565  23.255  0.00  0.00             0
ATOM    634    H   1     1       0.979   2.405  23.137  0.00  0.00             0
ATOM    635    H   1     1      -0.152   2.806  24.286  0.00  0.00             0
ATOM    636    O   1     1      -0.146   3.168  25.930  0.00  0.00             0
ATOM    637    H   1     1       0.736   2.589  26.295  0.00  0.00             0
ATOM    638    H   1     1       0.163   4.118  25.818  0.00  0.00             0
ATOM    639    O   1     1       0.984   7.347  23.479  0.00  0.00             0
ATOM    640    H   1     1       1.611   8.072  23.332  0.00  0.00             0
ATOM    641    H   1     1       0.074   7.589  23.060  0.00  0.00             0
ATOM    642    O   1     1       3.811  11.817  22.335  0.00  0.00             0
ATOM    643    H   1     1       3.462  12.268  21.479  0.00  0.00             0
ATOM    644    H   1     1       3.110  12.193  22.864  0.00  0.00             0
ATOM    645    O   1     1       1.793  13.008  23.563  0.00  0.00             0
ATOM    646    H   1     1       1.863  13.244  24.575  0.00  0.00             0
ATOM    647    H   1     1       1.224  13.700  23.110  0.00  0.00             0
ATOM    648    O   1     1       1.512  15.904  22.660  0.00  0.00             0
ATOM    649    H   1     1       1.447  15.832  23.544  0.00  0.00             0
ATOM    650    H   1     1       1.371  16.893  22.757  0.00  0.00             0
ATOM    651    O   1     1      -8.442  16.687  30.077  0.00  0.00             0
ATOM    652    H   1     1      -8.203  16.037  30.758  0.00  0.00             0
ATOM    653    H   1     1       2.442  -0.775  29.582  0.00  0.00             0
ATOM    654    O   1     1      -6.948   1.059  29.367  0.00  0.00             0
ATOM    655    H   1     1      -6.059   0.762  29.621  0.00  0.00             0
ATOM    656    H   1     1       3.042   1.635  30.060  0.00  0.00             0
ATOM    657    O   1     1       3.054   9.089  27.476  0.00  0.00             0
ATOM    658    H   1     1      -6.758   9.369  26.583  0.00  0.00             0
ATOM    659    H   1     1       3.551   9.508  28.171  0.00  0.00             0
ATOM    660    O   1     1      -4.464  11.725  26.851  0.00  0.00             0
ATOM    661    H   1     1      -4.242  12.514  27.441  0.00  0.00             0
ATOM    662    H   1     1       6.313  11.052  27.240  0.00  0.00             0
ATOM    663    O   1     1       1.685  13.873  26.368  0.00  0.00             0
ATOM    664    H   1     1      -7.746  14.012  26.726  0.00  0.00             0
ATOM    665    H   1     1       1.349  13.119  26.807  0.00  0.00             0
ATOM    666    O   1     1     -10.177  17.533  28.081  0.00  0.00             0
ATOM    667    H   1     1      -9.803  17.266  27.287  0.00  0.00             0
ATOM    668    H   1     1       0.569  17.240  28.814  0.00  0.00             0
ATOM    669    O   1     1      -3.707  20.542  28.843  0.00  0.00             0
ATOM    670    H   1     1      -2.827  20.592  29.039  0.00  0.00             0
ATOM    671    H   1     1      -3.856   2.992  27.910  0.00  0.00             0
ATOM    672    O   1     1      -4.274   3.614  26.227  0.00  0.00             0
ATOM    673    H   1     1      -5.271   3.972  26.204  0.00  0.00             0
ATOM    674    H   1     1      -3.955   3.827  25.441  0.00  0.00             0
ATOM    675    O   1     1      -3.361   7.121  25.514  0.00  0.00             0
ATOM    676    H   1     1      -3.461   6.263  25.037  0.00  0.00             0
ATOM    677    H   1     1      -2.675   7.819  25.182  0.00  0.00             0
ATOM    678    O   1     1      -2.247   9.523  24.330  0.00  0.00             0
ATOM    679    H   1     1      -1.434   9.920  24.346  0.00  0.00             0
ATOM    680    H   1     1      -2.844  10.085  23.761  0.00  0.00             0
ATOM    681    O   1     1      -6.090  15.204  26.967  0.00  0.00             0
ATOM    682    H   1     1      -6.019  14.736  25.979  0.00  0.00             0
ATOM    683    H   1     1      -6.577  16.071  26.775  0.00  0.00             0
ATOM    684    O   1     1      -3.831  18.339  25.600  0.00  0.00             0
ATOM    685    H   1     1      -3.286  17.795  26.035  0.00  0.00             0
ATOM    686    H   1     1      -3.718  19.267  26.257  0.00  0.00             0
ATOM    687    O   1     1      -1.011  19.830  28.324  0.00  0.00             0
ATOM    688    H   1     1      -0.811  18.940  28.208  0.00  0.00             0
ATOM    689    H   1     1      -1.065   2.410  27.525  0.00  0.00             0
ATOM    690    O   1     1       1.270   5.444  25.454  0.00  0.00             0
ATOM    691    H   1     1       1.306   5.999  24.735  0.00  0.00             0
ATOM    692    H   1     1       1.441   6.075  26.114  0.00  0.00             0
ATOM    693    O   1     1       1.474   6.966  27.625  0.00  0.00             0
ATOM    694    H   1     1       1.923   7.758  27.784  0.00  0.00             0
ATOM    695    H   1     1       0.694   6.940  28.199  0.00  0.00             0
ATOM    696    O   1     1      -0.252  11.179  24.851  0.00  0.00             0
ATOM    697    H   1     1       0.489  11.599  24.466  0.00  0.00             0
ATOM    698    H   1     1      -0.579  12.073  24.720  0.00  0.00             0
ATOM    699    O   1     1      -1.314  13.852  24.919  0.00  0.00             0
ATOM    700    H   1     1      -1.448  14.529  25.682  0.00  0.00             0
ATOM    701    H   1     1      -1.400  14.318  24.120  0.00  0.00             0
ATOM    702    O   1     1      -2.065  16.092  27.021  0.00  0.00             0
ATOM    703    H   1     1      -1.351  16.605  27.486  0.00  0.00             0
ATOM    704    H   1     1      -2.473  15.410  27.724  0.00  0.00             0
ATOM    705   Al   1     1       5.724  12.892   7.693  0.00  0.00             0
ATOM    706   Al   1     1       3.217   8.580   7.670  0.00  0.00             0
ATOM    707   Al   1     1       3.149  14.484   7.750  0.00  0.00             0
ATOM    708   Al   1     1       5.659   9.990   7.881  0.00  0.00             0
ATOM    709   Si   1     1       1.534  14.390  10.599  0.00  0.00             0
ATOM    710   Si   1     1       3.901   9.773  10.500  0.00  0.00             0
ATOM    711   Si   1     1       4.107  15.872  10.578  0.00  0.00             0
ATOM    712   Si   1     1       6.346  11.296  10.631  0.00  0.00             0
ATOM    713    O   1     1       6.735  14.165   8.911  0.00  0.00             0
ATOM    714    O   1     1       3.979   9.695   8.905  0.00  0.00             0
ATOM    715    O   1     1       6.165  11.379   8.987  0.00  0.00             0
ATOM    716    O   1     1       3.927  16.081   8.894  0.00  0.00             0
ATOM    717    O   1     1       6.380  12.859  11.098  0.00  0.00             0
ATOM    718    O   1     1       4.158  17.367  10.961  0.00  0.00             0
ATOM    719    O   1     1       5.446  15.248  10.860  0.00  0.00             0
ATOM    720    O   1     1       2.712  10.769  10.773  0.00  0.00             0
ATOM    721    O   1     1       5.189  10.441  11.156  0.00  0.00             0
ATOM    722    O   1     1       2.809  15.073  11.058  0.00  0.00             0
ATOM    723    O   1     1       6.494   8.642   8.905  0.00  0.00             0
ATOM    724    O   1     1       4.115  13.287   8.880  0.00  0.00             0
ATOM    725    O   1     1       2.494  15.889   6.711  0.00  0.00             0
ATOM    726    O   1     1       4.818  11.437   6.884  0.00  0.00             0
ATOM    727    O   1     1       7.486  12.847   6.941  0.00  0.00             0
ATOM    728    O   1     1       4.769   8.727   6.579  0.00  0.00             0
ATOM    729    O   1     1       7.216   9.916   6.743  0.00  0.00             0
ATOM    730    O   1     1       5.099  14.417   6.624  0.00  0.00             0
ATOM    731    H   1     1       5.985  17.092   8.882  0.00  0.00             0
ATOM    732    H   1     1       3.776  12.938   9.710  0.00  0.00             0
ATOM    733    H   1     1       6.778  15.596   7.156  0.00  0.00             0
ATOM    734    H   1     1       3.839  11.208   6.650  0.00  0.00             0
ATOM    735    H   1     1       7.919  12.021   6.948  0.00  0.00             0
ATOM    736    H   1     1       5.344  17.149   5.746  0.00  0.00             0
ATOM    737    H   1     1       5.283  14.364   5.757  0.00  0.00             0
ATOM    738    H   1     1       6.963  10.346   5.924  0.00  0.00             0
ATOM    739   Al   1     1       7.581  12.859   0.672  0.00  0.00             0
ATOM    740   Al   1     1       4.945   8.426   0.357  0.00  0.00             0
ATOM    741   Al   1     1       4.937  14.355   0.594  0.00  0.00             0
ATOM    742   Al   1     1       7.555   9.915   0.661  0.00  0.00             0
ATOM    743   Si   1     1       3.204  14.342   3.417  0.00  0.00             0
ATOM    744   Si   1     1       5.738   9.828   3.363  0.00  0.00             0
ATOM    745   Si   1     1       5.824  15.757   3.304  0.00  0.00             0
ATOM    746   Si   1     1       8.283  11.379   3.376  0.00  0.00             0
ATOM    747    O   1     1       8.493  14.192   1.769  0.00  0.00             0
ATOM    748    O   1     1       5.903   9.820   1.715  0.00  0.00             0
ATOM    749    O   1     1       8.252  11.483   1.760  0.00  0.00             0
ATOM    750    O   1     1       5.602  15.815   1.792  0.00  0.00             0
ATOM    751    O   1     1       8.329  12.877   3.860  0.00  0.00             0
ATOM    752    O   1     1       5.738  17.280   3.790  0.00  0.00             0
ATOM    753    O   1     1       7.099  15.019   3.661  0.00  0.00             0
ATOM    754    O   1     1       4.422  10.617   3.770  0.00  0.00             0
ATOM    755    O   1     1       7.038  10.562   3.827  0.00  0.00             0
ATOM    756    O   1     1       4.512  14.992   3.831  0.00  0.00             0
ATOM    757    O   1     1       8.449   8.527   1.738  0.00  0.00             0
ATOM    758    O   1     1       5.932  13.069   1.635  0.00  0.00             0
ATOM    759    O   1     1       4.227  15.837  -0.509  0.00  0.00             0
ATOM    760    O   1     1       6.747  11.458  -0.530  0.00  0.00             0
ATOM    761    O   1     1       9.124  13.008  -0.484  0.00  0.00             0
ATOM    762    O   1     1       6.555   8.518  -0.508  0.00  0.00             0
ATOM    763    O   1     1       9.082   9.776  -0.383  0.00  0.00             0
ATOM    764    O   1     1       6.664  14.368  -0.426  0.00  0.00             0
ATOM    765    H   1     1       8.329  16.448   1.561  0.00  0.00             0
ATOM    766    H   1     1       5.431  12.244   2.015  0.00  0.00             0
ATOM    767    H   1     1       8.693  15.761  -1.256  0.00  0.00             0
ATOM    768    H   1     1       6.780  11.482  -1.455  0.00  0.00             0
ATOM    769    H   1     1       9.058  13.331  -1.456  0.00  0.00             0
ATOM    770    H   1     1       6.575  17.492  -1.698  0.00  0.00             0
ATOM    771    H   1     1       6.813  15.388  -0.382  0.00  0.00             0
ATOM    772    H   1     1       9.643  10.600  -0.532  0.00  0.00             0
ATOM    773   Al   1     1       5.727   4.231   7.718  0.00  0.00             0
ATOM    774   Al   1     1       3.274  -0.382   7.737  0.00  0.00             0
ATOM    775   Al   1     1       3.060   5.547   7.799  0.00  0.00             0
ATOM    776   Al   1     1       5.794   1.202   7.662  0.00  0.00             0
ATOM    777   Si   1     1       1.360   5.313  10.445  0.00  0.00             0
ATOM    778   Si   1     1       3.925   1.025  10.522  0.00  0.00             0
ATOM    779   Si   1     1       3.876   6.819  10.541  0.00  0.00             0
ATOM    780   Si   1     1       6.501   2.513  10.514  0.00  0.00             0
ATOM    781    O   1     1       6.700   5.362   8.805  0.00  0.00             0
ATOM    782    O   1     1       4.086   0.920   8.909  0.00  0.00             0
ATOM    783    O   1     1       6.312   2.508   8.934  0.00  0.00             0
ATOM    784    O   1     1       3.671   6.966   8.901  0.00  0.00             0
ATOM    785    O   1     1       6.608   4.024  10.963  0.00  0.00             0
ATOM    786    O   1     1       3.717   8.274  11.127  0.00  0.00             0
ATOM    787    O   1     1       5.277   6.316  10.671  0.00  0.00             0
ATOM    788    O   1     1       2.666   1.692  10.793  0.00  0.00             0
ATOM    789    O   1     1       5.192   1.840  10.942  0.00  0.00             0
ATOM    790    O   1     1       2.713   5.916  10.966  0.00  0.00             0
ATOM    791    O   1     1       6.684  -0.266   8.841  0.00  0.00             0
ATOM    792    O   1     1       4.019   4.142   8.651  0.00  0.00             0
ATOM    793    O   1     1       2.287   7.179   6.677  0.00  0.00             0
ATOM    794    O   1     1       4.866   2.577   6.643  0.00  0.00             0
ATOM    795    O   1     1       7.239   4.274   6.632  0.00  0.00             0
ATOM    796    O   1     1       5.017  -0.207   6.741  0.00  0.00             0
ATOM    797    O   1     1       7.410   1.103   6.796  0.00  0.00             0
ATOM    798    O   1     1       4.755   5.490   6.608  0.00  0.00             0
ATOM    799    H   1     1       6.118   7.831   9.356  0.00  0.00             0
ATOM    800    H   1     1       3.504   3.317   8.767  0.00  0.00             0
ATOM    801    H   1     1       6.625   7.310   6.794  0.00  0.00             0
ATOM    802    H   1     1       3.849   2.392   6.664  0.00  0.00             0
ATOM    803    H   1     1       7.718   3.316   6.479  0.00  0.00             0
ATOM    804    H   1     1       5.021   8.651   5.694  0.00  0.00             0
ATOM    805    H   1     1       4.392   5.871   5.723  0.00  0.00             0
ATOM    806    H   1     1       7.276   0.696   5.873  0.00  0.00             0
ATOM    807   Al   1     1       7.597   3.958   0.564  0.00  0.00             0
ATOM    808   Al   1     1       4.810  -0.343   0.361  0.00  0.00             0
ATOM    809   Al   1     1       4.862   5.588   0.230  0.00  0.00             0
ATOM    810   Al   1     1       7.539   1.073   0.560  0.00  0.00             0
ATOM    811   Si   1     1       3.273   5.334   3.155  0.00  0.00             0
ATOM    812   Si   1     1       5.767   0.815   3.171  0.00  0.00             0
ATOM    813   Si   1     1       5.753   6.853   3.169  0.00  0.00             0
ATOM    814   Si   1     1       8.267   2.450   3.238  0.00  0.00             0
ATOM    815    O   1     1       8.639   5.116   1.656  0.00  0.00             0
ATOM    816    O   1     1       5.926   0.754   1.635  0.00  0.00             0
ATOM    817    O   1     1       8.156   2.460   1.645  0.00  0.00             0
ATOM    818    O   1     1       5.517   6.920   1.547  0.00  0.00             0
ATOM    819    O   1     1       8.290   3.898   3.739  0.00  0.00             0
ATOM    820    O   1     1       5.701   8.299   3.698  0.00  0.00             0
ATOM    821    O   1     1       7.190   6.212   3.505  0.00  0.00             0
ATOM    822    O   1     1       4.486   1.583   3.488  0.00  0.00             0
ATOM    823    O   1     1       7.011   1.683   3.631  0.00  0.00             0
ATOM    824    O   1     1       4.507   6.033   3.706  0.00  0.00             0
ATOM    825    O   1     1       8.310  -0.423   1.475  0.00  0.00             0
ATOM    826    O   1     1       6.004   4.101   1.805  0.00  0.00             0
ATOM    827    O   1     1       4.191   7.036  -0.833  0.00  0.00             0
ATOM    828    O   1     1       6.886   2.565  -0.642  0.00  0.00             0
ATOM    829    O   1     1       9.051   4.212  -0.746  0.00  0.00             0
ATOM    830    O   1     1       6.379  -0.378  -0.765  0.00  0.00             0
ATOM    831    O   1     1       9.039   0.921  -0.570  0.00  0.00             0
ATOM    832    O   1     1       6.573   5.402  -0.418  0.00  0.00             0
ATOM    833    H   1     1       7.948   8.002   2.252  0.00  0.00             0
ATOM    834    H   1     1       5.365   3.895   2.585  0.00  0.00             0
ATOM    835    H   1     1       9.270   6.979  -1.395  0.00  0.00             0
ATOM    836    H   1     1       6.027   2.488  -0.997  0.00  0.00             0
ATOM    837    H   1     1       8.806   4.128  -1.749  0.00  0.00             0
ATOM    838    H   1     1       7.415   8.280  -0.806  0.00  0.00             0
ATOM    839    H   1     1       7.224   6.111  -0.773  0.00  0.00             0
ATOM    840    H   1     1       9.273   1.780  -0.893  0.00  0.00             0
ATOM    841   Al   1     1       0.665  12.965   7.751  0.00  0.00             0
ATOM    842   Al   1     1      -1.949   8.605   7.827  0.00  0.00             0
ATOM    843   Al   1     1      -1.935  14.337   7.782  0.00  0.00             0
ATOM    844   Al   1     1       0.617  10.022   7.777  0.00  0.00             0
ATOM    845   Si   1     1      -3.672  14.321  10.592  0.00  0.00             0
ATOM    846   Si   1     1      -1.176   9.876  10.696  0.00  0.00             0
ATOM    847   Si   1     1      -1.150  15.833  10.632  0.00  0.00             0
ATOM    848   Si   1     1       1.349  11.378  10.506  0.00  0.00             0
ATOM    849    O   1     1       1.627  14.186   8.991  0.00  0.00             0
ATOM    850    O   1     1      -1.166   9.790   8.998  0.00  0.00             0
ATOM    851    O   1     1       1.229  11.369   8.839  0.00  0.00             0
ATOM    852    O   1     1      -1.274  15.823   9.019  0.00  0.00             0
ATOM    853    O   1     1       1.335  12.915  11.028  0.00  0.00             0
ATOM    854    O   1     1      -1.342  17.376  11.057  0.00  0.00             0
ATOM    855    O   1     1       0.286  15.246  10.880  0.00  0.00             0
ATOM    856    O   1     1      -2.460  10.795  10.858  0.00  0.00             0
ATOM    857    O   1     1       0.084  10.717  11.140  0.00  0.00             0
ATOM    858    O   1     1      -2.281  14.896  11.116  0.00  0.00             0
ATOM    859    O   1     1       1.252   8.553   8.959  0.00  0.00             0
ATOM    860    O   1     1      -0.932  13.141   8.965  0.00  0.00             0
ATOM    861    O   1     1       7.620  15.905   6.845  0.00  0.00             0
ATOM    862    O   1     1      -0.159  11.521   6.788  0.00  0.00             0
ATOM    863    O   1     1       2.384  13.152   6.715  0.00  0.00             0
ATOM    864    O   1     1      -0.495   8.701   6.655  0.00  0.00             0
ATOM    865    O   1     1       2.265   9.934   6.881  0.00  0.00             0
ATOM    866    O   1     1      -0.291  14.278   6.700  0.00  0.00             0
ATOM    867    H   1     1       1.027  16.893   9.236  0.00  0.00             0
ATOM    868    H   1     1      -0.724  12.799   9.827  0.00  0.00             0
ATOM    869    H   1     1       1.768  16.331   6.519  0.00  0.00             0
ATOM    870    H   1     1      -0.771  11.576   5.950  0.00  0.00             0
ATOM    871    H   1     1       2.789  12.802   5.860  0.00  0.00             0
ATOM    872    H   1     1       0.147  17.111   5.724  0.00  0.00             0
ATOM    873    H   1     1       0.017  14.645   5.823  0.00  0.00             0
ATOM    874    H   1     1       1.950   9.965   5.828  0.00  0.00             0
ATOM    875   Al   1     1       2.327  12.890   0.562  0.00  0.00             0
ATOM    876   Al   1     1      -0.215   8.327   0.690  0.00  0.00             0
ATOM    877   Al   1     1      -0.223  14.459   0.435  0.00  0.00             0
ATOM    878   Al   1     1       2.378   9.918   0.599  0.00  0.00             0
ATOM    879   Si   1     1      -1.852  14.373   3.390  0.00  0.00             0
ATOM    880   Si   1     1       0.618   9.815   3.443  0.00  0.00             0
ATOM    881   Si   1     1       0.640  15.888   3.137  0.00  0.00             0
ATOM    882   Si   1     1       3.097  11.331   3.477  0.00  0.00             0
ATOM    883    O   1     1       3.353  14.138   1.691  0.00  0.00             0
ATOM    884    O   1     1       0.748   9.728   1.827  0.00  0.00             0
ATOM    885    O   1     1       2.958  11.398   1.878  0.00  0.00             0
ATOM    886    O   1     1       0.511  15.840   1.626  0.00  0.00             0
ATOM    887    O   1     1       3.186  12.781   3.944  0.00  0.00             0
ATOM    888    O   1     1       0.639  17.319   3.657  0.00  0.00             0
ATOM    889    O   1     1       1.937  15.182   3.692  0.00  0.00             0
ATOM    890    O   1     1      -0.694  10.626   3.769  0.00  0.00             0
ATOM    891    O   1     1       1.880  10.504   4.007  0.00  0.00             0
ATOM    892    O   1     1      -0.575  15.113   3.729  0.00  0.00             0
ATOM    893    O   1     1       3.239   8.530   1.679  0.00  0.00             0
ATOM    894    O   1     1       0.657  13.008   1.615  0.00  0.00             0
ATOM    895    O   1     1       9.412  15.896  -0.537  0.00  0.00             0
ATOM    896    O   1     1       1.645  11.300  -0.498  0.00  0.00             0
ATOM    897    O   1     1       4.095  13.110  -0.647  0.00  0.00             0
ATOM    898    O   1     1       1.253   8.586  -0.458  0.00  0.00             0
ATOM    899    O   1     1       3.976   9.799  -0.394  0.00  0.00             0
ATOM    900    O   1     1       1.565  14.363  -0.497  0.00  0.00             0
ATOM    901    H   1     1       2.581  16.960   1.594  0.00  0.00             0
ATOM    902    H   1     1       0.262  12.336   1.979  0.00  0.00             0
ATOM    903    H   1     1       4.077  15.751  -1.447  0.00  0.00             0
ATOM    904    H   1     1       1.388  11.762  -1.301  0.00  0.00             0
ATOM    905    H   1     1       4.681  12.539  -1.103  0.00  0.00             0
ATOM    906    H   1     1       1.579  17.116  -1.343  0.00  0.00             0
ATOM    907    H   1     1       2.267  15.115  -0.466  0.00  0.00             0
ATOM    908    H   1     1       4.510  10.448  -0.850  0.00  0.00             0
ATOM    909   Al   1     1       0.516   3.838   7.583  0.00  0.00             0
ATOM    910   Al   1     1      -2.024  -0.627   7.807  0.00  0.00             0
ATOM    911   Al   1     1      -2.080   5.552   7.627  0.00  0.00             0
ATOM    912   Al   1     1       0.525   0.999   7.757  0.00  0.00             0
ATOM    913   Si   1     1      -3.745   5.443  10.464  0.00  0.00             0
ATOM    914   Si   1     1      -1.199   0.882  10.595  0.00  0.00             0
ATOM    915   Si   1     1      -1.185   6.925  10.524  0.00  0.00             0
ATOM    916   Si   1     1       1.256   2.333  10.495  0.00  0.00             0
ATOM    917    O   1     1       1.480   5.235   8.888  0.00  0.00             0
ATOM    918    O   1     1      -1.077   0.657   8.946  0.00  0.00             0
ATOM    919    O   1     1       1.126   2.417   8.884  0.00  0.00             0
ATOM    920    O   1     1      -1.271   7.124   8.927  0.00  0.00             0
ATOM    921    O   1     1       1.316   3.853  10.905  0.00  0.00             0
ATOM    922    O   1     1      -1.187   8.361  11.145  0.00  0.00             0
ATOM    923    O   1     1       0.137   6.242  10.806  0.00  0.00             0
ATOM    924    O   1     1      -2.504   1.779  10.766  0.00  0.00             0
ATOM    925    O   1     1       0.029   1.553  11.017  0.00  0.00             0
ATOM    926    O   1     1      -2.393   6.124  10.999  0.00  0.00             0
ATOM    927    O   1     1       1.650  -0.303   8.666  0.00  0.00             0
ATOM    928    O   1     1      -1.115   3.924   8.861  0.00  0.00             0
ATOM    929    O   1     1       7.518   7.126   6.754  0.00  0.00             0
ATOM    930    O   1     1      -0.154   2.401   6.623  0.00  0.00             0
ATOM    931    O   1     1       2.209   4.288   6.579  0.00  0.00             0
ATOM    932    O   1     1      -0.369  -0.420   6.565  0.00  0.00             0
ATOM    933    O   1     1       2.382   0.844   6.538  0.00  0.00             0
ATOM    934    O   1     1      -0.467   5.215   6.605  0.00  0.00             0
ATOM    935    H   1     1       0.858   7.727   8.822  0.00  0.00             0
ATOM    936    H   1     1      -1.675   3.191   9.247  0.00  0.00             0
ATOM    937    H   1     1       1.373   7.149   6.605  0.00  0.00             0
ATOM    938    H   1     1      -1.037   2.002   6.496  0.00  0.00             0
ATOM    939    H   1     1       2.457   3.967   5.720  0.00  0.00             0
ATOM    940    H   1     1      -0.124   8.488   5.721  0.00  0.00             0
ATOM    941    H   1     1      -0.528   5.357   5.534  0.00  0.00             0
ATOM    942    H   1     1       3.006   0.872   5.690  0.00  0.00             0
ATOM    943   Al   1     1       2.318   3.968   0.383  0.00  0.00             0
ATOM    944   Al   1     1      -0.314  -0.401   0.282  0.00  0.00             0
ATOM    945   Al   1     1      -0.226   5.454   0.537  0.00  0.00             0
ATOM    946   Al   1     1       2.230   1.099   0.460  0.00  0.00             0
ATOM    947   Si   1     1      -1.913   5.295   3.217  0.00  0.00             0
ATOM    948   Si   1     1       0.533   0.975   3.221  0.00  0.00             0
ATOM    949   Si   1     1       0.548   6.860   3.339  0.00  0.00             0
ATOM    950   Si   1     1       3.121   2.407   3.291  0.00  0.00             0
ATOM    951    O   1     1       3.381   5.156   1.508  0.00  0.00             0
ATOM    952    O   1     1       0.614   0.909   1.536  0.00  0.00             0
ATOM    953    O   1     1       2.945   2.489   1.605  0.00  0.00             0
ATOM    954    O   1     1       0.279   6.929   1.662  0.00  0.00             0
ATOM    955    O   1     1       3.199   3.857   3.642  0.00  0.00             0
ATOM    956    O   1     1       0.533   8.315   3.937  0.00  0.00             0
ATOM    957    O   1     1       1.982   6.112   3.415  0.00  0.00             0
ATOM    958    O   1     1      -0.689   1.702   3.621  0.00  0.00             0
ATOM    959    O   1     1       1.837   1.700   3.738  0.00  0.00             0
ATOM    960    O   1     1      -0.559   5.981   3.782  0.00  0.00             0
ATOM    961    O   1     1       3.181  -0.289   1.372  0.00  0.00             0
ATOM    962    O   1     1       0.713   3.913   1.570  0.00  0.00             0
ATOM    963    O   1     1       9.332   7.004  -0.530  0.00  0.00             0
ATOM    964    O   1     1       1.510   2.500  -0.565  0.00  0.00             0
ATOM    965    O   1     1       3.970   4.209  -0.744  0.00  0.00             0
ATOM    966    O   1     1       1.358  -0.222  -0.616  0.00  0.00             0
ATOM    967    O   1     1       3.926   0.865  -0.764  0.00  0.00             0
ATOM    968    O   1     1       1.487   5.391  -0.381  0.00  0.00             0
ATOM    969    H   1     1       2.987   7.763   2.126  0.00  0.00             0
ATOM    970    H   1     1       0.356   3.080   1.723  0.00  0.00             0
ATOM    971    H   1     1       4.113   7.225  -1.819  0.00  0.00             0
ATOM    972    H   1     1       0.646   2.682  -0.764  0.00  0.00             0
ATOM    973    H   1     1       3.893   3.404  -1.337  0.00  0.00             0
ATOM    974    H   1     1       1.788   8.369  -1.177  0.00  0.00             0
ATOM    975    H   1     1       2.071   5.998  -0.703  0.00  0.00             0
ATOM    976    H   1     1       4.055   1.025  -1.678  0.00  0.00             0
END
