# Supplementary material for: Competing Nuclear Quantum Effects and Hydrogen-Bond Jumps in Hydrated Kaolinite
Source: J Phys Chem Lett. 2023 Feb 6;14(6):1542–7. doi: 10.1021/acs.jpclett.2c03896 (PMC9940297; doi:10.1021/acs.jpclett.2c03896)
Supplement: Supplementary file 1 — jz2c03896_si_001.zip [file jz2c03896_si_001.zip › Clay_NQEs_HBond_Jumps_SI/silica-surface/QM/equil-2/init.01.pdb]

TITLE     Step:       20000  Bead:       1 positions{angstrom}  cell{angstrom}
CRYST1   10.307   17.884   76.812  91.93 105.05  89.80 P 1           1
ATOM      1   Al   1     1      -9.009   1.855  43.572  0.00  0.00             0
ATOM      2   Al   1     1      -6.389   6.304  43.525  0.00  0.00             0
ATOM      3   Al   1     1      -6.335   0.346  43.266  0.00  0.00             0
ATOM      4   Al   1     1      -8.944   4.840  43.412  0.00  0.00             0
ATOM      5   Si   1     1      -4.708   0.488  40.557  0.00  0.00             0
ATOM      6   Si   1     1      -7.245   4.948  40.784  0.00  0.00             0
ATOM      7   Si   1     1      -7.188  -1.090  40.555  0.00  0.00             0
ATOM      8   Si   1     1      -9.810   3.329  40.686  0.00  0.00             0
ATOM      9    O   1     1     -10.057   0.350  42.258  0.00  0.00             0
ATOM     10    O   1     1      -7.452   5.074  42.353  0.00  0.00             0
ATOM     11    O   1     1      -9.676   3.126  42.323  0.00  0.00             0
ATOM     12    O   1     1      -7.019  -1.217  42.157  0.00  0.00             0
ATOM     13    O   1     1      -9.797   1.844  40.223  0.00  0.00             0
ATOM     14    O   1     1      -7.198  -2.565  40.078  0.00  0.00             0
ATOM     15    O   1     1      -8.594  -0.405  40.259  0.00  0.00             0
ATOM     16    O   1     1      -6.038   4.128  40.387  0.00  0.00             0
ATOM     17    O   1     1      -8.648   4.197  40.177  0.00  0.00             0
ATOM     18    O   1     1      -6.048  -0.212  40.048  0.00  0.00             0
ATOM     19    O   1     1     -10.026   6.001  42.501  0.00  0.00             0
ATOM     20    O   1     1      -7.360   1.581  42.166  0.00  0.00             0
ATOM     21    O   1     1      -5.685  -1.360  44.241  0.00  0.00             0
ATOM     22    O   1     1      -8.071   3.309  44.468  0.00  0.00             0
ATOM     23    O   1     1     -10.602   1.575  44.535  0.00  0.00             0
ATOM     24    O   1     1      -8.115   6.039  44.638  0.00  0.00             0
ATOM     25    O   1     1     -10.643   5.031  44.664  0.00  0.00             0
ATOM     26    O   1     1      -8.090   0.349  44.450  0.00  0.00             0
ATOM     27    H   1     1      -9.571  -1.847  42.531  0.00  0.00             0
ATOM     28    H   1     1      -7.331   2.256  41.344  0.00  0.00             0
ATOM     29    H   1     1     -10.608  -1.595  45.116  0.00  0.00             0
ATOM     30    H   1     1      -7.096   3.372  44.268  0.00  0.00             0
ATOM     31    H   1     1     -10.799   1.743  45.563  0.00  0.00             0
ATOM     32    H   1     1      -7.985  -2.521  45.416  0.00  0.00             0
ATOM     33    H   1     1      -8.278  -0.624  44.503  0.00  0.00             0
ATOM     34    H   1     1     -10.591   4.660  45.442  0.00  0.00             0
ATOM     35   Al   1     1     -11.018   1.653  50.895  0.00  0.00             0
ATOM     36   Al   1     1      -8.206   5.940  50.859  0.00  0.00             0
ATOM     37   Al   1     1      -8.317   0.187  50.709  0.00  0.00             0
ATOM     38   Al   1     1     -10.867   4.728  50.791  0.00  0.00             0
ATOM     39   Si   1     1      -6.406   0.189  47.977  0.00  0.00             0
ATOM     40   Si   1     1      -9.148   4.691  48.173  0.00  0.00             0
ATOM     41   Si   1     1      -9.060  -1.219  47.972  0.00  0.00             0
ATOM     42   Si   1     1     -11.657   3.239  48.066  0.00  0.00             0
ATOM     43    O   1     1     -11.773   0.361  49.684  0.00  0.00             0
ATOM     44    O   1     1      -9.204   4.850  49.732  0.00  0.00             0
ATOM     45    O   1     1     -11.477   3.167  49.759  0.00  0.00             0
ATOM     46    O   1     1      -8.939  -1.266  49.600  0.00  0.00             0
ATOM     47    O   1     1     -11.644   1.823  47.506  0.00  0.00             0
ATOM     48    O   1     1      -9.338  -2.737  47.586  0.00  0.00             0
ATOM     49    O   1     1     -10.371  -0.508  47.685  0.00  0.00             0
ATOM     50    O   1     1      -8.006   3.718  47.838  0.00  0.00             0
ATOM     51    O   1     1     -10.503   4.089  47.716  0.00  0.00             0
ATOM     52    O   1     1      -7.825  -0.512  47.483  0.00  0.00             0
ATOM     53    O   1     1     -11.882   6.165  49.797  0.00  0.00             0
ATOM     54    O   1     1      -9.004   1.537  49.553  0.00  0.00             0
ATOM     55    O   1     1      -7.753  -1.586  51.896  0.00  0.00             0
ATOM     56    O   1     1     -10.068   3.144  52.072  0.00  0.00             0
ATOM     57    O   1     1     -12.550   1.516  51.915  0.00  0.00             0
ATOM     58    O   1     1      -9.875   5.985  51.972  0.00  0.00             0
ATOM     59    O   1     1     -12.440   4.728  51.924  0.00  0.00             0
ATOM     60    O   1     1     -10.051   0.320  51.943  0.00  0.00             0
ATOM     61    H   1     1     -11.536  -2.455  48.787  0.00  0.00             0
ATOM     62    H   1     1      -8.613   2.291  48.932  0.00  0.00             0
ATOM     63    H   1     1     -12.003  -1.015  52.390  0.00  0.00             0
ATOM     64    H   1     1      -9.931   3.365  53.092  0.00  0.00             0
ATOM     65    H   1     1     -13.489   1.659  52.365  0.00  0.00             0
ATOM     66    H   1     1      -9.958  -2.593  52.644  0.00  0.00             0
ATOM     67    H   1     1      -9.983  -0.118  52.808  0.00  0.00             0
ATOM     68    H   1     1     -12.754   3.980  52.535  0.00  0.00             0
ATOM     69   Al   1     1      -8.956  10.671  43.591  0.00  0.00             0
ATOM     70   Al   1     1      -6.529  15.078  43.226  0.00  0.00             0
ATOM     71   Al   1     1      -6.415   9.380  43.398  0.00  0.00             0
ATOM     72   Al   1     1      -9.101  13.523  43.470  0.00  0.00             0
ATOM     73   Si   1     1      -4.593   9.382  40.639  0.00  0.00             0
ATOM     74   Si   1     1      -7.181  13.751  40.618  0.00  0.00             0
ATOM     75   Si   1     1      -7.186   7.910  40.677  0.00  0.00             0
ATOM     76   Si   1     1      -9.686  12.316  40.621  0.00  0.00             0
ATOM     77    O   1     1      -9.926   9.597  42.286  0.00  0.00             0
ATOM     78    O   1     1      -7.358  13.887  42.357  0.00  0.00             0
ATOM     79    O   1     1      -9.569  12.256  42.221  0.00  0.00             0
ATOM     80    O   1     1      -7.097   7.975  42.353  0.00  0.00             0
ATOM     81    O   1     1      -9.839  10.888  40.081  0.00  0.00             0
ATOM     82    O   1     1      -7.306   6.349  40.288  0.00  0.00             0
ATOM     83    O   1     1      -8.477   8.673  40.234  0.00  0.00             0
ATOM     84    O   1     1      -5.796  13.033  40.253  0.00  0.00             0
ATOM     85    O   1     1      -8.412  13.016  40.120  0.00  0.00             0
ATOM     86    O   1     1      -5.903   8.599  40.167  0.00  0.00             0
ATOM     87    O   1     1      -9.895  15.072  42.427  0.00  0.00             0
ATOM     88    O   1     1      -7.367  10.796  42.457  0.00  0.00             0
ATOM     89    O   1     1      -5.770   7.819  44.428  0.00  0.00             0
ATOM     90    O   1     1      -8.295  12.246  44.518  0.00  0.00             0
ATOM     91    O   1     1     -10.493  10.308  44.712  0.00  0.00             0
ATOM     92    O   1     1      -8.043  15.207  44.436  0.00  0.00             0
ATOM     93    O   1     1     -10.614  13.733  44.614  0.00  0.00             0
ATOM     94    O   1     1      -7.880   9.410  44.512  0.00  0.00             0
ATOM     95    H   1     1      -9.764   6.447  41.730  0.00  0.00             0
ATOM     96    H   1     1      -7.062  11.666  42.619  0.00  0.00             0
ATOM     97    H   1     1     -10.094   7.765  45.259  0.00  0.00             0
ATOM     98    H   1     1      -7.879  12.003  45.271  0.00  0.00             0
ATOM     99    H   1     1     -11.220  10.732  45.225  0.00  0.00             0
ATOM    100    H   1     1      -8.423   6.278  45.532  0.00  0.00             0
ATOM    101    H   1     1      -7.730   8.572  45.161  0.00  0.00             0
ATOM    102    H   1     1     -10.792  13.206  45.392  0.00  0.00             0
ATOM    103   Al   1     1     -10.671  10.576  50.932  0.00  0.00             0
ATOM    104   Al   1     1      -8.323  15.000  50.781  0.00  0.00             0
ATOM    105   Al   1     1      -8.284   8.947  50.743  0.00  0.00             0
ATOM    106   Al   1     1     -10.921  13.542  50.743  0.00  0.00             0
ATOM    107   Si   1     1      -6.444   9.199  47.739  0.00  0.00             0
ATOM    108   Si   1     1      -9.207  13.612  48.016  0.00  0.00             0
ATOM    109   Si   1     1      -8.946   7.633  47.954  0.00  0.00             0
ATOM    110   Si   1     1     -11.581  11.940  48.008  0.00  0.00             0
ATOM    111    O   1     1     -11.852   9.140  49.559  0.00  0.00             0
ATOM    112    O   1     1      -9.340  13.670  49.696  0.00  0.00             0
ATOM    113    O   1     1     -11.552  12.054  49.605  0.00  0.00             0
ATOM    114    O   1     1      -8.702   7.616  49.559  0.00  0.00             0
ATOM    115    O   1     1     -11.497  10.550  47.463  0.00  0.00             0
ATOM    116    O   1     1      -8.880   6.101  47.506  0.00  0.00             0
ATOM    117    O   1     1     -10.401   8.183  47.672  0.00  0.00             0
ATOM    118    O   1     1      -7.785  12.929  47.645  0.00  0.00             0
ATOM    119    O   1     1     -10.366  12.812  47.391  0.00  0.00             0
ATOM    120    O   1     1      -7.723   8.496  47.397  0.00  0.00             0
ATOM    121    O   1     1     -11.721  14.982  49.567  0.00  0.00             0
ATOM    122    O   1     1      -9.314  10.317  49.580  0.00  0.00             0
ATOM    123    O   1     1      -7.582   7.514  51.932  0.00  0.00             0
ATOM    124    O   1     1     -10.145  12.050  51.955  0.00  0.00             0
ATOM    125    O   1     1     -12.410  10.333  51.833  0.00  0.00             0
ATOM    126    O   1     1      -9.928  14.870  51.751  0.00  0.00             0
ATOM    127    O   1     1     -12.555  13.653  51.704  0.00  0.00             0
ATOM    128    O   1     1      -9.969   9.003  51.830  0.00  0.00             0
ATOM    129    H   1     1     -11.497   7.037  49.780  0.00  0.00             0
ATOM    130    H   1     1      -9.592  10.619  48.706  0.00  0.00             0
ATOM    131    H   1     1     -12.884   7.586  52.956  0.00  0.00             0
ATOM    132    H   1     1      -9.865  11.733  52.821  0.00  0.00             0
ATOM    133    H   1     1     -12.966  10.771  52.476  0.00  0.00             0
ATOM    134    H   1     1     -10.133   6.182  52.926  0.00  0.00             0
ATOM    135    H   1     1     -10.303   8.207  52.113  0.00  0.00             0
ATOM    136    H   1     1     -13.272  13.327  52.181  0.00  0.00             0
ATOM    137   Al   1     1      -3.843   1.769  43.479  0.00  0.00             0
ATOM    138   Al   1     1      -1.233   6.223  43.573  0.00  0.00             0
ATOM    139   Al   1     1      -1.260   0.248  43.400  0.00  0.00             0
ATOM    140   Al   1     1      -3.847   4.790  43.470  0.00  0.00             0
ATOM    141   Si   1     1       0.401   0.374  40.637  0.00  0.00             0
ATOM    142   Si   1     1      -2.191   4.846  40.835  0.00  0.00             0
ATOM    143   Si   1     1      -2.097  -1.113  40.554  0.00  0.00             0
ATOM    144   Si   1     1      -4.746   3.470  40.707  0.00  0.00             0
ATOM    145    O   1     1      -4.785   0.534  42.203  0.00  0.00             0
ATOM    146    O   1     1      -2.249   4.996  42.382  0.00  0.00             0
ATOM    147    O   1     1      -4.453   3.421  42.347  0.00  0.00             0
ATOM    148    O   1     1      -2.057  -1.183  42.207  0.00  0.00             0
ATOM    149    O   1     1      -4.815   2.028  40.194  0.00  0.00             0
ATOM    150    O   1     1      -2.125  -2.584  40.043  0.00  0.00             0
ATOM    151    O   1     1      -3.443  -0.302  40.266  0.00  0.00             0
ATOM    152    O   1     1      -0.879   3.958  40.502  0.00  0.00             0
ATOM    153    O   1     1      -3.398   4.109  40.243  0.00  0.00             0
ATOM    154    O   1     1      -0.902  -0.268  40.033  0.00  0.00             0
ATOM    155    O   1     1      -4.763   6.270  42.390  0.00  0.00             0
ATOM    156    O   1     1      -2.137   1.715  42.268  0.00  0.00             0
ATOM    157    O   1     1     -11.023  -1.363  44.341  0.00  0.00             0
ATOM    158    O   1     1      -3.041   3.271  44.511  0.00  0.00             0
ATOM    159    O   1     1      -5.476   1.610  44.396  0.00  0.00             0
ATOM    160    O   1     1      -2.919   6.180  44.602  0.00  0.00             0
ATOM    161    O   1     1      -5.462   4.929  44.492  0.00  0.00             0
ATOM    162    O   1     1      -2.908   0.467  44.357  0.00  0.00             0
ATOM    163    H   1     1      -4.054  -1.950  42.167  0.00  0.00             0
ATOM    164    H   1     1      -2.076   2.170  41.408  0.00  0.00             0
ATOM    165    H   1     1      -4.763  -1.557  44.257  0.00  0.00             0
ATOM    166    H   1     1      -2.135   3.394  45.122  0.00  0.00             0
ATOM    167    H   1     1      -5.940   1.905  45.303  0.00  0.00             0
ATOM    168    H   1     1      -2.889  -3.284  45.598  0.00  0.00             0
ATOM    169    H   1     1      -3.214  -0.473  44.706  0.00  0.00             0
ATOM    170    H   1     1      -5.833   4.676  45.364  0.00  0.00             0
ATOM    171   Al   1     1      -5.681   1.536  50.880  0.00  0.00             0
ATOM    172   Al   1     1      -3.081   6.147  50.821  0.00  0.00             0
ATOM    173   Al   1     1      -3.116  -0.129  50.603  0.00  0.00             0
ATOM    174   Al   1     1      -5.702   4.600  50.863  0.00  0.00             0
ATOM    175   Si   1     1      -1.343   0.322  47.979  0.00  0.00             0
ATOM    176   Si   1     1      -4.029   4.791  48.028  0.00  0.00             0
ATOM    177   Si   1     1      -3.819  -1.421  47.813  0.00  0.00             0
ATOM    178   Si   1     1      -6.525   3.164  48.081  0.00  0.00             0
ATOM    179    O   1     1      -6.579   0.183  49.593  0.00  0.00             0
ATOM    180    O   1     1      -4.150   5.013  49.651  0.00  0.00             0
ATOM    181    O   1     1      -6.231   3.026  49.763  0.00  0.00             0
ATOM    182    O   1     1      -3.604  -1.483  49.468  0.00  0.00             0
ATOM    183    O   1     1      -6.244   1.698  47.614  0.00  0.00             0
ATOM    184    O   1     1      -3.662  -2.811  47.183  0.00  0.00             0
ATOM    185    O   1     1      -5.137  -0.694  47.532  0.00  0.00             0
ATOM    186    O   1     1      -2.756   3.865  47.981  0.00  0.00             0
ATOM    187    O   1     1      -5.356   4.004  47.525  0.00  0.00             0
ATOM    188    O   1     1      -2.621  -0.538  47.489  0.00  0.00             0
ATOM    189    O   1     1      -6.567   5.847  49.839  0.00  0.00             0
ATOM    190    O   1     1      -3.902   1.407  49.678  0.00  0.00             0
ATOM    191    O   1     1     -12.643  -1.363  51.671  0.00  0.00             0
ATOM    192    O   1     1      -5.123   3.033  52.045  0.00  0.00             0
ATOM    193    O   1     1      -7.405   1.389  51.876  0.00  0.00             0
ATOM    194    O   1     1      -4.806   5.841  52.045  0.00  0.00             0
ATOM    195    O   1     1      -7.381   4.692  51.871  0.00  0.00             0
ATOM    196    O   1     1      -4.842   0.274  51.876  0.00  0.00             0
ATOM    197    H   1     1      -6.375  -2.120  49.689  0.00  0.00             0
ATOM    198    H   1     1      -3.563   2.268  49.228  0.00  0.00             0
ATOM    199    H   1     1      -7.336  -1.410  52.824  0.00  0.00             0
ATOM    200    H   1     1      -4.791   2.841  52.786  0.00  0.00             0
ATOM    201    H   1     1      -7.997   2.083  51.944  0.00  0.00             0
ATOM    202    H   1     1      -5.360  -2.432  52.206  0.00  0.00             0
ATOM    203    H   1     1      -4.738  -0.748  52.111  0.00  0.00             0
ATOM    204    H   1     1      -7.801   4.276  52.730  0.00  0.00             0
ATOM    205   Al   1     1      -3.675  10.809  43.421  0.00  0.00             0
ATOM    206   Al   1     1      -1.351  15.252  43.250  0.00  0.00             0
ATOM    207   Al   1     1      -1.306   9.145  43.514  0.00  0.00             0
ATOM    208   Al   1     1      -3.954  13.766  43.374  0.00  0.00             0
ATOM    209   Si   1     1       0.527   9.400  40.660  0.00  0.00             0
ATOM    210   Si   1     1      -2.029  13.806  40.532  0.00  0.00             0
ATOM    211   Si   1     1      -2.029   7.752  40.811  0.00  0.00             0
ATOM    212   Si   1     1      -4.523  12.350  40.515  0.00  0.00             0
ATOM    213    O   1     1      -4.706   9.511  42.260  0.00  0.00             0
ATOM    214    O   1     1      -2.166  13.947  42.208  0.00  0.00             0
ATOM    215    O   1     1      -4.388  12.308  42.193  0.00  0.00             0
ATOM    216    O   1     1      -1.820   7.685  42.395  0.00  0.00             0
ATOM    217    O   1     1      -4.490  10.798  40.111  0.00  0.00             0
ATOM    218    O   1     1      -2.007   6.303  40.273  0.00  0.00             0
ATOM    219    O   1     1      -3.351   8.487  40.455  0.00  0.00             0
ATOM    220    O   1     1      -0.680  13.063  40.372  0.00  0.00             0
ATOM    221    O   1     1      -3.172  12.980  40.050  0.00  0.00             0
ATOM    222    O   1     1      -0.767   8.639  40.260  0.00  0.00             0
ATOM    223    O   1     1      -4.715  14.990  42.283  0.00  0.00             0
ATOM    224    O   1     1      -2.206  10.524  42.285  0.00  0.00             0
ATOM    225    O   1     1     -10.824   7.650  44.692  0.00  0.00             0
ATOM    226    O   1     1      -2.972  12.225  44.349  0.00  0.00             0
ATOM    227    O   1     1      -5.432  10.691  44.436  0.00  0.00             0
ATOM    228    O   1     1      -2.864  14.885  44.537  0.00  0.00             0
ATOM    229    O   1     1      -5.365  13.786  44.524  0.00  0.00             0
ATOM    230    O   1     1      -2.851   9.413  44.545  0.00  0.00             0
ATOM    231    H   1     1      -4.394   7.311  42.249  0.00  0.00             0
ATOM    232    H   1     1      -1.964  11.241  41.671  0.00  0.00             0
ATOM    233    H   1     1      -4.922   7.761  44.647  0.00  0.00             0
ATOM    234    H   1     1      -2.018  12.617  44.314  0.00  0.00             0
ATOM    235    H   1     1      -5.401  10.640  45.418  0.00  0.00             0
ATOM    236    H   1     1      -3.288   6.183  45.560  0.00  0.00             0
ATOM    237    H   1     1      -3.128   8.813  45.213  0.00  0.00             0
ATOM    238    H   1     1      -5.613  13.432  45.511  0.00  0.00             0
ATOM    239   Al   1     1      -5.658  10.421  50.458  0.00  0.00             0
ATOM    240   Al   1     1      -3.020  14.949  50.646  0.00  0.00             0
ATOM    241   Al   1     1      -3.084   9.154  50.724  0.00  0.00             0
ATOM    242   Al   1     1      -5.715  13.583  50.638  0.00  0.00             0
ATOM    243   Si   1     1      -1.289   9.057  47.932  0.00  0.00             0
ATOM    244   Si   1     1      -3.846  13.591  47.742  0.00  0.00             0
ATOM    245   Si   1     1      -3.863   7.677  47.881  0.00  0.00             0
ATOM    246   Si   1     1      -6.439  12.161  47.884  0.00  0.00             0
ATOM    247    O   1     1      -6.643   9.298  49.425  0.00  0.00             0
ATOM    248    O   1     1      -4.000  13.770  49.393  0.00  0.00             0
ATOM    249    O   1     1      -6.179  12.065  49.504  0.00  0.00             0
ATOM    250    O   1     1      -3.791   7.561  49.558  0.00  0.00             0
ATOM    251    O   1     1      -6.455  10.722  47.306  0.00  0.00             0
ATOM    252    O   1     1      -3.913   6.243  47.425  0.00  0.00             0
ATOM    253    O   1     1      -5.238   8.375  47.573  0.00  0.00             0
ATOM    254    O   1     1      -2.657  12.657  47.516  0.00  0.00             0
ATOM    255    O   1     1      -5.311  13.048  47.299  0.00  0.00             0
ATOM    256    O   1     1      -2.547   8.417  47.462  0.00  0.00             0
ATOM    257    O   1     1      -6.529  14.934  49.669  0.00  0.00             0
ATOM    258    O   1     1      -3.948  10.401  49.559  0.00  0.00             0
ATOM    259    O   1     1     -12.911   7.660  52.037  0.00  0.00             0
ATOM    260    O   1     1      -5.007  12.152  51.806  0.00  0.00             0
ATOM    261    O   1     1      -7.332  10.451  51.685  0.00  0.00             0
ATOM    262    O   1     1      -4.769  14.892  51.753  0.00  0.00             0
ATOM    263    O   1     1      -7.398  13.594  51.535  0.00  0.00             0
ATOM    264    O   1     1      -4.868   9.236  51.670  0.00  0.00             0
ATOM    265    H   1     1      -5.923   6.745  49.784  0.00  0.00             0
ATOM    266    H   1     1      -3.467  11.211  49.668  0.00  0.00             0
ATOM    267    H   1     1      -6.964   7.494  52.929  0.00  0.00             0
ATOM    268    H   1     1      -4.703  11.999  52.555  0.00  0.00             0
ATOM    269    H   1     1      -7.645  11.103  52.296  0.00  0.00             0
ATOM    270    H   1     1      -4.476   6.216  52.746  0.00  0.00             0
ATOM    271    H   1     1      -5.032   8.636  52.446  0.00  0.00             0
ATOM    272    H   1     1      -8.140  12.954  51.314  0.00  0.00             0
ATOM    273    O   1     1      -9.206   0.762  31.712  0.00  0.00             0
ATOM    274    H   1     1      -8.882   0.114  31.204  0.00  0.00             0
ATOM    275    H   1     1       1.670   1.545  31.576  0.00  0.00             0
ATOM    276    O   1     1      -7.551   2.984  31.179  0.00  0.00             0
ATOM    277    H   1     1      -6.554   3.087  31.058  0.00  0.00             0
ATOM    278    H   1     1       2.488   3.500  31.941  0.00  0.00             0
ATOM    279    O   1     1       4.956   6.834  30.165  0.00  0.00             0
ATOM    280    H   1     1      -4.740   7.073  29.181  0.00  0.00             0
ATOM    281    H   1     1       4.962   7.549  30.737  0.00  0.00             0
ATOM    282    O   1     1      -2.930   9.767  28.448  0.00  0.00             0
ATOM    283    H   1     1      -3.144   8.756  28.436  0.00  0.00             0
ATOM    284    H   1     1       8.258  10.124  28.863  0.00  0.00             0
ATOM    285    O   1     1      -5.642  10.238  29.766  0.00  0.00             0
ATOM    286    H   1     1      -4.903   9.994  29.306  0.00  0.00             0
ATOM    287    H   1     1       5.020  10.811  30.500  0.00  0.00             0
ATOM    288    O   1     1     -11.741  18.017  31.692  0.00  0.00             0
ATOM    289    H   1     1     -10.796  18.220  31.753  0.00  0.00             0
ATOM    290    H   1     1      -1.872  18.720  31.396  0.00  0.00             0
ATOM    291    O   1     1      -4.539   0.554  30.517  0.00  0.00             0
ATOM    292    H   1     1      -4.097   1.012  29.639  0.00  0.00             0
ATOM    293    H   1     1      -4.445   1.082  31.255  0.00  0.00             0
ATOM    294    O   1     1      -4.847   4.305  30.875  0.00  0.00             0
ATOM    295    H   1     1      -4.522   3.847  30.182  0.00  0.00             0
ATOM    296    H   1     1      -4.810   5.138  30.409  0.00  0.00             0
ATOM    297    O   1     1      -2.976   6.881  28.495  0.00  0.00             0
ATOM    298    H   1     1      -2.717   6.911  27.554  0.00  0.00             0
ATOM    299    H   1     1      -2.068   6.540  28.927  0.00  0.00             0
ATOM    300    O   1     1      -0.245  11.421  29.594  0.00  0.00             0
ATOM    301    H   1     1       0.168  11.138  28.674  0.00  0.00             0
ATOM    302    H   1     1      -0.544  12.362  29.644  0.00  0.00             0
ATOM    303    O   1     1      -3.768  14.192  28.095  0.00  0.00             0
ATOM    304    H   1     1      -4.553  14.725  27.763  0.00  0.00             0
ATOM    305    H   1     1      -4.057  13.961  28.979  0.00  0.00             0
ATOM    306    O   1     1      -5.935  16.004  31.704  0.00  0.00             0
ATOM    307    H   1     1      -5.550  16.880  31.350  0.00  0.00             0
ATOM    308    H   1     1      -5.781  16.200  32.476  0.00  0.00             0
ATOM    309    O   1     1       0.268   3.897  30.146  0.00  0.00             0
ATOM    310    H   1     1      -0.148   3.312  29.565  0.00  0.00             0
ATOM    311    H   1     1       1.001   3.394  30.103  0.00  0.00             0
ATOM    312    O   1     1       3.712   4.479  26.522  0.00  0.00             0
ATOM    313    H   1     1       3.066   5.088  25.999  0.00  0.00             0
ATOM    314    H   1     1       3.814   5.113  27.324  0.00  0.00             0
ATOM    315    O   1     1      -0.473   6.581  29.634  0.00  0.00             0
ATOM    316    H   1     1      -0.162   5.670  29.768  0.00  0.00             0
ATOM    317    H   1     1      -0.392   6.953  30.439  0.00  0.00             0
ATOM    318    O   1     1       1.194  11.058  27.463  0.00  0.00             0
ATOM    319    H   1     1       0.419  10.686  26.979  0.00  0.00             0
ATOM    320    H   1     1       1.977  10.456  27.658  0.00  0.00             0
ATOM    321    O   1     1       2.018  11.367  31.085  0.00  0.00             0
ATOM    322    H   1     1       2.180  10.467  31.122  0.00  0.00             0
ATOM    323    H   1     1       1.304  11.422  30.360  0.00  0.00             0
ATOM    324    O   1     1      -1.662  15.096  31.711  0.00  0.00             0
ATOM    325    H   1     1      -1.798  16.105  31.468  0.00  0.00             0
ATOM    326    H   1     1      -2.518  14.570  31.539  0.00  0.00             0
ATOM    327    O   1     1      -9.382  17.342  34.376  0.00  0.00             0
ATOM    328    H   1     1      -9.382  17.733  33.460  0.00  0.00             0
ATOM    329    H   1     1       0.380   0.156  34.905  0.00  0.00             0
ATOM    330    O   1     1      -8.464   4.361  33.330  0.00  0.00             0
ATOM    331    H   1     1      -7.937   4.460  34.175  0.00  0.00             0
ATOM    332    H   1     1       1.889   5.157  32.629  0.00  0.00             0
ATOM    333    O   1     1       2.457   6.277  31.510  0.00  0.00             0
ATOM    334    H   1     1      -7.195   6.249  30.819  0.00  0.00             0
ATOM    335    H   1     1       3.038   6.622  32.103  0.00  0.00             0
ATOM    336    O   1     1      -9.789  11.837  33.328  0.00  0.00             0
ATOM    337    H   1     1      -9.391  11.795  32.476  0.00  0.00             0
ATOM    338    H   1     1       0.450  12.759  33.479  0.00  0.00             0
ATOM    339    O   1     1       3.035  11.858  35.156  0.00  0.00             0
ATOM    340    H   1     1      -6.320  12.324  35.083  0.00  0.00             0
ATOM    341    H   1     1       2.807  12.366  34.395  0.00  0.00             0
ATOM    342    O   1     1     -10.381  14.639  33.835  0.00  0.00             0
ATOM    343    H   1     1     -11.025  14.701  32.962  0.00  0.00             0
ATOM    344    H   1     1       0.239  15.403  33.949  0.00  0.00             0
ATOM    345    O   1     1      -5.780  19.652  34.378  0.00  0.00             0
ATOM    346    H   1     1      -5.165  19.675  35.122  0.00  0.00             0
ATOM    347    H   1     1      -5.447   2.043  33.577  0.00  0.00             0
ATOM    348    O   1     1      -3.821   2.368  32.382  0.00  0.00             0
ATOM    349    H   1     1      -3.395   2.825  33.131  0.00  0.00             0
ATOM    350    H   1     1      -4.229   2.932  31.807  0.00  0.00             0
ATOM    351    O   1     1      -5.906   6.943  33.328  0.00  0.00             0
ATOM    352    H   1     1      -5.049   6.391  33.184  0.00  0.00             0
ATOM    353    H   1     1      -5.686   7.785  33.728  0.00  0.00             0
ATOM    354    O   1     1      -5.577   9.700  34.084  0.00  0.00             0
ATOM    355    H   1     1      -4.871  10.061  34.716  0.00  0.00             0
ATOM    356    H   1     1      -6.324  10.084  34.357  0.00  0.00             0
ATOM    357    O   1     1      -4.233  11.521  32.345  0.00  0.00             0
ATOM    358    H   1     1      -4.838  10.916  32.946  0.00  0.00             0
ATOM    359    H   1     1      -3.360  10.985  32.519  0.00  0.00             0
ATOM    360    O   1     1      -6.281  16.915  34.323  0.00  0.00             0
ATOM    361    H   1     1      -6.111  17.813  34.423  0.00  0.00             0
ATOM    362    H   1     1      -7.247  16.902  34.178  0.00  0.00             0
ATOM    363    O   1     1      -2.547  17.707  34.230  0.00  0.00             0
ATOM    364    H   1     1      -2.188  17.046  34.880  0.00  0.00             0
ATOM    365    H   1     1      -2.300  -0.503  33.317  0.00  0.00             0
ATOM    366    O   1     1      -0.978   3.772  32.754  0.00  0.00             0
ATOM    367    H   1     1      -0.526   3.851  31.910  0.00  0.00             0
ATOM    368    H   1     1      -0.385   3.785  33.588  0.00  0.00             0
ATOM    369    O   1     1      -3.148   6.122  32.778  0.00  0.00             0
ATOM    370    H   1     1      -2.692   5.268  32.846  0.00  0.00             0
ATOM    371    H   1     1      -2.590   6.754  32.404  0.00  0.00             0
ATOM    372    O   1     1      -1.136   7.822  32.230  0.00  0.00             0
ATOM    373    H   1     1      -0.599   7.357  33.055  0.00  0.00             0
ATOM    374    H   1     1      -1.465   8.527  32.541  0.00  0.00             0
ATOM    375    O   1     1      -2.059  10.365  33.298  0.00  0.00             0
ATOM    376    H   1     1      -1.231  10.914  33.434  0.00  0.00             0
ATOM    377    H   1     1      -2.451  10.069  34.052  0.00  0.00             0
ATOM    378    O   1     1      -4.333  13.843  30.596  0.00  0.00             0
ATOM    379    H   1     1      -4.378  12.912  31.265  0.00  0.00             0
ATOM    380    H   1     1      -5.301  14.085  30.747  0.00  0.00             0
ATOM    381    O   1     1     -10.536  -0.290  37.476  0.00  0.00             0
ATOM    382    H   1     1      -9.622  -0.265  37.792  0.00  0.00             0
ATOM    383    H   1     1      -0.528  -0.190  38.389  0.00  0.00             0
ATOM    384    O   1     1     -10.591   1.820  35.652  0.00  0.00             0
ATOM    385    H   1     1     -10.470   1.091  36.463  0.00  0.00             0
ATOM    386    H   1     1       0.666   2.081  35.773  0.00  0.00             0
ATOM    387    O   1     1       0.062   6.423  34.743  0.00  0.00             0
ATOM    388    H   1     1      -9.636   5.797  34.514  0.00  0.00             0
ATOM    389    H   1     1       0.483   7.334  34.977  0.00  0.00             0
ATOM    390    O   1     1      -9.228   9.309  34.857  0.00  0.00             0
ATOM    391    H   1     1      -9.111  10.153  34.302  0.00  0.00             0
ATOM    392    H   1     1       1.163   9.616  35.749  0.00  0.00             0
ATOM    393    O   1     1      -9.120  11.065  37.321  0.00  0.00             0
ATOM    394    H   1     1      -8.321  11.560  36.903  0.00  0.00             0
ATOM    395    H   1     1       1.120  10.901  38.313  0.00  0.00             0
ATOM    396    O   1     1     -11.759  15.654  35.961  0.00  0.00             0
ATOM    397    H   1     1     -11.170  15.229  35.155  0.00  0.00             0
ATOM    398    H   1     1      -0.845  16.341  36.307  0.00  0.00             0
ATOM    399    O   1     1      -7.991   0.553  37.556  0.00  0.00             0
ATOM    400    H   1     1      -7.107   0.023  37.599  0.00  0.00             0
ATOM    401    H   1     1      -7.967   1.412  37.104  0.00  0.00             0
ATOM    402    O   1     1      -7.807   2.968  35.884  0.00  0.00             0
ATOM    403    H   1     1      -7.397   2.700  34.875  0.00  0.00             0
ATOM    404    H   1     1      -7.337   3.699  36.071  0.00  0.00             0
ATOM    405    O   1     1      -6.338   5.485  35.763  0.00  0.00             0
ATOM    406    H   1     1      -6.322   6.157  35.069  0.00  0.00             0
ATOM    407    H   1     1      -5.811   5.895  36.452  0.00  0.00             0
ATOM    408    O   1     1      -4.665   6.709  37.943  0.00  0.00             0
ATOM    409    H   1     1      -4.826   7.751  38.108  0.00  0.00             0
ATOM    410    H   1     1      -3.726   6.636  37.560  0.00  0.00             0
ATOM    411    O   1     1      -4.955  13.049  34.884  0.00  0.00             0
ATOM    412    H   1     1      -4.723  12.728  33.995  0.00  0.00             0
ATOM    413    H   1     1      -4.104  13.430  35.427  0.00  0.00             0
ATOM    414    O   1     1      -5.460  16.881  36.874  0.00  0.00             0
ATOM    415    H   1     1      -5.869  16.539  36.055  0.00  0.00             0
ATOM    416    H   1     1      -4.666  17.590  36.723  0.00  0.00             0
ATOM    417    O   1     1      -3.799   1.073  36.442  0.00  0.00             0
ATOM    418    H   1     1      -3.431   0.578  35.562  0.00  0.00             0
ATOM    419    H   1     1      -3.545   1.927  36.403  0.00  0.00             0
ATOM    420    O   1     1      -2.591   3.606  35.399  0.00  0.00             0
ATOM    421    H   1     1      -1.715   3.219  35.422  0.00  0.00             0
ATOM    422    H   1     1      -2.460   4.392  36.037  0.00  0.00             0
ATOM    423    O   1     1      -2.393   6.432  36.163  0.00  0.00             0
ATOM    424    H   1     1      -1.512   6.460  35.791  0.00  0.00             0
ATOM    425    H   1     1      -2.934   6.424  35.247  0.00  0.00             0
ATOM    426    O   1     1      -3.316   9.725  35.731  0.00  0.00             0
ATOM    427    H   1     1      -3.116   8.842  36.026  0.00  0.00             0
ATOM    428    H   1     1      -2.788  10.551  35.905  0.00  0.00             0
ATOM    429    O   1     1      -1.689  11.536  36.887  0.00  0.00             0
ATOM    430    H   1     1      -0.707  11.613  37.062  0.00  0.00             0
ATOM    431    H   1     1      -2.042  12.302  37.124  0.00  0.00             0
ATOM    432    O   1     1      -3.421  14.113  36.860  0.00  0.00             0
ATOM    433    H   1     1      -2.746  14.985  36.726  0.00  0.00             0
ATOM    434    H   1     1      -4.242  14.754  37.273  0.00  0.00             0
ATOM    435    O   1     1      -4.425   2.682  15.308  0.00  0.00             0
ATOM    436    H   1     1      -3.778   3.449  15.549  0.00  0.00             0
ATOM    437    H   1     1       4.968   2.762  15.778  0.00  0.00             0
ATOM    438    O   1     1      -5.136   4.715  13.646  0.00  0.00             0
ATOM    439    H   1     1      -4.788   3.952  13.668  0.00  0.00             0
ATOM    440    H   1     1       5.946   5.319  14.033  0.00  0.00             0
ATOM    441    O   1     1       7.125   6.787  17.158  0.00  0.00             0
ATOM    442    H   1     1      -3.580   6.014  17.733  0.00  0.00             0
ATOM    443    H   1     1       7.909   6.793  17.670  0.00  0.00             0
ATOM    444    O   1     1      -2.897  10.104  14.589  0.00  0.00             0
ATOM    445    H   1     1      -2.234   9.550  14.414  0.00  0.00             0
ATOM    446    H   1     1       7.736  10.983  14.213  0.00  0.00             0
ATOM    447    O   1     1       4.911  15.619  14.854  0.00  0.00             0
ATOM    448    H   1     1      -4.647  15.230  14.610  0.00  0.00             0
ATOM    449    H   1     1       5.164  16.353  15.193  0.00  0.00             0
ATOM    450    O   1     1      -4.442  18.162  16.218  0.00  0.00             0
ATOM    451    H   1     1      -3.548  17.917  16.632  0.00  0.00             0
ATOM    452    H   1     1       6.275  18.875  15.651  0.00  0.00             0
ATOM    453    O   1     1      -1.989   3.783  16.178  0.00  0.00             0
ATOM    454    H   1     1      -1.041   3.623  16.119  0.00  0.00             0
ATOM    455    H   1     1      -2.145   4.415  15.626  0.00  0.00             0
ATOM    456    O   1     1      -2.698   5.928  14.771  0.00  0.00             0
ATOM    457    H   1     1      -3.235   6.273  15.449  0.00  0.00             0
ATOM    458    H   1     1      -2.173   6.669  14.429  0.00  0.00             0
ATOM    459    O   1     1       2.208   6.751  16.808  0.00  0.00             0
ATOM    460    H   1     1       2.523   7.735  16.514  0.00  0.00             0
ATOM    461    H   1     1       2.388   6.088  16.105  0.00  0.00             0
ATOM    462    O   1     1      -0.497   7.538  14.145  0.00  0.00             0
ATOM    463    H   1     1       0.286   8.100  13.761  0.00  0.00             0
ATOM    464    H   1     1      -0.056   7.289  14.940  0.00  0.00             0
ATOM    465    O   1     1      -2.823  14.352  14.537  0.00  0.00             0
ATOM    466    H   1     1      -2.203  13.899  13.983  0.00  0.00             0
ATOM    467    H   1     1      -2.376  15.157  14.182  0.00  0.00             0
ATOM    468    O   1     1      -0.931  16.498  14.896  0.00  0.00             0
ATOM    469    H   1     1      -0.154  16.911  14.599  0.00  0.00             0
ATOM    470    H   1     1      -0.458  15.841  15.441  0.00  0.00             0
ATOM    471    O   1     1       0.559   0.873  17.673  0.00  0.00             0
ATOM    472    H   1     1       0.714   1.274  16.763  0.00  0.00             0
ATOM    473    H   1     1       0.989   1.475  18.254  0.00  0.00             0
ATOM    474    O   1     1       2.382   4.712  14.595  0.00  0.00             0
ATOM    475    H   1     1       3.338   4.547  14.407  0.00  0.00             0
ATOM    476    H   1     1       1.920   5.228  13.767  0.00  0.00             0
ATOM    477    O   1     1       1.817   8.676  13.621  0.00  0.00             0
ATOM    478    H   1     1       2.479   8.501  12.898  0.00  0.00             0
ATOM    479    H   1     1       2.300   9.226  14.367  0.00  0.00             0
ATOM    480    O   1     1      -1.066  11.918  13.519  0.00  0.00             0
ATOM    481    H   1     1      -0.294  11.733  14.107  0.00  0.00             0
ATOM    482    H   1     1      -0.512  11.749  12.658  0.00  0.00             0
ATOM    483    O   1     1       3.041  13.816  15.551  0.00  0.00             0
ATOM    484    H   1     1       3.768  14.380  15.066  0.00  0.00             0
ATOM    485    H   1     1       2.616  14.348  16.098  0.00  0.00             0
ATOM    486    O   1     1       1.391  17.905  13.659  0.00  0.00             0
ATOM    487    H   1     1       2.256  17.469  13.841  0.00  0.00             0
ATOM    488    H   1     1       1.465  18.578  14.501  0.00  0.00             0
ATOM    489    O   1     1      -6.694  20.608  17.512  0.00  0.00             0
ATOM    490    H   1     1      -6.033  20.365  18.024  0.00  0.00             0
ATOM    491    H   1     1       3.346   3.595  17.997  0.00  0.00             0
ATOM    492    O   1     1      -3.976   4.801  19.330  0.00  0.00             0
ATOM    493    H   1     1      -4.963   5.099  19.131  0.00  0.00             0
ATOM    494    H   1     1       6.266   3.759  19.134  0.00  0.00             0
ATOM    495    O   1     1       5.141   8.251  18.373  0.00  0.00             0
ATOM    496    H   1     1      -4.397   7.770  17.948  0.00  0.00             0
ATOM    497    H   1     1       5.050   8.982  17.616  0.00  0.00             0
ATOM    498    O   1     1      -5.145   9.817  16.355  0.00  0.00             0
ATOM    499    H   1     1      -4.370   9.883  15.867  0.00  0.00             0
ATOM    500    H   1     1       5.188  10.712  16.679  0.00  0.00             0
ATOM    501    O   1     1      -5.128  12.501  17.219  0.00  0.00             0
ATOM    502    H   1     1      -5.791  12.883  16.869  0.00  0.00             0
ATOM    503    H   1     1       5.026  12.998  17.871  0.00  0.00             0
ATOM    504    O   1     1      -7.123  17.644  17.374  0.00  0.00             0
ATOM    505    H   1     1      -6.199  18.160  17.067  0.00  0.00             0
ATOM    506    H   1     1       2.565  18.174  17.834  0.00  0.00             0
ATOM    507    O   1     1       1.137  20.443  19.756  0.00  0.00             0
ATOM    508    H   1     1       1.629  20.645  20.604  0.00  0.00             0
ATOM    509    H   1     1       0.646   3.409  19.617  0.00  0.00             0
ATOM    510    O   1     1       0.374   5.256  19.620  0.00  0.00             0
ATOM    511    H   1     1       0.038   5.540  18.823  0.00  0.00             0
ATOM    512    H   1     1      -0.457   5.467  20.290  0.00  0.00             0
ATOM    513    O   1     1      -0.634   7.156  17.719  0.00  0.00             0
ATOM    514    H   1     1       0.230   7.167  17.257  0.00  0.00             0
ATOM    515    H   1     1      -0.593   8.081  17.919  0.00  0.00             0
ATOM    516    O   1     1      -0.738   9.787  17.727  0.00  0.00             0
ATOM    517    H   1     1       0.188  10.076  17.835  0.00  0.00             0
ATOM    518    H   1     1      -1.223  10.522  17.305  0.00  0.00             0
ATOM    519    O   1     1      -2.609  12.428  16.771  0.00  0.00             0
ATOM    520    H   1     1      -2.726  12.841  16.031  0.00  0.00             0
ATOM    521    H   1     1      -3.656  12.438  16.863  0.00  0.00             0
ATOM    522    O   1     1      -1.865  17.457  17.370  0.00  0.00             0
ATOM    523    H   1     1      -1.841  17.146  16.517  0.00  0.00             0
ATOM    524    H   1     1      -1.073  18.063  17.554  0.00  0.00             0
ATOM    525    O   1     1       4.214  16.398  22.219  0.00  0.00             0
ATOM    526    H   1     1       4.396  17.112  22.833  0.00  0.00             0
ATOM    527    H   1     1       3.229  -1.739  22.404  0.00  0.00             0
ATOM    528    O   1     1       1.627   2.029  15.385  0.00  0.00             0
ATOM    529    H   1     1       1.701   2.901  14.871  0.00  0.00             0
ATOM    530    H   1     1       2.340   2.003  16.042  0.00  0.00             0
ATOM    531    O   1     1       3.639   5.450  18.883  0.00  0.00             0
ATOM    532    H   1     1       3.080   5.986  18.196  0.00  0.00             0
ATOM    533    H   1     1       3.166   5.528  19.702  0.00  0.00             0
ATOM    534    O   1     1       2.662   9.182  16.217  0.00  0.00             0
ATOM    535    H   1     1       3.612   9.428  15.949  0.00  0.00             0
ATOM    536    H   1     1       2.287   9.818  16.884  0.00  0.00             0
ATOM    537    O   1     1       0.574  12.461  15.633  0.00  0.00             0
ATOM    538    H   1     1       0.074  13.126  16.061  0.00  0.00             0
ATOM    539    H   1     1       1.335  12.881  15.789  0.00  0.00             0
ATOM    540    O   1     1       1.267  15.414  17.069  0.00  0.00             0
ATOM    541    H   1     1       1.827  16.241  17.202  0.00  0.00             0
ATOM    542    H   1     1       1.041  15.371  18.065  0.00  0.00             0
ATOM    543    O   1     1      -3.731   0.296  22.932  0.00  0.00             0
ATOM    544    H   1     1      -3.552   1.144  22.503  0.00  0.00             0
ATOM    545    H   1     1       6.683   0.511  23.813  0.00  0.00             0
ATOM    546    O   1     1      -5.935   6.401  23.157  0.00  0.00             0
ATOM    547    H   1     1      -6.744   6.299  22.958  0.00  0.00             0
ATOM    548    H   1     1       4.542   7.134  22.692  0.00  0.00             0
ATOM    549    O   1     1       5.700   7.826  21.171  0.00  0.00             0
ATOM    550    H   1     1      -4.624   8.104  20.328  0.00  0.00             0
ATOM    551    H   1     1       6.094   8.625  21.645  0.00  0.00             0
ATOM    552    O   1     1      -4.199  10.342  22.541  0.00  0.00             0
ATOM    553    H   1     1      -3.520  10.975  21.979  0.00  0.00             0
ATOM    554    H   1     1       5.198  10.780  22.574  0.00  0.00             0
ATOM    555    O   1     1       5.116  14.070  19.598  0.00  0.00             0
ATOM    556    H   1     1      -5.195  15.019  19.496  0.00  0.00             0
ATOM    557    H   1     1       5.643  13.944  20.366  0.00  0.00             0
ATOM    558    O   1     1      -5.441  16.997  19.495  0.00  0.00             0
ATOM    559    H   1     1      -5.998  16.815  18.706  0.00  0.00             0
ATOM    560    H   1     1       4.392  17.135  20.373  0.00  0.00             0
ATOM    561    O   1     1      -4.451   1.738  18.889  0.00  0.00             0
ATOM    562    H   1     1      -3.445   1.735  18.959  0.00  0.00             0
ATOM    563    H   1     1      -4.874   0.909  18.797  0.00  0.00             0
ATOM    564    O   1     1      -1.930   5.403  21.063  0.00  0.00             0
ATOM    565    H   1     1      -2.694   5.449  20.407  0.00  0.00             0
ATOM    566    H   1     1      -2.040   6.225  21.519  0.00  0.00             0
ATOM    567    O   1     1      -1.414   7.956  22.171  0.00  0.00             0
ATOM    568    H   1     1      -1.448   8.511  22.940  0.00  0.00             0
ATOM    569    H   1     1      -1.079   8.614  21.581  0.00  0.00             0
ATOM    570    O   1     1      -0.134   9.678  20.640  0.00  0.00             0
ATOM    571    H   1     1      -0.295   9.774  19.651  0.00  0.00             0
ATOM    572    H   1     1       0.775   9.555  20.540  0.00  0.00             0
ATOM    573    O   1     1      -1.496  13.694  19.318  0.00  0.00             0
ATOM    574    H   1     1      -1.957  12.999  18.845  0.00  0.00             0
ATOM    575    H   1     1      -2.118  14.497  19.157  0.00  0.00             0
ATOM    576    O   1     1      -2.557  16.368  19.775  0.00  0.00             0
ATOM    577    H   1     1      -2.215  17.013  19.018  0.00  0.00             0
ATOM    578    H   1     1      -3.487  16.609  19.848  0.00  0.00             0
ATOM    579    O   1     1       2.473   3.196  22.013  0.00  0.00             0
ATOM    580    H   1     1       3.356   3.322  22.369  0.00  0.00             0
ATOM    581    H   1     1       2.676   4.138  21.769  0.00  0.00             0
ATOM    582    O   1     1       2.258   6.056  21.312  0.00  0.00             0
ATOM    583    H   1     1       1.833   6.662  22.043  0.00  0.00             0
ATOM    584    H   1     1       1.373   5.673  20.947  0.00  0.00             0
ATOM    585    O   1     1       3.104   8.933  20.403  0.00  0.00             0
ATOM    586    H   1     1       3.057   9.016  21.395  0.00  0.00             0
ATOM    587    H   1     1       4.094   8.510  20.241  0.00  0.00             0
ATOM    588    O   1     1       2.094  10.595  18.274  0.00  0.00             0
ATOM    589    H   1     1       2.511  10.036  18.888  0.00  0.00             0
ATOM    590    H   1     1       2.255  11.427  18.743  0.00  0.00             0
ATOM    591    O   1     1       2.776  12.622  19.953  0.00  0.00             0
ATOM    592    H   1     1       3.573  13.252  19.751  0.00  0.00             0
ATOM    593    H   1     1       2.029  13.268  19.905  0.00  0.00             0
ATOM    594    O   1     1       0.883  14.909  19.751  0.00  0.00             0
ATOM    595    H   1     1       0.790  15.818  20.269  0.00  0.00             0
ATOM    596    H   1     1      -0.114  14.639  19.760  0.00  0.00             0
ATOM    597    O   1     1      -6.625  -0.085  25.720  0.00  0.00             0
ATOM    598    H   1     1      -5.660   0.095  25.804  0.00  0.00             0
ATOM    599    H   1     1       3.233   0.535  26.069  0.00  0.00             0
ATOM    600    O   1     1      -7.926   2.107  26.868  0.00  0.00             0
ATOM    601    H   1     1      -7.329   3.042  26.718  0.00  0.00             0
ATOM    602    H   1     1       2.796   1.787  27.703  0.00  0.00             0
ATOM    603    O   1     1       2.634   9.356  23.459  0.00  0.00             0
ATOM    604    H   1     1      -6.900   9.171  23.979  0.00  0.00             0
ATOM    605    H   1     1       2.773  10.235  23.083  0.00  0.00             0
ATOM    606    O   1     1      -4.945  13.893  24.885  0.00  0.00             0
ATOM    607    H   1     1      -4.480  13.257  25.418  0.00  0.00             0
ATOM    608    H   1     1       5.385  13.592  24.122  0.00  0.00             0
ATOM    609    O   1     1       6.056  14.251  21.980  0.00  0.00             0
ATOM    610    H   1     1      -4.765  15.019  21.955  0.00  0.00             0
ATOM    611    H   1     1       6.841  14.509  22.294  0.00  0.00             0
ATOM    612    O   1     1      -8.957  16.530  25.615  0.00  0.00             0
ATOM    613    H   1     1      -8.832  15.682  25.959  0.00  0.00             0
ATOM    614    H   1     1       2.329  16.699  25.393  0.00  0.00             0
ATOM    615    O   1     1      -2.488   3.002  22.288  0.00  0.00             0
ATOM    616    H   1     1      -1.686   2.603  22.735  0.00  0.00             0
ATOM    617    H   1     1      -2.345   3.881  21.866  0.00  0.00             0
ATOM    618    O   1     1      -3.616   4.893  24.031  0.00  0.00             0
ATOM    619    H   1     1      -3.249   4.559  23.401  0.00  0.00             0
ATOM    620    H   1     1      -4.578   5.006  23.769  0.00  0.00             0
ATOM    621    O   1     1      -5.494   9.061  25.447  0.00  0.00             0
ATOM    622    H   1     1      -5.038   9.769  25.552  0.00  0.00             0
ATOM    623    H   1     1      -4.887   8.363  25.242  0.00  0.00             0
ATOM    624    O   1     1      -1.805  11.745  21.383  0.00  0.00             0
ATOM    625    H   1     1      -1.784  12.547  20.785  0.00  0.00             0
ATOM    626    H   1     1      -1.136  11.156  21.144  0.00  0.00             0
ATOM    627    O   1     1      -1.964  15.949  22.591  0.00  0.00             0
ATOM    628    H   1     1      -2.889  16.526  22.714  0.00  0.00             0
ATOM    629    H   1     1      -1.935  16.087  21.543  0.00  0.00             0
ATOM    630    O   1     1       0.751  18.561  21.438  0.00  0.00             0
ATOM    631    H   1     1       0.768  19.221  20.703  0.00  0.00             0
ATOM    632    H   1     1       0.212  18.890  22.180  0.00  0.00             0
ATOM    633    O   1     1       0.006   2.458  23.368  0.00  0.00             0
ATOM    634    H   1     1       0.870   2.683  22.986  0.00  0.00             0
ATOM    635    H   1     1      -0.151   3.085  24.206  0.00  0.00             0
ATOM    636    O   1     1      -0.168   3.100  25.918  0.00  0.00             0
ATOM    637    H   1     1       0.507   2.605  26.123  0.00  0.00             0
ATOM    638    H   1     1       0.284   3.942  26.072  0.00  0.00             0
ATOM    639    O   1     1       0.919   7.356  23.484  0.00  0.00             0
ATOM    640    H   1     1       1.436   8.213  23.335  0.00  0.00             0
ATOM    641    H   1     1       0.050   7.666  23.258  0.00  0.00             0
ATOM    642    O   1     1       3.836  11.735  22.396  0.00  0.00             0
ATOM    643    H   1     1       3.499  12.030  21.534  0.00  0.00             0
ATOM    644    H   1     1       3.290  12.204  23.052  0.00  0.00             0
ATOM    645    O   1     1       1.864  12.989  23.552  0.00  0.00             0
ATOM    646    H   1     1       1.993  13.242  24.416  0.00  0.00             0
ATOM    647    H   1     1       1.546  13.757  23.066  0.00  0.00             0
ATOM    648    O   1     1       1.563  15.865  22.726  0.00  0.00             0
ATOM    649    H   1     1       1.214  15.807  23.645  0.00  0.00             0
ATOM    650    H   1     1       1.470  16.804  22.486  0.00  0.00             0
ATOM    651    O   1     1      -8.427  16.700  30.002  0.00  0.00             0
ATOM    652    H   1     1      -7.972  16.075  30.580  0.00  0.00             0
ATOM    653    H   1     1       2.567  -0.789  29.702  0.00  0.00             0
ATOM    654    O   1     1      -6.944   1.024  29.356  0.00  0.00             0
ATOM    655    H   1     1      -6.145   0.702  29.824  0.00  0.00             0
ATOM    656    H   1     1       3.023   1.865  29.918  0.00  0.00             0
ATOM    657    O   1     1       3.077   9.156  27.483  0.00  0.00             0
ATOM    658    H   1     1      -6.642   8.941  26.634  0.00  0.00             0
ATOM    659    H   1     1       3.672   9.317  28.220  0.00  0.00             0
ATOM    660    O   1     1      -4.433  11.757  26.871  0.00  0.00             0
ATOM    661    H   1     1      -4.109  12.533  27.445  0.00  0.00             0
ATOM    662    H   1     1       6.304  11.103  27.257  0.00  0.00             0
ATOM    663    O   1     1       1.735  13.934  26.317  0.00  0.00             0
ATOM    664    H   1     1      -7.591  14.092  26.813  0.00  0.00             0
ATOM    665    H   1     1       1.504  13.071  26.812  0.00  0.00             0
ATOM    666    O   1     1     -10.236  17.563  28.150  0.00  0.00             0
ATOM    667    H   1     1     -10.103  17.247  27.219  0.00  0.00             0
ATOM    668    H   1     1       0.918  17.075  28.697  0.00  0.00             0
ATOM    669    O   1     1      -3.731  20.524  28.811  0.00  0.00             0
ATOM    670    H   1     1      -2.826  20.375  28.652  0.00  0.00             0
ATOM    671    H   1     1      -4.138   2.839  27.947  0.00  0.00             0
ATOM    672    O   1     1      -4.179   3.477  26.204  0.00  0.00             0
ATOM    673    H   1     1      -4.970   3.833  26.199  0.00  0.00             0
ATOM    674    H   1     1      -3.741   3.874  25.504  0.00  0.00             0
ATOM    675    O   1     1      -3.423   7.168  25.601  0.00  0.00             0
ATOM    676    H   1     1      -3.401   6.496  24.987  0.00  0.00             0
ATOM    677    H   1     1      -2.851   7.846  25.093  0.00  0.00             0
ATOM    678    O   1     1      -2.253   9.546  24.289  0.00  0.00             0
ATOM    679    H   1     1      -1.450   9.971  24.504  0.00  0.00             0
ATOM    680    H   1     1      -2.937  10.072  23.953  0.00  0.00             0
ATOM    681    O   1     1      -6.134  15.207  26.953  0.00  0.00             0
ATOM    682    H   1     1      -5.905  14.778  26.104  0.00  0.00             0
ATOM    683    H   1     1      -6.222  16.248  26.801  0.00  0.00             0
ATOM    684    O   1     1      -3.874  18.400  25.701  0.00  0.00             0
ATOM    685    H   1     1      -3.168  17.822  26.031  0.00  0.00             0
ATOM    686    H   1     1      -3.576  19.287  25.970  0.00  0.00             0
ATOM    687    O   1     1      -1.064  19.854  28.388  0.00  0.00             0
ATOM    688    H   1     1      -0.625  19.031  28.263  0.00  0.00             0
ATOM    689    H   1     1      -0.888   2.249  27.534  0.00  0.00             0
ATOM    690    O   1     1       1.257   5.466  25.498  0.00  0.00             0
ATOM    691    H   1     1       1.452   5.937  24.610  0.00  0.00             0
ATOM    692    H   1     1       1.482   6.031  26.299  0.00  0.00             0
ATOM    693    O   1     1       1.516   7.017  27.602  0.00  0.00             0
ATOM    694    H   1     1       1.996   7.890  27.601  0.00  0.00             0
ATOM    695    H   1     1       0.837   7.004  28.238  0.00  0.00             0
ATOM    696    O   1     1      -0.117  11.203  24.930  0.00  0.00             0
ATOM    697    H   1     1       0.442  11.274  24.242  0.00  0.00             0
ATOM    698    H   1     1      -0.677  12.089  24.893  0.00  0.00             0
ATOM    699    O   1     1      -1.308  13.792  25.028  0.00  0.00             0
ATOM    700    H   1     1      -1.682  14.467  25.710  0.00  0.00             0
ATOM    701    H   1     1      -1.178  14.210  24.227  0.00  0.00             0
ATOM    702    O   1     1      -2.179  16.101  27.002  0.00  0.00             0
ATOM    703    H   1     1      -1.344  16.294  27.482  0.00  0.00             0
ATOM    704    H   1     1      -2.629  15.526  27.564  0.00  0.00             0
ATOM    705   Al   1     1       5.671  12.849   7.737  0.00  0.00             0
ATOM    706   Al   1     1       3.227   8.529   7.707  0.00  0.00             0
ATOM    707   Al   1     1       3.203  14.513   7.776  0.00  0.00             0
ATOM    708   Al   1     1       5.677   9.982   7.843  0.00  0.00             0
ATOM    709   Si   1     1       1.496  14.409  10.591  0.00  0.00             0
ATOM    710   Si   1     1       3.868   9.702  10.461  0.00  0.00             0
ATOM    711   Si   1     1       4.137  15.846  10.632  0.00  0.00             0
ATOM    712   Si   1     1       6.364  11.389  10.661  0.00  0.00             0
ATOM    713    O   1     1       6.768  14.223   9.064  0.00  0.00             0
ATOM    714    O   1     1       4.071   9.691   8.903  0.00  0.00             0
ATOM    715    O   1     1       6.195  11.385   8.997  0.00  0.00             0
ATOM    716    O   1     1       3.914  15.975   8.872  0.00  0.00             0
ATOM    717    O   1     1       6.435  12.825  11.092  0.00  0.00             0
ATOM    718    O   1     1       4.048  17.426  10.973  0.00  0.00             0
ATOM    719    O   1     1       5.448  15.241  10.864  0.00  0.00             0
ATOM    720    O   1     1       2.795  10.767  10.729  0.00  0.00             0
ATOM    721    O   1     1       5.172  10.438  11.132  0.00  0.00             0
ATOM    722    O   1     1       2.768  15.120  11.090  0.00  0.00             0
ATOM    723    O   1     1       6.503   8.594   8.849  0.00  0.00             0
ATOM    724    O   1     1       4.112  13.316   8.835  0.00  0.00             0
ATOM    725    O   1     1       2.541  15.920   6.766  0.00  0.00             0
ATOM    726    O   1     1       4.814  11.501   6.842  0.00  0.00             0
ATOM    727    O   1     1       7.462  12.913   6.923  0.00  0.00             0
ATOM    728    O   1     1       4.752   8.783   6.551  0.00  0.00             0
ATOM    729    O   1     1       7.215   9.910   6.785  0.00  0.00             0
ATOM    730    O   1     1       5.126  14.402   6.603  0.00  0.00             0
ATOM    731    H   1     1       6.051  16.778   8.671  0.00  0.00             0
ATOM    732    H   1     1       3.698  12.826   9.888  0.00  0.00             0
ATOM    733    H   1     1       6.755  15.699   6.733  0.00  0.00             0
ATOM    734    H   1     1       3.856  11.089   6.973  0.00  0.00             0
ATOM    735    H   1     1       7.780  12.059   7.060  0.00  0.00             0
ATOM    736    H   1     1       5.379  17.367   5.812  0.00  0.00             0
ATOM    737    H   1     1       5.404  14.173   5.701  0.00  0.00             0
ATOM    738    H   1     1       6.878  10.576   6.116  0.00  0.00             0
ATOM    739   Al   1     1       7.516  12.842   0.723  0.00  0.00             0
ATOM    740   Al   1     1       4.964   8.381   0.370  0.00  0.00             0
ATOM    741   Al   1     1       4.905  14.393   0.610  0.00  0.00             0
ATOM    742   Al   1     1       7.512   9.885   0.640  0.00  0.00             0
ATOM    743   Si   1     1       3.193  14.326   3.447  0.00  0.00             0
ATOM    744   Si   1     1       5.735   9.856   3.395  0.00  0.00             0
ATOM    745   Si   1     1       5.800  15.753   3.291  0.00  0.00             0
ATOM    746   Si   1     1       8.313  11.369   3.382  0.00  0.00             0
ATOM    747    O   1     1       8.530  14.285   1.750  0.00  0.00             0
ATOM    748    O   1     1       5.956   9.853   1.769  0.00  0.00             0
ATOM    749    O   1     1       8.245  11.493   1.757  0.00  0.00             0
ATOM    750    O   1     1       5.553  15.821   1.781  0.00  0.00             0
ATOM    751    O   1     1       8.373  12.836   3.799  0.00  0.00             0
ATOM    752    O   1     1       5.741  17.256   3.758  0.00  0.00             0
ATOM    753    O   1     1       7.136  15.071   3.693  0.00  0.00             0
ATOM    754    O   1     1       4.457  10.618   3.674  0.00  0.00             0
ATOM    755    O   1     1       7.055  10.564   3.921  0.00  0.00             0
ATOM    756    O   1     1       4.475  14.926   3.822  0.00  0.00             0
ATOM    757    O   1     1       8.422   8.547   1.733  0.00  0.00             0
ATOM    758    O   1     1       5.909  12.993   1.645  0.00  0.00             0
ATOM    759    O   1     1       4.187  15.844  -0.510  0.00  0.00             0
ATOM    760    O   1     1       6.809  11.426  -0.467  0.00  0.00             0
ATOM    761    O   1     1       9.105  13.010  -0.477  0.00  0.00             0
ATOM    762    O   1     1       6.622   8.527  -0.418  0.00  0.00             0
ATOM    763    O   1     1       9.072   9.749  -0.456  0.00  0.00             0
ATOM    764    O   1     1       6.691  14.363  -0.400  0.00  0.00             0
ATOM    765    H   1     1       8.046  16.595   1.484  0.00  0.00             0
ATOM    766    H   1     1       5.273  12.477   1.964  0.00  0.00             0
ATOM    767    H   1     1       8.821  15.729  -1.366  0.00  0.00             0
ATOM    768    H   1     1       6.845  11.621  -1.421  0.00  0.00             0
ATOM    769    H   1     1       9.078  12.769  -1.377  0.00  0.00             0
ATOM    770    H   1     1       6.732  17.782  -1.511  0.00  0.00             0
ATOM    771    H   1     1       6.768  15.466  -0.508  0.00  0.00             0
ATOM    772    H   1     1       9.755  10.552  -0.370  0.00  0.00             0
ATOM    773   Al   1     1       5.704   4.222   7.687  0.00  0.00             0
ATOM    774   Al   1     1       3.234  -0.403   7.761  0.00  0.00             0
ATOM    775   Al   1     1       3.094   5.600   7.801  0.00  0.00             0
ATOM    776   Al   1     1       5.747   1.209   7.640  0.00  0.00             0
ATOM    777   Si   1     1       1.350   5.316  10.466  0.00  0.00             0
ATOM    778   Si   1     1       3.974   0.995  10.496  0.00  0.00             0
ATOM    779   Si   1     1       3.870   6.845  10.548  0.00  0.00             0
ATOM    780   Si   1     1       6.519   2.492  10.545  0.00  0.00             0
ATOM    781    O   1     1       6.764   5.312   8.896  0.00  0.00             0
ATOM    782    O   1     1       4.043   0.945   8.924  0.00  0.00             0
ATOM    783    O   1     1       6.372   2.559   8.870  0.00  0.00             0
ATOM    784    O   1     1       3.733   6.931   8.903  0.00  0.00             0
ATOM    785    O   1     1       6.534   3.966  10.966  0.00  0.00             0
ATOM    786    O   1     1       3.645   8.295  11.083  0.00  0.00             0
ATOM    787    O   1     1       5.310   6.295  10.693  0.00  0.00             0
ATOM    788    O   1     1       2.664   1.736  10.839  0.00  0.00             0
ATOM    789    O   1     1       5.212   1.827  11.016  0.00  0.00             0
ATOM    790    O   1     1       2.704   5.976  10.930  0.00  0.00             0
ATOM    791    O   1     1       6.668  -0.328   8.830  0.00  0.00             0
ATOM    792    O   1     1       4.044   4.238   8.708  0.00  0.00             0
ATOM    793    O   1     1       2.346   7.266   6.640  0.00  0.00             0
ATOM    794    O   1     1       4.754   2.565   6.654  0.00  0.00             0
ATOM    795    O   1     1       7.240   4.215   6.688  0.00  0.00             0
ATOM    796    O   1     1       4.989  -0.178   6.690  0.00  0.00             0
ATOM    797    O   1     1       7.481   1.069   6.814  0.00  0.00             0
ATOM    798    O   1     1       4.729   5.502   6.585  0.00  0.00             0
ATOM    799    H   1     1       6.120   7.965   9.533  0.00  0.00             0
ATOM    800    H   1     1       3.530   3.511   8.772  0.00  0.00             0
ATOM    801    H   1     1       6.515   7.287   6.610  0.00  0.00             0
ATOM    802    H   1     1       3.881   2.605   6.628  0.00  0.00             0
ATOM    803    H   1     1       7.876   3.349   6.636  0.00  0.00             0
ATOM    804    H   1     1       4.954   8.550   5.640  0.00  0.00             0
ATOM    805    H   1     1       4.497   6.003   5.734  0.00  0.00             0
ATOM    806    H   1     1       7.501   0.610   6.050  0.00  0.00             0
ATOM    807   Al   1     1       7.582   3.900   0.544  0.00  0.00             0
ATOM    808   Al   1     1       4.843  -0.428   0.369  0.00  0.00             0
ATOM    809   Al   1     1       4.856   5.585   0.209  0.00  0.00             0
ATOM    810   Al   1     1       7.495   1.061   0.484  0.00  0.00             0
ATOM    811   Si   1     1       3.283   5.346   3.087  0.00  0.00             0
ATOM    812   Si   1     1       5.772   0.788   3.166  0.00  0.00             0
ATOM    813   Si   1     1       5.788   6.835   3.158  0.00  0.00             0
ATOM    814   Si   1     1       8.295   2.474   3.228  0.00  0.00             0
ATOM    815    O   1     1       8.703   5.165   1.622  0.00  0.00             0
ATOM    816    O   1     1       5.865   0.662   1.614  0.00  0.00             0
ATOM    817    O   1     1       8.192   2.432   1.669  0.00  0.00             0
ATOM    818    O   1     1       5.636   6.964   1.536  0.00  0.00             0
ATOM    819    O   1     1       8.262   3.936   3.744  0.00  0.00             0
ATOM    820    O   1     1       5.621   8.326   3.757  0.00  0.00             0
ATOM    821    O   1     1       7.113   6.223   3.518  0.00  0.00             0
ATOM    822    O   1     1       4.463   1.539   3.435  0.00  0.00             0
ATOM    823    O   1     1       7.051   1.590   3.696  0.00  0.00             0
ATOM    824    O   1     1       4.545   6.077   3.720  0.00  0.00             0
ATOM    825    O   1     1       8.298  -0.443   1.482  0.00  0.00             0
ATOM    826    O   1     1       5.978   4.103   1.749  0.00  0.00             0
ATOM    827    O   1     1       4.233   7.013  -0.851  0.00  0.00             0
ATOM    828    O   1     1       6.899   2.616  -0.621  0.00  0.00             0
ATOM    829    O   1     1       9.061   4.190  -0.733  0.00  0.00             0
ATOM    830    O   1     1       6.381  -0.357  -0.706  0.00  0.00             0
ATOM    831    O   1     1       9.073   0.921  -0.592  0.00  0.00             0
ATOM    832    O   1     1       6.556   5.426  -0.432  0.00  0.00             0
ATOM    833    H   1     1       7.844   7.950   2.292  0.00  0.00             0
ATOM    834    H   1     1       5.371   4.219   2.485  0.00  0.00             0
ATOM    835    H   1     1       9.209   6.895  -1.390  0.00  0.00             0
ATOM    836    H   1     1       5.995   2.545  -1.059  0.00  0.00             0
ATOM    837    H   1     1       8.825   4.153  -1.719  0.00  0.00             0
ATOM    838    H   1     1       7.447   8.094  -0.752  0.00  0.00             0
ATOM    839    H   1     1       7.257   6.041  -0.617  0.00  0.00             0
ATOM    840    H   1     1       9.041   1.717  -1.112  0.00  0.00             0
ATOM    841   Al   1     1       0.647  12.942   7.801  0.00  0.00             0
ATOM    842   Al   1     1      -1.987   8.569   7.829  0.00  0.00             0
ATOM    843   Al   1     1      -1.942  14.385   7.775  0.00  0.00             0
ATOM    844   Al   1     1       0.615  10.063   7.769  0.00  0.00             0
ATOM    845   Si   1     1      -3.658  14.325  10.555  0.00  0.00             0
ATOM    846   Si   1     1      -1.206   9.976  10.653  0.00  0.00             0
ATOM    847   Si   1     1      -1.166  15.827  10.630  0.00  0.00             0
ATOM    848   Si   1     1       1.355  11.442  10.537  0.00  0.00             0
ATOM    849    O   1     1       1.689  14.216   8.983  0.00  0.00             0
ATOM    850    O   1     1      -1.076   9.858   9.065  0.00  0.00             0
ATOM    851    O   1     1       1.262  11.354   8.897  0.00  0.00             0
ATOM    852    O   1     1      -1.322  15.758   8.975  0.00  0.00             0
ATOM    853    O   1     1       1.366  12.924  11.043  0.00  0.00             0
ATOM    854    O   1     1      -1.268  17.355  11.084  0.00  0.00             0
ATOM    855    O   1     1       0.282  15.300  10.890  0.00  0.00             0
ATOM    856    O   1     1      -2.520  10.704  10.849  0.00  0.00             0
ATOM    857    O   1     1       0.058  10.691  11.168  0.00  0.00             0
ATOM    858    O   1     1      -2.325  14.912  11.136  0.00  0.00             0
ATOM    859    O   1     1       1.298   8.551   8.883  0.00  0.00             0
ATOM    860    O   1     1      -0.936  13.120   8.937  0.00  0.00             0
ATOM    861    O   1     1       7.643  15.881   6.834  0.00  0.00             0
ATOM    862    O   1     1      -0.113  11.508   6.742  0.00  0.00             0
ATOM    863    O   1     1       2.376  13.130   6.699  0.00  0.00             0
ATOM    864    O   1     1      -0.533   8.740   6.661  0.00  0.00             0
ATOM    865    O   1     1       2.235   9.994   6.835  0.00  0.00             0
ATOM    866    O   1     1      -0.350  14.219   6.592  0.00  0.00             0
ATOM    867    H   1     1       1.286  16.820   9.452  0.00  0.00             0
ATOM    868    H   1     1      -0.815  12.892   9.694  0.00  0.00             0
ATOM    869    H   1     1       1.808  16.399   6.321  0.00  0.00             0
ATOM    870    H   1     1      -0.957  11.550   6.328  0.00  0.00             0
ATOM    871    H   1     1       2.814  12.741   5.973  0.00  0.00             0
ATOM    872    H   1     1      -0.244  16.919   5.812  0.00  0.00             0
ATOM    873    H   1     1       0.018  14.697   5.712  0.00  0.00             0
ATOM    874    H   1     1       2.311  10.056   5.832  0.00  0.00             0
ATOM    875   Al   1     1       2.355  12.933   0.572  0.00  0.00             0
ATOM    876   Al   1     1      -0.208   8.362   0.647  0.00  0.00             0
ATOM    877   Al   1     1      -0.223  14.448   0.452  0.00  0.00             0
ATOM    878   Al   1     1       2.336   9.946   0.587  0.00  0.00             0
ATOM    879   Si   1     1      -1.881  14.350   3.365  0.00  0.00             0
ATOM    880   Si   1     1       0.649   9.780   3.450  0.00  0.00             0
ATOM    881   Si   1     1       0.643  15.904   3.090  0.00  0.00             0
ATOM    882   Si   1     1       3.099  11.354   3.490  0.00  0.00             0
ATOM    883    O   1     1       3.314  14.076   1.718  0.00  0.00             0
ATOM    884    O   1     1       0.747   9.716   1.852  0.00  0.00             0
ATOM    885    O   1     1       2.926  11.324   1.840  0.00  0.00             0
ATOM    886    O   1     1       0.502  15.848   1.611  0.00  0.00             0
ATOM    887    O   1     1       3.087  12.793   3.919  0.00  0.00             0
ATOM    888    O   1     1       0.624  17.323   3.623  0.00  0.00             0
ATOM    889    O   1     1       1.987  15.238   3.649  0.00  0.00             0
ATOM    890    O   1     1      -0.699  10.565   3.726  0.00  0.00             0
ATOM    891    O   1     1       1.861  10.560   3.965  0.00  0.00             0
ATOM    892    O   1     1      -0.570  15.139   3.665  0.00  0.00             0
ATOM    893    O   1     1       3.344   8.492   1.689  0.00  0.00             0
ATOM    894    O   1     1       0.682  13.008   1.585  0.00  0.00             0
ATOM    895    O   1     1       9.431  15.915  -0.548  0.00  0.00             0
ATOM    896    O   1     1       1.636  11.287  -0.419  0.00  0.00             0
ATOM    897    O   1     1       4.074  13.107  -0.657  0.00  0.00             0
ATOM    898    O   1     1       1.323   8.581  -0.387  0.00  0.00             0
ATOM    899    O   1     1       4.049   9.812  -0.410  0.00  0.00             0
ATOM    900    O   1     1       1.649  14.423  -0.500  0.00  0.00             0
ATOM    901    H   1     1       2.645  16.658   1.692  0.00  0.00             0
ATOM    902    H   1     1       0.166  12.293   1.904  0.00  0.00             0
ATOM    903    H   1     1       4.290  15.718  -1.466  0.00  0.00             0
ATOM    904    H   1     1       1.304  11.902  -1.207  0.00  0.00             0
ATOM    905    H   1     1       4.435  12.157  -0.646  0.00  0.00             0
ATOM    906    H   1     1       1.606  16.972  -1.202  0.00  0.00             0
ATOM    907    H   1     1       2.412  15.064  -0.229  0.00  0.00             0
ATOM    908    H   1     1       4.738  10.433  -0.726  0.00  0.00             0
ATOM    909   Al   1     1       0.533   3.882   7.626  0.00  0.00             0
ATOM    910   Al   1     1      -1.984  -0.649   7.836  0.00  0.00             0
ATOM    911   Al   1     1      -2.107   5.569   7.615  0.00  0.00             0
ATOM    912   Al   1     1       0.606   0.954   7.764  0.00  0.00             0
ATOM    913   Si   1     1      -3.739   5.467  10.503  0.00  0.00             0
ATOM    914   Si   1     1      -1.164   0.897  10.558  0.00  0.00             0
ATOM    915   Si   1     1      -1.239   6.926  10.515  0.00  0.00             0
ATOM    916   Si   1     1       1.295   2.370  10.504  0.00  0.00             0
ATOM    917    O   1     1       1.539   5.307   8.835  0.00  0.00             0
ATOM    918    O   1     1      -0.993   0.712   8.933  0.00  0.00             0
ATOM    919    O   1     1       1.099   2.388   8.893  0.00  0.00             0
ATOM    920    O   1     1      -1.324   7.156   8.939  0.00  0.00             0
ATOM    921    O   1     1       1.287   3.821  11.000  0.00  0.00             0
ATOM    922    O   1     1      -1.168   8.396  11.103  0.00  0.00             0
ATOM    923    O   1     1       0.205   6.246  10.814  0.00  0.00             0
ATOM    924    O   1     1      -2.445   1.797  10.822  0.00  0.00             0
ATOM    925    O   1     1       0.105   1.560  11.099  0.00  0.00             0
ATOM    926    O   1     1      -2.426   6.127  10.978  0.00  0.00             0
ATOM    927    O   1     1       1.580  -0.363   8.679  0.00  0.00             0
ATOM    928    O   1     1      -1.089   3.955   8.820  0.00  0.00             0
ATOM    929    O   1     1       7.487   7.160   6.817  0.00  0.00             0
ATOM    930    O   1     1      -0.115   2.429   6.618  0.00  0.00             0
ATOM    931    O   1     1       2.159   4.262   6.610  0.00  0.00             0
ATOM    932    O   1     1      -0.386  -0.364   6.561  0.00  0.00             0
ATOM    933    O   1     1       2.359   0.851   6.515  0.00  0.00             0
ATOM    934    O   1     1      -0.473   5.197   6.578  0.00  0.00             0
ATOM    935    H   1     1       0.693   7.777   8.790  0.00  0.00             0
ATOM    936    H   1     1      -1.605   3.185   9.382  0.00  0.00             0
ATOM    937    H   1     1       1.445   6.706   6.571  0.00  0.00             0
ATOM    938    H   1     1      -1.092   1.970   6.618  0.00  0.00             0
ATOM    939    H   1     1       2.548   3.770   5.882  0.00  0.00             0
ATOM    940    H   1     1      -0.191   8.558   5.835  0.00  0.00             0
ATOM    941    H   1     1      -0.551   5.593   5.537  0.00  0.00             0
ATOM    942    H   1     1       2.490   1.206   5.614  0.00  0.00             0
ATOM    943   Al   1     1       2.306   3.909   0.444  0.00  0.00             0
ATOM    944   Al   1     1      -0.238  -0.422   0.275  0.00  0.00             0
ATOM    945   Al   1     1      -0.171   5.424   0.590  0.00  0.00             0
ATOM    946   Al   1     1       2.269   1.073   0.409  0.00  0.00             0
ATOM    947   Si   1     1      -1.881   5.308   3.209  0.00  0.00             0
ATOM    948   Si   1     1       0.600   0.961   3.215  0.00  0.00             0
ATOM    949   Si   1     1       0.570   6.865   3.353  0.00  0.00             0
ATOM    950   Si   1     1       3.028   2.356   3.253  0.00  0.00             0
ATOM    951    O   1     1       3.402   5.202   1.542  0.00  0.00             0
ATOM    952    O   1     1       0.585   0.961   1.532  0.00  0.00             0
ATOM    953    O   1     1       2.924   2.447   1.571  0.00  0.00             0
ATOM    954    O   1     1       0.350   6.972   1.679  0.00  0.00             0
ATOM    955    O   1     1       3.254   3.813   3.644  0.00  0.00             0
ATOM    956    O   1     1       0.529   8.314   3.975  0.00  0.00             0
ATOM    957    O   1     1       1.966   6.140   3.426  0.00  0.00             0
ATOM    958    O   1     1      -0.768   1.705   3.557  0.00  0.00             0
ATOM    959    O   1     1       1.870   1.688   3.791  0.00  0.00             0
ATOM    960    O   1     1      -0.620   5.952   3.820  0.00  0.00             0
ATOM    961    O   1     1       3.123  -0.382   1.397  0.00  0.00             0
ATOM    962    O   1     1       0.695   3.978   1.540  0.00  0.00             0
ATOM    963    O   1     1       9.365   6.972  -0.476  0.00  0.00             0
ATOM    964    O   1     1       1.458   2.421  -0.521  0.00  0.00             0
ATOM    965    O   1     1       3.938   4.231  -0.772  0.00  0.00             0
ATOM    966    O   1     1       1.337  -0.230  -0.529  0.00  0.00             0
ATOM    967    O   1     1       3.874   0.908  -0.705  0.00  0.00             0
ATOM    968    O   1     1       1.483   5.391  -0.404  0.00  0.00             0
ATOM    969    H   1     1       2.839   7.948   2.258  0.00  0.00             0
ATOM    970    H   1     1       0.350   3.062   1.675  0.00  0.00             0
ATOM    971    H   1     1       4.131   7.148  -1.739  0.00  0.00             0
ATOM    972    H   1     1       0.721   2.535  -0.999  0.00  0.00             0
ATOM    973    H   1     1       4.035   3.660  -1.622  0.00  0.00             0
ATOM    974    H   1     1       1.929   8.306  -1.149  0.00  0.00             0
ATOM    975    H   1     1       2.091   5.870  -0.820  0.00  0.00             0
ATOM    976    H   1     1       4.175   1.077  -1.702  0.00  0.00             0
END
