# Supplementary material for: Competing Nuclear Quantum Effects and Hydrogen-Bond Jumps in Hydrated Kaolinite
Source: J Phys Chem Lett. 2023 Feb 6;14(6):1542–7. doi: 10.1021/acs.jpclett.2c03896 (PMC9940297; doi:10.1021/acs.jpclett.2c03896)
Supplement: Supplementary file 1 — jz2c03896_si_001.zip [file jz2c03896_si_001.zip › Clay_NQEs_HBond_Jumps_SI/silica-surface/QM/equil-2/init.27.pdb]

TITLE     Step:       20000  Bead:      27 positions{angstrom}  cell{angstrom}
CRYST1   10.307   17.884   76.812  91.93 105.05  89.80 P 1           1
ATOM      1   Al   1     1      -9.062   1.805  43.532  0.00  0.00             0
ATOM      2   Al   1     1      -6.443   6.263  43.464  0.00  0.00             0
ATOM      3   Al   1     1      -6.377   0.313  43.269  0.00  0.00             0
ATOM      4   Al   1     1      -8.955   4.875  43.454  0.00  0.00             0
ATOM      5   Si   1     1      -4.677   0.516  40.492  0.00  0.00             0
ATOM      6   Si   1     1      -7.307   4.944  40.741  0.00  0.00             0
ATOM      7   Si   1     1      -7.162  -1.098  40.554  0.00  0.00             0
ATOM      8   Si   1     1      -9.794   3.272  40.744  0.00  0.00             0
ATOM      9    O   1     1     -10.096   0.383  42.220  0.00  0.00             0
ATOM     10    O   1     1      -7.397   5.082  42.376  0.00  0.00             0
ATOM     11    O   1     1      -9.642   3.134  42.325  0.00  0.00             0
ATOM     12    O   1     1      -7.003  -1.214  42.101  0.00  0.00             0
ATOM     13    O   1     1      -9.758   1.834  40.173  0.00  0.00             0
ATOM     14    O   1     1      -7.218  -2.583  40.114  0.00  0.00             0
ATOM     15    O   1     1      -8.640  -0.393  40.271  0.00  0.00             0
ATOM     16    O   1     1      -6.033   4.094  40.345  0.00  0.00             0
ATOM     17    O   1     1      -8.636   4.175  40.285  0.00  0.00             0
ATOM     18    O   1     1      -6.014  -0.191  40.031  0.00  0.00             0
ATOM     19    O   1     1      -9.961   6.039  42.508  0.00  0.00             0
ATOM     20    O   1     1      -7.357   1.637  42.202  0.00  0.00             0
ATOM     21    O   1     1      -5.655  -1.337  44.310  0.00  0.00             0
ATOM     22    O   1     1      -8.099   3.270  44.465  0.00  0.00             0
ATOM     23    O   1     1     -10.599   1.556  44.573  0.00  0.00             0
ATOM     24    O   1     1      -8.087   6.063  44.682  0.00  0.00             0
ATOM     25    O   1     1     -10.632   5.022  44.634  0.00  0.00             0
ATOM     26    O   1     1      -8.092   0.398  44.462  0.00  0.00             0
ATOM     27    H   1     1      -9.487  -1.880  42.293  0.00  0.00             0
ATOM     28    H   1     1      -7.328   2.140  41.356  0.00  0.00             0
ATOM     29    H   1     1     -10.491  -1.762  45.122  0.00  0.00             0
ATOM     30    H   1     1      -7.090   3.567  44.446  0.00  0.00             0
ATOM     31    H   1     1     -10.967   1.646  45.446  0.00  0.00             0
ATOM     32    H   1     1      -8.074  -2.293  45.246  0.00  0.00             0
ATOM     33    H   1     1      -8.284  -0.551  44.892  0.00  0.00             0
ATOM     34    H   1     1     -10.727   4.463  45.349  0.00  0.00             0
ATOM     35   Al   1     1     -10.971   1.631  50.875  0.00  0.00             0
ATOM     36   Al   1     1      -8.265   5.970  50.896  0.00  0.00             0
ATOM     37   Al   1     1      -8.300   0.159  50.645  0.00  0.00             0
ATOM     38   Al   1     1     -10.869   4.752  50.831  0.00  0.00             0
ATOM     39   Si   1     1      -6.386   0.183  47.981  0.00  0.00             0
ATOM     40   Si   1     1      -9.184   4.650  48.172  0.00  0.00             0
ATOM     41   Si   1     1      -9.039  -1.263  47.959  0.00  0.00             0
ATOM     42   Si   1     1     -11.665   3.252  48.091  0.00  0.00             0
ATOM     43    O   1     1     -11.771   0.368  49.634  0.00  0.00             0
ATOM     44    O   1     1      -9.243   4.880  49.722  0.00  0.00             0
ATOM     45    O   1     1     -11.454   3.160  49.787  0.00  0.00             0
ATOM     46    O   1     1      -8.904  -1.292  49.646  0.00  0.00             0
ATOM     47    O   1     1     -11.539   1.788  47.534  0.00  0.00             0
ATOM     48    O   1     1      -9.314  -2.793  47.614  0.00  0.00             0
ATOM     49    O   1     1     -10.319  -0.497  47.698  0.00  0.00             0
ATOM     50    O   1     1      -7.970   3.733  47.936  0.00  0.00             0
ATOM     51    O   1     1     -10.459   4.073  47.639  0.00  0.00             0
ATOM     52    O   1     1      -7.815  -0.543  47.471  0.00  0.00             0
ATOM     53    O   1     1     -11.885   6.079  49.816  0.00  0.00             0
ATOM     54    O   1     1      -9.017   1.589  49.523  0.00  0.00             0
ATOM     55    O   1     1      -7.727  -1.569  51.905  0.00  0.00             0
ATOM     56    O   1     1     -10.081   3.165  52.111  0.00  0.00             0
ATOM     57    O   1     1     -12.538   1.507  51.918  0.00  0.00             0
ATOM     58    O   1     1      -9.862   6.013  51.960  0.00  0.00             0
ATOM     59    O   1     1     -12.508   4.738  51.907  0.00  0.00             0
ATOM     60    O   1     1      -9.994   0.394  51.960  0.00  0.00             0
ATOM     61    H   1     1     -11.435  -2.177  48.990  0.00  0.00             0
ATOM     62    H   1     1      -8.773   2.287  49.022  0.00  0.00             0
ATOM     63    H   1     1     -12.017  -1.155  52.531  0.00  0.00             0
ATOM     64    H   1     1      -9.942   3.199  53.066  0.00  0.00             0
ATOM     65    H   1     1     -13.397   1.552  52.398  0.00  0.00             0
ATOM     66    H   1     1      -9.840  -2.774  52.693  0.00  0.00             0
ATOM     67    H   1     1     -10.181   0.012  52.903  0.00  0.00             0
ATOM     68    H   1     1     -12.827   4.034  52.649  0.00  0.00             0
ATOM     69   Al   1     1      -8.960  10.632  43.635  0.00  0.00             0
ATOM     70   Al   1     1      -6.522  15.114  43.246  0.00  0.00             0
ATOM     71   Al   1     1      -6.385   9.390  43.385  0.00  0.00             0
ATOM     72   Al   1     1      -9.110  13.504  43.484  0.00  0.00             0
ATOM     73   Si   1     1      -4.595   9.392  40.643  0.00  0.00             0
ATOM     74   Si   1     1      -7.149  13.760  40.624  0.00  0.00             0
ATOM     75   Si   1     1      -7.217   7.887  40.722  0.00  0.00             0
ATOM     76   Si   1     1      -9.686  12.281  40.660  0.00  0.00             0
ATOM     77    O   1     1      -9.904   9.524  42.215  0.00  0.00             0
ATOM     78    O   1     1      -7.313  13.861  42.306  0.00  0.00             0
ATOM     79    O   1     1      -9.566  12.189  42.224  0.00  0.00             0
ATOM     80    O   1     1      -7.096   7.981  42.330  0.00  0.00             0
ATOM     81    O   1     1      -9.853  10.869  40.016  0.00  0.00             0
ATOM     82    O   1     1      -7.384   6.358  40.314  0.00  0.00             0
ATOM     83    O   1     1      -8.491   8.622  40.242  0.00  0.00             0
ATOM     84    O   1     1      -5.852  13.061  40.266  0.00  0.00             0
ATOM     85    O   1     1      -8.447  13.060  40.107  0.00  0.00             0
ATOM     86    O   1     1      -5.913   8.603  40.265  0.00  0.00             0
ATOM     87    O   1     1      -9.866  15.024  42.407  0.00  0.00             0
ATOM     88    O   1     1      -7.410  10.802  42.500  0.00  0.00             0
ATOM     89    O   1     1      -5.780   7.800  44.398  0.00  0.00             0
ATOM     90    O   1     1      -8.331  12.203  44.551  0.00  0.00             0
ATOM     91    O   1     1     -10.483  10.312  44.715  0.00  0.00             0
ATOM     92    O   1     1      -8.051  15.138  44.447  0.00  0.00             0
ATOM     93    O   1     1     -10.605  13.752  44.547  0.00  0.00             0
ATOM     94    O   1     1      -7.931   9.445  44.528  0.00  0.00             0
ATOM     95    H   1     1      -9.838   6.402  41.565  0.00  0.00             0
ATOM     96    H   1     1      -6.935  11.605  42.564  0.00  0.00             0
ATOM     97    H   1     1      -9.956   7.826  45.309  0.00  0.00             0
ATOM     98    H   1     1      -7.943  11.912  45.230  0.00  0.00             0
ATOM     99    H   1     1     -11.268  10.819  45.215  0.00  0.00             0
ATOM    100    H   1     1      -8.413   6.086  45.595  0.00  0.00             0
ATOM    101    H   1     1      -7.893   8.658  45.051  0.00  0.00             0
ATOM    102    H   1     1     -10.905  13.348  45.477  0.00  0.00             0
ATOM    103   Al   1     1     -10.721  10.571  50.879  0.00  0.00             0
ATOM    104   Al   1     1      -8.346  15.011  50.769  0.00  0.00             0
ATOM    105   Al   1     1      -8.279   8.965  50.704  0.00  0.00             0
ATOM    106   Al   1     1     -10.958  13.500  50.729  0.00  0.00             0
ATOM    107   Si   1     1      -6.466   9.198  47.712  0.00  0.00             0
ATOM    108   Si   1     1      -9.183  13.662  47.987  0.00  0.00             0
ATOM    109   Si   1     1      -8.963   7.599  47.980  0.00  0.00             0
ATOM    110   Si   1     1     -11.605  11.976  47.987  0.00  0.00             0
ATOM    111    O   1     1     -11.776   9.122  49.535  0.00  0.00             0
ATOM    112    O   1     1      -9.336  13.704  49.664  0.00  0.00             0
ATOM    113    O   1     1     -11.508  12.036  49.596  0.00  0.00             0
ATOM    114    O   1     1      -8.715   7.617  49.520  0.00  0.00             0
ATOM    115    O   1     1     -11.427  10.553  47.448  0.00  0.00             0
ATOM    116    O   1     1      -8.900   6.084  47.477  0.00  0.00             0
ATOM    117    O   1     1     -10.341   8.151  47.707  0.00  0.00             0
ATOM    118    O   1     1      -7.794  12.911  47.612  0.00  0.00             0
ATOM    119    O   1     1     -10.338  12.846  47.346  0.00  0.00             0
ATOM    120    O   1     1      -7.793   8.459  47.388  0.00  0.00             0
ATOM    121    O   1     1     -11.779  14.944  49.546  0.00  0.00             0
ATOM    122    O   1     1      -9.300  10.295  49.570  0.00  0.00             0
ATOM    123    O   1     1      -7.637   7.550  51.986  0.00  0.00             0
ATOM    124    O   1     1     -10.118  12.018  51.961  0.00  0.00             0
ATOM    125    O   1     1     -12.384  10.319  51.843  0.00  0.00             0
ATOM    126    O   1     1      -9.954  14.894  51.800  0.00  0.00             0
ATOM    127    O   1     1     -12.580  13.681  51.689  0.00  0.00             0
ATOM    128    O   1     1      -9.958   9.003  51.751  0.00  0.00             0
ATOM    129    H   1     1     -11.642   7.067  49.661  0.00  0.00             0
ATOM    130    H   1     1      -9.160  10.813  48.729  0.00  0.00             0
ATOM    131    H   1     1     -12.768   7.658  52.948  0.00  0.00             0
ATOM    132    H   1     1      -9.634  11.821  52.713  0.00  0.00             0
ATOM    133    H   1     1     -12.936  10.866  52.604  0.00  0.00             0
ATOM    134    H   1     1     -10.233   6.456  52.767  0.00  0.00             0
ATOM    135    H   1     1     -10.230   8.093  51.784  0.00  0.00             0
ATOM    136    H   1     1     -13.096  13.244  52.334  0.00  0.00             0
ATOM    137   Al   1     1      -3.812   1.747  43.458  0.00  0.00             0
ATOM    138   Al   1     1      -1.238   6.233  43.619  0.00  0.00             0
ATOM    139   Al   1     1      -1.279   0.268  43.397  0.00  0.00             0
ATOM    140   Al   1     1      -3.846   4.804  43.474  0.00  0.00             0
ATOM    141   Si   1     1       0.406   0.370  40.663  0.00  0.00             0
ATOM    142   Si   1     1      -2.181   4.840  40.851  0.00  0.00             0
ATOM    143   Si   1     1      -2.091  -1.100  40.569  0.00  0.00             0
ATOM    144   Si   1     1      -4.721   3.483  40.717  0.00  0.00             0
ATOM    145    O   1     1      -4.813   0.531  42.197  0.00  0.00             0
ATOM    146    O   1     1      -2.269   5.035  42.354  0.00  0.00             0
ATOM    147    O   1     1      -4.520   3.386  42.325  0.00  0.00             0
ATOM    148    O   1     1      -2.073  -1.210  42.189  0.00  0.00             0
ATOM    149    O   1     1      -4.827   2.028  40.232  0.00  0.00             0
ATOM    150    O   1     1      -2.150  -2.588  39.990  0.00  0.00             0
ATOM    151    O   1     1      -3.425  -0.305  40.192  0.00  0.00             0
ATOM    152    O   1     1      -0.863   3.986  40.494  0.00  0.00             0
ATOM    153    O   1     1      -3.392   4.137  40.237  0.00  0.00             0
ATOM    154    O   1     1      -0.913  -0.299  40.064  0.00  0.00             0
ATOM    155    O   1     1      -4.796   6.240  42.434  0.00  0.00             0
ATOM    156    O   1     1      -2.168   1.601  42.253  0.00  0.00             0
ATOM    157    O   1     1     -10.961  -1.419  44.388  0.00  0.00             0
ATOM    158    O   1     1      -3.028   3.286  44.478  0.00  0.00             0
ATOM    159    O   1     1      -5.447   1.633  44.424  0.00  0.00             0
ATOM    160    O   1     1      -2.890   6.155  44.658  0.00  0.00             0
ATOM    161    O   1     1      -5.480   4.885  44.477  0.00  0.00             0
ATOM    162    O   1     1      -2.913   0.432  44.348  0.00  0.00             0
ATOM    163    H   1     1      -4.143  -2.060  42.108  0.00  0.00             0
ATOM    164    H   1     1      -2.061   2.111  41.370  0.00  0.00             0
ATOM    165    H   1     1      -4.794  -1.688  44.393  0.00  0.00             0
ATOM    166    H   1     1      -2.247   3.394  45.089  0.00  0.00             0
ATOM    167    H   1     1      -5.860   1.928  45.345  0.00  0.00             0
ATOM    168    H   1     1      -3.192  -3.219  45.611  0.00  0.00             0
ATOM    169    H   1     1      -3.044  -0.523  44.773  0.00  0.00             0
ATOM    170    H   1     1      -5.720   4.663  45.402  0.00  0.00             0
ATOM    171   Al   1     1      -5.662   1.534  50.907  0.00  0.00             0
ATOM    172   Al   1     1      -3.069   6.137  50.791  0.00  0.00             0
ATOM    173   Al   1     1      -3.105  -0.151  50.588  0.00  0.00             0
ATOM    174   Al   1     1      -5.633   4.589  50.882  0.00  0.00             0
ATOM    175   Si   1     1      -1.350   0.322  47.948  0.00  0.00             0
ATOM    176   Si   1     1      -4.007   4.789  48.038  0.00  0.00             0
ATOM    177   Si   1     1      -3.838  -1.461  47.831  0.00  0.00             0
ATOM    178   Si   1     1      -6.524   3.129  48.083  0.00  0.00             0
ATOM    179    O   1     1      -6.561   0.206  49.657  0.00  0.00             0
ATOM    180    O   1     1      -4.103   4.993  49.638  0.00  0.00             0
ATOM    181    O   1     1      -6.263   3.012  49.806  0.00  0.00             0
ATOM    182    O   1     1      -3.715  -1.434  49.523  0.00  0.00             0
ATOM    183    O   1     1      -6.288   1.682  47.623  0.00  0.00             0
ATOM    184    O   1     1      -3.658  -2.822  47.202  0.00  0.00             0
ATOM    185    O   1     1      -5.168  -0.665  47.571  0.00  0.00             0
ATOM    186    O   1     1      -2.723   3.932  47.891  0.00  0.00             0
ATOM    187    O   1     1      -5.363   4.034  47.576  0.00  0.00             0
ATOM    188    O   1     1      -2.574  -0.531  47.505  0.00  0.00             0
ATOM    189    O   1     1      -6.583   5.870  49.856  0.00  0.00             0
ATOM    190    O   1     1      -3.946   1.397  49.688  0.00  0.00             0
ATOM    191    O   1     1     -12.701  -1.371  51.672  0.00  0.00             0
ATOM    192    O   1     1      -5.089   3.030  52.047  0.00  0.00             0
ATOM    193    O   1     1      -7.412   1.381  51.908  0.00  0.00             0
ATOM    194    O   1     1      -4.799   5.838  51.979  0.00  0.00             0
ATOM    195    O   1     1      -7.361   4.668  51.923  0.00  0.00             0
ATOM    196    O   1     1      -4.791   0.290  51.852  0.00  0.00             0
ATOM    197    H   1     1      -6.220  -2.059  49.650  0.00  0.00             0
ATOM    198    H   1     1      -3.757   2.308  49.079  0.00  0.00             0
ATOM    199    H   1     1      -7.370  -1.229  52.752  0.00  0.00             0
ATOM    200    H   1     1      -4.884   2.540  52.829  0.00  0.00             0
ATOM    201    H   1     1      -7.823   2.077  52.143  0.00  0.00             0
ATOM    202    H   1     1      -5.414  -2.520  52.186  0.00  0.00             0
ATOM    203    H   1     1      -4.743  -0.720  52.294  0.00  0.00             0
ATOM    204    H   1     1      -7.512   4.173  52.649  0.00  0.00             0
ATOM    205   Al   1     1      -3.677  10.837  43.373  0.00  0.00             0
ATOM    206   Al   1     1      -1.332  15.233  43.256  0.00  0.00             0
ATOM    207   Al   1     1      -1.338   9.148  43.551  0.00  0.00             0
ATOM    208   Al   1     1      -3.974  13.732  43.380  0.00  0.00             0
ATOM    209   Si   1     1       0.529   9.406  40.616  0.00  0.00             0
ATOM    210   Si   1     1      -1.984  13.826  40.548  0.00  0.00             0
ATOM    211   Si   1     1      -1.997   7.817  40.801  0.00  0.00             0
ATOM    212   Si   1     1      -4.571  12.324  40.538  0.00  0.00             0
ATOM    213    O   1     1      -4.667   9.502  42.279  0.00  0.00             0
ATOM    214    O   1     1      -2.208  13.970  42.192  0.00  0.00             0
ATOM    215    O   1     1      -4.439  12.255  42.218  0.00  0.00             0
ATOM    216    O   1     1      -1.884   7.723  42.413  0.00  0.00             0
ATOM    217    O   1     1      -4.575  10.813  40.128  0.00  0.00             0
ATOM    218    O   1     1      -1.958   6.314  40.238  0.00  0.00             0
ATOM    219    O   1     1      -3.387   8.505  40.445  0.00  0.00             0
ATOM    220    O   1     1      -0.720  13.043  40.366  0.00  0.00             0
ATOM    221    O   1     1      -3.222  12.949  40.060  0.00  0.00             0
ATOM    222    O   1     1      -0.732   8.605  40.306  0.00  0.00             0
ATOM    223    O   1     1      -4.692  15.009  42.252  0.00  0.00             0
ATOM    224    O   1     1      -2.264  10.498  42.289  0.00  0.00             0
ATOM    225    O   1     1     -10.842   7.624  44.649  0.00  0.00             0
ATOM    226    O   1     1      -3.008  12.282  44.369  0.00  0.00             0
ATOM    227    O   1     1      -5.491  10.658  44.465  0.00  0.00             0
ATOM    228    O   1     1      -2.896  14.941  44.533  0.00  0.00             0
ATOM    229    O   1     1      -5.398  13.781  44.533  0.00  0.00             0
ATOM    230    O   1     1      -2.882   9.380  44.540  0.00  0.00             0
ATOM    231    H   1     1      -4.527   7.194  42.287  0.00  0.00             0
ATOM    232    H   1     1      -1.866  11.107  41.658  0.00  0.00             0
ATOM    233    H   1     1      -4.955   7.641  44.585  0.00  0.00             0
ATOM    234    H   1     1      -2.054  12.597  44.435  0.00  0.00             0
ATOM    235    H   1     1      -5.485  10.632  45.506  0.00  0.00             0
ATOM    236    H   1     1      -3.324   6.075  45.503  0.00  0.00             0
ATOM    237    H   1     1      -3.126   9.017  45.430  0.00  0.00             0
ATOM    238    H   1     1      -5.582  13.604  45.494  0.00  0.00             0
ATOM    239   Al   1     1      -5.632  10.409  50.483  0.00  0.00             0
ATOM    240   Al   1     1      -3.087  14.931  50.660  0.00  0.00             0
ATOM    241   Al   1     1      -3.083   9.125  50.724  0.00  0.00             0
ATOM    242   Al   1     1      -5.730  13.549  50.630  0.00  0.00             0
ATOM    243   Si   1     1      -1.288   9.028  47.931  0.00  0.00             0
ATOM    244   Si   1     1      -3.860  13.575  47.753  0.00  0.00             0
ATOM    245   Si   1     1      -3.874   7.672  47.902  0.00  0.00             0
ATOM    246   Si   1     1      -6.487  12.178  47.895  0.00  0.00             0
ATOM    247    O   1     1      -6.653   9.306  49.474  0.00  0.00             0
ATOM    248    O   1     1      -4.030  13.794  49.375  0.00  0.00             0
ATOM    249    O   1     1      -6.155  12.054  49.505  0.00  0.00             0
ATOM    250    O   1     1      -3.775   7.632  49.596  0.00  0.00             0
ATOM    251    O   1     1      -6.477  10.700  47.317  0.00  0.00             0
ATOM    252    O   1     1      -3.925   6.261  47.383  0.00  0.00             0
ATOM    253    O   1     1      -5.154   8.395  47.538  0.00  0.00             0
ATOM    254    O   1     1      -2.642  12.634  47.538  0.00  0.00             0
ATOM    255    O   1     1      -5.271  13.070  47.316  0.00  0.00             0
ATOM    256    O   1     1      -2.610   8.446  47.427  0.00  0.00             0
ATOM    257    O   1     1      -6.570  15.003  49.639  0.00  0.00             0
ATOM    258    O   1     1      -3.955  10.478  49.564  0.00  0.00             0
ATOM    259    O   1     1     -12.920   7.657  52.068  0.00  0.00             0
ATOM    260    O   1     1      -4.948  12.194  51.812  0.00  0.00             0
ATOM    261    O   1     1      -7.350  10.414  51.683  0.00  0.00             0
ATOM    262    O   1     1      -4.778  14.825  51.726  0.00  0.00             0
ATOM    263    O   1     1      -7.415  13.600  51.545  0.00  0.00             0
ATOM    264    O   1     1      -4.867   9.191  51.668  0.00  0.00             0
ATOM    265    H   1     1      -6.180   6.732  49.776  0.00  0.00             0
ATOM    266    H   1     1      -3.536  11.366  49.719  0.00  0.00             0
ATOM    267    H   1     1      -6.959   7.584  52.681  0.00  0.00             0
ATOM    268    H   1     1      -4.598  12.056  52.757  0.00  0.00             0
ATOM    269    H   1     1      -7.584  11.067  52.421  0.00  0.00             0
ATOM    270    H   1     1      -4.599   6.450  52.860  0.00  0.00             0
ATOM    271    H   1     1      -5.235   8.486  52.250  0.00  0.00             0
ATOM    272    H   1     1      -8.005  12.855  51.127  0.00  0.00             0
ATOM    273    O   1     1      -9.191   0.784  31.751  0.00  0.00             0
ATOM    274    H   1     1      -9.150   0.061  31.057  0.00  0.00             0
ATOM    275    H   1     1       1.755   1.483  31.434  0.00  0.00             0
ATOM    276    O   1     1      -7.596   2.953  31.174  0.00  0.00             0
ATOM    277    H   1     1      -6.582   3.260  31.105  0.00  0.00             0
ATOM    278    H   1     1       2.358   3.532  31.839  0.00  0.00             0
ATOM    279    O   1     1       4.984   6.812  30.138  0.00  0.00             0
ATOM    280    H   1     1      -4.732   6.913  29.474  0.00  0.00             0
ATOM    281    H   1     1       4.839   7.690  30.465  0.00  0.00             0
ATOM    282    O   1     1      -2.955   9.786  28.393  0.00  0.00             0
ATOM    283    H   1     1      -2.875   8.901  28.487  0.00  0.00             0
ATOM    284    H   1     1       8.198  10.025  28.815  0.00  0.00             0
ATOM    285    O   1     1      -5.672  10.294  29.798  0.00  0.00             0
ATOM    286    H   1     1      -4.820  10.051  29.352  0.00  0.00             0
ATOM    287    H   1     1       4.799  10.832  30.553  0.00  0.00             0
ATOM    288    O   1     1     -11.760  18.051  31.733  0.00  0.00             0
ATOM    289    H   1     1     -10.802  18.091  31.965  0.00  0.00             0
ATOM    290    H   1     1      -1.685  18.730  31.147  0.00  0.00             0
ATOM    291    O   1     1      -4.587   0.600  30.519  0.00  0.00             0
ATOM    292    H   1     1      -4.064   0.873  29.824  0.00  0.00             0
ATOM    293    H   1     1      -4.217   1.025  31.225  0.00  0.00             0
ATOM    294    O   1     1      -4.922   4.305  30.845  0.00  0.00             0
ATOM    295    H   1     1      -4.436   3.984  30.045  0.00  0.00             0
ATOM    296    H   1     1      -4.933   5.299  30.718  0.00  0.00             0
ATOM    297    O   1     1      -2.977   6.874  28.480  0.00  0.00             0
ATOM    298    H   1     1      -2.859   7.004  27.483  0.00  0.00             0
ATOM    299    H   1     1      -2.098   6.504  28.834  0.00  0.00             0
ATOM    300    O   1     1      -0.276  11.419  29.588  0.00  0.00             0
ATOM    301    H   1     1       0.303  11.191  28.781  0.00  0.00             0
ATOM    302    H   1     1      -0.469  12.236  29.641  0.00  0.00             0
ATOM    303    O   1     1      -3.816  14.208  28.090  0.00  0.00             0
ATOM    304    H   1     1      -4.454  14.761  27.773  0.00  0.00             0
ATOM    305    H   1     1      -4.236  13.760  28.957  0.00  0.00             0
ATOM    306    O   1     1      -5.959  16.057  31.713  0.00  0.00             0
ATOM    307    H   1     1      -5.570  16.916  31.331  0.00  0.00             0
ATOM    308    H   1     1      -5.763  16.049  32.613  0.00  0.00             0
ATOM    309    O   1     1       0.252   3.902  30.168  0.00  0.00             0
ATOM    310    H   1     1      -0.285   3.204  29.738  0.00  0.00             0
ATOM    311    H   1     1       1.035   3.483  30.102  0.00  0.00             0
ATOM    312    O   1     1       3.659   4.512  26.491  0.00  0.00             0
ATOM    313    H   1     1       3.028   5.033  25.760  0.00  0.00             0
ATOM    314    H   1     1       3.636   4.966  27.322  0.00  0.00             0
ATOM    315    O   1     1      -0.474   6.551  29.626  0.00  0.00             0
ATOM    316    H   1     1      -0.021   5.645  29.937  0.00  0.00             0
ATOM    317    H   1     1      -0.370   7.154  30.505  0.00  0.00             0
ATOM    318    O   1     1       1.189  11.075  27.475  0.00  0.00             0
ATOM    319    H   1     1       0.440  10.490  27.055  0.00  0.00             0
ATOM    320    H   1     1       2.000  10.509  27.597  0.00  0.00             0
ATOM    321    O   1     1       1.988  11.409  31.099  0.00  0.00             0
ATOM    322    H   1     1       2.163  10.424  31.026  0.00  0.00             0
ATOM    323    H   1     1       1.177  11.572  30.538  0.00  0.00             0
ATOM    324    O   1     1      -1.730  15.027  31.779  0.00  0.00             0
ATOM    325    H   1     1      -1.815  15.860  31.483  0.00  0.00             0
ATOM    326    H   1     1      -2.630  14.705  31.604  0.00  0.00             0
ATOM    327    O   1     1      -9.424  17.331  34.336  0.00  0.00             0
ATOM    328    H   1     1      -9.531  17.904  33.634  0.00  0.00             0
ATOM    329    H   1     1       0.291   0.070  34.840  0.00  0.00             0
ATOM    330    O   1     1      -8.500   4.327  33.356  0.00  0.00             0
ATOM    331    H   1     1      -7.965   4.407  34.100  0.00  0.00             0
ATOM    332    H   1     1       2.044   5.080  32.659  0.00  0.00             0
ATOM    333    O   1     1       2.419   6.339  31.539  0.00  0.00             0
ATOM    334    H   1     1      -7.300   6.423  30.654  0.00  0.00             0
ATOM    335    H   1     1       2.963   6.632  32.258  0.00  0.00             0
ATOM    336    O   1     1      -9.755  11.792  33.371  0.00  0.00             0
ATOM    337    H   1     1      -9.346  11.667  32.623  0.00  0.00             0
ATOM    338    H   1     1       0.290  12.748  33.518  0.00  0.00             0
ATOM    339    O   1     1       2.977  11.893  35.183  0.00  0.00             0
ATOM    340    H   1     1      -6.371  12.188  34.952  0.00  0.00             0
ATOM    341    H   1     1       2.538  12.454  34.443  0.00  0.00             0
ATOM    342    O   1     1     -10.362  14.685  33.887  0.00  0.00             0
ATOM    343    H   1     1     -10.851  14.748  33.080  0.00  0.00             0
ATOM    344    H   1     1       0.298  15.569  34.135  0.00  0.00             0
ATOM    345    O   1     1      -5.725  19.595  34.280  0.00  0.00             0
ATOM    346    H   1     1      -5.137  19.703  34.929  0.00  0.00             0
ATOM    347    H   1     1      -5.381   2.085  33.485  0.00  0.00             0
ATOM    348    O   1     1      -3.788   2.324  32.413  0.00  0.00             0
ATOM    349    H   1     1      -3.131   2.801  32.938  0.00  0.00             0
ATOM    350    H   1     1      -4.050   3.073  31.781  0.00  0.00             0
ATOM    351    O   1     1      -5.849   6.947  33.294  0.00  0.00             0
ATOM    352    H   1     1      -4.980   6.630  33.335  0.00  0.00             0
ATOM    353    H   1     1      -5.722   7.867  33.569  0.00  0.00             0
ATOM    354    O   1     1      -5.664   9.748  34.071  0.00  0.00             0
ATOM    355    H   1     1      -4.808   9.852  34.671  0.00  0.00             0
ATOM    356    H   1     1      -6.429  10.104  34.355  0.00  0.00             0
ATOM    357    O   1     1      -4.264  11.475  32.283  0.00  0.00             0
ATOM    358    H   1     1      -4.809  10.918  32.727  0.00  0.00             0
ATOM    359    H   1     1      -3.409  10.906  32.530  0.00  0.00             0
ATOM    360    O   1     1      -6.280  16.806  34.392  0.00  0.00             0
ATOM    361    H   1     1      -5.965  17.761  34.647  0.00  0.00             0
ATOM    362    H   1     1      -7.307  17.044  34.024  0.00  0.00             0
ATOM    363    O   1     1      -2.579  17.705  34.246  0.00  0.00             0
ATOM    364    H   1     1      -2.065  17.172  34.971  0.00  0.00             0
ATOM    365    H   1     1      -2.327  -0.454  33.411  0.00  0.00             0
ATOM    366    O   1     1      -1.049   3.778  32.756  0.00  0.00             0
ATOM    367    H   1     1      -0.689   3.592  31.920  0.00  0.00             0
ATOM    368    H   1     1      -0.218   3.893  33.402  0.00  0.00             0
ATOM    369    O   1     1      -3.152   6.130  32.803  0.00  0.00             0
ATOM    370    H   1     1      -2.770   5.336  32.941  0.00  0.00             0
ATOM    371    H   1     1      -2.454   6.786  32.585  0.00  0.00             0
ATOM    372    O   1     1      -1.103   7.809  32.207  0.00  0.00             0
ATOM    373    H   1     1      -0.646   7.304  32.974  0.00  0.00             0
ATOM    374    H   1     1      -1.462   8.552  32.471  0.00  0.00             0
ATOM    375    O   1     1      -2.111  10.414  33.255  0.00  0.00             0
ATOM    376    H   1     1      -1.159  10.927  33.329  0.00  0.00             0
ATOM    377    H   1     1      -2.295   9.938  34.162  0.00  0.00             0
ATOM    378    O   1     1      -4.356  13.818  30.610  0.00  0.00             0
ATOM    379    H   1     1      -4.399  13.077  31.184  0.00  0.00             0
ATOM    380    H   1     1      -5.118  14.208  30.869  0.00  0.00             0
ATOM    381    O   1     1     -10.527  -0.348  37.498  0.00  0.00             0
ATOM    382    H   1     1      -9.550  -0.181  37.734  0.00  0.00             0
ATOM    383    H   1     1      -0.348  -0.270  38.463  0.00  0.00             0
ATOM    384    O   1     1     -10.591   1.833  35.671  0.00  0.00             0
ATOM    385    H   1     1     -10.678   1.225  36.434  0.00  0.00             0
ATOM    386    H   1     1       0.505   2.315  35.850  0.00  0.00             0
ATOM    387    O   1     1       0.110   6.391  34.768  0.00  0.00             0
ATOM    388    H   1     1      -9.594   5.824  34.519  0.00  0.00             0
ATOM    389    H   1     1       0.417   7.236  35.047  0.00  0.00             0
ATOM    390    O   1     1      -9.167   9.318  34.845  0.00  0.00             0
ATOM    391    H   1     1      -9.008  10.158  34.462  0.00  0.00             0
ATOM    392    H   1     1       1.059   9.450  35.831  0.00  0.00             0
ATOM    393    O   1     1      -9.052  11.045  37.334  0.00  0.00             0
ATOM    394    H   1     1      -8.442  11.532  36.734  0.00  0.00             0
ATOM    395    H   1     1       1.335  11.170  38.237  0.00  0.00             0
ATOM    396    O   1     1     -11.755  15.668  35.977  0.00  0.00             0
ATOM    397    H   1     1     -11.285  15.214  35.147  0.00  0.00             0
ATOM    398    H   1     1      -0.724  16.065  36.440  0.00  0.00             0
ATOM    399    O   1     1      -7.943   0.574  37.523  0.00  0.00             0
ATOM    400    H   1     1      -7.364   0.006  37.460  0.00  0.00             0
ATOM    401    H   1     1      -7.789   1.361  37.015  0.00  0.00             0
ATOM    402    O   1     1      -7.880   2.977  35.842  0.00  0.00             0
ATOM    403    H   1     1      -7.456   2.671  34.974  0.00  0.00             0
ATOM    404    H   1     1      -7.225   3.657  36.260  0.00  0.00             0
ATOM    405    O   1     1      -6.295   5.506  35.769  0.00  0.00             0
ATOM    406    H   1     1      -6.175   6.003  34.888  0.00  0.00             0
ATOM    407    H   1     1      -5.864   6.127  36.482  0.00  0.00             0
ATOM    408    O   1     1      -4.656   6.718  37.938  0.00  0.00             0
ATOM    409    H   1     1      -4.716   7.523  38.445  0.00  0.00             0
ATOM    410    H   1     1      -3.731   6.559  37.598  0.00  0.00             0
ATOM    411    O   1     1      -5.001  12.985  34.861  0.00  0.00             0
ATOM    412    H   1     1      -4.707  12.649  33.969  0.00  0.00             0
ATOM    413    H   1     1      -4.307  13.316  35.478  0.00  0.00             0
ATOM    414    O   1     1      -5.457  16.884  36.884  0.00  0.00             0
ATOM    415    H   1     1      -5.759  16.352  36.097  0.00  0.00             0
ATOM    416    H   1     1      -4.753  17.615  36.610  0.00  0.00             0
ATOM    417    O   1     1      -3.809   1.073  36.451  0.00  0.00             0
ATOM    418    H   1     1      -3.498   0.602  35.635  0.00  0.00             0
ATOM    419    H   1     1      -3.419   1.963  36.358  0.00  0.00             0
ATOM    420    O   1     1      -2.600   3.598  35.435  0.00  0.00             0
ATOM    421    H   1     1      -1.732   3.227  35.293  0.00  0.00             0
ATOM    422    H   1     1      -2.544   4.491  35.854  0.00  0.00             0
ATOM    423    O   1     1      -2.444   6.314  36.163  0.00  0.00             0
ATOM    424    H   1     1      -1.600   6.243  35.967  0.00  0.00             0
ATOM    425    H   1     1      -2.865   6.567  35.437  0.00  0.00             0
ATOM    426    O   1     1      -3.374   9.770  35.691  0.00  0.00             0
ATOM    427    H   1     1      -3.142   8.908  36.037  0.00  0.00             0
ATOM    428    H   1     1      -2.809  10.558  35.825  0.00  0.00             0
ATOM    429    O   1     1      -1.695  11.537  36.904  0.00  0.00             0
ATOM    430    H   1     1      -0.759  11.716  36.880  0.00  0.00             0
ATOM    431    H   1     1      -2.392  12.153  37.117  0.00  0.00             0
ATOM    432    O   1     1      -3.449  14.142  36.804  0.00  0.00             0
ATOM    433    H   1     1      -2.946  15.076  36.608  0.00  0.00             0
ATOM    434    H   1     1      -4.216  14.798  36.963  0.00  0.00             0
ATOM    435    O   1     1      -4.462   2.734  15.314  0.00  0.00             0
ATOM    436    H   1     1      -3.743   3.302  15.725  0.00  0.00             0
ATOM    437    H   1     1       5.199   2.977  15.743  0.00  0.00             0
ATOM    438    O   1     1      -5.106   4.752  13.613  0.00  0.00             0
ATOM    439    H   1     1      -4.760   3.966  13.591  0.00  0.00             0
ATOM    440    H   1     1       5.787   5.207  13.968  0.00  0.00             0
ATOM    441    O   1     1       7.008   6.832  17.164  0.00  0.00             0
ATOM    442    H   1     1      -3.676   6.191  17.768  0.00  0.00             0
ATOM    443    H   1     1       7.966   6.818  17.442  0.00  0.00             0
ATOM    444    O   1     1      -2.908  10.129  14.549  0.00  0.00             0
ATOM    445    H   1     1      -2.334   9.493  14.368  0.00  0.00             0
ATOM    446    H   1     1       7.668  10.970  14.208  0.00  0.00             0
ATOM    447    O   1     1       4.890  15.584  14.839  0.00  0.00             0
ATOM    448    H   1     1      -4.554  15.074  14.653  0.00  0.00             0
ATOM    449    H   1     1       5.323  16.393  15.280  0.00  0.00             0
ATOM    450    O   1     1      -4.430  18.093  16.236  0.00  0.00             0
ATOM    451    H   1     1      -3.717  17.864  16.752  0.00  0.00             0
ATOM    452    H   1     1       6.160  19.008  15.934  0.00  0.00             0
ATOM    453    O   1     1      -1.934   3.772  16.158  0.00  0.00             0
ATOM    454    H   1     1      -1.059   3.792  16.118  0.00  0.00             0
ATOM    455    H   1     1      -2.315   4.524  15.490  0.00  0.00             0
ATOM    456    O   1     1      -2.745   5.921  14.765  0.00  0.00             0
ATOM    457    H   1     1      -2.848   6.362  15.571  0.00  0.00             0
ATOM    458    H   1     1      -2.201   6.481  14.341  0.00  0.00             0
ATOM    459    O   1     1       2.208   6.733  16.833  0.00  0.00             0
ATOM    460    H   1     1       2.669   7.543  16.653  0.00  0.00             0
ATOM    461    H   1     1       2.111   5.975  16.039  0.00  0.00             0
ATOM    462    O   1     1      -0.512   7.537  14.096  0.00  0.00             0
ATOM    463    H   1     1       0.284   8.126  13.616  0.00  0.00             0
ATOM    464    H   1     1      -0.089   7.223  14.928  0.00  0.00             0
ATOM    465    O   1     1      -2.835  14.320  14.545  0.00  0.00             0
ATOM    466    H   1     1      -2.242  13.837  14.113  0.00  0.00             0
ATOM    467    H   1     1      -2.542  15.120  14.306  0.00  0.00             0
ATOM    468    O   1     1      -0.930  16.530  14.940  0.00  0.00             0
ATOM    469    H   1     1      -0.161  17.069  14.363  0.00  0.00             0
ATOM    470    H   1     1      -0.410  16.004  15.471  0.00  0.00             0
ATOM    471    O   1     1       0.470   0.849  17.646  0.00  0.00             0
ATOM    472    H   1     1       0.656   1.356  16.778  0.00  0.00             0
ATOM    473    H   1     1       0.806   1.453  18.265  0.00  0.00             0
ATOM    474    O   1     1       2.427   4.728  14.573  0.00  0.00             0
ATOM    475    H   1     1       3.400   4.630  14.359  0.00  0.00             0
ATOM    476    H   1     1       1.794   5.155  13.923  0.00  0.00             0
ATOM    477    O   1     1       1.823   8.660  13.563  0.00  0.00             0
ATOM    478    H   1     1       2.610   8.434  12.825  0.00  0.00             0
ATOM    479    H   1     1       2.224   9.277  14.169  0.00  0.00             0
ATOM    480    O   1     1      -1.071  11.943  13.509  0.00  0.00             0
ATOM    481    H   1     1      -0.273  11.741  14.047  0.00  0.00             0
ATOM    482    H   1     1      -0.771  11.555  12.740  0.00  0.00             0
ATOM    483    O   1     1       3.036  13.828  15.607  0.00  0.00             0
ATOM    484    H   1     1       3.492  14.467  15.075  0.00  0.00             0
ATOM    485    H   1     1       2.487  14.359  16.041  0.00  0.00             0
ATOM    486    O   1     1       1.395  17.836  13.671  0.00  0.00             0
ATOM    487    H   1     1       2.246  17.479  13.830  0.00  0.00             0
ATOM    488    H   1     1       1.535  18.495  14.505  0.00  0.00             0
ATOM    489    O   1     1      -6.658  20.554  17.517  0.00  0.00             0
ATOM    490    H   1     1      -5.969  20.198  18.046  0.00  0.00             0
ATOM    491    H   1     1       3.280   3.314  17.993  0.00  0.00             0
ATOM    492    O   1     1      -4.007   4.770  19.376  0.00  0.00             0
ATOM    493    H   1     1      -4.871   5.213  18.981  0.00  0.00             0
ATOM    494    H   1     1       6.189   3.826  19.296  0.00  0.00             0
ATOM    495    O   1     1       5.145   8.245  18.310  0.00  0.00             0
ATOM    496    H   1     1      -4.343   7.924  17.827  0.00  0.00             0
ATOM    497    H   1     1       4.852   9.036  17.651  0.00  0.00             0
ATOM    498    O   1     1      -5.111   9.814  16.414  0.00  0.00             0
ATOM    499    H   1     1      -4.230   9.888  15.797  0.00  0.00             0
ATOM    500    H   1     1       4.982  10.784  16.597  0.00  0.00             0
ATOM    501    O   1     1      -5.179  12.483  17.203  0.00  0.00             0
ATOM    502    H   1     1      -6.028  12.793  16.748  0.00  0.00             0
ATOM    503    H   1     1       5.032  13.086  18.068  0.00  0.00             0
ATOM    504    O   1     1      -7.145  17.603  17.350  0.00  0.00             0
ATOM    505    H   1     1      -6.244  17.982  17.174  0.00  0.00             0
ATOM    506    H   1     1       2.659  18.252  17.658  0.00  0.00             0
ATOM    507    O   1     1       1.163  20.478  19.825  0.00  0.00             0
ATOM    508    H   1     1       1.732  20.510  20.549  0.00  0.00             0
ATOM    509    H   1     1       0.677   3.531  19.620  0.00  0.00             0
ATOM    510    O   1     1       0.371   5.256  19.623  0.00  0.00             0
ATOM    511    H   1     1       0.034   5.469  18.725  0.00  0.00             0
ATOM    512    H   1     1      -0.277   5.451  20.295  0.00  0.00             0
ATOM    513    O   1     1      -0.664   7.126  17.731  0.00  0.00             0
ATOM    514    H   1     1       0.296   7.039  17.314  0.00  0.00             0
ATOM    515    H   1     1      -0.829   8.170  17.904  0.00  0.00             0
ATOM    516    O   1     1      -0.781   9.862  17.736  0.00  0.00             0
ATOM    517    H   1     1       0.080  10.210  17.707  0.00  0.00             0
ATOM    518    H   1     1      -1.271  10.478  17.419  0.00  0.00             0
ATOM    519    O   1     1      -2.613  12.508  16.755  0.00  0.00             0
ATOM    520    H   1     1      -2.645  13.062  16.077  0.00  0.00             0
ATOM    521    H   1     1      -3.527  12.271  16.933  0.00  0.00             0
ATOM    522    O   1     1      -1.853  17.494  17.378  0.00  0.00             0
ATOM    523    H   1     1      -1.749  16.959  16.646  0.00  0.00             0
ATOM    524    H   1     1      -1.102  17.980  17.650  0.00  0.00             0
ATOM    525    O   1     1       4.159  16.446  22.210  0.00  0.00             0
ATOM    526    H   1     1       4.433  17.072  22.716  0.00  0.00             0
ATOM    527    H   1     1       3.268  -1.841  22.538  0.00  0.00             0
ATOM    528    O   1     1       1.585   2.013  15.342  0.00  0.00             0
ATOM    529    H   1     1       1.524   2.876  14.742  0.00  0.00             0
ATOM    530    H   1     1       2.343   2.195  15.871  0.00  0.00             0
ATOM    531    O   1     1       3.673   5.382  18.897  0.00  0.00             0
ATOM    532    H   1     1       3.321   5.911  18.103  0.00  0.00             0
ATOM    533    H   1     1       3.218   5.627  19.714  0.00  0.00             0
ATOM    534    O   1     1       2.653   9.160  16.213  0.00  0.00             0
ATOM    535    H   1     1       3.568   9.345  16.165  0.00  0.00             0
ATOM    536    H   1     1       2.216  10.000  16.730  0.00  0.00             0
ATOM    537    O   1     1       0.550  12.504  15.682  0.00  0.00             0
ATOM    538    H   1     1      -0.129  12.979  15.956  0.00  0.00             0
ATOM    539    H   1     1       1.430  12.909  15.883  0.00  0.00             0
ATOM    540    O   1     1       1.261  15.442  17.122  0.00  0.00             0
ATOM    541    H   1     1       1.939  16.245  17.310  0.00  0.00             0
ATOM    542    H   1     1       0.917  15.624  17.909  0.00  0.00             0
ATOM    543    O   1     1      -3.725   0.342  22.869  0.00  0.00             0
ATOM    544    H   1     1      -3.214   1.273  22.609  0.00  0.00             0
ATOM    545    H   1     1       6.651   0.306  24.093  0.00  0.00             0
ATOM    546    O   1     1      -5.951   6.427  23.157  0.00  0.00             0
ATOM    547    H   1     1      -6.924   6.057  22.822  0.00  0.00             0
ATOM    548    H   1     1       4.645   7.039  22.356  0.00  0.00             0
ATOM    549    O   1     1       5.681   7.847  21.119  0.00  0.00             0
ATOM    550    H   1     1      -4.589   8.247  20.248  0.00  0.00             0
ATOM    551    H   1     1       6.003   8.502  21.816  0.00  0.00             0
ATOM    552    O   1     1      -4.164  10.377  22.558  0.00  0.00             0
ATOM    553    H   1     1      -3.646  10.818  22.028  0.00  0.00             0
ATOM    554    H   1     1       5.291  10.719  22.555  0.00  0.00             0
ATOM    555    O   1     1       5.134  14.087  19.611  0.00  0.00             0
ATOM    556    H   1     1      -5.380  15.041  19.425  0.00  0.00             0
ATOM    557    H   1     1       5.712  13.905  20.201  0.00  0.00             0
ATOM    558    O   1     1      -5.470  17.036  19.437  0.00  0.00             0
ATOM    559    H   1     1      -6.079  17.029  18.863  0.00  0.00             0
ATOM    560    H   1     1       4.326  17.078  20.247  0.00  0.00             0
ATOM    561    O   1     1      -4.425   1.823  18.895  0.00  0.00             0
ATOM    562    H   1     1      -3.467   1.860  18.940  0.00  0.00             0
ATOM    563    H   1     1      -4.923   0.967  18.733  0.00  0.00             0
ATOM    564    O   1     1      -1.968   5.395  21.076  0.00  0.00             0
ATOM    565    H   1     1      -2.738   5.397  20.446  0.00  0.00             0
ATOM    566    H   1     1      -2.071   6.185  21.588  0.00  0.00             0
ATOM    567    O   1     1      -1.363   7.974  22.225  0.00  0.00             0
ATOM    568    H   1     1      -1.843   8.639  22.799  0.00  0.00             0
ATOM    569    H   1     1      -0.856   8.663  21.572  0.00  0.00             0
ATOM    570    O   1     1      -0.103   9.646  20.622  0.00  0.00             0
ATOM    571    H   1     1      -0.452   9.626  19.681  0.00  0.00             0
ATOM    572    H   1     1       0.837   9.522  20.435  0.00  0.00             0
ATOM    573    O   1     1      -1.489  13.709  19.355  0.00  0.00             0
ATOM    574    H   1     1      -1.947  13.065  18.814  0.00  0.00             0
ATOM    575    H   1     1      -2.111  14.539  19.308  0.00  0.00             0
ATOM    576    O   1     1      -2.564  16.387  19.751  0.00  0.00             0
ATOM    577    H   1     1      -2.368  17.068  19.039  0.00  0.00             0
ATOM    578    H   1     1      -3.458  16.685  19.715  0.00  0.00             0
ATOM    579    O   1     1       2.498   3.179  21.977  0.00  0.00             0
ATOM    580    H   1     1       3.374   3.108  22.260  0.00  0.00             0
ATOM    581    H   1     1       2.241   3.970  21.778  0.00  0.00             0
ATOM    582    O   1     1       2.214   6.028  21.282  0.00  0.00             0
ATOM    583    H   1     1       1.961   6.638  22.088  0.00  0.00             0
ATOM    584    H   1     1       1.423   5.805  20.747  0.00  0.00             0
ATOM    585    O   1     1       3.133   8.955  20.381  0.00  0.00             0
ATOM    586    H   1     1       3.208   9.174  21.190  0.00  0.00             0
ATOM    587    H   1     1       3.831   8.648  20.051  0.00  0.00             0
ATOM    588    O   1     1       2.176  10.565  18.232  0.00  0.00             0
ATOM    589    H   1     1       2.524  10.028  18.931  0.00  0.00             0
ATOM    590    H   1     1       2.363  11.354  18.586  0.00  0.00             0
ATOM    591    O   1     1       2.863  12.637  19.989  0.00  0.00             0
ATOM    592    H   1     1       3.566  13.395  19.641  0.00  0.00             0
ATOM    593    H   1     1       1.965  13.172  19.938  0.00  0.00             0
ATOM    594    O   1     1       0.879  14.925  19.807  0.00  0.00             0
ATOM    595    H   1     1       0.830  15.930  20.297  0.00  0.00             0
ATOM    596    H   1     1      -0.044  14.807  19.597  0.00  0.00             0
ATOM    597    O   1     1      -6.632  -0.096  25.711  0.00  0.00             0
ATOM    598    H   1     1      -5.638   0.099  25.698  0.00  0.00             0
ATOM    599    H   1     1       3.204   0.783  25.943  0.00  0.00             0
ATOM    600    O   1     1      -7.917   2.166  26.904  0.00  0.00             0
ATOM    601    H   1     1      -7.450   2.941  26.850  0.00  0.00             0
ATOM    602    H   1     1       2.706   1.518  27.810  0.00  0.00             0
ATOM    603    O   1     1       2.647   9.396  23.420  0.00  0.00             0
ATOM    604    H   1     1      -6.959   9.154  23.837  0.00  0.00             0
ATOM    605    H   1     1       2.910  10.324  23.294  0.00  0.00             0
ATOM    606    O   1     1      -4.907  13.892  24.867  0.00  0.00             0
ATOM    607    H   1     1      -4.392  13.301  25.495  0.00  0.00             0
ATOM    608    H   1     1       5.321  13.677  23.851  0.00  0.00             0
ATOM    609    O   1     1       6.036  14.267  21.974  0.00  0.00             0
ATOM    610    H   1     1      -4.680  15.147  21.985  0.00  0.00             0
ATOM    611    H   1     1       6.895  14.651  22.306  0.00  0.00             0
ATOM    612    O   1     1      -8.901  16.483  25.603  0.00  0.00             0
ATOM    613    H   1     1      -9.134  15.585  26.044  0.00  0.00             0
ATOM    614    H   1     1       2.259  16.621  25.566  0.00  0.00             0
ATOM    615    O   1     1      -2.508   3.050  22.294  0.00  0.00             0
ATOM    616    H   1     1      -1.647   2.899  22.595  0.00  0.00             0
ATOM    617    H   1     1      -2.188   3.744  21.655  0.00  0.00             0
ATOM    618    O   1     1      -3.608   4.891  24.054  0.00  0.00             0
ATOM    619    H   1     1      -3.170   4.625  23.318  0.00  0.00             0
ATOM    620    H   1     1      -4.488   5.247  23.826  0.00  0.00             0
ATOM    621    O   1     1      -5.448   9.049  25.372  0.00  0.00             0
ATOM    622    H   1     1      -4.893   9.738  25.446  0.00  0.00             0
ATOM    623    H   1     1      -4.974   8.206  25.111  0.00  0.00             0
ATOM    624    O   1     1      -1.774  11.715  21.420  0.00  0.00             0
ATOM    625    H   1     1      -1.797  12.563  20.852  0.00  0.00             0
ATOM    626    H   1     1      -0.977  11.160  21.201  0.00  0.00             0
ATOM    627    O   1     1      -1.952  15.912  22.594  0.00  0.00             0
ATOM    628    H   1     1      -2.744  16.536  22.888  0.00  0.00             0
ATOM    629    H   1     1      -1.853  16.173  21.694  0.00  0.00             0
ATOM    630    O   1     1       0.776  18.540  21.442  0.00  0.00             0
ATOM    631    H   1     1       0.879  19.122  20.620  0.00  0.00             0
ATOM    632    H   1     1       0.289  19.082  22.017  0.00  0.00             0
ATOM    633    O   1     1       0.001   2.500  23.332  0.00  0.00             0
ATOM    634    H   1     1       1.048   2.550  22.989  0.00  0.00             0
ATOM    635    H   1     1      -0.160   3.138  24.106  0.00  0.00             0
ATOM    636    O   1     1      -0.168   3.161  25.945  0.00  0.00             0
ATOM    637    H   1     1       0.638   2.562  26.208  0.00  0.00             0
ATOM    638    H   1     1       0.168   4.019  25.938  0.00  0.00             0
ATOM    639    O   1     1       0.919   7.349  23.449  0.00  0.00             0
ATOM    640    H   1     1       1.418   8.262  23.370  0.00  0.00             0
ATOM    641    H   1     1      -0.101   7.585  22.951  0.00  0.00             0
ATOM    642    O   1     1       3.773  11.802  22.347  0.00  0.00             0
ATOM    643    H   1     1       3.188  12.149  21.612  0.00  0.00             0
ATOM    644    H   1     1       3.175  12.258  22.948  0.00  0.00             0
ATOM    645    O   1     1       1.860  12.981  23.511  0.00  0.00             0
ATOM    646    H   1     1       1.784  13.168  24.452  0.00  0.00             0
ATOM    647    H   1     1       1.474  13.798  23.069  0.00  0.00             0
ATOM    648    O   1     1       1.518  15.866  22.715  0.00  0.00             0
ATOM    649    H   1     1       1.273  15.805  23.549  0.00  0.00             0
ATOM    650    H   1     1       1.261  16.866  22.654  0.00  0.00             0
ATOM    651    O   1     1      -8.471  16.704  30.058  0.00  0.00             0
ATOM    652    H   1     1      -7.973  16.079  30.736  0.00  0.00             0
ATOM    653    H   1     1       2.379  -0.812  29.508  0.00  0.00             0
ATOM    654    O   1     1      -6.972   1.064  29.365  0.00  0.00             0
ATOM    655    H   1     1      -6.156   0.632  29.778  0.00  0.00             0
ATOM    656    H   1     1       3.163   1.814  29.876  0.00  0.00             0
ATOM    657    O   1     1       3.048   9.094  27.471  0.00  0.00             0
ATOM    658    H   1     1      -6.593   9.127  26.755  0.00  0.00             0
ATOM    659    H   1     1       3.547   9.527  28.205  0.00  0.00             0
ATOM    660    O   1     1      -4.489  11.741  26.870  0.00  0.00             0
ATOM    661    H   1     1      -4.066  12.446  27.387  0.00  0.00             0
ATOM    662    H   1     1       6.353  11.026  27.201  0.00  0.00             0
ATOM    663    O   1     1       1.708  13.915  26.344  0.00  0.00             0
ATOM    664    H   1     1      -7.643  14.130  26.934  0.00  0.00             0
ATOM    665    H   1     1       1.375  13.177  26.847  0.00  0.00             0
ATOM    666    O   1     1     -10.178  17.512  28.082  0.00  0.00             0
ATOM    667    H   1     1      -9.907  17.222  27.196  0.00  0.00             0
ATOM    668    H   1     1       0.675  17.002  28.825  0.00  0.00             0
ATOM    669    O   1     1      -3.694  20.586  28.800  0.00  0.00             0
ATOM    670    H   1     1      -2.708  20.321  28.893  0.00  0.00             0
ATOM    671    H   1     1      -4.137   2.974  27.937  0.00  0.00             0
ATOM    672    O   1     1      -4.244   3.530  26.202  0.00  0.00             0
ATOM    673    H   1     1      -4.954   3.970  26.267  0.00  0.00             0
ATOM    674    H   1     1      -4.014   3.724  25.347  0.00  0.00             0
ATOM    675    O   1     1      -3.403   7.143  25.533  0.00  0.00             0
ATOM    676    H   1     1      -3.370   6.234  24.899  0.00  0.00             0
ATOM    677    H   1     1      -2.810   7.767  25.228  0.00  0.00             0
ATOM    678    O   1     1      -2.267   9.472  24.335  0.00  0.00             0
ATOM    679    H   1     1      -1.372   9.913  24.402  0.00  0.00             0
ATOM    680    H   1     1      -2.813  10.071  23.790  0.00  0.00             0
ATOM    681    O   1     1      -6.112  15.152  26.967  0.00  0.00             0
ATOM    682    H   1     1      -6.044  14.775  26.033  0.00  0.00             0
ATOM    683    H   1     1      -6.236  16.151  26.772  0.00  0.00             0
ATOM    684    O   1     1      -3.845  18.347  25.670  0.00  0.00             0
ATOM    685    H   1     1      -3.201  17.707  26.060  0.00  0.00             0
ATOM    686    H   1     1      -3.853  19.278  26.252  0.00  0.00             0
ATOM    687    O   1     1      -1.020  19.811  28.435  0.00  0.00             0
ATOM    688    H   1     1      -0.634  18.872  28.220  0.00  0.00             0
ATOM    689    H   1     1      -0.908   2.231  27.566  0.00  0.00             0
ATOM    690    O   1     1       1.315   5.484  25.509  0.00  0.00             0
ATOM    691    H   1     1       1.498   5.951  24.732  0.00  0.00             0
ATOM    692    H   1     1       1.754   6.052  26.298  0.00  0.00             0
ATOM    693    O   1     1       1.473   7.046  27.610  0.00  0.00             0
ATOM    694    H   1     1       1.902   7.820  27.614  0.00  0.00             0
ATOM    695    H   1     1       0.765   6.963  28.272  0.00  0.00             0
ATOM    696    O   1     1      -0.176  11.205  24.981  0.00  0.00             0
ATOM    697    H   1     1       0.457  11.158  24.312  0.00  0.00             0
ATOM    698    H   1     1      -0.473  12.246  24.882  0.00  0.00             0
ATOM    699    O   1     1      -1.311  13.841  24.918  0.00  0.00             0
ATOM    700    H   1     1      -1.464  14.496  25.637  0.00  0.00             0
ATOM    701    H   1     1      -1.383  14.414  24.189  0.00  0.00             0
ATOM    702    O   1     1      -2.072  16.099  26.996  0.00  0.00             0
ATOM    703    H   1     1      -1.295  16.491  27.444  0.00  0.00             0
ATOM    704    H   1     1      -2.540  15.689  27.680  0.00  0.00             0
ATOM    705   Al   1     1       5.668  12.912   7.707  0.00  0.00             0
ATOM    706   Al   1     1       3.186   8.556   7.691  0.00  0.00             0
ATOM    707   Al   1     1       3.206  14.500   7.777  0.00  0.00             0
ATOM    708   Al   1     1       5.651   9.962   7.896  0.00  0.00             0
ATOM    709   Si   1     1       1.535  14.406  10.569  0.00  0.00             0
ATOM    710   Si   1     1       3.888   9.740  10.452  0.00  0.00             0
ATOM    711   Si   1     1       4.090  15.909  10.619  0.00  0.00             0
ATOM    712   Si   1     1       6.386  11.351  10.627  0.00  0.00             0
ATOM    713    O   1     1       6.769  14.199   8.964  0.00  0.00             0
ATOM    714    O   1     1       4.031   9.692   8.860  0.00  0.00             0
ATOM    715    O   1     1       6.164  11.432   9.003  0.00  0.00             0
ATOM    716    O   1     1       3.934  16.008   8.887  0.00  0.00             0
ATOM    717    O   1     1       6.365  12.841  11.095  0.00  0.00             0
ATOM    718    O   1     1       4.078  17.343  10.988  0.00  0.00             0
ATOM    719    O   1     1       5.463  15.280  10.888  0.00  0.00             0
ATOM    720    O   1     1       2.745  10.797  10.735  0.00  0.00             0
ATOM    721    O   1     1       5.198  10.459  11.148  0.00  0.00             0
ATOM    722    O   1     1       2.814  15.115  11.102  0.00  0.00             0
ATOM    723    O   1     1       6.556   8.657   8.832  0.00  0.00             0
ATOM    724    O   1     1       4.107  13.314   8.847  0.00  0.00             0
ATOM    725    O   1     1       2.488  15.879   6.762  0.00  0.00             0
ATOM    726    O   1     1       4.840  11.419   6.887  0.00  0.00             0
ATOM    727    O   1     1       7.510  12.913   6.941  0.00  0.00             0
ATOM    728    O   1     1       4.781   8.785   6.535  0.00  0.00             0
ATOM    729    O   1     1       7.204   9.884   6.797  0.00  0.00             0
ATOM    730    O   1     1       5.068  14.378   6.590  0.00  0.00             0
ATOM    731    H   1     1       6.095  16.938   8.799  0.00  0.00             0
ATOM    732    H   1     1       3.631  13.046   9.717  0.00  0.00             0
ATOM    733    H   1     1       6.650  15.668   6.781  0.00  0.00             0
ATOM    734    H   1     1       4.031  11.041   6.898  0.00  0.00             0
ATOM    735    H   1     1       7.840  12.046   6.738  0.00  0.00             0
ATOM    736    H   1     1       5.188  17.301   5.860  0.00  0.00             0
ATOM    737    H   1     1       5.440  14.516   5.696  0.00  0.00             0
ATOM    738    H   1     1       6.808  10.227   5.980  0.00  0.00             0
ATOM    739   Al   1     1       7.569  12.804   0.689  0.00  0.00             0
ATOM    740   Al   1     1       4.969   8.395   0.366  0.00  0.00             0
ATOM    741   Al   1     1       4.981  14.412   0.619  0.00  0.00             0
ATOM    742   Al   1     1       7.553   9.887   0.669  0.00  0.00             0
ATOM    743   Si   1     1       3.165  14.335   3.423  0.00  0.00             0
ATOM    744   Si   1     1       5.698   9.820   3.397  0.00  0.00             0
ATOM    745   Si   1     1       5.848  15.770   3.321  0.00  0.00             0
ATOM    746   Si   1     1       8.306  11.384   3.407  0.00  0.00             0
ATOM    747    O   1     1       8.481  14.246   1.732  0.00  0.00             0
ATOM    748    O   1     1       5.918   9.808   1.731  0.00  0.00             0
ATOM    749    O   1     1       8.243  11.479   1.718  0.00  0.00             0
ATOM    750    O   1     1       5.609  15.785   1.781  0.00  0.00             0
ATOM    751    O   1     1       8.338  12.843   3.820  0.00  0.00             0
ATOM    752    O   1     1       5.778  17.235   3.771  0.00  0.00             0
ATOM    753    O   1     1       7.099  15.063   3.719  0.00  0.00             0
ATOM    754    O   1     1       4.430  10.606   3.712  0.00  0.00             0
ATOM    755    O   1     1       7.006  10.584   3.879  0.00  0.00             0
ATOM    756    O   1     1       4.499  14.956   3.854  0.00  0.00             0
ATOM    757    O   1     1       8.365   8.557   1.736  0.00  0.00             0
ATOM    758    O   1     1       5.949  13.031   1.626  0.00  0.00             0
ATOM    759    O   1     1       4.157  15.873  -0.533  0.00  0.00             0
ATOM    760    O   1     1       6.713  11.474  -0.540  0.00  0.00             0
ATOM    761    O   1     1       9.121  13.049  -0.515  0.00  0.00             0
ATOM    762    O   1     1       6.563   8.529  -0.470  0.00  0.00             0
ATOM    763    O   1     1       9.073   9.775  -0.387  0.00  0.00             0
ATOM    764    O   1     1       6.698  14.382  -0.347  0.00  0.00             0
ATOM    765    H   1     1       7.916  16.738   1.532  0.00  0.00             0
ATOM    766    H   1     1       5.176  12.449   1.930  0.00  0.00             0
ATOM    767    H   1     1       8.728  15.794  -1.148  0.00  0.00             0
ATOM    768    H   1     1       6.872  11.560  -1.209  0.00  0.00             0
ATOM    769    H   1     1       9.039  12.809  -1.389  0.00  0.00             0
ATOM    770    H   1     1       6.556  17.486  -1.791  0.00  0.00             0
ATOM    771    H   1     1       6.842  15.363  -0.588  0.00  0.00             0
ATOM    772    H   1     1       9.851  10.512  -0.495  0.00  0.00             0
ATOM    773   Al   1     1       5.696   4.239   7.725  0.00  0.00             0
ATOM    774   Al   1     1       3.266  -0.384   7.755  0.00  0.00             0
ATOM    775   Al   1     1       3.071   5.580   7.794  0.00  0.00             0
ATOM    776   Al   1     1       5.738   1.176   7.649  0.00  0.00             0
ATOM    777   Si   1     1       1.368   5.333  10.412  0.00  0.00             0
ATOM    778   Si   1     1       3.963   1.008  10.540  0.00  0.00             0
ATOM    779   Si   1     1       3.865   6.824  10.528  0.00  0.00             0
ATOM    780   Si   1     1       6.492   2.485  10.507  0.00  0.00             0
ATOM    781    O   1     1       6.714   5.354   8.865  0.00  0.00             0
ATOM    782    O   1     1       4.073   0.964   8.917  0.00  0.00             0
ATOM    783    O   1     1       6.337   2.562   8.869  0.00  0.00             0
ATOM    784    O   1     1       3.717   6.954   8.892  0.00  0.00             0
ATOM    785    O   1     1       6.540   4.031  10.940  0.00  0.00             0
ATOM    786    O   1     1       3.695   8.338  11.089  0.00  0.00             0
ATOM    787    O   1     1       5.248   6.299  10.741  0.00  0.00             0
ATOM    788    O   1     1       2.673   1.696  10.832  0.00  0.00             0
ATOM    789    O   1     1       5.194   1.831  10.924  0.00  0.00             0
ATOM    790    O   1     1       2.733   5.952  10.964  0.00  0.00             0
ATOM    791    O   1     1       6.697  -0.319   8.867  0.00  0.00             0
ATOM    792    O   1     1       4.057   4.208   8.658  0.00  0.00             0
ATOM    793    O   1     1       2.288   7.184   6.676  0.00  0.00             0
ATOM    794    O   1     1       4.761   2.583   6.648  0.00  0.00             0
ATOM    795    O   1     1       7.229   4.230   6.691  0.00  0.00             0
ATOM    796    O   1     1       4.993  -0.192   6.703  0.00  0.00             0
ATOM    797    O   1     1       7.446   1.106   6.791  0.00  0.00             0
ATOM    798    O   1     1       4.794   5.477   6.572  0.00  0.00             0
ATOM    799    H   1     1       6.121   7.860   9.383  0.00  0.00             0
ATOM    800    H   1     1       3.431   3.380   8.724  0.00  0.00             0
ATOM    801    H   1     1       6.604   7.281   6.660  0.00  0.00             0
ATOM    802    H   1     1       3.788   2.598   6.591  0.00  0.00             0
ATOM    803    H   1     1       7.729   3.540   6.421  0.00  0.00             0
ATOM    804    H   1     1       4.955   8.635   5.481  0.00  0.00             0
ATOM    805    H   1     1       4.436   5.934   5.851  0.00  0.00             0
ATOM    806    H   1     1       7.345   0.687   5.874  0.00  0.00             0
ATOM    807   Al   1     1       7.573   3.932   0.561  0.00  0.00             0
ATOM    808   Al   1     1       4.846  -0.381   0.353  0.00  0.00             0
ATOM    809   Al   1     1       4.878   5.585   0.276  0.00  0.00             0
ATOM    810   Al   1     1       7.492   1.114   0.523  0.00  0.00             0
ATOM    811   Si   1     1       3.279   5.329   3.131  0.00  0.00             0
ATOM    812   Si   1     1       5.766   0.808   3.140  0.00  0.00             0
ATOM    813   Si   1     1       5.755   6.852   3.171  0.00  0.00             0
ATOM    814   Si   1     1       8.255   2.458   3.255  0.00  0.00             0
ATOM    815    O   1     1       8.652   5.153   1.637  0.00  0.00             0
ATOM    816    O   1     1       5.906   0.759   1.628  0.00  0.00             0
ATOM    817    O   1     1       8.128   2.440   1.613  0.00  0.00             0
ATOM    818    O   1     1       5.579   6.965   1.513  0.00  0.00             0
ATOM    819    O   1     1       8.218   3.882   3.745  0.00  0.00             0
ATOM    820    O   1     1       5.692   8.277   3.704  0.00  0.00             0
ATOM    821    O   1     1       7.146   6.229   3.506  0.00  0.00             0
ATOM    822    O   1     1       4.449   1.566   3.472  0.00  0.00             0
ATOM    823    O   1     1       7.047   1.613   3.640  0.00  0.00             0
ATOM    824    O   1     1       4.554   6.034   3.684  0.00  0.00             0
ATOM    825    O   1     1       8.268  -0.457   1.496  0.00  0.00             0
ATOM    826    O   1     1       5.983   4.074   1.758  0.00  0.00             0
ATOM    827    O   1     1       4.251   7.008  -0.897  0.00  0.00             0
ATOM    828    O   1     1       6.897   2.585  -0.638  0.00  0.00             0
ATOM    829    O   1     1       9.038   4.154  -0.757  0.00  0.00             0
ATOM    830    O   1     1       6.375  -0.396  -0.716  0.00  0.00             0
ATOM    831    O   1     1       9.117   0.920  -0.600  0.00  0.00             0
ATOM    832    O   1     1       6.571   5.409  -0.486  0.00  0.00             0
ATOM    833    H   1     1       7.859   7.974   2.177  0.00  0.00             0
ATOM    834    H   1     1       5.382   4.167   2.536  0.00  0.00             0
ATOM    835    H   1     1       9.164   7.063  -1.453  0.00  0.00             0
ATOM    836    H   1     1       6.011   2.596  -1.042  0.00  0.00             0
ATOM    837    H   1     1       8.829   4.018  -1.646  0.00  0.00             0
ATOM    838    H   1     1       7.454   8.062  -0.729  0.00  0.00             0
ATOM    839    H   1     1       7.203   6.112  -0.782  0.00  0.00             0
ATOM    840    H   1     1       9.111   1.711  -1.024  0.00  0.00             0
ATOM    841   Al   1     1       0.653  12.947   7.764  0.00  0.00             0
ATOM    842   Al   1     1      -1.999   8.564   7.815  0.00  0.00             0
ATOM    843   Al   1     1      -1.936  14.359   7.795  0.00  0.00             0
ATOM    844   Al   1     1       0.617  10.034   7.778  0.00  0.00             0
ATOM    845   Si   1     1      -3.654  14.307  10.561  0.00  0.00             0
ATOM    846   Si   1     1      -1.182   9.911  10.692  0.00  0.00             0
ATOM    847   Si   1     1      -1.136  15.829  10.637  0.00  0.00             0
ATOM    848   Si   1     1       1.344  11.395  10.488  0.00  0.00             0
ATOM    849    O   1     1       1.673  14.240   8.960  0.00  0.00             0
ATOM    850    O   1     1      -1.138   9.865   9.019  0.00  0.00             0
ATOM    851    O   1     1       1.273  11.422   8.851  0.00  0.00             0
ATOM    852    O   1     1      -1.272  15.788   9.046  0.00  0.00             0
ATOM    853    O   1     1       1.387  12.912  10.998  0.00  0.00             0
ATOM    854    O   1     1      -1.270  17.351  11.058  0.00  0.00             0
ATOM    855    O   1     1       0.315  15.259  10.851  0.00  0.00             0
ATOM    856    O   1     1      -2.478  10.784  10.882  0.00  0.00             0
ATOM    857    O   1     1       0.068  10.691  11.224  0.00  0.00             0
ATOM    858    O   1     1      -2.273  14.918  11.179  0.00  0.00             0
ATOM    859    O   1     1       1.339   8.555   8.880  0.00  0.00             0
ATOM    860    O   1     1      -0.947  13.141   8.992  0.00  0.00             0
ATOM    861    O   1     1       7.613  15.889   6.831  0.00  0.00             0
ATOM    862    O   1     1      -0.184  11.489   6.782  0.00  0.00             0
ATOM    863    O   1     1       2.351  13.142   6.623  0.00  0.00             0
ATOM    864    O   1     1      -0.530   8.701   6.690  0.00  0.00             0
ATOM    865    O   1     1       2.218   9.989   6.866  0.00  0.00             0
ATOM    866    O   1     1      -0.316  14.248   6.608  0.00  0.00             0
ATOM    867    H   1     1       1.027  16.952   9.339  0.00  0.00             0
ATOM    868    H   1     1      -0.770  12.732   9.878  0.00  0.00             0
ATOM    869    H   1     1       1.759  16.167   6.232  0.00  0.00             0
ATOM    870    H   1     1      -0.732  11.628   6.103  0.00  0.00             0
ATOM    871    H   1     1       2.908  12.855   5.915  0.00  0.00             0
ATOM    872    H   1     1      -0.197  17.140   5.836  0.00  0.00             0
ATOM    873    H   1     1      -0.098  14.747   5.694  0.00  0.00             0
ATOM    874    H   1     1       1.966   9.831   5.764  0.00  0.00             0
ATOM    875   Al   1     1       2.304  12.908   0.601  0.00  0.00             0
ATOM    876   Al   1     1      -0.213   8.356   0.663  0.00  0.00             0
ATOM    877   Al   1     1      -0.233  14.445   0.478  0.00  0.00             0
ATOM    878   Al   1     1       2.382   9.854   0.591  0.00  0.00             0
ATOM    879   Si   1     1      -1.881  14.356   3.403  0.00  0.00             0
ATOM    880   Si   1     1       0.652   9.814   3.435  0.00  0.00             0
ATOM    881   Si   1     1       0.632  15.884   3.136  0.00  0.00             0
ATOM    882   Si   1     1       3.107  11.332   3.493  0.00  0.00             0
ATOM    883    O   1     1       3.341  14.128   1.718  0.00  0.00             0
ATOM    884    O   1     1       0.774   9.747   1.835  0.00  0.00             0
ATOM    885    O   1     1       2.930  11.389   1.845  0.00  0.00             0
ATOM    886    O   1     1       0.486  15.878   1.617  0.00  0.00             0
ATOM    887    O   1     1       3.173  12.796   3.886  0.00  0.00             0
ATOM    888    O   1     1       0.647  17.348   3.644  0.00  0.00             0
ATOM    889    O   1     1       1.950  15.193   3.672  0.00  0.00             0
ATOM    890    O   1     1      -0.694  10.585   3.742  0.00  0.00             0
ATOM    891    O   1     1       1.864  10.521   4.024  0.00  0.00             0
ATOM    892    O   1     1      -0.591  15.140   3.735  0.00  0.00             0
ATOM    893    O   1     1       3.321   8.529   1.656  0.00  0.00             0
ATOM    894    O   1     1       0.646  12.963   1.593  0.00  0.00             0
ATOM    895    O   1     1       9.416  15.892  -0.516  0.00  0.00             0
ATOM    896    O   1     1       1.639  11.338  -0.468  0.00  0.00             0
ATOM    897    O   1     1       4.083  13.096  -0.640  0.00  0.00             0
ATOM    898    O   1     1       1.304   8.593  -0.354  0.00  0.00             0
ATOM    899    O   1     1       3.965   9.790  -0.397  0.00  0.00             0
ATOM    900    O   1     1       1.626  14.365  -0.484  0.00  0.00             0
ATOM    901    H   1     1       2.702  16.777   1.770  0.00  0.00             0
ATOM    902    H   1     1       0.320  12.248   2.237  0.00  0.00             0
ATOM    903    H   1     1       4.120  15.711  -1.486  0.00  0.00             0
ATOM    904    H   1     1       1.097  11.889  -1.141  0.00  0.00             0
ATOM    905    H   1     1       4.582  12.253  -0.896  0.00  0.00             0
ATOM    906    H   1     1       1.709  17.047  -1.191  0.00  0.00             0
ATOM    907    H   1     1       2.273  14.996  -0.397  0.00  0.00             0
ATOM    908    H   1     1       4.391  10.488  -0.912  0.00  0.00             0
ATOM    909   Al   1     1       0.538   3.859   7.598  0.00  0.00             0
ATOM    910   Al   1     1      -1.979  -0.654   7.802  0.00  0.00             0
ATOM    911   Al   1     1      -2.046   5.546   7.643  0.00  0.00             0
ATOM    912   Al   1     1       0.597   0.973   7.756  0.00  0.00             0
ATOM    913   Si   1     1      -3.761   5.465  10.470  0.00  0.00             0
ATOM    914   Si   1     1      -1.194   0.884  10.564  0.00  0.00             0
ATOM    915   Si   1     1      -1.199   6.926  10.540  0.00  0.00             0
ATOM    916   Si   1     1       1.265   2.373  10.502  0.00  0.00             0
ATOM    917    O   1     1       1.547   5.277   8.842  0.00  0.00             0
ATOM    918    O   1     1      -1.037   0.653   8.955  0.00  0.00             0
ATOM    919    O   1     1       1.142   2.410   8.899  0.00  0.00             0
ATOM    920    O   1     1      -1.288   7.147   8.992  0.00  0.00             0
ATOM    921    O   1     1       1.337   3.910  10.966  0.00  0.00             0
ATOM    922    O   1     1      -1.224   8.392  11.145  0.00  0.00             0
ATOM    923    O   1     1       0.195   6.240  10.873  0.00  0.00             0
ATOM    924    O   1     1      -2.511   1.787  10.748  0.00  0.00             0
ATOM    925    O   1     1       0.050   1.604  11.071  0.00  0.00             0
ATOM    926    O   1     1      -2.392   6.130  11.013  0.00  0.00             0
ATOM    927    O   1     1       1.528  -0.364   8.668  0.00  0.00             0
ATOM    928    O   1     1      -1.090   3.937   8.782  0.00  0.00             0
ATOM    929    O   1     1       7.501   7.110   6.737  0.00  0.00             0
ATOM    930    O   1     1      -0.135   2.471   6.595  0.00  0.00             0
ATOM    931    O   1     1       2.175   4.289   6.542  0.00  0.00             0
ATOM    932    O   1     1      -0.372  -0.353   6.565  0.00  0.00             0
ATOM    933    O   1     1       2.395   0.817   6.520  0.00  0.00             0
ATOM    934    O   1     1      -0.576   5.181   6.579  0.00  0.00             0
ATOM    935    H   1     1       0.734   7.624   8.943  0.00  0.00             0
ATOM    936    H   1     1      -1.782   3.072   8.945  0.00  0.00             0
ATOM    937    H   1     1       1.334   6.741   6.574  0.00  0.00             0
ATOM    938    H   1     1      -0.930   1.851   6.544  0.00  0.00             0
ATOM    939    H   1     1       2.536   4.026   5.693  0.00  0.00             0
ATOM    940    H   1     1      -0.248   8.462   5.703  0.00  0.00             0
ATOM    941    H   1     1      -0.634   5.508   5.662  0.00  0.00             0
ATOM    942    H   1     1       2.599   1.189   5.692  0.00  0.00             0
ATOM    943   Al   1     1       2.304   3.946   0.414  0.00  0.00             0
ATOM    944   Al   1     1      -0.294  -0.373   0.288  0.00  0.00             0
ATOM    945   Al   1     1      -0.243   5.435   0.517  0.00  0.00             0
ATOM    946   Al   1     1       2.245   1.101   0.439  0.00  0.00             0
ATOM    947   Si   1     1      -1.945   5.263   3.190  0.00  0.00             0
ATOM    948   Si   1     1       0.574   0.968   3.203  0.00  0.00             0
ATOM    949   Si   1     1       0.586   6.822   3.361  0.00  0.00             0
ATOM    950   Si   1     1       3.089   2.366   3.264  0.00  0.00             0
ATOM    951    O   1     1       3.450   5.185   1.544  0.00  0.00             0
ATOM    952    O   1     1       0.549   0.967   1.584  0.00  0.00             0
ATOM    953    O   1     1       2.939   2.537   1.571  0.00  0.00             0
ATOM    954    O   1     1       0.306   6.971   1.655  0.00  0.00             0
ATOM    955    O   1     1       3.225   3.792   3.630  0.00  0.00             0
ATOM    956    O   1     1       0.516   8.352   3.995  0.00  0.00             0
ATOM    957    O   1     1       2.003   6.155   3.363  0.00  0.00             0
ATOM    958    O   1     1      -0.680   1.731   3.598  0.00  0.00             0
ATOM    959    O   1     1       1.901   1.669   3.768  0.00  0.00             0
ATOM    960    O   1     1      -0.645   5.950   3.800  0.00  0.00             0
ATOM    961    O   1     1       3.162  -0.318   1.422  0.00  0.00             0
ATOM    962    O   1     1       0.684   3.977   1.536  0.00  0.00             0
ATOM    963    O   1     1       9.305   6.969  -0.509  0.00  0.00             0
ATOM    964    O   1     1       1.481   2.458  -0.508  0.00  0.00             0
ATOM    965    O   1     1       3.987   4.186  -0.705  0.00  0.00             0
ATOM    966    O   1     1       1.326  -0.207  -0.536  0.00  0.00             0
ATOM    967    O   1     1       3.883   0.837  -0.727  0.00  0.00             0
ATOM    968    O   1     1       1.484   5.459  -0.373  0.00  0.00             0
ATOM    969    H   1     1       2.821   7.775   2.057  0.00  0.00             0
ATOM    970    H   1     1       0.545   3.130   1.850  0.00  0.00             0
ATOM    971    H   1     1       4.177   7.128  -1.738  0.00  0.00             0
ATOM    972    H   1     1       0.576   2.756  -0.823  0.00  0.00             0
ATOM    973    H   1     1       3.922   3.415  -1.502  0.00  0.00             0
ATOM    974    H   1     1       1.841   8.349  -1.127  0.00  0.00             0
ATOM    975    H   1     1       2.179   5.939  -0.821  0.00  0.00             0
ATOM    976    H   1     1       4.214   0.974  -1.761  0.00  0.00             0
END
