# Supplementary material for: Competing Nuclear Quantum Effects and Hydrogen-Bond Jumps in Hydrated Kaolinite
Source: J Phys Chem Lett. 2023 Feb 6;14(6):1542–7. doi: 10.1021/acs.jpclett.2c03896 (PMC9940297; doi:10.1021/acs.jpclett.2c03896)
Supplement: Supplementary file 1 — jz2c03896_si_001.zip [file jz2c03896_si_001.zip › Clay_NQEs_HBond_Jumps_SI/silica-surface/QM/equil-2/init.24.pdb]

TITLE     Step:       20000  Bead:      24 positions{angstrom}  cell{angstrom}
CRYST1   10.307   17.884   76.812  91.93 105.05  89.80 P 1           1
ATOM      1   Al   1     1      -9.055   1.837  43.556  0.00  0.00             0
ATOM      2   Al   1     1      -6.455   6.271  43.468  0.00  0.00             0
ATOM      3   Al   1     1      -6.373   0.261  43.264  0.00  0.00             0
ATOM      4   Al   1     1      -8.953   4.905  43.420  0.00  0.00             0
ATOM      5   Si   1     1      -4.674   0.522  40.500  0.00  0.00             0
ATOM      6   Si   1     1      -7.306   4.957  40.735  0.00  0.00             0
ATOM      7   Si   1     1      -7.167  -1.104  40.579  0.00  0.00             0
ATOM      8   Si   1     1      -9.804   3.312  40.745  0.00  0.00             0
ATOM      9    O   1     1     -10.091   0.439  42.243  0.00  0.00             0
ATOM     10    O   1     1      -7.416   5.077  42.372  0.00  0.00             0
ATOM     11    O   1     1      -9.652   3.185  42.374  0.00  0.00             0
ATOM     12    O   1     1      -7.044  -1.266  42.130  0.00  0.00             0
ATOM     13    O   1     1      -9.759   1.843  40.131  0.00  0.00             0
ATOM     14    O   1     1      -7.197  -2.615  40.080  0.00  0.00             0
ATOM     15    O   1     1      -8.679  -0.393  40.287  0.00  0.00             0
ATOM     16    O   1     1      -6.048   4.134  40.347  0.00  0.00             0
ATOM     17    O   1     1      -8.619   4.159  40.286  0.00  0.00             0
ATOM     18    O   1     1      -6.035  -0.213  40.021  0.00  0.00             0
ATOM     19    O   1     1      -9.993   6.057  42.488  0.00  0.00             0
ATOM     20    O   1     1      -7.367   1.617  42.165  0.00  0.00             0
ATOM     21    O   1     1      -5.684  -1.279  44.316  0.00  0.00             0
ATOM     22    O   1     1      -8.100   3.249  44.441  0.00  0.00             0
ATOM     23    O   1     1     -10.567   1.574  44.553  0.00  0.00             0
ATOM     24    O   1     1      -8.102   6.053  44.638  0.00  0.00             0
ATOM     25    O   1     1     -10.630   5.028  44.563  0.00  0.00             0
ATOM     26    O   1     1      -8.053   0.448  44.441  0.00  0.00             0
ATOM     27    H   1     1      -9.406  -2.092  42.368  0.00  0.00             0
ATOM     28    H   1     1      -7.156   2.180  41.531  0.00  0.00             0
ATOM     29    H   1     1     -10.499  -1.856  45.188  0.00  0.00             0
ATOM     30    H   1     1      -7.201   3.416  44.416  0.00  0.00             0
ATOM     31    H   1     1     -11.013   1.818  45.373  0.00  0.00             0
ATOM     32    H   1     1      -8.045  -2.223  45.349  0.00  0.00             0
ATOM     33    H   1     1      -8.369  -0.320  44.934  0.00  0.00             0
ATOM     34    H   1     1     -10.803   4.575  45.445  0.00  0.00             0
ATOM     35   Al   1     1     -10.998   1.642  50.896  0.00  0.00             0
ATOM     36   Al   1     1      -8.224   5.948  50.916  0.00  0.00             0
ATOM     37   Al   1     1      -8.293   0.161  50.644  0.00  0.00             0
ATOM     38   Al   1     1     -10.840   4.692  50.844  0.00  0.00             0
ATOM     39   Si   1     1      -6.351   0.155  47.997  0.00  0.00             0
ATOM     40   Si   1     1      -9.166   4.669  48.169  0.00  0.00             0
ATOM     41   Si   1     1      -9.052  -1.268  47.957  0.00  0.00             0
ATOM     42   Si   1     1     -11.672   3.235  48.087  0.00  0.00             0
ATOM     43    O   1     1     -11.737   0.422  49.649  0.00  0.00             0
ATOM     44    O   1     1      -9.240   4.909  49.703  0.00  0.00             0
ATOM     45    O   1     1     -11.445   3.219  49.749  0.00  0.00             0
ATOM     46    O   1     1      -8.929  -1.339  49.659  0.00  0.00             0
ATOM     47    O   1     1     -11.528   1.784  47.514  0.00  0.00             0
ATOM     48    O   1     1      -9.314  -2.803  47.658  0.00  0.00             0
ATOM     49    O   1     1     -10.347  -0.504  47.683  0.00  0.00             0
ATOM     50    O   1     1      -7.933   3.729  47.946  0.00  0.00             0
ATOM     51    O   1     1     -10.438   4.077  47.650  0.00  0.00             0
ATOM     52    O   1     1      -7.795  -0.524  47.439  0.00  0.00             0
ATOM     53    O   1     1     -11.831   6.087  49.828  0.00  0.00             0
ATOM     54    O   1     1      -9.061   1.558  49.528  0.00  0.00             0
ATOM     55    O   1     1      -7.731  -1.559  51.885  0.00  0.00             0
ATOM     56    O   1     1     -10.080   3.159  52.062  0.00  0.00             0
ATOM     57    O   1     1     -12.567   1.526  51.870  0.00  0.00             0
ATOM     58    O   1     1      -9.909   6.014  51.966  0.00  0.00             0
ATOM     59    O   1     1     -12.529   4.717  51.921  0.00  0.00             0
ATOM     60    O   1     1     -10.005   0.389  51.958  0.00  0.00             0
ATOM     61    H   1     1     -11.473  -2.148  48.993  0.00  0.00             0
ATOM     62    H   1     1      -8.532   2.215  49.109  0.00  0.00             0
ATOM     63    H   1     1     -11.997  -1.106  52.387  0.00  0.00             0
ATOM     64    H   1     1      -9.927   3.234  53.028  0.00  0.00             0
ATOM     65    H   1     1     -13.419   1.725  52.294  0.00  0.00             0
ATOM     66    H   1     1     -10.012  -2.640  52.650  0.00  0.00             0
ATOM     67    H   1     1     -10.121  -0.094  52.725  0.00  0.00             0
ATOM     68    H   1     1     -12.781   3.887  52.666  0.00  0.00             0
ATOM     69   Al   1     1      -8.945  10.613  43.653  0.00  0.00             0
ATOM     70   Al   1     1      -6.528  15.136  43.215  0.00  0.00             0
ATOM     71   Al   1     1      -6.322   9.372  43.386  0.00  0.00             0
ATOM     72   Al   1     1      -9.123  13.518  43.493  0.00  0.00             0
ATOM     73   Si   1     1      -4.576   9.378  40.657  0.00  0.00             0
ATOM     74   Si   1     1      -7.116  13.757  40.647  0.00  0.00             0
ATOM     75   Si   1     1      -7.220   7.900  40.737  0.00  0.00             0
ATOM     76   Si   1     1      -9.716  12.246  40.665  0.00  0.00             0
ATOM     77    O   1     1      -9.894   9.555  42.248  0.00  0.00             0
ATOM     78    O   1     1      -7.331  13.901  42.275  0.00  0.00             0
ATOM     79    O   1     1      -9.630  12.261  42.201  0.00  0.00             0
ATOM     80    O   1     1      -7.068   7.962  42.348  0.00  0.00             0
ATOM     81    O   1     1      -9.814  10.860  40.044  0.00  0.00             0
ATOM     82    O   1     1      -7.367   6.415  40.314  0.00  0.00             0
ATOM     83    O   1     1      -8.501   8.587  40.321  0.00  0.00             0
ATOM     84    O   1     1      -5.805  13.060  40.237  0.00  0.00             0
ATOM     85    O   1     1      -8.457  12.999  40.089  0.00  0.00             0
ATOM     86    O   1     1      -5.905   8.624  40.261  0.00  0.00             0
ATOM     87    O   1     1      -9.867  15.043  42.403  0.00  0.00             0
ATOM     88    O   1     1      -7.447  10.770  42.469  0.00  0.00             0
ATOM     89    O   1     1      -5.775   7.803  44.413  0.00  0.00             0
ATOM     90    O   1     1      -8.299  12.191  44.575  0.00  0.00             0
ATOM     91    O   1     1     -10.483  10.301  44.682  0.00  0.00             0
ATOM     92    O   1     1      -8.073  15.125  44.461  0.00  0.00             0
ATOM     93    O   1     1     -10.588  13.732  44.547  0.00  0.00             0
ATOM     94    O   1     1      -7.949   9.443  44.538  0.00  0.00             0
ATOM     95    H   1     1      -9.638   6.369  41.622  0.00  0.00             0
ATOM     96    H   1     1      -7.029  11.687  42.429  0.00  0.00             0
ATOM     97    H   1     1     -10.061   7.771  45.388  0.00  0.00             0
ATOM     98    H   1     1      -7.769  12.114  45.360  0.00  0.00             0
ATOM     99    H   1     1     -11.049  10.906  45.229  0.00  0.00             0
ATOM    100    H   1     1      -8.374   5.989  45.485  0.00  0.00             0
ATOM    101    H   1     1      -7.963   8.556  45.150  0.00  0.00             0
ATOM    102    H   1     1     -10.833  13.071  45.335  0.00  0.00             0
ATOM    103   Al   1     1     -10.735  10.574  50.871  0.00  0.00             0
ATOM    104   Al   1     1      -8.337  15.066  50.761  0.00  0.00             0
ATOM    105   Al   1     1      -8.210   8.946  50.720  0.00  0.00             0
ATOM    106   Al   1     1     -10.960  13.504  50.753  0.00  0.00             0
ATOM    107   Si   1     1      -6.490   9.181  47.728  0.00  0.00             0
ATOM    108   Si   1     1      -9.188  13.669  47.966  0.00  0.00             0
ATOM    109   Si   1     1      -8.945   7.591  47.983  0.00  0.00             0
ATOM    110   Si   1     1     -11.582  11.979  48.003  0.00  0.00             0
ATOM    111    O   1     1     -11.805   9.148  49.475  0.00  0.00             0
ATOM    112    O   1     1      -9.343  13.712  49.626  0.00  0.00             0
ATOM    113    O   1     1     -11.497  11.969  49.585  0.00  0.00             0
ATOM    114    O   1     1      -8.759   7.676  49.497  0.00  0.00             0
ATOM    115    O   1     1     -11.403  10.555  47.434  0.00  0.00             0
ATOM    116    O   1     1      -8.913   6.116  47.469  0.00  0.00             0
ATOM    117    O   1     1     -10.387   8.126  47.739  0.00  0.00             0
ATOM    118    O   1     1      -7.783  12.947  47.621  0.00  0.00             0
ATOM    119    O   1     1     -10.364  12.859  47.361  0.00  0.00             0
ATOM    120    O   1     1      -7.806   8.449  47.352  0.00  0.00             0
ATOM    121    O   1     1     -11.732  14.930  49.593  0.00  0.00             0
ATOM    122    O   1     1      -9.296  10.255  49.517  0.00  0.00             0
ATOM    123    O   1     1      -7.658   7.576  51.987  0.00  0.00             0
ATOM    124    O   1     1     -10.119  11.988  51.950  0.00  0.00             0
ATOM    125    O   1     1     -12.443  10.350  51.840  0.00  0.00             0
ATOM    126    O   1     1      -9.919  14.874  51.801  0.00  0.00             0
ATOM    127    O   1     1     -12.558  13.646  51.725  0.00  0.00             0
ATOM    128    O   1     1      -9.928   8.970  51.786  0.00  0.00             0
ATOM    129    H   1     1     -11.514   6.950  49.384  0.00  0.00             0
ATOM    130    H   1     1      -9.091  10.719  48.708  0.00  0.00             0
ATOM    131    H   1     1     -12.767   7.559  53.005  0.00  0.00             0
ATOM    132    H   1     1      -9.691  11.723  52.829  0.00  0.00             0
ATOM    133    H   1     1     -13.075  10.938  52.383  0.00  0.00             0
ATOM    134    H   1     1     -10.051   6.449  52.798  0.00  0.00             0
ATOM    135    H   1     1     -10.361   8.192  51.847  0.00  0.00             0
ATOM    136    H   1     1     -12.809  13.242  52.538  0.00  0.00             0
ATOM    137   Al   1     1      -3.838   1.750  43.492  0.00  0.00             0
ATOM    138   Al   1     1      -1.258   6.239  43.593  0.00  0.00             0
ATOM    139   Al   1     1      -1.279   0.255  43.392  0.00  0.00             0
ATOM    140   Al   1     1      -3.813   4.776  43.437  0.00  0.00             0
ATOM    141   Si   1     1       0.419   0.413  40.646  0.00  0.00             0
ATOM    142   Si   1     1      -2.197   4.843  40.845  0.00  0.00             0
ATOM    143   Si   1     1      -2.119  -1.107  40.570  0.00  0.00             0
ATOM    144   Si   1     1      -4.721   3.458  40.747  0.00  0.00             0
ATOM    145    O   1     1      -4.805   0.512  42.194  0.00  0.00             0
ATOM    146    O   1     1      -2.283   5.036  42.407  0.00  0.00             0
ATOM    147    O   1     1      -4.543   3.401  42.310  0.00  0.00             0
ATOM    148    O   1     1      -2.074  -1.154  42.207  0.00  0.00             0
ATOM    149    O   1     1      -4.814   2.033  40.264  0.00  0.00             0
ATOM    150    O   1     1      -2.172  -2.595  40.020  0.00  0.00             0
ATOM    151    O   1     1      -3.413  -0.300  40.256  0.00  0.00             0
ATOM    152    O   1     1      -0.840   3.980  40.487  0.00  0.00             0
ATOM    153    O   1     1      -3.347   4.120  40.231  0.00  0.00             0
ATOM    154    O   1     1      -0.937  -0.310  40.031  0.00  0.00             0
ATOM    155    O   1     1      -4.788   6.233  42.454  0.00  0.00             0
ATOM    156    O   1     1      -2.192   1.642  42.238  0.00  0.00             0
ATOM    157    O   1     1     -10.960  -1.372  44.437  0.00  0.00             0
ATOM    158    O   1     1      -3.033   3.292  44.480  0.00  0.00             0
ATOM    159    O   1     1      -5.415   1.658  44.475  0.00  0.00             0
ATOM    160    O   1     1      -2.868   6.181  44.662  0.00  0.00             0
ATOM    161    O   1     1      -5.422   4.889  44.487  0.00  0.00             0
ATOM    162    O   1     1      -2.888   0.393  44.385  0.00  0.00             0
ATOM    163    H   1     1      -4.279  -2.133  42.060  0.00  0.00             0
ATOM    164    H   1     1      -1.994   1.932  41.320  0.00  0.00             0
ATOM    165    H   1     1      -4.778  -1.759  44.333  0.00  0.00             0
ATOM    166    H   1     1      -2.298   3.200  45.050  0.00  0.00             0
ATOM    167    H   1     1      -5.912   1.967  45.188  0.00  0.00             0
ATOM    168    H   1     1      -3.151  -3.219  45.475  0.00  0.00             0
ATOM    169    H   1     1      -3.112  -0.406  44.894  0.00  0.00             0
ATOM    170    H   1     1      -5.599   4.663  45.441  0.00  0.00             0
ATOM    171   Al   1     1      -5.645   1.530  50.903  0.00  0.00             0
ATOM    172   Al   1     1      -3.024   6.149  50.777  0.00  0.00             0
ATOM    173   Al   1     1      -3.093  -0.131  50.566  0.00  0.00             0
ATOM    174   Al   1     1      -5.647   4.597  50.882  0.00  0.00             0
ATOM    175   Si   1     1      -1.351   0.306  47.986  0.00  0.00             0
ATOM    176   Si   1     1      -4.036   4.806  48.052  0.00  0.00             0
ATOM    177   Si   1     1      -3.831  -1.461  47.825  0.00  0.00             0
ATOM    178   Si   1     1      -6.513   3.110  48.093  0.00  0.00             0
ATOM    179    O   1     1      -6.558   0.184  49.625  0.00  0.00             0
ATOM    180    O   1     1      -4.121   4.967  49.616  0.00  0.00             0
ATOM    181    O   1     1      -6.273   3.000  49.757  0.00  0.00             0
ATOM    182    O   1     1      -3.665  -1.426  49.510  0.00  0.00             0
ATOM    183    O   1     1      -6.283   1.661  47.571  0.00  0.00             0
ATOM    184    O   1     1      -3.722  -2.796  47.210  0.00  0.00             0
ATOM    185    O   1     1      -5.162  -0.682  47.578  0.00  0.00             0
ATOM    186    O   1     1      -2.765   3.952  47.930  0.00  0.00             0
ATOM    187    O   1     1      -5.342   4.063  47.602  0.00  0.00             0
ATOM    188    O   1     1      -2.555  -0.503  47.525  0.00  0.00             0
ATOM    189    O   1     1      -6.586   5.871  49.855  0.00  0.00             0
ATOM    190    O   1     1      -3.931   1.404  49.678  0.00  0.00             0
ATOM    191    O   1     1     -12.636  -1.401  51.697  0.00  0.00             0
ATOM    192    O   1     1      -5.091   3.018  52.010  0.00  0.00             0
ATOM    193    O   1     1      -7.419   1.343  51.945  0.00  0.00             0
ATOM    194    O   1     1      -4.814   5.817  51.988  0.00  0.00             0
ATOM    195    O   1     1      -7.332   4.709  51.859  0.00  0.00             0
ATOM    196    O   1     1      -4.765   0.267  51.848  0.00  0.00             0
ATOM    197    H   1     1      -6.377  -1.966  49.724  0.00  0.00             0
ATOM    198    H   1     1      -3.889   2.160  49.093  0.00  0.00             0
ATOM    199    H   1     1      -7.338  -1.359  52.647  0.00  0.00             0
ATOM    200    H   1     1      -4.850   2.502  52.772  0.00  0.00             0
ATOM    201    H   1     1      -7.955   2.010  52.147  0.00  0.00             0
ATOM    202    H   1     1      -5.561  -2.486  52.291  0.00  0.00             0
ATOM    203    H   1     1      -4.658  -0.660  52.202  0.00  0.00             0
ATOM    204    H   1     1      -7.558   4.297  52.732  0.00  0.00             0
ATOM    205   Al   1     1      -3.702  10.826  43.410  0.00  0.00             0
ATOM    206   Al   1     1      -1.332  15.261  43.245  0.00  0.00             0
ATOM    207   Al   1     1      -1.320   9.175  43.561  0.00  0.00             0
ATOM    208   Al   1     1      -3.996  13.729  43.343  0.00  0.00             0
ATOM    209   Si   1     1       0.540   9.432  40.608  0.00  0.00             0
ATOM    210   Si   1     1      -1.955  13.851  40.498  0.00  0.00             0
ATOM    211   Si   1     1      -1.995   7.791  40.793  0.00  0.00             0
ATOM    212   Si   1     1      -4.561  12.338  40.553  0.00  0.00             0
ATOM    213    O   1     1      -4.693   9.481  42.265  0.00  0.00             0
ATOM    214    O   1     1      -2.212  13.953  42.191  0.00  0.00             0
ATOM    215    O   1     1      -4.428  12.251  42.198  0.00  0.00             0
ATOM    216    O   1     1      -1.862   7.731  42.366  0.00  0.00             0
ATOM    217    O   1     1      -4.563  10.829  40.136  0.00  0.00             0
ATOM    218    O   1     1      -1.933   6.306  40.256  0.00  0.00             0
ATOM    219    O   1     1      -3.375   8.491  40.441  0.00  0.00             0
ATOM    220    O   1     1      -0.747  13.065  40.375  0.00  0.00             0
ATOM    221    O   1     1      -3.198  12.968  40.055  0.00  0.00             0
ATOM    222    O   1     1      -0.769   8.597  40.317  0.00  0.00             0
ATOM    223    O   1     1      -4.680  14.998  42.229  0.00  0.00             0
ATOM    224    O   1     1      -2.240  10.515  42.276  0.00  0.00             0
ATOM    225    O   1     1     -10.791   7.668  44.680  0.00  0.00             0
ATOM    226    O   1     1      -2.954  12.219  44.381  0.00  0.00             0
ATOM    227    O   1     1      -5.495  10.634  44.520  0.00  0.00             0
ATOM    228    O   1     1      -2.874  14.992  44.500  0.00  0.00             0
ATOM    229    O   1     1      -5.396  13.816  44.498  0.00  0.00             0
ATOM    230    O   1     1      -2.851   9.387  44.525  0.00  0.00             0
ATOM    231    H   1     1      -4.455   7.142  42.391  0.00  0.00             0
ATOM    232    H   1     1      -1.907  11.058  41.745  0.00  0.00             0
ATOM    233    H   1     1      -4.838   7.659  44.640  0.00  0.00             0
ATOM    234    H   1     1      -2.079  12.447  44.402  0.00  0.00             0
ATOM    235    H   1     1      -5.295  10.666  45.303  0.00  0.00             0
ATOM    236    H   1     1      -3.256   5.929  45.523  0.00  0.00             0
ATOM    237    H   1     1      -3.036   8.830  45.365  0.00  0.00             0
ATOM    238    H   1     1      -5.658  13.392  45.570  0.00  0.00             0
ATOM    239   Al   1     1      -5.646  10.423  50.477  0.00  0.00             0
ATOM    240   Al   1     1      -3.077  14.912  50.662  0.00  0.00             0
ATOM    241   Al   1     1      -3.085   9.118  50.696  0.00  0.00             0
ATOM    242   Al   1     1      -5.738  13.524  50.645  0.00  0.00             0
ATOM    243   Si   1     1      -1.313   9.025  47.944  0.00  0.00             0
ATOM    244   Si   1     1      -3.845  13.543  47.753  0.00  0.00             0
ATOM    245   Si   1     1      -3.876   7.664  47.889  0.00  0.00             0
ATOM    246   Si   1     1      -6.464  12.188  47.934  0.00  0.00             0
ATOM    247    O   1     1      -6.641   9.322  49.466  0.00  0.00             0
ATOM    248    O   1     1      -4.015  13.721  49.373  0.00  0.00             0
ATOM    249    O   1     1      -6.156  12.004  49.578  0.00  0.00             0
ATOM    250    O   1     1      -3.789   7.648  49.562  0.00  0.00             0
ATOM    251    O   1     1      -6.423  10.712  47.354  0.00  0.00             0
ATOM    252    O   1     1      -3.957   6.269  47.364  0.00  0.00             0
ATOM    253    O   1     1      -5.168   8.391  47.542  0.00  0.00             0
ATOM    254    O   1     1      -2.653  12.660  47.569  0.00  0.00             0
ATOM    255    O   1     1      -5.288  13.058  47.335  0.00  0.00             0
ATOM    256    O   1     1      -2.591   8.434  47.427  0.00  0.00             0
ATOM    257    O   1     1      -6.535  15.010  49.614  0.00  0.00             0
ATOM    258    O   1     1      -4.015  10.474  49.581  0.00  0.00             0
ATOM    259    O   1     1     -12.892   7.657  52.051  0.00  0.00             0
ATOM    260    O   1     1      -4.990  12.196  51.824  0.00  0.00             0
ATOM    261    O   1     1      -7.341  10.356  51.642  0.00  0.00             0
ATOM    262    O   1     1      -4.734  14.843  51.723  0.00  0.00             0
ATOM    263    O   1     1      -7.419  13.549  51.489  0.00  0.00             0
ATOM    264    O   1     1      -4.893   9.183  51.698  0.00  0.00             0
ATOM    265    H   1     1      -6.191   6.727  49.715  0.00  0.00             0
ATOM    266    H   1     1      -3.270  11.286  49.709  0.00  0.00             0
ATOM    267    H   1     1      -7.030   7.422  52.787  0.00  0.00             0
ATOM    268    H   1     1      -4.666  12.104  52.697  0.00  0.00             0
ATOM    269    H   1     1      -7.714  10.942  52.241  0.00  0.00             0
ATOM    270    H   1     1      -4.617   6.126  52.973  0.00  0.00             0
ATOM    271    H   1     1      -4.956   8.395  52.402  0.00  0.00             0
ATOM    272    H   1     1      -8.024  12.784  51.177  0.00  0.00             0
ATOM    273    O   1     1      -9.190   0.751  31.756  0.00  0.00             0
ATOM    274    H   1     1      -9.105  -0.127  31.139  0.00  0.00             0
ATOM    275    H   1     1       1.756   1.574  31.505  0.00  0.00             0
ATOM    276    O   1     1      -7.583   2.910  31.134  0.00  0.00             0
ATOM    277    H   1     1      -6.696   3.238  31.292  0.00  0.00             0
ATOM    278    H   1     1       2.301   3.585  31.737  0.00  0.00             0
ATOM    279    O   1     1       4.985   6.785  30.175  0.00  0.00             0
ATOM    280    H   1     1      -4.656   7.011  29.562  0.00  0.00             0
ATOM    281    H   1     1       4.799   7.718  30.463  0.00  0.00             0
ATOM    282    O   1     1      -2.993   9.735  28.414  0.00  0.00             0
ATOM    283    H   1     1      -2.984   8.756  28.528  0.00  0.00             0
ATOM    284    H   1     1       8.330  10.164  28.650  0.00  0.00             0
ATOM    285    O   1     1      -5.663  10.276  29.756  0.00  0.00             0
ATOM    286    H   1     1      -4.873   9.985  29.311  0.00  0.00             0
ATOM    287    H   1     1       4.898  10.841  30.363  0.00  0.00             0
ATOM    288    O   1     1     -11.757  18.037  31.717  0.00  0.00             0
ATOM    289    H   1     1     -10.768  18.181  31.775  0.00  0.00             0
ATOM    290    H   1     1      -1.791  18.753  31.144  0.00  0.00             0
ATOM    291    O   1     1      -4.570   0.584  30.482  0.00  0.00             0
ATOM    292    H   1     1      -4.039   1.098  29.797  0.00  0.00             0
ATOM    293    H   1     1      -4.159   0.973  31.322  0.00  0.00             0
ATOM    294    O   1     1      -4.883   4.298  30.837  0.00  0.00             0
ATOM    295    H   1     1      -4.468   3.907  30.155  0.00  0.00             0
ATOM    296    H   1     1      -4.940   5.182  30.626  0.00  0.00             0
ATOM    297    O   1     1      -2.963   6.836  28.409  0.00  0.00             0
ATOM    298    H   1     1      -2.803   7.055  27.512  0.00  0.00             0
ATOM    299    H   1     1      -2.272   6.464  28.953  0.00  0.00             0
ATOM    300    O   1     1      -0.247  11.423  29.565  0.00  0.00             0
ATOM    301    H   1     1       0.411  10.979  28.965  0.00  0.00             0
ATOM    302    H   1     1      -0.561  12.274  29.420  0.00  0.00             0
ATOM    303    O   1     1      -3.806  14.151  28.129  0.00  0.00             0
ATOM    304    H   1     1      -4.466  14.763  27.667  0.00  0.00             0
ATOM    305    H   1     1      -3.967  13.823  29.108  0.00  0.00             0
ATOM    306    O   1     1      -5.954  16.062  31.683  0.00  0.00             0
ATOM    307    H   1     1      -5.806  16.933  31.317  0.00  0.00             0
ATOM    308    H   1     1      -5.702  16.166  32.649  0.00  0.00             0
ATOM    309    O   1     1       0.221   3.886  30.161  0.00  0.00             0
ATOM    310    H   1     1      -0.250   3.326  29.692  0.00  0.00             0
ATOM    311    H   1     1       1.180   3.523  30.100  0.00  0.00             0
ATOM    312    O   1     1       3.686   4.506  26.523  0.00  0.00             0
ATOM    313    H   1     1       3.155   5.071  25.790  0.00  0.00             0
ATOM    314    H   1     1       3.675   5.173  27.343  0.00  0.00             0
ATOM    315    O   1     1      -0.444   6.507  29.630  0.00  0.00             0
ATOM    316    H   1     1      -0.071   5.743  29.907  0.00  0.00             0
ATOM    317    H   1     1      -0.340   7.022  30.423  0.00  0.00             0
ATOM    318    O   1     1       1.192  11.141  27.456  0.00  0.00             0
ATOM    319    H   1     1       0.491  10.608  27.047  0.00  0.00             0
ATOM    320    H   1     1       1.765  10.450  27.499  0.00  0.00             0
ATOM    321    O   1     1       1.993  11.439  31.093  0.00  0.00             0
ATOM    322    H   1     1       2.087  10.468  31.082  0.00  0.00             0
ATOM    323    H   1     1       1.275  11.693  30.475  0.00  0.00             0
ATOM    324    O   1     1      -1.747  15.039  31.808  0.00  0.00             0
ATOM    325    H   1     1      -1.682  15.904  31.584  0.00  0.00             0
ATOM    326    H   1     1      -2.657  14.771  31.432  0.00  0.00             0
ATOM    327    O   1     1      -9.378  17.342  34.363  0.00  0.00             0
ATOM    328    H   1     1      -9.387  17.995  33.510  0.00  0.00             0
ATOM    329    H   1     1       0.385  -0.070  34.839  0.00  0.00             0
ATOM    330    O   1     1      -8.459   4.346  33.347  0.00  0.00             0
ATOM    331    H   1     1      -7.794   4.377  34.046  0.00  0.00             0
ATOM    332    H   1     1       2.128   5.123  32.949  0.00  0.00             0
ATOM    333    O   1     1       2.415   6.336  31.548  0.00  0.00             0
ATOM    334    H   1     1      -7.314   6.181  30.797  0.00  0.00             0
ATOM    335    H   1     1       3.127   6.720  32.145  0.00  0.00             0
ATOM    336    O   1     1      -9.722  11.833  33.389  0.00  0.00             0
ATOM    337    H   1     1      -9.198  11.656  32.554  0.00  0.00             0
ATOM    338    H   1     1       0.410  12.690  33.452  0.00  0.00             0
ATOM    339    O   1     1       3.004  11.924  35.240  0.00  0.00             0
ATOM    340    H   1     1      -6.286  12.207  35.109  0.00  0.00             0
ATOM    341    H   1     1       2.580  12.535  34.554  0.00  0.00             0
ATOM    342    O   1     1     -10.373  14.670  33.929  0.00  0.00             0
ATOM    343    H   1     1     -10.935  14.635  33.037  0.00  0.00             0
ATOM    344    H   1     1       0.523  15.446  34.106  0.00  0.00             0
ATOM    345    O   1     1      -5.700  19.573  34.313  0.00  0.00             0
ATOM    346    H   1     1      -5.165  19.758  35.094  0.00  0.00             0
ATOM    347    H   1     1      -5.280   2.036  33.478  0.00  0.00             0
ATOM    348    O   1     1      -3.758   2.328  32.452  0.00  0.00             0
ATOM    349    H   1     1      -3.098   2.790  32.928  0.00  0.00             0
ATOM    350    H   1     1      -4.037   3.192  31.970  0.00  0.00             0
ATOM    351    O   1     1      -5.883   6.952  33.349  0.00  0.00             0
ATOM    352    H   1     1      -4.965   6.689  33.338  0.00  0.00             0
ATOM    353    H   1     1      -5.662   7.814  33.668  0.00  0.00             0
ATOM    354    O   1     1      -5.665   9.731  34.062  0.00  0.00             0
ATOM    355    H   1     1      -4.950   9.868  34.705  0.00  0.00             0
ATOM    356    H   1     1      -6.334  10.167  34.400  0.00  0.00             0
ATOM    357    O   1     1      -4.248  11.485  32.276  0.00  0.00             0
ATOM    358    H   1     1      -4.769  10.891  32.672  0.00  0.00             0
ATOM    359    H   1     1      -3.499  10.926  32.510  0.00  0.00             0
ATOM    360    O   1     1      -6.291  16.794  34.368  0.00  0.00             0
ATOM    361    H   1     1      -5.998  17.704  34.683  0.00  0.00             0
ATOM    362    H   1     1      -7.168  16.946  34.161  0.00  0.00             0
ATOM    363    O   1     1      -2.543  17.709  34.269  0.00  0.00             0
ATOM    364    H   1     1      -2.077  17.066  34.864  0.00  0.00             0
ATOM    365    H   1     1      -2.283  -0.431  33.546  0.00  0.00             0
ATOM    366    O   1     1      -1.059   3.793  32.751  0.00  0.00             0
ATOM    367    H   1     1      -0.573   3.530  32.022  0.00  0.00             0
ATOM    368    H   1     1      -0.360   3.870  33.369  0.00  0.00             0
ATOM    369    O   1     1      -3.136   6.128  32.810  0.00  0.00             0
ATOM    370    H   1     1      -2.691   5.384  32.908  0.00  0.00             0
ATOM    371    H   1     1      -2.336   6.700  32.532  0.00  0.00             0
ATOM    372    O   1     1      -1.117   7.808  32.227  0.00  0.00             0
ATOM    373    H   1     1      -0.630   7.614  33.120  0.00  0.00             0
ATOM    374    H   1     1      -1.513   8.706  32.446  0.00  0.00             0
ATOM    375    O   1     1      -2.070  10.357  33.256  0.00  0.00             0
ATOM    376    H   1     1      -1.184  10.920  33.338  0.00  0.00             0
ATOM    377    H   1     1      -2.253   9.958  34.173  0.00  0.00             0
ATOM    378    O   1     1      -4.355  13.826  30.584  0.00  0.00             0
ATOM    379    H   1     1      -4.387  13.042  31.108  0.00  0.00             0
ATOM    380    H   1     1      -5.191  14.245  30.762  0.00  0.00             0
ATOM    381    O   1     1     -10.509  -0.358  37.466  0.00  0.00             0
ATOM    382    H   1     1      -9.506  -0.082  37.665  0.00  0.00             0
ATOM    383    H   1     1      -0.504  -0.293  38.479  0.00  0.00             0
ATOM    384    O   1     1     -10.597   1.815  35.644  0.00  0.00             0
ATOM    385    H   1     1     -10.696   1.256  36.354  0.00  0.00             0
ATOM    386    H   1     1       0.586   2.196  35.753  0.00  0.00             0
ATOM    387    O   1     1       0.113   6.383  34.815  0.00  0.00             0
ATOM    388    H   1     1      -9.466   5.993  34.355  0.00  0.00             0
ATOM    389    H   1     1       0.354   7.327  34.925  0.00  0.00             0
ATOM    390    O   1     1      -9.148   9.331  34.861  0.00  0.00             0
ATOM    391    H   1     1      -9.149  10.101  34.325  0.00  0.00             0
ATOM    392    H   1     1       1.174   9.545  35.837  0.00  0.00             0
ATOM    393    O   1     1      -9.031  11.046  37.364  0.00  0.00             0
ATOM    394    H   1     1      -8.341  11.447  36.793  0.00  0.00             0
ATOM    395    H   1     1       1.141  11.089  38.221  0.00  0.00             0
ATOM    396    O   1     1     -11.753  15.723  35.968  0.00  0.00             0
ATOM    397    H   1     1     -11.363  15.124  35.047  0.00  0.00             0
ATOM    398    H   1     1      -0.893  16.220  36.377  0.00  0.00             0
ATOM    399    O   1     1      -7.930   0.570  37.573  0.00  0.00             0
ATOM    400    H   1     1      -7.364  -0.116  37.429  0.00  0.00             0
ATOM    401    H   1     1      -7.737   1.454  37.112  0.00  0.00             0
ATOM    402    O   1     1      -7.907   2.937  35.840  0.00  0.00             0
ATOM    403    H   1     1      -7.648   2.537  35.010  0.00  0.00             0
ATOM    404    H   1     1      -7.272   3.587  36.101  0.00  0.00             0
ATOM    405    O   1     1      -6.288   5.503  35.756  0.00  0.00             0
ATOM    406    H   1     1      -6.082   5.785  34.901  0.00  0.00             0
ATOM    407    H   1     1      -5.840   6.004  36.427  0.00  0.00             0
ATOM    408    O   1     1      -4.672   6.691  37.943  0.00  0.00             0
ATOM    409    H   1     1      -4.718   7.459  38.205  0.00  0.00             0
ATOM    410    H   1     1      -3.816   6.612  37.701  0.00  0.00             0
ATOM    411    O   1     1      -5.007  12.955  34.857  0.00  0.00             0
ATOM    412    H   1     1      -4.718  12.653  34.045  0.00  0.00             0
ATOM    413    H   1     1      -4.228  13.204  35.596  0.00  0.00             0
ATOM    414    O   1     1      -5.388  16.895  36.888  0.00  0.00             0
ATOM    415    H   1     1      -5.802  16.329  36.149  0.00  0.00             0
ATOM    416    H   1     1      -4.864  17.648  36.484  0.00  0.00             0
ATOM    417    O   1     1      -3.784   1.062  36.393  0.00  0.00             0
ATOM    418    H   1     1      -3.547   0.694  35.426  0.00  0.00             0
ATOM    419    H   1     1      -3.390   1.857  36.282  0.00  0.00             0
ATOM    420    O   1     1      -2.639   3.568  35.440  0.00  0.00             0
ATOM    421    H   1     1      -1.791   3.274  35.190  0.00  0.00             0
ATOM    422    H   1     1      -2.491   4.415  35.825  0.00  0.00             0
ATOM    423    O   1     1      -2.463   6.319  36.138  0.00  0.00             0
ATOM    424    H   1     1      -1.547   6.299  35.778  0.00  0.00             0
ATOM    425    H   1     1      -3.090   6.519  35.368  0.00  0.00             0
ATOM    426    O   1     1      -3.418   9.704  35.722  0.00  0.00             0
ATOM    427    H   1     1      -3.170   8.957  36.228  0.00  0.00             0
ATOM    428    H   1     1      -2.827  10.308  35.852  0.00  0.00             0
ATOM    429    O   1     1      -1.691  11.560  36.872  0.00  0.00             0
ATOM    430    H   1     1      -0.721  11.773  36.866  0.00  0.00             0
ATOM    431    H   1     1      -2.256  12.289  36.926  0.00  0.00             0
ATOM    432    O   1     1      -3.414  14.168  36.784  0.00  0.00             0
ATOM    433    H   1     1      -2.843  14.973  36.522  0.00  0.00             0
ATOM    434    H   1     1      -4.183  14.829  36.991  0.00  0.00             0
ATOM    435    O   1     1      -4.463   2.713  15.320  0.00  0.00             0
ATOM    436    H   1     1      -3.683   3.175  15.645  0.00  0.00             0
ATOM    437    H   1     1       5.115   3.084  15.889  0.00  0.00             0
ATOM    438    O   1     1      -5.076   4.794  13.596  0.00  0.00             0
ATOM    439    H   1     1      -4.742   4.048  13.890  0.00  0.00             0
ATOM    440    H   1     1       5.819   5.310  14.089  0.00  0.00             0
ATOM    441    O   1     1       7.008   6.802  17.219  0.00  0.00             0
ATOM    442    H   1     1      -3.551   6.119  17.818  0.00  0.00             0
ATOM    443    H   1     1       8.029   6.822  17.394  0.00  0.00             0
ATOM    444    O   1     1      -2.938  10.219  14.590  0.00  0.00             0
ATOM    445    H   1     1      -2.267   9.553  14.471  0.00  0.00             0
ATOM    446    H   1     1       7.692  11.036  14.208  0.00  0.00             0
ATOM    447    O   1     1       4.906  15.600  14.800  0.00  0.00             0
ATOM    448    H   1     1      -4.623  15.224  14.640  0.00  0.00             0
ATOM    449    H   1     1       5.428  16.340  15.119  0.00  0.00             0
ATOM    450    O   1     1      -4.427  18.075  16.205  0.00  0.00             0
ATOM    451    H   1     1      -3.700  17.911  16.793  0.00  0.00             0
ATOM    452    H   1     1       6.058  19.066  15.954  0.00  0.00             0
ATOM    453    O   1     1      -1.919   3.767  16.185  0.00  0.00             0
ATOM    454    H   1     1      -1.018   3.562  16.131  0.00  0.00             0
ATOM    455    H   1     1      -2.130   4.425  15.389  0.00  0.00             0
ATOM    456    O   1     1      -2.754   5.893  14.743  0.00  0.00             0
ATOM    457    H   1     1      -3.048   6.334  15.565  0.00  0.00             0
ATOM    458    H   1     1      -2.086   6.438  14.326  0.00  0.00             0
ATOM    459    O   1     1       2.164   6.732  16.798  0.00  0.00             0
ATOM    460    H   1     1       2.556   7.520  16.593  0.00  0.00             0
ATOM    461    H   1     1       2.070   6.083  16.075  0.00  0.00             0
ATOM    462    O   1     1      -0.553   7.523  14.127  0.00  0.00             0
ATOM    463    H   1     1       0.228   8.085  13.694  0.00  0.00             0
ATOM    464    H   1     1      -0.283   7.209  15.006  0.00  0.00             0
ATOM    465    O   1     1      -2.840  14.370  14.532  0.00  0.00             0
ATOM    466    H   1     1      -2.251  13.823  14.038  0.00  0.00             0
ATOM    467    H   1     1      -2.397  15.114  14.312  0.00  0.00             0
ATOM    468    O   1     1      -0.880  16.506  14.931  0.00  0.00             0
ATOM    469    H   1     1      -0.091  16.989  14.425  0.00  0.00             0
ATOM    470    H   1     1      -0.405  16.006  15.550  0.00  0.00             0
ATOM    471    O   1     1       0.467   0.874  17.608  0.00  0.00             0
ATOM    472    H   1     1       0.741   1.469  16.768  0.00  0.00             0
ATOM    473    H   1     1       0.929   1.460  18.317  0.00  0.00             0
ATOM    474    O   1     1       2.416   4.706  14.591  0.00  0.00             0
ATOM    475    H   1     1       3.398   4.735  14.422  0.00  0.00             0
ATOM    476    H   1     1       1.828   4.940  13.910  0.00  0.00             0
ATOM    477    O   1     1       1.835   8.640  13.559  0.00  0.00             0
ATOM    478    H   1     1       2.629   8.436  13.037  0.00  0.00             0
ATOM    479    H   1     1       2.297   9.256  14.280  0.00  0.00             0
ATOM    480    O   1     1      -1.021  11.948  13.465  0.00  0.00             0
ATOM    481    H   1     1      -0.366  11.781  14.228  0.00  0.00             0
ATOM    482    H   1     1      -0.812  11.437  12.748  0.00  0.00             0
ATOM    483    O   1     1       3.043  13.808  15.599  0.00  0.00             0
ATOM    484    H   1     1       3.484  14.470  15.312  0.00  0.00             0
ATOM    485    H   1     1       2.506  14.426  16.102  0.00  0.00             0
ATOM    486    O   1     1       1.490  17.830  13.710  0.00  0.00             0
ATOM    487    H   1     1       2.239  17.384  13.491  0.00  0.00             0
ATOM    488    H   1     1       1.476  18.531  14.408  0.00  0.00             0
ATOM    489    O   1     1      -6.653  20.538  17.499  0.00  0.00             0
ATOM    490    H   1     1      -5.929  20.259  18.029  0.00  0.00             0
ATOM    491    H   1     1       3.145   3.470  18.035  0.00  0.00             0
ATOM    492    O   1     1      -4.017   4.786  19.366  0.00  0.00             0
ATOM    493    H   1     1      -4.920   5.212  19.016  0.00  0.00             0
ATOM    494    H   1     1       6.158   3.862  19.196  0.00  0.00             0
ATOM    495    O   1     1       5.163   8.257  18.303  0.00  0.00             0
ATOM    496    H   1     1      -4.475   7.715  17.776  0.00  0.00             0
ATOM    497    H   1     1       4.875   8.947  17.526  0.00  0.00             0
ATOM    498    O   1     1      -5.110   9.818  16.402  0.00  0.00             0
ATOM    499    H   1     1      -4.226  10.012  15.814  0.00  0.00             0
ATOM    500    H   1     1       5.178  10.824  16.539  0.00  0.00             0
ATOM    501    O   1     1      -5.147  12.511  17.198  0.00  0.00             0
ATOM    502    H   1     1      -5.972  12.717  16.641  0.00  0.00             0
ATOM    503    H   1     1       5.065  13.134  17.978  0.00  0.00             0
ATOM    504    O   1     1      -7.126  17.620  17.374  0.00  0.00             0
ATOM    505    H   1     1      -6.283  18.037  17.210  0.00  0.00             0
ATOM    506    H   1     1       2.733  18.365  17.828  0.00  0.00             0
ATOM    507    O   1     1       1.149  20.474  19.798  0.00  0.00             0
ATOM    508    H   1     1       1.614  20.625  20.455  0.00  0.00             0
ATOM    509    H   1     1       0.737   3.526  19.576  0.00  0.00             0
ATOM    510    O   1     1       0.373   5.232  19.636  0.00  0.00             0
ATOM    511    H   1     1       0.080   5.616  18.850  0.00  0.00             0
ATOM    512    H   1     1      -0.475   5.316  20.181  0.00  0.00             0
ATOM    513    O   1     1      -0.623   7.153  17.739  0.00  0.00             0
ATOM    514    H   1     1       0.310   7.094  17.298  0.00  0.00             0
ATOM    515    H   1     1      -0.749   8.185  17.939  0.00  0.00             0
ATOM    516    O   1     1      -0.784   9.796  17.699  0.00  0.00             0
ATOM    517    H   1     1       0.164  10.170  17.645  0.00  0.00             0
ATOM    518    H   1     1      -1.294  10.460  17.432  0.00  0.00             0
ATOM    519    O   1     1      -2.657  12.492  16.778  0.00  0.00             0
ATOM    520    H   1     1      -2.834  13.034  16.086  0.00  0.00             0
ATOM    521    H   1     1      -3.575  12.200  17.065  0.00  0.00             0
ATOM    522    O   1     1      -1.841  17.463  17.385  0.00  0.00             0
ATOM    523    H   1     1      -1.611  17.083  16.515  0.00  0.00             0
ATOM    524    H   1     1      -1.071  17.918  17.569  0.00  0.00             0
ATOM    525    O   1     1       4.170  16.391  22.181  0.00  0.00             0
ATOM    526    H   1     1       4.525  17.024  22.858  0.00  0.00             0
ATOM    527    H   1     1       3.199  -1.774  22.501  0.00  0.00             0
ATOM    528    O   1     1       1.639   1.976  15.354  0.00  0.00             0
ATOM    529    H   1     1       1.641   2.875  14.724  0.00  0.00             0
ATOM    530    H   1     1       2.392   2.185  15.825  0.00  0.00             0
ATOM    531    O   1     1       3.651   5.376  18.918  0.00  0.00             0
ATOM    532    H   1     1       3.473   5.990  18.071  0.00  0.00             0
ATOM    533    H   1     1       3.254   5.572  19.680  0.00  0.00             0
ATOM    534    O   1     1       2.679   9.146  16.237  0.00  0.00             0
ATOM    535    H   1     1       3.634   9.214  16.186  0.00  0.00             0
ATOM    536    H   1     1       2.380   9.999  16.757  0.00  0.00             0
ATOM    537    O   1     1       0.591  12.493  15.697  0.00  0.00             0
ATOM    538    H   1     1      -0.110  13.038  16.053  0.00  0.00             0
ATOM    539    H   1     1       1.431  12.913  15.830  0.00  0.00             0
ATOM    540    O   1     1       1.253  15.528  17.114  0.00  0.00             0
ATOM    541    H   1     1       2.006  16.183  17.072  0.00  0.00             0
ATOM    542    H   1     1       0.781  15.449  17.925  0.00  0.00             0
ATOM    543    O   1     1      -3.674   0.365  22.864  0.00  0.00             0
ATOM    544    H   1     1      -3.321   1.205  22.498  0.00  0.00             0
ATOM    545    H   1     1       6.693   0.483  23.802  0.00  0.00             0
ATOM    546    O   1     1      -5.964   6.450  23.175  0.00  0.00             0
ATOM    547    H   1     1      -6.838   6.202  22.881  0.00  0.00             0
ATOM    548    H   1     1       4.775   6.921  22.398  0.00  0.00             0
ATOM    549    O   1     1       5.652   7.830  21.095  0.00  0.00             0
ATOM    550    H   1     1      -4.713   8.114  20.255  0.00  0.00             0
ATOM    551    H   1     1       6.010   8.548  21.761  0.00  0.00             0
ATOM    552    O   1     1      -4.173  10.432  22.514  0.00  0.00             0
ATOM    553    H   1     1      -3.399  11.000  22.168  0.00  0.00             0
ATOM    554    H   1     1       5.239  10.683  22.447  0.00  0.00             0
ATOM    555    O   1     1       5.135  14.073  19.585  0.00  0.00             0
ATOM    556    H   1     1      -5.492  15.007  19.434  0.00  0.00             0
ATOM    557    H   1     1       5.584  13.998  20.431  0.00  0.00             0
ATOM    558    O   1     1      -5.434  17.014  19.447  0.00  0.00             0
ATOM    559    H   1     1      -6.194  16.852  18.773  0.00  0.00             0
ATOM    560    H   1     1       4.267  16.955  20.377  0.00  0.00             0
ATOM    561    O   1     1      -4.433   1.790  18.880  0.00  0.00             0
ATOM    562    H   1     1      -3.521   1.813  18.731  0.00  0.00             0
ATOM    563    H   1     1      -4.922   1.013  18.856  0.00  0.00             0
ATOM    564    O   1     1      -1.965   5.392  21.116  0.00  0.00             0
ATOM    565    H   1     1      -2.771   5.265  20.418  0.00  0.00             0
ATOM    566    H   1     1      -2.014   6.229  21.532  0.00  0.00             0
ATOM    567    O   1     1      -1.371   8.029  22.229  0.00  0.00             0
ATOM    568    H   1     1      -1.732   8.605  22.907  0.00  0.00             0
ATOM    569    H   1     1      -0.987   8.690  21.479  0.00  0.00             0
ATOM    570    O   1     1      -0.054   9.649  20.652  0.00  0.00             0
ATOM    571    H   1     1      -0.351   9.679  19.724  0.00  0.00             0
ATOM    572    H   1     1       0.919   9.504  20.670  0.00  0.00             0
ATOM    573    O   1     1      -1.487  13.720  19.306  0.00  0.00             0
ATOM    574    H   1     1      -2.077  13.288  18.765  0.00  0.00             0
ATOM    575    H   1     1      -1.661  14.564  19.245  0.00  0.00             0
ATOM    576    O   1     1      -2.556  16.400  19.721  0.00  0.00             0
ATOM    577    H   1     1      -2.382  16.912  18.932  0.00  0.00             0
ATOM    578    H   1     1      -3.473  16.615  19.920  0.00  0.00             0
ATOM    579    O   1     1       2.516   3.172  21.940  0.00  0.00             0
ATOM    580    H   1     1       3.417   3.237  22.374  0.00  0.00             0
ATOM    581    H   1     1       2.198   4.137  21.606  0.00  0.00             0
ATOM    582    O   1     1       2.232   6.055  21.254  0.00  0.00             0
ATOM    583    H   1     1       1.977   6.510  22.070  0.00  0.00             0
ATOM    584    H   1     1       1.548   5.922  20.447  0.00  0.00             0
ATOM    585    O   1     1       3.138   9.004  20.372  0.00  0.00             0
ATOM    586    H   1     1       3.245   9.225  21.301  0.00  0.00             0
ATOM    587    H   1     1       3.883   8.485  20.037  0.00  0.00             0
ATOM    588    O   1     1       2.076  10.536  18.203  0.00  0.00             0
ATOM    589    H   1     1       2.612  10.076  18.908  0.00  0.00             0
ATOM    590    H   1     1       2.403  11.412  18.491  0.00  0.00             0
ATOM    591    O   1     1       2.853  12.634  19.976  0.00  0.00             0
ATOM    592    H   1     1       3.647  13.400  19.691  0.00  0.00             0
ATOM    593    H   1     1       2.031  13.065  20.215  0.00  0.00             0
ATOM    594    O   1     1       0.914  14.905  19.808  0.00  0.00             0
ATOM    595    H   1     1       0.932  15.890  20.170  0.00  0.00             0
ATOM    596    H   1     1       0.100  14.532  19.639  0.00  0.00             0
ATOM    597    O   1     1      -6.656  -0.125  25.662  0.00  0.00             0
ATOM    598    H   1     1      -5.664   0.030  25.637  0.00  0.00             0
ATOM    599    H   1     1       3.325   0.802  26.200  0.00  0.00             0
ATOM    600    O   1     1      -7.900   2.154  26.882  0.00  0.00             0
ATOM    601    H   1     1      -7.497   3.048  26.857  0.00  0.00             0
ATOM    602    H   1     1       2.567   1.615  27.769  0.00  0.00             0
ATOM    603    O   1     1       2.651   9.385  23.380  0.00  0.00             0
ATOM    604    H   1     1      -7.068   8.963  23.916  0.00  0.00             0
ATOM    605    H   1     1       3.050  10.344  23.075  0.00  0.00             0
ATOM    606    O   1     1      -4.870  13.904  24.877  0.00  0.00             0
ATOM    607    H   1     1      -4.447  13.186  25.418  0.00  0.00             0
ATOM    608    H   1     1       5.263  13.633  24.013  0.00  0.00             0
ATOM    609    O   1     1       6.013  14.248  22.007  0.00  0.00             0
ATOM    610    H   1     1      -4.678  15.155  22.027  0.00  0.00             0
ATOM    611    H   1     1       6.804  14.547  22.487  0.00  0.00             0
ATOM    612    O   1     1      -8.929  16.465  25.647  0.00  0.00             0
ATOM    613    H   1     1      -9.083  15.569  25.940  0.00  0.00             0
ATOM    614    H   1     1       2.344  16.534  25.466  0.00  0.00             0
ATOM    615    O   1     1      -2.528   3.000  22.298  0.00  0.00             0
ATOM    616    H   1     1      -1.663   2.845  22.737  0.00  0.00             0
ATOM    617    H   1     1      -2.311   3.823  21.626  0.00  0.00             0
ATOM    618    O   1     1      -3.606   4.930  24.000  0.00  0.00             0
ATOM    619    H   1     1      -3.102   4.638  23.345  0.00  0.00             0
ATOM    620    H   1     1      -4.535   5.125  23.853  0.00  0.00             0
ATOM    621    O   1     1      -5.423   9.039  25.417  0.00  0.00             0
ATOM    622    H   1     1      -4.940   9.933  25.389  0.00  0.00             0
ATOM    623    H   1     1      -4.890   8.280  25.326  0.00  0.00             0
ATOM    624    O   1     1      -1.797  11.730  21.428  0.00  0.00             0
ATOM    625    H   1     1      -1.711  12.431  21.054  0.00  0.00             0
ATOM    626    H   1     1      -1.115  11.096  21.265  0.00  0.00             0
ATOM    627    O   1     1      -1.958  15.902  22.565  0.00  0.00             0
ATOM    628    H   1     1      -2.787  16.521  22.893  0.00  0.00             0
ATOM    629    H   1     1      -2.051  16.167  21.659  0.00  0.00             0
ATOM    630    O   1     1       0.809  18.511  21.431  0.00  0.00             0
ATOM    631    H   1     1       0.739  19.172  20.709  0.00  0.00             0
ATOM    632    H   1     1       0.275  18.859  22.231  0.00  0.00             0
ATOM    633    O   1     1       0.018   2.532  23.280  0.00  0.00             0
ATOM    634    H   1     1       1.025   2.487  23.000  0.00  0.00             0
ATOM    635    H   1     1      -0.120   3.123  24.262  0.00  0.00             0
ATOM    636    O   1     1      -0.174   3.136  25.945  0.00  0.00             0
ATOM    637    H   1     1       0.766   2.699  26.148  0.00  0.00             0
ATOM    638    H   1     1       0.153   4.070  25.935  0.00  0.00             0
ATOM    639    O   1     1       0.952   7.371  23.453  0.00  0.00             0
ATOM    640    H   1     1       1.438   8.190  23.400  0.00  0.00             0
ATOM    641    H   1     1       0.140   7.629  22.944  0.00  0.00             0
ATOM    642    O   1     1       3.795  11.819  22.335  0.00  0.00             0
ATOM    643    H   1     1       3.287  12.354  21.551  0.00  0.00             0
ATOM    644    H   1     1       3.135  12.156  23.016  0.00  0.00             0
ATOM    645    O   1     1       1.836  13.010  23.547  0.00  0.00             0
ATOM    646    H   1     1       1.838  13.217  24.468  0.00  0.00             0
ATOM    647    H   1     1       1.261  13.666  23.012  0.00  0.00             0
ATOM    648    O   1     1       1.487  15.922  22.678  0.00  0.00             0
ATOM    649    H   1     1       1.269  15.852  23.520  0.00  0.00             0
ATOM    650    H   1     1       1.306  16.896  22.703  0.00  0.00             0
ATOM    651    O   1     1      -8.449  16.696  30.086  0.00  0.00             0
ATOM    652    H   1     1      -8.024  16.046  30.635  0.00  0.00             0
ATOM    653    H   1     1       2.349  -0.733  29.497  0.00  0.00             0
ATOM    654    O   1     1      -6.976   1.036  29.374  0.00  0.00             0
ATOM    655    H   1     1      -6.155   0.541  29.676  0.00  0.00             0
ATOM    656    H   1     1       3.048   1.790  29.948  0.00  0.00             0
ATOM    657    O   1     1       3.045   9.062  27.476  0.00  0.00             0
ATOM    658    H   1     1      -6.765   9.322  26.666  0.00  0.00             0
ATOM    659    H   1     1       3.546   9.569  28.309  0.00  0.00             0
ATOM    660    O   1     1      -4.478  11.729  26.866  0.00  0.00             0
ATOM    661    H   1     1      -4.109  12.384  27.522  0.00  0.00             0
ATOM    662    H   1     1       6.256  10.946  27.270  0.00  0.00             0
ATOM    663    O   1     1       1.696  13.914  26.374  0.00  0.00             0
ATOM    664    H   1     1      -7.819  14.140  26.829  0.00  0.00             0
ATOM    665    H   1     1       1.380  13.127  26.818  0.00  0.00             0
ATOM    666    O   1     1     -10.158  17.488  28.052  0.00  0.00             0
ATOM    667    H   1     1      -9.561  17.252  27.147  0.00  0.00             0
ATOM    668    H   1     1       0.562  17.149  28.820  0.00  0.00             0
ATOM    669    O   1     1      -3.692  20.579  28.864  0.00  0.00             0
ATOM    670    H   1     1      -2.597  20.605  28.818  0.00  0.00             0
ATOM    671    H   1     1      -3.919   2.949  27.860  0.00  0.00             0
ATOM    672    O   1     1      -4.250   3.571  26.209  0.00  0.00             0
ATOM    673    H   1     1      -5.075   4.143  26.276  0.00  0.00             0
ATOM    674    H   1     1      -4.010   3.643  25.367  0.00  0.00             0
ATOM    675    O   1     1      -3.353   7.150  25.504  0.00  0.00             0
ATOM    676    H   1     1      -3.343   6.220  24.928  0.00  0.00             0
ATOM    677    H   1     1      -2.631   7.784  25.180  0.00  0.00             0
ATOM    678    O   1     1      -2.232   9.503  24.337  0.00  0.00             0
ATOM    679    H   1     1      -1.403   9.918  24.345  0.00  0.00             0
ATOM    680    H   1     1      -2.843   9.917  23.702  0.00  0.00             0
ATOM    681    O   1     1      -6.132  15.218  26.966  0.00  0.00             0
ATOM    682    H   1     1      -5.939  14.657  26.175  0.00  0.00             0
ATOM    683    H   1     1      -6.542  16.197  26.761  0.00  0.00             0
ATOM    684    O   1     1      -3.862  18.309  25.635  0.00  0.00             0
ATOM    685    H   1     1      -3.204  17.742  26.151  0.00  0.00             0
ATOM    686    H   1     1      -3.689  19.135  26.147  0.00  0.00             0
ATOM    687    O   1     1      -1.018  19.801  28.391  0.00  0.00             0
ATOM    688    H   1     1      -0.683  18.904  28.289  0.00  0.00             0
ATOM    689    H   1     1      -0.867   2.420  27.570  0.00  0.00             0
ATOM    690    O   1     1       1.276   5.491  25.445  0.00  0.00             0
ATOM    691    H   1     1       1.247   6.114  24.648  0.00  0.00             0
ATOM    692    H   1     1       1.549   5.950  26.226  0.00  0.00             0
ATOM    693    O   1     1       1.453   6.994  27.600  0.00  0.00             0
ATOM    694    H   1     1       1.960   7.762  27.741  0.00  0.00             0
ATOM    695    H   1     1       0.733   6.946  28.341  0.00  0.00             0
ATOM    696    O   1     1      -0.210  11.211  24.930  0.00  0.00             0
ATOM    697    H   1     1       0.534  11.316  24.637  0.00  0.00             0
ATOM    698    H   1     1      -0.573  12.314  24.648  0.00  0.00             0
ATOM    699    O   1     1      -1.334  13.894  24.930  0.00  0.00             0
ATOM    700    H   1     1      -1.582  14.581  25.577  0.00  0.00             0
ATOM    701    H   1     1      -1.332  14.440  23.981  0.00  0.00             0
ATOM    702    O   1     1      -2.054  16.098  27.008  0.00  0.00             0
ATOM    703    H   1     1      -1.344  16.531  27.420  0.00  0.00             0
ATOM    704    H   1     1      -2.390  15.585  27.686  0.00  0.00             0
ATOM    705   Al   1     1       5.704  12.899   7.676  0.00  0.00             0
ATOM    706   Al   1     1       3.211   8.570   7.696  0.00  0.00             0
ATOM    707   Al   1     1       3.176  14.509   7.756  0.00  0.00             0
ATOM    708   Al   1     1       5.642   9.984   7.892  0.00  0.00             0
ATOM    709   Si   1     1       1.554  14.416  10.583  0.00  0.00             0
ATOM    710   Si   1     1       3.873   9.755  10.473  0.00  0.00             0
ATOM    711   Si   1     1       4.115  15.886  10.627  0.00  0.00             0
ATOM    712   Si   1     1       6.401  11.312  10.620  0.00  0.00             0
ATOM    713    O   1     1       6.732  14.196   8.977  0.00  0.00             0
ATOM    714    O   1     1       3.996   9.666   8.888  0.00  0.00             0
ATOM    715    O   1     1       6.141  11.390   9.000  0.00  0.00             0
ATOM    716    O   1     1       3.949  16.052   8.918  0.00  0.00             0
ATOM    717    O   1     1       6.360  12.853  11.081  0.00  0.00             0
ATOM    718    O   1     1       4.146  17.383  10.975  0.00  0.00             0
ATOM    719    O   1     1       5.498  15.286  10.856  0.00  0.00             0
ATOM    720    O   1     1       2.749  10.769  10.739  0.00  0.00             0
ATOM    721    O   1     1       5.249  10.444  11.173  0.00  0.00             0
ATOM    722    O   1     1       2.831  15.094  11.078  0.00  0.00             0
ATOM    723    O   1     1       6.552   8.674   8.907  0.00  0.00             0
ATOM    724    O   1     1       4.061  13.308   8.862  0.00  0.00             0
ATOM    725    O   1     1       2.529  15.915   6.734  0.00  0.00             0
ATOM    726    O   1     1       4.830  11.441   6.880  0.00  0.00             0
ATOM    727    O   1     1       7.509  12.832   6.929  0.00  0.00             0
ATOM    728    O   1     1       4.778   8.761   6.538  0.00  0.00             0
ATOM    729    O   1     1       7.194   9.923   6.782  0.00  0.00             0
ATOM    730    O   1     1       5.096  14.414   6.625  0.00  0.00             0
ATOM    731    H   1     1       5.950  17.116   8.782  0.00  0.00             0
ATOM    732    H   1     1       3.809  13.049   9.681  0.00  0.00             0
ATOM    733    H   1     1       6.781  15.773   7.116  0.00  0.00             0
ATOM    734    H   1     1       3.906  11.214   6.943  0.00  0.00             0
ATOM    735    H   1     1       7.939  12.050   6.961  0.00  0.00             0
ATOM    736    H   1     1       5.214  17.118   5.771  0.00  0.00             0
ATOM    737    H   1     1       5.318  14.347   5.743  0.00  0.00             0
ATOM    738    H   1     1       6.839  10.142   5.987  0.00  0.00             0
ATOM    739   Al   1     1       7.569  12.836   0.656  0.00  0.00             0
ATOM    740   Al   1     1       4.965   8.419   0.382  0.00  0.00             0
ATOM    741   Al   1     1       4.971  14.377   0.593  0.00  0.00             0
ATOM    742   Al   1     1       7.561   9.885   0.700  0.00  0.00             0
ATOM    743   Si   1     1       3.192  14.310   3.385  0.00  0.00             0
ATOM    744   Si   1     1       5.726   9.843   3.363  0.00  0.00             0
ATOM    745   Si   1     1       5.831  15.752   3.343  0.00  0.00             0
ATOM    746   Si   1     1       8.283  11.392   3.390  0.00  0.00             0
ATOM    747    O   1     1       8.495  14.236   1.792  0.00  0.00             0
ATOM    748    O   1     1       5.913   9.799   1.717  0.00  0.00             0
ATOM    749    O   1     1       8.272  11.459   1.724  0.00  0.00             0
ATOM    750    O   1     1       5.635  15.770   1.781  0.00  0.00             0
ATOM    751    O   1     1       8.354  12.857   3.845  0.00  0.00             0
ATOM    752    O   1     1       5.756  17.260   3.754  0.00  0.00             0
ATOM    753    O   1     1       7.105  15.042   3.689  0.00  0.00             0
ATOM    754    O   1     1       4.430  10.599   3.774  0.00  0.00             0
ATOM    755    O   1     1       6.998  10.570   3.877  0.00  0.00             0
ATOM    756    O   1     1       4.515  14.972   3.828  0.00  0.00             0
ATOM    757    O   1     1       8.392   8.515   1.753  0.00  0.00             0
ATOM    758    O   1     1       5.962  13.040   1.633  0.00  0.00             0
ATOM    759    O   1     1       4.239  15.874  -0.525  0.00  0.00             0
ATOM    760    O   1     1       6.738  11.447  -0.518  0.00  0.00             0
ATOM    761    O   1     1       9.142  13.009  -0.485  0.00  0.00             0
ATOM    762    O   1     1       6.578   8.553  -0.510  0.00  0.00             0
ATOM    763    O   1     1       9.069   9.828  -0.401  0.00  0.00             0
ATOM    764    O   1     1       6.685  14.391  -0.403  0.00  0.00             0
ATOM    765    H   1     1       8.256  16.599   1.588  0.00  0.00             0
ATOM    766    H   1     1       5.246  12.420   2.003  0.00  0.00             0
ATOM    767    H   1     1       8.605  15.744  -1.111  0.00  0.00             0
ATOM    768    H   1     1       6.880  11.427  -1.537  0.00  0.00             0
ATOM    769    H   1     1       9.118  13.050  -1.497  0.00  0.00             0
ATOM    770    H   1     1       6.395  17.499  -1.668  0.00  0.00             0
ATOM    771    H   1     1       6.692  15.323  -0.526  0.00  0.00             0
ATOM    772    H   1     1       9.823  10.417  -0.591  0.00  0.00             0
ATOM    773   Al   1     1       5.678   4.253   7.728  0.00  0.00             0
ATOM    774   Al   1     1       3.277  -0.364   7.764  0.00  0.00             0
ATOM    775   Al   1     1       3.088   5.544   7.805  0.00  0.00             0
ATOM    776   Al   1     1       5.768   1.198   7.642  0.00  0.00             0
ATOM    777   Si   1     1       1.367   5.330  10.400  0.00  0.00             0
ATOM    778   Si   1     1       3.930   1.023  10.545  0.00  0.00             0
ATOM    779   Si   1     1       3.848   6.824  10.533  0.00  0.00             0
ATOM    780   Si   1     1       6.467   2.485  10.550  0.00  0.00             0
ATOM    781    O   1     1       6.713   5.352   8.848  0.00  0.00             0
ATOM    782    O   1     1       4.084   0.920   8.894  0.00  0.00             0
ATOM    783    O   1     1       6.302   2.536   8.907  0.00  0.00             0
ATOM    784    O   1     1       3.671   6.960   8.921  0.00  0.00             0
ATOM    785    O   1     1       6.578   4.037  10.983  0.00  0.00             0
ATOM    786    O   1     1       3.699   8.328  11.062  0.00  0.00             0
ATOM    787    O   1     1       5.271   6.347  10.752  0.00  0.00             0
ATOM    788    O   1     1       2.660   1.661  10.812  0.00  0.00             0
ATOM    789    O   1     1       5.188   1.840  10.909  0.00  0.00             0
ATOM    790    O   1     1       2.691   5.856  10.987  0.00  0.00             0
ATOM    791    O   1     1       6.714  -0.316   8.880  0.00  0.00             0
ATOM    792    O   1     1       4.026   4.175   8.679  0.00  0.00             0
ATOM    793    O   1     1       2.296   7.171   6.661  0.00  0.00             0
ATOM    794    O   1     1       4.812   2.595   6.652  0.00  0.00             0
ATOM    795    O   1     1       7.247   4.264   6.601  0.00  0.00             0
ATOM    796    O   1     1       5.018  -0.188   6.710  0.00  0.00             0
ATOM    797    O   1     1       7.443   1.112   6.796  0.00  0.00             0
ATOM    798    O   1     1       4.817   5.443   6.599  0.00  0.00             0
ATOM    799    H   1     1       6.126   7.882   9.428  0.00  0.00             0
ATOM    800    H   1     1       3.525   3.385   8.667  0.00  0.00             0
ATOM    801    H   1     1       6.588   7.473   6.774  0.00  0.00             0
ATOM    802    H   1     1       3.873   2.477   6.730  0.00  0.00             0
ATOM    803    H   1     1       7.680   3.359   6.385  0.00  0.00             0
ATOM    804    H   1     1       5.051   8.612   5.680  0.00  0.00             0
ATOM    805    H   1     1       4.490   5.764   5.773  0.00  0.00             0
ATOM    806    H   1     1       7.308   0.685   5.960  0.00  0.00             0
ATOM    807   Al   1     1       7.631   3.953   0.566  0.00  0.00             0
ATOM    808   Al   1     1       4.806  -0.376   0.353  0.00  0.00             0
ATOM    809   Al   1     1       4.855   5.574   0.251  0.00  0.00             0
ATOM    810   Al   1     1       7.511   1.112   0.535  0.00  0.00             0
ATOM    811   Si   1     1       3.279   5.326   3.124  0.00  0.00             0
ATOM    812   Si   1     1       5.760   0.815   3.162  0.00  0.00             0
ATOM    813   Si   1     1       5.741   6.844   3.158  0.00  0.00             0
ATOM    814   Si   1     1       8.264   2.443   3.252  0.00  0.00             0
ATOM    815    O   1     1       8.661   5.133   1.639  0.00  0.00             0
ATOM    816    O   1     1       5.943   0.767   1.645  0.00  0.00             0
ATOM    817    O   1     1       8.151   2.483   1.656  0.00  0.00             0
ATOM    818    O   1     1       5.533   6.964   1.481  0.00  0.00             0
ATOM    819    O   1     1       8.243   3.869   3.704  0.00  0.00             0
ATOM    820    O   1     1       5.693   8.285   3.683  0.00  0.00             0
ATOM    821    O   1     1       7.178   6.218   3.514  0.00  0.00             0
ATOM    822    O   1     1       4.451   1.574   3.466  0.00  0.00             0
ATOM    823    O   1     1       7.042   1.627   3.666  0.00  0.00             0
ATOM    824    O   1     1       4.507   6.048   3.716  0.00  0.00             0
ATOM    825    O   1     1       8.315  -0.421   1.434  0.00  0.00             0
ATOM    826    O   1     1       5.992   4.088   1.774  0.00  0.00             0
ATOM    827    O   1     1       4.247   6.976  -0.821  0.00  0.00             0
ATOM    828    O   1     1       6.917   2.607  -0.646  0.00  0.00             0
ATOM    829    O   1     1       9.044   4.193  -0.744  0.00  0.00             0
ATOM    830    O   1     1       6.374  -0.373  -0.746  0.00  0.00             0
ATOM    831    O   1     1       9.047   0.947  -0.601  0.00  0.00             0
ATOM    832    O   1     1       6.567   5.435  -0.464  0.00  0.00             0
ATOM    833    H   1     1       7.977   7.817   2.329  0.00  0.00             0
ATOM    834    H   1     1       5.343   3.924   2.598  0.00  0.00             0
ATOM    835    H   1     1       9.259   7.038  -1.504  0.00  0.00             0
ATOM    836    H   1     1       6.105   2.436  -1.043  0.00  0.00             0
ATOM    837    H   1     1       8.757   4.138  -1.723  0.00  0.00             0
ATOM    838    H   1     1       7.514   8.179  -0.719  0.00  0.00             0
ATOM    839    H   1     1       7.201   6.006  -0.788  0.00  0.00             0
ATOM    840    H   1     1       9.110   1.912  -0.948  0.00  0.00             0
ATOM    841   Al   1     1       0.641  12.982   7.743  0.00  0.00             0
ATOM    842   Al   1     1      -1.953   8.551   7.798  0.00  0.00             0
ATOM    843   Al   1     1      -1.929  14.335   7.815  0.00  0.00             0
ATOM    844   Al   1     1       0.619  10.020   7.781  0.00  0.00             0
ATOM    845   Si   1     1      -3.640  14.312  10.581  0.00  0.00             0
ATOM    846   Si   1     1      -1.210   9.897  10.694  0.00  0.00             0
ATOM    847   Si   1     1      -1.139  15.838  10.635  0.00  0.00             0
ATOM    848   Si   1     1       1.322  11.391  10.488  0.00  0.00             0
ATOM    849    O   1     1       1.639  14.237   8.963  0.00  0.00             0
ATOM    850    O   1     1      -1.156   9.841   9.003  0.00  0.00             0
ATOM    851    O   1     1       1.271  11.422   8.830  0.00  0.00             0
ATOM    852    O   1     1      -1.272  15.798   9.049  0.00  0.00             0
ATOM    853    O   1     1       1.380  12.920  11.073  0.00  0.00             0
ATOM    854    O   1     1      -1.312  17.351  11.046  0.00  0.00             0
ATOM    855    O   1     1       0.312  15.259  10.913  0.00  0.00             0
ATOM    856    O   1     1      -2.486  10.787  10.859  0.00  0.00             0
ATOM    857    O   1     1       0.070  10.685  11.186  0.00  0.00             0
ATOM    858    O   1     1      -2.292  14.916  11.146  0.00  0.00             0
ATOM    859    O   1     1       1.313   8.562   8.934  0.00  0.00             0
ATOM    860    O   1     1      -0.951  13.118   8.999  0.00  0.00             0
ATOM    861    O   1     1       7.625  15.871   6.878  0.00  0.00             0
ATOM    862    O   1     1      -0.164  11.500   6.754  0.00  0.00             0
ATOM    863    O   1     1       2.374  13.178   6.704  0.00  0.00             0
ATOM    864    O   1     1      -0.506   8.746   6.636  0.00  0.00             0
ATOM    865    O   1     1       2.275   9.962   6.848  0.00  0.00             0
ATOM    866    O   1     1      -0.292  14.276   6.645  0.00  0.00             0
ATOM    867    H   1     1       0.975  16.914   9.264  0.00  0.00             0
ATOM    868    H   1     1      -0.577  12.827   9.714  0.00  0.00             0
ATOM    869    H   1     1       1.688  16.191   6.455  0.00  0.00             0
ATOM    870    H   1     1      -0.826  11.648   6.198  0.00  0.00             0
ATOM    871    H   1     1       2.791  12.806   5.914  0.00  0.00             0
ATOM    872    H   1     1      -0.160  17.269   5.831  0.00  0.00             0
ATOM    873    H   1     1       0.066  14.554   5.767  0.00  0.00             0
ATOM    874    H   1     1       2.035   9.855   5.878  0.00  0.00             0
ATOM    875   Al   1     1       2.291  12.874   0.599  0.00  0.00             0
ATOM    876   Al   1     1      -0.208   8.348   0.692  0.00  0.00             0
ATOM    877   Al   1     1      -0.236  14.456   0.485  0.00  0.00             0
ATOM    878   Al   1     1       2.386   9.876   0.584  0.00  0.00             0
ATOM    879   Si   1     1      -1.877  14.374   3.362  0.00  0.00             0
ATOM    880   Si   1     1       0.630   9.809   3.419  0.00  0.00             0
ATOM    881   Si   1     1       0.656  15.841   3.156  0.00  0.00             0
ATOM    882   Si   1     1       3.086  11.337   3.486  0.00  0.00             0
ATOM    883    O   1     1       3.344  14.156   1.693  0.00  0.00             0
ATOM    884    O   1     1       0.729   9.701   1.837  0.00  0.00             0
ATOM    885    O   1     1       2.982  11.432   1.861  0.00  0.00             0
ATOM    886    O   1     1       0.487  15.842   1.650  0.00  0.00             0
ATOM    887    O   1     1       3.185  12.832   3.917  0.00  0.00             0
ATOM    888    O   1     1       0.649  17.338   3.611  0.00  0.00             0
ATOM    889    O   1     1       1.943  15.185   3.656  0.00  0.00             0
ATOM    890    O   1     1      -0.669  10.592   3.749  0.00  0.00             0
ATOM    891    O   1     1       1.878  10.494   3.993  0.00  0.00             0
ATOM    892    O   1     1      -0.562  15.114   3.726  0.00  0.00             0
ATOM    893    O   1     1       3.268   8.500   1.661  0.00  0.00             0
ATOM    894    O   1     1       0.626  12.966   1.623  0.00  0.00             0
ATOM    895    O   1     1       9.393  15.906  -0.500  0.00  0.00             0
ATOM    896    O   1     1       1.627  11.318  -0.469  0.00  0.00             0
ATOM    897    O   1     1       4.061  13.083  -0.621  0.00  0.00             0
ATOM    898    O   1     1       1.243   8.600  -0.389  0.00  0.00             0
ATOM    899    O   1     1       3.993   9.758  -0.362  0.00  0.00             0
ATOM    900    O   1     1       1.598  14.317  -0.465  0.00  0.00             0
ATOM    901    H   1     1       2.905  16.761   1.705  0.00  0.00             0
ATOM    902    H   1     1       0.256  12.314   2.234  0.00  0.00             0
ATOM    903    H   1     1       4.081  15.855  -1.429  0.00  0.00             0
ATOM    904    H   1     1       1.141  11.742  -1.138  0.00  0.00             0
ATOM    905    H   1     1       4.681  12.412  -1.245  0.00  0.00             0
ATOM    906    H   1     1       1.763  17.171  -1.247  0.00  0.00             0
ATOM    907    H   1     1       2.296  15.021  -0.393  0.00  0.00             0
ATOM    908    H   1     1       4.511  10.526  -0.940  0.00  0.00             0
ATOM    909   Al   1     1       0.515   3.865   7.592  0.00  0.00             0
ATOM    910   Al   1     1      -2.005  -0.630   7.830  0.00  0.00             0
ATOM    911   Al   1     1      -2.068   5.529   7.651  0.00  0.00             0
ATOM    912   Al   1     1       0.556   0.999   7.767  0.00  0.00             0
ATOM    913   Si   1     1      -3.741   5.444  10.488  0.00  0.00             0
ATOM    914   Si   1     1      -1.195   0.872  10.575  0.00  0.00             0
ATOM    915   Si   1     1      -1.203   6.926  10.568  0.00  0.00             0
ATOM    916   Si   1     1       1.265   2.382  10.529  0.00  0.00             0
ATOM    917    O   1     1       1.494   5.264   8.835  0.00  0.00             0
ATOM    918    O   1     1      -1.056   0.656   8.947  0.00  0.00             0
ATOM    919    O   1     1       1.127   2.427   8.897  0.00  0.00             0
ATOM    920    O   1     1      -1.261   7.124   8.945  0.00  0.00             0
ATOM    921    O   1     1       1.338   3.890  10.918  0.00  0.00             0
ATOM    922    O   1     1      -1.228   8.445  11.153  0.00  0.00             0
ATOM    923    O   1     1       0.153   6.241  10.856  0.00  0.00             0
ATOM    924    O   1     1      -2.478   1.806  10.785  0.00  0.00             0
ATOM    925    O   1     1       0.025   1.549  11.006  0.00  0.00             0
ATOM    926    O   1     1      -2.432   6.126  11.010  0.00  0.00             0
ATOM    927    O   1     1       1.558  -0.304   8.623  0.00  0.00             0
ATOM    928    O   1     1      -1.111   3.930   8.822  0.00  0.00             0
ATOM    929    O   1     1       7.505   7.153   6.732  0.00  0.00             0
ATOM    930    O   1     1      -0.144   2.471   6.605  0.00  0.00             0
ATOM    931    O   1     1       2.207   4.305   6.564  0.00  0.00             0
ATOM    932    O   1     1      -0.358  -0.375   6.551  0.00  0.00             0
ATOM    933    O   1     1       2.343   0.847   6.558  0.00  0.00             0
ATOM    934    O   1     1      -0.555   5.179   6.632  0.00  0.00             0
ATOM    935    H   1     1       0.605   7.721   8.960  0.00  0.00             0
ATOM    936    H   1     1      -1.687   3.148   8.992  0.00  0.00             0
ATOM    937    H   1     1       1.361   7.021   6.615  0.00  0.00             0
ATOM    938    H   1     1      -0.947   1.877   6.467  0.00  0.00             0
ATOM    939    H   1     1       2.518   4.015   5.622  0.00  0.00             0
ATOM    940    H   1     1      -0.244   8.649   5.636  0.00  0.00             0
ATOM    941    H   1     1      -0.584   5.378   5.611  0.00  0.00             0
ATOM    942    H   1     1       2.698   0.965   5.745  0.00  0.00             0
ATOM    943   Al   1     1       2.297   3.971   0.412  0.00  0.00             0
ATOM    944   Al   1     1      -0.311  -0.372   0.288  0.00  0.00             0
ATOM    945   Al   1     1      -0.229   5.466   0.533  0.00  0.00             0
ATOM    946   Al   1     1       2.223   1.127   0.440  0.00  0.00             0
ATOM    947   Si   1     1      -1.940   5.257   3.193  0.00  0.00             0
ATOM    948   Si   1     1       0.566   1.005   3.177  0.00  0.00             0
ATOM    949   Si   1     1       0.567   6.837   3.336  0.00  0.00             0
ATOM    950   Si   1     1       3.086   2.389   3.298  0.00  0.00             0
ATOM    951    O   1     1       3.465   5.212   1.530  0.00  0.00             0
ATOM    952    O   1     1       0.600   0.961   1.593  0.00  0.00             0
ATOM    953    O   1     1       2.968   2.564   1.602  0.00  0.00             0
ATOM    954    O   1     1       0.310   6.973   1.691  0.00  0.00             0
ATOM    955    O   1     1       3.229   3.829   3.634  0.00  0.00             0
ATOM    956    O   1     1       0.529   8.315   3.958  0.00  0.00             0
ATOM    957    O   1     1       2.000   6.113   3.348  0.00  0.00             0
ATOM    958    O   1     1      -0.677   1.715   3.573  0.00  0.00             0
ATOM    959    O   1     1       1.860   1.691   3.750  0.00  0.00             0
ATOM    960    O   1     1      -0.615   5.945   3.788  0.00  0.00             0
ATOM    961    O   1     1       3.203  -0.285   1.381  0.00  0.00             0
ATOM    962    O   1     1       0.695   3.941   1.540  0.00  0.00             0
ATOM    963    O   1     1       9.284   7.008  -0.519  0.00  0.00             0
ATOM    964    O   1     1       1.512   2.460  -0.541  0.00  0.00             0
ATOM    965    O   1     1       3.984   4.189  -0.754  0.00  0.00             0
ATOM    966    O   1     1       1.335  -0.181  -0.561  0.00  0.00             0
ATOM    967    O   1     1       3.897   0.851  -0.748  0.00  0.00             0
ATOM    968    O   1     1       1.467   5.410  -0.406  0.00  0.00             0
ATOM    969    H   1     1       2.907   7.656   2.120  0.00  0.00             0
ATOM    970    H   1     1       0.345   3.131   1.900  0.00  0.00             0
ATOM    971    H   1     1       4.109   7.321  -1.674  0.00  0.00             0
ATOM    972    H   1     1       0.594   2.685  -0.739  0.00  0.00             0
ATOM    973    H   1     1       3.773   3.553  -1.334  0.00  0.00             0
ATOM    974    H   1     1       1.764   8.314  -1.057  0.00  0.00             0
ATOM    975    H   1     1       2.212   6.050  -0.690  0.00  0.00             0
ATOM    976    H   1     1       4.214   1.009  -1.769  0.00  0.00             0
END
