# Supplementary material for: Competing Nuclear Quantum Effects and Hydrogen-Bond Jumps in Hydrated Kaolinite
Source: J Phys Chem Lett. 2023 Feb 6;14(6):1542–7. doi: 10.1021/acs.jpclett.2c03896 (PMC9940297; doi:10.1021/acs.jpclett.2c03896)
Supplement: Supplementary file 1 — jz2c03896_si_001.zip [file jz2c03896_si_001.zip › Clay_NQEs_HBond_Jumps_SI/silica-surface/QM/equil-2/init.11.pdb]

TITLE     Step:       20000  Bead:      11 positions{angstrom}  cell{angstrom}
CRYST1   10.307   17.884   76.812  91.93 105.05  89.80 P 1           1
ATOM      1   Al   1     1      -9.013   1.819  43.612  0.00  0.00             0
ATOM      2   Al   1     1      -6.437   6.303  43.491  0.00  0.00             0
ATOM      3   Al   1     1      -6.337   0.264  43.222  0.00  0.00             0
ATOM      4   Al   1     1      -8.986   4.850  43.410  0.00  0.00             0
ATOM      5   Si   1     1      -4.699   0.464  40.508  0.00  0.00             0
ATOM      6   Si   1     1      -7.281   4.909  40.758  0.00  0.00             0
ATOM      7   Si   1     1      -7.216  -1.130  40.565  0.00  0.00             0
ATOM      8   Si   1     1      -9.784   3.306  40.736  0.00  0.00             0
ATOM      9    O   1     1     -10.012   0.333  42.212  0.00  0.00             0
ATOM     10    O   1     1      -7.399   5.073  42.406  0.00  0.00             0
ATOM     11    O   1     1      -9.620   3.151  42.336  0.00  0.00             0
ATOM     12    O   1     1      -6.998  -1.186  42.120  0.00  0.00             0
ATOM     13    O   1     1      -9.812   1.865  40.146  0.00  0.00             0
ATOM     14    O   1     1      -7.150  -2.643  40.123  0.00  0.00             0
ATOM     15    O   1     1      -8.607  -0.435  40.296  0.00  0.00             0
ATOM     16    O   1     1      -6.089   4.059  40.346  0.00  0.00             0
ATOM     17    O   1     1      -8.642   4.229  40.242  0.00  0.00             0
ATOM     18    O   1     1      -5.992  -0.184  40.022  0.00  0.00             0
ATOM     19    O   1     1      -9.975   5.972  42.376  0.00  0.00             0
ATOM     20    O   1     1      -7.335   1.638  42.274  0.00  0.00             0
ATOM     21    O   1     1      -5.695  -1.336  44.272  0.00  0.00             0
ATOM     22    O   1     1      -8.057   3.283  44.471  0.00  0.00             0
ATOM     23    O   1     1     -10.600   1.534  44.563  0.00  0.00             0
ATOM     24    O   1     1      -8.102   6.016  44.618  0.00  0.00             0
ATOM     25    O   1     1     -10.610   4.994  44.662  0.00  0.00             0
ATOM     26    O   1     1      -8.054   0.373  44.449  0.00  0.00             0
ATOM     27    H   1     1      -9.304  -1.907  42.576  0.00  0.00             0
ATOM     28    H   1     1      -7.212   2.158  41.601  0.00  0.00             0
ATOM     29    H   1     1     -10.765  -1.835  45.091  0.00  0.00             0
ATOM     30    H   1     1      -7.079   3.564  44.380  0.00  0.00             0
ATOM     31    H   1     1     -10.842   1.667  45.532  0.00  0.00             0
ATOM     32    H   1     1      -7.981  -2.392  45.365  0.00  0.00             0
ATOM     33    H   1     1      -8.164  -0.434  44.910  0.00  0.00             0
ATOM     34    H   1     1     -10.524   4.360  45.420  0.00  0.00             0
ATOM     35   Al   1     1     -11.054   1.583  50.893  0.00  0.00             0
ATOM     36   Al   1     1      -8.249   5.911  50.848  0.00  0.00             0
ATOM     37   Al   1     1      -8.316   0.137  50.716  0.00  0.00             0
ATOM     38   Al   1     1     -10.852   4.743  50.836  0.00  0.00             0
ATOM     39   Si   1     1      -6.337   0.146  47.986  0.00  0.00             0
ATOM     40   Si   1     1      -9.114   4.631  48.153  0.00  0.00             0
ATOM     41   Si   1     1      -9.044  -1.252  47.940  0.00  0.00             0
ATOM     42   Si   1     1     -11.703   3.172  48.068  0.00  0.00             0
ATOM     43    O   1     1     -11.731   0.456  49.644  0.00  0.00             0
ATOM     44    O   1     1      -9.210   4.853  49.691  0.00  0.00             0
ATOM     45    O   1     1     -11.467   3.217  49.793  0.00  0.00             0
ATOM     46    O   1     1      -8.916  -1.316  49.692  0.00  0.00             0
ATOM     47    O   1     1     -11.560   1.747  47.543  0.00  0.00             0
ATOM     48    O   1     1      -9.278  -2.773  47.611  0.00  0.00             0
ATOM     49    O   1     1     -10.326  -0.496  47.708  0.00  0.00             0
ATOM     50    O   1     1      -7.972   3.702  47.833  0.00  0.00             0
ATOM     51    O   1     1     -10.450   4.051  47.660  0.00  0.00             0
ATOM     52    O   1     1      -7.746  -0.501  47.531  0.00  0.00             0
ATOM     53    O   1     1     -11.828   6.174  49.817  0.00  0.00             0
ATOM     54    O   1     1      -9.033   1.562  49.568  0.00  0.00             0
ATOM     55    O   1     1      -7.734  -1.536  51.969  0.00  0.00             0
ATOM     56    O   1     1     -10.062   3.145  52.061  0.00  0.00             0
ATOM     57    O   1     1     -12.532   1.606  51.930  0.00  0.00             0
ATOM     58    O   1     1      -9.808   5.951  52.016  0.00  0.00             0
ATOM     59    O   1     1     -12.513   4.734  51.969  0.00  0.00             0
ATOM     60    O   1     1     -10.038   0.288  51.905  0.00  0.00             0
ATOM     61    H   1     1     -11.311  -2.229  49.144  0.00  0.00             0
ATOM     62    H   1     1      -8.454   2.259  49.088  0.00  0.00             0
ATOM     63    H   1     1     -11.997  -1.409  52.440  0.00  0.00             0
ATOM     64    H   1     1     -10.139   3.592  52.956  0.00  0.00             0
ATOM     65    H   1     1     -13.418   1.558  52.146  0.00  0.00             0
ATOM     66    H   1     1      -9.782  -2.722  52.749  0.00  0.00             0
ATOM     67    H   1     1     -10.182  -0.016  52.787  0.00  0.00             0
ATOM     68    H   1     1     -12.645   3.943  52.402  0.00  0.00             0
ATOM     69   Al   1     1      -8.936  10.675  43.620  0.00  0.00             0
ATOM     70   Al   1     1      -6.508  15.113  43.248  0.00  0.00             0
ATOM     71   Al   1     1      -6.361   9.388  43.398  0.00  0.00             0
ATOM     72   Al   1     1      -9.028  13.587  43.534  0.00  0.00             0
ATOM     73   Si   1     1      -4.588   9.400  40.670  0.00  0.00             0
ATOM     74   Si   1     1      -7.172  13.737  40.650  0.00  0.00             0
ATOM     75   Si   1     1      -7.218   7.916  40.696  0.00  0.00             0
ATOM     76   Si   1     1      -9.720  12.338  40.653  0.00  0.00             0
ATOM     77    O   1     1      -9.960   9.657  42.207  0.00  0.00             0
ATOM     78    O   1     1      -7.388  13.848  42.296  0.00  0.00             0
ATOM     79    O   1     1      -9.582  12.283  42.187  0.00  0.00             0
ATOM     80    O   1     1      -7.099   7.957  42.303  0.00  0.00             0
ATOM     81    O   1     1      -9.848  10.869  40.012  0.00  0.00             0
ATOM     82    O   1     1      -7.321   6.393  40.325  0.00  0.00             0
ATOM     83    O   1     1      -8.498   8.621  40.322  0.00  0.00             0
ATOM     84    O   1     1      -5.822  13.106  40.255  0.00  0.00             0
ATOM     85    O   1     1      -8.425  12.998  40.050  0.00  0.00             0
ATOM     86    O   1     1      -5.909   8.579  40.217  0.00  0.00             0
ATOM     87    O   1     1      -9.910  15.076  42.456  0.00  0.00             0
ATOM     88    O   1     1      -7.413  10.825  42.461  0.00  0.00             0
ATOM     89    O   1     1      -5.732   7.789  44.438  0.00  0.00             0
ATOM     90    O   1     1      -8.315  12.130  44.555  0.00  0.00             0
ATOM     91    O   1     1     -10.508  10.263  44.662  0.00  0.00             0
ATOM     92    O   1     1      -8.107  15.143  44.464  0.00  0.00             0
ATOM     93    O   1     1     -10.607  13.701  44.608  0.00  0.00             0
ATOM     94    O   1     1      -7.980   9.454  44.567  0.00  0.00             0
ATOM     95    H   1     1      -9.482   6.368  41.648  0.00  0.00             0
ATOM     96    H   1     1      -7.221  11.839  42.463  0.00  0.00             0
ATOM     97    H   1     1     -10.247   8.191  45.124  0.00  0.00             0
ATOM     98    H   1     1      -7.800  12.022  45.356  0.00  0.00             0
ATOM     99    H   1     1     -10.976  11.006  45.049  0.00  0.00             0
ATOM    100    H   1     1      -8.407   5.918  45.514  0.00  0.00             0
ATOM    101    H   1     1      -7.829   8.511  44.918  0.00  0.00             0
ATOM    102    H   1     1     -10.945  13.191  45.501  0.00  0.00             0
ATOM    103   Al   1     1     -10.716  10.627  50.859  0.00  0.00             0
ATOM    104   Al   1     1      -8.368  15.009  50.771  0.00  0.00             0
ATOM    105   Al   1     1      -8.270   8.946  50.761  0.00  0.00             0
ATOM    106   Al   1     1     -10.914  13.531  50.754  0.00  0.00             0
ATOM    107   Si   1     1      -6.442   9.197  47.743  0.00  0.00             0
ATOM    108   Si   1     1      -9.200  13.597  48.019  0.00  0.00             0
ATOM    109   Si   1     1      -8.952   7.631  47.925  0.00  0.00             0
ATOM    110   Si   1     1     -11.574  11.985  48.006  0.00  0.00             0
ATOM    111    O   1     1     -11.858   9.129  49.506  0.00  0.00             0
ATOM    112    O   1     1      -9.356  13.703  49.602  0.00  0.00             0
ATOM    113    O   1     1     -11.517  12.016  49.562  0.00  0.00             0
ATOM    114    O   1     1      -8.738   7.597  49.476  0.00  0.00             0
ATOM    115    O   1     1     -11.464  10.567  47.444  0.00  0.00             0
ATOM    116    O   1     1      -8.832   6.145  47.553  0.00  0.00             0
ATOM    117    O   1     1     -10.421   8.194  47.730  0.00  0.00             0
ATOM    118    O   1     1      -7.834  12.935  47.621  0.00  0.00             0
ATOM    119    O   1     1     -10.387  12.828  47.425  0.00  0.00             0
ATOM    120    O   1     1      -7.740   8.444  47.313  0.00  0.00             0
ATOM    121    O   1     1     -11.790  14.878  49.558  0.00  0.00             0
ATOM    122    O   1     1      -9.283  10.367  49.579  0.00  0.00             0
ATOM    123    O   1     1      -7.613   7.508  51.861  0.00  0.00             0
ATOM    124    O   1     1     -10.117  11.991  51.922  0.00  0.00             0
ATOM    125    O   1     1     -12.359  10.286  51.814  0.00  0.00             0
ATOM    126    O   1     1      -9.932  14.902  51.796  0.00  0.00             0
ATOM    127    O   1     1     -12.500  13.652  51.724  0.00  0.00             0
ATOM    128    O   1     1      -9.958   9.085  51.797  0.00  0.00             0
ATOM    129    H   1     1     -11.536   6.964  49.668  0.00  0.00             0
ATOM    130    H   1     1      -9.302  10.481  48.647  0.00  0.00             0
ATOM    131    H   1     1     -12.912   7.446  52.908  0.00  0.00             0
ATOM    132    H   1     1     -10.036  11.937  52.883  0.00  0.00             0
ATOM    133    H   1     1     -12.941  10.607  52.516  0.00  0.00             0
ATOM    134    H   1     1     -10.084   6.348  52.845  0.00  0.00             0
ATOM    135    H   1     1     -10.536   8.311  52.042  0.00  0.00             0
ATOM    136    H   1     1     -13.242  13.266  52.265  0.00  0.00             0
ATOM    137   Al   1     1      -3.859   1.761  43.473  0.00  0.00             0
ATOM    138   Al   1     1      -1.245   6.193  43.585  0.00  0.00             0
ATOM    139   Al   1     1      -1.250   0.266  43.444  0.00  0.00             0
ATOM    140   Al   1     1      -3.849   4.775  43.503  0.00  0.00             0
ATOM    141   Si   1     1       0.383   0.395  40.626  0.00  0.00             0
ATOM    142   Si   1     1      -2.179   4.843  40.819  0.00  0.00             0
ATOM    143   Si   1     1      -2.106  -1.108  40.538  0.00  0.00             0
ATOM    144   Si   1     1      -4.720   3.454  40.686  0.00  0.00             0
ATOM    145    O   1     1      -4.717   0.581  42.198  0.00  0.00             0
ATOM    146    O   1     1      -2.272   4.976  42.453  0.00  0.00             0
ATOM    147    O   1     1      -4.525   3.447  42.279  0.00  0.00             0
ATOM    148    O   1     1      -2.089  -1.257  42.201  0.00  0.00             0
ATOM    149    O   1     1      -4.796   1.970  40.204  0.00  0.00             0
ATOM    150    O   1     1      -2.221  -2.563  40.029  0.00  0.00             0
ATOM    151    O   1     1      -3.418  -0.299  40.206  0.00  0.00             0
ATOM    152    O   1     1      -0.830   3.961  40.416  0.00  0.00             0
ATOM    153    O   1     1      -3.397   4.057  40.236  0.00  0.00             0
ATOM    154    O   1     1      -0.875  -0.300  40.067  0.00  0.00             0
ATOM    155    O   1     1      -4.816   6.286  42.413  0.00  0.00             0
ATOM    156    O   1     1      -2.058   1.590  42.246  0.00  0.00             0
ATOM    157    O   1     1     -11.000  -1.290  44.427  0.00  0.00             0
ATOM    158    O   1     1      -3.011   3.306  44.487  0.00  0.00             0
ATOM    159    O   1     1      -5.457   1.684  44.410  0.00  0.00             0
ATOM    160    O   1     1      -2.859   6.165  44.670  0.00  0.00             0
ATOM    161    O   1     1      -5.443   4.914  44.523  0.00  0.00             0
ATOM    162    O   1     1      -2.943   0.424  44.403  0.00  0.00             0
ATOM    163    H   1     1      -4.147  -1.997  41.904  0.00  0.00             0
ATOM    164    H   1     1      -2.048   2.236  41.384  0.00  0.00             0
ATOM    165    H   1     1      -4.881  -1.537  44.497  0.00  0.00             0
ATOM    166    H   1     1      -2.108   3.071  44.786  0.00  0.00             0
ATOM    167    H   1     1      -5.993   1.804  45.145  0.00  0.00             0
ATOM    168    H   1     1      -3.017  -3.505  45.390  0.00  0.00             0
ATOM    169    H   1     1      -3.183  -0.382  44.868  0.00  0.00             0
ATOM    170    H   1     1      -5.527   4.620  45.488  0.00  0.00             0
ATOM    171   Al   1     1      -5.686   1.517  50.888  0.00  0.00             0
ATOM    172   Al   1     1      -3.121   6.127  50.825  0.00  0.00             0
ATOM    173   Al   1     1      -3.140  -0.125  50.608  0.00  0.00             0
ATOM    174   Al   1     1      -5.711   4.619  50.829  0.00  0.00             0
ATOM    175   Si   1     1      -1.307   0.258  47.967  0.00  0.00             0
ATOM    176   Si   1     1      -4.080   4.761  47.998  0.00  0.00             0
ATOM    177   Si   1     1      -3.803  -1.439  47.793  0.00  0.00             0
ATOM    178   Si   1     1      -6.511   3.170  48.090  0.00  0.00             0
ATOM    179    O   1     1      -6.580   0.148  49.654  0.00  0.00             0
ATOM    180    O   1     1      -4.144   4.979  49.582  0.00  0.00             0
ATOM    181    O   1     1      -6.307   3.010  49.738  0.00  0.00             0
ATOM    182    O   1     1      -3.617  -1.502  49.514  0.00  0.00             0
ATOM    183    O   1     1      -6.293   1.677  47.502  0.00  0.00             0
ATOM    184    O   1     1      -3.752  -2.845  47.164  0.00  0.00             0
ATOM    185    O   1     1      -5.176  -0.644  47.560  0.00  0.00             0
ATOM    186    O   1     1      -2.779   3.856  47.879  0.00  0.00             0
ATOM    187    O   1     1      -5.322   4.052  47.601  0.00  0.00             0
ATOM    188    O   1     1      -2.564  -0.501  47.467  0.00  0.00             0
ATOM    189    O   1     1      -6.666   5.872  49.830  0.00  0.00             0
ATOM    190    O   1     1      -3.923   1.373  49.766  0.00  0.00             0
ATOM    191    O   1     1     -12.676  -1.321  51.753  0.00  0.00             0
ATOM    192    O   1     1      -5.134   3.037  51.999  0.00  0.00             0
ATOM    193    O   1     1      -7.385   1.357  51.956  0.00  0.00             0
ATOM    194    O   1     1      -4.854   5.790  52.009  0.00  0.00             0
ATOM    195    O   1     1      -7.349   4.658  51.911  0.00  0.00             0
ATOM    196    O   1     1      -4.832   0.219  51.903  0.00  0.00             0
ATOM    197    H   1     1      -6.244  -2.024  49.286  0.00  0.00             0
ATOM    198    H   1     1      -3.686   2.195  49.331  0.00  0.00             0
ATOM    199    H   1     1      -7.285  -1.238  52.870  0.00  0.00             0
ATOM    200    H   1     1      -4.805   2.444  52.615  0.00  0.00             0
ATOM    201    H   1     1      -8.003   2.043  52.020  0.00  0.00             0
ATOM    202    H   1     1      -5.351  -2.316  52.073  0.00  0.00             0
ATOM    203    H   1     1      -4.605  -0.692  52.085  0.00  0.00             0
ATOM    204    H   1     1      -7.644   4.107  52.636  0.00  0.00             0
ATOM    205   Al   1     1      -3.689  10.785  43.388  0.00  0.00             0
ATOM    206   Al   1     1      -1.373  15.264  43.207  0.00  0.00             0
ATOM    207   Al   1     1      -1.307   9.131  43.566  0.00  0.00             0
ATOM    208   Al   1     1      -3.930  13.729  43.340  0.00  0.00             0
ATOM    209   Si   1     1       0.530   9.433  40.658  0.00  0.00             0
ATOM    210   Si   1     1      -2.023  13.781  40.548  0.00  0.00             0
ATOM    211   Si   1     1      -2.037   7.770  40.766  0.00  0.00             0
ATOM    212   Si   1     1      -4.516  12.329  40.489  0.00  0.00             0
ATOM    213    O   1     1      -4.721   9.513  42.289  0.00  0.00             0
ATOM    214    O   1     1      -2.165  13.911  42.212  0.00  0.00             0
ATOM    215    O   1     1      -4.347  12.306  42.206  0.00  0.00             0
ATOM    216    O   1     1      -1.831   7.749  42.387  0.00  0.00             0
ATOM    217    O   1     1      -4.551  10.834  40.165  0.00  0.00             0
ATOM    218    O   1     1      -1.963   6.294  40.341  0.00  0.00             0
ATOM    219    O   1     1      -3.340   8.475  40.389  0.00  0.00             0
ATOM    220    O   1     1      -0.669  13.070  40.337  0.00  0.00             0
ATOM    221    O   1     1      -3.211  12.939  40.031  0.00  0.00             0
ATOM    222    O   1     1      -0.725   8.572  40.269  0.00  0.00             0
ATOM    223    O   1     1      -4.657  15.052  42.281  0.00  0.00             0
ATOM    224    O   1     1      -2.164  10.530  42.249  0.00  0.00             0
ATOM    225    O   1     1     -10.809   7.650  44.686  0.00  0.00             0
ATOM    226    O   1     1      -2.918  12.245  44.403  0.00  0.00             0
ATOM    227    O   1     1      -5.420  10.663  44.536  0.00  0.00             0
ATOM    228    O   1     1      -2.907  14.965  44.516  0.00  0.00             0
ATOM    229    O   1     1      -5.409  13.811  44.529  0.00  0.00             0
ATOM    230    O   1     1      -2.898   9.346  44.524  0.00  0.00             0
ATOM    231    H   1     1      -4.183   7.079  42.387  0.00  0.00             0
ATOM    232    H   1     1      -1.924  11.325  41.698  0.00  0.00             0
ATOM    233    H   1     1      -4.903   7.693  45.019  0.00  0.00             0
ATOM    234    H   1     1      -2.188  12.708  44.225  0.00  0.00             0
ATOM    235    H   1     1      -5.736  10.865  45.575  0.00  0.00             0
ATOM    236    H   1     1      -3.038   5.889  45.565  0.00  0.00             0
ATOM    237    H   1     1      -3.204   8.649  45.164  0.00  0.00             0
ATOM    238    H   1     1      -5.713  13.565  45.389  0.00  0.00             0
ATOM    239   Al   1     1      -5.676  10.444  50.509  0.00  0.00             0
ATOM    240   Al   1     1      -3.065  15.035  50.610  0.00  0.00             0
ATOM    241   Al   1     1      -3.056   9.102  50.709  0.00  0.00             0
ATOM    242   Al   1     1      -5.721  13.545  50.626  0.00  0.00             0
ATOM    243   Si   1     1      -1.320   9.061  47.920  0.00  0.00             0
ATOM    244   Si   1     1      -3.841  13.599  47.769  0.00  0.00             0
ATOM    245   Si   1     1      -3.856   7.665  47.924  0.00  0.00             0
ATOM    246   Si   1     1      -6.429  12.183  47.877  0.00  0.00             0
ATOM    247    O   1     1      -6.594   9.271  49.435  0.00  0.00             0
ATOM    248    O   1     1      -4.059  13.741  49.383  0.00  0.00             0
ATOM    249    O   1     1      -6.196  12.003  49.505  0.00  0.00             0
ATOM    250    O   1     1      -3.825   7.599  49.563  0.00  0.00             0
ATOM    251    O   1     1      -6.409  10.754  47.320  0.00  0.00             0
ATOM    252    O   1     1      -3.920   6.192  47.362  0.00  0.00             0
ATOM    253    O   1     1      -5.199   8.373  47.525  0.00  0.00             0
ATOM    254    O   1     1      -2.643  12.653  47.570  0.00  0.00             0
ATOM    255    O   1     1      -5.262  13.018  47.318  0.00  0.00             0
ATOM    256    O   1     1      -2.638   8.459  47.391  0.00  0.00             0
ATOM    257    O   1     1      -6.544  15.006  49.653  0.00  0.00             0
ATOM    258    O   1     1      -3.975  10.512  49.632  0.00  0.00             0
ATOM    259    O   1     1     -12.992   7.609  52.036  0.00  0.00             0
ATOM    260    O   1     1      -5.066  12.171  51.701  0.00  0.00             0
ATOM    261    O   1     1      -7.349  10.416  51.790  0.00  0.00             0
ATOM    262    O   1     1      -4.681  14.855  51.676  0.00  0.00             0
ATOM    263    O   1     1      -7.447  13.512  51.484  0.00  0.00             0
ATOM    264    O   1     1      -4.864   9.217  51.717  0.00  0.00             0
ATOM    265    H   1     1      -6.227   6.697  49.657  0.00  0.00             0
ATOM    266    H   1     1      -3.338  11.422  49.445  0.00  0.00             0
ATOM    267    H   1     1      -7.064   7.581  52.553  0.00  0.00             0
ATOM    268    H   1     1      -4.806  12.080  52.783  0.00  0.00             0
ATOM    269    H   1     1      -7.578  11.241  52.374  0.00  0.00             0
ATOM    270    H   1     1      -4.448   6.131  52.714  0.00  0.00             0
ATOM    271    H   1     1      -5.335   8.623  52.380  0.00  0.00             0
ATOM    272    H   1     1      -8.058  12.922  51.236  0.00  0.00             0
ATOM    273    O   1     1      -9.312   0.744  31.761  0.00  0.00             0
ATOM    274    H   1     1      -9.040   0.058  31.114  0.00  0.00             0
ATOM    275    H   1     1       1.585   1.528  31.585  0.00  0.00             0
ATOM    276    O   1     1      -7.501   2.955  31.176  0.00  0.00             0
ATOM    277    H   1     1      -6.625   3.322  31.382  0.00  0.00             0
ATOM    278    H   1     1       2.340   3.398  31.923  0.00  0.00             0
ATOM    279    O   1     1       4.928   6.884  30.118  0.00  0.00             0
ATOM    280    H   1     1      -4.559   6.911  29.715  0.00  0.00             0
ATOM    281    H   1     1       4.919   7.577  30.812  0.00  0.00             0
ATOM    282    O   1     1      -2.956   9.673  28.376  0.00  0.00             0
ATOM    283    H   1     1      -2.804   8.731  28.376  0.00  0.00             0
ATOM    284    H   1     1       8.232  10.020  28.648  0.00  0.00             0
ATOM    285    O   1     1      -5.649  10.265  29.700  0.00  0.00             0
ATOM    286    H   1     1      -4.956  10.006  29.291  0.00  0.00             0
ATOM    287    H   1     1       4.894  10.865  30.253  0.00  0.00             0
ATOM    288    O   1     1     -11.777  18.019  31.780  0.00  0.00             0
ATOM    289    H   1     1     -10.810  18.117  31.753  0.00  0.00             0
ATOM    290    H   1     1      -1.937  18.755  31.494  0.00  0.00             0
ATOM    291    O   1     1      -4.497   0.584  30.487  0.00  0.00             0
ATOM    292    H   1     1      -3.940   0.982  29.790  0.00  0.00             0
ATOM    293    H   1     1      -4.241   1.019  31.249  0.00  0.00             0
ATOM    294    O   1     1      -4.914   4.332  30.841  0.00  0.00             0
ATOM    295    H   1     1      -4.594   3.741  29.941  0.00  0.00             0
ATOM    296    H   1     1      -5.106   5.161  30.644  0.00  0.00             0
ATOM    297    O   1     1      -2.968   6.913  28.418  0.00  0.00             0
ATOM    298    H   1     1      -2.771   6.989  27.526  0.00  0.00             0
ATOM    299    H   1     1      -2.155   6.177  28.783  0.00  0.00             0
ATOM    300    O   1     1      -0.229  11.411  29.620  0.00  0.00             0
ATOM    301    H   1     1       0.150  11.077  28.706  0.00  0.00             0
ATOM    302    H   1     1      -0.475  12.358  29.462  0.00  0.00             0
ATOM    303    O   1     1      -3.816  14.212  28.111  0.00  0.00             0
ATOM    304    H   1     1      -4.641  14.784  27.655  0.00  0.00             0
ATOM    305    H   1     1      -4.128  13.996  29.008  0.00  0.00             0
ATOM    306    O   1     1      -5.972  16.003  31.737  0.00  0.00             0
ATOM    307    H   1     1      -5.569  16.798  31.221  0.00  0.00             0
ATOM    308    H   1     1      -5.804  16.174  32.642  0.00  0.00             0
ATOM    309    O   1     1       0.169   3.946  30.159  0.00  0.00             0
ATOM    310    H   1     1      -0.235   3.392  29.304  0.00  0.00             0
ATOM    311    H   1     1       0.813   3.365  30.192  0.00  0.00             0
ATOM    312    O   1     1       3.625   4.502  26.522  0.00  0.00             0
ATOM    313    H   1     1       2.995   4.902  25.944  0.00  0.00             0
ATOM    314    H   1     1       3.608   5.155  27.419  0.00  0.00             0
ATOM    315    O   1     1      -0.402   6.567  29.700  0.00  0.00             0
ATOM    316    H   1     1      -0.366   5.686  30.001  0.00  0.00             0
ATOM    317    H   1     1      -0.424   7.127  30.643  0.00  0.00             0
ATOM    318    O   1     1       1.250  11.137  27.454  0.00  0.00             0
ATOM    319    H   1     1       0.521  10.719  27.006  0.00  0.00             0
ATOM    320    H   1     1       1.992  10.321  27.432  0.00  0.00             0
ATOM    321    O   1     1       1.956  11.409  31.124  0.00  0.00             0
ATOM    322    H   1     1       2.066  10.558  30.834  0.00  0.00             0
ATOM    323    H   1     1       1.057  11.555  30.657  0.00  0.00             0
ATOM    324    O   1     1      -1.751  15.094  31.743  0.00  0.00             0
ATOM    325    H   1     1      -1.628  15.887  31.345  0.00  0.00             0
ATOM    326    H   1     1      -2.693  14.694  31.396  0.00  0.00             0
ATOM    327    O   1     1      -9.384  17.326  34.364  0.00  0.00             0
ATOM    328    H   1     1      -9.466  17.668  33.524  0.00  0.00             0
ATOM    329    H   1     1       0.382  -0.006  34.990  0.00  0.00             0
ATOM    330    O   1     1      -8.427   4.447  33.343  0.00  0.00             0
ATOM    331    H   1     1      -7.782   4.697  34.094  0.00  0.00             0
ATOM    332    H   1     1       2.171   5.048  32.644  0.00  0.00             0
ATOM    333    O   1     1       2.464   6.262  31.498  0.00  0.00             0
ATOM    334    H   1     1      -7.407   6.201  30.657  0.00  0.00             0
ATOM    335    H   1     1       3.299   6.461  32.029  0.00  0.00             0
ATOM    336    O   1     1      -9.753  11.819  33.389  0.00  0.00             0
ATOM    337    H   1     1      -8.947  11.691  32.650  0.00  0.00             0
ATOM    338    H   1     1       0.546  12.652  33.427  0.00  0.00             0
ATOM    339    O   1     1       2.989  11.879  35.204  0.00  0.00             0
ATOM    340    H   1     1      -6.311  12.253  35.296  0.00  0.00             0
ATOM    341    H   1     1       2.774  12.549  34.462  0.00  0.00             0
ATOM    342    O   1     1     -10.395  14.637  33.811  0.00  0.00             0
ATOM    343    H   1     1     -10.870  14.788  33.169  0.00  0.00             0
ATOM    344    H   1     1       0.589  15.294  34.041  0.00  0.00             0
ATOM    345    O   1     1      -5.775  19.608  34.385  0.00  0.00             0
ATOM    346    H   1     1      -5.151  19.526  34.981  0.00  0.00             0
ATOM    347    H   1     1      -5.432   2.067  33.547  0.00  0.00             0
ATOM    348    O   1     1      -3.885   2.372  32.399  0.00  0.00             0
ATOM    349    H   1     1      -3.230   2.812  32.782  0.00  0.00             0
ATOM    350    H   1     1      -4.366   2.930  31.890  0.00  0.00             0
ATOM    351    O   1     1      -5.876   6.919  33.325  0.00  0.00             0
ATOM    352    H   1     1      -5.104   6.641  32.975  0.00  0.00             0
ATOM    353    H   1     1      -5.739   7.803  33.931  0.00  0.00             0
ATOM    354    O   1     1      -5.668   9.743  34.052  0.00  0.00             0
ATOM    355    H   1     1      -5.008   9.953  34.583  0.00  0.00             0
ATOM    356    H   1     1      -6.467  10.007  34.385  0.00  0.00             0
ATOM    357    O   1     1      -4.206  11.500  32.324  0.00  0.00             0
ATOM    358    H   1     1      -5.029  10.955  32.705  0.00  0.00             0
ATOM    359    H   1     1      -3.318  11.221  32.702  0.00  0.00             0
ATOM    360    O   1     1      -6.277  16.866  34.275  0.00  0.00             0
ATOM    361    H   1     1      -5.971  17.786  34.261  0.00  0.00             0
ATOM    362    H   1     1      -7.244  16.983  34.205  0.00  0.00             0
ATOM    363    O   1     1      -2.560  17.715  34.325  0.00  0.00             0
ATOM    364    H   1     1      -2.175  16.927  34.725  0.00  0.00             0
ATOM    365    H   1     1      -2.188  -0.624  33.497  0.00  0.00             0
ATOM    366    O   1     1      -0.985   3.795  32.825  0.00  0.00             0
ATOM    367    H   1     1      -0.273   3.773  31.956  0.00  0.00             0
ATOM    368    H   1     1      -0.391   3.745  33.495  0.00  0.00             0
ATOM    369    O   1     1      -3.157   6.117  32.834  0.00  0.00             0
ATOM    370    H   1     1      -2.744   5.287  32.808  0.00  0.00             0
ATOM    371    H   1     1      -2.538   6.870  32.561  0.00  0.00             0
ATOM    372    O   1     1      -1.096   7.852  32.234  0.00  0.00             0
ATOM    373    H   1     1      -0.719   7.557  33.000  0.00  0.00             0
ATOM    374    H   1     1      -1.457   8.933  32.411  0.00  0.00             0
ATOM    375    O   1     1      -2.127  10.356  33.275  0.00  0.00             0
ATOM    376    H   1     1      -1.296  10.968  33.355  0.00  0.00             0
ATOM    377    H   1     1      -2.344  10.095  34.067  0.00  0.00             0
ATOM    378    O   1     1      -4.268  13.823  30.675  0.00  0.00             0
ATOM    379    H   1     1      -4.178  13.066  31.046  0.00  0.00             0
ATOM    380    H   1     1      -5.088  14.191  30.822  0.00  0.00             0
ATOM    381    O   1     1     -10.539  -0.274  37.458  0.00  0.00             0
ATOM    382    H   1     1      -9.680  -0.156  37.452  0.00  0.00             0
ATOM    383    H   1     1      -0.511  -0.445  38.390  0.00  0.00             0
ATOM    384    O   1     1     -10.599   1.841  35.566  0.00  0.00             0
ATOM    385    H   1     1     -10.790   1.262  36.307  0.00  0.00             0
ATOM    386    H   1     1       0.589   2.275  35.754  0.00  0.00             0
ATOM    387    O   1     1       0.076   6.400  34.778  0.00  0.00             0
ATOM    388    H   1     1      -9.427   5.904  34.461  0.00  0.00             0
ATOM    389    H   1     1       0.368   7.207  35.143  0.00  0.00             0
ATOM    390    O   1     1      -9.265   9.330  34.819  0.00  0.00             0
ATOM    391    H   1     1      -9.424  10.098  34.482  0.00  0.00             0
ATOM    392    H   1     1       1.232   9.783  35.636  0.00  0.00             0
ATOM    393    O   1     1      -9.142  11.007  37.288  0.00  0.00             0
ATOM    394    H   1     1      -8.398  11.570  36.900  0.00  0.00             0
ATOM    395    H   1     1       1.297  11.065  38.231  0.00  0.00             0
ATOM    396    O   1     1     -11.647  15.662  35.925  0.00  0.00             0
ATOM    397    H   1     1     -11.272  15.321  35.136  0.00  0.00             0
ATOM    398    H   1     1      -0.792  16.308  36.470  0.00  0.00             0
ATOM    399    O   1     1      -8.011   0.605  37.547  0.00  0.00             0
ATOM    400    H   1     1      -7.367  -0.020  37.125  0.00  0.00             0
ATOM    401    H   1     1      -7.882   1.371  37.026  0.00  0.00             0
ATOM    402    O   1     1      -7.796   3.006  35.907  0.00  0.00             0
ATOM    403    H   1     1      -7.394   2.590  35.243  0.00  0.00             0
ATOM    404    H   1     1      -7.047   3.757  36.037  0.00  0.00             0
ATOM    405    O   1     1      -6.339   5.526  35.732  0.00  0.00             0
ATOM    406    H   1     1      -6.204   5.919  34.752  0.00  0.00             0
ATOM    407    H   1     1      -5.758   6.137  36.202  0.00  0.00             0
ATOM    408    O   1     1      -4.712   6.633  37.952  0.00  0.00             0
ATOM    409    H   1     1      -4.666   7.595  38.301  0.00  0.00             0
ATOM    410    H   1     1      -3.746   6.574  37.861  0.00  0.00             0
ATOM    411    O   1     1      -4.984  13.010  34.912  0.00  0.00             0
ATOM    412    H   1     1      -4.758  12.627  34.017  0.00  0.00             0
ATOM    413    H   1     1      -4.203  13.182  35.374  0.00  0.00             0
ATOM    414    O   1     1      -5.338  16.870  36.917  0.00  0.00             0
ATOM    415    H   1     1      -5.599  16.553  36.098  0.00  0.00             0
ATOM    416    H   1     1      -4.659  17.465  36.585  0.00  0.00             0
ATOM    417    O   1     1      -3.824   1.126  36.462  0.00  0.00             0
ATOM    418    H   1     1      -3.478   0.711  35.625  0.00  0.00             0
ATOM    419    H   1     1      -3.430   1.927  36.596  0.00  0.00             0
ATOM    420    O   1     1      -2.682   3.563  35.410  0.00  0.00             0
ATOM    421    H   1     1      -1.864   3.067  35.216  0.00  0.00             0
ATOM    422    H   1     1      -2.398   4.250  36.027  0.00  0.00             0
ATOM    423    O   1     1      -2.444   6.391  36.130  0.00  0.00             0
ATOM    424    H   1     1      -1.622   6.355  35.956  0.00  0.00             0
ATOM    425    H   1     1      -2.892   6.261  35.381  0.00  0.00             0
ATOM    426    O   1     1      -3.330   9.696  35.654  0.00  0.00             0
ATOM    427    H   1     1      -3.097   8.877  36.049  0.00  0.00             0
ATOM    428    H   1     1      -2.696  10.346  36.068  0.00  0.00             0
ATOM    429    O   1     1      -1.749  11.566  36.972  0.00  0.00             0
ATOM    430    H   1     1      -0.799  11.450  36.989  0.00  0.00             0
ATOM    431    H   1     1      -2.066  12.435  37.235  0.00  0.00             0
ATOM    432    O   1     1      -3.403  14.134  36.856  0.00  0.00             0
ATOM    433    H   1     1      -2.718  14.882  36.741  0.00  0.00             0
ATOM    434    H   1     1      -4.026  14.627  37.107  0.00  0.00             0
ATOM    435    O   1     1      -4.447   2.622  15.317  0.00  0.00             0
ATOM    436    H   1     1      -3.600   3.177  15.573  0.00  0.00             0
ATOM    437    H   1     1       5.043   3.014  15.791  0.00  0.00             0
ATOM    438    O   1     1      -5.088   4.818  13.659  0.00  0.00             0
ATOM    439    H   1     1      -4.808   3.906  13.814  0.00  0.00             0
ATOM    440    H   1     1       6.053   5.205  13.937  0.00  0.00             0
ATOM    441    O   1     1       7.073   6.717  17.176  0.00  0.00             0
ATOM    442    H   1     1      -3.513   5.825  17.766  0.00  0.00             0
ATOM    443    H   1     1       7.916   6.913  17.618  0.00  0.00             0
ATOM    444    O   1     1      -2.932  10.124  14.572  0.00  0.00             0
ATOM    445    H   1     1      -2.228   9.519  14.448  0.00  0.00             0
ATOM    446    H   1     1       7.725  10.819  13.904  0.00  0.00             0
ATOM    447    O   1     1       4.890  15.609  14.864  0.00  0.00             0
ATOM    448    H   1     1      -4.681  15.225  14.985  0.00  0.00             0
ATOM    449    H   1     1       4.835  16.501  15.109  0.00  0.00             0
ATOM    450    O   1     1      -4.486  18.123  16.133  0.00  0.00             0
ATOM    451    H   1     1      -3.744  17.861  16.695  0.00  0.00             0
ATOM    452    H   1     1       6.048  18.886  15.654  0.00  0.00             0
ATOM    453    O   1     1      -1.973   3.806  16.156  0.00  0.00             0
ATOM    454    H   1     1      -1.069   3.624  16.206  0.00  0.00             0
ATOM    455    H   1     1      -1.993   4.532  15.489  0.00  0.00             0
ATOM    456    O   1     1      -2.779   5.887  14.756  0.00  0.00             0
ATOM    457    H   1     1      -3.286   6.193  15.606  0.00  0.00             0
ATOM    458    H   1     1      -2.252   6.659  14.469  0.00  0.00             0
ATOM    459    O   1     1       2.187   6.697  16.840  0.00  0.00             0
ATOM    460    H   1     1       2.474   7.499  16.544  0.00  0.00             0
ATOM    461    H   1     1       2.259   5.944  16.058  0.00  0.00             0
ATOM    462    O   1     1      -0.572   7.597  14.140  0.00  0.00             0
ATOM    463    H   1     1       0.189   8.197  13.938  0.00  0.00             0
ATOM    464    H   1     1      -0.021   6.960  14.667  0.00  0.00             0
ATOM    465    O   1     1      -2.879  14.316  14.534  0.00  0.00             0
ATOM    466    H   1     1      -2.259  13.878  13.840  0.00  0.00             0
ATOM    467    H   1     1      -2.698  15.272  14.274  0.00  0.00             0
ATOM    468    O   1     1      -0.853  16.468  14.927  0.00  0.00             0
ATOM    469    H   1     1      -0.157  17.007  14.496  0.00  0.00             0
ATOM    470    H   1     1      -0.315  16.053  15.630  0.00  0.00             0
ATOM    471    O   1     1       0.566   0.829  17.708  0.00  0.00             0
ATOM    472    H   1     1       0.729   1.165  16.760  0.00  0.00             0
ATOM    473    H   1     1       0.849   1.556  18.220  0.00  0.00             0
ATOM    474    O   1     1       2.435   4.665  14.540  0.00  0.00             0
ATOM    475    H   1     1       3.274   4.609  14.152  0.00  0.00             0
ATOM    476    H   1     1       1.657   5.091  14.101  0.00  0.00             0
ATOM    477    O   1     1       1.840   8.643  13.580  0.00  0.00             0
ATOM    478    H   1     1       2.661   8.285  13.261  0.00  0.00             0
ATOM    479    H   1     1       2.164   9.149  14.411  0.00  0.00             0
ATOM    480    O   1     1      -1.000  11.977  13.536  0.00  0.00             0
ATOM    481    H   1     1      -0.441  11.980  14.219  0.00  0.00             0
ATOM    482    H   1     1      -0.582  11.793  12.752  0.00  0.00             0
ATOM    483    O   1     1       3.004  13.890  15.546  0.00  0.00             0
ATOM    484    H   1     1       3.675  14.571  15.178  0.00  0.00             0
ATOM    485    H   1     1       2.412  14.378  16.102  0.00  0.00             0
ATOM    486    O   1     1       1.383  17.855  13.623  0.00  0.00             0
ATOM    487    H   1     1       2.274  17.469  13.689  0.00  0.00             0
ATOM    488    H   1     1       1.528  18.601  14.354  0.00  0.00             0
ATOM    489    O   1     1      -6.743  20.561  17.525  0.00  0.00             0
ATOM    490    H   1     1      -5.933  20.037  17.912  0.00  0.00             0
ATOM    491    H   1     1       3.318   3.505  18.100  0.00  0.00             0
ATOM    492    O   1     1      -3.964   4.821  19.328  0.00  0.00             0
ATOM    493    H   1     1      -4.803   5.078  19.258  0.00  0.00             0
ATOM    494    H   1     1       6.387   3.910  19.210  0.00  0.00             0
ATOM    495    O   1     1       5.125   8.250  18.341  0.00  0.00             0
ATOM    496    H   1     1      -4.272   7.714  18.149  0.00  0.00             0
ATOM    497    H   1     1       4.927   8.857  17.628  0.00  0.00             0
ATOM    498    O   1     1      -5.077   9.831  16.373  0.00  0.00             0
ATOM    499    H   1     1      -4.188   9.687  15.899  0.00  0.00             0
ATOM    500    H   1     1       5.394  10.780  16.815  0.00  0.00             0
ATOM    501    O   1     1      -5.145  12.551  17.208  0.00  0.00             0
ATOM    502    H   1     1      -6.066  12.883  16.788  0.00  0.00             0
ATOM    503    H   1     1       5.343  13.115  18.101  0.00  0.00             0
ATOM    504    O   1     1      -7.061  17.684  17.385  0.00  0.00             0
ATOM    505    H   1     1      -6.235  18.044  17.090  0.00  0.00             0
ATOM    506    H   1     1       2.746  18.356  17.983  0.00  0.00             0
ATOM    507    O   1     1       1.192  20.439  19.731  0.00  0.00             0
ATOM    508    H   1     1       1.732  20.630  20.506  0.00  0.00             0
ATOM    509    H   1     1       0.603   3.314  19.443  0.00  0.00             0
ATOM    510    O   1     1       0.418   5.245  19.644  0.00  0.00             0
ATOM    511    H   1     1       0.110   5.726  18.727  0.00  0.00             0
ATOM    512    H   1     1      -0.339   5.426  20.133  0.00  0.00             0
ATOM    513    O   1     1      -0.692   7.048  17.703  0.00  0.00             0
ATOM    514    H   1     1       0.140   7.072  17.538  0.00  0.00             0
ATOM    515    H   1     1      -0.654   8.165  17.957  0.00  0.00             0
ATOM    516    O   1     1      -0.707   9.832  17.722  0.00  0.00             0
ATOM    517    H   1     1       0.163  10.074  17.656  0.00  0.00             0
ATOM    518    H   1     1      -1.196  10.664  17.244  0.00  0.00             0
ATOM    519    O   1     1      -2.610  12.390  16.851  0.00  0.00             0
ATOM    520    H   1     1      -2.546  13.006  16.083  0.00  0.00             0
ATOM    521    H   1     1      -3.443  12.471  17.052  0.00  0.00             0
ATOM    522    O   1     1      -1.922  17.477  17.389  0.00  0.00             0
ATOM    523    H   1     1      -1.653  17.046  16.440  0.00  0.00             0
ATOM    524    H   1     1      -0.840  17.976  17.488  0.00  0.00             0
ATOM    525    O   1     1       4.157  16.402  22.184  0.00  0.00             0
ATOM    526    H   1     1       4.617  16.777  22.789  0.00  0.00             0
ATOM    527    H   1     1       3.091  -1.652  22.471  0.00  0.00             0
ATOM    528    O   1     1       1.662   2.026  15.378  0.00  0.00             0
ATOM    529    H   1     1       1.587   2.914  14.839  0.00  0.00             0
ATOM    530    H   1     1       2.491   2.240  15.970  0.00  0.00             0
ATOM    531    O   1     1       3.652   5.416  18.872  0.00  0.00             0
ATOM    532    H   1     1       3.128   5.939  18.176  0.00  0.00             0
ATOM    533    H   1     1       3.326   5.493  19.746  0.00  0.00             0
ATOM    534    O   1     1       2.653   9.176  16.216  0.00  0.00             0
ATOM    535    H   1     1       3.553   9.413  16.150  0.00  0.00             0
ATOM    536    H   1     1       2.388   9.687  16.962  0.00  0.00             0
ATOM    537    O   1     1       0.620  12.488  15.634  0.00  0.00             0
ATOM    538    H   1     1      -0.157  13.056  15.976  0.00  0.00             0
ATOM    539    H   1     1       1.626  13.104  15.571  0.00  0.00             0
ATOM    540    O   1     1       1.254  15.472  16.982  0.00  0.00             0
ATOM    541    H   1     1       1.754  16.363  17.042  0.00  0.00             0
ATOM    542    H   1     1       0.878  15.424  17.851  0.00  0.00             0
ATOM    543    O   1     1      -3.705   0.319  22.841  0.00  0.00             0
ATOM    544    H   1     1      -3.311   0.978  22.402  0.00  0.00             0
ATOM    545    H   1     1       6.430   0.392  23.882  0.00  0.00             0
ATOM    546    O   1     1      -5.980   6.419  23.198  0.00  0.00             0
ATOM    547    H   1     1      -6.937   6.395  22.828  0.00  0.00             0
ATOM    548    H   1     1       4.719   6.884  22.564  0.00  0.00             0
ATOM    549    O   1     1       5.638   7.928  21.168  0.00  0.00             0
ATOM    550    H   1     1      -4.483   8.196  20.368  0.00  0.00             0
ATOM    551    H   1     1       6.046   8.571  21.776  0.00  0.00             0
ATOM    552    O   1     1      -4.141  10.364  22.525  0.00  0.00             0
ATOM    553    H   1     1      -3.566  11.005  22.072  0.00  0.00             0
ATOM    554    H   1     1       5.216  10.942  22.504  0.00  0.00             0
ATOM    555    O   1     1       5.154  14.082  19.580  0.00  0.00             0
ATOM    556    H   1     1      -5.392  14.957  19.111  0.00  0.00             0
ATOM    557    H   1     1       5.519  14.234  20.613  0.00  0.00             0
ATOM    558    O   1     1      -5.489  17.029  19.430  0.00  0.00             0
ATOM    559    H   1     1      -6.206  16.694  18.815  0.00  0.00             0
ATOM    560    H   1     1       4.462  16.901  20.324  0.00  0.00             0
ATOM    561    O   1     1      -4.505   1.764  18.849  0.00  0.00             0
ATOM    562    H   1     1      -3.668   1.662  18.821  0.00  0.00             0
ATOM    563    H   1     1      -4.682   0.832  18.945  0.00  0.00             0
ATOM    564    O   1     1      -1.923   5.431  21.040  0.00  0.00             0
ATOM    565    H   1     1      -2.682   5.208  20.496  0.00  0.00             0
ATOM    566    H   1     1      -1.975   6.275  21.576  0.00  0.00             0
ATOM    567    O   1     1      -1.387   8.021  22.202  0.00  0.00             0
ATOM    568    H   1     1      -1.452   8.543  22.896  0.00  0.00             0
ATOM    569    H   1     1      -0.744   8.509  21.767  0.00  0.00             0
ATOM    570    O   1     1      -0.041   9.666  20.637  0.00  0.00             0
ATOM    571    H   1     1      -0.472   9.557  19.750  0.00  0.00             0
ATOM    572    H   1     1       0.982   9.705  20.690  0.00  0.00             0
ATOM    573    O   1     1      -1.497  13.740  19.331  0.00  0.00             0
ATOM    574    H   1     1      -1.717  13.303  18.524  0.00  0.00             0
ATOM    575    H   1     1      -1.920  14.652  19.321  0.00  0.00             0
ATOM    576    O   1     1      -2.532  16.371  19.749  0.00  0.00             0
ATOM    577    H   1     1      -2.042  17.045  18.903  0.00  0.00             0
ATOM    578    H   1     1      -3.414  16.578  19.776  0.00  0.00             0
ATOM    579    O   1     1       2.478   3.128  21.991  0.00  0.00             0
ATOM    580    H   1     1       3.359   2.843  22.392  0.00  0.00             0
ATOM    581    H   1     1       2.133   3.988  21.879  0.00  0.00             0
ATOM    582    O   1     1       2.237   6.100  21.271  0.00  0.00             0
ATOM    583    H   1     1       1.583   6.507  21.729  0.00  0.00             0
ATOM    584    H   1     1       1.633   5.849  20.704  0.00  0.00             0
ATOM    585    O   1     1       3.067   8.989  20.406  0.00  0.00             0
ATOM    586    H   1     1       3.372   9.243  21.397  0.00  0.00             0
ATOM    587    H   1     1       3.946   8.390  20.137  0.00  0.00             0
ATOM    588    O   1     1       2.148  10.605  18.243  0.00  0.00             0
ATOM    589    H   1     1       2.454  10.105  18.979  0.00  0.00             0
ATOM    590    H   1     1       2.364  11.646  18.570  0.00  0.00             0
ATOM    591    O   1     1       2.834  12.640  19.997  0.00  0.00             0
ATOM    592    H   1     1       3.566  13.262  19.939  0.00  0.00             0
ATOM    593    H   1     1       2.081  13.374  19.924  0.00  0.00             0
ATOM    594    O   1     1       0.856  14.926  19.776  0.00  0.00             0
ATOM    595    H   1     1       0.779  15.851  20.155  0.00  0.00             0
ATOM    596    H   1     1       0.036  14.369  19.712  0.00  0.00             0
ATOM    597    O   1     1      -6.587   0.001  25.710  0.00  0.00             0
ATOM    598    H   1     1      -5.578   0.284  25.558  0.00  0.00             0
ATOM    599    H   1     1       3.160   0.639  26.205  0.00  0.00             0
ATOM    600    O   1     1      -7.956   2.108  26.921  0.00  0.00             0
ATOM    601    H   1     1      -7.379   2.986  26.771  0.00  0.00             0
ATOM    602    H   1     1       2.762   1.344  27.636  0.00  0.00             0
ATOM    603    O   1     1       2.603   9.392  23.402  0.00  0.00             0
ATOM    604    H   1     1      -6.779   9.104  23.874  0.00  0.00             0
ATOM    605    H   1     1       2.768  10.315  23.202  0.00  0.00             0
ATOM    606    O   1     1      -4.880  13.859  24.832  0.00  0.00             0
ATOM    607    H   1     1      -4.392  13.431  25.274  0.00  0.00             0
ATOM    608    H   1     1       5.495  13.709  23.942  0.00  0.00             0
ATOM    609    O   1     1       5.974  14.261  22.015  0.00  0.00             0
ATOM    610    H   1     1      -4.861  15.035  21.826  0.00  0.00             0
ATOM    611    H   1     1       6.742  14.716  22.212  0.00  0.00             0
ATOM    612    O   1     1      -8.965  16.529  25.636  0.00  0.00             0
ATOM    613    H   1     1      -8.854  15.610  25.584  0.00  0.00             0
ATOM    614    H   1     1       2.349  16.692  25.488  0.00  0.00             0
ATOM    615    O   1     1      -2.557   3.007  22.387  0.00  0.00             0
ATOM    616    H   1     1      -1.919   2.724  23.004  0.00  0.00             0
ATOM    617    H   1     1      -2.028   3.753  21.787  0.00  0.00             0
ATOM    618    O   1     1      -3.597   4.968  24.025  0.00  0.00             0
ATOM    619    H   1     1      -3.108   4.626  23.251  0.00  0.00             0
ATOM    620    H   1     1      -4.596   5.010  23.616  0.00  0.00             0
ATOM    621    O   1     1      -5.483   9.141  25.363  0.00  0.00             0
ATOM    622    H   1     1      -4.969   9.933  25.598  0.00  0.00             0
ATOM    623    H   1     1      -4.974   8.405  25.362  0.00  0.00             0
ATOM    624    O   1     1      -1.764  11.716  21.376  0.00  0.00             0
ATOM    625    H   1     1      -1.666  12.546  20.778  0.00  0.00             0
ATOM    626    H   1     1      -0.995  11.261  20.887  0.00  0.00             0
ATOM    627    O   1     1      -1.970  15.976  22.570  0.00  0.00             0
ATOM    628    H   1     1      -2.631  16.632  22.596  0.00  0.00             0
ATOM    629    H   1     1      -1.686  16.148  21.636  0.00  0.00             0
ATOM    630    O   1     1       0.805  18.445  21.356  0.00  0.00             0
ATOM    631    H   1     1       0.792  19.115  20.675  0.00  0.00             0
ATOM    632    H   1     1       0.248  18.844  22.085  0.00  0.00             0
ATOM    633    O   1     1       0.001   2.528  23.356  0.00  0.00             0
ATOM    634    H   1     1       0.950   2.852  22.988  0.00  0.00             0
ATOM    635    H   1     1      -0.007   2.968  24.143  0.00  0.00             0
ATOM    636    O   1     1      -0.051   3.168  25.884  0.00  0.00             0
ATOM    637    H   1     1       0.687   2.510  26.237  0.00  0.00             0
ATOM    638    H   1     1       0.542   4.228  26.005  0.00  0.00             0
ATOM    639    O   1     1       1.015   7.396  23.454  0.00  0.00             0
ATOM    640    H   1     1       1.718   8.272  23.286  0.00  0.00             0
ATOM    641    H   1     1       0.142   7.705  23.044  0.00  0.00             0
ATOM    642    O   1     1       3.870  11.802  22.364  0.00  0.00             0
ATOM    643    H   1     1       3.344  12.117  21.535  0.00  0.00             0
ATOM    644    H   1     1       3.316  12.228  22.989  0.00  0.00             0
ATOM    645    O   1     1       1.876  12.958  23.570  0.00  0.00             0
ATOM    646    H   1     1       1.857  12.979  24.466  0.00  0.00             0
ATOM    647    H   1     1       1.520  13.722  22.955  0.00  0.00             0
ATOM    648    O   1     1       1.578  15.885  22.685  0.00  0.00             0
ATOM    649    H   1     1       1.505  15.858  23.697  0.00  0.00             0
ATOM    650    H   1     1       0.974  16.677  22.382  0.00  0.00             0
ATOM    651    O   1     1      -8.392  16.706  30.055  0.00  0.00             0
ATOM    652    H   1     1      -7.973  15.955  30.381  0.00  0.00             0
ATOM    653    H   1     1       2.759  -0.778  29.751  0.00  0.00             0
ATOM    654    O   1     1      -6.895   1.019  29.388  0.00  0.00             0
ATOM    655    H   1     1      -5.986   0.729  29.566  0.00  0.00             0
ATOM    656    H   1     1       2.971   1.728  29.969  0.00  0.00             0
ATOM    657    O   1     1       2.991   9.128  27.472  0.00  0.00             0
ATOM    658    H   1     1      -6.661   9.067  26.856  0.00  0.00             0
ATOM    659    H   1     1       3.624   9.620  28.246  0.00  0.00             0
ATOM    660    O   1     1      -4.481  11.757  26.824  0.00  0.00             0
ATOM    661    H   1     1      -4.296  12.527  27.441  0.00  0.00             0
ATOM    662    H   1     1       6.265  10.961  27.176  0.00  0.00             0
ATOM    663    O   1     1       1.810  13.820  26.272  0.00  0.00             0
ATOM    664    H   1     1      -7.469  13.719  26.456  0.00  0.00             0
ATOM    665    H   1     1       1.520  13.052  26.877  0.00  0.00             0
ATOM    666    O   1     1     -10.175  17.539  28.137  0.00  0.00             0
ATOM    667    H   1     1      -9.748  17.623  27.128  0.00  0.00             0
ATOM    668    H   1     1       0.641  16.995  28.803  0.00  0.00             0
ATOM    669    O   1     1      -3.687  20.502  28.833  0.00  0.00             0
ATOM    670    H   1     1      -2.795  20.376  28.809  0.00  0.00             0
ATOM    671    H   1     1      -3.979   2.998  27.837  0.00  0.00             0
ATOM    672    O   1     1      -4.216   3.513  26.163  0.00  0.00             0
ATOM    673    H   1     1      -5.176   3.853  26.291  0.00  0.00             0
ATOM    674    H   1     1      -3.799   4.081  25.550  0.00  0.00             0
ATOM    675    O   1     1      -3.336   7.088  25.559  0.00  0.00             0
ATOM    676    H   1     1      -3.361   6.277  24.901  0.00  0.00             0
ATOM    677    H   1     1      -2.631   7.631  25.024  0.00  0.00             0
ATOM    678    O   1     1      -2.239   9.495  24.362  0.00  0.00             0
ATOM    679    H   1     1      -1.628  10.031  24.399  0.00  0.00             0
ATOM    680    H   1     1      -2.880  10.073  23.916  0.00  0.00             0
ATOM    681    O   1     1      -6.108  15.237  26.951  0.00  0.00             0
ATOM    682    H   1     1      -5.985  15.104  26.040  0.00  0.00             0
ATOM    683    H   1     1      -6.290  16.178  26.876  0.00  0.00             0
ATOM    684    O   1     1      -3.775  18.329  25.612  0.00  0.00             0
ATOM    685    H   1     1      -3.296  17.780  26.143  0.00  0.00             0
ATOM    686    H   1     1      -3.588  19.114  25.944  0.00  0.00             0
ATOM    687    O   1     1      -1.039  19.894  28.312  0.00  0.00             0
ATOM    688    H   1     1      -0.442  18.949  28.303  0.00  0.00             0
ATOM    689    H   1     1      -0.961   2.365  27.416  0.00  0.00             0
ATOM    690    O   1     1       1.236   5.450  25.479  0.00  0.00             0
ATOM    691    H   1     1       1.142   6.036  24.759  0.00  0.00             0
ATOM    692    H   1     1       1.398   6.141  26.163  0.00  0.00             0
ATOM    693    O   1     1       1.508   7.002  27.645  0.00  0.00             0
ATOM    694    H   1     1       2.121   7.721  27.789  0.00  0.00             0
ATOM    695    H   1     1       0.753   6.987  28.147  0.00  0.00             0
ATOM    696    O   1     1      -0.173  11.213  24.913  0.00  0.00             0
ATOM    697    H   1     1       0.552  11.492  24.343  0.00  0.00             0
ATOM    698    H   1     1      -0.560  11.958  24.807  0.00  0.00             0
ATOM    699    O   1     1      -1.312  13.863  24.929  0.00  0.00             0
ATOM    700    H   1     1      -1.756  14.297  25.633  0.00  0.00             0
ATOM    701    H   1     1      -1.432  14.365  24.143  0.00  0.00             0
ATOM    702    O   1     1      -2.046  16.091  26.971  0.00  0.00             0
ATOM    703    H   1     1      -1.280  16.319  27.564  0.00  0.00             0
ATOM    704    H   1     1      -2.597  15.435  27.582  0.00  0.00             0
ATOM    705   Al   1     1       5.718  12.825   7.735  0.00  0.00             0
ATOM    706   Al   1     1       3.276   8.537   7.721  0.00  0.00             0
ATOM    707   Al   1     1       3.227  14.515   7.737  0.00  0.00             0
ATOM    708   Al   1     1       5.658   9.974   7.874  0.00  0.00             0
ATOM    709   Si   1     1       1.563  14.364  10.621  0.00  0.00             0
ATOM    710   Si   1     1       3.862   9.769  10.513  0.00  0.00             0
ATOM    711   Si   1     1       4.136  15.892  10.566  0.00  0.00             0
ATOM    712   Si   1     1       6.368  11.311  10.628  0.00  0.00             0
ATOM    713    O   1     1       6.734  14.175   9.030  0.00  0.00             0
ATOM    714    O   1     1       4.015   9.684   8.856  0.00  0.00             0
ATOM    715    O   1     1       6.184  11.370   8.981  0.00  0.00             0
ATOM    716    O   1     1       3.930  15.976   8.951  0.00  0.00             0
ATOM    717    O   1     1       6.378  12.794  11.063  0.00  0.00             0
ATOM    718    O   1     1       4.126  17.389  11.033  0.00  0.00             0
ATOM    719    O   1     1       5.472  15.252  10.895  0.00  0.00             0
ATOM    720    O   1     1       2.724  10.771  10.738  0.00  0.00             0
ATOM    721    O   1     1       5.180  10.448  11.182  0.00  0.00             0
ATOM    722    O   1     1       2.813  15.173  11.004  0.00  0.00             0
ATOM    723    O   1     1       6.526   8.635   8.879  0.00  0.00             0
ATOM    724    O   1     1       4.200  13.315   8.910  0.00  0.00             0
ATOM    725    O   1     1       2.514  15.874   6.812  0.00  0.00             0
ATOM    726    O   1     1       4.897  11.505   6.888  0.00  0.00             0
ATOM    727    O   1     1       7.447  12.920   6.963  0.00  0.00             0
ATOM    728    O   1     1       4.739   8.794   6.573  0.00  0.00             0
ATOM    729    O   1     1       7.194   9.889   6.768  0.00  0.00             0
ATOM    730    O   1     1       5.022  14.361   6.657  0.00  0.00             0
ATOM    731    H   1     1       5.988  16.954   8.585  0.00  0.00             0
ATOM    732    H   1     1       4.002  12.911   9.737  0.00  0.00             0
ATOM    733    H   1     1       6.673  15.711   6.623  0.00  0.00             0
ATOM    734    H   1     1       3.845  11.294   6.962  0.00  0.00             0
ATOM    735    H   1     1       7.777  12.073   7.107  0.00  0.00             0
ATOM    736    H   1     1       5.128  17.416   5.727  0.00  0.00             0
ATOM    737    H   1     1       5.286  14.470   5.648  0.00  0.00             0
ATOM    738    H   1     1       7.250  10.638   6.138  0.00  0.00             0
ATOM    739   Al   1     1       7.512  12.875   0.702  0.00  0.00             0
ATOM    740   Al   1     1       4.910   8.374   0.381  0.00  0.00             0
ATOM    741   Al   1     1       4.937  14.379   0.642  0.00  0.00             0
ATOM    742   Al   1     1       7.525   9.927   0.616  0.00  0.00             0
ATOM    743   Si   1     1       3.216  14.294   3.387  0.00  0.00             0
ATOM    744   Si   1     1       5.725   9.846   3.383  0.00  0.00             0
ATOM    745   Si   1     1       5.804  15.741   3.333  0.00  0.00             0
ATOM    746   Si   1     1       8.255  11.333   3.400  0.00  0.00             0
ATOM    747    O   1     1       8.509  14.248   1.709  0.00  0.00             0
ATOM    748    O   1     1       5.876   9.831   1.730  0.00  0.00             0
ATOM    749    O   1     1       8.254  11.490   1.796  0.00  0.00             0
ATOM    750    O   1     1       5.546  15.833   1.752  0.00  0.00             0
ATOM    751    O   1     1       8.333  12.821   3.789  0.00  0.00             0
ATOM    752    O   1     1       5.715  17.277   3.786  0.00  0.00             0
ATOM    753    O   1     1       7.127  15.069   3.660  0.00  0.00             0
ATOM    754    O   1     1       4.440  10.627   3.727  0.00  0.00             0
ATOM    755    O   1     1       7.097  10.575   3.807  0.00  0.00             0
ATOM    756    O   1     1       4.542  14.976   3.778  0.00  0.00             0
ATOM    757    O   1     1       8.410   8.598   1.729  0.00  0.00             0
ATOM    758    O   1     1       5.858  13.007   1.580  0.00  0.00             0
ATOM    759    O   1     1       4.286  15.903  -0.517  0.00  0.00             0
ATOM    760    O   1     1       6.850  11.490  -0.508  0.00  0.00             0
ATOM    761    O   1     1       9.191  13.011  -0.529  0.00  0.00             0
ATOM    762    O   1     1       6.603   8.503  -0.446  0.00  0.00             0
ATOM    763    O   1     1       9.072   9.788  -0.338  0.00  0.00             0
ATOM    764    O   1     1       6.735  14.322  -0.373  0.00  0.00             0
ATOM    765    H   1     1       8.066  16.534   1.570  0.00  0.00             0
ATOM    766    H   1     1       5.370  12.268   1.941  0.00  0.00             0
ATOM    767    H   1     1       8.658  15.938  -1.096  0.00  0.00             0
ATOM    768    H   1     1       6.918  11.598  -1.489  0.00  0.00             0
ATOM    769    H   1     1       9.188  12.834  -1.465  0.00  0.00             0
ATOM    770    H   1     1       6.542  17.697  -1.612  0.00  0.00             0
ATOM    771    H   1     1       6.896  15.247  -0.360  0.00  0.00             0
ATOM    772    H   1     1       9.733  10.568  -0.432  0.00  0.00             0
ATOM    773   Al   1     1       5.694   4.240   7.688  0.00  0.00             0
ATOM    774   Al   1     1       3.178  -0.390   7.733  0.00  0.00             0
ATOM    775   Al   1     1       3.031   5.507   7.753  0.00  0.00             0
ATOM    776   Al   1     1       5.754   1.207   7.674  0.00  0.00             0
ATOM    777   Si   1     1       1.349   5.326  10.446  0.00  0.00             0
ATOM    778   Si   1     1       3.951   1.036  10.479  0.00  0.00             0
ATOM    779   Si   1     1       3.871   6.857  10.577  0.00  0.00             0
ATOM    780   Si   1     1       6.466   2.537  10.572  0.00  0.00             0
ATOM    781    O   1     1       6.739   5.390   8.821  0.00  0.00             0
ATOM    782    O   1     1       4.059   0.924   8.833  0.00  0.00             0
ATOM    783    O   1     1       6.375   2.584   8.905  0.00  0.00             0
ATOM    784    O   1     1       3.731   6.936   8.904  0.00  0.00             0
ATOM    785    O   1     1       6.579   4.067  11.027  0.00  0.00             0
ATOM    786    O   1     1       3.691   8.295  11.076  0.00  0.00             0
ATOM    787    O   1     1       5.309   6.367  10.691  0.00  0.00             0
ATOM    788    O   1     1       2.663   1.720  10.849  0.00  0.00             0
ATOM    789    O   1     1       5.161   1.840  10.960  0.00  0.00             0
ATOM    790    O   1     1       2.657   5.997  10.880  0.00  0.00             0
ATOM    791    O   1     1       6.664  -0.310   8.859  0.00  0.00             0
ATOM    792    O   1     1       4.007   4.216   8.692  0.00  0.00             0
ATOM    793    O   1     1       2.324   7.224   6.658  0.00  0.00             0
ATOM    794    O   1     1       4.798   2.611   6.660  0.00  0.00             0
ATOM    795    O   1     1       7.306   4.198   6.599  0.00  0.00             0
ATOM    796    O   1     1       4.994  -0.234   6.712  0.00  0.00             0
ATOM    797    O   1     1       7.475   1.086   6.772  0.00  0.00             0
ATOM    798    O   1     1       4.735   5.468   6.592  0.00  0.00             0
ATOM    799    H   1     1       6.168   7.881   9.282  0.00  0.00             0
ATOM    800    H   1     1       3.513   3.321   8.807  0.00  0.00             0
ATOM    801    H   1     1       6.537   7.054   6.756  0.00  0.00             0
ATOM    802    H   1     1       3.800   2.515   6.706  0.00  0.00             0
ATOM    803    H   1     1       7.774   3.462   6.371  0.00  0.00             0
ATOM    804    H   1     1       5.009   8.740   5.566  0.00  0.00             0
ATOM    805    H   1     1       4.452   5.647   5.612  0.00  0.00             0
ATOM    806    H   1     1       7.452   0.467   6.015  0.00  0.00             0
ATOM    807   Al   1     1       7.601   3.947   0.614  0.00  0.00             0
ATOM    808   Al   1     1       4.849  -0.386   0.381  0.00  0.00             0
ATOM    809   Al   1     1       4.902   5.637   0.244  0.00  0.00             0
ATOM    810   Al   1     1       7.500   1.045   0.534  0.00  0.00             0
ATOM    811   Si   1     1       3.296   5.358   3.114  0.00  0.00             0
ATOM    812   Si   1     1       5.730   0.808   3.180  0.00  0.00             0
ATOM    813   Si   1     1       5.742   6.840   3.169  0.00  0.00             0
ATOM    814   Si   1     1       8.303   2.504   3.312  0.00  0.00             0
ATOM    815    O   1     1       8.646   5.118   1.610  0.00  0.00             0
ATOM    816    O   1     1       5.921   0.712   1.590  0.00  0.00             0
ATOM    817    O   1     1       8.194   2.452   1.685  0.00  0.00             0
ATOM    818    O   1     1       5.585   6.910   1.503  0.00  0.00             0
ATOM    819    O   1     1       8.204   3.955   3.786  0.00  0.00             0
ATOM    820    O   1     1       5.635   8.325   3.756  0.00  0.00             0
ATOM    821    O   1     1       7.137   6.221   3.541  0.00  0.00             0
ATOM    822    O   1     1       4.462   1.580   3.444  0.00  0.00             0
ATOM    823    O   1     1       7.038   1.571   3.696  0.00  0.00             0
ATOM    824    O   1     1       4.518   6.054   3.660  0.00  0.00             0
ATOM    825    O   1     1       8.377  -0.382   1.483  0.00  0.00             0
ATOM    826    O   1     1       6.047   4.043   1.714  0.00  0.00             0
ATOM    827    O   1     1       4.185   7.098  -0.820  0.00  0.00             0
ATOM    828    O   1     1       6.897   2.518  -0.626  0.00  0.00             0
ATOM    829    O   1     1       9.109   4.171  -0.761  0.00  0.00             0
ATOM    830    O   1     1       6.369  -0.372  -0.714  0.00  0.00             0
ATOM    831    O   1     1       9.054   0.926  -0.576  0.00  0.00             0
ATOM    832    O   1     1       6.552   5.438  -0.485  0.00  0.00             0
ATOM    833    H   1     1       7.962   7.942   2.253  0.00  0.00             0
ATOM    834    H   1     1       5.479   3.940   2.516  0.00  0.00             0
ATOM    835    H   1     1       9.034   6.788  -1.434  0.00  0.00             0
ATOM    836    H   1     1       5.961   2.461  -1.026  0.00  0.00             0
ATOM    837    H   1     1       8.839   4.017  -1.663  0.00  0.00             0
ATOM    838    H   1     1       7.478   8.336  -0.958  0.00  0.00             0
ATOM    839    H   1     1       7.291   5.613  -0.997  0.00  0.00             0
ATOM    840    H   1     1       9.460   1.623  -0.943  0.00  0.00             0
ATOM    841   Al   1     1       0.667  12.974   7.762  0.00  0.00             0
ATOM    842   Al   1     1      -1.972   8.642   7.816  0.00  0.00             0
ATOM    843   Al   1     1      -1.921  14.375   7.794  0.00  0.00             0
ATOM    844   Al   1     1       0.566  10.011   7.769  0.00  0.00             0
ATOM    845   Si   1     1      -3.664  14.335  10.562  0.00  0.00             0
ATOM    846   Si   1     1      -1.167   9.919  10.661  0.00  0.00             0
ATOM    847   Si   1     1      -1.095  15.814  10.659  0.00  0.00             0
ATOM    848   Si   1     1       1.325  11.406  10.530  0.00  0.00             0
ATOM    849    O   1     1       1.643  14.217   8.995  0.00  0.00             0
ATOM    850    O   1     1      -1.037   9.837   9.050  0.00  0.00             0
ATOM    851    O   1     1       1.190  11.453   8.937  0.00  0.00             0
ATOM    852    O   1     1      -1.286  15.787   9.071  0.00  0.00             0
ATOM    853    O   1     1       1.378  12.905  11.035  0.00  0.00             0
ATOM    854    O   1     1      -1.325  17.343  11.056  0.00  0.00             0
ATOM    855    O   1     1       0.313  15.217  10.892  0.00  0.00             0
ATOM    856    O   1     1      -2.483  10.782  10.940  0.00  0.00             0
ATOM    857    O   1     1       0.027  10.647  11.169  0.00  0.00             0
ATOM    858    O   1     1      -2.311  14.926  11.138  0.00  0.00             0
ATOM    859    O   1     1       1.281   8.516   8.930  0.00  0.00             0
ATOM    860    O   1     1      -0.978  13.102   8.890  0.00  0.00             0
ATOM    861    O   1     1       7.638  15.849   6.860  0.00  0.00             0
ATOM    862    O   1     1      -0.136  11.494   6.755  0.00  0.00             0
ATOM    863    O   1     1       2.417  13.174   6.639  0.00  0.00             0
ATOM    864    O   1     1      -0.492   8.794   6.597  0.00  0.00             0
ATOM    865    O   1     1       2.188   9.929   6.847  0.00  0.00             0
ATOM    866    O   1     1      -0.346  14.290   6.651  0.00  0.00             0
ATOM    867    H   1     1       0.979  16.951   9.357  0.00  0.00             0
ATOM    868    H   1     1      -1.024  12.721   9.829  0.00  0.00             0
ATOM    869    H   1     1       1.904  16.339   6.354  0.00  0.00             0
ATOM    870    H   1     1      -0.584  11.683   6.087  0.00  0.00             0
ATOM    871    H   1     1       2.889  12.603   5.917  0.00  0.00             0
ATOM    872    H   1     1       0.080  16.855   5.862  0.00  0.00             0
ATOM    873    H   1     1      -0.038  14.550   5.844  0.00  0.00             0
ATOM    874    H   1     1       2.243  10.072   5.763  0.00  0.00             0
ATOM    875   Al   1     1       2.308  12.847   0.542  0.00  0.00             0
ATOM    876   Al   1     1      -0.211   8.310   0.658  0.00  0.00             0
ATOM    877   Al   1     1      -0.232  14.495   0.479  0.00  0.00             0
ATOM    878   Al   1     1       2.304   9.948   0.558  0.00  0.00             0
ATOM    879   Si   1     1      -1.862  14.342   3.364  0.00  0.00             0
ATOM    880   Si   1     1       0.630   9.830   3.455  0.00  0.00             0
ATOM    881   Si   1     1       0.625  15.910   3.181  0.00  0.00             0
ATOM    882   Si   1     1       3.124  11.286   3.472  0.00  0.00             0
ATOM    883    O   1     1       3.284  14.077   1.713  0.00  0.00             0
ATOM    884    O   1     1       0.713   9.700   1.851  0.00  0.00             0
ATOM    885    O   1     1       2.941  11.368   1.783  0.00  0.00             0
ATOM    886    O   1     1       0.514  15.925   1.644  0.00  0.00             0
ATOM    887    O   1     1       3.127  12.755   3.874  0.00  0.00             0
ATOM    888    O   1     1       0.682  17.345   3.575  0.00  0.00             0
ATOM    889    O   1     1       1.967  15.122   3.603  0.00  0.00             0
ATOM    890    O   1     1      -0.684  10.611   3.778  0.00  0.00             0
ATOM    891    O   1     1       1.919  10.533   3.988  0.00  0.00             0
ATOM    892    O   1     1      -0.568  15.087   3.746  0.00  0.00             0
ATOM    893    O   1     1       3.254   8.479   1.665  0.00  0.00             0
ATOM    894    O   1     1       0.665  12.980   1.471  0.00  0.00             0
ATOM    895    O   1     1       9.421  15.859  -0.545  0.00  0.00             0
ATOM    896    O   1     1       1.605  11.280  -0.483  0.00  0.00             0
ATOM    897    O   1     1       4.036  13.158  -0.644  0.00  0.00             0
ATOM    898    O   1     1       1.309   8.505  -0.440  0.00  0.00             0
ATOM    899    O   1     1       4.024   9.814  -0.404  0.00  0.00             0
ATOM    900    O   1     1       1.695  14.377  -0.562  0.00  0.00             0
ATOM    901    H   1     1       2.545  16.960   1.730  0.00  0.00             0
ATOM    902    H   1     1       0.330  12.203   1.876  0.00  0.00             0
ATOM    903    H   1     1       4.293  15.949  -1.453  0.00  0.00             0
ATOM    904    H   1     1       1.301  11.420  -1.267  0.00  0.00             0
ATOM    905    H   1     1       4.446  12.399  -1.021  0.00  0.00             0
ATOM    906    H   1     1       1.560  16.979  -1.115  0.00  0.00             0
ATOM    907    H   1     1       2.430  14.886  -0.136  0.00  0.00             0
ATOM    908    H   1     1       4.725  10.437  -0.593  0.00  0.00             0
ATOM    909   Al   1     1       0.519   3.884   7.575  0.00  0.00             0
ATOM    910   Al   1     1      -2.017  -0.622   7.843  0.00  0.00             0
ATOM    911   Al   1     1      -2.084   5.544   7.615  0.00  0.00             0
ATOM    912   Al   1     1       0.587   0.986   7.802  0.00  0.00             0
ATOM    913   Si   1     1      -3.700   5.461  10.466  0.00  0.00             0
ATOM    914   Si   1     1      -1.232   0.917  10.647  0.00  0.00             0
ATOM    915   Si   1     1      -1.200   6.932  10.525  0.00  0.00             0
ATOM    916   Si   1     1       1.239   2.376  10.486  0.00  0.00             0
ATOM    917    O   1     1       1.473   5.284   8.800  0.00  0.00             0
ATOM    918    O   1     1      -0.970   0.692   8.931  0.00  0.00             0
ATOM    919    O   1     1       1.148   2.440   8.940  0.00  0.00             0
ATOM    920    O   1     1      -1.298   7.116   8.932  0.00  0.00             0
ATOM    921    O   1     1       1.325   3.893  10.985  0.00  0.00             0
ATOM    922    O   1     1      -1.170   8.439  11.135  0.00  0.00             0
ATOM    923    O   1     1       0.127   6.244  10.827  0.00  0.00             0
ATOM    924    O   1     1      -2.522   1.855  10.805  0.00  0.00             0
ATOM    925    O   1     1       0.058   1.570  11.065  0.00  0.00             0
ATOM    926    O   1     1      -2.422   6.168  10.959  0.00  0.00             0
ATOM    927    O   1     1       1.511  -0.378   8.739  0.00  0.00             0
ATOM    928    O   1     1      -1.106   3.879   8.792  0.00  0.00             0
ATOM    929    O   1     1       7.453   7.205   6.810  0.00  0.00             0
ATOM    930    O   1     1      -0.122   2.432   6.654  0.00  0.00             0
ATOM    931    O   1     1       2.153   4.281   6.497  0.00  0.00             0
ATOM    932    O   1     1      -0.318  -0.371   6.621  0.00  0.00             0
ATOM    933    O   1     1       2.425   0.867   6.500  0.00  0.00             0
ATOM    934    O   1     1      -0.499   5.194   6.598  0.00  0.00             0
ATOM    935    H   1     1       0.733   7.857   8.613  0.00  0.00             0
ATOM    936    H   1     1      -1.645   3.289   9.227  0.00  0.00             0
ATOM    937    H   1     1       1.476   6.781   6.474  0.00  0.00             0
ATOM    938    H   1     1      -0.994   2.148   6.671  0.00  0.00             0
ATOM    939    H   1     1       2.473   3.827   5.664  0.00  0.00             0
ATOM    940    H   1     1      -0.047   8.440   5.688  0.00  0.00             0
ATOM    941    H   1     1      -0.495   5.364   5.599  0.00  0.00             0
ATOM    942    H   1     1       2.663   1.064   5.722  0.00  0.00             0
ATOM    943   Al   1     1       2.326   3.937   0.400  0.00  0.00             0
ATOM    944   Al   1     1      -0.306  -0.407   0.294  0.00  0.00             0
ATOM    945   Al   1     1      -0.230   5.511   0.541  0.00  0.00             0
ATOM    946   Al   1     1       2.254   1.063   0.485  0.00  0.00             0
ATOM    947   Si   1     1      -1.937   5.301   3.163  0.00  0.00             0
ATOM    948   Si   1     1       0.587   0.986   3.229  0.00  0.00             0
ATOM    949   Si   1     1       0.618   6.870   3.358  0.00  0.00             0
ATOM    950   Si   1     1       3.099   2.366   3.268  0.00  0.00             0
ATOM    951    O   1     1       3.407   5.255   1.552  0.00  0.00             0
ATOM    952    O   1     1       0.666   0.970   1.625  0.00  0.00             0
ATOM    953    O   1     1       2.916   2.371   1.661  0.00  0.00             0
ATOM    954    O   1     1       0.322   6.916   1.724  0.00  0.00             0
ATOM    955    O   1     1       3.164   3.863   3.650  0.00  0.00             0
ATOM    956    O   1     1       0.555   8.321   3.981  0.00  0.00             0
ATOM    957    O   1     1       2.016   6.134   3.415  0.00  0.00             0
ATOM    958    O   1     1      -0.705   1.720   3.583  0.00  0.00             0
ATOM    959    O   1     1       1.870   1.644   3.787  0.00  0.00             0
ATOM    960    O   1     1      -0.548   5.989   3.768  0.00  0.00             0
ATOM    961    O   1     1       3.176  -0.328   1.386  0.00  0.00             0
ATOM    962    O   1     1       0.665   3.976   1.585  0.00  0.00             0
ATOM    963    O   1     1       9.319   7.054  -0.476  0.00  0.00             0
ATOM    964    O   1     1       1.450   2.499  -0.620  0.00  0.00             0
ATOM    965    O   1     1       3.916   4.202  -0.750  0.00  0.00             0
ATOM    966    O   1     1       1.328  -0.275  -0.552  0.00  0.00             0
ATOM    967    O   1     1       3.895   0.886  -0.680  0.00  0.00             0
ATOM    968    O   1     1       1.451   5.379  -0.351  0.00  0.00             0
ATOM    969    H   1     1       2.799   7.853   2.265  0.00  0.00             0
ATOM    970    H   1     1       0.200   3.225   1.870  0.00  0.00             0
ATOM    971    H   1     1       4.151   7.255  -1.798  0.00  0.00             0
ATOM    972    H   1     1       0.460   2.722  -0.819  0.00  0.00             0
ATOM    973    H   1     1       4.023   3.437  -1.408  0.00  0.00             0
ATOM    974    H   1     1       1.928   8.213  -1.021  0.00  0.00             0
ATOM    975    H   1     1       1.991   5.960  -0.867  0.00  0.00             0
ATOM    976    H   1     1       4.172   1.093  -1.619  0.00  0.00             0
END
