# Supplementary material for: Competing Nuclear Quantum Effects and Hydrogen-Bond Jumps in Hydrated Kaolinite
Source: J Phys Chem Lett. 2023 Feb 6;14(6):1542–7. doi: 10.1021/acs.jpclett.2c03896 (PMC9940297; doi:10.1021/acs.jpclett.2c03896)
Supplement: Supplementary file 1 — jz2c03896_si_001.zip [file jz2c03896_si_001.zip › Clay_NQEs_HBond_Jumps_SI/silica-surface/QM/equil-2/init.09.pdb]

TITLE     Step:       20000  Bead:       9 positions{angstrom}  cell{angstrom}
CRYST1   10.307   17.884   76.812  91.93 105.05  89.80 P 1           1
ATOM      1   Al   1     1      -9.014   1.775  43.604  0.00  0.00             0
ATOM      2   Al   1     1      -6.455   6.315  43.479  0.00  0.00             0
ATOM      3   Al   1     1      -6.331   0.290  43.232  0.00  0.00             0
ATOM      4   Al   1     1      -8.988   4.839  43.420  0.00  0.00             0
ATOM      5   Si   1     1      -4.715   0.454  40.505  0.00  0.00             0
ATOM      6   Si   1     1      -7.291   4.936  40.779  0.00  0.00             0
ATOM      7   Si   1     1      -7.229  -1.159  40.586  0.00  0.00             0
ATOM      8   Si   1     1      -9.732   3.310  40.733  0.00  0.00             0
ATOM      9    O   1     1      -9.996   0.352  42.237  0.00  0.00             0
ATOM     10    O   1     1      -7.372   5.091  42.405  0.00  0.00             0
ATOM     11    O   1     1      -9.627   3.164  42.340  0.00  0.00             0
ATOM     12    O   1     1      -7.009  -1.153  42.097  0.00  0.00             0
ATOM     13    O   1     1      -9.855   1.823  40.168  0.00  0.00             0
ATOM     14    O   1     1      -7.128  -2.673  40.103  0.00  0.00             0
ATOM     15    O   1     1      -8.578  -0.438  40.270  0.00  0.00             0
ATOM     16    O   1     1      -6.075   4.088  40.365  0.00  0.00             0
ATOM     17    O   1     1      -8.650   4.240  40.253  0.00  0.00             0
ATOM     18    O   1     1      -6.001  -0.237  40.015  0.00  0.00             0
ATOM     19    O   1     1      -9.975   5.988  42.415  0.00  0.00             0
ATOM     20    O   1     1      -7.319   1.610  42.262  0.00  0.00             0
ATOM     21    O   1     1      -5.702  -1.337  44.260  0.00  0.00             0
ATOM     22    O   1     1      -8.075   3.316  44.475  0.00  0.00             0
ATOM     23    O   1     1     -10.559   1.572  44.548  0.00  0.00             0
ATOM     24    O   1     1      -8.097   6.046  44.600  0.00  0.00             0
ATOM     25    O   1     1     -10.652   5.001  44.669  0.00  0.00             0
ATOM     26    O   1     1      -8.030   0.351  44.437  0.00  0.00             0
ATOM     27    H   1     1      -9.286  -1.929  42.542  0.00  0.00             0
ATOM     28    H   1     1      -7.156   2.106  41.539  0.00  0.00             0
ATOM     29    H   1     1     -10.742  -1.961  45.090  0.00  0.00             0
ATOM     30    H   1     1      -7.060   3.682  44.270  0.00  0.00             0
ATOM     31    H   1     1     -10.888   1.638  45.367  0.00  0.00             0
ATOM     32    H   1     1      -8.023  -2.393  45.425  0.00  0.00             0
ATOM     33    H   1     1      -8.200  -0.563  44.751  0.00  0.00             0
ATOM     34    H   1     1     -10.487   4.392  45.477  0.00  0.00             0
ATOM     35   Al   1     1     -11.056   1.585  50.926  0.00  0.00             0
ATOM     36   Al   1     1      -8.251   5.902  50.855  0.00  0.00             0
ATOM     37   Al   1     1      -8.328   0.146  50.715  0.00  0.00             0
ATOM     38   Al   1     1     -10.851   4.735  50.798  0.00  0.00             0
ATOM     39   Si   1     1      -6.354   0.175  47.953  0.00  0.00             0
ATOM     40   Si   1     1      -9.130   4.658  48.159  0.00  0.00             0
ATOM     41   Si   1     1      -9.067  -1.263  47.945  0.00  0.00             0
ATOM     42   Si   1     1     -11.705   3.195  48.084  0.00  0.00             0
ATOM     43    O   1     1     -11.758   0.431  49.658  0.00  0.00             0
ATOM     44    O   1     1      -9.199   4.863  49.686  0.00  0.00             0
ATOM     45    O   1     1     -11.527   3.211  49.763  0.00  0.00             0
ATOM     46    O   1     1      -8.919  -1.338  49.664  0.00  0.00             0
ATOM     47    O   1     1     -11.563   1.785  47.555  0.00  0.00             0
ATOM     48    O   1     1      -9.267  -2.790  47.618  0.00  0.00             0
ATOM     49    O   1     1     -10.311  -0.511  47.698  0.00  0.00             0
ATOM     50    O   1     1      -7.948   3.701  47.856  0.00  0.00             0
ATOM     51    O   1     1     -10.458   4.062  47.636  0.00  0.00             0
ATOM     52    O   1     1      -7.729  -0.477  47.516  0.00  0.00             0
ATOM     53    O   1     1     -11.821   6.179  49.822  0.00  0.00             0
ATOM     54    O   1     1      -9.018   1.543  49.594  0.00  0.00             0
ATOM     55    O   1     1      -7.727  -1.560  51.947  0.00  0.00             0
ATOM     56    O   1     1     -10.075   3.169  52.072  0.00  0.00             0
ATOM     57    O   1     1     -12.536   1.550  51.958  0.00  0.00             0
ATOM     58    O   1     1      -9.802   5.993  52.026  0.00  0.00             0
ATOM     59    O   1     1     -12.484   4.708  51.924  0.00  0.00             0
ATOM     60    O   1     1     -10.032   0.277  51.910  0.00  0.00             0
ATOM     61    H   1     1     -11.389  -2.128  49.016  0.00  0.00             0
ATOM     62    H   1     1      -8.456   2.118  49.149  0.00  0.00             0
ATOM     63    H   1     1     -11.799  -1.333  52.258  0.00  0.00             0
ATOM     64    H   1     1     -10.048   3.601  52.855  0.00  0.00             0
ATOM     65    H   1     1     -13.472   1.522  52.105  0.00  0.00             0
ATOM     66    H   1     1      -9.830  -2.630  52.716  0.00  0.00             0
ATOM     67    H   1     1     -10.029   0.054  52.776  0.00  0.00             0
ATOM     68    H   1     1     -12.598   3.866  52.343  0.00  0.00             0
ATOM     69   Al   1     1      -8.986  10.669  43.605  0.00  0.00             0
ATOM     70   Al   1     1      -6.528  15.100  43.240  0.00  0.00             0
ATOM     71   Al   1     1      -6.357   9.393  43.431  0.00  0.00             0
ATOM     72   Al   1     1      -9.050  13.596  43.514  0.00  0.00             0
ATOM     73   Si   1     1      -4.588   9.396  40.660  0.00  0.00             0
ATOM     74   Si   1     1      -7.150  13.765  40.644  0.00  0.00             0
ATOM     75   Si   1     1      -7.213   7.921  40.694  0.00  0.00             0
ATOM     76   Si   1     1      -9.724  12.347  40.678  0.00  0.00             0
ATOM     77    O   1     1      -9.942   9.637  42.227  0.00  0.00             0
ATOM     78    O   1     1      -7.371  13.871  42.316  0.00  0.00             0
ATOM     79    O   1     1      -9.583  12.280  42.210  0.00  0.00             0
ATOM     80    O   1     1      -7.054   7.996  42.327  0.00  0.00             0
ATOM     81    O   1     1      -9.835  10.871  40.001  0.00  0.00             0
ATOM     82    O   1     1      -7.336   6.390  40.313  0.00  0.00             0
ATOM     83    O   1     1      -8.506   8.599  40.346  0.00  0.00             0
ATOM     84    O   1     1      -5.800  13.104  40.236  0.00  0.00             0
ATOM     85    O   1     1      -8.408  13.013  40.057  0.00  0.00             0
ATOM     86    O   1     1      -5.868   8.586  40.229  0.00  0.00             0
ATOM     87    O   1     1      -9.868  15.097  42.488  0.00  0.00             0
ATOM     88    O   1     1      -7.386  10.828  42.435  0.00  0.00             0
ATOM     89    O   1     1      -5.699   7.779  44.475  0.00  0.00             0
ATOM     90    O   1     1      -8.329  12.127  44.567  0.00  0.00             0
ATOM     91    O   1     1     -10.517  10.262  44.676  0.00  0.00             0
ATOM     92    O   1     1      -8.077  15.141  44.475  0.00  0.00             0
ATOM     93    O   1     1     -10.612  13.701  44.588  0.00  0.00             0
ATOM     94    O   1     1      -7.968   9.474  44.570  0.00  0.00             0
ATOM     95    H   1     1      -9.543   6.194  41.630  0.00  0.00             0
ATOM     96    H   1     1      -7.281  11.751  42.494  0.00  0.00             0
ATOM     97    H   1     1     -10.236   8.160  45.267  0.00  0.00             0
ATOM     98    H   1     1      -7.677  12.060  45.206  0.00  0.00             0
ATOM     99    H   1     1     -11.072  10.947  45.070  0.00  0.00             0
ATOM    100    H   1     1      -8.585   6.034  45.423  0.00  0.00             0
ATOM    101    H   1     1      -7.760   8.515  44.992  0.00  0.00             0
ATOM    102    H   1     1     -10.886  13.005  45.404  0.00  0.00             0
ATOM    103   Al   1     1     -10.752  10.618  50.862  0.00  0.00             0
ATOM    104   Al   1     1      -8.370  15.014  50.777  0.00  0.00             0
ATOM    105   Al   1     1      -8.262   8.942  50.748  0.00  0.00             0
ATOM    106   Al   1     1     -10.943  13.509  50.752  0.00  0.00             0
ATOM    107   Si   1     1      -6.452   9.222  47.736  0.00  0.00             0
ATOM    108   Si   1     1      -9.202  13.612  48.049  0.00  0.00             0
ATOM    109   Si   1     1      -8.947   7.592  47.939  0.00  0.00             0
ATOM    110   Si   1     1     -11.564  11.965  48.013  0.00  0.00             0
ATOM    111    O   1     1     -11.852   9.131  49.539  0.00  0.00             0
ATOM    112    O   1     1      -9.352  13.693  49.654  0.00  0.00             0
ATOM    113    O   1     1     -11.500  12.059  49.601  0.00  0.00             0
ATOM    114    O   1     1      -8.718   7.617  49.488  0.00  0.00             0
ATOM    115    O   1     1     -11.464  10.558  47.479  0.00  0.00             0
ATOM    116    O   1     1      -8.820   6.169  47.541  0.00  0.00             0
ATOM    117    O   1     1     -10.387   8.196  47.701  0.00  0.00             0
ATOM    118    O   1     1      -7.839  12.938  47.628  0.00  0.00             0
ATOM    119    O   1     1     -10.418  12.852  47.380  0.00  0.00             0
ATOM    120    O   1     1      -7.749   8.438  47.320  0.00  0.00             0
ATOM    121    O   1     1     -11.814  14.901  49.556  0.00  0.00             0
ATOM    122    O   1     1      -9.310  10.337  49.565  0.00  0.00             0
ATOM    123    O   1     1      -7.573   7.501  51.899  0.00  0.00             0
ATOM    124    O   1     1     -10.099  12.011  51.918  0.00  0.00             0
ATOM    125    O   1     1     -12.359  10.313  51.799  0.00  0.00             0
ATOM    126    O   1     1      -9.931  14.896  51.760  0.00  0.00             0
ATOM    127    O   1     1     -12.536  13.665  51.744  0.00  0.00             0
ATOM    128    O   1     1      -9.932   9.050  51.806  0.00  0.00             0
ATOM    129    H   1     1     -11.401   7.080  49.676  0.00  0.00             0
ATOM    130    H   1     1      -9.189  10.522  48.707  0.00  0.00             0
ATOM    131    H   1     1     -12.869   7.500  52.934  0.00  0.00             0
ATOM    132    H   1     1     -10.179  11.804  52.832  0.00  0.00             0
ATOM    133    H   1     1     -12.869  10.541  52.554  0.00  0.00             0
ATOM    134    H   1     1     -10.098   6.341  52.818  0.00  0.00             0
ATOM    135    H   1     1     -10.457   8.325  52.169  0.00  0.00             0
ATOM    136    H   1     1     -13.385  13.231  52.313  0.00  0.00             0
ATOM    137   Al   1     1      -3.859   1.797  43.457  0.00  0.00             0
ATOM    138   Al   1     1      -1.220   6.208  43.544  0.00  0.00             0
ATOM    139   Al   1     1      -1.263   0.291  43.451  0.00  0.00             0
ATOM    140   Al   1     1      -3.842   4.775  43.504  0.00  0.00             0
ATOM    141   Si   1     1       0.417   0.361  40.616  0.00  0.00             0
ATOM    142   Si   1     1      -2.200   4.857  40.798  0.00  0.00             0
ATOM    143   Si   1     1      -2.134  -1.070  40.526  0.00  0.00             0
ATOM    144   Si   1     1      -4.706   3.463  40.680  0.00  0.00             0
ATOM    145    O   1     1      -4.754   0.577  42.219  0.00  0.00             0
ATOM    146    O   1     1      -2.300   5.002  42.397  0.00  0.00             0
ATOM    147    O   1     1      -4.491   3.471  42.332  0.00  0.00             0
ATOM    148    O   1     1      -2.082  -1.242  42.198  0.00  0.00             0
ATOM    149    O   1     1      -4.786   1.950  40.207  0.00  0.00             0
ATOM    150    O   1     1      -2.217  -2.570  40.046  0.00  0.00             0
ATOM    151    O   1     1      -3.402  -0.292  40.226  0.00  0.00             0
ATOM    152    O   1     1      -0.835   3.943  40.476  0.00  0.00             0
ATOM    153    O   1     1      -3.393   4.054  40.234  0.00  0.00             0
ATOM    154    O   1     1      -0.866  -0.317  40.099  0.00  0.00             0
ATOM    155    O   1     1      -4.789   6.283  42.373  0.00  0.00             0
ATOM    156    O   1     1      -2.103   1.623  42.274  0.00  0.00             0
ATOM    157    O   1     1     -10.963  -1.295  44.430  0.00  0.00             0
ATOM    158    O   1     1      -3.060   3.354  44.510  0.00  0.00             0
ATOM    159    O   1     1      -5.440   1.654  44.397  0.00  0.00             0
ATOM    160    O   1     1      -2.875   6.197  44.678  0.00  0.00             0
ATOM    161    O   1     1      -5.455   4.914  44.535  0.00  0.00             0
ATOM    162    O   1     1      -2.917   0.397  44.384  0.00  0.00             0
ATOM    163    H   1     1      -4.111  -2.048  41.883  0.00  0.00             0
ATOM    164    H   1     1      -2.064   2.250  41.372  0.00  0.00             0
ATOM    165    H   1     1      -4.811  -1.521  44.420  0.00  0.00             0
ATOM    166    H   1     1      -2.015   3.103  44.763  0.00  0.00             0
ATOM    167    H   1     1      -6.006   1.831  45.110  0.00  0.00             0
ATOM    168    H   1     1      -2.877  -3.435  45.284  0.00  0.00             0
ATOM    169    H   1     1      -3.281  -0.414  44.789  0.00  0.00             0
ATOM    170    H   1     1      -5.682   4.541  45.598  0.00  0.00             0
ATOM    171   Al   1     1      -5.678   1.521  50.874  0.00  0.00             0
ATOM    172   Al   1     1      -3.075   6.143  50.821  0.00  0.00             0
ATOM    173   Al   1     1      -3.111  -0.096  50.612  0.00  0.00             0
ATOM    174   Al   1     1      -5.718   4.600  50.814  0.00  0.00             0
ATOM    175   Si   1     1      -1.308   0.282  47.970  0.00  0.00             0
ATOM    176   Si   1     1      -4.090   4.756  47.998  0.00  0.00             0
ATOM    177   Si   1     1      -3.792  -1.446  47.783  0.00  0.00             0
ATOM    178   Si   1     1      -6.547   3.131  48.057  0.00  0.00             0
ATOM    179    O   1     1      -6.583   0.132  49.605  0.00  0.00             0
ATOM    180    O   1     1      -4.153   4.984  49.617  0.00  0.00             0
ATOM    181    O   1     1      -6.336   3.002  49.752  0.00  0.00             0
ATOM    182    O   1     1      -3.665  -1.482  49.525  0.00  0.00             0
ATOM    183    O   1     1      -6.273   1.703  47.534  0.00  0.00             0
ATOM    184    O   1     1      -3.711  -2.816  47.154  0.00  0.00             0
ATOM    185    O   1     1      -5.161  -0.644  47.527  0.00  0.00             0
ATOM    186    O   1     1      -2.730   3.880  47.938  0.00  0.00             0
ATOM    187    O   1     1      -5.319   4.030  47.571  0.00  0.00             0
ATOM    188    O   1     1      -2.608  -0.501  47.459  0.00  0.00             0
ATOM    189    O   1     1      -6.637   5.901  49.822  0.00  0.00             0
ATOM    190    O   1     1      -3.918   1.364  49.756  0.00  0.00             0
ATOM    191    O   1     1     -12.665  -1.300  51.737  0.00  0.00             0
ATOM    192    O   1     1      -5.127   3.051  52.009  0.00  0.00             0
ATOM    193    O   1     1      -7.405   1.334  51.951  0.00  0.00             0
ATOM    194    O   1     1      -4.861   5.804  52.003  0.00  0.00             0
ATOM    195    O   1     1      -7.380   4.687  51.898  0.00  0.00             0
ATOM    196    O   1     1      -4.838   0.198  51.919  0.00  0.00             0
ATOM    197    H   1     1      -6.276  -1.875  49.474  0.00  0.00             0
ATOM    198    H   1     1      -3.574   2.174  49.391  0.00  0.00             0
ATOM    199    H   1     1      -7.351  -1.393  52.804  0.00  0.00             0
ATOM    200    H   1     1      -4.799   2.571  52.667  0.00  0.00             0
ATOM    201    H   1     1      -7.970   1.963  51.970  0.00  0.00             0
ATOM    202    H   1     1      -5.359  -2.263  52.112  0.00  0.00             0
ATOM    203    H   1     1      -4.686  -0.702  52.080  0.00  0.00             0
ATOM    204    H   1     1      -7.652   4.051  52.699  0.00  0.00             0
ATOM    205   Al   1     1      -3.696  10.811  43.396  0.00  0.00             0
ATOM    206   Al   1     1      -1.386  15.270  43.193  0.00  0.00             0
ATOM    207   Al   1     1      -1.308   9.121  43.590  0.00  0.00             0
ATOM    208   Al   1     1      -3.958  13.723  43.368  0.00  0.00             0
ATOM    209   Si   1     1       0.525   9.416  40.633  0.00  0.00             0
ATOM    210   Si   1     1      -1.993  13.782  40.537  0.00  0.00             0
ATOM    211   Si   1     1      -2.037   7.792  40.755  0.00  0.00             0
ATOM    212   Si   1     1      -4.520  12.322  40.469  0.00  0.00             0
ATOM    213    O   1     1      -4.743   9.484  42.295  0.00  0.00             0
ATOM    214    O   1     1      -2.158  13.962  42.150  0.00  0.00             0
ATOM    215    O   1     1      -4.335  12.312  42.125  0.00  0.00             0
ATOM    216    O   1     1      -1.847   7.749  42.395  0.00  0.00             0
ATOM    217    O   1     1      -4.547  10.836  40.150  0.00  0.00             0
ATOM    218    O   1     1      -2.006   6.283  40.314  0.00  0.00             0
ATOM    219    O   1     1      -3.359   8.478  40.397  0.00  0.00             0
ATOM    220    O   1     1      -0.669  13.054  40.353  0.00  0.00             0
ATOM    221    O   1     1      -3.205  12.930  40.055  0.00  0.00             0
ATOM    222    O   1     1      -0.705   8.585  40.274  0.00  0.00             0
ATOM    223    O   1     1      -4.716  15.052  42.259  0.00  0.00             0
ATOM    224    O   1     1      -2.183  10.553  42.287  0.00  0.00             0
ATOM    225    O   1     1     -10.783   7.680  44.678  0.00  0.00             0
ATOM    226    O   1     1      -2.911  12.223  44.378  0.00  0.00             0
ATOM    227    O   1     1      -5.410  10.684  44.525  0.00  0.00             0
ATOM    228    O   1     1      -2.924  14.979  44.480  0.00  0.00             0
ATOM    229    O   1     1      -5.409  13.788  44.504  0.00  0.00             0
ATOM    230    O   1     1      -2.889   9.341  44.501  0.00  0.00             0
ATOM    231    H   1     1      -4.337   7.106  42.333  0.00  0.00             0
ATOM    232    H   1     1      -1.934  11.270  41.673  0.00  0.00             0
ATOM    233    H   1     1      -4.810   7.642  45.072  0.00  0.00             0
ATOM    234    H   1     1      -2.048  12.711  44.146  0.00  0.00             0
ATOM    235    H   1     1      -5.619  10.872  45.518  0.00  0.00             0
ATOM    236    H   1     1      -2.922   5.847  45.634  0.00  0.00             0
ATOM    237    H   1     1      -3.107   8.857  45.275  0.00  0.00             0
ATOM    238    H   1     1      -5.676  13.378  45.218  0.00  0.00             0
ATOM    239   Al   1     1      -5.644  10.416  50.524  0.00  0.00             0
ATOM    240   Al   1     1      -3.038  15.044  50.615  0.00  0.00             0
ATOM    241   Al   1     1      -3.073   9.130  50.728  0.00  0.00             0
ATOM    242   Al   1     1      -5.705  13.510  50.646  0.00  0.00             0
ATOM    243   Si   1     1      -1.316   9.086  47.940  0.00  0.00             0
ATOM    244   Si   1     1      -3.839  13.605  47.757  0.00  0.00             0
ATOM    245   Si   1     1      -3.849   7.656  47.950  0.00  0.00             0
ATOM    246   Si   1     1      -6.442  12.187  47.867  0.00  0.00             0
ATOM    247    O   1     1      -6.583   9.269  49.443  0.00  0.00             0
ATOM    248    O   1     1      -4.071  13.790  49.403  0.00  0.00             0
ATOM    249    O   1     1      -6.199  11.973  49.493  0.00  0.00             0
ATOM    250    O   1     1      -3.815   7.593  49.555  0.00  0.00             0
ATOM    251    O   1     1      -6.427  10.747  47.288  0.00  0.00             0
ATOM    252    O   1     1      -3.916   6.192  47.331  0.00  0.00             0
ATOM    253    O   1     1      -5.224   8.369  47.520  0.00  0.00             0
ATOM    254    O   1     1      -2.619  12.617  47.576  0.00  0.00             0
ATOM    255    O   1     1      -5.252  13.019  47.331  0.00  0.00             0
ATOM    256    O   1     1      -2.644   8.439  47.435  0.00  0.00             0
ATOM    257    O   1     1      -6.543  14.983  49.658  0.00  0.00             0
ATOM    258    O   1     1      -3.986  10.473  49.614  0.00  0.00             0
ATOM    259    O   1     1     -12.974   7.571  52.033  0.00  0.00             0
ATOM    260    O   1     1      -5.090  12.155  51.713  0.00  0.00             0
ATOM    261    O   1     1      -7.343  10.445  51.731  0.00  0.00             0
ATOM    262    O   1     1      -4.654  14.865  51.688  0.00  0.00             0
ATOM    263    O   1     1      -7.388  13.531  51.478  0.00  0.00             0
ATOM    264    O   1     1      -4.849   9.227  51.750  0.00  0.00             0
ATOM    265    H   1     1      -6.209   6.668  49.562  0.00  0.00             0
ATOM    266    H   1     1      -3.419  11.249  49.647  0.00  0.00             0
ATOM    267    H   1     1      -6.968   7.558  52.719  0.00  0.00             0
ATOM    268    H   1     1      -4.776  12.005  52.696  0.00  0.00             0
ATOM    269    H   1     1      -7.656  11.303  52.265  0.00  0.00             0
ATOM    270    H   1     1      -4.514   6.203  52.630  0.00  0.00             0
ATOM    271    H   1     1      -5.293   8.613  52.373  0.00  0.00             0
ATOM    272    H   1     1      -8.113  12.790  51.224  0.00  0.00             0
ATOM    273    O   1     1      -9.315   0.740  31.743  0.00  0.00             0
ATOM    274    H   1     1      -9.188   0.174  30.986  0.00  0.00             0
ATOM    275    H   1     1       1.650   1.492  31.560  0.00  0.00             0
ATOM    276    O   1     1      -7.487   2.935  31.147  0.00  0.00             0
ATOM    277    H   1     1      -6.518   3.201  31.206  0.00  0.00             0
ATOM    278    H   1     1       2.414   3.605  31.965  0.00  0.00             0
ATOM    279    O   1     1       4.958   6.829  30.138  0.00  0.00             0
ATOM    280    H   1     1      -4.674   6.992  29.611  0.00  0.00             0
ATOM    281    H   1     1       4.882   7.578  30.736  0.00  0.00             0
ATOM    282    O   1     1      -2.918   9.739  28.405  0.00  0.00             0
ATOM    283    H   1     1      -2.849   8.674  28.554  0.00  0.00             0
ATOM    284    H   1     1       8.217  10.124  28.688  0.00  0.00             0
ATOM    285    O   1     1      -5.627  10.294  29.710  0.00  0.00             0
ATOM    286    H   1     1      -4.923  10.162  29.256  0.00  0.00             0
ATOM    287    H   1     1       4.949  10.753  30.336  0.00  0.00             0
ATOM    288    O   1     1     -11.781  18.046  31.758  0.00  0.00             0
ATOM    289    H   1     1     -10.816  18.194  31.913  0.00  0.00             0
ATOM    290    H   1     1      -1.835  18.778  31.369  0.00  0.00             0
ATOM    291    O   1     1      -4.521   0.607  30.507  0.00  0.00             0
ATOM    292    H   1     1      -3.941   1.060  29.760  0.00  0.00             0
ATOM    293    H   1     1      -4.221   1.067  31.169  0.00  0.00             0
ATOM    294    O   1     1      -4.895   4.335  30.884  0.00  0.00             0
ATOM    295    H   1     1      -4.560   3.966  30.004  0.00  0.00             0
ATOM    296    H   1     1      -5.016   5.324  30.651  0.00  0.00             0
ATOM    297    O   1     1      -2.974   6.919  28.427  0.00  0.00             0
ATOM    298    H   1     1      -2.759   7.046  27.392  0.00  0.00             0
ATOM    299    H   1     1      -2.269   6.259  28.929  0.00  0.00             0
ATOM    300    O   1     1      -0.273  11.420  29.590  0.00  0.00             0
ATOM    301    H   1     1       0.182  11.236  28.744  0.00  0.00             0
ATOM    302    H   1     1      -0.492  12.331  29.460  0.00  0.00             0
ATOM    303    O   1     1      -3.803  14.186  28.126  0.00  0.00             0
ATOM    304    H   1     1      -4.571  14.600  27.689  0.00  0.00             0
ATOM    305    H   1     1      -4.087  14.001  29.082  0.00  0.00             0
ATOM    306    O   1     1      -5.921  16.018  31.698  0.00  0.00             0
ATOM    307    H   1     1      -5.620  16.880  31.261  0.00  0.00             0
ATOM    308    H   1     1      -5.705  16.173  32.673  0.00  0.00             0
ATOM    309    O   1     1       0.189   3.900  30.159  0.00  0.00             0
ATOM    310    H   1     1      -0.170   3.454  29.477  0.00  0.00             0
ATOM    311    H   1     1       1.006   3.342  30.225  0.00  0.00             0
ATOM    312    O   1     1       3.606   4.495  26.550  0.00  0.00             0
ATOM    313    H   1     1       2.938   5.063  25.968  0.00  0.00             0
ATOM    314    H   1     1       3.631   4.968  27.365  0.00  0.00             0
ATOM    315    O   1     1      -0.409   6.595  29.716  0.00  0.00             0
ATOM    316    H   1     1      -0.236   5.764  29.896  0.00  0.00             0
ATOM    317    H   1     1      -0.386   7.058  30.607  0.00  0.00             0
ATOM    318    O   1     1       1.249  11.098  27.445  0.00  0.00             0
ATOM    319    H   1     1       0.392  10.788  26.888  0.00  0.00             0
ATOM    320    H   1     1       1.920  10.349  27.474  0.00  0.00             0
ATOM    321    O   1     1       1.944  11.431  31.130  0.00  0.00             0
ATOM    322    H   1     1       2.078  10.617  30.725  0.00  0.00             0
ATOM    323    H   1     1       1.089  11.464  30.593  0.00  0.00             0
ATOM    324    O   1     1      -1.691  15.080  31.692  0.00  0.00             0
ATOM    325    H   1     1      -1.513  15.872  31.344  0.00  0.00             0
ATOM    326    H   1     1      -2.666  14.790  31.469  0.00  0.00             0
ATOM    327    O   1     1      -9.375  17.315  34.356  0.00  0.00             0
ATOM    328    H   1     1      -9.442  17.684  33.543  0.00  0.00             0
ATOM    329    H   1     1       0.290  -0.046  35.060  0.00  0.00             0
ATOM    330    O   1     1      -8.416   4.398  33.323  0.00  0.00             0
ATOM    331    H   1     1      -7.693   4.591  34.110  0.00  0.00             0
ATOM    332    H   1     1       2.126   5.068  32.667  0.00  0.00             0
ATOM    333    O   1     1       2.490   6.248  31.508  0.00  0.00             0
ATOM    334    H   1     1      -7.448   6.251  30.607  0.00  0.00             0
ATOM    335    H   1     1       3.225   6.494  32.138  0.00  0.00             0
ATOM    336    O   1     1      -9.756  11.826  33.357  0.00  0.00             0
ATOM    337    H   1     1      -9.047  11.650  32.600  0.00  0.00             0
ATOM    338    H   1     1       0.550  12.711  33.364  0.00  0.00             0
ATOM    339    O   1     1       3.003  11.901  35.226  0.00  0.00             0
ATOM    340    H   1     1      -6.331  12.199  35.237  0.00  0.00             0
ATOM    341    H   1     1       2.728  12.441  34.540  0.00  0.00             0
ATOM    342    O   1     1     -10.391  14.693  33.827  0.00  0.00             0
ATOM    343    H   1     1     -11.039  14.768  33.220  0.00  0.00             0
ATOM    344    H   1     1       0.543  15.387  34.001  0.00  0.00             0
ATOM    345    O   1     1      -5.831  19.584  34.352  0.00  0.00             0
ATOM    346    H   1     1      -5.169  19.562  34.935  0.00  0.00             0
ATOM    347    H   1     1      -5.378   2.152  33.487  0.00  0.00             0
ATOM    348    O   1     1      -3.892   2.378  32.420  0.00  0.00             0
ATOM    349    H   1     1      -3.174   2.806  32.756  0.00  0.00             0
ATOM    350    H   1     1      -4.539   2.976  32.169  0.00  0.00             0
ATOM    351    O   1     1      -5.869   6.889  33.352  0.00  0.00             0
ATOM    352    H   1     1      -5.035   6.479  33.035  0.00  0.00             0
ATOM    353    H   1     1      -5.815   7.766  33.744  0.00  0.00             0
ATOM    354    O   1     1      -5.686   9.688  34.098  0.00  0.00             0
ATOM    355    H   1     1      -4.881   9.956  34.541  0.00  0.00             0
ATOM    356    H   1     1      -6.514  10.086  34.445  0.00  0.00             0
ATOM    357    O   1     1      -4.188  11.493  32.332  0.00  0.00             0
ATOM    358    H   1     1      -5.047  10.965  32.763  0.00  0.00             0
ATOM    359    H   1     1      -3.406  11.166  32.746  0.00  0.00             0
ATOM    360    O   1     1      -6.252  16.866  34.299  0.00  0.00             0
ATOM    361    H   1     1      -6.013  17.797  34.221  0.00  0.00             0
ATOM    362    H   1     1      -7.248  16.979  34.228  0.00  0.00             0
ATOM    363    O   1     1      -2.552  17.705  34.297  0.00  0.00             0
ATOM    364    H   1     1      -2.261  16.870  34.650  0.00  0.00             0
ATOM    365    H   1     1      -2.231  -0.415  33.371  0.00  0.00             0
ATOM    366    O   1     1      -1.005   3.815  32.786  0.00  0.00             0
ATOM    367    H   1     1      -0.250   3.894  32.071  0.00  0.00             0
ATOM    368    H   1     1      -0.337   3.792  33.414  0.00  0.00             0
ATOM    369    O   1     1      -3.173   6.124  32.774  0.00  0.00             0
ATOM    370    H   1     1      -2.677   5.306  33.011  0.00  0.00             0
ATOM    371    H   1     1      -2.520   6.824  32.506  0.00  0.00             0
ATOM    372    O   1     1      -1.102   7.829  32.227  0.00  0.00             0
ATOM    373    H   1     1      -0.630   7.553  32.879  0.00  0.00             0
ATOM    374    H   1     1      -1.385   8.748  32.464  0.00  0.00             0
ATOM    375    O   1     1      -2.086  10.403  33.289  0.00  0.00             0
ATOM    376    H   1     1      -1.345  10.921  33.419  0.00  0.00             0
ATOM    377    H   1     1      -2.435   9.976  34.180  0.00  0.00             0
ATOM    378    O   1     1      -4.259  13.837  30.661  0.00  0.00             0
ATOM    379    H   1     1      -4.327  13.009  31.168  0.00  0.00             0
ATOM    380    H   1     1      -5.054  14.210  30.702  0.00  0.00             0
ATOM    381    O   1     1     -10.530  -0.295  37.426  0.00  0.00             0
ATOM    382    H   1     1      -9.660  -0.034  37.481  0.00  0.00             0
ATOM    383    H   1     1      -0.494  -0.374  38.371  0.00  0.00             0
ATOM    384    O   1     1     -10.546   1.808  35.604  0.00  0.00             0
ATOM    385    H   1     1     -10.753   1.250  36.250  0.00  0.00             0
ATOM    386    H   1     1       0.641   2.284  35.763  0.00  0.00             0
ATOM    387    O   1     1       0.072   6.427  34.752  0.00  0.00             0
ATOM    388    H   1     1      -9.517   5.885  34.362  0.00  0.00             0
ATOM    389    H   1     1       0.410   7.266  34.991  0.00  0.00             0
ATOM    390    O   1     1      -9.240   9.337  34.812  0.00  0.00             0
ATOM    391    H   1     1      -9.423  10.135  34.386  0.00  0.00             0
ATOM    392    H   1     1       1.195   9.685  35.676  0.00  0.00             0
ATOM    393    O   1     1      -9.134  10.998  37.285  0.00  0.00             0
ATOM    394    H   1     1      -8.501  11.453  36.768  0.00  0.00             0
ATOM    395    H   1     1       1.355  11.038  38.293  0.00  0.00             0
ATOM    396    O   1     1     -11.641  15.671  35.928  0.00  0.00             0
ATOM    397    H   1     1     -11.053  15.427  35.183  0.00  0.00             0
ATOM    398    H   1     1      -0.885  16.365  36.559  0.00  0.00             0
ATOM    399    O   1     1      -8.024   0.601  37.560  0.00  0.00             0
ATOM    400    H   1     1      -7.345   0.076  37.206  0.00  0.00             0
ATOM    401    H   1     1      -7.852   1.364  36.940  0.00  0.00             0
ATOM    402    O   1     1      -7.774   3.023  35.873  0.00  0.00             0
ATOM    403    H   1     1      -7.341   2.589  35.151  0.00  0.00             0
ATOM    404    H   1     1      -7.250   3.661  35.989  0.00  0.00             0
ATOM    405    O   1     1      -6.336   5.545  35.730  0.00  0.00             0
ATOM    406    H   1     1      -6.216   5.904  34.737  0.00  0.00             0
ATOM    407    H   1     1      -5.630   5.983  36.456  0.00  0.00             0
ATOM    408    O   1     1      -4.705   6.682  37.976  0.00  0.00             0
ATOM    409    H   1     1      -4.630   7.619  38.248  0.00  0.00             0
ATOM    410    H   1     1      -3.964   6.491  37.829  0.00  0.00             0
ATOM    411    O   1     1      -4.981  13.016  34.872  0.00  0.00             0
ATOM    412    H   1     1      -4.675  12.697  34.058  0.00  0.00             0
ATOM    413    H   1     1      -4.240  13.270  35.423  0.00  0.00             0
ATOM    414    O   1     1      -5.355  16.851  36.918  0.00  0.00             0
ATOM    415    H   1     1      -5.723  16.492  36.162  0.00  0.00             0
ATOM    416    H   1     1      -4.592  17.493  36.670  0.00  0.00             0
ATOM    417    O   1     1      -3.785   1.119  36.439  0.00  0.00             0
ATOM    418    H   1     1      -3.576   0.619  35.658  0.00  0.00             0
ATOM    419    H   1     1      -3.489   1.992  36.604  0.00  0.00             0
ATOM    420    O   1     1      -2.672   3.567  35.379  0.00  0.00             0
ATOM    421    H   1     1      -1.719   3.052  35.325  0.00  0.00             0
ATOM    422    H   1     1      -2.430   4.194  36.073  0.00  0.00             0
ATOM    423    O   1     1      -2.424   6.377  36.180  0.00  0.00             0
ATOM    424    H   1     1      -1.490   6.530  35.917  0.00  0.00             0
ATOM    425    H   1     1      -2.919   6.219  35.482  0.00  0.00             0
ATOM    426    O   1     1      -3.286   9.701  35.683  0.00  0.00             0
ATOM    427    H   1     1      -2.984   8.782  35.936  0.00  0.00             0
ATOM    428    H   1     1      -2.688  10.401  36.220  0.00  0.00             0
ATOM    429    O   1     1      -1.712  11.590  36.932  0.00  0.00             0
ATOM    430    H   1     1      -0.678  11.757  36.958  0.00  0.00             0
ATOM    431    H   1     1      -2.063  12.387  37.155  0.00  0.00             0
ATOM    432    O   1     1      -3.403  14.122  36.853  0.00  0.00             0
ATOM    433    H   1     1      -2.799  14.898  36.816  0.00  0.00             0
ATOM    434    H   1     1      -4.087  14.665  37.000  0.00  0.00             0
ATOM    435    O   1     1      -4.455   2.629  15.342  0.00  0.00             0
ATOM    436    H   1     1      -3.712   3.188  15.601  0.00  0.00             0
ATOM    437    H   1     1       5.234   3.173  15.782  0.00  0.00             0
ATOM    438    O   1     1      -5.088   4.788  13.659  0.00  0.00             0
ATOM    439    H   1     1      -4.836   3.805  13.811  0.00  0.00             0
ATOM    440    H   1     1       6.003   5.266  13.988  0.00  0.00             0
ATOM    441    O   1     1       7.047   6.732  17.192  0.00  0.00             0
ATOM    442    H   1     1      -3.470   5.852  17.650  0.00  0.00             0
ATOM    443    H   1     1       8.045   6.696  17.601  0.00  0.00             0
ATOM    444    O   1     1      -2.904  10.094  14.546  0.00  0.00             0
ATOM    445    H   1     1      -2.199   9.450  14.394  0.00  0.00             0
ATOM    446    H   1     1       7.747  10.736  13.978  0.00  0.00             0
ATOM    447    O   1     1       4.885  15.591  14.862  0.00  0.00             0
ATOM    448    H   1     1      -4.512  15.267  14.997  0.00  0.00             0
ATOM    449    H   1     1       4.979  16.539  15.304  0.00  0.00             0
ATOM    450    O   1     1      -4.429  18.127  16.182  0.00  0.00             0
ATOM    451    H   1     1      -3.752  17.848  16.712  0.00  0.00             0
ATOM    452    H   1     1       6.165  18.920  15.719  0.00  0.00             0
ATOM    453    O   1     1      -1.977   3.762  16.153  0.00  0.00             0
ATOM    454    H   1     1      -1.060   3.535  16.139  0.00  0.00             0
ATOM    455    H   1     1      -2.055   4.511  15.517  0.00  0.00             0
ATOM    456    O   1     1      -2.768   5.878  14.734  0.00  0.00             0
ATOM    457    H   1     1      -3.298   6.250  15.585  0.00  0.00             0
ATOM    458    H   1     1      -2.146   6.679  14.596  0.00  0.00             0
ATOM    459    O   1     1       2.193   6.708  16.822  0.00  0.00             0
ATOM    460    H   1     1       2.351   7.500  16.479  0.00  0.00             0
ATOM    461    H   1     1       2.404   6.101  16.197  0.00  0.00             0
ATOM    462    O   1     1      -0.520   7.581  14.159  0.00  0.00             0
ATOM    463    H   1     1       0.038   8.271  13.907  0.00  0.00             0
ATOM    464    H   1     1      -0.040   6.993  14.610  0.00  0.00             0
ATOM    465    O   1     1      -2.896  14.356  14.529  0.00  0.00             0
ATOM    466    H   1     1      -2.318  13.822  13.720  0.00  0.00             0
ATOM    467    H   1     1      -2.624  15.198  14.173  0.00  0.00             0
ATOM    468    O   1     1      -0.891  16.453  14.919  0.00  0.00             0
ATOM    469    H   1     1      -0.193  16.970  14.608  0.00  0.00             0
ATOM    470    H   1     1      -0.350  16.016  15.487  0.00  0.00             0
ATOM    471    O   1     1       0.567   0.807  17.700  0.00  0.00             0
ATOM    472    H   1     1       0.770   1.172  16.744  0.00  0.00             0
ATOM    473    H   1     1       0.912   1.645  18.289  0.00  0.00             0
ATOM    474    O   1     1       2.403   4.708  14.538  0.00  0.00             0
ATOM    475    H   1     1       3.224   4.541  14.117  0.00  0.00             0
ATOM    476    H   1     1       1.791   4.977  13.872  0.00  0.00             0
ATOM    477    O   1     1       1.862   8.645  13.582  0.00  0.00             0
ATOM    478    H   1     1       2.646   8.239  13.075  0.00  0.00             0
ATOM    479    H   1     1       2.009   9.184  14.352  0.00  0.00             0
ATOM    480    O   1     1      -1.016  11.982  13.487  0.00  0.00             0
ATOM    481    H   1     1      -0.350  12.067  14.204  0.00  0.00             0
ATOM    482    H   1     1      -0.383  11.742  12.875  0.00  0.00             0
ATOM    483    O   1     1       3.003  13.871  15.508  0.00  0.00             0
ATOM    484    H   1     1       3.600  14.417  15.101  0.00  0.00             0
ATOM    485    H   1     1       2.532  14.467  16.021  0.00  0.00             0
ATOM    486    O   1     1       1.419  17.873  13.667  0.00  0.00             0
ATOM    487    H   1     1       2.249  17.342  13.672  0.00  0.00             0
ATOM    488    H   1     1       1.464  18.547  14.385  0.00  0.00             0
ATOM    489    O   1     1      -6.743  20.600  17.514  0.00  0.00             0
ATOM    490    H   1     1      -5.983  20.107  17.966  0.00  0.00             0
ATOM    491    H   1     1       3.301   3.388  18.030  0.00  0.00             0
ATOM    492    O   1     1      -3.957   4.800  19.295  0.00  0.00             0
ATOM    493    H   1     1      -4.768   5.156  19.187  0.00  0.00             0
ATOM    494    H   1     1       6.404   4.018  19.144  0.00  0.00             0
ATOM    495    O   1     1       5.146   8.252  18.323  0.00  0.00             0
ATOM    496    H   1     1      -4.306   7.785  18.257  0.00  0.00             0
ATOM    497    H   1     1       4.940   8.774  17.599  0.00  0.00             0
ATOM    498    O   1     1      -5.088   9.880  16.378  0.00  0.00             0
ATOM    499    H   1     1      -4.297   9.610  15.844  0.00  0.00             0
ATOM    500    H   1     1       5.282  10.663  16.893  0.00  0.00             0
ATOM    501    O   1     1      -5.138  12.530  17.248  0.00  0.00             0
ATOM    502    H   1     1      -5.995  12.853  16.769  0.00  0.00             0
ATOM    503    H   1     1       5.283  13.003  18.032  0.00  0.00             0
ATOM    504    O   1     1      -7.059  17.671  17.361  0.00  0.00             0
ATOM    505    H   1     1      -6.116  18.090  17.088  0.00  0.00             0
ATOM    506    H   1     1       2.845  18.358  17.968  0.00  0.00             0
ATOM    507    O   1     1       1.224  20.436  19.706  0.00  0.00             0
ATOM    508    H   1     1       1.725  20.680  20.517  0.00  0.00             0
ATOM    509    H   1     1       0.685   3.378  19.302  0.00  0.00             0
ATOM    510    O   1     1       0.448   5.265  19.639  0.00  0.00             0
ATOM    511    H   1     1      -0.025   5.509  18.737  0.00  0.00             0
ATOM    512    H   1     1      -0.389   5.350  20.062  0.00  0.00             0
ATOM    513    O   1     1      -0.608   7.075  17.753  0.00  0.00             0
ATOM    514    H   1     1       0.281   7.122  17.446  0.00  0.00             0
ATOM    515    H   1     1      -0.730   7.956  17.880  0.00  0.00             0
ATOM    516    O   1     1      -0.738   9.826  17.713  0.00  0.00             0
ATOM    517    H   1     1       0.179  10.093  17.689  0.00  0.00             0
ATOM    518    H   1     1      -1.020  10.601  17.249  0.00  0.00             0
ATOM    519    O   1     1      -2.656  12.415  16.842  0.00  0.00             0
ATOM    520    H   1     1      -2.673  12.959  16.053  0.00  0.00             0
ATOM    521    H   1     1      -3.562  12.473  17.048  0.00  0.00             0
ATOM    522    O   1     1      -1.908  17.460  17.377  0.00  0.00             0
ATOM    523    H   1     1      -1.744  17.059  16.487  0.00  0.00             0
ATOM    524    H   1     1      -1.007  18.036  17.570  0.00  0.00             0
ATOM    525    O   1     1       4.162  16.412  22.189  0.00  0.00             0
ATOM    526    H   1     1       4.531  16.826  22.852  0.00  0.00             0
ATOM    527    H   1     1       3.073  -1.590  22.438  0.00  0.00             0
ATOM    528    O   1     1       1.688   2.035  15.430  0.00  0.00             0
ATOM    529    H   1     1       1.569   2.902  14.916  0.00  0.00             0
ATOM    530    H   1     1       2.455   2.241  15.847  0.00  0.00             0
ATOM    531    O   1     1       3.615   5.395  18.875  0.00  0.00             0
ATOM    532    H   1     1       3.134   5.867  18.117  0.00  0.00             0
ATOM    533    H   1     1       3.339   5.403  19.746  0.00  0.00             0
ATOM    534    O   1     1       2.626   9.200  16.209  0.00  0.00             0
ATOM    535    H   1     1       3.572   9.455  16.023  0.00  0.00             0
ATOM    536    H   1     1       2.422   9.658  16.998  0.00  0.00             0
ATOM    537    O   1     1       0.621  12.478  15.654  0.00  0.00             0
ATOM    538    H   1     1      -0.066  13.089  15.896  0.00  0.00             0
ATOM    539    H   1     1       1.410  13.014  15.617  0.00  0.00             0
ATOM    540    O   1     1       1.266  15.428  17.004  0.00  0.00             0
ATOM    541    H   1     1       1.831  16.254  17.135  0.00  0.00             0
ATOM    542    H   1     1       0.862  15.457  17.808  0.00  0.00             0
ATOM    543    O   1     1      -3.726   0.338  22.840  0.00  0.00             0
ATOM    544    H   1     1      -3.287   1.009  22.433  0.00  0.00             0
ATOM    545    H   1     1       6.455   0.397  23.801  0.00  0.00             0
ATOM    546    O   1     1      -5.950   6.425  23.204  0.00  0.00             0
ATOM    547    H   1     1      -6.795   6.173  22.921  0.00  0.00             0
ATOM    548    H   1     1       4.816   6.919  22.573  0.00  0.00             0
ATOM    549    O   1     1       5.623   7.926  21.188  0.00  0.00             0
ATOM    550    H   1     1      -4.419   8.205  20.338  0.00  0.00             0
ATOM    551    H   1     1       6.089   8.488  21.782  0.00  0.00             0
ATOM    552    O   1     1      -4.194  10.363  22.560  0.00  0.00             0
ATOM    553    H   1     1      -3.686  10.917  22.233  0.00  0.00             0
ATOM    554    H   1     1       5.202  10.909  22.621  0.00  0.00             0
ATOM    555    O   1     1       5.181  14.101  19.608  0.00  0.00             0
ATOM    556    H   1     1      -5.333  14.900  19.267  0.00  0.00             0
ATOM    557    H   1     1       5.662  14.229  20.544  0.00  0.00             0
ATOM    558    O   1     1      -5.462  17.020  19.431  0.00  0.00             0
ATOM    559    H   1     1      -6.248  16.704  18.709  0.00  0.00             0
ATOM    560    H   1     1       4.327  17.073  20.268  0.00  0.00             0
ATOM    561    O   1     1      -4.483   1.754  18.855  0.00  0.00             0
ATOM    562    H   1     1      -3.615   1.560  18.707  0.00  0.00             0
ATOM    563    H   1     1      -4.697   0.846  18.840  0.00  0.00             0
ATOM    564    O   1     1      -1.949   5.391  21.045  0.00  0.00             0
ATOM    565    H   1     1      -2.672   5.193  20.487  0.00  0.00             0
ATOM    566    H   1     1      -1.925   6.248  21.556  0.00  0.00             0
ATOM    567    O   1     1      -1.417   7.974  22.224  0.00  0.00             0
ATOM    568    H   1     1      -1.385   8.394  22.935  0.00  0.00             0
ATOM    569    H   1     1      -0.793   8.522  21.599  0.00  0.00             0
ATOM    570    O   1     1      -0.040   9.686  20.639  0.00  0.00             0
ATOM    571    H   1     1      -0.340   9.463  19.807  0.00  0.00             0
ATOM    572    H   1     1       1.053   9.683  20.713  0.00  0.00             0
ATOM    573    O   1     1      -1.524  13.728  19.327  0.00  0.00             0
ATOM    574    H   1     1      -1.823  13.297  18.632  0.00  0.00             0
ATOM    575    H   1     1      -1.929  14.609  19.308  0.00  0.00             0
ATOM    576    O   1     1      -2.525  16.355  19.765  0.00  0.00             0
ATOM    577    H   1     1      -1.990  16.915  18.956  0.00  0.00             0
ATOM    578    H   1     1      -3.499  16.652  19.706  0.00  0.00             0
ATOM    579    O   1     1       2.489   3.112  22.019  0.00  0.00             0
ATOM    580    H   1     1       3.428   2.814  22.279  0.00  0.00             0
ATOM    581    H   1     1       2.246   4.059  21.803  0.00  0.00             0
ATOM    582    O   1     1       2.198   6.090  21.270  0.00  0.00             0
ATOM    583    H   1     1       1.594   6.635  21.823  0.00  0.00             0
ATOM    584    H   1     1       1.664   5.786  20.569  0.00  0.00             0
ATOM    585    O   1     1       3.032   8.951  20.363  0.00  0.00             0
ATOM    586    H   1     1       3.340   9.062  21.364  0.00  0.00             0
ATOM    587    H   1     1       3.901   8.506  20.140  0.00  0.00             0
ATOM    588    O   1     1       2.112  10.577  18.213  0.00  0.00             0
ATOM    589    H   1     1       2.481  10.096  18.938  0.00  0.00             0
ATOM    590    H   1     1       2.375  11.578  18.620  0.00  0.00             0
ATOM    591    O   1     1       2.838  12.662  19.939  0.00  0.00             0
ATOM    592    H   1     1       3.546  13.158  19.769  0.00  0.00             0
ATOM    593    H   1     1       2.142  13.362  19.884  0.00  0.00             0
ATOM    594    O   1     1       0.862  14.911  19.778  0.00  0.00             0
ATOM    595    H   1     1       0.854  15.883  20.442  0.00  0.00             0
ATOM    596    H   1     1      -0.005  14.377  19.699  0.00  0.00             0
ATOM    597    O   1     1      -6.574  -0.005  25.713  0.00  0.00             0
ATOM    598    H   1     1      -5.717   0.264  25.649  0.00  0.00             0
ATOM    599    H   1     1       3.132   0.541  26.318  0.00  0.00             0
ATOM    600    O   1     1      -7.930   2.121  26.937  0.00  0.00             0
ATOM    601    H   1     1      -7.348   2.872  26.684  0.00  0.00             0
ATOM    602    H   1     1       2.756   1.566  27.734  0.00  0.00             0
ATOM    603    O   1     1       2.623   9.389  23.401  0.00  0.00             0
ATOM    604    H   1     1      -6.848   9.131  23.890  0.00  0.00             0
ATOM    605    H   1     1       2.825  10.344  23.162  0.00  0.00             0
ATOM    606    O   1     1      -4.878  13.833  24.864  0.00  0.00             0
ATOM    607    H   1     1      -4.319  13.356  25.405  0.00  0.00             0
ATOM    608    H   1     1       5.528  13.613  23.974  0.00  0.00             0
ATOM    609    O   1     1       6.048  14.237  21.986  0.00  0.00             0
ATOM    610    H   1     1      -4.915  15.040  22.011  0.00  0.00             0
ATOM    611    H   1     1       6.844  14.554  22.227  0.00  0.00             0
ATOM    612    O   1     1      -8.994  16.526  25.646  0.00  0.00             0
ATOM    613    H   1     1      -8.800  15.605  25.552  0.00  0.00             0
ATOM    614    H   1     1       2.436  16.798  25.680  0.00  0.00             0
ATOM    615    O   1     1      -2.544   3.016  22.326  0.00  0.00             0
ATOM    616    H   1     1      -1.939   2.677  22.990  0.00  0.00             0
ATOM    617    H   1     1      -2.206   3.751  21.885  0.00  0.00             0
ATOM    618    O   1     1      -3.608   4.964  24.015  0.00  0.00             0
ATOM    619    H   1     1      -3.046   4.717  23.417  0.00  0.00             0
ATOM    620    H   1     1      -4.615   5.034  23.784  0.00  0.00             0
ATOM    621    O   1     1      -5.513   9.171  25.346  0.00  0.00             0
ATOM    622    H   1     1      -5.011   9.896  25.558  0.00  0.00             0
ATOM    623    H   1     1      -4.909   8.594  25.206  0.00  0.00             0
ATOM    624    O   1     1      -1.763  11.719  21.347  0.00  0.00             0
ATOM    625    H   1     1      -1.616  12.358  20.710  0.00  0.00             0
ATOM    626    H   1     1      -1.018  11.197  20.971  0.00  0.00             0
ATOM    627    O   1     1      -1.992  15.947  22.538  0.00  0.00             0
ATOM    628    H   1     1      -2.694  16.687  22.638  0.00  0.00             0
ATOM    629    H   1     1      -1.630  16.180  21.670  0.00  0.00             0
ATOM    630    O   1     1       0.781  18.459  21.330  0.00  0.00             0
ATOM    631    H   1     1       0.760  19.111  20.795  0.00  0.00             0
ATOM    632    H   1     1       0.238  18.729  22.020  0.00  0.00             0
ATOM    633    O   1     1      -0.001   2.510  23.344  0.00  0.00             0
ATOM    634    H   1     1       0.864   2.842  22.962  0.00  0.00             0
ATOM    635    H   1     1      -0.114   3.005  24.093  0.00  0.00             0
ATOM    636    O   1     1      -0.054   3.185  25.882  0.00  0.00             0
ATOM    637    H   1     1       0.623   2.526  26.158  0.00  0.00             0
ATOM    638    H   1     1       0.528   4.169  25.992  0.00  0.00             0
ATOM    639    O   1     1       0.981   7.367  23.456  0.00  0.00             0
ATOM    640    H   1     1       1.586   8.238  23.414  0.00  0.00             0
ATOM    641    H   1     1       0.084   7.654  23.057  0.00  0.00             0
ATOM    642    O   1     1       3.882  11.829  22.358  0.00  0.00             0
ATOM    643    H   1     1       3.473  12.102  21.601  0.00  0.00             0
ATOM    644    H   1     1       3.486  12.286  23.174  0.00  0.00             0
ATOM    645    O   1     1       1.863  12.978  23.575  0.00  0.00             0
ATOM    646    H   1     1       1.780  13.119  24.424  0.00  0.00             0
ATOM    647    H   1     1       1.498  13.650  22.978  0.00  0.00             0
ATOM    648    O   1     1       1.560  15.900  22.704  0.00  0.00             0
ATOM    649    H   1     1       1.473  15.722  23.565  0.00  0.00             0
ATOM    650    H   1     1       1.141  16.728  22.378  0.00  0.00             0
ATOM    651    O   1     1      -8.398  16.673  30.059  0.00  0.00             0
ATOM    652    H   1     1      -8.053  15.895  30.523  0.00  0.00             0
ATOM    653    H   1     1       2.739  -0.827  29.890  0.00  0.00             0
ATOM    654    O   1     1      -6.926   1.018  29.380  0.00  0.00             0
ATOM    655    H   1     1      -6.016   0.765  29.702  0.00  0.00             0
ATOM    656    H   1     1       3.183   1.666  30.045  0.00  0.00             0
ATOM    657    O   1     1       3.019   9.140  27.458  0.00  0.00             0
ATOM    658    H   1     1      -6.628   8.794  26.824  0.00  0.00             0
ATOM    659    H   1     1       3.513   9.615  28.078  0.00  0.00             0
ATOM    660    O   1     1      -4.496  11.755  26.823  0.00  0.00             0
ATOM    661    H   1     1      -4.301  12.501  27.457  0.00  0.00             0
ATOM    662    H   1     1       6.254  11.071  27.426  0.00  0.00             0
ATOM    663    O   1     1       1.799  13.836  26.280  0.00  0.00             0
ATOM    664    H   1     1      -7.470  13.856  26.514  0.00  0.00             0
ATOM    665    H   1     1       1.511  13.170  26.786  0.00  0.00             0
ATOM    666    O   1     1     -10.171  17.531  28.130  0.00  0.00             0
ATOM    667    H   1     1      -9.930  17.638  27.219  0.00  0.00             0
ATOM    668    H   1     1       0.732  16.980  28.742  0.00  0.00             0
ATOM    669    O   1     1      -3.686  20.543  28.811  0.00  0.00             0
ATOM    670    H   1     1      -2.765  20.491  28.742  0.00  0.00             0
ATOM    671    H   1     1      -3.947   3.028  27.744  0.00  0.00             0
ATOM    672    O   1     1      -4.209   3.489  26.177  0.00  0.00             0
ATOM    673    H   1     1      -5.130   3.926  26.268  0.00  0.00             0
ATOM    674    H   1     1      -3.841   4.063  25.620  0.00  0.00             0
ATOM    675    O   1     1      -3.373   7.125  25.557  0.00  0.00             0
ATOM    676    H   1     1      -3.336   6.361  24.920  0.00  0.00             0
ATOM    677    H   1     1      -2.779   7.670  25.100  0.00  0.00             0
ATOM    678    O   1     1      -2.261   9.494  24.320  0.00  0.00             0
ATOM    679    H   1     1      -1.570  10.081  24.365  0.00  0.00             0
ATOM    680    H   1     1      -2.817  10.052  23.911  0.00  0.00             0
ATOM    681    O   1     1      -6.107  15.222  26.956  0.00  0.00             0
ATOM    682    H   1     1      -5.932  15.049  26.025  0.00  0.00             0
ATOM    683    H   1     1      -6.345  16.164  26.915  0.00  0.00             0
ATOM    684    O   1     1      -3.807  18.359  25.642  0.00  0.00             0
ATOM    685    H   1     1      -3.086  17.796  26.161  0.00  0.00             0
ATOM    686    H   1     1      -3.595  19.226  26.035  0.00  0.00             0
ATOM    687    O   1     1      -1.037  19.885  28.342  0.00  0.00             0
ATOM    688    H   1     1      -0.566  18.974  28.382  0.00  0.00             0
ATOM    689    H   1     1      -1.007   2.206  27.334  0.00  0.00             0
ATOM    690    O   1     1       1.246   5.493  25.477  0.00  0.00             0
ATOM    691    H   1     1       1.259   6.159  24.789  0.00  0.00             0
ATOM    692    H   1     1       1.500   6.224  26.051  0.00  0.00             0
ATOM    693    O   1     1       1.518   7.000  27.640  0.00  0.00             0
ATOM    694    H   1     1       2.179   7.742  27.732  0.00  0.00             0
ATOM    695    H   1     1       0.789   7.114  28.227  0.00  0.00             0
ATOM    696    O   1     1      -0.166  11.242  24.891  0.00  0.00             0
ATOM    697    H   1     1       0.529  11.337  24.247  0.00  0.00             0
ATOM    698    H   1     1      -0.539  12.015  24.899  0.00  0.00             0
ATOM    699    O   1     1      -1.318  13.850  24.942  0.00  0.00             0
ATOM    700    H   1     1      -1.957  14.346  25.552  0.00  0.00             0
ATOM    701    H   1     1      -1.494  14.221  24.108  0.00  0.00             0
ATOM    702    O   1     1      -2.089  16.058  26.982  0.00  0.00             0
ATOM    703    H   1     1      -1.298  16.234  27.571  0.00  0.00             0
ATOM    704    H   1     1      -2.743  15.484  27.544  0.00  0.00             0
ATOM    705   Al   1     1       5.709  12.826   7.741  0.00  0.00             0
ATOM    706   Al   1     1       3.256   8.529   7.733  0.00  0.00             0
ATOM    707   Al   1     1       3.245  14.544   7.746  0.00  0.00             0
ATOM    708   Al   1     1       5.659   9.985   7.853  0.00  0.00             0
ATOM    709   Si   1     1       1.559  14.347  10.603  0.00  0.00             0
ATOM    710   Si   1     1       3.845   9.731  10.513  0.00  0.00             0
ATOM    711   Si   1     1       4.133  15.873  10.564  0.00  0.00             0
ATOM    712   Si   1     1       6.370  11.340  10.628  0.00  0.00             0
ATOM    713    O   1     1       6.743  14.188   9.037  0.00  0.00             0
ATOM    714    O   1     1       4.021   9.659   8.890  0.00  0.00             0
ATOM    715    O   1     1       6.166  11.371   8.987  0.00  0.00             0
ATOM    716    O   1     1       3.949  15.975   8.930  0.00  0.00             0
ATOM    717    O   1     1       6.430  12.872  11.074  0.00  0.00             0
ATOM    718    O   1     1       4.096  17.371  11.062  0.00  0.00             0
ATOM    719    O   1     1       5.484  15.264  10.902  0.00  0.00             0
ATOM    720    O   1     1       2.743  10.756  10.757  0.00  0.00             0
ATOM    721    O   1     1       5.138  10.450  11.179  0.00  0.00             0
ATOM    722    O   1     1       2.804  15.160  11.064  0.00  0.00             0
ATOM    723    O   1     1       6.533   8.626   8.868  0.00  0.00             0
ATOM    724    O   1     1       4.160  13.323   8.890  0.00  0.00             0
ATOM    725    O   1     1       2.533  15.875   6.850  0.00  0.00             0
ATOM    726    O   1     1       4.837  11.481   6.887  0.00  0.00             0
ATOM    727    O   1     1       7.444  12.902   6.941  0.00  0.00             0
ATOM    728    O   1     1       4.756   8.816   6.603  0.00  0.00             0
ATOM    729    O   1     1       7.228   9.879   6.753  0.00  0.00             0
ATOM    730    O   1     1       5.017  14.380   6.602  0.00  0.00             0
ATOM    731    H   1     1       6.066  17.000   8.567  0.00  0.00             0
ATOM    732    H   1     1       3.924  12.955   9.790  0.00  0.00             0
ATOM    733    H   1     1       6.730  15.699   6.620  0.00  0.00             0
ATOM    734    H   1     1       3.903  11.181   6.774  0.00  0.00             0
ATOM    735    H   1     1       7.919  12.001   7.050  0.00  0.00             0
ATOM    736    H   1     1       5.093  17.374   5.668  0.00  0.00             0
ATOM    737    H   1     1       5.271  14.477   5.661  0.00  0.00             0
ATOM    738    H   1     1       7.279  10.614   6.187  0.00  0.00             0
ATOM    739   Al   1     1       7.503  12.881   0.721  0.00  0.00             0
ATOM    740   Al   1     1       4.895   8.395   0.373  0.00  0.00             0
ATOM    741   Al   1     1       4.932  14.381   0.650  0.00  0.00             0
ATOM    742   Al   1     1       7.499   9.930   0.604  0.00  0.00             0
ATOM    743   Si   1     1       3.162  14.306   3.387  0.00  0.00             0
ATOM    744   Si   1     1       5.726   9.853   3.398  0.00  0.00             0
ATOM    745   Si   1     1       5.812  15.747   3.340  0.00  0.00             0
ATOM    746   Si   1     1       8.257  11.352   3.378  0.00  0.00             0
ATOM    747    O   1     1       8.537  14.244   1.722  0.00  0.00             0
ATOM    748    O   1     1       5.887   9.853   1.750  0.00  0.00             0
ATOM    749    O   1     1       8.260  11.526   1.784  0.00  0.00             0
ATOM    750    O   1     1       5.546  15.805   1.800  0.00  0.00             0
ATOM    751    O   1     1       8.352  12.815   3.814  0.00  0.00             0
ATOM    752    O   1     1       5.733  17.299   3.785  0.00  0.00             0
ATOM    753    O   1     1       7.122  15.067   3.668  0.00  0.00             0
ATOM    754    O   1     1       4.433  10.617   3.748  0.00  0.00             0
ATOM    755    O   1     1       7.070  10.577   3.834  0.00  0.00             0
ATOM    756    O   1     1       4.528  14.992   3.829  0.00  0.00             0
ATOM    757    O   1     1       8.428   8.564   1.718  0.00  0.00             0
ATOM    758    O   1     1       5.859  12.994   1.611  0.00  0.00             0
ATOM    759    O   1     1       4.254  15.903  -0.487  0.00  0.00             0
ATOM    760    O   1     1       6.823  11.464  -0.484  0.00  0.00             0
ATOM    761    O   1     1       9.153  12.992  -0.515  0.00  0.00             0
ATOM    762    O   1     1       6.616   8.500  -0.444  0.00  0.00             0
ATOM    763    O   1     1       9.033   9.832  -0.375  0.00  0.00             0
ATOM    764    O   1     1       6.666  14.318  -0.369  0.00  0.00             0
ATOM    765    H   1     1       7.939  16.617   1.633  0.00  0.00             0
ATOM    766    H   1     1       5.236  12.399   1.879  0.00  0.00             0
ATOM    767    H   1     1       8.731  15.823  -1.299  0.00  0.00             0
ATOM    768    H   1     1       6.962  11.539  -1.427  0.00  0.00             0
ATOM    769    H   1     1       9.125  12.633  -1.538  0.00  0.00             0
ATOM    770    H   1     1       6.710  17.727  -1.496  0.00  0.00             0
ATOM    771    H   1     1       6.847  15.262  -0.437  0.00  0.00             0
ATOM    772    H   1     1       9.718  10.449  -0.503  0.00  0.00             0
ATOM    773   Al   1     1       5.705   4.247   7.691  0.00  0.00             0
ATOM    774   Al   1     1       3.165  -0.410   7.717  0.00  0.00             0
ATOM    775   Al   1     1       3.047   5.545   7.797  0.00  0.00             0
ATOM    776   Al   1     1       5.746   1.196   7.691  0.00  0.00             0
ATOM    777   Si   1     1       1.351   5.322  10.473  0.00  0.00             0
ATOM    778   Si   1     1       3.949   1.024  10.497  0.00  0.00             0
ATOM    779   Si   1     1       3.863   6.858  10.570  0.00  0.00             0
ATOM    780   Si   1     1       6.462   2.569  10.589  0.00  0.00             0
ATOM    781    O   1     1       6.756   5.422   8.843  0.00  0.00             0
ATOM    782    O   1     1       4.090   0.956   8.839  0.00  0.00             0
ATOM    783    O   1     1       6.411   2.627   8.900  0.00  0.00             0
ATOM    784    O   1     1       3.698   6.927   8.909  0.00  0.00             0
ATOM    785    O   1     1       6.564   4.095  10.992  0.00  0.00             0
ATOM    786    O   1     1       3.700   8.286  11.029  0.00  0.00             0
ATOM    787    O   1     1       5.320   6.370  10.706  0.00  0.00             0
ATOM    788    O   1     1       2.650   1.722  10.806  0.00  0.00             0
ATOM    789    O   1     1       5.159   1.839  10.951  0.00  0.00             0
ATOM    790    O   1     1       2.681   5.993  10.924  0.00  0.00             0
ATOM    791    O   1     1       6.649  -0.347   8.850  0.00  0.00             0
ATOM    792    O   1     1       4.035   4.198   8.684  0.00  0.00             0
ATOM    793    O   1     1       2.338   7.212   6.629  0.00  0.00             0
ATOM    794    O   1     1       4.800   2.583   6.679  0.00  0.00             0
ATOM    795    O   1     1       7.278   4.202   6.568  0.00  0.00             0
ATOM    796    O   1     1       4.994  -0.225   6.713  0.00  0.00             0
ATOM    797    O   1     1       7.481   1.060   6.782  0.00  0.00             0
ATOM    798    O   1     1       4.775   5.517   6.577  0.00  0.00             0
ATOM    799    H   1     1       6.213   7.863   9.338  0.00  0.00             0
ATOM    800    H   1     1       3.567   3.412   8.774  0.00  0.00             0
ATOM    801    H   1     1       6.613   6.988   6.808  0.00  0.00             0
ATOM    802    H   1     1       3.627   2.545   6.713  0.00  0.00             0
ATOM    803    H   1     1       7.873   3.526   6.408  0.00  0.00             0
ATOM    804    H   1     1       4.854   8.736   5.586  0.00  0.00             0
ATOM    805    H   1     1       4.544   5.805   5.652  0.00  0.00             0
ATOM    806    H   1     1       7.403   0.610   6.038  0.00  0.00             0
ATOM    807   Al   1     1       7.605   3.932   0.623  0.00  0.00             0
ATOM    808   Al   1     1       4.830  -0.428   0.384  0.00  0.00             0
ATOM    809   Al   1     1       4.886   5.627   0.221  0.00  0.00             0
ATOM    810   Al   1     1       7.456   1.089   0.510  0.00  0.00             0
ATOM    811   Si   1     1       3.273   5.347   3.130  0.00  0.00             0
ATOM    812   Si   1     1       5.755   0.794   3.190  0.00  0.00             0
ATOM    813   Si   1     1       5.745   6.824   3.180  0.00  0.00             0
ATOM    814   Si   1     1       8.300   2.472   3.271  0.00  0.00             0
ATOM    815    O   1     1       8.662   5.152   1.621  0.00  0.00             0
ATOM    816    O   1     1       5.943   0.686   1.582  0.00  0.00             0
ATOM    817    O   1     1       8.178   2.460   1.673  0.00  0.00             0
ATOM    818    O   1     1       5.597   6.899   1.520  0.00  0.00             0
ATOM    819    O   1     1       8.204   3.956   3.769  0.00  0.00             0
ATOM    820    O   1     1       5.679   8.299   3.765  0.00  0.00             0
ATOM    821    O   1     1       7.136   6.193   3.565  0.00  0.00             0
ATOM    822    O   1     1       4.472   1.609   3.459  0.00  0.00             0
ATOM    823    O   1     1       7.035   1.571   3.661  0.00  0.00             0
ATOM    824    O   1     1       4.529   6.020   3.623  0.00  0.00             0
ATOM    825    O   1     1       8.339  -0.371   1.504  0.00  0.00             0
ATOM    826    O   1     1       6.029   4.070   1.730  0.00  0.00             0
ATOM    827    O   1     1       4.209   7.098  -0.858  0.00  0.00             0
ATOM    828    O   1     1       6.880   2.554  -0.608  0.00  0.00             0
ATOM    829    O   1     1       9.105   4.184  -0.791  0.00  0.00             0
ATOM    830    O   1     1       6.380  -0.355  -0.698  0.00  0.00             0
ATOM    831    O   1     1       9.090   0.929  -0.590  0.00  0.00             0
ATOM    832    O   1     1       6.555   5.402  -0.493  0.00  0.00             0
ATOM    833    H   1     1       7.890   8.053   2.280  0.00  0.00             0
ATOM    834    H   1     1       5.759   4.082   2.534  0.00  0.00             0
ATOM    835    H   1     1       8.963   6.872  -1.367  0.00  0.00             0
ATOM    836    H   1     1       5.965   2.342  -1.014  0.00  0.00             0
ATOM    837    H   1     1       8.790   3.941  -1.710  0.00  0.00             0
ATOM    838    H   1     1       7.422   8.340  -0.923  0.00  0.00             0
ATOM    839    H   1     1       7.270   5.654  -0.873  0.00  0.00             0
ATOM    840    H   1     1       9.464   1.670  -0.894  0.00  0.00             0
ATOM    841   Al   1     1       0.646  12.971   7.782  0.00  0.00             0
ATOM    842   Al   1     1      -1.996   8.618   7.822  0.00  0.00             0
ATOM    843   Al   1     1      -1.946  14.355   7.782  0.00  0.00             0
ATOM    844   Al   1     1       0.586   9.973   7.765  0.00  0.00             0
ATOM    845   Si   1     1      -3.656  14.339  10.587  0.00  0.00             0
ATOM    846   Si   1     1      -1.184   9.899  10.642  0.00  0.00             0
ATOM    847   Si   1     1      -1.091  15.826  10.662  0.00  0.00             0
ATOM    848   Si   1     1       1.304  11.441  10.540  0.00  0.00             0
ATOM    849    O   1     1       1.657  14.230   8.998  0.00  0.00             0
ATOM    850    O   1     1      -1.049   9.850   9.076  0.00  0.00             0
ATOM    851    O   1     1       1.199  11.445   8.947  0.00  0.00             0
ATOM    852    O   1     1      -1.278  15.817   9.075  0.00  0.00             0
ATOM    853    O   1     1       1.372  12.893  11.030  0.00  0.00             0
ATOM    854    O   1     1      -1.298  17.319  11.037  0.00  0.00             0
ATOM    855    O   1     1       0.303  15.242  10.861  0.00  0.00             0
ATOM    856    O   1     1      -2.500  10.755  10.934  0.00  0.00             0
ATOM    857    O   1     1       0.024  10.652  11.142  0.00  0.00             0
ATOM    858    O   1     1      -2.316  14.921  11.133  0.00  0.00             0
ATOM    859    O   1     1       1.260   8.553   8.916  0.00  0.00             0
ATOM    860    O   1     1      -0.966  13.106   8.892  0.00  0.00             0
ATOM    861    O   1     1       7.646  15.802   6.864  0.00  0.00             0
ATOM    862    O   1     1      -0.135  11.520   6.750  0.00  0.00             0
ATOM    863    O   1     1       2.397  13.197   6.642  0.00  0.00             0
ATOM    864    O   1     1      -0.514   8.790   6.605  0.00  0.00             0
ATOM    865    O   1     1       2.199   9.945   6.853  0.00  0.00             0
ATOM    866    O   1     1      -0.335  14.270   6.641  0.00  0.00             0
ATOM    867    H   1     1       1.073  17.001   9.632  0.00  0.00             0
ATOM    868    H   1     1      -0.974  12.698   9.767  0.00  0.00             0
ATOM    869    H   1     1       1.815  16.135   6.292  0.00  0.00             0
ATOM    870    H   1     1      -0.800  11.565   6.118  0.00  0.00             0
ATOM    871    H   1     1       2.900  12.750   5.894  0.00  0.00             0
ATOM    872    H   1     1      -0.031  16.844   5.931  0.00  0.00             0
ATOM    873    H   1     1       0.072  14.697   5.867  0.00  0.00             0
ATOM    874    H   1     1       2.455  10.164   5.949  0.00  0.00             0
ATOM    875   Al   1     1       2.314  12.894   0.583  0.00  0.00             0
ATOM    876   Al   1     1      -0.228   8.353   0.662  0.00  0.00             0
ATOM    877   Al   1     1      -0.229  14.471   0.475  0.00  0.00             0
ATOM    878   Al   1     1       2.321   9.920   0.549  0.00  0.00             0
ATOM    879   Si   1     1      -1.837  14.339   3.360  0.00  0.00             0
ATOM    880   Si   1     1       0.633   9.815   3.442  0.00  0.00             0
ATOM    881   Si   1     1       0.633  15.900   3.198  0.00  0.00             0
ATOM    882   Si   1     1       3.118  11.323   3.473  0.00  0.00             0
ATOM    883    O   1     1       3.286  14.060   1.728  0.00  0.00             0
ATOM    884    O   1     1       0.747   9.680   1.822  0.00  0.00             0
ATOM    885    O   1     1       2.963  11.352   1.800  0.00  0.00             0
ATOM    886    O   1     1       0.494  15.929   1.638  0.00  0.00             0
ATOM    887    O   1     1       3.091  12.798   3.888  0.00  0.00             0
ATOM    888    O   1     1       0.690  17.318   3.586  0.00  0.00             0
ATOM    889    O   1     1       1.981  15.145   3.623  0.00  0.00             0
ATOM    890    O   1     1      -0.661  10.578   3.766  0.00  0.00             0
ATOM    891    O   1     1       1.919  10.524   3.960  0.00  0.00             0
ATOM    892    O   1     1      -0.595  15.128   3.739  0.00  0.00             0
ATOM    893    O   1     1       3.236   8.423   1.687  0.00  0.00             0
ATOM    894    O   1     1       0.662  12.999   1.523  0.00  0.00             0
ATOM    895    O   1     1       9.404  15.891  -0.532  0.00  0.00             0
ATOM    896    O   1     1       1.619  11.268  -0.458  0.00  0.00             0
ATOM    897    O   1     1       4.029  13.151  -0.628  0.00  0.00             0
ATOM    898    O   1     1       1.314   8.514  -0.411  0.00  0.00             0
ATOM    899    O   1     1       4.037   9.833  -0.409  0.00  0.00             0
ATOM    900    O   1     1       1.726  14.380  -0.540  0.00  0.00             0
ATOM    901    H   1     1       2.551  16.882   1.576  0.00  0.00             0
ATOM    902    H   1     1       0.413  12.108   1.809  0.00  0.00             0
ATOM    903    H   1     1       4.285  16.131  -1.430  0.00  0.00             0
ATOM    904    H   1     1       1.341  11.533  -1.433  0.00  0.00             0
ATOM    905    H   1     1       4.392  12.372  -1.137  0.00  0.00             0
ATOM    906    H   1     1       1.556  16.942  -1.184  0.00  0.00             0
ATOM    907    H   1     1       2.394  14.803  -0.258  0.00  0.00             0
ATOM    908    H   1     1       4.696  10.510  -0.593  0.00  0.00             0
ATOM    909   Al   1     1       0.528   3.872   7.609  0.00  0.00             0
ATOM    910   Al   1     1      -1.978  -0.629   7.831  0.00  0.00             0
ATOM    911   Al   1     1      -2.065   5.547   7.585  0.00  0.00             0
ATOM    912   Al   1     1       0.607   1.011   7.804  0.00  0.00             0
ATOM    913   Si   1     1      -3.696   5.459  10.440  0.00  0.00             0
ATOM    914   Si   1     1      -1.232   0.918  10.638  0.00  0.00             0
ATOM    915   Si   1     1      -1.198   6.949  10.533  0.00  0.00             0
ATOM    916   Si   1     1       1.228   2.357  10.505  0.00  0.00             0
ATOM    917    O   1     1       1.479   5.330   8.828  0.00  0.00             0
ATOM    918    O   1     1      -0.968   0.670   8.913  0.00  0.00             0
ATOM    919    O   1     1       1.105   2.427   8.916  0.00  0.00             0
ATOM    920    O   1     1      -1.339   7.109   8.928  0.00  0.00             0
ATOM    921    O   1     1       1.348   3.900  10.980  0.00  0.00             0
ATOM    922    O   1     1      -1.186   8.410  11.130  0.00  0.00             0
ATOM    923    O   1     1       0.104   6.234  10.819  0.00  0.00             0
ATOM    924    O   1     1      -2.480   1.819  10.772  0.00  0.00             0
ATOM    925    O   1     1       0.049   1.599  11.067  0.00  0.00             0
ATOM    926    O   1     1      -2.397   6.160  10.948  0.00  0.00             0
ATOM    927    O   1     1       1.504  -0.373   8.727  0.00  0.00             0
ATOM    928    O   1     1      -1.140   3.895   8.764  0.00  0.00             0
ATOM    929    O   1     1       7.467   7.203   6.793  0.00  0.00             0
ATOM    930    O   1     1      -0.148   2.420   6.636  0.00  0.00             0
ATOM    931    O   1     1       2.174   4.303   6.515  0.00  0.00             0
ATOM    932    O   1     1      -0.355  -0.355   6.624  0.00  0.00             0
ATOM    933    O   1     1       2.400   0.856   6.522  0.00  0.00             0
ATOM    934    O   1     1      -0.494   5.234   6.585  0.00  0.00             0
ATOM    935    H   1     1       0.844   7.785   8.688  0.00  0.00             0
ATOM    936    H   1     1      -1.721   3.258   9.251  0.00  0.00             0
ATOM    937    H   1     1       1.393   6.771   6.529  0.00  0.00             0
ATOM    938    H   1     1      -0.991   2.162   6.684  0.00  0.00             0
ATOM    939    H   1     1       2.478   3.760   5.669  0.00  0.00             0
ATOM    940    H   1     1      -0.247   8.564   5.595  0.00  0.00             0
ATOM    941    H   1     1      -0.523   5.314   5.496  0.00  0.00             0
ATOM    942    H   1     1       2.514   1.088   5.741  0.00  0.00             0
ATOM    943   Al   1     1       2.320   3.910   0.400  0.00  0.00             0
ATOM    944   Al   1     1      -0.294  -0.401   0.288  0.00  0.00             0
ATOM    945   Al   1     1      -0.226   5.509   0.560  0.00  0.00             0
ATOM    946   Al   1     1       2.280   1.074   0.479  0.00  0.00             0
ATOM    947   Si   1     1      -1.932   5.306   3.149  0.00  0.00             0
ATOM    948   Si   1     1       0.593   0.982   3.203  0.00  0.00             0
ATOM    949   Si   1     1       0.625   6.844   3.359  0.00  0.00             0
ATOM    950   Si   1     1       3.093   2.368   3.284  0.00  0.00             0
ATOM    951    O   1     1       3.367   5.200   1.509  0.00  0.00             0
ATOM    952    O   1     1       0.658   0.944   1.603  0.00  0.00             0
ATOM    953    O   1     1       2.907   2.406   1.622  0.00  0.00             0
ATOM    954    O   1     1       0.388   6.959   1.712  0.00  0.00             0
ATOM    955    O   1     1       3.188   3.812   3.680  0.00  0.00             0
ATOM    956    O   1     1       0.543   8.320   4.014  0.00  0.00             0
ATOM    957    O   1     1       2.018   6.139   3.429  0.00  0.00             0
ATOM    958    O   1     1      -0.729   1.740   3.604  0.00  0.00             0
ATOM    959    O   1     1       1.881   1.613   3.781  0.00  0.00             0
ATOM    960    O   1     1      -0.567   5.952   3.802  0.00  0.00             0
ATOM    961    O   1     1       3.161  -0.351   1.413  0.00  0.00             0
ATOM    962    O   1     1       0.679   3.962   1.570  0.00  0.00             0
ATOM    963    O   1     1       9.320   7.011  -0.487  0.00  0.00             0
ATOM    964    O   1     1       1.440   2.513  -0.607  0.00  0.00             0
ATOM    965    O   1     1       3.920   4.211  -0.769  0.00  0.00             0
ATOM    966    O   1     1       1.331  -0.260  -0.528  0.00  0.00             0
ATOM    967    O   1     1       3.894   0.900  -0.671  0.00  0.00             0
ATOM    968    O   1     1       1.454   5.350  -0.361  0.00  0.00             0
ATOM    969    H   1     1       2.852   7.885   2.376  0.00  0.00             0
ATOM    970    H   1     1       0.211   3.166   1.760  0.00  0.00             0
ATOM    971    H   1     1       4.243   7.306  -1.793  0.00  0.00             0
ATOM    972    H   1     1       0.489   2.722  -0.832  0.00  0.00             0
ATOM    973    H   1     1       4.153   3.444  -1.389  0.00  0.00             0
ATOM    974    H   1     1       1.886   8.183  -1.119  0.00  0.00             0
ATOM    975    H   1     1       2.181   5.753  -0.880  0.00  0.00             0
ATOM    976    H   1     1       4.074   0.929  -1.584  0.00  0.00             0
END
