# Supplementary material for: Competing Nuclear Quantum Effects and Hydrogen-Bond Jumps in Hydrated Kaolinite
Source: J Phys Chem Lett. 2023 Feb 6;14(6):1542–7. doi: 10.1021/acs.jpclett.2c03896 (PMC9940297; doi:10.1021/acs.jpclett.2c03896)
Supplement: Supplementary file 1 — jz2c03896_si_001.zip [file jz2c03896_si_001.zip › Clay_NQEs_HBond_Jumps_SI/silica-surface/QM/equil-2/init.17.pdb]

TITLE     Step:       20000  Bead:      17 positions{angstrom}  cell{angstrom}
CRYST1   10.307   17.884   76.812  91.93 105.05  89.80 P 1           1
ATOM      1   Al   1     1      -9.038   1.826  43.580  0.00  0.00             0
ATOM      2   Al   1     1      -6.434   6.327  43.472  0.00  0.00             0
ATOM      3   Al   1     1      -6.356   0.279  43.279  0.00  0.00             0
ATOM      4   Al   1     1      -8.967   4.838  43.441  0.00  0.00             0
ATOM      5   Si   1     1      -4.719   0.518  40.518  0.00  0.00             0
ATOM      6   Si   1     1      -7.303   4.923  40.765  0.00  0.00             0
ATOM      7   Si   1     1      -7.183  -1.109  40.592  0.00  0.00             0
ATOM      8   Si   1     1      -9.762   3.336  40.762  0.00  0.00             0
ATOM      9    O   1     1     -10.070   0.460  42.209  0.00  0.00             0
ATOM     10    O   1     1      -7.433   5.063  42.386  0.00  0.00             0
ATOM     11    O   1     1      -9.596   3.197  42.349  0.00  0.00             0
ATOM     12    O   1     1      -7.043  -1.225  42.207  0.00  0.00             0
ATOM     13    O   1     1      -9.826   1.865  40.144  0.00  0.00             0
ATOM     14    O   1     1      -7.138  -2.620  40.062  0.00  0.00             0
ATOM     15    O   1     1      -8.573  -0.404  40.335  0.00  0.00             0
ATOM     16    O   1     1      -6.012   4.127  40.333  0.00  0.00             0
ATOM     17    O   1     1      -8.619   4.195  40.256  0.00  0.00             0
ATOM     18    O   1     1      -6.073  -0.203  40.038  0.00  0.00             0
ATOM     19    O   1     1      -9.974   5.972  42.423  0.00  0.00             0
ATOM     20    O   1     1      -7.409   1.601  42.191  0.00  0.00             0
ATOM     21    O   1     1      -5.705  -1.303  44.256  0.00  0.00             0
ATOM     22    O   1     1      -8.123   3.318  44.443  0.00  0.00             0
ATOM     23    O   1     1     -10.573   1.569  44.578  0.00  0.00             0
ATOM     24    O   1     1      -8.185   6.076  44.636  0.00  0.00             0
ATOM     25    O   1     1     -10.636   5.013  44.620  0.00  0.00             0
ATOM     26    O   1     1      -7.999   0.418  44.418  0.00  0.00             0
ATOM     27    H   1     1      -9.313  -1.937  42.488  0.00  0.00             0
ATOM     28    H   1     1      -7.100   2.215  41.554  0.00  0.00             0
ATOM     29    H   1     1     -10.687  -1.732  45.212  0.00  0.00             0
ATOM     30    H   1     1      -7.193   3.356  44.306  0.00  0.00             0
ATOM     31    H   1     1     -10.798   1.939  45.552  0.00  0.00             0
ATOM     32    H   1     1      -8.001  -2.228  45.170  0.00  0.00             0
ATOM     33    H   1     1      -8.360  -0.418  44.850  0.00  0.00             0
ATOM     34    H   1     1     -10.565   4.667  45.501  0.00  0.00             0
ATOM     35   Al   1     1     -11.016   1.610  50.865  0.00  0.00             0
ATOM     36   Al   1     1      -8.234   5.917  50.889  0.00  0.00             0
ATOM     37   Al   1     1      -8.315   0.151  50.689  0.00  0.00             0
ATOM     38   Al   1     1     -10.849   4.689  50.895  0.00  0.00             0
ATOM     39   Si   1     1      -6.347   0.156  47.939  0.00  0.00             0
ATOM     40   Si   1     1      -9.105   4.699  48.185  0.00  0.00             0
ATOM     41   Si   1     1      -9.051  -1.255  47.955  0.00  0.00             0
ATOM     42   Si   1     1     -11.669   3.164  48.095  0.00  0.00             0
ATOM     43    O   1     1     -11.741   0.393  49.642  0.00  0.00             0
ATOM     44    O   1     1      -9.235   4.852  49.738  0.00  0.00             0
ATOM     45    O   1     1     -11.452   3.229  49.759  0.00  0.00             0
ATOM     46    O   1     1      -8.923  -1.303  49.669  0.00  0.00             0
ATOM     47    O   1     1     -11.597   1.786  47.476  0.00  0.00             0
ATOM     48    O   1     1      -9.328  -2.822  47.542  0.00  0.00             0
ATOM     49    O   1     1     -10.310  -0.568  47.660  0.00  0.00             0
ATOM     50    O   1     1      -7.893   3.732  47.831  0.00  0.00             0
ATOM     51    O   1     1     -10.397   4.106  47.690  0.00  0.00             0
ATOM     52    O   1     1      -7.745  -0.522  47.509  0.00  0.00             0
ATOM     53    O   1     1     -11.859   6.163  49.846  0.00  0.00             0
ATOM     54    O   1     1      -9.070   1.502  49.563  0.00  0.00             0
ATOM     55    O   1     1      -7.752  -1.519  51.946  0.00  0.00             0
ATOM     56    O   1     1     -10.082   3.137  52.114  0.00  0.00             0
ATOM     57    O   1     1     -12.534   1.585  51.880  0.00  0.00             0
ATOM     58    O   1     1      -9.837   6.027  51.985  0.00  0.00             0
ATOM     59    O   1     1     -12.505   4.721  51.936  0.00  0.00             0
ATOM     60    O   1     1      -9.978   0.371  51.987  0.00  0.00             0
ATOM     61    H   1     1     -11.381  -2.207  49.307  0.00  0.00             0
ATOM     62    H   1     1      -8.603   2.257  49.139  0.00  0.00             0
ATOM     63    H   1     1     -12.053  -1.284  52.487  0.00  0.00             0
ATOM     64    H   1     1      -9.980   3.275  53.126  0.00  0.00             0
ATOM     65    H   1     1     -13.428   1.550  52.276  0.00  0.00             0
ATOM     66    H   1     1      -9.969  -2.762  52.750  0.00  0.00             0
ATOM     67    H   1     1     -10.182   0.001  52.845  0.00  0.00             0
ATOM     68    H   1     1     -12.784   3.837  52.549  0.00  0.00             0
ATOM     69   Al   1     1      -8.954  10.626  43.631  0.00  0.00             0
ATOM     70   Al   1     1      -6.535  15.129  43.238  0.00  0.00             0
ATOM     71   Al   1     1      -6.385   9.377  43.349  0.00  0.00             0
ATOM     72   Al   1     1      -9.092  13.557  43.547  0.00  0.00             0
ATOM     73   Si   1     1      -4.563   9.392  40.671  0.00  0.00             0
ATOM     74   Si   1     1      -7.171  13.776  40.652  0.00  0.00             0
ATOM     75   Si   1     1      -7.229   7.922  40.718  0.00  0.00             0
ATOM     76   Si   1     1      -9.693  12.307  40.684  0.00  0.00             0
ATOM     77    O   1     1      -9.966   9.618  42.226  0.00  0.00             0
ATOM     78    O   1     1      -7.347  13.848  42.319  0.00  0.00             0
ATOM     79    O   1     1      -9.647  12.247  42.277  0.00  0.00             0
ATOM     80    O   1     1      -7.068   7.912  42.334  0.00  0.00             0
ATOM     81    O   1     1      -9.838  10.831  40.018  0.00  0.00             0
ATOM     82    O   1     1      -7.305   6.422  40.334  0.00  0.00             0
ATOM     83    O   1     1      -8.461   8.570  40.371  0.00  0.00             0
ATOM     84    O   1     1      -5.817  13.061  40.301  0.00  0.00             0
ATOM     85    O   1     1      -8.440  12.970  40.070  0.00  0.00             0
ATOM     86    O   1     1      -5.922   8.618  40.236  0.00  0.00             0
ATOM     87    O   1     1      -9.836  15.091  42.401  0.00  0.00             0
ATOM     88    O   1     1      -7.446  10.760  42.469  0.00  0.00             0
ATOM     89    O   1     1      -5.772   7.775  44.498  0.00  0.00             0
ATOM     90    O   1     1      -8.366  12.200  44.555  0.00  0.00             0
ATOM     91    O   1     1     -10.490  10.280  44.680  0.00  0.00             0
ATOM     92    O   1     1      -8.076  15.112  44.430  0.00  0.00             0
ATOM     93    O   1     1     -10.571  13.635  44.581  0.00  0.00             0
ATOM     94    O   1     1      -7.969   9.358  44.600  0.00  0.00             0
ATOM     95    H   1     1      -9.565   6.367  41.721  0.00  0.00             0
ATOM     96    H   1     1      -7.057  11.567  42.282  0.00  0.00             0
ATOM     97    H   1     1     -10.213   8.211  45.346  0.00  0.00             0
ATOM     98    H   1     1      -7.724  12.121  45.290  0.00  0.00             0
ATOM     99    H   1     1     -10.993  10.865  45.268  0.00  0.00             0
ATOM    100    H   1     1      -8.528   5.956  45.493  0.00  0.00             0
ATOM    101    H   1     1      -7.932   8.528  45.247  0.00  0.00             0
ATOM    102    H   1     1     -10.478  13.200  45.389  0.00  0.00             0
ATOM    103   Al   1     1     -10.739  10.602  50.899  0.00  0.00             0
ATOM    104   Al   1     1      -8.334  15.041  50.802  0.00  0.00             0
ATOM    105   Al   1     1      -8.205   8.984  50.742  0.00  0.00             0
ATOM    106   Al   1     1     -10.926  13.472  50.751  0.00  0.00             0
ATOM    107   Si   1     1      -6.456   9.185  47.707  0.00  0.00             0
ATOM    108   Si   1     1      -9.166  13.625  48.008  0.00  0.00             0
ATOM    109   Si   1     1      -8.955   7.622  47.925  0.00  0.00             0
ATOM    110   Si   1     1     -11.558  11.956  47.999  0.00  0.00             0
ATOM    111    O   1     1     -11.840   9.157  49.524  0.00  0.00             0
ATOM    112    O   1     1      -9.334  13.662  49.604  0.00  0.00             0
ATOM    113    O   1     1     -11.529  12.029  49.555  0.00  0.00             0
ATOM    114    O   1     1      -8.771   7.581  49.474  0.00  0.00             0
ATOM    115    O   1     1     -11.428  10.566  47.449  0.00  0.00             0
ATOM    116    O   1     1      -8.841   6.163  47.477  0.00  0.00             0
ATOM    117    O   1     1     -10.333   8.169  47.749  0.00  0.00             0
ATOM    118    O   1     1      -7.775  12.955  47.602  0.00  0.00             0
ATOM    119    O   1     1     -10.389  12.874  47.425  0.00  0.00             0
ATOM    120    O   1     1      -7.739   8.401  47.359  0.00  0.00             0
ATOM    121    O   1     1     -11.751  14.941  49.563  0.00  0.00             0
ATOM    122    O   1     1      -9.304  10.327  49.517  0.00  0.00             0
ATOM    123    O   1     1      -7.667   7.546  51.924  0.00  0.00             0
ATOM    124    O   1     1     -10.167  11.948  52.012  0.00  0.00             0
ATOM    125    O   1     1     -12.402  10.302  51.862  0.00  0.00             0
ATOM    126    O   1     1      -9.911  14.839  51.813  0.00  0.00             0
ATOM    127    O   1     1     -12.489  13.699  51.743  0.00  0.00             0
ATOM    128    O   1     1      -9.922   8.977  51.826  0.00  0.00             0
ATOM    129    H   1     1     -11.341   7.117  49.653  0.00  0.00             0
ATOM    130    H   1     1      -9.089  10.655  48.689  0.00  0.00             0
ATOM    131    H   1     1     -12.884   7.502  53.006  0.00  0.00             0
ATOM    132    H   1     1      -9.857  11.548  52.844  0.00  0.00             0
ATOM    133    H   1     1     -13.010  10.940  52.339  0.00  0.00             0
ATOM    134    H   1     1     -10.109   6.210  52.940  0.00  0.00             0
ATOM    135    H   1     1     -10.342   8.136  51.961  0.00  0.00             0
ATOM    136    H   1     1     -12.945  13.235  52.386  0.00  0.00             0
ATOM    137   Al   1     1      -3.834   1.763  43.478  0.00  0.00             0
ATOM    138   Al   1     1      -1.265   6.188  43.596  0.00  0.00             0
ATOM    139   Al   1     1      -1.230   0.276  43.460  0.00  0.00             0
ATOM    140   Al   1     1      -3.827   4.787  43.486  0.00  0.00             0
ATOM    141   Si   1     1       0.408   0.367  40.611  0.00  0.00             0
ATOM    142   Si   1     1      -2.156   4.816  40.831  0.00  0.00             0
ATOM    143   Si   1     1      -2.101  -1.130  40.580  0.00  0.00             0
ATOM    144   Si   1     1      -4.710   3.452  40.690  0.00  0.00             0
ATOM    145    O   1     1      -4.719   0.512  42.205  0.00  0.00             0
ATOM    146    O   1     1      -2.281   5.006  42.418  0.00  0.00             0
ATOM    147    O   1     1      -4.471   3.395  42.305  0.00  0.00             0
ATOM    148    O   1     1      -2.036  -1.186  42.172  0.00  0.00             0
ATOM    149    O   1     1      -4.761   2.021  40.263  0.00  0.00             0
ATOM    150    O   1     1      -2.120  -2.561  40.037  0.00  0.00             0
ATOM    151    O   1     1      -3.439  -0.338  40.238  0.00  0.00             0
ATOM    152    O   1     1      -0.832   3.937  40.437  0.00  0.00             0
ATOM    153    O   1     1      -3.329   4.098  40.255  0.00  0.00             0
ATOM    154    O   1     1      -0.908  -0.313  40.060  0.00  0.00             0
ATOM    155    O   1     1      -4.815   6.212  42.447  0.00  0.00             0
ATOM    156    O   1     1      -2.175   1.652  42.278  0.00  0.00             0
ATOM    157    O   1     1     -10.999  -1.378  44.440  0.00  0.00             0
ATOM    158    O   1     1      -3.045   3.306  44.452  0.00  0.00             0
ATOM    159    O   1     1      -5.455   1.677  44.402  0.00  0.00             0
ATOM    160    O   1     1      -2.884   6.155  44.656  0.00  0.00             0
ATOM    161    O   1     1      -5.507   4.937  44.522  0.00  0.00             0
ATOM    162    O   1     1      -2.884   0.451  44.384  0.00  0.00             0
ATOM    163    H   1     1      -4.406  -1.885  42.057  0.00  0.00             0
ATOM    164    H   1     1      -2.113   2.083  41.407  0.00  0.00             0
ATOM    165    H   1     1      -4.824  -1.482  44.281  0.00  0.00             0
ATOM    166    H   1     1      -2.248   3.096  44.824  0.00  0.00             0
ATOM    167    H   1     1      -5.959   1.932  45.180  0.00  0.00             0
ATOM    168    H   1     1      -2.964  -3.337  45.422  0.00  0.00             0
ATOM    169    H   1     1      -2.926  -0.546  44.574  0.00  0.00             0
ATOM    170    H   1     1      -5.316   4.569  45.284  0.00  0.00             0
ATOM    171   Al   1     1      -5.655   1.493  50.889  0.00  0.00             0
ATOM    172   Al   1     1      -3.027   6.147  50.792  0.00  0.00             0
ATOM    173   Al   1     1      -3.093  -0.166  50.613  0.00  0.00             0
ATOM    174   Al   1     1      -5.668   4.631  50.869  0.00  0.00             0
ATOM    175   Si   1     1      -1.358   0.312  47.942  0.00  0.00             0
ATOM    176   Si   1     1      -3.997   4.770  48.034  0.00  0.00             0
ATOM    177   Si   1     1      -3.808  -1.398  47.751  0.00  0.00             0
ATOM    178   Si   1     1      -6.523   3.145  48.111  0.00  0.00             0
ATOM    179    O   1     1      -6.577   0.206  49.692  0.00  0.00             0
ATOM    180    O   1     1      -4.177   4.986  49.572  0.00  0.00             0
ATOM    181    O   1     1      -6.280   2.985  49.684  0.00  0.00             0
ATOM    182    O   1     1      -3.675  -1.522  49.499  0.00  0.00             0
ATOM    183    O   1     1      -6.284   1.634  47.547  0.00  0.00             0
ATOM    184    O   1     1      -3.730  -2.831  47.224  0.00  0.00             0
ATOM    185    O   1     1      -5.156  -0.673  47.574  0.00  0.00             0
ATOM    186    O   1     1      -2.767   3.879  47.909  0.00  0.00             0
ATOM    187    O   1     1      -5.318   4.015  47.590  0.00  0.00             0
ATOM    188    O   1     1      -2.527  -0.527  47.432  0.00  0.00             0
ATOM    189    O   1     1      -6.610   5.848  49.892  0.00  0.00             0
ATOM    190    O   1     1      -3.927   1.402  49.735  0.00  0.00             0
ATOM    191    O   1     1     -12.669  -1.328  51.717  0.00  0.00             0
ATOM    192    O   1     1      -5.068   3.076  52.003  0.00  0.00             0
ATOM    193    O   1     1      -7.401   1.376  51.991  0.00  0.00             0
ATOM    194    O   1     1      -4.861   5.857  52.065  0.00  0.00             0
ATOM    195    O   1     1      -7.318   4.711  51.910  0.00  0.00             0
ATOM    196    O   1     1      -4.793   0.245  51.868  0.00  0.00             0
ATOM    197    H   1     1      -6.497  -2.080  49.631  0.00  0.00             0
ATOM    198    H   1     1      -3.979   2.342  49.205  0.00  0.00             0
ATOM    199    H   1     1      -7.240  -1.129  52.676  0.00  0.00             0
ATOM    200    H   1     1      -4.731   2.460  52.662  0.00  0.00             0
ATOM    201    H   1     1      -8.035   2.082  52.119  0.00  0.00             0
ATOM    202    H   1     1      -5.371  -2.457  52.300  0.00  0.00             0
ATOM    203    H   1     1      -4.396  -0.501  52.365  0.00  0.00             0
ATOM    204    H   1     1      -7.497   4.253  52.664  0.00  0.00             0
ATOM    205   Al   1     1      -3.682  10.829  43.364  0.00  0.00             0
ATOM    206   Al   1     1      -1.377  15.265  43.193  0.00  0.00             0
ATOM    207   Al   1     1      -1.284   9.124  43.545  0.00  0.00             0
ATOM    208   Al   1     1      -3.931  13.711  43.298  0.00  0.00             0
ATOM    209   Si   1     1       0.548   9.437  40.623  0.00  0.00             0
ATOM    210   Si   1     1      -1.988  13.772  40.487  0.00  0.00             0
ATOM    211   Si   1     1      -2.011   7.819  40.771  0.00  0.00             0
ATOM    212   Si   1     1      -4.520  12.339  40.538  0.00  0.00             0
ATOM    213    O   1     1      -4.714   9.542  42.244  0.00  0.00             0
ATOM    214    O   1     1      -2.184  13.938  42.196  0.00  0.00             0
ATOM    215    O   1     1      -4.375  12.237  42.195  0.00  0.00             0
ATOM    216    O   1     1      -1.823   7.763  42.333  0.00  0.00             0
ATOM    217    O   1     1      -4.559  10.808  40.180  0.00  0.00             0
ATOM    218    O   1     1      -1.963   6.309  40.282  0.00  0.00             0
ATOM    219    O   1     1      -3.313   8.414  40.395  0.00  0.00             0
ATOM    220    O   1     1      -0.679  13.088  40.356  0.00  0.00             0
ATOM    221    O   1     1      -3.194  12.967  40.037  0.00  0.00             0
ATOM    222    O   1     1      -0.798   8.586  40.288  0.00  0.00             0
ATOM    223    O   1     1      -4.671  15.052  42.237  0.00  0.00             0
ATOM    224    O   1     1      -2.195  10.561  42.302  0.00  0.00             0
ATOM    225    O   1     1     -10.814   7.674  44.713  0.00  0.00             0
ATOM    226    O   1     1      -2.936  12.249  44.413  0.00  0.00             0
ATOM    227    O   1     1      -5.409  10.602  44.548  0.00  0.00             0
ATOM    228    O   1     1      -2.851  15.034  44.475  0.00  0.00             0
ATOM    229    O   1     1      -5.423  13.804  44.576  0.00  0.00             0
ATOM    230    O   1     1      -2.865   9.343  44.520  0.00  0.00             0
ATOM    231    H   1     1      -4.441   7.013  42.065  0.00  0.00             0
ATOM    232    H   1     1      -1.892  10.952  41.519  0.00  0.00             0
ATOM    233    H   1     1      -4.874   7.768  44.956  0.00  0.00             0
ATOM    234    H   1     1      -2.214  12.748  44.471  0.00  0.00             0
ATOM    235    H   1     1      -5.575  10.792  45.576  0.00  0.00             0
ATOM    236    H   1     1      -3.158   5.804  45.479  0.00  0.00             0
ATOM    237    H   1     1      -2.954   8.901  45.385  0.00  0.00             0
ATOM    238    H   1     1      -5.802  13.269  45.375  0.00  0.00             0
ATOM    239   Al   1     1      -5.615  10.439  50.502  0.00  0.00             0
ATOM    240   Al   1     1      -3.127  14.973  50.623  0.00  0.00             0
ATOM    241   Al   1     1      -3.079   9.074  50.738  0.00  0.00             0
ATOM    242   Al   1     1      -5.737  13.501  50.631  0.00  0.00             0
ATOM    243   Si   1     1      -1.288   9.061  47.926  0.00  0.00             0
ATOM    244   Si   1     1      -3.869  13.592  47.781  0.00  0.00             0
ATOM    245   Si   1     1      -3.882   7.681  47.915  0.00  0.00             0
ATOM    246   Si   1     1      -6.468  12.225  47.897  0.00  0.00             0
ATOM    247    O   1     1      -6.585   9.291  49.499  0.00  0.00             0
ATOM    248    O   1     1      -4.043  13.714  49.358  0.00  0.00             0
ATOM    249    O   1     1      -6.187  11.994  49.544  0.00  0.00             0
ATOM    250    O   1     1      -3.806   7.603  49.594  0.00  0.00             0
ATOM    251    O   1     1      -6.416  10.731  47.285  0.00  0.00             0
ATOM    252    O   1     1      -3.926   6.160  47.376  0.00  0.00             0
ATOM    253    O   1     1      -5.154   8.435  47.550  0.00  0.00             0
ATOM    254    O   1     1      -2.621  12.706  47.562  0.00  0.00             0
ATOM    255    O   1     1      -5.287  13.017  47.271  0.00  0.00             0
ATOM    256    O   1     1      -2.664   8.489  47.422  0.00  0.00             0
ATOM    257    O   1     1      -6.574  14.954  49.628  0.00  0.00             0
ATOM    258    O   1     1      -3.992  10.505  49.570  0.00  0.00             0
ATOM    259    O   1     1     -12.920   7.617  52.056  0.00  0.00             0
ATOM    260    O   1     1      -5.003  12.179  51.736  0.00  0.00             0
ATOM    261    O   1     1      -7.325  10.309  51.776  0.00  0.00             0
ATOM    262    O   1     1      -4.717  14.895  51.736  0.00  0.00             0
ATOM    263    O   1     1      -7.392  13.564  51.518  0.00  0.00             0
ATOM    264    O   1     1      -4.859   9.180  51.711  0.00  0.00             0
ATOM    265    H   1     1      -6.287   6.764  49.544  0.00  0.00             0
ATOM    266    H   1     1      -3.473  11.257  49.403  0.00  0.00             0
ATOM    267    H   1     1      -7.240   7.483  52.734  0.00  0.00             0
ATOM    268    H   1     1      -4.673  12.117  52.678  0.00  0.00             0
ATOM    269    H   1     1      -7.459  11.228  52.185  0.00  0.00             0
ATOM    270    H   1     1      -4.337   6.114  52.985  0.00  0.00             0
ATOM    271    H   1     1      -5.104   8.356  52.292  0.00  0.00             0
ATOM    272    H   1     1      -8.096  12.811  51.145  0.00  0.00             0
ATOM    273    O   1     1      -9.274   0.780  31.763  0.00  0.00             0
ATOM    274    H   1     1      -8.929   0.182  31.085  0.00  0.00             0
ATOM    275    H   1     1       1.523   1.698  31.607  0.00  0.00             0
ATOM    276    O   1     1      -7.509   2.899  31.128  0.00  0.00             0
ATOM    277    H   1     1      -6.574   3.328  31.216  0.00  0.00             0
ATOM    278    H   1     1       2.381   3.436  31.752  0.00  0.00             0
ATOM    279    O   1     1       4.949   6.832  30.158  0.00  0.00             0
ATOM    280    H   1     1      -4.584   7.248  29.781  0.00  0.00             0
ATOM    281    H   1     1       4.611   7.700  30.537  0.00  0.00             0
ATOM    282    O   1     1      -2.967   9.682  28.354  0.00  0.00             0
ATOM    283    H   1     1      -3.052   8.580  28.472  0.00  0.00             0
ATOM    284    H   1     1       8.276   9.978  28.723  0.00  0.00             0
ATOM    285    O   1     1      -5.659  10.269  29.686  0.00  0.00             0
ATOM    286    H   1     1      -4.809  10.089  29.259  0.00  0.00             0
ATOM    287    H   1     1       4.891  10.992  30.329  0.00  0.00             0
ATOM    288    O   1     1     -11.734  17.990  31.763  0.00  0.00             0
ATOM    289    H   1     1     -10.818  18.186  31.810  0.00  0.00             0
ATOM    290    H   1     1      -1.893  18.682  31.436  0.00  0.00             0
ATOM    291    O   1     1      -4.498   0.578  30.495  0.00  0.00             0
ATOM    292    H   1     1      -4.146   1.080  29.713  0.00  0.00             0
ATOM    293    H   1     1      -4.196   1.172  31.273  0.00  0.00             0
ATOM    294    O   1     1      -4.919   4.288  30.794  0.00  0.00             0
ATOM    295    H   1     1      -4.603   3.857  29.936  0.00  0.00             0
ATOM    296    H   1     1      -4.963   5.216  30.713  0.00  0.00             0
ATOM    297    O   1     1      -3.000   6.828  28.433  0.00  0.00             0
ATOM    298    H   1     1      -2.675   7.065  27.554  0.00  0.00             0
ATOM    299    H   1     1      -2.318   6.283  28.919  0.00  0.00             0
ATOM    300    O   1     1      -0.212  11.460  29.604  0.00  0.00             0
ATOM    301    H   1     1       0.288  11.120  28.965  0.00  0.00             0
ATOM    302    H   1     1      -0.528  12.219  29.590  0.00  0.00             0
ATOM    303    O   1     1      -3.860  14.204  28.083  0.00  0.00             0
ATOM    304    H   1     1      -4.616  14.795  27.749  0.00  0.00             0
ATOM    305    H   1     1      -4.019  14.052  29.134  0.00  0.00             0
ATOM    306    O   1     1      -5.995  16.076  31.670  0.00  0.00             0
ATOM    307    H   1     1      -5.687  16.807  31.361  0.00  0.00             0
ATOM    308    H   1     1      -5.606  16.266  32.677  0.00  0.00             0
ATOM    309    O   1     1       0.214   3.863  30.231  0.00  0.00             0
ATOM    310    H   1     1      -0.271   3.216  29.543  0.00  0.00             0
ATOM    311    H   1     1       1.083   3.480  30.122  0.00  0.00             0
ATOM    312    O   1     1       3.665   4.551  26.531  0.00  0.00             0
ATOM    313    H   1     1       2.980   4.977  25.860  0.00  0.00             0
ATOM    314    H   1     1       3.531   5.109  27.224  0.00  0.00             0
ATOM    315    O   1     1      -0.429   6.571  29.727  0.00  0.00             0
ATOM    316    H   1     1      -0.116   5.694  29.804  0.00  0.00             0
ATOM    317    H   1     1      -0.294   7.096  30.521  0.00  0.00             0
ATOM    318    O   1     1       1.167  11.179  27.477  0.00  0.00             0
ATOM    319    H   1     1       0.622  10.677  26.957  0.00  0.00             0
ATOM    320    H   1     1       1.661  10.437  27.205  0.00  0.00             0
ATOM    321    O   1     1       2.046  11.370  31.125  0.00  0.00             0
ATOM    322    H   1     1       1.841  10.300  30.940  0.00  0.00             0
ATOM    323    H   1     1       1.047  11.696  30.659  0.00  0.00             0
ATOM    324    O   1     1      -1.756  15.068  31.808  0.00  0.00             0
ATOM    325    H   1     1      -1.851  16.032  31.396  0.00  0.00             0
ATOM    326    H   1     1      -2.434  14.682  31.149  0.00  0.00             0
ATOM    327    O   1     1      -9.403  17.331  34.337  0.00  0.00             0
ATOM    328    H   1     1      -9.398  17.742  33.423  0.00  0.00             0
ATOM    329    H   1     1       0.282  -0.167  34.957  0.00  0.00             0
ATOM    330    O   1     1      -8.432   4.386  33.334  0.00  0.00             0
ATOM    331    H   1     1      -7.856   4.547  34.245  0.00  0.00             0
ATOM    332    H   1     1       2.233   5.221  32.716  0.00  0.00             0
ATOM    333    O   1     1       2.430   6.318  31.513  0.00  0.00             0
ATOM    334    H   1     1      -7.382   6.133  30.643  0.00  0.00             0
ATOM    335    H   1     1       3.090   6.769  32.130  0.00  0.00             0
ATOM    336    O   1     1      -9.744  11.841  33.393  0.00  0.00             0
ATOM    337    H   1     1      -9.267  11.916  32.554  0.00  0.00             0
ATOM    338    H   1     1       0.337  12.864  33.419  0.00  0.00             0
ATOM    339    O   1     1       3.002  11.921  35.213  0.00  0.00             0
ATOM    340    H   1     1      -6.255  12.144  35.123  0.00  0.00             0
ATOM    341    H   1     1       2.768  12.697  34.580  0.00  0.00             0
ATOM    342    O   1     1     -10.372  14.579  33.840  0.00  0.00             0
ATOM    343    H   1     1     -10.729  14.860  32.985  0.00  0.00             0
ATOM    344    H   1     1       0.491  15.276  34.206  0.00  0.00             0
ATOM    345    O   1     1      -5.728  19.564  34.366  0.00  0.00             0
ATOM    346    H   1     1      -4.988  19.666  35.062  0.00  0.00             0
ATOM    347    H   1     1      -5.386   1.923  33.612  0.00  0.00             0
ATOM    348    O   1     1      -3.845   2.368  32.427  0.00  0.00             0
ATOM    349    H   1     1      -3.053   2.718  32.821  0.00  0.00             0
ATOM    350    H   1     1      -4.159   3.227  31.926  0.00  0.00             0
ATOM    351    O   1     1      -5.950   6.965  33.340  0.00  0.00             0
ATOM    352    H   1     1      -4.816   6.900  33.251  0.00  0.00             0
ATOM    353    H   1     1      -5.958   7.735  33.724  0.00  0.00             0
ATOM    354    O   1     1      -5.658   9.697  33.983  0.00  0.00             0
ATOM    355    H   1     1      -5.079   9.988  34.697  0.00  0.00             0
ATOM    356    H   1     1      -6.468  10.013  34.387  0.00  0.00             0
ATOM    357    O   1     1      -4.197  11.485  32.267  0.00  0.00             0
ATOM    358    H   1     1      -4.931  10.807  32.671  0.00  0.00             0
ATOM    359    H   1     1      -3.409  10.885  32.504  0.00  0.00             0
ATOM    360    O   1     1      -6.289  16.839  34.322  0.00  0.00             0
ATOM    361    H   1     1      -6.027  17.699  34.517  0.00  0.00             0
ATOM    362    H   1     1      -7.231  17.032  34.146  0.00  0.00             0
ATOM    363    O   1     1      -2.507  17.708  34.316  0.00  0.00             0
ATOM    364    H   1     1      -2.082  16.925  34.792  0.00  0.00             0
ATOM    365    H   1     1      -2.173  -0.320  33.403  0.00  0.00             0
ATOM    366    O   1     1      -1.011   3.795  32.790  0.00  0.00             0
ATOM    367    H   1     1      -0.548   3.481  31.987  0.00  0.00             0
ATOM    368    H   1     1      -0.366   3.639  33.663  0.00  0.00             0
ATOM    369    O   1     1      -3.123   6.135  32.843  0.00  0.00             0
ATOM    370    H   1     1      -2.888   5.300  33.028  0.00  0.00             0
ATOM    371    H   1     1      -2.484   6.779  32.463  0.00  0.00             0
ATOM    372    O   1     1      -1.130   7.864  32.258  0.00  0.00             0
ATOM    373    H   1     1      -0.678   7.475  33.024  0.00  0.00             0
ATOM    374    H   1     1      -1.403   8.786  32.443  0.00  0.00             0
ATOM    375    O   1     1      -2.048  10.328  33.218  0.00  0.00             0
ATOM    376    H   1     1      -1.256  10.912  33.376  0.00  0.00             0
ATOM    377    H   1     1      -2.392  10.045  33.912  0.00  0.00             0
ATOM    378    O   1     1      -4.279  13.831  30.631  0.00  0.00             0
ATOM    379    H   1     1      -4.359  12.964  31.044  0.00  0.00             0
ATOM    380    H   1     1      -5.086  14.183  30.914  0.00  0.00             0
ATOM    381    O   1     1     -10.509  -0.308  37.452  0.00  0.00             0
ATOM    382    H   1     1      -9.537   0.009  37.504  0.00  0.00             0
ATOM    383    H   1     1      -0.407  -0.412  38.394  0.00  0.00             0
ATOM    384    O   1     1     -10.659   1.856  35.580  0.00  0.00             0
ATOM    385    H   1     1     -10.580   1.264  36.268  0.00  0.00             0
ATOM    386    H   1     1       0.666   2.191  35.708  0.00  0.00             0
ATOM    387    O   1     1       0.121   6.422  34.779  0.00  0.00             0
ATOM    388    H   1     1      -9.448   6.010  34.417  0.00  0.00             0
ATOM    389    H   1     1       0.312   7.293  34.973  0.00  0.00             0
ATOM    390    O   1     1      -9.213   9.301  34.840  0.00  0.00             0
ATOM    391    H   1     1      -9.078  10.119  34.225  0.00  0.00             0
ATOM    392    H   1     1       1.487   9.783  35.618  0.00  0.00             0
ATOM    393    O   1     1      -9.066  11.069  37.252  0.00  0.00             0
ATOM    394    H   1     1      -8.364  11.586  36.968  0.00  0.00             0
ATOM    395    H   1     1       1.185  11.124  38.211  0.00  0.00             0
ATOM    396    O   1     1     -11.626  15.683  35.967  0.00  0.00             0
ATOM    397    H   1     1     -11.179  15.256  35.173  0.00  0.00             0
ATOM    398    H   1     1      -0.646  16.284  36.407  0.00  0.00             0
ATOM    399    O   1     1      -7.964   0.546  37.515  0.00  0.00             0
ATOM    400    H   1     1      -7.205   0.071  37.206  0.00  0.00             0
ATOM    401    H   1     1      -7.829   1.456  37.074  0.00  0.00             0
ATOM    402    O   1     1      -7.854   2.975  35.842  0.00  0.00             0
ATOM    403    H   1     1      -7.580   2.541  34.928  0.00  0.00             0
ATOM    404    H   1     1      -7.206   3.553  36.181  0.00  0.00             0
ATOM    405    O   1     1      -6.302   5.560  35.817  0.00  0.00             0
ATOM    406    H   1     1      -5.966   5.776  34.896  0.00  0.00             0
ATOM    407    H   1     1      -5.632   6.136  36.214  0.00  0.00             0
ATOM    408    O   1     1      -4.713   6.633  37.912  0.00  0.00             0
ATOM    409    H   1     1      -4.721   7.586  38.257  0.00  0.00             0
ATOM    410    H   1     1      -3.808   6.551  37.835  0.00  0.00             0
ATOM    411    O   1     1      -5.022  12.978  34.912  0.00  0.00             0
ATOM    412    H   1     1      -4.808  12.616  34.109  0.00  0.00             0
ATOM    413    H   1     1      -4.273  13.162  35.410  0.00  0.00             0
ATOM    414    O   1     1      -5.410  16.892  36.908  0.00  0.00             0
ATOM    415    H   1     1      -5.757  16.506  36.219  0.00  0.00             0
ATOM    416    H   1     1      -4.804  17.522  36.657  0.00  0.00             0
ATOM    417    O   1     1      -3.848   1.019  36.435  0.00  0.00             0
ATOM    418    H   1     1      -3.585   0.893  35.462  0.00  0.00             0
ATOM    419    H   1     1      -3.668   1.936  36.685  0.00  0.00             0
ATOM    420    O   1     1      -2.650   3.577  35.401  0.00  0.00             0
ATOM    421    H   1     1      -1.818   3.129  35.197  0.00  0.00             0
ATOM    422    H   1     1      -2.383   4.175  35.900  0.00  0.00             0
ATOM    423    O   1     1      -2.487   6.418  36.111  0.00  0.00             0
ATOM    424    H   1     1      -1.549   6.155  35.920  0.00  0.00             0
ATOM    425    H   1     1      -3.104   6.469  35.459  0.00  0.00             0
ATOM    426    O   1     1      -3.368   9.709  35.645  0.00  0.00             0
ATOM    427    H   1     1      -2.905   8.961  36.296  0.00  0.00             0
ATOM    428    H   1     1      -2.690  10.246  36.054  0.00  0.00             0
ATOM    429    O   1     1      -1.697  11.546  36.921  0.00  0.00             0
ATOM    430    H   1     1      -0.788  11.575  36.854  0.00  0.00             0
ATOM    431    H   1     1      -2.122  12.565  37.133  0.00  0.00             0
ATOM    432    O   1     1      -3.455  14.184  36.794  0.00  0.00             0
ATOM    433    H   1     1      -2.741  14.838  36.545  0.00  0.00             0
ATOM    434    H   1     1      -4.249  14.675  37.003  0.00  0.00             0
ATOM    435    O   1     1      -4.414   2.640  15.319  0.00  0.00             0
ATOM    436    H   1     1      -3.844   3.334  15.481  0.00  0.00             0
ATOM    437    H   1     1       5.125   3.096  15.742  0.00  0.00             0
ATOM    438    O   1     1      -5.074   4.781  13.667  0.00  0.00             0
ATOM    439    H   1     1      -5.014   3.819  13.765  0.00  0.00             0
ATOM    440    H   1     1       6.048   5.150  14.014  0.00  0.00             0
ATOM    441    O   1     1       7.002   6.759  17.180  0.00  0.00             0
ATOM    442    H   1     1      -3.606   6.025  17.729  0.00  0.00             0
ATOM    443    H   1     1       7.906   6.692  17.589  0.00  0.00             0
ATOM    444    O   1     1      -2.948  10.177  14.597  0.00  0.00             0
ATOM    445    H   1     1      -2.282   9.529  14.417  0.00  0.00             0
ATOM    446    H   1     1       7.600  10.827  14.152  0.00  0.00             0
ATOM    447    O   1     1       4.895  15.630  14.848  0.00  0.00             0
ATOM    448    H   1     1      -4.554  15.186  14.715  0.00  0.00             0
ATOM    449    H   1     1       5.052  16.462  15.323  0.00  0.00             0
ATOM    450    O   1     1      -4.389  18.016  16.145  0.00  0.00             0
ATOM    451    H   1     1      -3.579  17.960  16.546  0.00  0.00             0
ATOM    452    H   1     1       6.035  18.889  15.673  0.00  0.00             0
ATOM    453    O   1     1      -1.890   3.760  16.131  0.00  0.00             0
ATOM    454    H   1     1      -0.978   3.558  16.094  0.00  0.00             0
ATOM    455    H   1     1      -1.971   4.458  15.368  0.00  0.00             0
ATOM    456    O   1     1      -2.755   5.926  14.718  0.00  0.00             0
ATOM    457    H   1     1      -3.050   6.342  15.596  0.00  0.00             0
ATOM    458    H   1     1      -2.152   6.574  14.461  0.00  0.00             0
ATOM    459    O   1     1       2.196   6.711  16.819  0.00  0.00             0
ATOM    460    H   1     1       2.566   7.522  16.455  0.00  0.00             0
ATOM    461    H   1     1       2.078   6.055  16.018  0.00  0.00             0
ATOM    462    O   1     1      -0.629   7.548  14.121  0.00  0.00             0
ATOM    463    H   1     1       0.120   8.101  13.812  0.00  0.00             0
ATOM    464    H   1     1      -0.237   7.007  14.863  0.00  0.00             0
ATOM    465    O   1     1      -2.824  14.366  14.544  0.00  0.00             0
ATOM    466    H   1     1      -2.272  13.791  13.986  0.00  0.00             0
ATOM    467    H   1     1      -2.455  15.211  14.270  0.00  0.00             0
ATOM    468    O   1     1      -0.860  16.497  14.949  0.00  0.00             0
ATOM    469    H   1     1      -0.284  17.058  14.551  0.00  0.00             0
ATOM    470    H   1     1      -0.380  15.879  15.584  0.00  0.00             0
ATOM    471    O   1     1       0.493   0.873  17.640  0.00  0.00             0
ATOM    472    H   1     1       0.973   0.882  16.905  0.00  0.00             0
ATOM    473    H   1     1       1.114   1.488  18.453  0.00  0.00             0
ATOM    474    O   1     1       2.408   4.675  14.527  0.00  0.00             0
ATOM    475    H   1     1       3.295   4.756  14.177  0.00  0.00             0
ATOM    476    H   1     1       1.765   4.893  13.819  0.00  0.00             0
ATOM    477    O   1     1       1.865   8.677  13.564  0.00  0.00             0
ATOM    478    H   1     1       2.537   8.194  13.302  0.00  0.00             0
ATOM    479    H   1     1       2.231   9.131  14.425  0.00  0.00             0
ATOM    480    O   1     1      -1.012  11.982  13.474  0.00  0.00             0
ATOM    481    H   1     1      -0.233  11.987  14.173  0.00  0.00             0
ATOM    482    H   1     1      -0.601  11.476  12.774  0.00  0.00             0
ATOM    483    O   1     1       3.009  13.820  15.552  0.00  0.00             0
ATOM    484    H   1     1       3.438  14.593  15.363  0.00  0.00             0
ATOM    485    H   1     1       2.622  14.267  16.110  0.00  0.00             0
ATOM    486    O   1     1       1.456  17.836  13.661  0.00  0.00             0
ATOM    487    H   1     1       2.314  17.457  13.594  0.00  0.00             0
ATOM    488    H   1     1       1.543  18.471  14.455  0.00  0.00             0
ATOM    489    O   1     1      -6.737  20.547  17.543  0.00  0.00             0
ATOM    490    H   1     1      -5.979  20.144  17.971  0.00  0.00             0
ATOM    491    H   1     1       3.131   3.506  18.074  0.00  0.00             0
ATOM    492    O   1     1      -4.013   4.843  19.387  0.00  0.00             0
ATOM    493    H   1     1      -4.835   5.078  19.223  0.00  0.00             0
ATOM    494    H   1     1       6.191   3.838  19.177  0.00  0.00             0
ATOM    495    O   1     1       5.157   8.236  18.311  0.00  0.00             0
ATOM    496    H   1     1      -4.285   7.793  18.181  0.00  0.00             0
ATOM    497    H   1     1       5.041   8.954  17.557  0.00  0.00             0
ATOM    498    O   1     1      -5.094   9.828  16.383  0.00  0.00             0
ATOM    499    H   1     1      -4.332   9.695  15.739  0.00  0.00             0
ATOM    500    H   1     1       5.097  10.762  16.648  0.00  0.00             0
ATOM    501    O   1     1      -5.139  12.518  17.165  0.00  0.00             0
ATOM    502    H   1     1      -5.791  12.694  16.568  0.00  0.00             0
ATOM    503    H   1     1       5.188  13.161  17.823  0.00  0.00             0
ATOM    504    O   1     1      -7.093  17.653  17.382  0.00  0.00             0
ATOM    505    H   1     1      -6.063  17.954  17.237  0.00  0.00             0
ATOM    506    H   1     1       2.659  18.280  17.943  0.00  0.00             0
ATOM    507    O   1     1       1.193  20.463  19.698  0.00  0.00             0
ATOM    508    H   1     1       1.695  20.481  20.580  0.00  0.00             0
ATOM    509    H   1     1       0.589   3.394  19.676  0.00  0.00             0
ATOM    510    O   1     1       0.413   5.238  19.647  0.00  0.00             0
ATOM    511    H   1     1       0.303   5.522  18.799  0.00  0.00             0
ATOM    512    H   1     1      -0.548   5.266  20.022  0.00  0.00             0
ATOM    513    O   1     1      -0.658   7.137  17.801  0.00  0.00             0
ATOM    514    H   1     1       0.156   7.256  17.194  0.00  0.00             0
ATOM    515    H   1     1      -0.676   8.176  17.958  0.00  0.00             0
ATOM    516    O   1     1      -0.651   9.777  17.701  0.00  0.00             0
ATOM    517    H   1     1       0.264  10.251  17.499  0.00  0.00             0
ATOM    518    H   1     1      -1.305  10.503  17.426  0.00  0.00             0
ATOM    519    O   1     1      -2.617  12.439  16.802  0.00  0.00             0
ATOM    520    H   1     1      -2.860  12.907  16.020  0.00  0.00             0
ATOM    521    H   1     1      -3.621  12.423  16.976  0.00  0.00             0
ATOM    522    O   1     1      -1.891  17.455  17.436  0.00  0.00             0
ATOM    523    H   1     1      -1.682  16.999  16.420  0.00  0.00             0
ATOM    524    H   1     1      -0.939  18.058  17.688  0.00  0.00             0
ATOM    525    O   1     1       4.181  16.467  22.135  0.00  0.00             0
ATOM    526    H   1     1       4.514  16.983  22.847  0.00  0.00             0
ATOM    527    H   1     1       3.205  -1.738  22.275  0.00  0.00             0
ATOM    528    O   1     1       1.632   1.983  15.385  0.00  0.00             0
ATOM    529    H   1     1       1.477   2.786  14.862  0.00  0.00             0
ATOM    530    H   1     1       2.425   2.076  16.063  0.00  0.00             0
ATOM    531    O   1     1       3.626   5.394  18.852  0.00  0.00             0
ATOM    532    H   1     1       3.176   5.960  18.170  0.00  0.00             0
ATOM    533    H   1     1       3.262   5.777  19.851  0.00  0.00             0
ATOM    534    O   1     1       2.659   9.152  16.224  0.00  0.00             0
ATOM    535    H   1     1       3.437   9.579  16.103  0.00  0.00             0
ATOM    536    H   1     1       2.326   9.850  16.986  0.00  0.00             0
ATOM    537    O   1     1       0.595  12.452  15.655  0.00  0.00             0
ATOM    538    H   1     1       0.003  12.945  16.211  0.00  0.00             0
ATOM    539    H   1     1       1.487  12.815  15.740  0.00  0.00             0
ATOM    540    O   1     1       1.288  15.428  17.043  0.00  0.00             0
ATOM    541    H   1     1       1.836  16.230  16.962  0.00  0.00             0
ATOM    542    H   1     1       0.963  15.431  17.954  0.00  0.00             0
ATOM    543    O   1     1      -3.661   0.282  22.788  0.00  0.00             0
ATOM    544    H   1     1      -3.239   1.078  22.346  0.00  0.00             0
ATOM    545    H   1     1       6.597   0.433  23.720  0.00  0.00             0
ATOM    546    O   1     1      -5.996   6.442  23.211  0.00  0.00             0
ATOM    547    H   1     1      -6.912   6.397  22.814  0.00  0.00             0
ATOM    548    H   1     1       4.795   6.793  22.425  0.00  0.00             0
ATOM    549    O   1     1       5.652   7.844  21.132  0.00  0.00             0
ATOM    550    H   1     1      -4.629   8.287  20.168  0.00  0.00             0
ATOM    551    H   1     1       6.107   8.675  21.588  0.00  0.00             0
ATOM    552    O   1     1      -4.115  10.357  22.541  0.00  0.00             0
ATOM    553    H   1     1      -3.523  11.123  22.149  0.00  0.00             0
ATOM    554    H   1     1       5.128  10.634  22.560  0.00  0.00             0
ATOM    555    O   1     1       5.129  14.089  19.566  0.00  0.00             0
ATOM    556    H   1     1      -5.582  14.922  19.458  0.00  0.00             0
ATOM    557    H   1     1       5.388  13.947  20.433  0.00  0.00             0
ATOM    558    O   1     1      -5.470  17.040  19.452  0.00  0.00             0
ATOM    559    H   1     1      -6.303  16.788  18.713  0.00  0.00             0
ATOM    560    H   1     1       4.346  16.849  20.207  0.00  0.00             0
ATOM    561    O   1     1      -4.456   1.838  18.942  0.00  0.00             0
ATOM    562    H   1     1      -3.591   1.804  18.682  0.00  0.00             0
ATOM    563    H   1     1      -4.736   0.927  19.113  0.00  0.00             0
ATOM    564    O   1     1      -1.953   5.408  21.038  0.00  0.00             0
ATOM    565    H   1     1      -2.576   5.453  20.417  0.00  0.00             0
ATOM    566    H   1     1      -2.006   6.266  21.677  0.00  0.00             0
ATOM    567    O   1     1      -1.404   8.070  22.186  0.00  0.00             0
ATOM    568    H   1     1      -1.468   8.624  23.029  0.00  0.00             0
ATOM    569    H   1     1      -0.739   8.623  21.803  0.00  0.00             0
ATOM    570    O   1     1      -0.020   9.659  20.615  0.00  0.00             0
ATOM    571    H   1     1      -0.220   9.521  19.766  0.00  0.00             0
ATOM    572    H   1     1       0.894   9.335  20.709  0.00  0.00             0
ATOM    573    O   1     1      -1.489  13.721  19.356  0.00  0.00             0
ATOM    574    H   1     1      -2.003  13.315  18.728  0.00  0.00             0
ATOM    575    H   1     1      -1.900  14.673  19.434  0.00  0.00             0
ATOM    576    O   1     1      -2.589  16.349  19.751  0.00  0.00             0
ATOM    577    H   1     1      -2.350  16.970  18.999  0.00  0.00             0
ATOM    578    H   1     1      -3.471  16.569  19.953  0.00  0.00             0
ATOM    579    O   1     1       2.481   3.158  22.015  0.00  0.00             0
ATOM    580    H   1     1       3.275   2.974  22.483  0.00  0.00             0
ATOM    581    H   1     1       2.209   4.131  21.940  0.00  0.00             0
ATOM    582    O   1     1       2.225   6.112  21.267  0.00  0.00             0
ATOM    583    H   1     1       1.670   6.670  21.931  0.00  0.00             0
ATOM    584    H   1     1       1.559   5.816  20.553  0.00  0.00             0
ATOM    585    O   1     1       3.099   8.974  20.450  0.00  0.00             0
ATOM    586    H   1     1       3.453   9.228  21.330  0.00  0.00             0
ATOM    587    H   1     1       4.039   8.418  20.268  0.00  0.00             0
ATOM    588    O   1     1       2.165  10.582  18.218  0.00  0.00             0
ATOM    589    H   1     1       2.502  10.122  18.922  0.00  0.00             0
ATOM    590    H   1     1       2.355  11.616  18.564  0.00  0.00             0
ATOM    591    O   1     1       2.865  12.660  19.982  0.00  0.00             0
ATOM    592    H   1     1       3.500  13.331  19.858  0.00  0.00             0
ATOM    593    H   1     1       2.159  13.218  19.930  0.00  0.00             0
ATOM    594    O   1     1       0.876  14.872  19.785  0.00  0.00             0
ATOM    595    H   1     1       0.984  15.679  20.167  0.00  0.00             0
ATOM    596    H   1     1      -0.028  14.747  19.717  0.00  0.00             0
ATOM    597    O   1     1      -6.617  -0.057  25.668  0.00  0.00             0
ATOM    598    H   1     1      -5.719   0.117  25.651  0.00  0.00             0
ATOM    599    H   1     1       3.271   0.660  26.104  0.00  0.00             0
ATOM    600    O   1     1      -7.957   2.146  26.873  0.00  0.00             0
ATOM    601    H   1     1      -7.448   2.897  26.805  0.00  0.00             0
ATOM    602    H   1     1       2.661   1.590  27.763  0.00  0.00             0
ATOM    603    O   1     1       2.602   9.397  23.378  0.00  0.00             0
ATOM    604    H   1     1      -6.950   9.121  23.888  0.00  0.00             0
ATOM    605    H   1     1       2.842  10.397  22.943  0.00  0.00             0
ATOM    606    O   1     1      -4.916  13.912  24.866  0.00  0.00             0
ATOM    607    H   1     1      -4.432  13.208  25.399  0.00  0.00             0
ATOM    608    H   1     1       5.638  13.527  24.005  0.00  0.00             0
ATOM    609    O   1     1       5.986  14.207  22.002  0.00  0.00             0
ATOM    610    H   1     1      -4.796  14.978  21.775  0.00  0.00             0
ATOM    611    H   1     1       6.840  14.574  22.567  0.00  0.00             0
ATOM    612    O   1     1      -8.900  16.540  25.636  0.00  0.00             0
ATOM    613    H   1     1      -8.807  15.567  25.728  0.00  0.00             0
ATOM    614    H   1     1       2.341  16.690  25.499  0.00  0.00             0
ATOM    615    O   1     1      -2.549   3.003  22.315  0.00  0.00             0
ATOM    616    H   1     1      -1.744   2.707  22.747  0.00  0.00             0
ATOM    617    H   1     1      -2.375   3.678  21.726  0.00  0.00             0
ATOM    618    O   1     1      -3.590   4.901  24.073  0.00  0.00             0
ATOM    619    H   1     1      -3.042   4.503  23.483  0.00  0.00             0
ATOM    620    H   1     1      -4.568   5.175  23.931  0.00  0.00             0
ATOM    621    O   1     1      -5.489   9.147  25.376  0.00  0.00             0
ATOM    622    H   1     1      -5.128   9.913  25.406  0.00  0.00             0
ATOM    623    H   1     1      -4.847   8.374  25.306  0.00  0.00             0
ATOM    624    O   1     1      -1.781  11.732  21.388  0.00  0.00             0
ATOM    625    H   1     1      -1.687  12.409  20.858  0.00  0.00             0
ATOM    626    H   1     1      -1.099  11.150  20.966  0.00  0.00             0
ATOM    627    O   1     1      -1.964  15.936  22.600  0.00  0.00             0
ATOM    628    H   1     1      -2.597  16.718  22.757  0.00  0.00             0
ATOM    629    H   1     1      -1.706  16.221  21.569  0.00  0.00             0
ATOM    630    O   1     1       0.792  18.427  21.401  0.00  0.00             0
ATOM    631    H   1     1       0.855  18.919  20.624  0.00  0.00             0
ATOM    632    H   1     1       0.453  18.996  22.111  0.00  0.00             0
ATOM    633    O   1     1      -0.005   2.577  23.300  0.00  0.00             0
ATOM    634    H   1     1       0.937   2.664  23.104  0.00  0.00             0
ATOM    635    H   1     1      -0.038   2.795  24.308  0.00  0.00             0
ATOM    636    O   1     1      -0.110   3.186  25.890  0.00  0.00             0
ATOM    637    H   1     1       0.735   2.764  26.394  0.00  0.00             0
ATOM    638    H   1     1       0.383   4.140  25.882  0.00  0.00             0
ATOM    639    O   1     1       1.019   7.366  23.477  0.00  0.00             0
ATOM    640    H   1     1       1.499   8.136  23.154  0.00  0.00             0
ATOM    641    H   1     1       0.249   7.659  22.896  0.00  0.00             0
ATOM    642    O   1     1       3.782  11.769  22.353  0.00  0.00             0
ATOM    643    H   1     1       3.422  12.223  21.546  0.00  0.00             0
ATOM    644    H   1     1       3.194  12.363  22.824  0.00  0.00             0
ATOM    645    O   1     1       1.857  12.970  23.565  0.00  0.00             0
ATOM    646    H   1     1       1.934  13.307  24.485  0.00  0.00             0
ATOM    647    H   1     1       1.266  13.753  23.232  0.00  0.00             0
ATOM    648    O   1     1       1.549  15.954  22.634  0.00  0.00             0
ATOM    649    H   1     1       1.226  15.850  23.548  0.00  0.00             0
ATOM    650    H   1     1       1.218  16.919  22.443  0.00  0.00             0
ATOM    651    O   1     1      -8.421  16.683  30.046  0.00  0.00             0
ATOM    652    H   1     1      -7.949  15.897  30.689  0.00  0.00             0
ATOM    653    H   1     1       2.509  -0.819  29.608  0.00  0.00             0
ATOM    654    O   1     1      -6.948   1.007  29.409  0.00  0.00             0
ATOM    655    H   1     1      -6.054   0.644  29.522  0.00  0.00             0
ATOM    656    H   1     1       3.126   1.635  30.106  0.00  0.00             0
ATOM    657    O   1     1       3.067   9.084  27.490  0.00  0.00             0
ATOM    658    H   1     1      -6.776   9.087  26.823  0.00  0.00             0
ATOM    659    H   1     1       3.463   9.703  28.110  0.00  0.00             0
ATOM    660    O   1     1      -4.461  11.711  26.868  0.00  0.00             0
ATOM    661    H   1     1      -4.242  12.536  27.468  0.00  0.00             0
ATOM    662    H   1     1       6.154  10.954  27.332  0.00  0.00             0
ATOM    663    O   1     1       1.753  13.830  26.357  0.00  0.00             0
ATOM    664    H   1     1      -7.622  13.982  26.484  0.00  0.00             0
ATOM    665    H   1     1       1.473  13.132  26.894  0.00  0.00             0
ATOM    666    O   1     1     -10.192  17.521  28.130  0.00  0.00             0
ATOM    667    H   1     1      -9.952  17.318  27.265  0.00  0.00             0
ATOM    668    H   1     1       0.555  17.114  28.816  0.00  0.00             0
ATOM    669    O   1     1      -3.732  20.545  28.859  0.00  0.00             0
ATOM    670    H   1     1      -2.630  20.397  28.696  0.00  0.00             0
ATOM    671    H   1     1      -4.146   3.087  27.984  0.00  0.00             0
ATOM    672    O   1     1      -4.290   3.587  26.219  0.00  0.00             0
ATOM    673    H   1     1      -5.129   3.964  26.266  0.00  0.00             0
ATOM    674    H   1     1      -3.894   3.952  25.491  0.00  0.00             0
ATOM    675    O   1     1      -3.306   7.097  25.551  0.00  0.00             0
ATOM    676    H   1     1      -3.273   6.186  24.996  0.00  0.00             0
ATOM    677    H   1     1      -2.646   7.759  25.004  0.00  0.00             0
ATOM    678    O   1     1      -2.272   9.521  24.326  0.00  0.00             0
ATOM    679    H   1     1      -1.401  10.124  24.422  0.00  0.00             0
ATOM    680    H   1     1      -3.042  10.094  23.835  0.00  0.00             0
ATOM    681    O   1     1      -6.108  15.244  26.965  0.00  0.00             0
ATOM    682    H   1     1      -5.882  14.816  26.026  0.00  0.00             0
ATOM    683    H   1     1      -6.435  16.183  26.772  0.00  0.00             0
ATOM    684    O   1     1      -3.818  18.376  25.588  0.00  0.00             0
ATOM    685    H   1     1      -3.398  17.748  26.223  0.00  0.00             0
ATOM    686    H   1     1      -3.406  19.099  26.109  0.00  0.00             0
ATOM    687    O   1     1      -1.046  19.901  28.299  0.00  0.00             0
ATOM    688    H   1     1      -0.643  19.000  28.238  0.00  0.00             0
ATOM    689    H   1     1      -1.010   2.380  27.342  0.00  0.00             0
ATOM    690    O   1     1       1.222   5.458  25.466  0.00  0.00             0
ATOM    691    H   1     1       1.240   6.025  24.853  0.00  0.00             0
ATOM    692    H   1     1       1.311   6.141  26.067  0.00  0.00             0
ATOM    693    O   1     1       1.462   6.970  27.630  0.00  0.00             0
ATOM    694    H   1     1       2.094   7.849  27.661  0.00  0.00             0
ATOM    695    H   1     1       0.753   6.795  28.363  0.00  0.00             0
ATOM    696    O   1     1      -0.239  11.212  24.823  0.00  0.00             0
ATOM    697    H   1     1       0.429  11.524  24.312  0.00  0.00             0
ATOM    698    H   1     1      -0.627  12.016  24.862  0.00  0.00             0
ATOM    699    O   1     1      -1.313  13.882  24.951  0.00  0.00             0
ATOM    700    H   1     1      -1.613  14.452  25.665  0.00  0.00             0
ATOM    701    H   1     1      -1.584  14.345  24.138  0.00  0.00             0
ATOM    702    O   1     1      -2.085  16.056  27.007  0.00  0.00             0
ATOM    703    H   1     1      -1.355  16.598  27.484  0.00  0.00             0
ATOM    704    H   1     1      -2.634  15.324  27.821  0.00  0.00             0
ATOM    705   Al   1     1       5.731  12.852   7.683  0.00  0.00             0
ATOM    706   Al   1     1       3.263   8.573   7.709  0.00  0.00             0
ATOM    707   Al   1     1       3.190  14.492   7.747  0.00  0.00             0
ATOM    708   Al   1     1       5.641   9.984   7.854  0.00  0.00             0
ATOM    709   Si   1     1       1.549  14.369  10.614  0.00  0.00             0
ATOM    710   Si   1     1       3.899   9.770  10.517  0.00  0.00             0
ATOM    711   Si   1     1       4.119  15.908  10.556  0.00  0.00             0
ATOM    712   Si   1     1       6.327  11.286  10.618  0.00  0.00             0
ATOM    713    O   1     1       6.753  14.183   8.902  0.00  0.00             0
ATOM    714    O   1     1       3.958   9.694   8.824  0.00  0.00             0
ATOM    715    O   1     1       6.175  11.354   8.988  0.00  0.00             0
ATOM    716    O   1     1       3.929  16.041   8.951  0.00  0.00             0
ATOM    717    O   1     1       6.351  12.872  11.061  0.00  0.00             0
ATOM    718    O   1     1       4.108  17.358  11.006  0.00  0.00             0
ATOM    719    O   1     1       5.448  15.213  10.870  0.00  0.00             0
ATOM    720    O   1     1       2.731  10.765  10.741  0.00  0.00             0
ATOM    721    O   1     1       5.183  10.423  11.175  0.00  0.00             0
ATOM    722    O   1     1       2.834  15.085  11.009  0.00  0.00             0
ATOM    723    O   1     1       6.544   8.687   8.891  0.00  0.00             0
ATOM    724    O   1     1       4.155  13.303   8.865  0.00  0.00             0
ATOM    725    O   1     1       2.528  15.886   6.692  0.00  0.00             0
ATOM    726    O   1     1       4.853  11.476   6.855  0.00  0.00             0
ATOM    727    O   1     1       7.443  12.885   6.972  0.00  0.00             0
ATOM    728    O   1     1       4.776   8.778   6.561  0.00  0.00             0
ATOM    729    O   1     1       7.206   9.894   6.809  0.00  0.00             0
ATOM    730    O   1     1       5.048  14.396   6.643  0.00  0.00             0
ATOM    731    H   1     1       5.979  17.200   8.893  0.00  0.00             0
ATOM    732    H   1     1       3.913  12.898   9.681  0.00  0.00             0
ATOM    733    H   1     1       6.669  15.521   7.097  0.00  0.00             0
ATOM    734    H   1     1       3.813  11.371   6.628  0.00  0.00             0
ATOM    735    H   1     1       7.934  11.923   7.165  0.00  0.00             0
ATOM    736    H   1     1       5.041  17.261   5.887  0.00  0.00             0
ATOM    737    H   1     1       5.261  14.388   5.643  0.00  0.00             0
ATOM    738    H   1     1       6.942  10.449   6.002  0.00  0.00             0
ATOM    739   Al   1     1       7.537  12.830   0.655  0.00  0.00             0
ATOM    740   Al   1     1       4.929   8.373   0.372  0.00  0.00             0
ATOM    741   Al   1     1       4.948  14.366   0.623  0.00  0.00             0
ATOM    742   Al   1     1       7.546   9.905   0.634  0.00  0.00             0
ATOM    743   Si   1     1       3.220  14.356   3.373  0.00  0.00             0
ATOM    744   Si   1     1       5.738   9.859   3.327  0.00  0.00             0
ATOM    745   Si   1     1       5.808  15.736   3.307  0.00  0.00             0
ATOM    746   Si   1     1       8.300  11.351   3.370  0.00  0.00             0
ATOM    747    O   1     1       8.477  14.220   1.777  0.00  0.00             0
ATOM    748    O   1     1       5.916   9.843   1.743  0.00  0.00             0
ATOM    749    O   1     1       8.277  11.543   1.762  0.00  0.00             0
ATOM    750    O   1     1       5.587  15.817   1.782  0.00  0.00             0
ATOM    751    O   1     1       8.324  12.810   3.862  0.00  0.00             0
ATOM    752    O   1     1       5.730  17.271   3.807  0.00  0.00             0
ATOM    753    O   1     1       7.114  15.043   3.633  0.00  0.00             0
ATOM    754    O   1     1       4.445  10.645   3.739  0.00  0.00             0
ATOM    755    O   1     1       7.042  10.564   3.847  0.00  0.00             0
ATOM    756    O   1     1       4.521  14.976   3.845  0.00  0.00             0
ATOM    757    O   1     1       8.448   8.552   1.722  0.00  0.00             0
ATOM    758    O   1     1       5.843  13.059   1.611  0.00  0.00             0
ATOM    759    O   1     1       4.260  15.856  -0.566  0.00  0.00             0
ATOM    760    O   1     1       6.761  11.444  -0.531  0.00  0.00             0
ATOM    761    O   1     1       9.164  12.974  -0.503  0.00  0.00             0
ATOM    762    O   1     1       6.553   8.501  -0.494  0.00  0.00             0
ATOM    763    O   1     1       9.092   9.796  -0.370  0.00  0.00             0
ATOM    764    O   1     1       6.649  14.378  -0.400  0.00  0.00             0
ATOM    765    H   1     1       8.227  16.534   1.591  0.00  0.00             0
ATOM    766    H   1     1       5.472  12.248   2.149  0.00  0.00             0
ATOM    767    H   1     1       8.609  15.839  -1.106  0.00  0.00             0
ATOM    768    H   1     1       6.745  11.520  -1.488  0.00  0.00             0
ATOM    769    H   1     1       8.925  13.137  -1.249  0.00  0.00             0
ATOM    770    H   1     1       6.510  17.663  -1.614  0.00  0.00             0
ATOM    771    H   1     1       6.796  15.287  -0.443  0.00  0.00             0
ATOM    772    H   1     1       9.795  10.588  -0.607  0.00  0.00             0
ATOM    773   Al   1     1       5.717   4.233   7.707  0.00  0.00             0
ATOM    774   Al   1     1       3.189  -0.377   7.738  0.00  0.00             0
ATOM    775   Al   1     1       3.008   5.531   7.826  0.00  0.00             0
ATOM    776   Al   1     1       5.748   1.228   7.649  0.00  0.00             0
ATOM    777   Si   1     1       1.395   5.336  10.455  0.00  0.00             0
ATOM    778   Si   1     1       3.930   1.013  10.475  0.00  0.00             0
ATOM    779   Si   1     1       3.890   6.840  10.560  0.00  0.00             0
ATOM    780   Si   1     1       6.500   2.512  10.540  0.00  0.00             0
ATOM    781    O   1     1       6.701   5.347   8.779  0.00  0.00             0
ATOM    782    O   1     1       4.071   0.922   8.877  0.00  0.00             0
ATOM    783    O   1     1       6.367   2.529   8.891  0.00  0.00             0
ATOM    784    O   1     1       3.719   6.975   8.898  0.00  0.00             0
ATOM    785    O   1     1       6.576   4.026  11.017  0.00  0.00             0
ATOM    786    O   1     1       3.694   8.264  11.146  0.00  0.00             0
ATOM    787    O   1     1       5.328   6.307  10.659  0.00  0.00             0
ATOM    788    O   1     1       2.642   1.694  10.795  0.00  0.00             0
ATOM    789    O   1     1       5.144   1.811  11.011  0.00  0.00             0
ATOM    790    O   1     1       2.723   5.958  10.995  0.00  0.00             0
ATOM    791    O   1     1       6.634  -0.319   8.864  0.00  0.00             0
ATOM    792    O   1     1       4.027   4.214   8.671  0.00  0.00             0
ATOM    793    O   1     1       2.316   7.189   6.694  0.00  0.00             0
ATOM    794    O   1     1       4.854   2.568   6.650  0.00  0.00             0
ATOM    795    O   1     1       7.268   4.252   6.638  0.00  0.00             0
ATOM    796    O   1     1       4.960  -0.192   6.744  0.00  0.00             0
ATOM    797    O   1     1       7.481   1.132   6.767  0.00  0.00             0
ATOM    798    O   1     1       4.650   5.469   6.590  0.00  0.00             0
ATOM    799    H   1     1       6.085   7.979   9.510  0.00  0.00             0
ATOM    800    H   1     1       3.481   3.297   8.791  0.00  0.00             0
ATOM    801    H   1     1       6.655   7.240   6.800  0.00  0.00             0
ATOM    802    H   1     1       3.925   2.333   6.755  0.00  0.00             0
ATOM    803    H   1     1       7.563   3.437   6.562  0.00  0.00             0
ATOM    804    H   1     1       5.103   8.631   5.704  0.00  0.00             0
ATOM    805    H   1     1       4.307   5.762   5.832  0.00  0.00             0
ATOM    806    H   1     1       7.193   0.492   6.025  0.00  0.00             0
ATOM    807   Al   1     1       7.589   3.950   0.561  0.00  0.00             0
ATOM    808   Al   1     1       4.781  -0.341   0.359  0.00  0.00             0
ATOM    809   Al   1     1       4.847   5.565   0.222  0.00  0.00             0
ATOM    810   Al   1     1       7.541   1.068   0.564  0.00  0.00             0
ATOM    811   Si   1     1       3.287   5.324   3.099  0.00  0.00             0
ATOM    812   Si   1     1       5.757   0.811   3.188  0.00  0.00             0
ATOM    813   Si   1     1       5.759   6.893   3.175  0.00  0.00             0
ATOM    814   Si   1     1       8.309   2.451   3.286  0.00  0.00             0
ATOM    815    O   1     1       8.676   5.093   1.605  0.00  0.00             0
ATOM    816    O   1     1       5.906   0.753   1.616  0.00  0.00             0
ATOM    817    O   1     1       8.130   2.450   1.637  0.00  0.00             0
ATOM    818    O   1     1       5.510   6.909   1.514  0.00  0.00             0
ATOM    819    O   1     1       8.240   3.958   3.725  0.00  0.00             0
ATOM    820    O   1     1       5.688   8.317   3.736  0.00  0.00             0
ATOM    821    O   1     1       7.164   6.220   3.517  0.00  0.00             0
ATOM    822    O   1     1       4.474   1.624   3.478  0.00  0.00             0
ATOM    823    O   1     1       7.056   1.613   3.671  0.00  0.00             0
ATOM    824    O   1     1       4.519   6.086   3.693  0.00  0.00             0
ATOM    825    O   1     1       8.351  -0.380   1.480  0.00  0.00             0
ATOM    826    O   1     1       6.025   4.053   1.759  0.00  0.00             0
ATOM    827    O   1     1       4.201   7.067  -0.868  0.00  0.00             0
ATOM    828    O   1     1       6.900   2.558  -0.591  0.00  0.00             0
ATOM    829    O   1     1       9.023   4.163  -0.730  0.00  0.00             0
ATOM    830    O   1     1       6.369  -0.411  -0.722  0.00  0.00             0
ATOM    831    O   1     1       9.061   0.938  -0.547  0.00  0.00             0
ATOM    832    O   1     1       6.582   5.412  -0.476  0.00  0.00             0
ATOM    833    H   1     1       7.910   7.869   2.180  0.00  0.00             0
ATOM    834    H   1     1       5.440   3.954   2.492  0.00  0.00             0
ATOM    835    H   1     1       9.000   6.811  -1.401  0.00  0.00             0
ATOM    836    H   1     1       6.132   2.488  -0.962  0.00  0.00             0
ATOM    837    H   1     1       8.730   4.217  -1.680  0.00  0.00             0
ATOM    838    H   1     1       7.441   8.440  -0.956  0.00  0.00             0
ATOM    839    H   1     1       7.167   5.957  -0.876  0.00  0.00             0
ATOM    840    H   1     1       9.357   1.876  -0.975  0.00  0.00             0
ATOM    841   Al   1     1       0.653  12.968   7.739  0.00  0.00             0
ATOM    842   Al   1     1      -1.955   8.652   7.787  0.00  0.00             0
ATOM    843   Al   1     1      -1.931  14.331   7.793  0.00  0.00             0
ATOM    844   Al   1     1       0.572  10.002   7.800  0.00  0.00             0
ATOM    845   Si   1     1      -3.688  14.336  10.543  0.00  0.00             0
ATOM    846   Si   1     1      -1.197   9.902  10.682  0.00  0.00             0
ATOM    847   Si   1     1      -1.140  15.818  10.669  0.00  0.00             0
ATOM    848   Si   1     1       1.358  11.367  10.515  0.00  0.00             0
ATOM    849    O   1     1       1.644  14.192   8.964  0.00  0.00             0
ATOM    850    O   1     1      -1.082   9.773   9.027  0.00  0.00             0
ATOM    851    O   1     1       1.214  11.412   8.890  0.00  0.00             0
ATOM    852    O   1     1      -1.321  15.838   9.100  0.00  0.00             0
ATOM    853    O   1     1       1.356  12.900  11.015  0.00  0.00             0
ATOM    854    O   1     1      -1.343  17.329  11.066  0.00  0.00             0
ATOM    855    O   1     1       0.287  15.198  10.878  0.00  0.00             0
ATOM    856    O   1     1      -2.481  10.795  10.909  0.00  0.00             0
ATOM    857    O   1     1       0.059  10.701  11.155  0.00  0.00             0
ATOM    858    O   1     1      -2.281  14.879  11.122  0.00  0.00             0
ATOM    859    O   1     1       1.296   8.562   8.945  0.00  0.00             0
ATOM    860    O   1     1      -0.953  13.157   8.925  0.00  0.00             0
ATOM    861    O   1     1       7.623  15.932   6.795  0.00  0.00             0
ATOM    862    O   1     1      -0.188  11.500   6.780  0.00  0.00             0
ATOM    863    O   1     1       2.384  13.176   6.690  0.00  0.00             0
ATOM    864    O   1     1      -0.470   8.759   6.621  0.00  0.00             0
ATOM    865    O   1     1       2.235   9.944   6.819  0.00  0.00             0
ATOM    866    O   1     1      -0.331  14.285   6.722  0.00  0.00             0
ATOM    867    H   1     1       1.102  17.005   9.300  0.00  0.00             0
ATOM    868    H   1     1      -0.824  12.757   9.720  0.00  0.00             0
ATOM    869    H   1     1       1.758  16.332   6.459  0.00  0.00             0
ATOM    870    H   1     1      -0.836  11.618   6.166  0.00  0.00             0
ATOM    871    H   1     1       2.830  12.891   5.942  0.00  0.00             0
ATOM    872    H   1     1       0.115  16.983   5.832  0.00  0.00             0
ATOM    873    H   1     1       0.023  14.680   5.706  0.00  0.00             0
ATOM    874    H   1     1       2.079  10.010   5.785  0.00  0.00             0
ATOM    875   Al   1     1       2.329  12.871   0.550  0.00  0.00             0
ATOM    876   Al   1     1      -0.248   8.324   0.675  0.00  0.00             0
ATOM    877   Al   1     1      -0.226  14.470   0.466  0.00  0.00             0
ATOM    878   Al   1     1       2.303   9.925   0.561  0.00  0.00             0
ATOM    879   Si   1     1      -1.872  14.345   3.371  0.00  0.00             0
ATOM    880   Si   1     1       0.600   9.825   3.435  0.00  0.00             0
ATOM    881   Si   1     1       0.621  15.908   3.126  0.00  0.00             0
ATOM    882   Si   1     1       3.113  11.301   3.473  0.00  0.00             0
ATOM    883    O   1     1       3.280  14.161   1.668  0.00  0.00             0
ATOM    884    O   1     1       0.731   9.673   1.851  0.00  0.00             0
ATOM    885    O   1     1       3.001  11.387   1.828  0.00  0.00             0
ATOM    886    O   1     1       0.519  15.893   1.587  0.00  0.00             0
ATOM    887    O   1     1       3.099  12.802   3.947  0.00  0.00             0
ATOM    888    O   1     1       0.646  17.342   3.603  0.00  0.00             0
ATOM    889    O   1     1       1.968  15.154   3.639  0.00  0.00             0
ATOM    890    O   1     1      -0.707  10.626   3.752  0.00  0.00             0
ATOM    891    O   1     1       1.928  10.517   4.005  0.00  0.00             0
ATOM    892    O   1     1      -0.529  15.066   3.744  0.00  0.00             0
ATOM    893    O   1     1       3.225   8.519   1.642  0.00  0.00             0
ATOM    894    O   1     1       0.648  13.012   1.551  0.00  0.00             0
ATOM    895    O   1     1       9.450  15.820  -0.533  0.00  0.00             0
ATOM    896    O   1     1       1.627  11.295  -0.484  0.00  0.00             0
ATOM    897    O   1     1       4.087  13.113  -0.695  0.00  0.00             0
ATOM    898    O   1     1       1.282   8.551  -0.424  0.00  0.00             0
ATOM    899    O   1     1       3.982   9.831  -0.376  0.00  0.00             0
ATOM    900    O   1     1       1.634  14.390  -0.521  0.00  0.00             0
ATOM    901    H   1     1       2.527  17.123   1.825  0.00  0.00             0
ATOM    902    H   1     1       0.306  12.067   1.990  0.00  0.00             0
ATOM    903    H   1     1       4.219  15.860  -1.538  0.00  0.00             0
ATOM    904    H   1     1       1.324  11.496  -1.380  0.00  0.00             0
ATOM    905    H   1     1       4.657  12.532  -0.981  0.00  0.00             0
ATOM    906    H   1     1       1.646  17.048  -1.294  0.00  0.00             0
ATOM    907    H   1     1       2.502  15.090  -0.356  0.00  0.00             0
ATOM    908    H   1     1       4.577  10.560  -0.613  0.00  0.00             0
ATOM    909   Al   1     1       0.544   3.847   7.599  0.00  0.00             0
ATOM    910   Al   1     1      -2.051  -0.635   7.809  0.00  0.00             0
ATOM    911   Al   1     1      -2.070   5.527   7.617  0.00  0.00             0
ATOM    912   Al   1     1       0.568   0.987   7.782  0.00  0.00             0
ATOM    913   Si   1     1      -3.731   5.435  10.474  0.00  0.00             0
ATOM    914   Si   1     1      -1.245   0.904  10.574  0.00  0.00             0
ATOM    915   Si   1     1      -1.163   6.942  10.477  0.00  0.00             0
ATOM    916   Si   1     1       1.210   2.365  10.482  0.00  0.00             0
ATOM    917    O   1     1       1.490   5.228   8.825  0.00  0.00             0
ATOM    918    O   1     1      -1.028   0.644   8.968  0.00  0.00             0
ATOM    919    O   1     1       1.152   2.442   8.906  0.00  0.00             0
ATOM    920    O   1     1      -1.266   7.107   8.951  0.00  0.00             0
ATOM    921    O   1     1       1.298   3.845  10.972  0.00  0.00             0
ATOM    922    O   1     1      -1.181   8.406  11.109  0.00  0.00             0
ATOM    923    O   1     1       0.179   6.237  10.799  0.00  0.00             0
ATOM    924    O   1     1      -2.497   1.836  10.822  0.00  0.00             0
ATOM    925    O   1     1       0.031   1.572  11.070  0.00  0.00             0
ATOM    926    O   1     1      -2.450   6.201  10.973  0.00  0.00             0
ATOM    927    O   1     1       1.580  -0.265   8.712  0.00  0.00             0
ATOM    928    O   1     1      -1.136   3.889   8.794  0.00  0.00             0
ATOM    929    O   1     1       7.533   7.180   6.739  0.00  0.00             0
ATOM    930    O   1     1      -0.158   2.415   6.617  0.00  0.00             0
ATOM    931    O   1     1       2.179   4.274   6.560  0.00  0.00             0
ATOM    932    O   1     1      -0.385  -0.416   6.558  0.00  0.00             0
ATOM    933    O   1     1       2.428   0.825   6.536  0.00  0.00             0
ATOM    934    O   1     1      -0.447   5.165   6.580  0.00  0.00             0
ATOM    935    H   1     1       0.842   7.717   8.812  0.00  0.00             0
ATOM    936    H   1     1      -1.679   3.134   9.282  0.00  0.00             0
ATOM    937    H   1     1       1.469   6.998   6.560  0.00  0.00             0
ATOM    938    H   1     1      -0.937   2.063   6.496  0.00  0.00             0
ATOM    939    H   1     1       2.506   3.995   5.754  0.00  0.00             0
ATOM    940    H   1     1      -0.261   8.304   5.642  0.00  0.00             0
ATOM    941    H   1     1      -0.471   5.399   5.745  0.00  0.00             0
ATOM    942    H   1     1       2.918   0.903   5.631  0.00  0.00             0
ATOM    943   Al   1     1       2.307   3.932   0.412  0.00  0.00             0
ATOM    944   Al   1     1      -0.233  -0.396   0.313  0.00  0.00             0
ATOM    945   Al   1     1      -0.162   5.519   0.563  0.00  0.00             0
ATOM    946   Al   1     1       2.266   1.104   0.444  0.00  0.00             0
ATOM    947   Si   1     1      -1.925   5.338   3.190  0.00  0.00             0
ATOM    948   Si   1     1       0.551   0.968   3.226  0.00  0.00             0
ATOM    949   Si   1     1       0.605   6.822   3.347  0.00  0.00             0
ATOM    950   Si   1     1       3.090   2.385   3.265  0.00  0.00             0
ATOM    951    O   1     1       3.366   5.171   1.533  0.00  0.00             0
ATOM    952    O   1     1       0.591   0.871   1.616  0.00  0.00             0
ATOM    953    O   1     1       2.927   2.414   1.604  0.00  0.00             0
ATOM    954    O   1     1       0.298   6.947   1.675  0.00  0.00             0
ATOM    955    O   1     1       3.203   3.840   3.601  0.00  0.00             0
ATOM    956    O   1     1       0.542   8.329   3.877  0.00  0.00             0
ATOM    957    O   1     1       2.027   6.128   3.425  0.00  0.00             0
ATOM    958    O   1     1      -0.707   1.732   3.593  0.00  0.00             0
ATOM    959    O   1     1       1.862   1.670   3.740  0.00  0.00             0
ATOM    960    O   1     1      -0.627   5.963   3.780  0.00  0.00             0
ATOM    961    O   1     1       3.183  -0.280   1.404  0.00  0.00             0
ATOM    962    O   1     1       0.674   3.966   1.590  0.00  0.00             0
ATOM    963    O   1     1       9.306   7.038  -0.555  0.00  0.00             0
ATOM    964    O   1     1       1.454   2.495  -0.562  0.00  0.00             0
ATOM    965    O   1     1       3.933   4.211  -0.824  0.00  0.00             0
ATOM    966    O   1     1       1.319  -0.228  -0.583  0.00  0.00             0
ATOM    967    O   1     1       3.944   0.858  -0.663  0.00  0.00             0
ATOM    968    O   1     1       1.430   5.375  -0.394  0.00  0.00             0
ATOM    969    H   1     1       2.809   7.888   2.284  0.00  0.00             0
ATOM    970    H   1     1       0.393   3.077   1.691  0.00  0.00             0
ATOM    971    H   1     1       4.206   7.149  -1.908  0.00  0.00             0
ATOM    972    H   1     1       0.596   2.723  -0.731  0.00  0.00             0
ATOM    973    H   1     1       3.982   3.407  -1.224  0.00  0.00             0
ATOM    974    H   1     1       1.930   8.248  -1.004  0.00  0.00             0
ATOM    975    H   1     1       2.018   6.185  -0.871  0.00  0.00             0
ATOM    976    H   1     1       4.300   1.031  -1.664  0.00  0.00             0
END
