# Supplementary material for: Competing Nuclear Quantum Effects and Hydrogen-Bond Jumps in Hydrated Kaolinite
Source: J Phys Chem Lett. 2023 Feb 6;14(6):1542–7. doi: 10.1021/acs.jpclett.2c03896 (PMC9940297; doi:10.1021/acs.jpclett.2c03896)
Supplement: Supplementary file 1 — jz2c03896_si_001.zip [file jz2c03896_si_001.zip › Clay_NQEs_HBond_Jumps_SI/silica-surface/QM/equil-2/init.06.pdb]

TITLE     Step:       20000  Bead:       6 positions{angstrom}  cell{angstrom}
CRYST1   10.307   17.884   76.812  91.93 105.05  89.80 P 1           1
ATOM      1   Al   1     1      -8.991   1.769  43.556  0.00  0.00             0
ATOM      2   Al   1     1      -6.413   6.325  43.469  0.00  0.00             0
ATOM      3   Al   1     1      -6.327   0.324  43.256  0.00  0.00             0
ATOM      4   Al   1     1      -8.974   4.850  43.437  0.00  0.00             0
ATOM      5   Si   1     1      -4.705   0.498  40.522  0.00  0.00             0
ATOM      6   Si   1     1      -7.281   4.933  40.759  0.00  0.00             0
ATOM      7   Si   1     1      -7.199  -1.095  40.564  0.00  0.00             0
ATOM      8   Si   1     1      -9.777   3.334  40.745  0.00  0.00             0
ATOM      9    O   1     1      -9.979   0.382  42.265  0.00  0.00             0
ATOM     10    O   1     1      -7.422   5.088  42.357  0.00  0.00             0
ATOM     11    O   1     1      -9.659   3.171  42.355  0.00  0.00             0
ATOM     12    O   1     1      -7.050  -1.210  42.143  0.00  0.00             0
ATOM     13    O   1     1      -9.785   1.849  40.189  0.00  0.00             0
ATOM     14    O   1     1      -7.153  -2.630  40.139  0.00  0.00             0
ATOM     15    O   1     1      -8.611  -0.396  40.243  0.00  0.00             0
ATOM     16    O   1     1      -6.078   4.101  40.376  0.00  0.00             0
ATOM     17    O   1     1      -8.628   4.214  40.232  0.00  0.00             0
ATOM     18    O   1     1      -6.015  -0.247  40.026  0.00  0.00             0
ATOM     19    O   1     1      -9.947   5.986  42.446  0.00  0.00             0
ATOM     20    O   1     1      -7.329   1.637  42.206  0.00  0.00             0
ATOM     21    O   1     1      -5.689  -1.361  44.277  0.00  0.00             0
ATOM     22    O   1     1      -8.063   3.320  44.480  0.00  0.00             0
ATOM     23    O   1     1     -10.565   1.544  44.522  0.00  0.00             0
ATOM     24    O   1     1      -8.131   6.030  44.593  0.00  0.00             0
ATOM     25    O   1     1     -10.663   5.025  44.661  0.00  0.00             0
ATOM     26    O   1     1      -8.089   0.385  44.434  0.00  0.00             0
ATOM     27    H   1     1      -9.419  -1.932  42.600  0.00  0.00             0
ATOM     28    H   1     1      -7.194   2.179  41.473  0.00  0.00             0
ATOM     29    H   1     1     -10.514  -1.842  45.043  0.00  0.00             0
ATOM     30    H   1     1      -7.140   3.557  44.366  0.00  0.00             0
ATOM     31    H   1     1     -10.866   1.587  45.444  0.00  0.00             0
ATOM     32    H   1     1      -8.122  -2.564  45.449  0.00  0.00             0
ATOM     33    H   1     1      -8.196  -0.718  44.743  0.00  0.00             0
ATOM     34    H   1     1     -10.573   4.568  45.548  0.00  0.00             0
ATOM     35   Al   1     1     -11.020   1.636  50.887  0.00  0.00             0
ATOM     36   Al   1     1      -8.241   5.897  50.816  0.00  0.00             0
ATOM     37   Al   1     1      -8.327   0.163  50.739  0.00  0.00             0
ATOM     38   Al   1     1     -10.856   4.770  50.794  0.00  0.00             0
ATOM     39   Si   1     1      -6.385   0.194  47.988  0.00  0.00             0
ATOM     40   Si   1     1      -9.112   4.677  48.152  0.00  0.00             0
ATOM     41   Si   1     1      -9.080  -1.255  47.989  0.00  0.00             0
ATOM     42   Si   1     1     -11.680   3.188  48.083  0.00  0.00             0
ATOM     43    O   1     1     -11.731   0.406  49.652  0.00  0.00             0
ATOM     44    O   1     1      -9.240   4.843  49.688  0.00  0.00             0
ATOM     45    O   1     1     -11.496   3.195  49.726  0.00  0.00             0
ATOM     46    O   1     1      -8.932  -1.325  49.660  0.00  0.00             0
ATOM     47    O   1     1     -11.630   1.783  47.533  0.00  0.00             0
ATOM     48    O   1     1      -9.268  -2.767  47.585  0.00  0.00             0
ATOM     49    O   1     1     -10.341  -0.541  47.716  0.00  0.00             0
ATOM     50    O   1     1      -7.966   3.700  47.834  0.00  0.00             0
ATOM     51    O   1     1     -10.505   4.135  47.616  0.00  0.00             0
ATOM     52    O   1     1      -7.779  -0.501  47.458  0.00  0.00             0
ATOM     53    O   1     1     -11.876   6.172  49.802  0.00  0.00             0
ATOM     54    O   1     1      -9.035   1.528  49.555  0.00  0.00             0
ATOM     55    O   1     1      -7.735  -1.545  51.933  0.00  0.00             0
ATOM     56    O   1     1     -10.054   3.160  52.080  0.00  0.00             0
ATOM     57    O   1     1     -12.523   1.563  51.959  0.00  0.00             0
ATOM     58    O   1     1      -9.833   6.020  51.980  0.00  0.00             0
ATOM     59    O   1     1     -12.473   4.720  51.911  0.00  0.00             0
ATOM     60    O   1     1     -10.031   0.316  51.936  0.00  0.00             0
ATOM     61    H   1     1     -11.504  -2.217  48.974  0.00  0.00             0
ATOM     62    H   1     1      -8.637   2.229  48.963  0.00  0.00             0
ATOM     63    H   1     1     -11.986  -1.206  52.417  0.00  0.00             0
ATOM     64    H   1     1      -9.945   3.347  52.968  0.00  0.00             0
ATOM     65    H   1     1     -13.432   1.674  52.341  0.00  0.00             0
ATOM     66    H   1     1      -9.982  -2.594  52.799  0.00  0.00             0
ATOM     67    H   1     1      -9.841  -0.081  52.891  0.00  0.00             0
ATOM     68    H   1     1     -12.760   3.875  52.514  0.00  0.00             0
ATOM     69   Al   1     1      -8.970  10.666  43.586  0.00  0.00             0
ATOM     70   Al   1     1      -6.535  15.074  43.235  0.00  0.00             0
ATOM     71   Al   1     1      -6.384   9.365  43.429  0.00  0.00             0
ATOM     72   Al   1     1      -9.075  13.563  43.516  0.00  0.00             0
ATOM     73   Si   1     1      -4.613   9.383  40.645  0.00  0.00             0
ATOM     74   Si   1     1      -7.169  13.780  40.653  0.00  0.00             0
ATOM     75   Si   1     1      -7.153   7.936  40.690  0.00  0.00             0
ATOM     76   Si   1     1      -9.705  12.316  40.678  0.00  0.00             0
ATOM     77    O   1     1      -9.926   9.601  42.233  0.00  0.00             0
ATOM     78    O   1     1      -7.354  13.857  42.341  0.00  0.00             0
ATOM     79    O   1     1      -9.572  12.307  42.165  0.00  0.00             0
ATOM     80    O   1     1      -7.096   7.979  42.358  0.00  0.00             0
ATOM     81    O   1     1      -9.844  10.830  40.022  0.00  0.00             0
ATOM     82    O   1     1      -7.302   6.382  40.277  0.00  0.00             0
ATOM     83    O   1     1      -8.502   8.649  40.313  0.00  0.00             0
ATOM     84    O   1     1      -5.812  13.088  40.257  0.00  0.00             0
ATOM     85    O   1     1      -8.429  12.961  40.090  0.00  0.00             0
ATOM     86    O   1     1      -5.912   8.597  40.155  0.00  0.00             0
ATOM     87    O   1     1      -9.832  15.083  42.469  0.00  0.00             0
ATOM     88    O   1     1      -7.342  10.799  42.478  0.00  0.00             0
ATOM     89    O   1     1      -5.686   7.780  44.420  0.00  0.00             0
ATOM     90    O   1     1      -8.335  12.158  44.552  0.00  0.00             0
ATOM     91    O   1     1     -10.511  10.304  44.670  0.00  0.00             0
ATOM     92    O   1     1      -8.065  15.171  44.469  0.00  0.00             0
ATOM     93    O   1     1     -10.616  13.744  44.585  0.00  0.00             0
ATOM     94    O   1     1      -7.949   9.447  44.511  0.00  0.00             0
ATOM     95    H   1     1      -9.447   6.309  41.753  0.00  0.00             0
ATOM     96    H   1     1      -7.207  11.759  42.529  0.00  0.00             0
ATOM     97    H   1     1     -10.069   7.861  45.257  0.00  0.00             0
ATOM     98    H   1     1      -7.832  12.073  45.299  0.00  0.00             0
ATOM     99    H   1     1     -11.046  10.917  45.131  0.00  0.00             0
ATOM    100    H   1     1      -8.472   6.158  45.488  0.00  0.00             0
ATOM    101    H   1     1      -7.971   8.595  45.011  0.00  0.00             0
ATOM    102    H   1     1     -10.837  13.170  45.256  0.00  0.00             0
ATOM    103   Al   1     1     -10.717  10.631  50.876  0.00  0.00             0
ATOM    104   Al   1     1      -8.365  15.011  50.804  0.00  0.00             0
ATOM    105   Al   1     1      -8.235   8.948  50.764  0.00  0.00             0
ATOM    106   Al   1     1     -10.911  13.558  50.758  0.00  0.00             0
ATOM    107   Si   1     1      -6.449   9.247  47.758  0.00  0.00             0
ATOM    108   Si   1     1      -9.203  13.643  48.011  0.00  0.00             0
ATOM    109   Si   1     1      -8.954   7.607  47.984  0.00  0.00             0
ATOM    110   Si   1     1     -11.571  11.951  48.015  0.00  0.00             0
ATOM    111    O   1     1     -11.870   9.118  49.516  0.00  0.00             0
ATOM    112    O   1     1      -9.367  13.721  49.672  0.00  0.00             0
ATOM    113    O   1     1     -11.505  11.977  49.574  0.00  0.00             0
ATOM    114    O   1     1      -8.731   7.632  49.476  0.00  0.00             0
ATOM    115    O   1     1     -11.499  10.519  47.477  0.00  0.00             0
ATOM    116    O   1     1      -8.843   6.155  47.540  0.00  0.00             0
ATOM    117    O   1     1     -10.315   8.256  47.682  0.00  0.00             0
ATOM    118    O   1     1      -7.796  12.905  47.622  0.00  0.00             0
ATOM    119    O   1     1     -10.377  12.850  47.388  0.00  0.00             0
ATOM    120    O   1     1      -7.776   8.447  47.378  0.00  0.00             0
ATOM    121    O   1     1     -11.775  14.949  49.581  0.00  0.00             0
ATOM    122    O   1     1      -9.336  10.328  49.593  0.00  0.00             0
ATOM    123    O   1     1      -7.623   7.532  51.877  0.00  0.00             0
ATOM    124    O   1     1     -10.157  11.993  51.978  0.00  0.00             0
ATOM    125    O   1     1     -12.383  10.337  51.776  0.00  0.00             0
ATOM    126    O   1     1      -9.924  14.904  51.805  0.00  0.00             0
ATOM    127    O   1     1     -12.524  13.670  51.794  0.00  0.00             0
ATOM    128    O   1     1      -9.938   8.992  51.797  0.00  0.00             0
ATOM    129    H   1     1     -11.483   7.129  49.783  0.00  0.00             0
ATOM    130    H   1     1      -9.345  10.473  48.672  0.00  0.00             0
ATOM    131    H   1     1     -12.857   7.555  53.081  0.00  0.00             0
ATOM    132    H   1     1     -10.024  11.969  52.908  0.00  0.00             0
ATOM    133    H   1     1     -12.665  10.758  52.673  0.00  0.00             0
ATOM    134    H   1     1     -10.079   6.209  52.909  0.00  0.00             0
ATOM    135    H   1     1     -10.394   8.170  52.129  0.00  0.00             0
ATOM    136    H   1     1     -13.326  13.131  52.262  0.00  0.00             0
ATOM    137   Al   1     1      -3.863   1.797  43.465  0.00  0.00             0
ATOM    138   Al   1     1      -1.238   6.167  43.563  0.00  0.00             0
ATOM    139   Al   1     1      -1.293   0.278  43.428  0.00  0.00             0
ATOM    140   Al   1     1      -3.868   4.791  43.514  0.00  0.00             0
ATOM    141   Si   1     1       0.429   0.398  40.643  0.00  0.00             0
ATOM    142   Si   1     1      -2.184   4.857  40.797  0.00  0.00             0
ATOM    143   Si   1     1      -2.123  -1.085  40.562  0.00  0.00             0
ATOM    144   Si   1     1      -4.730   3.496  40.677  0.00  0.00             0
ATOM    145    O   1     1      -4.784   0.534  42.194  0.00  0.00             0
ATOM    146    O   1     1      -2.245   5.027  42.390  0.00  0.00             0
ATOM    147    O   1     1      -4.455   3.442  42.313  0.00  0.00             0
ATOM    148    O   1     1      -2.051  -1.244  42.219  0.00  0.00             0
ATOM    149    O   1     1      -4.780   2.020  40.229  0.00  0.00             0
ATOM    150    O   1     1      -2.189  -2.616  40.063  0.00  0.00             0
ATOM    151    O   1     1      -3.396  -0.310  40.244  0.00  0.00             0
ATOM    152    O   1     1      -0.850   3.942  40.475  0.00  0.00             0
ATOM    153    O   1     1      -3.376   4.044  40.256  0.00  0.00             0
ATOM    154    O   1     1      -0.898  -0.333  40.127  0.00  0.00             0
ATOM    155    O   1     1      -4.709   6.293  42.359  0.00  0.00             0
ATOM    156    O   1     1      -2.147   1.697  42.282  0.00  0.00             0
ATOM    157    O   1     1     -10.992  -1.297  44.406  0.00  0.00             0
ATOM    158    O   1     1      -3.072   3.321  44.500  0.00  0.00             0
ATOM    159    O   1     1      -5.423   1.645  44.395  0.00  0.00             0
ATOM    160    O   1     1      -2.905   6.202  44.658  0.00  0.00             0
ATOM    161    O   1     1      -5.430   4.940  44.540  0.00  0.00             0
ATOM    162    O   1     1      -2.912   0.420  44.377  0.00  0.00             0
ATOM    163    H   1     1      -4.214  -2.069  42.147  0.00  0.00             0
ATOM    164    H   1     1      -1.967   2.108  41.284  0.00  0.00             0
ATOM    165    H   1     1      -4.763  -1.481  44.522  0.00  0.00             0
ATOM    166    H   1     1      -2.160   3.216  44.861  0.00  0.00             0
ATOM    167    H   1     1      -6.075   1.868  45.003  0.00  0.00             0
ATOM    168    H   1     1      -2.920  -3.474  45.295  0.00  0.00             0
ATOM    169    H   1     1      -3.332  -0.408  44.657  0.00  0.00             0
ATOM    170    H   1     1      -5.616   4.787  45.443  0.00  0.00             0
ATOM    171   Al   1     1      -5.704   1.513  50.868  0.00  0.00             0
ATOM    172   Al   1     1      -3.062   6.176  50.831  0.00  0.00             0
ATOM    173   Al   1     1      -3.139  -0.118  50.621  0.00  0.00             0
ATOM    174   Al   1     1      -5.742   4.605  50.803  0.00  0.00             0
ATOM    175   Si   1     1      -1.330   0.299  47.957  0.00  0.00             0
ATOM    176   Si   1     1      -4.056   4.750  47.994  0.00  0.00             0
ATOM    177   Si   1     1      -3.828  -1.471  47.793  0.00  0.00             0
ATOM    178   Si   1     1      -6.537   3.141  48.059  0.00  0.00             0
ATOM    179    O   1     1      -6.565   0.132  49.625  0.00  0.00             0
ATOM    180    O   1     1      -4.119   5.000  49.625  0.00  0.00             0
ATOM    181    O   1     1      -6.287   3.013  49.760  0.00  0.00             0
ATOM    182    O   1     1      -3.667  -1.459  49.514  0.00  0.00             0
ATOM    183    O   1     1      -6.254   1.734  47.510  0.00  0.00             0
ATOM    184    O   1     1      -3.675  -2.860  47.100  0.00  0.00             0
ATOM    185    O   1     1      -5.100  -0.672  47.510  0.00  0.00             0
ATOM    186    O   1     1      -2.771   3.880  47.983  0.00  0.00             0
ATOM    187    O   1     1      -5.339   4.017  47.585  0.00  0.00             0
ATOM    188    O   1     1      -2.598  -0.544  47.464  0.00  0.00             0
ATOM    189    O   1     1      -6.630   5.867  49.836  0.00  0.00             0
ATOM    190    O   1     1      -3.915   1.366  49.693  0.00  0.00             0
ATOM    191    O   1     1     -12.594  -1.283  51.733  0.00  0.00             0
ATOM    192    O   1     1      -5.147   3.034  51.990  0.00  0.00             0
ATOM    193    O   1     1      -7.378   1.358  51.929  0.00  0.00             0
ATOM    194    O   1     1      -4.858   5.814  51.983  0.00  0.00             0
ATOM    195    O   1     1      -7.387   4.674  51.890  0.00  0.00             0
ATOM    196    O   1     1      -4.848   0.227  51.907  0.00  0.00             0
ATOM    197    H   1     1      -6.357  -2.092  49.335  0.00  0.00             0
ATOM    198    H   1     1      -3.493   2.151  49.260  0.00  0.00             0
ATOM    199    H   1     1      -7.369  -1.482  52.700  0.00  0.00             0
ATOM    200    H   1     1      -4.940   2.756  52.842  0.00  0.00             0
ATOM    201    H   1     1      -8.079   2.101  52.084  0.00  0.00             0
ATOM    202    H   1     1      -5.465  -2.312  51.982  0.00  0.00             0
ATOM    203    H   1     1      -4.577  -0.711  51.968  0.00  0.00             0
ATOM    204    H   1     1      -7.684   4.205  52.755  0.00  0.00             0
ATOM    205   Al   1     1      -3.675  10.791  43.413  0.00  0.00             0
ATOM    206   Al   1     1      -1.346  15.271  43.197  0.00  0.00             0
ATOM    207   Al   1     1      -1.328   9.127  43.528  0.00  0.00             0
ATOM    208   Al   1     1      -3.939  13.735  43.400  0.00  0.00             0
ATOM    209   Si   1     1       0.535   9.411  40.629  0.00  0.00             0
ATOM    210   Si   1     1      -1.996  13.792  40.541  0.00  0.00             0
ATOM    211   Si   1     1      -2.048   7.765  40.775  0.00  0.00             0
ATOM    212   Si   1     1      -4.517  12.338  40.518  0.00  0.00             0
ATOM    213    O   1     1      -4.697   9.469  42.270  0.00  0.00             0
ATOM    214    O   1     1      -2.211  13.968  42.127  0.00  0.00             0
ATOM    215    O   1     1      -4.334  12.333  42.156  0.00  0.00             0
ATOM    216    O   1     1      -1.855   7.724  42.422  0.00  0.00             0
ATOM    217    O   1     1      -4.552  10.843  40.110  0.00  0.00             0
ATOM    218    O   1     1      -2.000   6.326  40.291  0.00  0.00             0
ATOM    219    O   1     1      -3.340   8.521  40.374  0.00  0.00             0
ATOM    220    O   1     1      -0.680  13.073  40.356  0.00  0.00             0
ATOM    221    O   1     1      -3.144  12.944  40.024  0.00  0.00             0
ATOM    222    O   1     1      -0.702   8.629  40.254  0.00  0.00             0
ATOM    223    O   1     1      -4.719  15.038  42.242  0.00  0.00             0
ATOM    224    O   1     1      -2.121  10.561  42.294  0.00  0.00             0
ATOM    225    O   1     1     -10.797   7.670  44.669  0.00  0.00             0
ATOM    226    O   1     1      -2.947  12.207  44.346  0.00  0.00             0
ATOM    227    O   1     1      -5.413  10.686  44.485  0.00  0.00             0
ATOM    228    O   1     1      -2.915  14.934  44.471  0.00  0.00             0
ATOM    229    O   1     1      -5.355  13.792  44.493  0.00  0.00             0
ATOM    230    O   1     1      -2.856   9.383  44.523  0.00  0.00             0
ATOM    231    H   1     1      -4.361   7.163  42.186  0.00  0.00             0
ATOM    232    H   1     1      -2.176  11.217  41.751  0.00  0.00             0
ATOM    233    H   1     1      -4.700   7.657  44.755  0.00  0.00             0
ATOM    234    H   1     1      -2.038  12.733  44.332  0.00  0.00             0
ATOM    235    H   1     1      -5.545  10.672  45.513  0.00  0.00             0
ATOM    236    H   1     1      -3.137   6.030  45.701  0.00  0.00             0
ATOM    237    H   1     1      -3.067   8.854  45.356  0.00  0.00             0
ATOM    238    H   1     1      -5.631  13.310  45.305  0.00  0.00             0
ATOM    239   Al   1     1      -5.640  10.399  50.474  0.00  0.00             0
ATOM    240   Al   1     1      -3.079  15.007  50.627  0.00  0.00             0
ATOM    241   Al   1     1      -3.107   9.144  50.712  0.00  0.00             0
ATOM    242   Al   1     1      -5.696  13.525  50.635  0.00  0.00             0
ATOM    243   Si   1     1      -1.313   9.036  47.932  0.00  0.00             0
ATOM    244   Si   1     1      -3.859  13.605  47.762  0.00  0.00             0
ATOM    245   Si   1     1      -3.874   7.661  47.918  0.00  0.00             0
ATOM    246   Si   1     1      -6.431  12.183  47.846  0.00  0.00             0
ATOM    247    O   1     1      -6.595   9.274  49.404  0.00  0.00             0
ATOM    248    O   1     1      -4.087  13.762  49.420  0.00  0.00             0
ATOM    249    O   1     1      -6.215  11.943  49.511  0.00  0.00             0
ATOM    250    O   1     1      -3.782   7.551  49.555  0.00  0.00             0
ATOM    251    O   1     1      -6.412  10.710  47.308  0.00  0.00             0
ATOM    252    O   1     1      -3.909   6.253  47.382  0.00  0.00             0
ATOM    253    O   1     1      -5.246   8.432  47.543  0.00  0.00             0
ATOM    254    O   1     1      -2.606  12.627  47.545  0.00  0.00             0
ATOM    255    O   1     1      -5.238  13.017  47.350  0.00  0.00             0
ATOM    256    O   1     1      -2.614   8.416  47.434  0.00  0.00             0
ATOM    257    O   1     1      -6.528  14.944  49.664  0.00  0.00             0
ATOM    258    O   1     1      -3.996  10.420  49.587  0.00  0.00             0
ATOM    259    O   1     1     -12.993   7.571  52.027  0.00  0.00             0
ATOM    260    O   1     1      -5.023  12.089  51.760  0.00  0.00             0
ATOM    261    O   1     1      -7.307  10.467  51.727  0.00  0.00             0
ATOM    262    O   1     1      -4.715  14.891  51.730  0.00  0.00             0
ATOM    263    O   1     1      -7.376  13.594  51.516  0.00  0.00             0
ATOM    264    O   1     1      -4.877   9.225  51.730  0.00  0.00             0
ATOM    265    H   1     1      -6.085   6.654  49.414  0.00  0.00             0
ATOM    266    H   1     1      -3.470  11.207  49.655  0.00  0.00             0
ATOM    267    H   1     1      -6.919   7.640  52.612  0.00  0.00             0
ATOM    268    H   1     1      -4.905  12.110  52.703  0.00  0.00             0
ATOM    269    H   1     1      -7.716  11.178  52.296  0.00  0.00             0
ATOM    270    H   1     1      -4.523   6.285  52.731  0.00  0.00             0
ATOM    271    H   1     1      -5.290   8.582  52.387  0.00  0.00             0
ATOM    272    H   1     1      -8.030  12.791  51.193  0.00  0.00             0
ATOM    273    O   1     1      -9.242   0.751  31.738  0.00  0.00             0
ATOM    274    H   1     1      -8.998  -0.008  31.126  0.00  0.00             0
ATOM    275    H   1     1       1.511   1.527  31.639  0.00  0.00             0
ATOM    276    O   1     1      -7.526   2.932  31.110  0.00  0.00             0
ATOM    277    H   1     1      -6.529   3.228  31.157  0.00  0.00             0
ATOM    278    H   1     1       2.545   3.449  31.883  0.00  0.00             0
ATOM    279    O   1     1       4.950   6.827  30.164  0.00  0.00             0
ATOM    280    H   1     1      -4.676   7.111  29.533  0.00  0.00             0
ATOM    281    H   1     1       5.026   7.563  30.831  0.00  0.00             0
ATOM    282    O   1     1      -2.925   9.734  28.464  0.00  0.00             0
ATOM    283    H   1     1      -2.894   8.848  28.502  0.00  0.00             0
ATOM    284    H   1     1       8.293  10.037  28.783  0.00  0.00             0
ATOM    285    O   1     1      -5.646  10.265  29.728  0.00  0.00             0
ATOM    286    H   1     1      -4.921   9.925  29.280  0.00  0.00             0
ATOM    287    H   1     1       4.942  10.850  30.483  0.00  0.00             0
ATOM    288    O   1     1     -11.799  18.039  31.739  0.00  0.00             0
ATOM    289    H   1     1     -10.789  18.111  31.960  0.00  0.00             0
ATOM    290    H   1     1      -1.797  18.759  31.370  0.00  0.00             0
ATOM    291    O   1     1      -4.476   0.559  30.468  0.00  0.00             0
ATOM    292    H   1     1      -4.042   0.988  29.829  0.00  0.00             0
ATOM    293    H   1     1      -4.256   1.058  31.373  0.00  0.00             0
ATOM    294    O   1     1      -4.864   4.333  30.895  0.00  0.00             0
ATOM    295    H   1     1      -4.686   3.912  30.024  0.00  0.00             0
ATOM    296    H   1     1      -4.947   5.263  30.685  0.00  0.00             0
ATOM    297    O   1     1      -3.012   6.890  28.446  0.00  0.00             0
ATOM    298    H   1     1      -2.894   6.961  27.478  0.00  0.00             0
ATOM    299    H   1     1      -2.284   6.396  28.790  0.00  0.00             0
ATOM    300    O   1     1      -0.287  11.433  29.567  0.00  0.00             0
ATOM    301    H   1     1       0.397  11.115  28.883  0.00  0.00             0
ATOM    302    H   1     1      -0.503  12.307  29.437  0.00  0.00             0
ATOM    303    O   1     1      -3.813  14.166  28.145  0.00  0.00             0
ATOM    304    H   1     1      -4.512  14.718  27.741  0.00  0.00             0
ATOM    305    H   1     1      -3.898  14.108  29.124  0.00  0.00             0
ATOM    306    O   1     1      -5.918  16.033  31.714  0.00  0.00             0
ATOM    307    H   1     1      -5.752  16.866  31.327  0.00  0.00             0
ATOM    308    H   1     1      -5.740  16.300  32.615  0.00  0.00             0
ATOM    309    O   1     1       0.203   3.892  30.148  0.00  0.00             0
ATOM    310    H   1     1      -0.108   3.333  29.548  0.00  0.00             0
ATOM    311    H   1     1       0.973   3.537  30.364  0.00  0.00             0
ATOM    312    O   1     1       3.659   4.504  26.549  0.00  0.00             0
ATOM    313    H   1     1       2.973   5.065  25.922  0.00  0.00             0
ATOM    314    H   1     1       3.527   5.079  27.300  0.00  0.00             0
ATOM    315    O   1     1      -0.473   6.592  29.692  0.00  0.00             0
ATOM    316    H   1     1      -0.152   5.673  30.008  0.00  0.00             0
ATOM    317    H   1     1      -0.337   7.025  30.454  0.00  0.00             0
ATOM    318    O   1     1       1.262  11.109  27.403  0.00  0.00             0
ATOM    319    H   1     1       0.386  10.802  26.883  0.00  0.00             0
ATOM    320    H   1     1       1.804  10.324  27.349  0.00  0.00             0
ATOM    321    O   1     1       2.020  11.398  31.130  0.00  0.00             0
ATOM    322    H   1     1       2.036  10.468  30.915  0.00  0.00             0
ATOM    323    H   1     1       1.291  11.610  30.638  0.00  0.00             0
ATOM    324    O   1     1      -1.641  15.060  31.694  0.00  0.00             0
ATOM    325    H   1     1      -1.615  15.954  31.368  0.00  0.00             0
ATOM    326    H   1     1      -2.530  14.717  31.411  0.00  0.00             0
ATOM    327    O   1     1      -9.394  17.334  34.358  0.00  0.00             0
ATOM    328    H   1     1      -9.453  17.657  33.441  0.00  0.00             0
ATOM    329    H   1     1       0.349  -0.041  34.955  0.00  0.00             0
ATOM    330    O   1     1      -8.417   4.423  33.312  0.00  0.00             0
ATOM    331    H   1     1      -7.876   4.614  34.182  0.00  0.00             0
ATOM    332    H   1     1       2.111   5.098  32.600  0.00  0.00             0
ATOM    333    O   1     1       2.511   6.261  31.499  0.00  0.00             0
ATOM    334    H   1     1      -7.372   6.331  30.642  0.00  0.00             0
ATOM    335    H   1     1       3.114   6.432  32.143  0.00  0.00             0
ATOM    336    O   1     1      -9.771  11.821  33.335  0.00  0.00             0
ATOM    337    H   1     1      -9.103  11.680  32.676  0.00  0.00             0
ATOM    338    H   1     1       0.434  12.739  33.397  0.00  0.00             0
ATOM    339    O   1     1       3.037  11.906  35.220  0.00  0.00             0
ATOM    340    H   1     1      -6.338  12.231  35.241  0.00  0.00             0
ATOM    341    H   1     1       2.679  12.517  34.606  0.00  0.00             0
ATOM    342    O   1     1     -10.390  14.684  33.808  0.00  0.00             0
ATOM    343    H   1     1     -10.936  14.775  33.030  0.00  0.00             0
ATOM    344    H   1     1       0.438  15.456  33.844  0.00  0.00             0
ATOM    345    O   1     1      -5.767  19.605  34.329  0.00  0.00             0
ATOM    346    H   1     1      -5.003  19.739  34.974  0.00  0.00             0
ATOM    347    H   1     1      -5.348   1.990  33.476  0.00  0.00             0
ATOM    348    O   1     1      -3.871   2.378  32.392  0.00  0.00             0
ATOM    349    H   1     1      -3.355   2.938  33.021  0.00  0.00             0
ATOM    350    H   1     1      -4.466   2.976  31.988  0.00  0.00             0
ATOM    351    O   1     1      -5.879   6.935  33.342  0.00  0.00             0
ATOM    352    H   1     1      -5.011   6.494  33.155  0.00  0.00             0
ATOM    353    H   1     1      -5.917   7.755  33.711  0.00  0.00             0
ATOM    354    O   1     1      -5.646   9.712  34.088  0.00  0.00             0
ATOM    355    H   1     1      -4.676   9.976  34.575  0.00  0.00             0
ATOM    356    H   1     1      -6.620  10.104  34.329  0.00  0.00             0
ATOM    357    O   1     1      -4.209  11.484  32.309  0.00  0.00             0
ATOM    358    H   1     1      -4.840  10.992  32.793  0.00  0.00             0
ATOM    359    H   1     1      -3.394  11.155  32.551  0.00  0.00             0
ATOM    360    O   1     1      -6.249  16.879  34.269  0.00  0.00             0
ATOM    361    H   1     1      -6.251  17.802  34.060  0.00  0.00             0
ATOM    362    H   1     1      -7.183  16.807  34.237  0.00  0.00             0
ATOM    363    O   1     1      -2.529  17.688  34.232  0.00  0.00             0
ATOM    364    H   1     1      -2.129  16.995  34.649  0.00  0.00             0
ATOM    365    H   1     1      -2.384  -0.473  33.440  0.00  0.00             0
ATOM    366    O   1     1      -0.998   3.817  32.773  0.00  0.00             0
ATOM    367    H   1     1      -0.338   3.957  32.001  0.00  0.00             0
ATOM    368    H   1     1      -0.272   3.829  33.556  0.00  0.00             0
ATOM    369    O   1     1      -3.139   6.114  32.764  0.00  0.00             0
ATOM    370    H   1     1      -2.790   5.272  33.041  0.00  0.00             0
ATOM    371    H   1     1      -2.562   6.569  32.553  0.00  0.00             0
ATOM    372    O   1     1      -1.168   7.788  32.238  0.00  0.00             0
ATOM    373    H   1     1      -0.568   7.301  33.063  0.00  0.00             0
ATOM    374    H   1     1      -1.394   8.661  32.490  0.00  0.00             0
ATOM    375    O   1     1      -2.055  10.401  33.319  0.00  0.00             0
ATOM    376    H   1     1      -1.291  10.919  33.431  0.00  0.00             0
ATOM    377    H   1     1      -2.332  10.105  34.214  0.00  0.00             0
ATOM    378    O   1     1      -4.298  13.849  30.634  0.00  0.00             0
ATOM    379    H   1     1      -4.334  12.985  31.172  0.00  0.00             0
ATOM    380    H   1     1      -5.044  14.221  30.740  0.00  0.00             0
ATOM    381    O   1     1     -10.544  -0.254  37.412  0.00  0.00             0
ATOM    382    H   1     1      -9.556  -0.150  37.505  0.00  0.00             0
ATOM    383    H   1     1      -0.656  -0.360  38.369  0.00  0.00             0
ATOM    384    O   1     1     -10.563   1.798  35.603  0.00  0.00             0
ATOM    385    H   1     1     -10.688   1.273  36.340  0.00  0.00             0
ATOM    386    H   1     1       0.719   2.228  35.656  0.00  0.00             0
ATOM    387    O   1     1       0.105   6.417  34.768  0.00  0.00             0
ATOM    388    H   1     1      -9.626   5.860  34.458  0.00  0.00             0
ATOM    389    H   1     1       0.467   7.414  34.955  0.00  0.00             0
ATOM    390    O   1     1      -9.214   9.299  34.823  0.00  0.00             0
ATOM    391    H   1     1      -9.317  10.121  34.410  0.00  0.00             0
ATOM    392    H   1     1       1.183   9.738  35.800  0.00  0.00             0
ATOM    393    O   1     1      -9.122  11.030  37.291  0.00  0.00             0
ATOM    394    H   1     1      -8.443  11.536  36.755  0.00  0.00             0
ATOM    395    H   1     1       1.221  10.852  38.297  0.00  0.00             0
ATOM    396    O   1     1     -11.692  15.665  35.900  0.00  0.00             0
ATOM    397    H   1     1     -10.952  15.317  35.234  0.00  0.00             0
ATOM    398    H   1     1      -0.849  16.330  36.463  0.00  0.00             0
ATOM    399    O   1     1      -8.004   0.595  37.605  0.00  0.00             0
ATOM    400    H   1     1      -7.260   0.001  37.532  0.00  0.00             0
ATOM    401    H   1     1      -7.792   1.412  37.018  0.00  0.00             0
ATOM    402    O   1     1      -7.787   2.998  35.888  0.00  0.00             0
ATOM    403    H   1     1      -7.354   2.834  35.011  0.00  0.00             0
ATOM    404    H   1     1      -7.223   3.718  35.944  0.00  0.00             0
ATOM    405    O   1     1      -6.357   5.458  35.728  0.00  0.00             0
ATOM    406    H   1     1      -6.248   6.076  34.920  0.00  0.00             0
ATOM    407    H   1     1      -5.599   6.014  36.385  0.00  0.00             0
ATOM    408    O   1     1      -4.722   6.675  37.964  0.00  0.00             0
ATOM    409    H   1     1      -4.814   7.653  38.195  0.00  0.00             0
ATOM    410    H   1     1      -3.840   6.558  37.703  0.00  0.00             0
ATOM    411    O   1     1      -4.934  13.027  34.908  0.00  0.00             0
ATOM    412    H   1     1      -4.781  12.716  33.948  0.00  0.00             0
ATOM    413    H   1     1      -4.213  13.408  35.469  0.00  0.00             0
ATOM    414    O   1     1      -5.392  16.883  36.888  0.00  0.00             0
ATOM    415    H   1     1      -5.750  16.576  36.015  0.00  0.00             0
ATOM    416    H   1     1      -4.525  17.401  36.665  0.00  0.00             0
ATOM    417    O   1     1      -3.765   1.107  36.466  0.00  0.00             0
ATOM    418    H   1     1      -3.374   0.713  35.620  0.00  0.00             0
ATOM    419    H   1     1      -3.494   1.951  36.490  0.00  0.00             0
ATOM    420    O   1     1      -2.633   3.532  35.388  0.00  0.00             0
ATOM    421    H   1     1      -1.769   3.047  35.234  0.00  0.00             0
ATOM    422    H   1     1      -2.507   4.275  35.963  0.00  0.00             0
ATOM    423    O   1     1      -2.429   6.415  36.191  0.00  0.00             0
ATOM    424    H   1     1      -1.565   6.305  35.831  0.00  0.00             0
ATOM    425    H   1     1      -2.805   6.168  35.311  0.00  0.00             0
ATOM    426    O   1     1      -3.342   9.746  35.644  0.00  0.00             0
ATOM    427    H   1     1      -3.092   8.810  35.913  0.00  0.00             0
ATOM    428    H   1     1      -2.773  10.381  35.929  0.00  0.00             0
ATOM    429    O   1     1      -1.674  11.569  36.914  0.00  0.00             0
ATOM    430    H   1     1      -0.766  11.744  37.066  0.00  0.00             0
ATOM    431    H   1     1      -2.138  12.449  37.098  0.00  0.00             0
ATOM    432    O   1     1      -3.432  14.135  36.880  0.00  0.00             0
ATOM    433    H   1     1      -2.920  14.900  36.803  0.00  0.00             0
ATOM    434    H   1     1      -4.217  14.691  37.201  0.00  0.00             0
ATOM    435    O   1     1      -4.487   2.588  15.315  0.00  0.00             0
ATOM    436    H   1     1      -3.686   3.199  15.450  0.00  0.00             0
ATOM    437    H   1     1       5.134   2.896  15.962  0.00  0.00             0
ATOM    438    O   1     1      -5.088   4.771  13.674  0.00  0.00             0
ATOM    439    H   1     1      -4.794   3.783  13.785  0.00  0.00             0
ATOM    440    H   1     1       5.912   5.320  14.201  0.00  0.00             0
ATOM    441    O   1     1       7.070   6.745  17.196  0.00  0.00             0
ATOM    442    H   1     1      -3.340   5.938  17.609  0.00  0.00             0
ATOM    443    H   1     1       7.977   6.837  17.525  0.00  0.00             0
ATOM    444    O   1     1      -2.881  10.130  14.535  0.00  0.00             0
ATOM    445    H   1     1      -2.245   9.430  14.562  0.00  0.00             0
ATOM    446    H   1     1       7.880  10.859  14.046  0.00  0.00             0
ATOM    447    O   1     1       4.900  15.620  14.933  0.00  0.00             0
ATOM    448    H   1     1      -4.535  15.060  14.792  0.00  0.00             0
ATOM    449    H   1     1       5.035  16.517  15.161  0.00  0.00             0
ATOM    450    O   1     1      -4.433  18.151  16.197  0.00  0.00             0
ATOM    451    H   1     1      -3.652  17.913  16.600  0.00  0.00             0
ATOM    452    H   1     1       6.111  19.043  15.677  0.00  0.00             0
ATOM    453    O   1     1      -1.989   3.801  16.186  0.00  0.00             0
ATOM    454    H   1     1      -1.087   3.510  16.114  0.00  0.00             0
ATOM    455    H   1     1      -2.051   4.481  15.507  0.00  0.00             0
ATOM    456    O   1     1      -2.737   5.889  14.731  0.00  0.00             0
ATOM    457    H   1     1      -3.088   6.292  15.583  0.00  0.00             0
ATOM    458    H   1     1      -2.103   6.595  14.514  0.00  0.00             0
ATOM    459    O   1     1       2.197   6.745  16.817  0.00  0.00             0
ATOM    460    H   1     1       2.474   7.541  16.411  0.00  0.00             0
ATOM    461    H   1     1       2.444   5.980  16.271  0.00  0.00             0
ATOM    462    O   1     1      -0.518   7.533  14.141  0.00  0.00             0
ATOM    463    H   1     1       0.162   8.298  13.831  0.00  0.00             0
ATOM    464    H   1     1       0.058   6.905  14.619  0.00  0.00             0
ATOM    465    O   1     1      -2.829  14.332  14.512  0.00  0.00             0
ATOM    466    H   1     1      -2.296  13.798  13.697  0.00  0.00             0
ATOM    467    H   1     1      -2.745  15.156  14.218  0.00  0.00             0
ATOM    468    O   1     1      -0.911  16.520  14.922  0.00  0.00             0
ATOM    469    H   1     1      -0.104  17.056  14.632  0.00  0.00             0
ATOM    470    H   1     1      -0.263  16.171  15.564  0.00  0.00             0
ATOM    471    O   1     1       0.581   0.797  17.672  0.00  0.00             0
ATOM    472    H   1     1       0.713   1.121  16.818  0.00  0.00             0
ATOM    473    H   1     1       0.910   1.659  18.250  0.00  0.00             0
ATOM    474    O   1     1       2.370   4.692  14.539  0.00  0.00             0
ATOM    475    H   1     1       3.337   4.493  14.473  0.00  0.00             0
ATOM    476    H   1     1       1.803   5.129  13.873  0.00  0.00             0
ATOM    477    O   1     1       1.861   8.689  13.625  0.00  0.00             0
ATOM    478    H   1     1       2.616   8.348  12.988  0.00  0.00             0
ATOM    479    H   1     1       2.172   9.167  14.356  0.00  0.00             0
ATOM    480    O   1     1      -1.012  11.961  13.510  0.00  0.00             0
ATOM    481    H   1     1      -0.397  12.010  14.233  0.00  0.00             0
ATOM    482    H   1     1      -0.563  11.637  12.794  0.00  0.00             0
ATOM    483    O   1     1       3.009  13.820  15.501  0.00  0.00             0
ATOM    484    H   1     1       3.642  14.424  15.242  0.00  0.00             0
ATOM    485    H   1     1       2.362  14.348  15.943  0.00  0.00             0
ATOM    486    O   1     1       1.452  17.848  13.697  0.00  0.00             0
ATOM    487    H   1     1       2.182  17.232  13.761  0.00  0.00             0
ATOM    488    H   1     1       1.477  18.542  14.311  0.00  0.00             0
ATOM    489    O   1     1      -6.714  20.615  17.521  0.00  0.00             0
ATOM    490    H   1     1      -5.928  20.226  17.933  0.00  0.00             0
ATOM    491    H   1     1       3.313   3.467  17.947  0.00  0.00             0
ATOM    492    O   1     1      -3.945   4.793  19.319  0.00  0.00             0
ATOM    493    H   1     1      -4.785   5.108  19.198  0.00  0.00             0
ATOM    494    H   1     1       6.204   3.960  19.139  0.00  0.00             0
ATOM    495    O   1     1       5.167   8.267  18.319  0.00  0.00             0
ATOM    496    H   1     1      -4.328   7.839  18.042  0.00  0.00             0
ATOM    497    H   1     1       4.997   8.883  17.505  0.00  0.00             0
ATOM    498    O   1     1      -5.145   9.853  16.371  0.00  0.00             0
ATOM    499    H   1     1      -4.320   9.616  15.899  0.00  0.00             0
ATOM    500    H   1     1       5.283  10.694  16.841  0.00  0.00             0
ATOM    501    O   1     1      -5.140  12.520  17.230  0.00  0.00             0
ATOM    502    H   1     1      -5.950  12.953  16.945  0.00  0.00             0
ATOM    503    H   1     1       5.264  12.947  17.953  0.00  0.00             0
ATOM    504    O   1     1      -7.096  17.635  17.342  0.00  0.00             0
ATOM    505    H   1     1      -6.324  18.004  16.851  0.00  0.00             0
ATOM    506    H   1     1       2.845  18.327  17.817  0.00  0.00             0
ATOM    507    O   1     1       1.223  20.457  19.723  0.00  0.00             0
ATOM    508    H   1     1       1.848  20.576  20.566  0.00  0.00             0
ATOM    509    H   1     1       0.703   3.458  19.304  0.00  0.00             0
ATOM    510    O   1     1       0.462   5.270  19.592  0.00  0.00             0
ATOM    511    H   1     1      -0.038   5.504  18.849  0.00  0.00             0
ATOM    512    H   1     1      -0.274   5.320  20.102  0.00  0.00             0
ATOM    513    O   1     1      -0.627   7.133  17.719  0.00  0.00             0
ATOM    514    H   1     1       0.324   7.238  17.301  0.00  0.00             0
ATOM    515    H   1     1      -0.683   8.188  17.926  0.00  0.00             0
ATOM    516    O   1     1      -0.776   9.825  17.722  0.00  0.00             0
ATOM    517    H   1     1       0.248  10.061  17.695  0.00  0.00             0
ATOM    518    H   1     1      -1.085  10.493  17.183  0.00  0.00             0
ATOM    519    O   1     1      -2.632  12.412  16.807  0.00  0.00             0
ATOM    520    H   1     1      -2.765  12.919  16.023  0.00  0.00             0
ATOM    521    H   1     1      -3.557  12.434  16.972  0.00  0.00             0
ATOM    522    O   1     1      -1.917  17.493  17.352  0.00  0.00             0
ATOM    523    H   1     1      -1.847  16.948  16.585  0.00  0.00             0
ATOM    524    H   1     1      -0.974  17.982  17.516  0.00  0.00             0
ATOM    525    O   1     1       4.212  16.406  22.180  0.00  0.00             0
ATOM    526    H   1     1       4.468  17.148  22.860  0.00  0.00             0
ATOM    527    H   1     1       3.175  -1.685  22.374  0.00  0.00             0
ATOM    528    O   1     1       1.636   2.015  15.401  0.00  0.00             0
ATOM    529    H   1     1       1.440   2.848  15.016  0.00  0.00             0
ATOM    530    H   1     1       2.486   2.158  15.942  0.00  0.00             0
ATOM    531    O   1     1       3.619   5.410  18.862  0.00  0.00             0
ATOM    532    H   1     1       3.043   6.001  18.201  0.00  0.00             0
ATOM    533    H   1     1       3.335   5.551  19.789  0.00  0.00             0
ATOM    534    O   1     1       2.660   9.180  16.255  0.00  0.00             0
ATOM    535    H   1     1       3.607   9.329  15.919  0.00  0.00             0
ATOM    536    H   1     1       2.371   9.762  16.977  0.00  0.00             0
ATOM    537    O   1     1       0.607  12.465  15.638  0.00  0.00             0
ATOM    538    H   1     1      -0.088  13.082  16.033  0.00  0.00             0
ATOM    539    H   1     1       1.555  12.838  15.594  0.00  0.00             0
ATOM    540    O   1     1       1.224  15.428  17.056  0.00  0.00             0
ATOM    541    H   1     1       1.999  16.134  17.151  0.00  0.00             0
ATOM    542    H   1     1       0.860  15.460  17.968  0.00  0.00             0
ATOM    543    O   1     1      -3.728   0.330  22.851  0.00  0.00             0
ATOM    544    H   1     1      -3.564   1.215  22.400  0.00  0.00             0
ATOM    545    H   1     1       6.717   0.312  23.808  0.00  0.00             0
ATOM    546    O   1     1      -5.964   6.395  23.212  0.00  0.00             0
ATOM    547    H   1     1      -6.753   6.223  22.875  0.00  0.00             0
ATOM    548    H   1     1       4.842   7.010  22.617  0.00  0.00             0
ATOM    549    O   1     1       5.654   7.905  21.226  0.00  0.00             0
ATOM    550    H   1     1      -4.467   8.253  20.324  0.00  0.00             0
ATOM    551    H   1     1       5.917   8.580  21.770  0.00  0.00             0
ATOM    552    O   1     1      -4.206  10.348  22.549  0.00  0.00             0
ATOM    553    H   1     1      -3.558  10.882  22.071  0.00  0.00             0
ATOM    554    H   1     1       5.238  10.847  22.679  0.00  0.00             0
ATOM    555    O   1     1       5.122  14.060  19.578  0.00  0.00             0
ATOM    556    H   1     1      -5.375  14.931  19.369  0.00  0.00             0
ATOM    557    H   1     1       5.583  14.188  20.492  0.00  0.00             0
ATOM    558    O   1     1      -5.456  17.006  19.421  0.00  0.00             0
ATOM    559    H   1     1      -6.192  16.761  18.944  0.00  0.00             0
ATOM    560    H   1     1       4.313  17.212  20.119  0.00  0.00             0
ATOM    561    O   1     1      -4.472   1.693  18.860  0.00  0.00             0
ATOM    562    H   1     1      -3.501   1.577  18.867  0.00  0.00             0
ATOM    563    H   1     1      -4.914   0.783  18.948  0.00  0.00             0
ATOM    564    O   1     1      -1.973   5.361  21.045  0.00  0.00             0
ATOM    565    H   1     1      -2.705   5.281  20.363  0.00  0.00             0
ATOM    566    H   1     1      -1.879   6.323  21.434  0.00  0.00             0
ATOM    567    O   1     1      -1.415   7.982  22.221  0.00  0.00             0
ATOM    568    H   1     1      -1.341   8.515  22.974  0.00  0.00             0
ATOM    569    H   1     1      -0.827   8.383  21.690  0.00  0.00             0
ATOM    570    O   1     1      -0.108   9.686  20.607  0.00  0.00             0
ATOM    571    H   1     1      -0.344   9.491  19.719  0.00  0.00             0
ATOM    572    H   1     1       0.899   9.614  20.589  0.00  0.00             0
ATOM    573    O   1     1      -1.533  13.681  19.335  0.00  0.00             0
ATOM    574    H   1     1      -1.998  13.021  18.701  0.00  0.00             0
ATOM    575    H   1     1      -1.907  14.527  19.153  0.00  0.00             0
ATOM    576    O   1     1      -2.517  16.383  19.768  0.00  0.00             0
ATOM    577    H   1     1      -2.058  16.854  19.067  0.00  0.00             0
ATOM    578    H   1     1      -3.490  16.663  19.811  0.00  0.00             0
ATOM    579    O   1     1       2.488   3.119  21.999  0.00  0.00             0
ATOM    580    H   1     1       3.482   2.905  22.158  0.00  0.00             0
ATOM    581    H   1     1       2.435   4.068  21.789  0.00  0.00             0
ATOM    582    O   1     1       2.235   6.048  21.285  0.00  0.00             0
ATOM    583    H   1     1       1.735   6.620  21.876  0.00  0.00             0
ATOM    584    H   1     1       1.619   5.645  20.571  0.00  0.00             0
ATOM    585    O   1     1       3.132   8.972  20.398  0.00  0.00             0
ATOM    586    H   1     1       3.316   9.089  21.285  0.00  0.00             0
ATOM    587    H   1     1       3.921   8.447  20.151  0.00  0.00             0
ATOM    588    O   1     1       2.086  10.564  18.260  0.00  0.00             0
ATOM    589    H   1     1       2.512   9.957  18.831  0.00  0.00             0
ATOM    590    H   1     1       2.530  11.469  18.556  0.00  0.00             0
ATOM    591    O   1     1       2.807  12.652  19.955  0.00  0.00             0
ATOM    592    H   1     1       3.572  13.460  19.755  0.00  0.00             0
ATOM    593    H   1     1       2.209  13.290  20.032  0.00  0.00             0
ATOM    594    O   1     1       0.931  14.936  19.767  0.00  0.00             0
ATOM    595    H   1     1       0.641  15.728  20.338  0.00  0.00             0
ATOM    596    H   1     1      -0.002  14.411  19.688  0.00  0.00             0
ATOM    597    O   1     1      -6.649  -0.034  25.719  0.00  0.00             0
ATOM    598    H   1     1      -5.723   0.273  25.765  0.00  0.00             0
ATOM    599    H   1     1       3.061   0.453  26.199  0.00  0.00             0
ATOM    600    O   1     1      -7.933   2.118  26.901  0.00  0.00             0
ATOM    601    H   1     1      -7.345   2.897  26.755  0.00  0.00             0
ATOM    602    H   1     1       2.653   1.766  27.699  0.00  0.00             0
ATOM    603    O   1     1       2.635   9.381  23.456  0.00  0.00             0
ATOM    604    H   1     1      -6.961   9.011  23.969  0.00  0.00             0
ATOM    605    H   1     1       2.927  10.300  23.112  0.00  0.00             0
ATOM    606    O   1     1      -4.878  13.877  24.873  0.00  0.00             0
ATOM    607    H   1     1      -4.357  13.293  25.400  0.00  0.00             0
ATOM    608    H   1     1       5.345  13.456  23.801  0.00  0.00             0
ATOM    609    O   1     1       6.064  14.276  21.991  0.00  0.00             0
ATOM    610    H   1     1      -4.850  15.074  21.995  0.00  0.00             0
ATOM    611    H   1     1       6.837  14.550  22.400  0.00  0.00             0
ATOM    612    O   1     1      -8.991  16.501  25.629  0.00  0.00             0
ATOM    613    H   1     1      -8.885  15.679  25.756  0.00  0.00             0
ATOM    614    H   1     1       2.230  16.844  25.627  0.00  0.00             0
ATOM    615    O   1     1      -2.531   3.024  22.336  0.00  0.00             0
ATOM    616    H   1     1      -1.777   2.675  23.046  0.00  0.00             0
ATOM    617    H   1     1      -2.355   3.814  21.774  0.00  0.00             0
ATOM    618    O   1     1      -3.627   4.969  24.007  0.00  0.00             0
ATOM    619    H   1     1      -3.111   4.532  23.349  0.00  0.00             0
ATOM    620    H   1     1      -4.583   4.973  23.691  0.00  0.00             0
ATOM    621    O   1     1      -5.487   9.147  25.350  0.00  0.00             0
ATOM    622    H   1     1      -5.074   9.893  25.471  0.00  0.00             0
ATOM    623    H   1     1      -4.793   8.532  25.071  0.00  0.00             0
ATOM    624    O   1     1      -1.784  11.761  21.359  0.00  0.00             0
ATOM    625    H   1     1      -1.711  12.329  20.607  0.00  0.00             0
ATOM    626    H   1     1      -1.292  11.022  21.008  0.00  0.00             0
ATOM    627    O   1     1      -1.978  15.941  22.571  0.00  0.00             0
ATOM    628    H   1     1      -2.716  16.755  22.647  0.00  0.00             0
ATOM    629    H   1     1      -1.729  16.108  21.625  0.00  0.00             0
ATOM    630    O   1     1       0.720  18.511  21.347  0.00  0.00             0
ATOM    631    H   1     1       0.822  19.221  20.793  0.00  0.00             0
ATOM    632    H   1     1       0.218  18.807  22.202  0.00  0.00             0
ATOM    633    O   1     1      -0.041   2.471  23.351  0.00  0.00             0
ATOM    634    H   1     1       0.778   2.692  23.010  0.00  0.00             0
ATOM    635    H   1     1      -0.072   3.094  24.128  0.00  0.00             0
ATOM    636    O   1     1      -0.070   3.162  25.906  0.00  0.00             0
ATOM    637    H   1     1       0.540   2.460  26.182  0.00  0.00             0
ATOM    638    H   1     1       0.381   4.041  25.972  0.00  0.00             0
ATOM    639    O   1     1       0.957   7.379  23.446  0.00  0.00             0
ATOM    640    H   1     1       1.626   8.292  23.400  0.00  0.00             0
ATOM    641    H   1     1       0.081   7.597  23.175  0.00  0.00             0
ATOM    642    O   1     1       3.812  11.758  22.336  0.00  0.00             0
ATOM    643    H   1     1       3.407  12.127  21.694  0.00  0.00             0
ATOM    644    H   1     1       3.401  12.143  23.187  0.00  0.00             0
ATOM    645    O   1     1       1.844  12.971  23.520  0.00  0.00             0
ATOM    646    H   1     1       1.898  13.240  24.350  0.00  0.00             0
ATOM    647    H   1     1       1.620  13.605  23.073  0.00  0.00             0
ATOM    648    O   1     1       1.605  15.906  22.700  0.00  0.00             0
ATOM    649    H   1     1       1.330  15.905  23.578  0.00  0.00             0
ATOM    650    H   1     1       1.074  16.687  22.420  0.00  0.00             0
ATOM    651    O   1     1      -8.436  16.690  30.053  0.00  0.00             0
ATOM    652    H   1     1      -7.962  15.887  30.543  0.00  0.00             0
ATOM    653    H   1     1       2.742  -0.828  29.750  0.00  0.00             0
ATOM    654    O   1     1      -6.951   1.027  29.421  0.00  0.00             0
ATOM    655    H   1     1      -6.020   0.773  29.702  0.00  0.00             0
ATOM    656    H   1     1       3.136   1.811  30.022  0.00  0.00             0
ATOM    657    O   1     1       3.029   9.146  27.466  0.00  0.00             0
ATOM    658    H   1     1      -6.579   8.894  26.789  0.00  0.00             0
ATOM    659    H   1     1       3.644   9.471  28.048  0.00  0.00             0
ATOM    660    O   1     1      -4.454  11.796  26.850  0.00  0.00             0
ATOM    661    H   1     1      -4.349  12.651  27.366  0.00  0.00             0
ATOM    662    H   1     1       6.365  11.007  27.505  0.00  0.00             0
ATOM    663    O   1     1       1.783  13.860  26.270  0.00  0.00             0
ATOM    664    H   1     1      -7.540  13.883  26.595  0.00  0.00             0
ATOM    665    H   1     1       1.565  13.046  26.696  0.00  0.00             0
ATOM    666    O   1     1     -10.175  17.500  28.141  0.00  0.00             0
ATOM    667    H   1     1      -9.883  17.226  27.300  0.00  0.00             0
ATOM    668    H   1     1       0.790  17.123  28.807  0.00  0.00             0
ATOM    669    O   1     1      -3.710  20.515  28.843  0.00  0.00             0
ATOM    670    H   1     1      -2.793  20.511  28.679  0.00  0.00             0
ATOM    671    H   1     1      -3.979   3.070  27.904  0.00  0.00             0
ATOM    672    O   1     1      -4.183   3.462  26.168  0.00  0.00             0
ATOM    673    H   1     1      -5.085   3.900  26.320  0.00  0.00             0
ATOM    674    H   1     1      -3.737   4.095  25.500  0.00  0.00             0
ATOM    675    O   1     1      -3.393   7.132  25.607  0.00  0.00             0
ATOM    676    H   1     1      -3.464   6.511  24.953  0.00  0.00             0
ATOM    677    H   1     1      -2.804   7.779  25.054  0.00  0.00             0
ATOM    678    O   1     1      -2.253   9.526  24.307  0.00  0.00             0
ATOM    679    H   1     1      -1.394  10.084  24.452  0.00  0.00             0
ATOM    680    H   1     1      -2.942  10.025  23.896  0.00  0.00             0
ATOM    681    O   1     1      -6.148  15.220  26.928  0.00  0.00             0
ATOM    682    H   1     1      -5.784  14.905  26.000  0.00  0.00             0
ATOM    683    H   1     1      -6.376  16.133  26.783  0.00  0.00             0
ATOM    684    O   1     1      -3.820  18.357  25.681  0.00  0.00             0
ATOM    685    H   1     1      -3.204  17.902  25.972  0.00  0.00             0
ATOM    686    H   1     1      -3.539  19.273  25.804  0.00  0.00             0
ATOM    687    O   1     1      -1.055  19.836  28.379  0.00  0.00             0
ATOM    688    H   1     1      -0.573  18.856  28.365  0.00  0.00             0
ATOM    689    H   1     1      -0.984   2.184  27.466  0.00  0.00             0
ATOM    690    O   1     1       1.228   5.456  25.479  0.00  0.00             0
ATOM    691    H   1     1       1.232   6.098  24.646  0.00  0.00             0
ATOM    692    H   1     1       1.401   6.178  26.160  0.00  0.00             0
ATOM    693    O   1     1       1.543   7.010  27.630  0.00  0.00             0
ATOM    694    H   1     1       1.993   7.868  27.694  0.00  0.00             0
ATOM    695    H   1     1       0.813   7.002  28.293  0.00  0.00             0
ATOM    696    O   1     1      -0.141  11.215  24.939  0.00  0.00             0
ATOM    697    H   1     1       0.523  11.410  24.362  0.00  0.00             0
ATOM    698    H   1     1      -0.701  12.088  24.910  0.00  0.00             0
ATOM    699    O   1     1      -1.337  13.822  24.960  0.00  0.00             0
ATOM    700    H   1     1      -1.722  14.420  25.648  0.00  0.00             0
ATOM    701    H   1     1      -1.359  14.032  24.002  0.00  0.00             0
ATOM    702    O   1     1      -2.109  16.058  26.975  0.00  0.00             0
ATOM    703    H   1     1      -1.326  16.131  27.566  0.00  0.00             0
ATOM    704    H   1     1      -2.829  15.557  27.494  0.00  0.00             0
ATOM    705   Al   1     1       5.656  12.827   7.739  0.00  0.00             0
ATOM    706   Al   1     1       3.227   8.559   7.693  0.00  0.00             0
ATOM    707   Al   1     1       3.222  14.528   7.771  0.00  0.00             0
ATOM    708   Al   1     1       5.653   9.957   7.829  0.00  0.00             0
ATOM    709   Si   1     1       1.562  14.356  10.625  0.00  0.00             0
ATOM    710   Si   1     1       3.860   9.763  10.483  0.00  0.00             0
ATOM    711   Si   1     1       4.125  15.877  10.615  0.00  0.00             0
ATOM    712   Si   1     1       6.371  11.359  10.651  0.00  0.00             0
ATOM    713    O   1     1       6.785  14.228   9.016  0.00  0.00             0
ATOM    714    O   1     1       4.058   9.648   8.925  0.00  0.00             0
ATOM    715    O   1     1       6.152  11.366   8.974  0.00  0.00             0
ATOM    716    O   1     1       3.943  15.972   8.938  0.00  0.00             0
ATOM    717    O   1     1       6.416  12.831  11.089  0.00  0.00             0
ATOM    718    O   1     1       4.066  17.359  11.042  0.00  0.00             0
ATOM    719    O   1     1       5.459  15.205  10.869  0.00  0.00             0
ATOM    720    O   1     1       2.757  10.779  10.750  0.00  0.00             0
ATOM    721    O   1     1       5.166  10.489  11.137  0.00  0.00             0
ATOM    722    O   1     1       2.807  15.138  11.080  0.00  0.00             0
ATOM    723    O   1     1       6.501   8.674   8.885  0.00  0.00             0
ATOM    724    O   1     1       4.119  13.329   8.868  0.00  0.00             0
ATOM    725    O   1     1       2.573  15.844   6.822  0.00  0.00             0
ATOM    726    O   1     1       4.825  11.509   6.846  0.00  0.00             0
ATOM    727    O   1     1       7.441  12.888   6.930  0.00  0.00             0
ATOM    728    O   1     1       4.751   8.836   6.591  0.00  0.00             0
ATOM    729    O   1     1       7.202   9.935   6.760  0.00  0.00             0
ATOM    730    O   1     1       5.022  14.368   6.612  0.00  0.00             0
ATOM    731    H   1     1       5.966  16.878   8.449  0.00  0.00             0
ATOM    732    H   1     1       3.873  12.978   9.675  0.00  0.00             0
ATOM    733    H   1     1       6.720  15.667   6.632  0.00  0.00             0
ATOM    734    H   1     1       3.900  11.152   6.970  0.00  0.00             0
ATOM    735    H   1     1       7.989  12.007   7.159  0.00  0.00             0
ATOM    736    H   1     1       5.323  17.283   5.854  0.00  0.00             0
ATOM    737    H   1     1       5.481  14.226   5.731  0.00  0.00             0
ATOM    738    H   1     1       7.199  10.658   5.964  0.00  0.00             0
ATOM    739   Al   1     1       7.499  12.831   0.713  0.00  0.00             0
ATOM    740   Al   1     1       4.924   8.424   0.373  0.00  0.00             0
ATOM    741   Al   1     1       4.924  14.376   0.618  0.00  0.00             0
ATOM    742   Al   1     1       7.486   9.931   0.613  0.00  0.00             0
ATOM    743   Si   1     1       3.205  14.310   3.387  0.00  0.00             0
ATOM    744   Si   1     1       5.739   9.863   3.389  0.00  0.00             0
ATOM    745   Si   1     1       5.822  15.741   3.319  0.00  0.00             0
ATOM    746   Si   1     1       8.263  11.369   3.406  0.00  0.00             0
ATOM    747    O   1     1       8.572  14.235   1.736  0.00  0.00             0
ATOM    748    O   1     1       5.909   9.833   1.738  0.00  0.00             0
ATOM    749    O   1     1       8.252  11.540   1.810  0.00  0.00             0
ATOM    750    O   1     1       5.559  15.794   1.767  0.00  0.00             0
ATOM    751    O   1     1       8.341  12.841   3.811  0.00  0.00             0
ATOM    752    O   1     1       5.716  17.287   3.803  0.00  0.00             0
ATOM    753    O   1     1       7.101  15.039   3.646  0.00  0.00             0
ATOM    754    O   1     1       4.422  10.595   3.724  0.00  0.00             0
ATOM    755    O   1     1       7.067  10.584   3.851  0.00  0.00             0
ATOM    756    O   1     1       4.525  14.960   3.819  0.00  0.00             0
ATOM    757    O   1     1       8.429   8.502   1.721  0.00  0.00             0
ATOM    758    O   1     1       5.900  12.989   1.610  0.00  0.00             0
ATOM    759    O   1     1       4.204  15.900  -0.501  0.00  0.00             0
ATOM    760    O   1     1       6.783  11.436  -0.481  0.00  0.00             0
ATOM    761    O   1     1       9.210  12.995  -0.534  0.00  0.00             0
ATOM    762    O   1     1       6.604   8.541  -0.430  0.00  0.00             0
ATOM    763    O   1     1       9.044   9.803  -0.437  0.00  0.00             0
ATOM    764    O   1     1       6.731  14.388  -0.376  0.00  0.00             0
ATOM    765    H   1     1       7.995  16.641   1.609  0.00  0.00             0
ATOM    766    H   1     1       5.268  12.355   1.985  0.00  0.00             0
ATOM    767    H   1     1       8.789  15.851  -1.394  0.00  0.00             0
ATOM    768    H   1     1       6.858  11.678  -1.405  0.00  0.00             0
ATOM    769    H   1     1       9.215  12.662  -1.350  0.00  0.00             0
ATOM    770    H   1     1       6.782  17.838  -1.442  0.00  0.00             0
ATOM    771    H   1     1       6.909  15.393  -0.354  0.00  0.00             0
ATOM    772    H   1     1       9.709  10.535  -0.447  0.00  0.00             0
ATOM    773   Al   1     1       5.710   4.236   7.666  0.00  0.00             0
ATOM    774   Al   1     1       3.211  -0.375   7.778  0.00  0.00             0
ATOM    775   Al   1     1       3.037   5.577   7.802  0.00  0.00             0
ATOM    776   Al   1     1       5.746   1.212   7.705  0.00  0.00             0
ATOM    777   Si   1     1       1.348   5.361  10.505  0.00  0.00             0
ATOM    778   Si   1     1       3.962   1.001  10.495  0.00  0.00             0
ATOM    779   Si   1     1       3.851   6.856  10.540  0.00  0.00             0
ATOM    780   Si   1     1       6.500   2.502  10.575  0.00  0.00             0
ATOM    781    O   1     1       6.740   5.389   8.842  0.00  0.00             0
ATOM    782    O   1     1       4.091   0.963   8.868  0.00  0.00             0
ATOM    783    O   1     1       6.392   2.619   8.872  0.00  0.00             0
ATOM    784    O   1     1       3.703   6.884   8.936  0.00  0.00             0
ATOM    785    O   1     1       6.547   4.056  10.988  0.00  0.00             0
ATOM    786    O   1     1       3.635   8.303  11.055  0.00  0.00             0
ATOM    787    O   1     1       5.335   6.274  10.704  0.00  0.00             0
ATOM    788    O   1     1       2.616   1.756  10.806  0.00  0.00             0
ATOM    789    O   1     1       5.148   1.817  11.000  0.00  0.00             0
ATOM    790    O   1     1       2.675   5.986  10.936  0.00  0.00             0
ATOM    791    O   1     1       6.662  -0.311   8.835  0.00  0.00             0
ATOM    792    O   1     1       4.065   4.210   8.701  0.00  0.00             0
ATOM    793    O   1     1       2.320   7.249   6.605  0.00  0.00             0
ATOM    794    O   1     1       4.758   2.569   6.690  0.00  0.00             0
ATOM    795    O   1     1       7.284   4.172   6.631  0.00  0.00             0
ATOM    796    O   1     1       4.958  -0.178   6.704  0.00  0.00             0
ATOM    797    O   1     1       7.487   1.073   6.815  0.00  0.00             0
ATOM    798    O   1     1       4.729   5.537   6.589  0.00  0.00             0
ATOM    799    H   1     1       6.058   7.818   9.263  0.00  0.00             0
ATOM    800    H   1     1       3.496   3.251   8.827  0.00  0.00             0
ATOM    801    H   1     1       6.555   7.010   6.926  0.00  0.00             0
ATOM    802    H   1     1       3.839   2.613   6.880  0.00  0.00             0
ATOM    803    H   1     1       7.865   3.226   6.659  0.00  0.00             0
ATOM    804    H   1     1       4.941   8.552   5.580  0.00  0.00             0
ATOM    805    H   1     1       4.631   5.874   5.561  0.00  0.00             0
ATOM    806    H   1     1       7.417   0.699   6.019  0.00  0.00             0
ATOM    807   Al   1     1       7.579   3.908   0.610  0.00  0.00             0
ATOM    808   Al   1     1       4.836  -0.464   0.367  0.00  0.00             0
ATOM    809   Al   1     1       4.870   5.607   0.243  0.00  0.00             0
ATOM    810   Al   1     1       7.464   1.092   0.494  0.00  0.00             0
ATOM    811   Si   1     1       3.251   5.337   3.111  0.00  0.00             0
ATOM    812   Si   1     1       5.737   0.784   3.205  0.00  0.00             0
ATOM    813   Si   1     1       5.788   6.825   3.159  0.00  0.00             0
ATOM    814   Si   1     1       8.291   2.474   3.270  0.00  0.00             0
ATOM    815    O   1     1       8.648   5.166   1.645  0.00  0.00             0
ATOM    816    O   1     1       5.944   0.643   1.565  0.00  0.00             0
ATOM    817    O   1     1       8.196   2.460   1.637  0.00  0.00             0
ATOM    818    O   1     1       5.634   6.857   1.552  0.00  0.00             0
ATOM    819    O   1     1       8.201   3.981   3.759  0.00  0.00             0
ATOM    820    O   1     1       5.671   8.299   3.792  0.00  0.00             0
ATOM    821    O   1     1       7.111   6.188   3.574  0.00  0.00             0
ATOM    822    O   1     1       4.444   1.592   3.470  0.00  0.00             0
ATOM    823    O   1     1       7.057   1.579   3.670  0.00  0.00             0
ATOM    824    O   1     1       4.492   6.039   3.655  0.00  0.00             0
ATOM    825    O   1     1       8.319  -0.380   1.508  0.00  0.00             0
ATOM    826    O   1     1       6.010   4.095   1.719  0.00  0.00             0
ATOM    827    O   1     1       4.244   7.085  -0.891  0.00  0.00             0
ATOM    828    O   1     1       6.850   2.564  -0.629  0.00  0.00             0
ATOM    829    O   1     1       9.113   4.180  -0.804  0.00  0.00             0
ATOM    830    O   1     1       6.405  -0.343  -0.706  0.00  0.00             0
ATOM    831    O   1     1       9.083   0.953  -0.596  0.00  0.00             0
ATOM    832    O   1     1       6.540   5.376  -0.481  0.00  0.00             0
ATOM    833    H   1     1       7.826   7.976   2.174  0.00  0.00             0
ATOM    834    H   1     1       5.554   4.024   2.558  0.00  0.00             0
ATOM    835    H   1     1       9.070   6.922  -1.454  0.00  0.00             0
ATOM    836    H   1     1       5.972   2.335  -1.062  0.00  0.00             0
ATOM    837    H   1     1       8.616   3.935  -1.692  0.00  0.00             0
ATOM    838    H   1     1       7.345   8.221  -0.954  0.00  0.00             0
ATOM    839    H   1     1       7.319   5.791  -0.730  0.00  0.00             0
ATOM    840    H   1     1       9.374   1.805  -1.028  0.00  0.00             0
ATOM    841   Al   1     1       0.664  12.985   7.794  0.00  0.00             0
ATOM    842   Al   1     1      -1.962   8.570   7.822  0.00  0.00             0
ATOM    843   Al   1     1      -1.964  14.369   7.769  0.00  0.00             0
ATOM    844   Al   1     1       0.623  10.029   7.765  0.00  0.00             0
ATOM    845   Si   1     1      -3.663  14.326  10.563  0.00  0.00             0
ATOM    846   Si   1     1      -1.177   9.937  10.634  0.00  0.00             0
ATOM    847   Si   1     1      -1.111  15.807  10.616  0.00  0.00             0
ATOM    848   Si   1     1       1.328  11.452  10.534  0.00  0.00             0
ATOM    849    O   1     1       1.696  14.190   8.973  0.00  0.00             0
ATOM    850    O   1     1      -1.093   9.880   9.098  0.00  0.00             0
ATOM    851    O   1     1       1.259  11.413   8.929  0.00  0.00             0
ATOM    852    O   1     1      -1.287  15.773   9.041  0.00  0.00             0
ATOM    853    O   1     1       1.328  12.891  11.056  0.00  0.00             0
ATOM    854    O   1     1      -1.270  17.318  11.112  0.00  0.00             0
ATOM    855    O   1     1       0.267  15.293  10.861  0.00  0.00             0
ATOM    856    O   1     1      -2.510  10.742  10.884  0.00  0.00             0
ATOM    857    O   1     1       0.076  10.694  11.203  0.00  0.00             0
ATOM    858    O   1     1      -2.338  14.964  11.153  0.00  0.00             0
ATOM    859    O   1     1       1.258   8.578   8.943  0.00  0.00             0
ATOM    860    O   1     1      -0.953  13.112   8.924  0.00  0.00             0
ATOM    861    O   1     1       7.645  15.787   6.840  0.00  0.00             0
ATOM    862    O   1     1      -0.160  11.491   6.715  0.00  0.00             0
ATOM    863    O   1     1       2.439  13.193   6.618  0.00  0.00             0
ATOM    864    O   1     1      -0.551   8.741   6.645  0.00  0.00             0
ATOM    865    O   1     1       2.190   9.954   6.866  0.00  0.00             0
ATOM    866    O   1     1      -0.344  14.211   6.592  0.00  0.00             0
ATOM    867    H   1     1       1.046  17.063   9.595  0.00  0.00             0
ATOM    868    H   1     1      -0.746  12.726   9.718  0.00  0.00             0
ATOM    869    H   1     1       1.770  16.285   6.212  0.00  0.00             0
ATOM    870    H   1     1      -1.004  11.645   6.200  0.00  0.00             0
ATOM    871    H   1     1       2.861  12.757   5.877  0.00  0.00             0
ATOM    872    H   1     1      -0.115  16.990   5.932  0.00  0.00             0
ATOM    873    H   1     1       0.028  14.598   5.940  0.00  0.00             0
ATOM    874    H   1     1       2.417  10.016   5.951  0.00  0.00             0
ATOM    875   Al   1     1       2.316  12.907   0.593  0.00  0.00             0
ATOM    876   Al   1     1      -0.219   8.338   0.618  0.00  0.00             0
ATOM    877   Al   1     1      -0.245  14.430   0.454  0.00  0.00             0
ATOM    878   Al   1     1       2.308   9.902   0.575  0.00  0.00             0
ATOM    879   Si   1     1      -1.852  14.350   3.394  0.00  0.00             0
ATOM    880   Si   1     1       0.630   9.824   3.459  0.00  0.00             0
ATOM    881   Si   1     1       0.640  15.901   3.172  0.00  0.00             0
ATOM    882   Si   1     1       3.108  11.345   3.450  0.00  0.00             0
ATOM    883    O   1     1       3.307  14.099   1.718  0.00  0.00             0
ATOM    884    O   1     1       0.788   9.679   1.820  0.00  0.00             0
ATOM    885    O   1     1       2.985  11.364   1.783  0.00  0.00             0
ATOM    886    O   1     1       0.570  15.871   1.617  0.00  0.00             0
ATOM    887    O   1     1       3.050  12.793   3.929  0.00  0.00             0
ATOM    888    O   1     1       0.672  17.309   3.599  0.00  0.00             0
ATOM    889    O   1     1       1.985  15.163   3.665  0.00  0.00             0
ATOM    890    O   1     1      -0.719  10.558   3.759  0.00  0.00             0
ATOM    891    O   1     1       1.879  10.536   3.966  0.00  0.00             0
ATOM    892    O   1     1      -0.557  15.135   3.685  0.00  0.00             0
ATOM    893    O   1     1       3.280   8.463   1.640  0.00  0.00             0
ATOM    894    O   1     1       0.669  12.989   1.551  0.00  0.00             0
ATOM    895    O   1     1       9.387  15.919  -0.534  0.00  0.00             0
ATOM    896    O   1     1       1.610  11.293  -0.458  0.00  0.00             0
ATOM    897    O   1     1       4.040  13.145  -0.643  0.00  0.00             0
ATOM    898    O   1     1       1.318   8.566  -0.424  0.00  0.00             0
ATOM    899    O   1     1       4.088   9.820  -0.405  0.00  0.00             0
ATOM    900    O   1     1       1.691  14.344  -0.504  0.00  0.00             0
ATOM    901    H   1     1       2.581  16.763   1.669  0.00  0.00             0
ATOM    902    H   1     1       0.147  12.244   1.841  0.00  0.00             0
ATOM    903    H   1     1       4.290  15.952  -1.456  0.00  0.00             0
ATOM    904    H   1     1       1.305  11.700  -1.183  0.00  0.00             0
ATOM    905    H   1     1       4.325  12.404  -1.100  0.00  0.00             0
ATOM    906    H   1     1       1.626  17.022  -1.196  0.00  0.00             0
ATOM    907    H   1     1       2.401  14.880  -0.126  0.00  0.00             0
ATOM    908    H   1     1       4.786  10.385  -0.783  0.00  0.00             0
ATOM    909   Al   1     1       0.552   3.907   7.602  0.00  0.00             0
ATOM    910   Al   1     1      -1.978  -0.658   7.810  0.00  0.00             0
ATOM    911   Al   1     1      -2.092   5.527   7.605  0.00  0.00             0
ATOM    912   Al   1     1       0.625   0.984   7.760  0.00  0.00             0
ATOM    913   Si   1     1      -3.690   5.493  10.475  0.00  0.00             0
ATOM    914   Si   1     1      -1.212   0.887  10.648  0.00  0.00             0
ATOM    915   Si   1     1      -1.242   6.920  10.546  0.00  0.00             0
ATOM    916   Si   1     1       1.260   2.347  10.487  0.00  0.00             0
ATOM    917    O   1     1       1.485   5.309   8.823  0.00  0.00             0
ATOM    918    O   1     1      -0.948   0.693   8.895  0.00  0.00             0
ATOM    919    O   1     1       1.124   2.408   8.938  0.00  0.00             0
ATOM    920    O   1     1      -1.335   7.144   8.951  0.00  0.00             0
ATOM    921    O   1     1       1.324   3.873  11.003  0.00  0.00             0
ATOM    922    O   1     1      -1.183   8.409  11.160  0.00  0.00             0
ATOM    923    O   1     1       0.118   6.204  10.820  0.00  0.00             0
ATOM    924    O   1     1      -2.491   1.814  10.783  0.00  0.00             0
ATOM    925    O   1     1       0.067   1.571  11.110  0.00  0.00             0
ATOM    926    O   1     1      -2.432   6.100  10.980  0.00  0.00             0
ATOM    927    O   1     1       1.534  -0.351   8.689  0.00  0.00             0
ATOM    928    O   1     1      -1.116   3.952   8.829  0.00  0.00             0
ATOM    929    O   1     1       7.517   7.198   6.769  0.00  0.00             0
ATOM    930    O   1     1      -0.126   2.434   6.603  0.00  0.00             0
ATOM    931    O   1     1       2.203   4.269   6.561  0.00  0.00             0
ATOM    932    O   1     1      -0.370  -0.306   6.626  0.00  0.00             0
ATOM    933    O   1     1       2.382   0.853   6.498  0.00  0.00             0
ATOM    934    O   1     1      -0.476   5.227   6.523  0.00  0.00             0
ATOM    935    H   1     1       0.873   7.741   8.852  0.00  0.00             0
ATOM    936    H   1     1      -1.651   3.390   9.206  0.00  0.00             0
ATOM    937    H   1     1       1.499   6.722   6.512  0.00  0.00             0
ATOM    938    H   1     1      -1.095   1.922   6.623  0.00  0.00             0
ATOM    939    H   1     1       2.600   3.923   5.775  0.00  0.00             0
ATOM    940    H   1     1      -0.146   8.413   5.739  0.00  0.00             0
ATOM    941    H   1     1      -0.506   5.328   5.573  0.00  0.00             0
ATOM    942    H   1     1       2.603   1.269   5.715  0.00  0.00             0
ATOM    943   Al   1     1       2.304   3.891   0.421  0.00  0.00             0
ATOM    944   Al   1     1      -0.263  -0.413   0.338  0.00  0.00             0
ATOM    945   Al   1     1      -0.218   5.482   0.613  0.00  0.00             0
ATOM    946   Al   1     1       2.253   1.097   0.415  0.00  0.00             0
ATOM    947   Si   1     1      -1.911   5.307   3.211  0.00  0.00             0
ATOM    948   Si   1     1       0.588   0.971   3.211  0.00  0.00             0
ATOM    949   Si   1     1       0.620   6.843   3.346  0.00  0.00             0
ATOM    950   Si   1     1       3.039   2.365   3.282  0.00  0.00             0
ATOM    951    O   1     1       3.390   5.202   1.507  0.00  0.00             0
ATOM    952    O   1     1       0.586   0.973   1.572  0.00  0.00             0
ATOM    953    O   1     1       2.883   2.421   1.596  0.00  0.00             0
ATOM    954    O   1     1       0.419   6.933   1.697  0.00  0.00             0
ATOM    955    O   1     1       3.188   3.837   3.658  0.00  0.00             0
ATOM    956    O   1     1       0.530   8.285   4.022  0.00  0.00             0
ATOM    957    O   1     1       1.963   6.173   3.440  0.00  0.00             0
ATOM    958    O   1     1      -0.731   1.741   3.619  0.00  0.00             0
ATOM    959    O   1     1       1.860   1.612   3.797  0.00  0.00             0
ATOM    960    O   1     1      -0.621   5.953   3.823  0.00  0.00             0
ATOM    961    O   1     1       3.129  -0.377   1.428  0.00  0.00             0
ATOM    962    O   1     1       0.707   3.923   1.562  0.00  0.00             0
ATOM    963    O   1     1       9.335   7.029  -0.507  0.00  0.00             0
ATOM    964    O   1     1       1.405   2.502  -0.549  0.00  0.00             0
ATOM    965    O   1     1       3.938   4.215  -0.761  0.00  0.00             0
ATOM    966    O   1     1       1.361  -0.275  -0.554  0.00  0.00             0
ATOM    967    O   1     1       3.880   0.896  -0.691  0.00  0.00             0
ATOM    968    O   1     1       1.455   5.377  -0.380  0.00  0.00             0
ATOM    969    H   1     1       2.721   7.959   2.515  0.00  0.00             0
ATOM    970    H   1     1       0.338   3.042   1.713  0.00  0.00             0
ATOM    971    H   1     1       4.277   7.140  -1.764  0.00  0.00             0
ATOM    972    H   1     1       0.502   2.496  -0.923  0.00  0.00             0
ATOM    973    H   1     1       4.104   3.519  -1.485  0.00  0.00             0
ATOM    974    H   1     1       1.977   8.278  -0.996  0.00  0.00             0
ATOM    975    H   1     1       2.130   5.987  -0.780  0.00  0.00             0
ATOM    976    H   1     1       4.052   1.052  -1.617  0.00  0.00             0
END
