# Supplementary material for: Competing Nuclear Quantum Effects and Hydrogen-Bond Jumps in Hydrated Kaolinite
Source: J Phys Chem Lett. 2023 Feb 6;14(6):1542–7. doi: 10.1021/acs.jpclett.2c03896 (PMC9940297; doi:10.1021/acs.jpclett.2c03896)
Supplement: Supplementary file 1 — jz2c03896_si_001.zip [file jz2c03896_si_001.zip › Clay_NQEs_HBond_Jumps_SI/silica-surface/QM/equil-2/init.16.pdb]

TITLE     Step:       20000  Bead:      16 positions{angstrom}  cell{angstrom}
CRYST1   10.307   17.884   76.812  91.93 105.05  89.80 P 1           1
ATOM      1   Al   1     1      -9.014   1.831  43.568  0.00  0.00             0
ATOM      2   Al   1     1      -6.432   6.321  43.451  0.00  0.00             0
ATOM      3   Al   1     1      -6.353   0.296  43.266  0.00  0.00             0
ATOM      4   Al   1     1      -8.973   4.830  43.447  0.00  0.00             0
ATOM      5   Si   1     1      -4.721   0.513  40.522  0.00  0.00             0
ATOM      6   Si   1     1      -7.286   4.906  40.748  0.00  0.00             0
ATOM      7   Si   1     1      -7.179  -1.109  40.587  0.00  0.00             0
ATOM      8   Si   1     1      -9.762   3.314  40.751  0.00  0.00             0
ATOM      9    O   1     1     -10.086   0.435  42.210  0.00  0.00             0
ATOM     10    O   1     1      -7.433   5.067  42.403  0.00  0.00             0
ATOM     11    O   1     1      -9.613   3.196  42.394  0.00  0.00             0
ATOM     12    O   1     1      -7.047  -1.201  42.191  0.00  0.00             0
ATOM     13    O   1     1      -9.840   1.860  40.149  0.00  0.00             0
ATOM     14    O   1     1      -7.171  -2.618  40.038  0.00  0.00             0
ATOM     15    O   1     1      -8.559  -0.388  40.302  0.00  0.00             0
ATOM     16    O   1     1      -6.020   4.130  40.367  0.00  0.00             0
ATOM     17    O   1     1      -8.616   4.177  40.264  0.00  0.00             0
ATOM     18    O   1     1      -6.058  -0.185  40.046  0.00  0.00             0
ATOM     19    O   1     1      -9.980   5.956  42.447  0.00  0.00             0
ATOM     20    O   1     1      -7.410   1.621  42.199  0.00  0.00             0
ATOM     21    O   1     1      -5.710  -1.322  44.302  0.00  0.00             0
ATOM     22    O   1     1      -8.124   3.295  44.430  0.00  0.00             0
ATOM     23    O   1     1     -10.572   1.581  44.592  0.00  0.00             0
ATOM     24    O   1     1      -8.167   6.084  44.629  0.00  0.00             0
ATOM     25    O   1     1     -10.630   4.989  44.600  0.00  0.00             0
ATOM     26    O   1     1      -7.998   0.398  44.414  0.00  0.00             0
ATOM     27    H   1     1      -9.399  -1.928  42.427  0.00  0.00             0
ATOM     28    H   1     1      -7.054   2.227  41.488  0.00  0.00             0
ATOM     29    H   1     1     -10.626  -1.918  45.324  0.00  0.00             0
ATOM     30    H   1     1      -7.162   3.477  44.283  0.00  0.00             0
ATOM     31    H   1     1     -10.816   1.866  45.583  0.00  0.00             0
ATOM     32    H   1     1      -8.083  -2.305  45.210  0.00  0.00             0
ATOM     33    H   1     1      -8.212  -0.486  44.771  0.00  0.00             0
ATOM     34    H   1     1     -10.615   4.627  45.432  0.00  0.00             0
ATOM     35   Al   1     1     -11.023   1.616  50.864  0.00  0.00             0
ATOM     36   Al   1     1      -8.237   5.921  50.870  0.00  0.00             0
ATOM     37   Al   1     1      -8.305   0.131  50.690  0.00  0.00             0
ATOM     38   Al   1     1     -10.865   4.685  50.895  0.00  0.00             0
ATOM     39   Si   1     1      -6.305   0.164  47.948  0.00  0.00             0
ATOM     40   Si   1     1      -9.114   4.662  48.157  0.00  0.00             0
ATOM     41   Si   1     1      -9.042  -1.265  47.961  0.00  0.00             0
ATOM     42   Si   1     1     -11.655   3.147  48.071  0.00  0.00             0
ATOM     43    O   1     1     -11.741   0.410  49.649  0.00  0.00             0
ATOM     44    O   1     1      -9.245   4.842  49.720  0.00  0.00             0
ATOM     45    O   1     1     -11.468   3.200  49.764  0.00  0.00             0
ATOM     46    O   1     1      -8.890  -1.290  49.678  0.00  0.00             0
ATOM     47    O   1     1     -11.602   1.764  47.502  0.00  0.00             0
ATOM     48    O   1     1      -9.304  -2.788  47.566  0.00  0.00             0
ATOM     49    O   1     1     -10.320  -0.565  47.678  0.00  0.00             0
ATOM     50    O   1     1      -7.933   3.744  47.814  0.00  0.00             0
ATOM     51    O   1     1     -10.407   4.076  47.695  0.00  0.00             0
ATOM     52    O   1     1      -7.720  -0.506  47.525  0.00  0.00             0
ATOM     53    O   1     1     -11.869   6.154  49.821  0.00  0.00             0
ATOM     54    O   1     1      -9.066   1.499  49.546  0.00  0.00             0
ATOM     55    O   1     1      -7.752  -1.529  51.992  0.00  0.00             0
ATOM     56    O   1     1     -10.082   3.173  52.117  0.00  0.00             0
ATOM     57    O   1     1     -12.563   1.560  51.917  0.00  0.00             0
ATOM     58    O   1     1      -9.852   6.030  52.009  0.00  0.00             0
ATOM     59    O   1     1     -12.531   4.729  51.938  0.00  0.00             0
ATOM     60    O   1     1      -9.977   0.349  51.980  0.00  0.00             0
ATOM     61    H   1     1     -11.323  -2.141  49.316  0.00  0.00             0
ATOM     62    H   1     1      -8.611   2.203  49.158  0.00  0.00             0
ATOM     63    H   1     1     -12.052  -1.218  52.476  0.00  0.00             0
ATOM     64    H   1     1      -9.960   3.376  53.096  0.00  0.00             0
ATOM     65    H   1     1     -13.459   1.514  52.332  0.00  0.00             0
ATOM     66    H   1     1      -9.980  -2.874  52.748  0.00  0.00             0
ATOM     67    H   1     1     -10.207   0.051  52.750  0.00  0.00             0
ATOM     68    H   1     1     -12.764   3.825  52.395  0.00  0.00             0
ATOM     69   Al   1     1      -8.950  10.633  43.634  0.00  0.00             0
ATOM     70   Al   1     1      -6.514  15.120  43.226  0.00  0.00             0
ATOM     71   Al   1     1      -6.372   9.380  43.365  0.00  0.00             0
ATOM     72   Al   1     1      -9.083  13.573  43.549  0.00  0.00             0
ATOM     73   Si   1     1      -4.565   9.410  40.650  0.00  0.00             0
ATOM     74   Si   1     1      -7.161  13.763  40.666  0.00  0.00             0
ATOM     75   Si   1     1      -7.229   7.913  40.707  0.00  0.00             0
ATOM     76   Si   1     1      -9.704  12.301  40.679  0.00  0.00             0
ATOM     77    O   1     1      -9.955   9.615  42.239  0.00  0.00             0
ATOM     78    O   1     1      -7.362  13.871  42.304  0.00  0.00             0
ATOM     79    O   1     1      -9.616  12.247  42.257  0.00  0.00             0
ATOM     80    O   1     1      -7.091   7.915  42.334  0.00  0.00             0
ATOM     81    O   1     1      -9.842  10.832  40.004  0.00  0.00             0
ATOM     82    O   1     1      -7.329   6.408  40.353  0.00  0.00             0
ATOM     83    O   1     1      -8.480   8.599  40.352  0.00  0.00             0
ATOM     84    O   1     1      -5.828  13.049  40.286  0.00  0.00             0
ATOM     85    O   1     1      -8.416  12.977  40.079  0.00  0.00             0
ATOM     86    O   1     1      -5.911   8.599  40.228  0.00  0.00             0
ATOM     87    O   1     1      -9.811  15.089  42.404  0.00  0.00             0
ATOM     88    O   1     1      -7.409  10.761  42.448  0.00  0.00             0
ATOM     89    O   1     1      -5.762   7.754  44.460  0.00  0.00             0
ATOM     90    O   1     1      -8.371  12.188  44.578  0.00  0.00             0
ATOM     91    O   1     1     -10.481  10.290  44.670  0.00  0.00             0
ATOM     92    O   1     1      -8.095  15.121  44.442  0.00  0.00             0
ATOM     93    O   1     1     -10.585  13.659  44.571  0.00  0.00             0
ATOM     94    O   1     1      -7.969   9.372  44.609  0.00  0.00             0
ATOM     95    H   1     1      -9.639   6.389  41.700  0.00  0.00             0
ATOM     96    H   1     1      -7.037  11.612  42.313  0.00  0.00             0
ATOM     97    H   1     1     -10.205   8.290  45.313  0.00  0.00             0
ATOM     98    H   1     1      -7.825  12.163  45.142  0.00  0.00             0
ATOM     99    H   1     1     -10.966  10.807  45.270  0.00  0.00             0
ATOM    100    H   1     1      -8.445   5.922  45.570  0.00  0.00             0
ATOM    101    H   1     1      -7.985   8.563  45.151  0.00  0.00             0
ATOM    102    H   1     1     -10.492  13.125  45.357  0.00  0.00             0
ATOM    103   Al   1     1     -10.755  10.623  50.890  0.00  0.00             0
ATOM    104   Al   1     1      -8.325  15.027  50.792  0.00  0.00             0
ATOM    105   Al   1     1      -8.227   8.992  50.778  0.00  0.00             0
ATOM    106   Al   1     1     -10.908  13.488  50.746  0.00  0.00             0
ATOM    107   Si   1     1      -6.477   9.192  47.702  0.00  0.00             0
ATOM    108   Si   1     1      -9.158  13.621  48.004  0.00  0.00             0
ATOM    109   Si   1     1      -8.959   7.622  47.919  0.00  0.00             0
ATOM    110   Si   1     1     -11.569  11.949  47.999  0.00  0.00             0
ATOM    111    O   1     1     -11.815   9.169  49.518  0.00  0.00             0
ATOM    112    O   1     1      -9.330  13.662  49.621  0.00  0.00             0
ATOM    113    O   1     1     -11.525  12.019  49.554  0.00  0.00             0
ATOM    114    O   1     1      -8.737   7.615  49.471  0.00  0.00             0
ATOM    115    O   1     1     -11.467  10.576  47.465  0.00  0.00             0
ATOM    116    O   1     1      -8.818   6.169  47.472  0.00  0.00             0
ATOM    117    O   1     1     -10.371   8.174  47.769  0.00  0.00             0
ATOM    118    O   1     1      -7.762  12.977  47.582  0.00  0.00             0
ATOM    119    O   1     1     -10.398  12.905  47.432  0.00  0.00             0
ATOM    120    O   1     1      -7.740   8.393  47.362  0.00  0.00             0
ATOM    121    O   1     1     -11.727  14.936  49.579  0.00  0.00             0
ATOM    122    O   1     1      -9.304  10.354  49.513  0.00  0.00             0
ATOM    123    O   1     1      -7.668   7.547  51.895  0.00  0.00             0
ATOM    124    O   1     1     -10.202  11.924  51.980  0.00  0.00             0
ATOM    125    O   1     1     -12.400  10.318  51.836  0.00  0.00             0
ATOM    126    O   1     1      -9.913  14.838  51.806  0.00  0.00             0
ATOM    127    O   1     1     -12.458  13.685  51.739  0.00  0.00             0
ATOM    128    O   1     1      -9.943   9.009  51.835  0.00  0.00             0
ATOM    129    H   1     1     -11.369   7.060  49.695  0.00  0.00             0
ATOM    130    H   1     1      -9.151  10.681  48.625  0.00  0.00             0
ATOM    131    H   1     1     -12.784   7.433  52.931  0.00  0.00             0
ATOM    132    H   1     1      -9.989  11.734  52.887  0.00  0.00             0
ATOM    133    H   1     1     -13.077  10.730  52.396  0.00  0.00             0
ATOM    134    H   1     1     -10.031   6.268  52.919  0.00  0.00             0
ATOM    135    H   1     1     -10.466   8.137  52.033  0.00  0.00             0
ATOM    136    H   1     1     -13.046  13.226  52.345  0.00  0.00             0
ATOM    137   Al   1     1      -3.839   1.771  43.484  0.00  0.00             0
ATOM    138   Al   1     1      -1.273   6.193  43.620  0.00  0.00             0
ATOM    139   Al   1     1      -1.224   0.287  43.479  0.00  0.00             0
ATOM    140   Al   1     1      -3.807   4.772  43.499  0.00  0.00             0
ATOM    141   Si   1     1       0.407   0.372  40.609  0.00  0.00             0
ATOM    142   Si   1     1      -2.140   4.837  40.817  0.00  0.00             0
ATOM    143   Si   1     1      -2.087  -1.118  40.561  0.00  0.00             0
ATOM    144   Si   1     1      -4.702   3.477  40.690  0.00  0.00             0
ATOM    145    O   1     1      -4.739   0.536  42.226  0.00  0.00             0
ATOM    146    O   1     1      -2.252   5.006  42.402  0.00  0.00             0
ATOM    147    O   1     1      -4.500   3.383  42.313  0.00  0.00             0
ATOM    148    O   1     1      -2.042  -1.196  42.182  0.00  0.00             0
ATOM    149    O   1     1      -4.756   2.013  40.274  0.00  0.00             0
ATOM    150    O   1     1      -2.105  -2.574  40.052  0.00  0.00             0
ATOM    151    O   1     1      -3.448  -0.331  40.218  0.00  0.00             0
ATOM    152    O   1     1      -0.839   3.959  40.434  0.00  0.00             0
ATOM    153    O   1     1      -3.344   4.100  40.233  0.00  0.00             0
ATOM    154    O   1     1      -0.883  -0.318  40.049  0.00  0.00             0
ATOM    155    O   1     1      -4.797   6.240  42.428  0.00  0.00             0
ATOM    156    O   1     1      -2.181   1.656  42.260  0.00  0.00             0
ATOM    157    O   1     1     -10.993  -1.357  44.446  0.00  0.00             0
ATOM    158    O   1     1      -3.034   3.286  44.467  0.00  0.00             0
ATOM    159    O   1     1      -5.460   1.689  44.378  0.00  0.00             0
ATOM    160    O   1     1      -2.924   6.182  44.657  0.00  0.00             0
ATOM    161    O   1     1      -5.544   4.913  44.505  0.00  0.00             0
ATOM    162    O   1     1      -2.871   0.425  44.395  0.00  0.00             0
ATOM    163    H   1     1      -4.328  -1.947  41.982  0.00  0.00             0
ATOM    164    H   1     1      -2.085   2.029  41.360  0.00  0.00             0
ATOM    165    H   1     1      -4.741  -1.427  44.359  0.00  0.00             0
ATOM    166    H   1     1      -2.206   3.116  44.782  0.00  0.00             0
ATOM    167    H   1     1      -6.044   1.935  45.232  0.00  0.00             0
ATOM    168    H   1     1      -2.912  -3.413  45.371  0.00  0.00             0
ATOM    169    H   1     1      -2.928  -0.666  44.684  0.00  0.00             0
ATOM    170    H   1     1      -5.320   4.596  45.336  0.00  0.00             0
ATOM    171   Al   1     1      -5.660   1.497  50.911  0.00  0.00             0
ATOM    172   Al   1     1      -3.031   6.141  50.800  0.00  0.00             0
ATOM    173   Al   1     1      -3.106  -0.152  50.614  0.00  0.00             0
ATOM    174   Al   1     1      -5.687   4.630  50.855  0.00  0.00             0
ATOM    175   Si   1     1      -1.350   0.322  47.947  0.00  0.00             0
ATOM    176   Si   1     1      -4.024   4.814  48.039  0.00  0.00             0
ATOM    177   Si   1     1      -3.816  -1.407  47.759  0.00  0.00             0
ATOM    178   Si   1     1      -6.521   3.162  48.131  0.00  0.00             0
ATOM    179    O   1     1      -6.571   0.193  49.681  0.00  0.00             0
ATOM    180    O   1     1      -4.172   4.969  49.597  0.00  0.00             0
ATOM    181    O   1     1      -6.282   2.987  49.703  0.00  0.00             0
ATOM    182    O   1     1      -3.652  -1.524  49.493  0.00  0.00             0
ATOM    183    O   1     1      -6.274   1.666  47.555  0.00  0.00             0
ATOM    184    O   1     1      -3.736  -2.825  47.213  0.00  0.00             0
ATOM    185    O   1     1      -5.164  -0.682  47.557  0.00  0.00             0
ATOM    186    O   1     1      -2.779   3.892  47.916  0.00  0.00             0
ATOM    187    O   1     1      -5.341   4.043  47.601  0.00  0.00             0
ATOM    188    O   1     1      -2.530  -0.540  47.459  0.00  0.00             0
ATOM    189    O   1     1      -6.624   5.836  49.880  0.00  0.00             0
ATOM    190    O   1     1      -3.958   1.408  49.738  0.00  0.00             0
ATOM    191    O   1     1     -12.681  -1.323  51.730  0.00  0.00             0
ATOM    192    O   1     1      -5.091   3.085  52.007  0.00  0.00             0
ATOM    193    O   1     1      -7.394   1.344  51.988  0.00  0.00             0
ATOM    194    O   1     1      -4.870   5.843  52.070  0.00  0.00             0
ATOM    195    O   1     1      -7.327   4.699  51.896  0.00  0.00             0
ATOM    196    O   1     1      -4.788   0.226  51.887  0.00  0.00             0
ATOM    197    H   1     1      -6.260  -1.996  49.528  0.00  0.00             0
ATOM    198    H   1     1      -3.970   2.409  49.248  0.00  0.00             0
ATOM    199    H   1     1      -7.203  -1.036  52.665  0.00  0.00             0
ATOM    200    H   1     1      -4.895   2.479  52.718  0.00  0.00             0
ATOM    201    H   1     1      -8.027   2.061  52.029  0.00  0.00             0
ATOM    202    H   1     1      -5.482  -2.482  52.255  0.00  0.00             0
ATOM    203    H   1     1      -4.534  -0.545  52.370  0.00  0.00             0
ATOM    204    H   1     1      -7.588   4.186  52.699  0.00  0.00             0
ATOM    205   Al   1     1      -3.703  10.838  43.374  0.00  0.00             0
ATOM    206   Al   1     1      -1.379  15.272  43.209  0.00  0.00             0
ATOM    207   Al   1     1      -1.267   9.109  43.549  0.00  0.00             0
ATOM    208   Al   1     1      -3.937  13.719  43.304  0.00  0.00             0
ATOM    209   Si   1     1       0.547   9.457  40.623  0.00  0.00             0
ATOM    210   Si   1     1      -2.015  13.780  40.476  0.00  0.00             0
ATOM    211   Si   1     1      -2.006   7.826  40.753  0.00  0.00             0
ATOM    212   Si   1     1      -4.518  12.334  40.526  0.00  0.00             0
ATOM    213    O   1     1      -4.713   9.544  42.260  0.00  0.00             0
ATOM    214    O   1     1      -2.208  13.932  42.218  0.00  0.00             0
ATOM    215    O   1     1      -4.384  12.211  42.201  0.00  0.00             0
ATOM    216    O   1     1      -1.833   7.771  42.349  0.00  0.00             0
ATOM    217    O   1     1      -4.570  10.837  40.166  0.00  0.00             0
ATOM    218    O   1     1      -1.967   6.311  40.310  0.00  0.00             0
ATOM    219    O   1     1      -3.308   8.415  40.399  0.00  0.00             0
ATOM    220    O   1     1      -0.666  13.095  40.343  0.00  0.00             0
ATOM    221    O   1     1      -3.203  12.944  40.024  0.00  0.00             0
ATOM    222    O   1     1      -0.761   8.586  40.267  0.00  0.00             0
ATOM    223    O   1     1      -4.670  15.082  42.253  0.00  0.00             0
ATOM    224    O   1     1      -2.198  10.526  42.298  0.00  0.00             0
ATOM    225    O   1     1     -10.810   7.667  44.691  0.00  0.00             0
ATOM    226    O   1     1      -2.980  12.221  44.412  0.00  0.00             0
ATOM    227    O   1     1      -5.401  10.595  44.570  0.00  0.00             0
ATOM    228    O   1     1      -2.878  15.003  44.488  0.00  0.00             0
ATOM    229    O   1     1      -5.449  13.807  44.554  0.00  0.00             0
ATOM    230    O   1     1      -2.867   9.356  44.505  0.00  0.00             0
ATOM    231    H   1     1      -4.353   7.032  42.040  0.00  0.00             0
ATOM    232    H   1     1      -1.839  10.970  41.556  0.00  0.00             0
ATOM    233    H   1     1      -4.852   7.679  44.906  0.00  0.00             0
ATOM    234    H   1     1      -2.318  12.740  44.458  0.00  0.00             0
ATOM    235    H   1     1      -5.654  10.789  45.488  0.00  0.00             0
ATOM    236    H   1     1      -3.031   5.840  45.558  0.00  0.00             0
ATOM    237    H   1     1      -3.056   8.894  45.361  0.00  0.00             0
ATOM    238    H   1     1      -5.877  13.364  45.385  0.00  0.00             0
ATOM    239   Al   1     1      -5.619  10.441  50.523  0.00  0.00             0
ATOM    240   Al   1     1      -3.098  14.971  50.609  0.00  0.00             0
ATOM    241   Al   1     1      -3.076   9.081  50.752  0.00  0.00             0
ATOM    242   Al   1     1      -5.751  13.504  50.647  0.00  0.00             0
ATOM    243   Si   1     1      -1.306   9.050  47.927  0.00  0.00             0
ATOM    244   Si   1     1      -3.857  13.565  47.783  0.00  0.00             0
ATOM    245   Si   1     1      -3.875   7.669  47.920  0.00  0.00             0
ATOM    246   Si   1     1      -6.460  12.222  47.906  0.00  0.00             0
ATOM    247    O   1     1      -6.601   9.301  49.482  0.00  0.00             0
ATOM    248    O   1     1      -4.041  13.700  49.369  0.00  0.00             0
ATOM    249    O   1     1      -6.199  12.016  49.523  0.00  0.00             0
ATOM    250    O   1     1      -3.824   7.623  49.603  0.00  0.00             0
ATOM    251    O   1     1      -6.412  10.706  47.299  0.00  0.00             0
ATOM    252    O   1     1      -3.918   6.171  47.367  0.00  0.00             0
ATOM    253    O   1     1      -5.159   8.402  47.564  0.00  0.00             0
ATOM    254    O   1     1      -2.607  12.696  47.562  0.00  0.00             0
ATOM    255    O   1     1      -5.289  12.996  47.286  0.00  0.00             0
ATOM    256    O   1     1      -2.674   8.461  47.412  0.00  0.00             0
ATOM    257    O   1     1      -6.577  14.958  49.638  0.00  0.00             0
ATOM    258    O   1     1      -3.992  10.495  49.570  0.00  0.00             0
ATOM    259    O   1     1     -12.922   7.628  52.053  0.00  0.00             0
ATOM    260    O   1     1      -5.012  12.199  51.716  0.00  0.00             0
ATOM    261    O   1     1      -7.326  10.339  51.797  0.00  0.00             0
ATOM    262    O   1     1      -4.712  14.877  51.726  0.00  0.00             0
ATOM    263    O   1     1      -7.395  13.551  51.486  0.00  0.00             0
ATOM    264    O   1     1      -4.883   9.176  51.713  0.00  0.00             0
ATOM    265    H   1     1      -6.278   6.768  49.548  0.00  0.00             0
ATOM    266    H   1     1      -3.378  11.226  49.395  0.00  0.00             0
ATOM    267    H   1     1      -7.180   7.395  52.776  0.00  0.00             0
ATOM    268    H   1     1      -4.634  12.016  52.676  0.00  0.00             0
ATOM    269    H   1     1      -7.572  11.228  52.220  0.00  0.00             0
ATOM    270    H   1     1      -4.415   6.027  52.959  0.00  0.00             0
ATOM    271    H   1     1      -5.208   8.455  52.341  0.00  0.00             0
ATOM    272    H   1     1      -8.026  12.786  51.109  0.00  0.00             0
ATOM    273    O   1     1      -9.289   0.783  31.777  0.00  0.00             0
ATOM    274    H   1     1      -9.017   0.079  31.114  0.00  0.00             0
ATOM    275    H   1     1       1.584   1.641  31.614  0.00  0.00             0
ATOM    276    O   1     1      -7.536   2.906  31.113  0.00  0.00             0
ATOM    277    H   1     1      -6.556   3.400  31.175  0.00  0.00             0
ATOM    278    H   1     1       2.437   3.497  31.869  0.00  0.00             0
ATOM    279    O   1     1       4.958   6.828  30.126  0.00  0.00             0
ATOM    280    H   1     1      -4.644   7.161  29.651  0.00  0.00             0
ATOM    281    H   1     1       4.509   7.657  30.593  0.00  0.00             0
ATOM    282    O   1     1      -2.939   9.659  28.336  0.00  0.00             0
ATOM    283    H   1     1      -2.999   8.675  28.533  0.00  0.00             0
ATOM    284    H   1     1       8.245   9.852  28.651  0.00  0.00             0
ATOM    285    O   1     1      -5.667  10.264  29.670  0.00  0.00             0
ATOM    286    H   1     1      -4.884  10.041  29.241  0.00  0.00             0
ATOM    287    H   1     1       4.938  10.985  30.516  0.00  0.00             0
ATOM    288    O   1     1     -11.734  17.999  31.769  0.00  0.00             0
ATOM    289    H   1     1     -10.799  18.203  31.740  0.00  0.00             0
ATOM    290    H   1     1      -1.875  18.784  31.587  0.00  0.00             0
ATOM    291    O   1     1      -4.498   0.589  30.469  0.00  0.00             0
ATOM    292    H   1     1      -4.107   1.074  29.711  0.00  0.00             0
ATOM    293    H   1     1      -4.266   1.206  31.303  0.00  0.00             0
ATOM    294    O   1     1      -4.952   4.258  30.794  0.00  0.00             0
ATOM    295    H   1     1      -4.642   3.763  30.120  0.00  0.00             0
ATOM    296    H   1     1      -5.043   5.159  30.701  0.00  0.00             0
ATOM    297    O   1     1      -2.994   6.844  28.438  0.00  0.00             0
ATOM    298    H   1     1      -2.664   7.032  27.558  0.00  0.00             0
ATOM    299    H   1     1      -2.271   6.317  28.803  0.00  0.00             0
ATOM    300    O   1     1      -0.229  11.437  29.627  0.00  0.00             0
ATOM    301    H   1     1       0.287  11.154  28.937  0.00  0.00             0
ATOM    302    H   1     1      -0.566  12.219  29.528  0.00  0.00             0
ATOM    303    O   1     1      -3.864  14.189  28.089  0.00  0.00             0
ATOM    304    H   1     1      -4.634  14.872  27.788  0.00  0.00             0
ATOM    305    H   1     1      -4.072  14.061  29.024  0.00  0.00             0
ATOM    306    O   1     1      -5.996  16.079  31.676  0.00  0.00             0
ATOM    307    H   1     1      -5.513  16.720  31.297  0.00  0.00             0
ATOM    308    H   1     1      -5.493  16.220  32.713  0.00  0.00             0
ATOM    309    O   1     1       0.200   3.917  30.246  0.00  0.00             0
ATOM    310    H   1     1      -0.264   3.226  29.582  0.00  0.00             0
ATOM    311    H   1     1       1.008   3.441  30.299  0.00  0.00             0
ATOM    312    O   1     1       3.635   4.551  26.562  0.00  0.00             0
ATOM    313    H   1     1       2.994   4.918  25.894  0.00  0.00             0
ATOM    314    H   1     1       3.535   5.154  27.199  0.00  0.00             0
ATOM    315    O   1     1      -0.457   6.595  29.707  0.00  0.00             0
ATOM    316    H   1     1      -0.124   5.614  30.007  0.00  0.00             0
ATOM    317    H   1     1      -0.375   7.135  30.527  0.00  0.00             0
ATOM    318    O   1     1       1.175  11.171  27.480  0.00  0.00             0
ATOM    319    H   1     1       0.532  10.715  27.004  0.00  0.00             0
ATOM    320    H   1     1       1.784  10.302  27.241  0.00  0.00             0
ATOM    321    O   1     1       2.030  11.373  31.120  0.00  0.00             0
ATOM    322    H   1     1       1.851  10.482  30.929  0.00  0.00             0
ATOM    323    H   1     1       1.136  11.654  30.738  0.00  0.00             0
ATOM    324    O   1     1      -1.745  15.064  31.801  0.00  0.00             0
ATOM    325    H   1     1      -1.817  16.001  31.428  0.00  0.00             0
ATOM    326    H   1     1      -2.415  14.738  31.214  0.00  0.00             0
ATOM    327    O   1     1      -9.384  17.330  34.352  0.00  0.00             0
ATOM    328    H   1     1      -9.392  17.748  33.494  0.00  0.00             0
ATOM    329    H   1     1       0.329  -0.214  35.060  0.00  0.00             0
ATOM    330    O   1     1      -8.411   4.400  33.324  0.00  0.00             0
ATOM    331    H   1     1      -7.731   4.479  34.172  0.00  0.00             0
ATOM    332    H   1     1       2.323   5.117  32.660  0.00  0.00             0
ATOM    333    O   1     1       2.446   6.294  31.502  0.00  0.00             0
ATOM    334    H   1     1      -7.392   6.158  30.730  0.00  0.00             0
ATOM    335    H   1     1       3.087   6.826  31.967  0.00  0.00             0
ATOM    336    O   1     1      -9.740  11.856  33.402  0.00  0.00             0
ATOM    337    H   1     1      -9.441  11.769  32.545  0.00  0.00             0
ATOM    338    H   1     1       0.392  12.881  33.394  0.00  0.00             0
ATOM    339    O   1     1       2.994  11.928  35.208  0.00  0.00             0
ATOM    340    H   1     1      -6.294  12.114  35.052  0.00  0.00             0
ATOM    341    H   1     1       2.802  12.758  34.550  0.00  0.00             0
ATOM    342    O   1     1     -10.392  14.583  33.818  0.00  0.00             0
ATOM    343    H   1     1     -10.759  14.782  33.091  0.00  0.00             0
ATOM    344    H   1     1       0.463  15.190  34.176  0.00  0.00             0
ATOM    345    O   1     1      -5.736  19.550  34.362  0.00  0.00             0
ATOM    346    H   1     1      -5.062  19.721  35.116  0.00  0.00             0
ATOM    347    H   1     1      -5.366   1.990  33.652  0.00  0.00             0
ATOM    348    O   1     1      -3.822   2.382  32.429  0.00  0.00             0
ATOM    349    H   1     1      -3.146   2.719  32.907  0.00  0.00             0
ATOM    350    H   1     1      -4.234   3.153  31.977  0.00  0.00             0
ATOM    351    O   1     1      -5.958   6.924  33.348  0.00  0.00             0
ATOM    352    H   1     1      -4.944   6.850  33.261  0.00  0.00             0
ATOM    353    H   1     1      -6.043   7.793  33.815  0.00  0.00             0
ATOM    354    O   1     1      -5.614   9.695  33.984  0.00  0.00             0
ATOM    355    H   1     1      -4.887  10.004  34.788  0.00  0.00             0
ATOM    356    H   1     1      -6.506   9.999  34.435  0.00  0.00             0
ATOM    357    O   1     1      -4.208  11.481  32.288  0.00  0.00             0
ATOM    358    H   1     1      -4.895  10.869  32.909  0.00  0.00             0
ATOM    359    H   1     1      -3.457  10.967  32.504  0.00  0.00             0
ATOM    360    O   1     1      -6.280  16.856  34.297  0.00  0.00             0
ATOM    361    H   1     1      -5.938  17.709  34.407  0.00  0.00             0
ATOM    362    H   1     1      -7.181  16.869  34.157  0.00  0.00             0
ATOM    363    O   1     1      -2.526  17.709  34.324  0.00  0.00             0
ATOM    364    H   1     1      -2.152  16.909  34.656  0.00  0.00             0
ATOM    365    H   1     1      -2.112  -0.331  33.403  0.00  0.00             0
ATOM    366    O   1     1      -1.008   3.792  32.811  0.00  0.00             0
ATOM    367    H   1     1      -0.558   3.575  32.017  0.00  0.00             0
ATOM    368    H   1     1      -0.372   3.676  33.536  0.00  0.00             0
ATOM    369    O   1     1      -3.132   6.148  32.831  0.00  0.00             0
ATOM    370    H   1     1      -2.854   5.257  32.993  0.00  0.00             0
ATOM    371    H   1     1      -2.421   6.736  32.439  0.00  0.00             0
ATOM    372    O   1     1      -1.123   7.885  32.261  0.00  0.00             0
ATOM    373    H   1     1      -0.655   7.477  33.034  0.00  0.00             0
ATOM    374    H   1     1      -1.404   8.770  32.451  0.00  0.00             0
ATOM    375    O   1     1      -2.069  10.348  33.223  0.00  0.00             0
ATOM    376    H   1     1      -1.367  11.037  33.445  0.00  0.00             0
ATOM    377    H   1     1      -2.426  10.043  33.998  0.00  0.00             0
ATOM    378    O   1     1      -4.276  13.820  30.649  0.00  0.00             0
ATOM    379    H   1     1      -4.314  12.965  31.029  0.00  0.00             0
ATOM    380    H   1     1      -5.272  14.185  30.930  0.00  0.00             0
ATOM    381    O   1     1     -10.505  -0.317  37.425  0.00  0.00             0
ATOM    382    H   1     1      -9.617   0.023  37.507  0.00  0.00             0
ATOM    383    H   1     1      -0.383  -0.354  38.535  0.00  0.00             0
ATOM    384    O   1     1     -10.644   1.845  35.556  0.00  0.00             0
ATOM    385    H   1     1     -10.480   1.318  36.236  0.00  0.00             0
ATOM    386    H   1     1       0.634   2.138  35.709  0.00  0.00             0
ATOM    387    O   1     1       0.138   6.410  34.765  0.00  0.00             0
ATOM    388    H   1     1      -9.431   5.910  34.550  0.00  0.00             0
ATOM    389    H   1     1       0.233   7.301  34.888  0.00  0.00             0
ATOM    390    O   1     1      -9.211   9.306  34.835  0.00  0.00             0
ATOM    391    H   1     1      -9.081  10.173  34.283  0.00  0.00             0
ATOM    392    H   1     1       1.443   9.698  35.540  0.00  0.00             0
ATOM    393    O   1     1      -9.066  11.070  37.272  0.00  0.00             0
ATOM    394    H   1     1      -8.371  11.572  36.907  0.00  0.00             0
ATOM    395    H   1     1       1.175  11.047  38.268  0.00  0.00             0
ATOM    396    O   1     1     -11.653  15.685  35.957  0.00  0.00             0
ATOM    397    H   1     1     -11.111  15.354  35.178  0.00  0.00             0
ATOM    398    H   1     1      -0.620  16.315  36.284  0.00  0.00             0
ATOM    399    O   1     1      -7.991   0.554  37.520  0.00  0.00             0
ATOM    400    H   1     1      -7.323   0.070  37.177  0.00  0.00             0
ATOM    401    H   1     1      -7.873   1.380  37.021  0.00  0.00             0
ATOM    402    O   1     1      -7.863   2.978  35.868  0.00  0.00             0
ATOM    403    H   1     1      -7.608   2.525  34.878  0.00  0.00             0
ATOM    404    H   1     1      -7.133   3.549  36.165  0.00  0.00             0
ATOM    405    O   1     1      -6.318   5.554  35.770  0.00  0.00             0
ATOM    406    H   1     1      -6.029   5.762  34.872  0.00  0.00             0
ATOM    407    H   1     1      -5.596   6.228  36.324  0.00  0.00             0
ATOM    408    O   1     1      -4.708   6.622  37.898  0.00  0.00             0
ATOM    409    H   1     1      -4.604   7.545  38.176  0.00  0.00             0
ATOM    410    H   1     1      -3.778   6.665  37.826  0.00  0.00             0
ATOM    411    O   1     1      -5.015  12.992  34.909  0.00  0.00             0
ATOM    412    H   1     1      -4.754  12.800  34.099  0.00  0.00             0
ATOM    413    H   1     1      -4.331  13.302  35.325  0.00  0.00             0
ATOM    414    O   1     1      -5.418  16.867  36.927  0.00  0.00             0
ATOM    415    H   1     1      -5.815  16.571  36.141  0.00  0.00             0
ATOM    416    H   1     1      -4.879  17.494  36.633  0.00  0.00             0
ATOM    417    O   1     1      -3.852   1.019  36.424  0.00  0.00             0
ATOM    418    H   1     1      -3.615   0.834  35.470  0.00  0.00             0
ATOM    419    H   1     1      -3.546   1.962  36.696  0.00  0.00             0
ATOM    420    O   1     1      -2.665   3.582  35.409  0.00  0.00             0
ATOM    421    H   1     1      -1.806   3.201  35.207  0.00  0.00             0
ATOM    422    H   1     1      -2.395   4.238  35.971  0.00  0.00             0
ATOM    423    O   1     1      -2.475   6.408  36.104  0.00  0.00             0
ATOM    424    H   1     1      -1.640   6.119  36.019  0.00  0.00             0
ATOM    425    H   1     1      -3.077   6.344  35.533  0.00  0.00             0
ATOM    426    O   1     1      -3.340   9.710  35.647  0.00  0.00             0
ATOM    427    H   1     1      -3.050   8.903  36.255  0.00  0.00             0
ATOM    428    H   1     1      -2.716  10.320  36.017  0.00  0.00             0
ATOM    429    O   1     1      -1.700  11.571  36.930  0.00  0.00             0
ATOM    430    H   1     1      -0.605  11.691  36.838  0.00  0.00             0
ATOM    431    H   1     1      -2.138  12.437  37.063  0.00  0.00             0
ATOM    432    O   1     1      -3.448  14.176  36.802  0.00  0.00             0
ATOM    433    H   1     1      -2.691  14.889  36.559  0.00  0.00             0
ATOM    434    H   1     1      -4.279  14.674  36.953  0.00  0.00             0
ATOM    435    O   1     1      -4.419   2.608  15.337  0.00  0.00             0
ATOM    436    H   1     1      -3.778   3.371  15.466  0.00  0.00             0
ATOM    437    H   1     1       5.070   3.219  15.825  0.00  0.00             0
ATOM    438    O   1     1      -5.085   4.772  13.662  0.00  0.00             0
ATOM    439    H   1     1      -4.952   3.810  13.736  0.00  0.00             0
ATOM    440    H   1     1       5.972   5.140  14.032  0.00  0.00             0
ATOM    441    O   1     1       6.989   6.749  17.172  0.00  0.00             0
ATOM    442    H   1     1      -3.625   6.027  17.688  0.00  0.00             0
ATOM    443    H   1     1       7.892   6.726  17.674  0.00  0.00             0
ATOM    444    O   1     1      -2.943  10.181  14.594  0.00  0.00             0
ATOM    445    H   1     1      -2.302   9.547  14.436  0.00  0.00             0
ATOM    446    H   1     1       7.725  10.853  14.032  0.00  0.00             0
ATOM    447    O   1     1       4.917  15.640  14.887  0.00  0.00             0
ATOM    448    H   1     1      -4.552  15.139  14.704  0.00  0.00             0
ATOM    449    H   1     1       4.994  16.481  15.405  0.00  0.00             0
ATOM    450    O   1     1      -4.396  18.011  16.146  0.00  0.00             0
ATOM    451    H   1     1      -3.576  18.001  16.618  0.00  0.00             0
ATOM    452    H   1     1       6.057  18.862  15.590  0.00  0.00             0
ATOM    453    O   1     1      -1.892   3.748  16.140  0.00  0.00             0
ATOM    454    H   1     1      -0.941   3.564  16.194  0.00  0.00             0
ATOM    455    H   1     1      -1.950   4.548  15.415  0.00  0.00             0
ATOM    456    O   1     1      -2.764   5.931  14.718  0.00  0.00             0
ATOM    457    H   1     1      -3.160   6.342  15.644  0.00  0.00             0
ATOM    458    H   1     1      -2.209   6.571  14.455  0.00  0.00             0
ATOM    459    O   1     1       2.215   6.695  16.840  0.00  0.00             0
ATOM    460    H   1     1       2.662   7.452  16.464  0.00  0.00             0
ATOM    461    H   1     1       2.101   6.004  16.013  0.00  0.00             0
ATOM    462    O   1     1      -0.577   7.554  14.109  0.00  0.00             0
ATOM    463    H   1     1       0.173   8.025  13.779  0.00  0.00             0
ATOM    464    H   1     1      -0.198   6.940  14.793  0.00  0.00             0
ATOM    465    O   1     1      -2.824  14.371  14.529  0.00  0.00             0
ATOM    466    H   1     1      -2.264  13.902  14.006  0.00  0.00             0
ATOM    467    H   1     1      -2.502  15.265  14.280  0.00  0.00             0
ATOM    468    O   1     1      -0.867  16.496  14.968  0.00  0.00             0
ATOM    469    H   1     1      -0.235  17.084  14.544  0.00  0.00             0
ATOM    470    H   1     1      -0.329  15.924  15.620  0.00  0.00             0
ATOM    471    O   1     1       0.507   0.848  17.659  0.00  0.00             0
ATOM    472    H   1     1       0.881   0.960  16.888  0.00  0.00             0
ATOM    473    H   1     1       0.913   1.449  18.332  0.00  0.00             0
ATOM    474    O   1     1       2.420   4.700  14.502  0.00  0.00             0
ATOM    475    H   1     1       3.377   4.757  14.271  0.00  0.00             0
ATOM    476    H   1     1       1.819   4.928  13.884  0.00  0.00             0
ATOM    477    O   1     1       1.870   8.681  13.573  0.00  0.00             0
ATOM    478    H   1     1       2.578   8.214  13.211  0.00  0.00             0
ATOM    479    H   1     1       2.063   9.095  14.413  0.00  0.00             0
ATOM    480    O   1     1      -1.002  11.958  13.502  0.00  0.00             0
ATOM    481    H   1     1      -0.268  12.054  14.186  0.00  0.00             0
ATOM    482    H   1     1      -0.457  11.525  12.848  0.00  0.00             0
ATOM    483    O   1     1       3.012  13.864  15.545  0.00  0.00             0
ATOM    484    H   1     1       3.576  14.552  15.298  0.00  0.00             0
ATOM    485    H   1     1       2.603  14.311  16.072  0.00  0.00             0
ATOM    486    O   1     1       1.431  17.836  13.610  0.00  0.00             0
ATOM    487    H   1     1       2.270  17.513  13.587  0.00  0.00             0
ATOM    488    H   1     1       1.521  18.454  14.495  0.00  0.00             0
ATOM    489    O   1     1      -6.733  20.565  17.544  0.00  0.00             0
ATOM    490    H   1     1      -5.969  20.135  17.892  0.00  0.00             0
ATOM    491    H   1     1       3.224   3.464  18.103  0.00  0.00             0
ATOM    492    O   1     1      -3.995   4.829  19.376  0.00  0.00             0
ATOM    493    H   1     1      -4.909   5.057  19.260  0.00  0.00             0
ATOM    494    H   1     1       6.257   3.930  19.217  0.00  0.00             0
ATOM    495    O   1     1       5.157   8.217  18.333  0.00  0.00             0
ATOM    496    H   1     1      -4.189   7.777  18.117  0.00  0.00             0
ATOM    497    H   1     1       5.083   8.998  17.543  0.00  0.00             0
ATOM    498    O   1     1      -5.096   9.840  16.369  0.00  0.00             0
ATOM    499    H   1     1      -4.388   9.781  15.746  0.00  0.00             0
ATOM    500    H   1     1       5.219  10.734  16.728  0.00  0.00             0
ATOM    501    O   1     1      -5.134  12.531  17.175  0.00  0.00             0
ATOM    502    H   1     1      -5.843  12.658  16.665  0.00  0.00             0
ATOM    503    H   1     1       5.159  13.214  17.936  0.00  0.00             0
ATOM    504    O   1     1      -7.087  17.666  17.348  0.00  0.00             0
ATOM    505    H   1     1      -6.141  18.061  17.218  0.00  0.00             0
ATOM    506    H   1     1       2.733  18.342  17.804  0.00  0.00             0
ATOM    507    O   1     1       1.172  20.494  19.692  0.00  0.00             0
ATOM    508    H   1     1       1.763  20.594  20.504  0.00  0.00             0
ATOM    509    H   1     1       0.557   3.524  19.671  0.00  0.00             0
ATOM    510    O   1     1       0.395   5.231  19.639  0.00  0.00             0
ATOM    511    H   1     1       0.277   5.578  18.748  0.00  0.00             0
ATOM    512    H   1     1      -0.399   5.297  20.062  0.00  0.00             0
ATOM    513    O   1     1      -0.650   7.127  17.798  0.00  0.00             0
ATOM    514    H   1     1       0.173   7.253  17.200  0.00  0.00             0
ATOM    515    H   1     1      -0.694   8.210  17.944  0.00  0.00             0
ATOM    516    O   1     1      -0.649   9.806  17.684  0.00  0.00             0
ATOM    517    H   1     1       0.270  10.192  17.380  0.00  0.00             0
ATOM    518    H   1     1      -1.314  10.592  17.415  0.00  0.00             0
ATOM    519    O   1     1      -2.628  12.421  16.823  0.00  0.00             0
ATOM    520    H   1     1      -2.787  12.942  16.032  0.00  0.00             0
ATOM    521    H   1     1      -3.563  12.351  17.072  0.00  0.00             0
ATOM    522    O   1     1      -1.916  17.438  17.411  0.00  0.00             0
ATOM    523    H   1     1      -1.757  17.105  16.408  0.00  0.00             0
ATOM    524    H   1     1      -0.941  18.065  17.612  0.00  0.00             0
ATOM    525    O   1     1       4.176  16.433  22.169  0.00  0.00             0
ATOM    526    H   1     1       4.560  16.807  22.770  0.00  0.00             0
ATOM    527    H   1     1       3.223  -1.732  22.311  0.00  0.00             0
ATOM    528    O   1     1       1.625   1.992  15.371  0.00  0.00             0
ATOM    529    H   1     1       1.446   2.919  14.947  0.00  0.00             0
ATOM    530    H   1     1       2.267   2.152  16.089  0.00  0.00             0
ATOM    531    O   1     1       3.614   5.379  18.862  0.00  0.00             0
ATOM    532    H   1     1       3.041   5.932  18.092  0.00  0.00             0
ATOM    533    H   1     1       3.369   5.702  19.890  0.00  0.00             0
ATOM    534    O   1     1       2.653   9.174  16.215  0.00  0.00             0
ATOM    535    H   1     1       3.499   9.623  16.104  0.00  0.00             0
ATOM    536    H   1     1       2.391   9.865  16.982  0.00  0.00             0
ATOM    537    O   1     1       0.611  12.432  15.629  0.00  0.00             0
ATOM    538    H   1     1       0.076  13.030  16.236  0.00  0.00             0
ATOM    539    H   1     1       1.411  12.942  15.538  0.00  0.00             0
ATOM    540    O   1     1       1.279  15.452  17.017  0.00  0.00             0
ATOM    541    H   1     1       1.863  16.230  16.935  0.00  0.00             0
ATOM    542    H   1     1       1.017  15.361  17.895  0.00  0.00             0
ATOM    543    O   1     1      -3.677   0.291  22.780  0.00  0.00             0
ATOM    544    H   1     1      -3.197   1.006  22.400  0.00  0.00             0
ATOM    545    H   1     1       6.478   0.438  23.788  0.00  0.00             0
ATOM    546    O   1     1      -5.974   6.439  23.240  0.00  0.00             0
ATOM    547    H   1     1      -6.898   6.422  22.895  0.00  0.00             0
ATOM    548    H   1     1       4.721   6.872  22.492  0.00  0.00             0
ATOM    549    O   1     1       5.646   7.868  21.151  0.00  0.00             0
ATOM    550    H   1     1      -4.636   8.317  20.177  0.00  0.00             0
ATOM    551    H   1     1       6.109   8.579  21.652  0.00  0.00             0
ATOM    552    O   1     1      -4.124  10.374  22.542  0.00  0.00             0
ATOM    553    H   1     1      -3.576  11.036  22.198  0.00  0.00             0
ATOM    554    H   1     1       5.230  10.694  22.636  0.00  0.00             0
ATOM    555    O   1     1       5.121  14.090  19.585  0.00  0.00             0
ATOM    556    H   1     1      -5.571  14.857  19.501  0.00  0.00             0
ATOM    557    H   1     1       5.421  13.830  20.531  0.00  0.00             0
ATOM    558    O   1     1      -5.461  17.050  19.461  0.00  0.00             0
ATOM    559    H   1     1      -6.248  16.856  18.742  0.00  0.00             0
ATOM    560    H   1     1       4.351  16.822  20.210  0.00  0.00             0
ATOM    561    O   1     1      -4.451   1.811  18.927  0.00  0.00             0
ATOM    562    H   1     1      -3.537   1.810  18.693  0.00  0.00             0
ATOM    563    H   1     1      -4.735   0.955  19.054  0.00  0.00             0
ATOM    564    O   1     1      -1.919   5.417  21.037  0.00  0.00             0
ATOM    565    H   1     1      -2.713   5.495  20.449  0.00  0.00             0
ATOM    566    H   1     1      -2.079   6.271  21.604  0.00  0.00             0
ATOM    567    O   1     1      -1.397   8.016  22.206  0.00  0.00             0
ATOM    568    H   1     1      -1.485   8.455  23.089  0.00  0.00             0
ATOM    569    H   1     1      -0.729   8.538  21.709  0.00  0.00             0
ATOM    570    O   1     1      -0.032   9.670  20.598  0.00  0.00             0
ATOM    571    H   1     1      -0.325   9.544  19.733  0.00  0.00             0
ATOM    572    H   1     1       0.836   9.247  20.746  0.00  0.00             0
ATOM    573    O   1     1      -1.494  13.721  19.338  0.00  0.00             0
ATOM    574    H   1     1      -1.890  13.425  18.616  0.00  0.00             0
ATOM    575    H   1     1      -1.979  14.719  19.336  0.00  0.00             0
ATOM    576    O   1     1      -2.583  16.345  19.763  0.00  0.00             0
ATOM    577    H   1     1      -2.367  16.946  18.929  0.00  0.00             0
ATOM    578    H   1     1      -3.521  16.560  20.059  0.00  0.00             0
ATOM    579    O   1     1       2.492   3.146  22.003  0.00  0.00             0
ATOM    580    H   1     1       3.328   2.937  22.563  0.00  0.00             0
ATOM    581    H   1     1       2.347   4.175  21.984  0.00  0.00             0
ATOM    582    O   1     1       2.227   6.097  21.268  0.00  0.00             0
ATOM    583    H   1     1       1.658   6.516  21.939  0.00  0.00             0
ATOM    584    H   1     1       1.616   5.794  20.641  0.00  0.00             0
ATOM    585    O   1     1       3.090   8.960  20.455  0.00  0.00             0
ATOM    586    H   1     1       3.381   9.236  21.366  0.00  0.00             0
ATOM    587    H   1     1       3.992   8.552  20.240  0.00  0.00             0
ATOM    588    O   1     1       2.164  10.588  18.213  0.00  0.00             0
ATOM    589    H   1     1       2.613  10.155  18.998  0.00  0.00             0
ATOM    590    H   1     1       2.344  11.544  18.591  0.00  0.00             0
ATOM    591    O   1     1       2.862  12.649  19.964  0.00  0.00             0
ATOM    592    H   1     1       3.600  13.275  19.874  0.00  0.00             0
ATOM    593    H   1     1       2.252  13.261  19.782  0.00  0.00             0
ATOM    594    O   1     1       0.867  14.876  19.781  0.00  0.00             0
ATOM    595    H   1     1       0.902  15.776  20.157  0.00  0.00             0
ATOM    596    H   1     1      -0.017  14.680  19.690  0.00  0.00             0
ATOM    597    O   1     1      -6.627  -0.052  25.687  0.00  0.00             0
ATOM    598    H   1     1      -5.822   0.092  25.510  0.00  0.00             0
ATOM    599    H   1     1       3.229   0.590  26.106  0.00  0.00             0
ATOM    600    O   1     1      -7.966   2.158  26.870  0.00  0.00             0
ATOM    601    H   1     1      -7.418   2.981  26.743  0.00  0.00             0
ATOM    602    H   1     1       2.591   1.601  27.548  0.00  0.00             0
ATOM    603    O   1     1       2.599   9.423  23.366  0.00  0.00             0
ATOM    604    H   1     1      -6.863   9.190  23.910  0.00  0.00             0
ATOM    605    H   1     1       2.864  10.412  23.114  0.00  0.00             0
ATOM    606    O   1     1      -4.926  13.881  24.846  0.00  0.00             0
ATOM    607    H   1     1      -4.454  13.188  25.406  0.00  0.00             0
ATOM    608    H   1     1       5.536  13.510  23.938  0.00  0.00             0
ATOM    609    O   1     1       5.953  14.229  22.011  0.00  0.00             0
ATOM    610    H   1     1      -4.812  14.902  21.890  0.00  0.00             0
ATOM    611    H   1     1       6.686  14.672  22.550  0.00  0.00             0
ATOM    612    O   1     1      -8.932  16.502  25.678  0.00  0.00             0
ATOM    613    H   1     1      -8.926  15.563  25.856  0.00  0.00             0
ATOM    614    H   1     1       2.371  16.751  25.540  0.00  0.00             0
ATOM    615    O   1     1      -2.529   2.986  22.312  0.00  0.00             0
ATOM    616    H   1     1      -1.730   2.744  22.752  0.00  0.00             0
ATOM    617    H   1     1      -2.415   3.680  21.687  0.00  0.00             0
ATOM    618    O   1     1      -3.595   4.896  24.061  0.00  0.00             0
ATOM    619    H   1     1      -3.122   4.502  23.502  0.00  0.00             0
ATOM    620    H   1     1      -4.664   5.152  23.903  0.00  0.00             0
ATOM    621    O   1     1      -5.456   9.163  25.365  0.00  0.00             0
ATOM    622    H   1     1      -5.078   9.935  25.292  0.00  0.00             0
ATOM    623    H   1     1      -4.800   8.374  25.358  0.00  0.00             0
ATOM    624    O   1     1      -1.812  11.736  21.389  0.00  0.00             0
ATOM    625    H   1     1      -1.700  12.518  20.836  0.00  0.00             0
ATOM    626    H   1     1      -1.058  11.161  20.995  0.00  0.00             0
ATOM    627    O   1     1      -1.981  15.936  22.609  0.00  0.00             0
ATOM    628    H   1     1      -2.624  16.725  22.621  0.00  0.00             0
ATOM    629    H   1     1      -1.732  16.208  21.572  0.00  0.00             0
ATOM    630    O   1     1       0.805  18.443  21.404  0.00  0.00             0
ATOM    631    H   1     1       0.861  18.942  20.696  0.00  0.00             0
ATOM    632    H   1     1       0.504  19.050  22.117  0.00  0.00             0
ATOM    633    O   1     1      -0.008   2.563  23.304  0.00  0.00             0
ATOM    634    H   1     1       0.856   2.637  22.982  0.00  0.00             0
ATOM    635    H   1     1      -0.088   2.822  24.304  0.00  0.00             0
ATOM    636    O   1     1      -0.080   3.181  25.882  0.00  0.00             0
ATOM    637    H   1     1       0.700   2.773  26.329  0.00  0.00             0
ATOM    638    H   1     1       0.476   4.167  25.815  0.00  0.00             0
ATOM    639    O   1     1       1.023   7.370  23.462  0.00  0.00             0
ATOM    640    H   1     1       1.492   8.119  23.248  0.00  0.00             0
ATOM    641    H   1     1       0.293   7.760  22.949  0.00  0.00             0
ATOM    642    O   1     1       3.776  11.758  22.349  0.00  0.00             0
ATOM    643    H   1     1       3.500  12.214  21.555  0.00  0.00             0
ATOM    644    H   1     1       3.257  12.418  22.904  0.00  0.00             0
ATOM    645    O   1     1       1.854  12.967  23.565  0.00  0.00             0
ATOM    646    H   1     1       1.973  13.146  24.516  0.00  0.00             0
ATOM    647    H   1     1       1.383  13.785  23.148  0.00  0.00             0
ATOM    648    O   1     1       1.553  15.938  22.650  0.00  0.00             0
ATOM    649    H   1     1       1.308  15.947  23.668  0.00  0.00             0
ATOM    650    H   1     1       1.210  16.911  22.455  0.00  0.00             0
ATOM    651    O   1     1      -8.416  16.709  30.023  0.00  0.00             0
ATOM    652    H   1     1      -7.899  15.937  30.601  0.00  0.00             0
ATOM    653    H   1     1       2.719  -0.843  29.691  0.00  0.00             0
ATOM    654    O   1     1      -6.936   1.013  29.397  0.00  0.00             0
ATOM    655    H   1     1      -6.010   0.614  29.547  0.00  0.00             0
ATOM    656    H   1     1       3.073   1.699  30.061  0.00  0.00             0
ATOM    657    O   1     1       3.068   9.090  27.483  0.00  0.00             0
ATOM    658    H   1     1      -6.680   9.043  26.857  0.00  0.00             0
ATOM    659    H   1     1       3.542   9.748  28.182  0.00  0.00             0
ATOM    660    O   1     1      -4.453  11.711  26.842  0.00  0.00             0
ATOM    661    H   1     1      -4.247  12.589  27.559  0.00  0.00             0
ATOM    662    H   1     1       6.264  10.976  27.331  0.00  0.00             0
ATOM    663    O   1     1       1.749  13.816  26.337  0.00  0.00             0
ATOM    664    H   1     1      -7.675  13.921  26.469  0.00  0.00             0
ATOM    665    H   1     1       1.497  13.153  26.913  0.00  0.00             0
ATOM    666    O   1     1     -10.183  17.545  28.140  0.00  0.00             0
ATOM    667    H   1     1      -9.854  17.399  27.227  0.00  0.00             0
ATOM    668    H   1     1       0.618  17.158  28.744  0.00  0.00             0
ATOM    669    O   1     1      -3.707  20.552  28.849  0.00  0.00             0
ATOM    670    H   1     1      -2.661  20.465  28.715  0.00  0.00             0
ATOM    671    H   1     1      -4.084   2.893  27.891  0.00  0.00             0
ATOM    672    O   1     1      -4.275   3.555  26.218  0.00  0.00             0
ATOM    673    H   1     1      -5.162   3.857  26.216  0.00  0.00             0
ATOM    674    H   1     1      -3.764   3.985  25.548  0.00  0.00             0
ATOM    675    O   1     1      -3.338   7.090  25.570  0.00  0.00             0
ATOM    676    H   1     1      -3.272   6.279  25.028  0.00  0.00             0
ATOM    677    H   1     1      -2.647   7.811  24.979  0.00  0.00             0
ATOM    678    O   1     1      -2.265   9.517  24.339  0.00  0.00             0
ATOM    679    H   1     1      -1.460  10.078  24.366  0.00  0.00             0
ATOM    680    H   1     1      -3.081  10.129  23.806  0.00  0.00             0
ATOM    681    O   1     1      -6.119  15.223  26.986  0.00  0.00             0
ATOM    682    H   1     1      -5.855  14.872  26.059  0.00  0.00             0
ATOM    683    H   1     1      -6.340  16.161  26.757  0.00  0.00             0
ATOM    684    O   1     1      -3.814  18.364  25.606  0.00  0.00             0
ATOM    685    H   1     1      -3.448  17.753  26.297  0.00  0.00             0
ATOM    686    H   1     1      -3.442  19.180  26.078  0.00  0.00             0
ATOM    687    O   1     1      -1.067  19.896  28.287  0.00  0.00             0
ATOM    688    H   1     1      -0.523  19.050  28.244  0.00  0.00             0
ATOM    689    H   1     1      -0.926   2.327  27.383  0.00  0.00             0
ATOM    690    O   1     1       1.232   5.493  25.484  0.00  0.00             0
ATOM    691    H   1     1       1.173   6.024  24.887  0.00  0.00             0
ATOM    692    H   1     1       1.345   6.127  26.101  0.00  0.00             0
ATOM    693    O   1     1       1.458   6.989  27.671  0.00  0.00             0
ATOM    694    H   1     1       2.026   7.888  27.678  0.00  0.00             0
ATOM    695    H   1     1       0.774   6.798  28.382  0.00  0.00             0
ATOM    696    O   1     1      -0.217  11.198  24.855  0.00  0.00             0
ATOM    697    H   1     1       0.503  11.548  24.305  0.00  0.00             0
ATOM    698    H   1     1      -0.724  12.010  24.850  0.00  0.00             0
ATOM    699    O   1     1      -1.302  13.907  24.955  0.00  0.00             0
ATOM    700    H   1     1      -1.577  14.310  25.710  0.00  0.00             0
ATOM    701    H   1     1      -1.483  14.305  24.065  0.00  0.00             0
ATOM    702    O   1     1      -2.068  16.086  27.004  0.00  0.00             0
ATOM    703    H   1     1      -1.347  16.538  27.442  0.00  0.00             0
ATOM    704    H   1     1      -2.577  15.499  27.755  0.00  0.00             0
ATOM    705   Al   1     1       5.738  12.883   7.700  0.00  0.00             0
ATOM    706   Al   1     1       3.257   8.562   7.721  0.00  0.00             0
ATOM    707   Al   1     1       3.230  14.496   7.757  0.00  0.00             0
ATOM    708   Al   1     1       5.639   9.985   7.857  0.00  0.00             0
ATOM    709   Si   1     1       1.551  14.371  10.612  0.00  0.00             0
ATOM    710   Si   1     1       3.894   9.794  10.526  0.00  0.00             0
ATOM    711   Si   1     1       4.118  15.912  10.547  0.00  0.00             0
ATOM    712   Si   1     1       6.335  11.302  10.627  0.00  0.00             0
ATOM    713    O   1     1       6.751  14.179   8.930  0.00  0.00             0
ATOM    714    O   1     1       3.980   9.698   8.825  0.00  0.00             0
ATOM    715    O   1     1       6.173  11.355   8.980  0.00  0.00             0
ATOM    716    O   1     1       3.895  16.039   8.931  0.00  0.00             0
ATOM    717    O   1     1       6.382  12.867  11.059  0.00  0.00             0
ATOM    718    O   1     1       4.135  17.367  11.000  0.00  0.00             0
ATOM    719    O   1     1       5.456  15.222  10.902  0.00  0.00             0
ATOM    720    O   1     1       2.749  10.791  10.726  0.00  0.00             0
ATOM    721    O   1     1       5.180  10.407  11.191  0.00  0.00             0
ATOM    722    O   1     1       2.826  15.090  11.013  0.00  0.00             0
ATOM    723    O   1     1       6.550   8.713   8.864  0.00  0.00             0
ATOM    724    O   1     1       4.165  13.273   8.876  0.00  0.00             0
ATOM    725    O   1     1       2.535  15.879   6.712  0.00  0.00             0
ATOM    726    O   1     1       4.874  11.496   6.854  0.00  0.00             0
ATOM    727    O   1     1       7.445  12.875   6.940  0.00  0.00             0
ATOM    728    O   1     1       4.754   8.822   6.550  0.00  0.00             0
ATOM    729    O   1     1       7.213   9.875   6.818  0.00  0.00             0
ATOM    730    O   1     1       5.001  14.391   6.634  0.00  0.00             0
ATOM    731    H   1     1       5.867  17.084   8.865  0.00  0.00             0
ATOM    732    H   1     1       3.941  12.915   9.757  0.00  0.00             0
ATOM    733    H   1     1       6.674  15.593   7.068  0.00  0.00             0
ATOM    734    H   1     1       3.885  11.294   6.674  0.00  0.00             0
ATOM    735    H   1     1       7.897  11.983   7.184  0.00  0.00             0
ATOM    736    H   1     1       5.054  17.311   5.799  0.00  0.00             0
ATOM    737    H   1     1       5.278  14.420   5.718  0.00  0.00             0
ATOM    738    H   1     1       6.987  10.431   6.003  0.00  0.00             0
ATOM    739   Al   1     1       7.523  12.841   0.654  0.00  0.00             0
ATOM    740   Al   1     1       4.930   8.355   0.363  0.00  0.00             0
ATOM    741   Al   1     1       4.917  14.393   0.623  0.00  0.00             0
ATOM    742   Al   1     1       7.554   9.892   0.646  0.00  0.00             0
ATOM    743   Si   1     1       3.221  14.348   3.367  0.00  0.00             0
ATOM    744   Si   1     1       5.751   9.862   3.343  0.00  0.00             0
ATOM    745   Si   1     1       5.819  15.723   3.292  0.00  0.00             0
ATOM    746   Si   1     1       8.283  11.332   3.364  0.00  0.00             0
ATOM    747    O   1     1       8.485  14.224   1.762  0.00  0.00             0
ATOM    748    O   1     1       5.892   9.835   1.734  0.00  0.00             0
ATOM    749    O   1     1       8.264  11.550   1.758  0.00  0.00             0
ATOM    750    O   1     1       5.575  15.812   1.762  0.00  0.00             0
ATOM    751    O   1     1       8.298  12.811   3.873  0.00  0.00             0
ATOM    752    O   1     1       5.757  17.308   3.835  0.00  0.00             0
ATOM    753    O   1     1       7.113  15.061   3.656  0.00  0.00             0
ATOM    754    O   1     1       4.435  10.653   3.723  0.00  0.00             0
ATOM    755    O   1     1       7.043  10.548   3.849  0.00  0.00             0
ATOM    756    O   1     1       4.530  14.942   3.835  0.00  0.00             0
ATOM    757    O   1     1       8.437   8.563   1.711  0.00  0.00             0
ATOM    758    O   1     1       5.837  13.042   1.597  0.00  0.00             0
ATOM    759    O   1     1       4.289  15.898  -0.573  0.00  0.00             0
ATOM    760    O   1     1       6.738  11.463  -0.508  0.00  0.00             0
ATOM    761    O   1     1       9.174  12.984  -0.495  0.00  0.00             0
ATOM    762    O   1     1       6.555   8.512  -0.479  0.00  0.00             0
ATOM    763    O   1     1       9.086   9.776  -0.352  0.00  0.00             0
ATOM    764    O   1     1       6.655  14.386  -0.395  0.00  0.00             0
ATOM    765    H   1     1       8.254  16.533   1.513  0.00  0.00             0
ATOM    766    H   1     1       5.422  12.332   2.050  0.00  0.00             0
ATOM    767    H   1     1       8.649  15.765  -1.100  0.00  0.00             0
ATOM    768    H   1     1       6.794  11.547  -1.436  0.00  0.00             0
ATOM    769    H   1     1       8.939  13.080  -1.397  0.00  0.00             0
ATOM    770    H   1     1       6.506  17.648  -1.611  0.00  0.00             0
ATOM    771    H   1     1       6.784  15.316  -0.522  0.00  0.00             0
ATOM    772    H   1     1       9.766  10.540  -0.612  0.00  0.00             0
ATOM    773   Al   1     1       5.709   4.224   7.682  0.00  0.00             0
ATOM    774   Al   1     1       3.195  -0.382   7.752  0.00  0.00             0
ATOM    775   Al   1     1       3.001   5.513   7.824  0.00  0.00             0
ATOM    776   Al   1     1       5.739   1.236   7.643  0.00  0.00             0
ATOM    777   Si   1     1       1.390   5.343  10.468  0.00  0.00             0
ATOM    778   Si   1     1       3.938   1.022  10.471  0.00  0.00             0
ATOM    779   Si   1     1       3.888   6.848  10.585  0.00  0.00             0
ATOM    780   Si   1     1       6.490   2.515  10.531  0.00  0.00             0
ATOM    781    O   1     1       6.695   5.343   8.821  0.00  0.00             0
ATOM    782    O   1     1       4.077   0.915   8.890  0.00  0.00             0
ATOM    783    O   1     1       6.361   2.541   8.869  0.00  0.00             0
ATOM    784    O   1     1       3.704   6.994   8.913  0.00  0.00             0
ATOM    785    O   1     1       6.566   4.019  11.022  0.00  0.00             0
ATOM    786    O   1     1       3.706   8.313  11.150  0.00  0.00             0
ATOM    787    O   1     1       5.297   6.317  10.656  0.00  0.00             0
ATOM    788    O   1     1       2.643   1.716  10.825  0.00  0.00             0
ATOM    789    O   1     1       5.147   1.805  10.986  0.00  0.00             0
ATOM    790    O   1     1       2.706   5.954  10.954  0.00  0.00             0
ATOM    791    O   1     1       6.672  -0.329   8.843  0.00  0.00             0
ATOM    792    O   1     1       4.021   4.233   8.689  0.00  0.00             0
ATOM    793    O   1     1       2.326   7.195   6.676  0.00  0.00             0
ATOM    794    O   1     1       4.881   2.552   6.659  0.00  0.00             0
ATOM    795    O   1     1       7.267   4.235   6.632  0.00  0.00             0
ATOM    796    O   1     1       4.968  -0.155   6.726  0.00  0.00             0
ATOM    797    O   1     1       7.476   1.132   6.779  0.00  0.00             0
ATOM    798    O   1     1       4.685   5.467   6.602  0.00  0.00             0
ATOM    799    H   1     1       6.183   8.046   9.398  0.00  0.00             0
ATOM    800    H   1     1       3.463   3.227   8.789  0.00  0.00             0
ATOM    801    H   1     1       6.587   7.162   6.812  0.00  0.00             0
ATOM    802    H   1     1       3.843   2.425   6.735  0.00  0.00             0
ATOM    803    H   1     1       7.530   3.372   6.539  0.00  0.00             0
ATOM    804    H   1     1       5.107   8.775   5.667  0.00  0.00             0
ATOM    805    H   1     1       4.229   5.680   5.773  0.00  0.00             0
ATOM    806    H   1     1       7.295   0.422   5.933  0.00  0.00             0
ATOM    807   Al   1     1       7.600   3.953   0.583  0.00  0.00             0
ATOM    808   Al   1     1       4.808  -0.331   0.361  0.00  0.00             0
ATOM    809   Al   1     1       4.847   5.583   0.229  0.00  0.00             0
ATOM    810   Al   1     1       7.535   1.087   0.562  0.00  0.00             0
ATOM    811   Si   1     1       3.268   5.319   3.100  0.00  0.00             0
ATOM    812   Si   1     1       5.743   0.809   3.179  0.00  0.00             0
ATOM    813   Si   1     1       5.758   6.912   3.169  0.00  0.00             0
ATOM    814   Si   1     1       8.322   2.488   3.292  0.00  0.00             0
ATOM    815    O   1     1       8.686   5.095   1.610  0.00  0.00             0
ATOM    816    O   1     1       5.907   0.733   1.597  0.00  0.00             0
ATOM    817    O   1     1       8.144   2.460   1.626  0.00  0.00             0
ATOM    818    O   1     1       5.509   6.909   1.535  0.00  0.00             0
ATOM    819    O   1     1       8.222   3.969   3.746  0.00  0.00             0
ATOM    820    O   1     1       5.664   8.306   3.746  0.00  0.00             0
ATOM    821    O   1     1       7.167   6.232   3.538  0.00  0.00             0
ATOM    822    O   1     1       4.461   1.617   3.477  0.00  0.00             0
ATOM    823    O   1     1       7.053   1.597   3.669  0.00  0.00             0
ATOM    824    O   1     1       4.527   6.061   3.709  0.00  0.00             0
ATOM    825    O   1     1       8.332  -0.367   1.517  0.00  0.00             0
ATOM    826    O   1     1       6.014   4.050   1.741  0.00  0.00             0
ATOM    827    O   1     1       4.195   7.077  -0.870  0.00  0.00             0
ATOM    828    O   1     1       6.889   2.559  -0.614  0.00  0.00             0
ATOM    829    O   1     1       9.008   4.157  -0.742  0.00  0.00             0
ATOM    830    O   1     1       6.377  -0.399  -0.726  0.00  0.00             0
ATOM    831    O   1     1       9.060   0.932  -0.542  0.00  0.00             0
ATOM    832    O   1     1       6.580   5.395  -0.498  0.00  0.00             0
ATOM    833    H   1     1       7.890   7.979   2.367  0.00  0.00             0
ATOM    834    H   1     1       5.515   3.996   2.508  0.00  0.00             0
ATOM    835    H   1     1       9.001   6.861  -1.402  0.00  0.00             0
ATOM    836    H   1     1       6.004   2.425  -0.997  0.00  0.00             0
ATOM    837    H   1     1       8.822   4.191  -1.659  0.00  0.00             0
ATOM    838    H   1     1       7.465   8.485  -0.954  0.00  0.00             0
ATOM    839    H   1     1       7.181   5.906  -1.042  0.00  0.00             0
ATOM    840    H   1     1       9.417   1.895  -1.044  0.00  0.00             0
ATOM    841   Al   1     1       0.654  12.955   7.728  0.00  0.00             0
ATOM    842   Al   1     1      -1.960   8.658   7.780  0.00  0.00             0
ATOM    843   Al   1     1      -1.942  14.327   7.793  0.00  0.00             0
ATOM    844   Al   1     1       0.566  10.001   7.795  0.00  0.00             0
ATOM    845   Si   1     1      -3.687  14.336  10.564  0.00  0.00             0
ATOM    846   Si   1     1      -1.187   9.892  10.689  0.00  0.00             0
ATOM    847   Si   1     1      -1.141  15.838  10.667  0.00  0.00             0
ATOM    848   Si   1     1       1.358  11.381  10.517  0.00  0.00             0
ATOM    849    O   1     1       1.655  14.187   8.935  0.00  0.00             0
ATOM    850    O   1     1      -1.086   9.781   9.003  0.00  0.00             0
ATOM    851    O   1     1       1.195  11.419   8.911  0.00  0.00             0
ATOM    852    O   1     1      -1.302  15.805   9.077  0.00  0.00             0
ATOM    853    O   1     1       1.361  12.892  11.026  0.00  0.00             0
ATOM    854    O   1     1      -1.342  17.335  11.046  0.00  0.00             0
ATOM    855    O   1     1       0.287  15.208  10.920  0.00  0.00             0
ATOM    856    O   1     1      -2.478  10.787  10.926  0.00  0.00             0
ATOM    857    O   1     1       0.042  10.710  11.171  0.00  0.00             0
ATOM    858    O   1     1      -2.273  14.892  11.143  0.00  0.00             0
ATOM    859    O   1     1       1.303   8.557   8.952  0.00  0.00             0
ATOM    860    O   1     1      -0.942  13.137   8.957  0.00  0.00             0
ATOM    861    O   1     1       7.603  15.930   6.814  0.00  0.00             0
ATOM    862    O   1     1      -0.182  11.520   6.777  0.00  0.00             0
ATOM    863    O   1     1       2.405  13.165   6.678  0.00  0.00             0
ATOM    864    O   1     1      -0.491   8.746   6.626  0.00  0.00             0
ATOM    865    O   1     1       2.226   9.954   6.847  0.00  0.00             0
ATOM    866    O   1     1      -0.334  14.303   6.715  0.00  0.00             0
ATOM    867    H   1     1       1.107  17.038   9.305  0.00  0.00             0
ATOM    868    H   1     1      -0.966  12.790   9.818  0.00  0.00             0
ATOM    869    H   1     1       1.747  16.422   6.349  0.00  0.00             0
ATOM    870    H   1     1      -0.859  11.665   6.135  0.00  0.00             0
ATOM    871    H   1     1       2.926  12.858   5.955  0.00  0.00             0
ATOM    872    H   1     1       0.033  16.939   5.840  0.00  0.00             0
ATOM    873    H   1     1      -0.077  14.712   5.882  0.00  0.00             0
ATOM    874    H   1     1       2.066   9.950   5.819  0.00  0.00             0
ATOM    875   Al   1     1       2.353  12.874   0.540  0.00  0.00             0
ATOM    876   Al   1     1      -0.273   8.311   0.703  0.00  0.00             0
ATOM    877   Al   1     1      -0.228  14.467   0.457  0.00  0.00             0
ATOM    878   Al   1     1       2.314   9.933   0.558  0.00  0.00             0
ATOM    879   Si   1     1      -1.870  14.325   3.381  0.00  0.00             0
ATOM    880   Si   1     1       0.581   9.810   3.447  0.00  0.00             0
ATOM    881   Si   1     1       0.623  15.927   3.118  0.00  0.00             0
ATOM    882   Si   1     1       3.118  11.293   3.488  0.00  0.00             0
ATOM    883    O   1     1       3.287  14.140   1.665  0.00  0.00             0
ATOM    884    O   1     1       0.711   9.688   1.839  0.00  0.00             0
ATOM    885    O   1     1       2.990  11.380   1.821  0.00  0.00             0
ATOM    886    O   1     1       0.504  15.883   1.624  0.00  0.00             0
ATOM    887    O   1     1       3.112  12.758   3.959  0.00  0.00             0
ATOM    888    O   1     1       0.641  17.353   3.609  0.00  0.00             0
ATOM    889    O   1     1       1.961  15.157   3.635  0.00  0.00             0
ATOM    890    O   1     1      -0.704  10.641   3.780  0.00  0.00             0
ATOM    891    O   1     1       1.925  10.506   3.988  0.00  0.00             0
ATOM    892    O   1     1      -0.521  15.056   3.746  0.00  0.00             0
ATOM    893    O   1     1       3.228   8.525   1.657  0.00  0.00             0
ATOM    894    O   1     1       0.661  13.020   1.544  0.00  0.00             0
ATOM    895    O   1     1       9.421  15.851  -0.512  0.00  0.00             0
ATOM    896    O   1     1       1.630  11.313  -0.524  0.00  0.00             0
ATOM    897    O   1     1       4.075  13.131  -0.683  0.00  0.00             0
ATOM    898    O   1     1       1.330   8.517  -0.388  0.00  0.00             0
ATOM    899    O   1     1       3.977   9.835  -0.401  0.00  0.00             0
ATOM    900    O   1     1       1.652  14.377  -0.520  0.00  0.00             0
ATOM    901    H   1     1       2.570  17.038   1.763  0.00  0.00             0
ATOM    902    H   1     1       0.250  12.271   1.920  0.00  0.00             0
ATOM    903    H   1     1       4.137  15.828  -1.436  0.00  0.00             0
ATOM    904    H   1     1       1.354  11.557  -1.417  0.00  0.00             0
ATOM    905    H   1     1       4.538  12.534  -1.062  0.00  0.00             0
ATOM    906    H   1     1       1.701  17.005  -1.253  0.00  0.00             0
ATOM    907    H   1     1       2.436  14.996  -0.385  0.00  0.00             0
ATOM    908    H   1     1       4.603  10.577  -0.746  0.00  0.00             0
ATOM    909   Al   1     1       0.553   3.841   7.589  0.00  0.00             0
ATOM    910   Al   1     1      -2.049  -0.634   7.812  0.00  0.00             0
ATOM    911   Al   1     1      -2.082   5.527   7.608  0.00  0.00             0
ATOM    912   Al   1     1       0.564   0.969   7.787  0.00  0.00             0
ATOM    913   Si   1     1      -3.733   5.439  10.456  0.00  0.00             0
ATOM    914   Si   1     1      -1.244   0.909  10.592  0.00  0.00             0
ATOM    915   Si   1     1      -1.162   6.934  10.489  0.00  0.00             0
ATOM    916   Si   1     1       1.210   2.358  10.474  0.00  0.00             0
ATOM    917    O   1     1       1.500   5.210   8.829  0.00  0.00             0
ATOM    918    O   1     1      -1.016   0.650   8.957  0.00  0.00             0
ATOM    919    O   1     1       1.172   2.412   8.908  0.00  0.00             0
ATOM    920    O   1     1      -1.263   7.119   8.925  0.00  0.00             0
ATOM    921    O   1     1       1.289   3.836  10.989  0.00  0.00             0
ATOM    922    O   1     1      -1.171   8.427  11.120  0.00  0.00             0
ATOM    923    O   1     1       0.152   6.218  10.800  0.00  0.00             0
ATOM    924    O   1     1      -2.447   1.832  10.843  0.00  0.00             0
ATOM    925    O   1     1       0.031   1.556  11.075  0.00  0.00             0
ATOM    926    O   1     1      -2.453   6.229  10.965  0.00  0.00             0
ATOM    927    O   1     1       1.563  -0.298   8.725  0.00  0.00             0
ATOM    928    O   1     1      -1.108   3.880   8.784  0.00  0.00             0
ATOM    929    O   1     1       7.537   7.159   6.730  0.00  0.00             0
ATOM    930    O   1     1      -0.121   2.426   6.619  0.00  0.00             0
ATOM    931    O   1     1       2.174   4.297   6.550  0.00  0.00             0
ATOM    932    O   1     1      -0.390  -0.437   6.555  0.00  0.00             0
ATOM    933    O   1     1       2.422   0.833   6.520  0.00  0.00             0
ATOM    934    O   1     1      -0.461   5.178   6.583  0.00  0.00             0
ATOM    935    H   1     1       0.854   7.749   8.664  0.00  0.00             0
ATOM    936    H   1     1      -1.671   3.171   9.278  0.00  0.00             0
ATOM    937    H   1     1       1.448   6.809   6.508  0.00  0.00             0
ATOM    938    H   1     1      -0.955   2.045   6.437  0.00  0.00             0
ATOM    939    H   1     1       2.489   3.960   5.653  0.00  0.00             0
ATOM    940    H   1     1      -0.258   8.267   5.604  0.00  0.00             0
ATOM    941    H   1     1      -0.463   5.376   5.625  0.00  0.00             0
ATOM    942    H   1     1       2.768   0.933   5.672  0.00  0.00             0
ATOM    943   Al   1     1       2.319   3.917   0.395  0.00  0.00             0
ATOM    944   Al   1     1      -0.245  -0.380   0.320  0.00  0.00             0
ATOM    945   Al   1     1      -0.176   5.491   0.564  0.00  0.00             0
ATOM    946   Al   1     1       2.279   1.090   0.446  0.00  0.00             0
ATOM    947   Si   1     1      -1.936   5.347   3.179  0.00  0.00             0
ATOM    948   Si   1     1       0.573   0.962   3.220  0.00  0.00             0
ATOM    949   Si   1     1       0.586   6.840   3.361  0.00  0.00             0
ATOM    950   Si   1     1       3.097   2.389   3.259  0.00  0.00             0
ATOM    951    O   1     1       3.369   5.217   1.538  0.00  0.00             0
ATOM    952    O   1     1       0.618   0.888   1.604  0.00  0.00             0
ATOM    953    O   1     1       2.938   2.385   1.634  0.00  0.00             0
ATOM    954    O   1     1       0.306   6.939   1.665  0.00  0.00             0
ATOM    955    O   1     1       3.197   3.857   3.597  0.00  0.00             0
ATOM    956    O   1     1       0.533   8.323   3.875  0.00  0.00             0
ATOM    957    O   1     1       2.019   6.115   3.411  0.00  0.00             0
ATOM    958    O   1     1      -0.719   1.730   3.618  0.00  0.00             0
ATOM    959    O   1     1       1.866   1.707   3.737  0.00  0.00             0
ATOM    960    O   1     1      -0.586   5.996   3.781  0.00  0.00             0
ATOM    961    O   1     1       3.181  -0.278   1.394  0.00  0.00             0
ATOM    962    O   1     1       0.649   3.939   1.598  0.00  0.00             0
ATOM    963    O   1     1       9.334   7.016  -0.549  0.00  0.00             0
ATOM    964    O   1     1       1.458   2.504  -0.569  0.00  0.00             0
ATOM    965    O   1     1       3.945   4.204  -0.792  0.00  0.00             0
ATOM    966    O   1     1       1.313  -0.220  -0.541  0.00  0.00             0
ATOM    967    O   1     1       3.930   0.876  -0.675  0.00  0.00             0
ATOM    968    O   1     1       1.399   5.388  -0.408  0.00  0.00             0
ATOM    969    H   1     1       2.814   7.877   2.430  0.00  0.00             0
ATOM    970    H   1     1       0.349   3.059   1.702  0.00  0.00             0
ATOM    971    H   1     1       4.297   7.202  -1.898  0.00  0.00             0
ATOM    972    H   1     1       0.618   2.658  -0.693  0.00  0.00             0
ATOM    973    H   1     1       3.980   3.353  -1.209  0.00  0.00             0
ATOM    974    H   1     1       1.903   8.221  -1.087  0.00  0.00             0
ATOM    975    H   1     1       2.012   6.112  -0.935  0.00  0.00             0
ATOM    976    H   1     1       4.250   1.032  -1.668  0.00  0.00             0
END
