# Supplementary material for: Competing Nuclear Quantum Effects and Hydrogen-Bond Jumps in Hydrated Kaolinite
Source: J Phys Chem Lett. 2023 Feb 6;14(6):1542–7. doi: 10.1021/acs.jpclett.2c03896 (PMC9940297; doi:10.1021/acs.jpclett.2c03896)
Supplement: Supplementary file 1 — jz2c03896_si_001.zip [file jz2c03896_si_001.zip › Clay_NQEs_HBond_Jumps_SI/silica-surface/QM/equil-2/init.22.pdb]

TITLE     Step:       20000  Bead:      22 positions{angstrom}  cell{angstrom}
CRYST1   10.307   17.884   76.812  91.93 105.05  89.80 P 1           1
ATOM      1   Al   1     1      -9.053   1.825  43.552  0.00  0.00             0
ATOM      2   Al   1     1      -6.446   6.311  43.471  0.00  0.00             0
ATOM      3   Al   1     1      -6.371   0.256  43.277  0.00  0.00             0
ATOM      4   Al   1     1      -8.960   4.886  43.446  0.00  0.00             0
ATOM      5   Si   1     1      -4.702   0.539  40.511  0.00  0.00             0
ATOM      6   Si   1     1      -7.303   4.949  40.746  0.00  0.00             0
ATOM      7   Si   1     1      -7.157  -1.112  40.607  0.00  0.00             0
ATOM      8   Si   1     1      -9.783   3.298  40.730  0.00  0.00             0
ATOM      9    O   1     1     -10.081   0.437  42.242  0.00  0.00             0
ATOM     10    O   1     1      -7.459   5.063  42.397  0.00  0.00             0
ATOM     11    O   1     1      -9.652   3.192  42.384  0.00  0.00             0
ATOM     12    O   1     1      -7.020  -1.195  42.117  0.00  0.00             0
ATOM     13    O   1     1      -9.760   1.867  40.140  0.00  0.00             0
ATOM     14    O   1     1      -7.188  -2.578  40.117  0.00  0.00             0
ATOM     15    O   1     1      -8.639  -0.372  40.296  0.00  0.00             0
ATOM     16    O   1     1      -6.048   4.154  40.309  0.00  0.00             0
ATOM     17    O   1     1      -8.628   4.167  40.263  0.00  0.00             0
ATOM     18    O   1     1      -6.011  -0.232  40.019  0.00  0.00             0
ATOM     19    O   1     1      -9.962   5.992  42.458  0.00  0.00             0
ATOM     20    O   1     1      -7.377   1.597  42.233  0.00  0.00             0
ATOM     21    O   1     1      -5.717  -1.282  44.278  0.00  0.00             0
ATOM     22    O   1     1      -8.103   3.278  44.440  0.00  0.00             0
ATOM     23    O   1     1     -10.571   1.559  44.585  0.00  0.00             0
ATOM     24    O   1     1      -8.112   6.055  44.647  0.00  0.00             0
ATOM     25    O   1     1     -10.641   5.012  44.552  0.00  0.00             0
ATOM     26    O   1     1      -8.058   0.437  44.432  0.00  0.00             0
ATOM     27    H   1     1      -9.232  -1.909  42.520  0.00  0.00             0
ATOM     28    H   1     1      -7.068   2.211  41.603  0.00  0.00             0
ATOM     29    H   1     1     -10.492  -1.822  45.225  0.00  0.00             0
ATOM     30    H   1     1      -7.184   3.423  44.355  0.00  0.00             0
ATOM     31    H   1     1     -10.962   1.812  45.537  0.00  0.00             0
ATOM     32    H   1     1      -7.993  -2.304  45.342  0.00  0.00             0
ATOM     33    H   1     1      -8.241  -0.391  44.871  0.00  0.00             0
ATOM     34    H   1     1     -10.844   4.665  45.499  0.00  0.00             0
ATOM     35   Al   1     1     -10.991   1.599  50.893  0.00  0.00             0
ATOM     36   Al   1     1      -8.221   5.956  50.922  0.00  0.00             0
ATOM     37   Al   1     1      -8.322   0.161  50.655  0.00  0.00             0
ATOM     38   Al   1     1     -10.835   4.712  50.838  0.00  0.00             0
ATOM     39   Si   1     1      -6.343   0.185  47.984  0.00  0.00             0
ATOM     40   Si   1     1      -9.130   4.670  48.166  0.00  0.00             0
ATOM     41   Si   1     1      -9.020  -1.274  47.971  0.00  0.00             0
ATOM     42   Si   1     1     -11.692   3.228  48.100  0.00  0.00             0
ATOM     43    O   1     1     -11.774   0.426  49.629  0.00  0.00             0
ATOM     44    O   1     1      -9.258   4.894  49.685  0.00  0.00             0
ATOM     45    O   1     1     -11.439   3.234  49.774  0.00  0.00             0
ATOM     46    O   1     1      -8.925  -1.286  49.666  0.00  0.00             0
ATOM     47    O   1     1     -11.552   1.835  47.508  0.00  0.00             0
ATOM     48    O   1     1      -9.307  -2.796  47.612  0.00  0.00             0
ATOM     49    O   1     1     -10.316  -0.514  47.655  0.00  0.00             0
ATOM     50    O   1     1      -7.880   3.742  47.897  0.00  0.00             0
ATOM     51    O   1     1     -10.444   4.097  47.672  0.00  0.00             0
ATOM     52    O   1     1      -7.825  -0.520  47.453  0.00  0.00             0
ATOM     53    O   1     1     -11.821   6.157  49.870  0.00  0.00             0
ATOM     54    O   1     1      -9.068   1.541  49.525  0.00  0.00             0
ATOM     55    O   1     1      -7.752  -1.569  51.895  0.00  0.00             0
ATOM     56    O   1     1     -10.069   3.116  52.091  0.00  0.00             0
ATOM     57    O   1     1     -12.600   1.527  51.872  0.00  0.00             0
ATOM     58    O   1     1      -9.869   5.997  51.932  0.00  0.00             0
ATOM     59    O   1     1     -12.560   4.732  51.931  0.00  0.00             0
ATOM     60    O   1     1     -10.007   0.384  51.944  0.00  0.00             0
ATOM     61    H   1     1     -11.477  -2.140  48.998  0.00  0.00             0
ATOM     62    H   1     1      -8.473   2.330  49.207  0.00  0.00             0
ATOM     63    H   1     1     -11.991  -1.009  52.489  0.00  0.00             0
ATOM     64    H   1     1      -9.970   3.250  53.005  0.00  0.00             0
ATOM     65    H   1     1     -13.375   1.586  52.228  0.00  0.00             0
ATOM     66    H   1     1     -10.006  -2.673  52.663  0.00  0.00             0
ATOM     67    H   1     1     -10.298   0.075  52.774  0.00  0.00             0
ATOM     68    H   1     1     -12.948   3.980  52.548  0.00  0.00             0
ATOM     69   Al   1     1      -8.957  10.613  43.656  0.00  0.00             0
ATOM     70   Al   1     1      -6.502  15.145  43.239  0.00  0.00             0
ATOM     71   Al   1     1      -6.360   9.334  43.377  0.00  0.00             0
ATOM     72   Al   1     1      -9.087  13.524  43.524  0.00  0.00             0
ATOM     73   Si   1     1      -4.583   9.357  40.666  0.00  0.00             0
ATOM     74   Si   1     1      -7.143  13.772  40.679  0.00  0.00             0
ATOM     75   Si   1     1      -7.222   7.928  40.746  0.00  0.00             0
ATOM     76   Si   1     1      -9.702  12.258  40.688  0.00  0.00             0
ATOM     77    O   1     1      -9.967   9.578  42.251  0.00  0.00             0
ATOM     78    O   1     1      -7.311  13.863  42.290  0.00  0.00             0
ATOM     79    O   1     1      -9.629  12.234  42.225  0.00  0.00             0
ATOM     80    O   1     1      -7.015   7.952  42.360  0.00  0.00             0
ATOM     81    O   1     1      -9.810  10.866  40.044  0.00  0.00             0
ATOM     82    O   1     1      -7.352   6.425  40.302  0.00  0.00             0
ATOM     83    O   1     1      -8.469   8.620  40.348  0.00  0.00             0
ATOM     84    O   1     1      -5.862  13.062  40.247  0.00  0.00             0
ATOM     85    O   1     1      -8.461  13.015  40.098  0.00  0.00             0
ATOM     86    O   1     1      -5.916   8.615  40.215  0.00  0.00             0
ATOM     87    O   1     1      -9.828  15.100  42.422  0.00  0.00             0
ATOM     88    O   1     1      -7.446  10.754  42.459  0.00  0.00             0
ATOM     89    O   1     1      -5.779   7.813  44.450  0.00  0.00             0
ATOM     90    O   1     1      -8.300  12.220  44.568  0.00  0.00             0
ATOM     91    O   1     1     -10.469  10.322  44.694  0.00  0.00             0
ATOM     92    O   1     1      -8.099  15.110  44.476  0.00  0.00             0
ATOM     93    O   1     1     -10.578  13.679  44.577  0.00  0.00             0
ATOM     94    O   1     1      -7.924   9.403  44.573  0.00  0.00             0
ATOM     95    H   1     1      -9.645   6.322  41.674  0.00  0.00             0
ATOM     96    H   1     1      -6.978  11.748  42.233  0.00  0.00             0
ATOM     97    H   1     1     -10.122   7.751  45.339  0.00  0.00             0
ATOM     98    H   1     1      -7.651  12.046  45.233  0.00  0.00             0
ATOM     99    H   1     1     -11.081  10.810  45.219  0.00  0.00             0
ATOM    100    H   1     1      -8.377   6.018  45.635  0.00  0.00             0
ATOM    101    H   1     1      -7.973   8.471  45.224  0.00  0.00             0
ATOM    102    H   1     1     -10.693  13.287  45.436  0.00  0.00             0
ATOM    103   Al   1     1     -10.724  10.577  50.885  0.00  0.00             0
ATOM    104   Al   1     1      -8.341  15.074  50.767  0.00  0.00             0
ATOM    105   Al   1     1      -8.184   8.954  50.746  0.00  0.00             0
ATOM    106   Al   1     1     -10.929  13.503  50.746  0.00  0.00             0
ATOM    107   Si   1     1      -6.489   9.175  47.707  0.00  0.00             0
ATOM    108   Si   1     1      -9.168  13.625  47.965  0.00  0.00             0
ATOM    109   Si   1     1      -8.946   7.595  47.945  0.00  0.00             0
ATOM    110   Si   1     1     -11.594  11.969  48.033  0.00  0.00             0
ATOM    111    O   1     1     -11.834   9.143  49.495  0.00  0.00             0
ATOM    112    O   1     1      -9.376  13.722  49.613  0.00  0.00             0
ATOM    113    O   1     1     -11.471  11.984  49.579  0.00  0.00             0
ATOM    114    O   1     1      -8.763   7.672  49.472  0.00  0.00             0
ATOM    115    O   1     1     -11.419  10.543  47.429  0.00  0.00             0
ATOM    116    O   1     1      -8.881   6.154  47.471  0.00  0.00             0
ATOM    117    O   1     1     -10.380   8.157  47.745  0.00  0.00             0
ATOM    118    O   1     1      -7.769  12.964  47.637  0.00  0.00             0
ATOM    119    O   1     1     -10.376  12.844  47.403  0.00  0.00             0
ATOM    120    O   1     1      -7.817   8.425  47.332  0.00  0.00             0
ATOM    121    O   1     1     -11.742  14.944  49.573  0.00  0.00             0
ATOM    122    O   1     1      -9.281  10.293  49.483  0.00  0.00             0
ATOM    123    O   1     1      -7.675   7.493  51.993  0.00  0.00             0
ATOM    124    O   1     1     -10.112  11.962  51.966  0.00  0.00             0
ATOM    125    O   1     1     -12.421  10.334  51.833  0.00  0.00             0
ATOM    126    O   1     1      -9.946  14.879  51.821  0.00  0.00             0
ATOM    127    O   1     1     -12.518  13.674  51.755  0.00  0.00             0
ATOM    128    O   1     1      -9.956   8.967  51.718  0.00  0.00             0
ATOM    129    H   1     1     -11.314   6.993  49.563  0.00  0.00             0
ATOM    130    H   1     1      -9.021  10.631  48.634  0.00  0.00             0
ATOM    131    H   1     1     -12.768   7.631  52.973  0.00  0.00             0
ATOM    132    H   1     1      -9.718  11.698  52.878  0.00  0.00             0
ATOM    133    H   1     1     -13.033  11.016  52.375  0.00  0.00             0
ATOM    134    H   1     1     -10.073   6.499  52.785  0.00  0.00             0
ATOM    135    H   1     1     -10.426   8.174  51.827  0.00  0.00             0
ATOM    136    H   1     1     -12.716  13.176  52.451  0.00  0.00             0
ATOM    137   Al   1     1      -3.847   1.763  43.486  0.00  0.00             0
ATOM    138   Al   1     1      -1.262   6.201  43.595  0.00  0.00             0
ATOM    139   Al   1     1      -1.271   0.284  43.406  0.00  0.00             0
ATOM    140   Al   1     1      -3.843   4.797  43.444  0.00  0.00             0
ATOM    141   Si   1     1       0.421   0.394  40.656  0.00  0.00             0
ATOM    142   Si   1     1      -2.204   4.846  40.847  0.00  0.00             0
ATOM    143   Si   1     1      -2.139  -1.147  40.564  0.00  0.00             0
ATOM    144   Si   1     1      -4.729   3.457  40.726  0.00  0.00             0
ATOM    145    O   1     1      -4.797   0.535  42.227  0.00  0.00             0
ATOM    146    O   1     1      -2.267   5.005  42.447  0.00  0.00             0
ATOM    147    O   1     1      -4.491   3.394  42.334  0.00  0.00             0
ATOM    148    O   1     1      -2.043  -1.180  42.173  0.00  0.00             0
ATOM    149    O   1     1      -4.780   2.005  40.321  0.00  0.00             0
ATOM    150    O   1     1      -2.148  -2.578  40.040  0.00  0.00             0
ATOM    151    O   1     1      -3.434  -0.305  40.246  0.00  0.00             0
ATOM    152    O   1     1      -0.824   3.979  40.493  0.00  0.00             0
ATOM    153    O   1     1      -3.380   4.100  40.255  0.00  0.00             0
ATOM    154    O   1     1      -0.944  -0.315  39.975  0.00  0.00             0
ATOM    155    O   1     1      -4.806   6.249  42.422  0.00  0.00             0
ATOM    156    O   1     1      -2.178   1.647  42.258  0.00  0.00             0
ATOM    157    O   1     1     -10.960  -1.382  44.435  0.00  0.00             0
ATOM    158    O   1     1      -3.033   3.301  44.466  0.00  0.00             0
ATOM    159    O   1     1      -5.417   1.689  44.465  0.00  0.00             0
ATOM    160    O   1     1      -2.916   6.167  44.679  0.00  0.00             0
ATOM    161    O   1     1      -5.505   4.919  44.504  0.00  0.00             0
ATOM    162    O   1     1      -2.888   0.388  44.378  0.00  0.00             0
ATOM    163    H   1     1      -4.208  -2.012  42.057  0.00  0.00             0
ATOM    164    H   1     1      -2.245   1.957  41.198  0.00  0.00             0
ATOM    165    H   1     1      -4.861  -1.796  44.412  0.00  0.00             0
ATOM    166    H   1     1      -2.272   3.085  44.917  0.00  0.00             0
ATOM    167    H   1     1      -5.874   1.996  45.196  0.00  0.00             0
ATOM    168    H   1     1      -3.149  -3.356  45.349  0.00  0.00             0
ATOM    169    H   1     1      -2.987  -0.458  44.901  0.00  0.00             0
ATOM    170    H   1     1      -5.569   4.471  45.349  0.00  0.00             0
ATOM    171   Al   1     1      -5.669   1.521  50.915  0.00  0.00             0
ATOM    172   Al   1     1      -3.030   6.122  50.786  0.00  0.00             0
ATOM    173   Al   1     1      -3.126  -0.146  50.596  0.00  0.00             0
ATOM    174   Al   1     1      -5.653   4.616  50.878  0.00  0.00             0
ATOM    175   Si   1     1      -1.345   0.324  48.019  0.00  0.00             0
ATOM    176   Si   1     1      -4.032   4.780  48.064  0.00  0.00             0
ATOM    177   Si   1     1      -3.804  -1.436  47.803  0.00  0.00             0
ATOM    178   Si   1     1      -6.514   3.104  48.110  0.00  0.00             0
ATOM    179    O   1     1      -6.574   0.194  49.639  0.00  0.00             0
ATOM    180    O   1     1      -4.102   4.954  49.603  0.00  0.00             0
ATOM    181    O   1     1      -6.236   3.017  49.745  0.00  0.00             0
ATOM    182    O   1     1      -3.660  -1.409  49.529  0.00  0.00             0
ATOM    183    O   1     1      -6.309   1.631  47.545  0.00  0.00             0
ATOM    184    O   1     1      -3.747  -2.806  47.216  0.00  0.00             0
ATOM    185    O   1     1      -5.137  -0.702  47.575  0.00  0.00             0
ATOM    186    O   1     1      -2.782   3.885  47.910  0.00  0.00             0
ATOM    187    O   1     1      -5.344   4.059  47.628  0.00  0.00             0
ATOM    188    O   1     1      -2.575  -0.519  47.513  0.00  0.00             0
ATOM    189    O   1     1      -6.585   5.869  49.824  0.00  0.00             0
ATOM    190    O   1     1      -3.897   1.417  49.713  0.00  0.00             0
ATOM    191    O   1     1     -12.649  -1.380  51.737  0.00  0.00             0
ATOM    192    O   1     1      -5.094   3.035  52.001  0.00  0.00             0
ATOM    193    O   1     1      -7.382   1.362  51.949  0.00  0.00             0
ATOM    194    O   1     1      -4.815   5.862  52.025  0.00  0.00             0
ATOM    195    O   1     1      -7.321   4.685  51.901  0.00  0.00             0
ATOM    196    O   1     1      -4.765   0.281  51.839  0.00  0.00             0
ATOM    197    H   1     1      -6.393  -1.894  49.595  0.00  0.00             0
ATOM    198    H   1     1      -3.955   2.205  49.206  0.00  0.00             0
ATOM    199    H   1     1      -7.299  -1.353  52.786  0.00  0.00             0
ATOM    200    H   1     1      -4.887   2.331  52.745  0.00  0.00             0
ATOM    201    H   1     1      -7.953   2.172  52.141  0.00  0.00             0
ATOM    202    H   1     1      -5.474  -2.478  52.255  0.00  0.00             0
ATOM    203    H   1     1      -4.609  -0.455  52.439  0.00  0.00             0
ATOM    204    H   1     1      -7.360   4.244  52.733  0.00  0.00             0
ATOM    205   Al   1     1      -3.698  10.852  43.389  0.00  0.00             0
ATOM    206   Al   1     1      -1.331  15.216  43.208  0.00  0.00             0
ATOM    207   Al   1     1      -1.328   9.137  43.540  0.00  0.00             0
ATOM    208   Al   1     1      -3.952  13.701  43.357  0.00  0.00             0
ATOM    209   Si   1     1       0.538   9.426  40.661  0.00  0.00             0
ATOM    210   Si   1     1      -1.955  13.811  40.474  0.00  0.00             0
ATOM    211   Si   1     1      -1.994   7.791  40.778  0.00  0.00             0
ATOM    212   Si   1     1      -4.547  12.352  40.550  0.00  0.00             0
ATOM    213    O   1     1      -4.662   9.492  42.289  0.00  0.00             0
ATOM    214    O   1     1      -2.201  13.954  42.191  0.00  0.00             0
ATOM    215    O   1     1      -4.442  12.266  42.188  0.00  0.00             0
ATOM    216    O   1     1      -1.834   7.731  42.358  0.00  0.00             0
ATOM    217    O   1     1      -4.535  10.817  40.153  0.00  0.00             0
ATOM    218    O   1     1      -1.965   6.305  40.250  0.00  0.00             0
ATOM    219    O   1     1      -3.346   8.502  40.419  0.00  0.00             0
ATOM    220    O   1     1      -0.722  13.076  40.386  0.00  0.00             0
ATOM    221    O   1     1      -3.200  12.952  40.052  0.00  0.00             0
ATOM    222    O   1     1      -0.796   8.577  40.301  0.00  0.00             0
ATOM    223    O   1     1      -4.721  15.009  42.211  0.00  0.00             0
ATOM    224    O   1     1      -2.226  10.514  42.287  0.00  0.00             0
ATOM    225    O   1     1     -10.809   7.668  44.685  0.00  0.00             0
ATOM    226    O   1     1      -2.981  12.235  44.413  0.00  0.00             0
ATOM    227    O   1     1      -5.451  10.597  44.497  0.00  0.00             0
ATOM    228    O   1     1      -2.845  15.027  44.455  0.00  0.00             0
ATOM    229    O   1     1      -5.409  13.804  44.535  0.00  0.00             0
ATOM    230    O   1     1      -2.850   9.389  44.503  0.00  0.00             0
ATOM    231    H   1     1      -4.453   7.156  42.305  0.00  0.00             0
ATOM    232    H   1     1      -1.645  10.885  41.722  0.00  0.00             0
ATOM    233    H   1     1      -4.758   7.730  44.777  0.00  0.00             0
ATOM    234    H   1     1      -2.070  12.568  44.334  0.00  0.00             0
ATOM    235    H   1     1      -5.323  10.652  45.334  0.00  0.00             0
ATOM    236    H   1     1      -3.148   5.840  45.498  0.00  0.00             0
ATOM    237    H   1     1      -2.991   9.024  45.472  0.00  0.00             0
ATOM    238    H   1     1      -5.575  13.442  45.614  0.00  0.00             0
ATOM    239   Al   1     1      -5.657  10.406  50.445  0.00  0.00             0
ATOM    240   Al   1     1      -3.084  14.926  50.653  0.00  0.00             0
ATOM    241   Al   1     1      -3.085   9.109  50.708  0.00  0.00             0
ATOM    242   Al   1     1      -5.738  13.514  50.657  0.00  0.00             0
ATOM    243   Si   1     1      -1.333   9.053  47.941  0.00  0.00             0
ATOM    244   Si   1     1      -3.877  13.522  47.762  0.00  0.00             0
ATOM    245   Si   1     1      -3.878   7.674  47.886  0.00  0.00             0
ATOM    246   Si   1     1      -6.469  12.166  47.932  0.00  0.00             0
ATOM    247    O   1     1      -6.630   9.307  49.446  0.00  0.00             0
ATOM    248    O   1     1      -4.004  13.744  49.385  0.00  0.00             0
ATOM    249    O   1     1      -6.177  11.999  49.570  0.00  0.00             0
ATOM    250    O   1     1      -3.818   7.647  49.576  0.00  0.00             0
ATOM    251    O   1     1      -6.433  10.727  47.331  0.00  0.00             0
ATOM    252    O   1     1      -3.955   6.214  47.366  0.00  0.00             0
ATOM    253    O   1     1      -5.161   8.425  47.544  0.00  0.00             0
ATOM    254    O   1     1      -2.648  12.693  47.574  0.00  0.00             0
ATOM    255    O   1     1      -5.267  13.101  47.365  0.00  0.00             0
ATOM    256    O   1     1      -2.615   8.465  47.426  0.00  0.00             0
ATOM    257    O   1     1      -6.551  14.982  49.630  0.00  0.00             0
ATOM    258    O   1     1      -4.019  10.464  49.583  0.00  0.00             0
ATOM    259    O   1     1     -12.910   7.687  52.056  0.00  0.00             0
ATOM    260    O   1     1      -4.983  12.194  51.799  0.00  0.00             0
ATOM    261    O   1     1      -7.347  10.360  51.681  0.00  0.00             0
ATOM    262    O   1     1      -4.740  14.871  51.686  0.00  0.00             0
ATOM    263    O   1     1      -7.406  13.535  51.492  0.00  0.00             0
ATOM    264    O   1     1      -4.865   9.189  51.708  0.00  0.00             0
ATOM    265    H   1     1      -6.134   6.697  49.661  0.00  0.00             0
ATOM    266    H   1     1      -3.328  11.256  49.541  0.00  0.00             0
ATOM    267    H   1     1      -7.075   7.536  52.634  0.00  0.00             0
ATOM    268    H   1     1      -4.811  12.007  52.673  0.00  0.00             0
ATOM    269    H   1     1      -7.667  10.958  52.241  0.00  0.00             0
ATOM    270    H   1     1      -4.611   6.083  52.843  0.00  0.00             0
ATOM    271    H   1     1      -5.033   8.470  52.341  0.00  0.00             0
ATOM    272    H   1     1      -7.999  12.728  51.236  0.00  0.00             0
ATOM    273    O   1     1      -9.218   0.774  31.749  0.00  0.00             0
ATOM    274    H   1     1      -9.061   0.019  31.092  0.00  0.00             0
ATOM    275    H   1     1       1.672   1.486  31.513  0.00  0.00             0
ATOM    276    O   1     1      -7.570   2.897  31.118  0.00  0.00             0
ATOM    277    H   1     1      -6.663   3.203  31.202  0.00  0.00             0
ATOM    278    H   1     1       2.519   3.451  31.814  0.00  0.00             0
ATOM    279    O   1     1       4.948   6.816  30.184  0.00  0.00             0
ATOM    280    H   1     1      -4.656   6.912  29.648  0.00  0.00             0
ATOM    281    H   1     1       4.715   7.681  30.367  0.00  0.00             0
ATOM    282    O   1     1      -2.979   9.734  28.406  0.00  0.00             0
ATOM    283    H   1     1      -2.983   8.628  28.464  0.00  0.00             0
ATOM    284    H   1     1       8.240  10.136  28.568  0.00  0.00             0
ATOM    285    O   1     1      -5.697  10.274  29.773  0.00  0.00             0
ATOM    286    H   1     1      -4.857   9.918  29.256  0.00  0.00             0
ATOM    287    H   1     1       4.842  10.920  30.447  0.00  0.00             0
ATOM    288    O   1     1     -11.736  18.026  31.736  0.00  0.00             0
ATOM    289    H   1     1     -10.853  18.295  31.797  0.00  0.00             0
ATOM    290    H   1     1      -1.774  18.821  31.334  0.00  0.00             0
ATOM    291    O   1     1      -4.532   0.570  30.481  0.00  0.00             0
ATOM    292    H   1     1      -4.015   0.982  29.864  0.00  0.00             0
ATOM    293    H   1     1      -4.123   0.946  31.226  0.00  0.00             0
ATOM    294    O   1     1      -4.933   4.263  30.846  0.00  0.00             0
ATOM    295    H   1     1      -4.423   3.913  30.012  0.00  0.00             0
ATOM    296    H   1     1      -4.802   5.216  30.828  0.00  0.00             0
ATOM    297    O   1     1      -2.944   6.829  28.448  0.00  0.00             0
ATOM    298    H   1     1      -2.777   6.954  27.581  0.00  0.00             0
ATOM    299    H   1     1      -2.318   6.467  28.922  0.00  0.00             0
ATOM    300    O   1     1      -0.222  11.447  29.565  0.00  0.00             0
ATOM    301    H   1     1       0.452  11.087  28.877  0.00  0.00             0
ATOM    302    H   1     1      -0.424  12.415  29.565  0.00  0.00             0
ATOM    303    O   1     1      -3.802  14.224  28.106  0.00  0.00             0
ATOM    304    H   1     1      -4.470  14.904  27.768  0.00  0.00             0
ATOM    305    H   1     1      -4.038  13.887  29.193  0.00  0.00             0
ATOM    306    O   1     1      -5.970  16.095  31.679  0.00  0.00             0
ATOM    307    H   1     1      -5.748  16.926  31.399  0.00  0.00             0
ATOM    308    H   1     1      -5.590  16.154  32.554  0.00  0.00             0
ATOM    309    O   1     1       0.225   3.904  30.182  0.00  0.00             0
ATOM    310    H   1     1      -0.310   3.333  29.701  0.00  0.00             0
ATOM    311    H   1     1       1.052   3.495  30.015  0.00  0.00             0
ATOM    312    O   1     1       3.634   4.523  26.522  0.00  0.00             0
ATOM    313    H   1     1       3.170   4.943  25.770  0.00  0.00             0
ATOM    314    H   1     1       3.751   5.193  27.342  0.00  0.00             0
ATOM    315    O   1     1      -0.448   6.486  29.705  0.00  0.00             0
ATOM    316    H   1     1      -0.031   5.750  30.009  0.00  0.00             0
ATOM    317    H   1     1      -0.302   6.953  30.558  0.00  0.00             0
ATOM    318    O   1     1       1.209  11.162  27.447  0.00  0.00             0
ATOM    319    H   1     1       0.525  10.560  27.022  0.00  0.00             0
ATOM    320    H   1     1       1.773  10.533  27.401  0.00  0.00             0
ATOM    321    O   1     1       1.999  11.439  31.111  0.00  0.00             0
ATOM    322    H   1     1       2.143  10.421  31.030  0.00  0.00             0
ATOM    323    H   1     1       1.268  11.682  30.390  0.00  0.00             0
ATOM    324    O   1     1      -1.722  15.064  31.778  0.00  0.00             0
ATOM    325    H   1     1      -1.688  15.965  31.548  0.00  0.00             0
ATOM    326    H   1     1      -2.534  14.820  31.332  0.00  0.00             0
ATOM    327    O   1     1      -9.412  17.351  34.367  0.00  0.00             0
ATOM    328    H   1     1      -9.374  17.919  33.608  0.00  0.00             0
ATOM    329    H   1     1       0.260  -0.081  34.844  0.00  0.00             0
ATOM    330    O   1     1      -8.450   4.379  33.344  0.00  0.00             0
ATOM    331    H   1     1      -7.933   4.453  34.098  0.00  0.00             0
ATOM    332    H   1     1       2.194   5.171  32.834  0.00  0.00             0
ATOM    333    O   1     1       2.415   6.338  31.483  0.00  0.00             0
ATOM    334    H   1     1      -7.340   6.241  30.632  0.00  0.00             0
ATOM    335    H   1     1       3.048   6.830  32.063  0.00  0.00             0
ATOM    336    O   1     1      -9.725  11.794  33.364  0.00  0.00             0
ATOM    337    H   1     1      -9.398  11.620  32.456  0.00  0.00             0
ATOM    338    H   1     1       0.468  12.726  33.497  0.00  0.00             0
ATOM    339    O   1     1       3.057  11.892  35.242  0.00  0.00             0
ATOM    340    H   1     1      -6.138  12.175  34.992  0.00  0.00             0
ATOM    341    H   1     1       2.558  12.561  34.518  0.00  0.00             0
ATOM    342    O   1     1     -10.381  14.642  33.934  0.00  0.00             0
ATOM    343    H   1     1     -10.820  14.610  33.039  0.00  0.00             0
ATOM    344    H   1     1       0.501  15.545  34.071  0.00  0.00             0
ATOM    345    O   1     1      -5.716  19.565  34.324  0.00  0.00             0
ATOM    346    H   1     1      -5.254  19.600  34.951  0.00  0.00             0
ATOM    347    H   1     1      -5.330   2.145  33.460  0.00  0.00             0
ATOM    348    O   1     1      -3.780   2.322  32.457  0.00  0.00             0
ATOM    349    H   1     1      -3.089   2.746  32.948  0.00  0.00             0
ATOM    350    H   1     1      -4.158   3.091  32.076  0.00  0.00             0
ATOM    351    O   1     1      -5.924   6.948  33.308  0.00  0.00             0
ATOM    352    H   1     1      -4.884   6.657  33.451  0.00  0.00             0
ATOM    353    H   1     1      -5.881   7.866  33.667  0.00  0.00             0
ATOM    354    O   1     1      -5.690   9.711  34.017  0.00  0.00             0
ATOM    355    H   1     1      -4.968   9.856  34.647  0.00  0.00             0
ATOM    356    H   1     1      -6.387  10.057  34.335  0.00  0.00             0
ATOM    357    O   1     1      -4.247  11.485  32.296  0.00  0.00             0
ATOM    358    H   1     1      -4.828  10.767  32.796  0.00  0.00             0
ATOM    359    H   1     1      -3.353  10.986  32.530  0.00  0.00             0
ATOM    360    O   1     1      -6.314  16.851  34.353  0.00  0.00             0
ATOM    361    H   1     1      -6.002  17.718  34.632  0.00  0.00             0
ATOM    362    H   1     1      -7.253  17.018  34.221  0.00  0.00             0
ATOM    363    O   1     1      -2.539  17.729  34.277  0.00  0.00             0
ATOM    364    H   1     1      -2.152  17.017  34.935  0.00  0.00             0
ATOM    365    H   1     1      -2.241  -0.381  33.499  0.00  0.00             0
ATOM    366    O   1     1      -1.042   3.811  32.737  0.00  0.00             0
ATOM    367    H   1     1      -0.585   3.509  31.935  0.00  0.00             0
ATOM    368    H   1     1      -0.373   3.858  33.478  0.00  0.00             0
ATOM    369    O   1     1      -3.187   6.143  32.797  0.00  0.00             0
ATOM    370    H   1     1      -2.697   5.322  33.024  0.00  0.00             0
ATOM    371    H   1     1      -2.453   6.818  32.519  0.00  0.00             0
ATOM    372    O   1     1      -1.119   7.847  32.237  0.00  0.00             0
ATOM    373    H   1     1      -0.626   7.699  33.042  0.00  0.00             0
ATOM    374    H   1     1      -1.512   8.874  32.440  0.00  0.00             0
ATOM    375    O   1     1      -2.075  10.357  33.255  0.00  0.00             0
ATOM    376    H   1     1      -1.295  10.935  33.334  0.00  0.00             0
ATOM    377    H   1     1      -2.261   9.939  34.146  0.00  0.00             0
ATOM    378    O   1     1      -4.325  13.827  30.595  0.00  0.00             0
ATOM    379    H   1     1      -4.449  13.020  31.121  0.00  0.00             0
ATOM    380    H   1     1      -5.125  14.299  30.825  0.00  0.00             0
ATOM    381    O   1     1     -10.516  -0.364  37.435  0.00  0.00             0
ATOM    382    H   1     1      -9.500  -0.005  37.521  0.00  0.00             0
ATOM    383    H   1     1      -0.517  -0.377  38.476  0.00  0.00             0
ATOM    384    O   1     1     -10.593   1.800  35.606  0.00  0.00             0
ATOM    385    H   1     1     -10.567   1.224  36.415  0.00  0.00             0
ATOM    386    H   1     1       0.525   2.188  35.726  0.00  0.00             0
ATOM    387    O   1     1       0.134   6.363  34.839  0.00  0.00             0
ATOM    388    H   1     1      -9.432   5.915  34.394  0.00  0.00             0
ATOM    389    H   1     1       0.286   7.258  34.821  0.00  0.00             0
ATOM    390    O   1     1      -9.188   9.320  34.862  0.00  0.00             0
ATOM    391    H   1     1      -9.243  10.076  34.351  0.00  0.00             0
ATOM    392    H   1     1       1.389   9.667  35.714  0.00  0.00             0
ATOM    393    O   1     1      -9.011  11.042  37.320  0.00  0.00             0
ATOM    394    H   1     1      -8.370  11.442  36.744  0.00  0.00             0
ATOM    395    H   1     1       1.209  11.178  38.266  0.00  0.00             0
ATOM    396    O   1     1     -11.687  15.715  35.952  0.00  0.00             0
ATOM    397    H   1     1     -11.259  15.210  35.190  0.00  0.00             0
ATOM    398    H   1     1      -0.893  16.218  36.378  0.00  0.00             0
ATOM    399    O   1     1      -7.938   0.587  37.562  0.00  0.00             0
ATOM    400    H   1     1      -7.433  -0.028  37.363  0.00  0.00             0
ATOM    401    H   1     1      -7.669   1.344  37.063  0.00  0.00             0
ATOM    402    O   1     1      -7.930   2.943  35.847  0.00  0.00             0
ATOM    403    H   1     1      -7.563   2.505  34.970  0.00  0.00             0
ATOM    404    H   1     1      -7.364   3.621  36.063  0.00  0.00             0
ATOM    405    O   1     1      -6.296   5.523  35.762  0.00  0.00             0
ATOM    406    H   1     1      -6.079   5.786  34.930  0.00  0.00             0
ATOM    407    H   1     1      -5.850   6.143  36.447  0.00  0.00             0
ATOM    408    O   1     1      -4.666   6.680  37.904  0.00  0.00             0
ATOM    409    H   1     1      -4.602   7.595  38.143  0.00  0.00             0
ATOM    410    H   1     1      -3.783   6.500  37.700  0.00  0.00             0
ATOM    411    O   1     1      -5.008  12.961  34.888  0.00  0.00             0
ATOM    412    H   1     1      -4.799  12.563  34.060  0.00  0.00             0
ATOM    413    H   1     1      -4.278  13.222  35.370  0.00  0.00             0
ATOM    414    O   1     1      -5.392  16.929  36.847  0.00  0.00             0
ATOM    415    H   1     1      -5.807  16.498  36.074  0.00  0.00             0
ATOM    416    H   1     1      -4.696  17.519  36.597  0.00  0.00             0
ATOM    417    O   1     1      -3.822   1.050  36.369  0.00  0.00             0
ATOM    418    H   1     1      -3.613   0.685  35.440  0.00  0.00             0
ATOM    419    H   1     1      -3.535   1.963  36.451  0.00  0.00             0
ATOM    420    O   1     1      -2.651   3.593  35.425  0.00  0.00             0
ATOM    421    H   1     1      -1.788   3.379  35.209  0.00  0.00             0
ATOM    422    H   1     1      -2.430   4.334  35.974  0.00  0.00             0
ATOM    423    O   1     1      -2.458   6.337  36.110  0.00  0.00             0
ATOM    424    H   1     1      -1.643   6.372  35.734  0.00  0.00             0
ATOM    425    H   1     1      -3.165   6.340  35.399  0.00  0.00             0
ATOM    426    O   1     1      -3.396   9.712  35.719  0.00  0.00             0
ATOM    427    H   1     1      -3.109   8.903  36.108  0.00  0.00             0
ATOM    428    H   1     1      -2.755  10.443  36.026  0.00  0.00             0
ATOM    429    O   1     1      -1.672  11.521  36.885  0.00  0.00             0
ATOM    430    H   1     1      -0.774  11.784  36.867  0.00  0.00             0
ATOM    431    H   1     1      -2.130  12.374  37.078  0.00  0.00             0
ATOM    432    O   1     1      -3.398  14.147  36.770  0.00  0.00             0
ATOM    433    H   1     1      -2.757  14.934  36.493  0.00  0.00             0
ATOM    434    H   1     1      -4.344  14.750  36.851  0.00  0.00             0
ATOM    435    O   1     1      -4.441   2.669  15.306  0.00  0.00             0
ATOM    436    H   1     1      -3.679   3.213  15.600  0.00  0.00             0
ATOM    437    H   1     1       5.207   3.195  15.890  0.00  0.00             0
ATOM    438    O   1     1      -5.064   4.797  13.629  0.00  0.00             0
ATOM    439    H   1     1      -4.803   3.847  13.866  0.00  0.00             0
ATOM    440    H   1     1       5.955   5.199  14.072  0.00  0.00             0
ATOM    441    O   1     1       7.043   6.788  17.189  0.00  0.00             0
ATOM    442    H   1     1      -3.804   6.156  17.788  0.00  0.00             0
ATOM    443    H   1     1       8.012   6.661  17.548  0.00  0.00             0
ATOM    444    O   1     1      -3.015  10.165  14.587  0.00  0.00             0
ATOM    445    H   1     1      -2.404   9.493  14.458  0.00  0.00             0
ATOM    446    H   1     1       7.742  10.922  14.185  0.00  0.00             0
ATOM    447    O   1     1       4.901  15.612  14.811  0.00  0.00             0
ATOM    448    H   1     1      -4.587  15.133  14.689  0.00  0.00             0
ATOM    449    H   1     1       5.249  16.317  15.203  0.00  0.00             0
ATOM    450    O   1     1      -4.393  18.069  16.186  0.00  0.00             0
ATOM    451    H   1     1      -3.641  17.914  16.831  0.00  0.00             0
ATOM    452    H   1     1       5.985  18.963  15.899  0.00  0.00             0
ATOM    453    O   1     1      -1.919   3.778  16.149  0.00  0.00             0
ATOM    454    H   1     1      -0.997   3.514  16.147  0.00  0.00             0
ATOM    455    H   1     1      -2.055   4.395  15.481  0.00  0.00             0
ATOM    456    O   1     1      -2.774   5.892  14.773  0.00  0.00             0
ATOM    457    H   1     1      -2.896   6.456  15.555  0.00  0.00             0
ATOM    458    H   1     1      -2.252   6.581  14.447  0.00  0.00             0
ATOM    459    O   1     1       2.174   6.726  16.806  0.00  0.00             0
ATOM    460    H   1     1       2.603   7.482  16.540  0.00  0.00             0
ATOM    461    H   1     1       2.014   6.190  16.049  0.00  0.00             0
ATOM    462    O   1     1      -0.572   7.555  14.129  0.00  0.00             0
ATOM    463    H   1     1       0.244   8.069  13.796  0.00  0.00             0
ATOM    464    H   1     1      -0.303   7.117  14.986  0.00  0.00             0
ATOM    465    O   1     1      -2.870  14.371  14.518  0.00  0.00             0
ATOM    466    H   1     1      -2.349  13.772  14.103  0.00  0.00             0
ATOM    467    H   1     1      -2.503  15.355  14.118  0.00  0.00             0
ATOM    468    O   1     1      -0.882  16.525  14.947  0.00  0.00             0
ATOM    469    H   1     1      -0.203  17.102  14.459  0.00  0.00             0
ATOM    470    H   1     1      -0.423  15.914  15.446  0.00  0.00             0
ATOM    471    O   1     1       0.492   0.864  17.636  0.00  0.00             0
ATOM    472    H   1     1       0.921   1.188  16.650  0.00  0.00             0
ATOM    473    H   1     1       0.858   1.488  18.200  0.00  0.00             0
ATOM    474    O   1     1       2.388   4.669  14.566  0.00  0.00             0
ATOM    475    H   1     1       3.455   4.712  14.297  0.00  0.00             0
ATOM    476    H   1     1       1.949   4.998  13.761  0.00  0.00             0
ATOM    477    O   1     1       1.852   8.613  13.559  0.00  0.00             0
ATOM    478    H   1     1       2.618   8.388  12.985  0.00  0.00             0
ATOM    479    H   1     1       2.114   9.165  14.329  0.00  0.00             0
ATOM    480    O   1     1      -1.010  11.961  13.478  0.00  0.00             0
ATOM    481    H   1     1      -0.403  11.906  14.254  0.00  0.00             0
ATOM    482    H   1     1      -0.792  11.366  12.701  0.00  0.00             0
ATOM    483    O   1     1       3.071  13.856  15.593  0.00  0.00             0
ATOM    484    H   1     1       3.341  14.572  15.159  0.00  0.00             0
ATOM    485    H   1     1       2.494  14.451  16.030  0.00  0.00             0
ATOM    486    O   1     1       1.471  17.837  13.690  0.00  0.00             0
ATOM    487    H   1     1       2.244  17.418  13.505  0.00  0.00             0
ATOM    488    H   1     1       1.537  18.405  14.405  0.00  0.00             0
ATOM    489    O   1     1      -6.685  20.526  17.497  0.00  0.00             0
ATOM    490    H   1     1      -5.952  20.263  18.002  0.00  0.00             0
ATOM    491    H   1     1       3.238   3.399  18.104  0.00  0.00             0
ATOM    492    O   1     1      -4.025   4.819  19.362  0.00  0.00             0
ATOM    493    H   1     1      -4.945   5.035  18.984  0.00  0.00             0
ATOM    494    H   1     1       6.169   3.882  19.100  0.00  0.00             0
ATOM    495    O   1     1       5.163   8.264  18.277  0.00  0.00             0
ATOM    496    H   1     1      -4.371   7.832  17.943  0.00  0.00             0
ATOM    497    H   1     1       4.955   8.840  17.477  0.00  0.00             0
ATOM    498    O   1     1      -5.109   9.818  16.365  0.00  0.00             0
ATOM    499    H   1     1      -4.284   9.892  15.834  0.00  0.00             0
ATOM    500    H   1     1       5.145  10.853  16.531  0.00  0.00             0
ATOM    501    O   1     1      -5.134  12.497  17.206  0.00  0.00             0
ATOM    502    H   1     1      -5.931  12.674  16.634  0.00  0.00             0
ATOM    503    H   1     1       5.173  13.039  17.966  0.00  0.00             0
ATOM    504    O   1     1      -7.129  17.578  17.412  0.00  0.00             0
ATOM    505    H   1     1      -6.225  18.070  17.181  0.00  0.00             0
ATOM    506    H   1     1       2.955  18.461  17.863  0.00  0.00             0
ATOM    507    O   1     1       1.159  20.447  19.761  0.00  0.00             0
ATOM    508    H   1     1       1.655  20.631  20.547  0.00  0.00             0
ATOM    509    H   1     1       0.802   3.518  19.533  0.00  0.00             0
ATOM    510    O   1     1       0.377   5.208  19.646  0.00  0.00             0
ATOM    511    H   1     1       0.223   5.618  18.835  0.00  0.00             0
ATOM    512    H   1     1      -0.419   5.327  20.158  0.00  0.00             0
ATOM    513    O   1     1      -0.570   7.168  17.774  0.00  0.00             0
ATOM    514    H   1     1       0.278   7.230  17.273  0.00  0.00             0
ATOM    515    H   1     1      -0.759   8.132  18.000  0.00  0.00             0
ATOM    516    O   1     1      -0.749   9.786  17.689  0.00  0.00             0
ATOM    517    H   1     1       0.218  10.219  17.616  0.00  0.00             0
ATOM    518    H   1     1      -1.393  10.434  17.410  0.00  0.00             0
ATOM    519    O   1     1      -2.644  12.496  16.745  0.00  0.00             0
ATOM    520    H   1     1      -2.811  13.008  16.112  0.00  0.00             0
ATOM    521    H   1     1      -3.438  12.390  16.951  0.00  0.00             0
ATOM    522    O   1     1      -1.842  17.504  17.390  0.00  0.00             0
ATOM    523    H   1     1      -1.652  16.975  16.536  0.00  0.00             0
ATOM    524    H   1     1      -0.907  17.915  17.558  0.00  0.00             0
ATOM    525    O   1     1       4.118  16.425  22.166  0.00  0.00             0
ATOM    526    H   1     1       4.417  17.048  22.858  0.00  0.00             0
ATOM    527    H   1     1       3.176  -1.756  22.396  0.00  0.00             0
ATOM    528    O   1     1       1.652   2.007  15.368  0.00  0.00             0
ATOM    529    H   1     1       1.729   2.753  14.749  0.00  0.00             0
ATOM    530    H   1     1       2.576   2.089  15.800  0.00  0.00             0
ATOM    531    O   1     1       3.669   5.410  18.913  0.00  0.00             0
ATOM    532    H   1     1       3.410   5.879  18.139  0.00  0.00             0
ATOM    533    H   1     1       3.266   5.778  19.882  0.00  0.00             0
ATOM    534    O   1     1       2.695   9.144  16.239  0.00  0.00             0
ATOM    535    H   1     1       3.676   9.200  16.198  0.00  0.00             0
ATOM    536    H   1     1       2.333   9.897  16.903  0.00  0.00             0
ATOM    537    O   1     1       0.600  12.451  15.671  0.00  0.00             0
ATOM    538    H   1     1      -0.086  13.009  16.080  0.00  0.00             0
ATOM    539    H   1     1       1.427  13.111  15.765  0.00  0.00             0
ATOM    540    O   1     1       1.308  15.495  17.111  0.00  0.00             0
ATOM    541    H   1     1       1.982  16.280  17.048  0.00  0.00             0
ATOM    542    H   1     1       0.851  15.628  17.985  0.00  0.00             0
ATOM    543    O   1     1      -3.691   0.328  22.872  0.00  0.00             0
ATOM    544    H   1     1      -3.168   1.115  22.325  0.00  0.00             0
ATOM    545    H   1     1       6.640   0.457  23.789  0.00  0.00             0
ATOM    546    O   1     1      -5.937   6.463  23.215  0.00  0.00             0
ATOM    547    H   1     1      -6.732   6.189  22.734  0.00  0.00             0
ATOM    548    H   1     1       4.696   6.810  22.456  0.00  0.00             0
ATOM    549    O   1     1       5.632   7.845  21.088  0.00  0.00             0
ATOM    550    H   1     1      -4.760   8.179  20.274  0.00  0.00             0
ATOM    551    H   1     1       5.936   8.517  21.823  0.00  0.00             0
ATOM    552    O   1     1      -4.162  10.411  22.544  0.00  0.00             0
ATOM    553    H   1     1      -3.433  11.107  22.207  0.00  0.00             0
ATOM    554    H   1     1       5.214  10.675  22.489  0.00  0.00             0
ATOM    555    O   1     1       5.139  14.071  19.559  0.00  0.00             0
ATOM    556    H   1     1      -5.370  14.929  19.487  0.00  0.00             0
ATOM    557    H   1     1       5.555  13.835  20.397  0.00  0.00             0
ATOM    558    O   1     1      -5.415  17.003  19.449  0.00  0.00             0
ATOM    559    H   1     1      -6.196  16.756  18.762  0.00  0.00             0
ATOM    560    H   1     1       4.438  16.950  20.436  0.00  0.00             0
ATOM    561    O   1     1      -4.441   1.795  18.884  0.00  0.00             0
ATOM    562    H   1     1      -3.509   1.853  18.796  0.00  0.00             0
ATOM    563    H   1     1      -4.869   0.851  18.974  0.00  0.00             0
ATOM    564    O   1     1      -1.945   5.396  21.073  0.00  0.00             0
ATOM    565    H   1     1      -2.567   5.339  20.381  0.00  0.00             0
ATOM    566    H   1     1      -2.059   6.201  21.607  0.00  0.00             0
ATOM    567    O   1     1      -1.379   8.010  22.218  0.00  0.00             0
ATOM    568    H   1     1      -1.657   8.748  22.913  0.00  0.00             0
ATOM    569    H   1     1      -0.945   8.604  21.622  0.00  0.00             0
ATOM    570    O   1     1      -0.047   9.657  20.625  0.00  0.00             0
ATOM    571    H   1     1      -0.377   9.570  19.786  0.00  0.00             0
ATOM    572    H   1     1       0.903   9.414  20.665  0.00  0.00             0
ATOM    573    O   1     1      -1.476  13.723  19.355  0.00  0.00             0
ATOM    574    H   1     1      -1.840  13.216  18.679  0.00  0.00             0
ATOM    575    H   1     1      -1.772  14.664  19.209  0.00  0.00             0
ATOM    576    O   1     1      -2.541  16.399  19.785  0.00  0.00             0
ATOM    577    H   1     1      -2.404  16.967  18.990  0.00  0.00             0
ATOM    578    H   1     1      -3.424  16.745  19.861  0.00  0.00             0
ATOM    579    O   1     1       2.491   3.117  21.974  0.00  0.00             0
ATOM    580    H   1     1       3.380   3.250  22.236  0.00  0.00             0
ATOM    581    H   1     1       2.304   3.998  21.725  0.00  0.00             0
ATOM    582    O   1     1       2.211   6.036  21.261  0.00  0.00             0
ATOM    583    H   1     1       1.765   6.477  21.950  0.00  0.00             0
ATOM    584    H   1     1       1.616   5.900  20.473  0.00  0.00             0
ATOM    585    O   1     1       3.147   9.022  20.395  0.00  0.00             0
ATOM    586    H   1     1       3.134   9.182  21.297  0.00  0.00             0
ATOM    587    H   1     1       3.988   8.559  20.159  0.00  0.00             0
ATOM    588    O   1     1       2.084  10.541  18.193  0.00  0.00             0
ATOM    589    H   1     1       2.588  10.114  18.926  0.00  0.00             0
ATOM    590    H   1     1       2.398  11.583  18.435  0.00  0.00             0
ATOM    591    O   1     1       2.890  12.640  19.957  0.00  0.00             0
ATOM    592    H   1     1       3.578  13.301  19.753  0.00  0.00             0
ATOM    593    H   1     1       1.916  13.043  20.054  0.00  0.00             0
ATOM    594    O   1     1       0.896  14.904  19.796  0.00  0.00             0
ATOM    595    H   1     1       0.919  15.739  20.236  0.00  0.00             0
ATOM    596    H   1     1      -0.030  14.422  19.613  0.00  0.00             0
ATOM    597    O   1     1      -6.648  -0.094  25.674  0.00  0.00             0
ATOM    598    H   1     1      -5.680   0.049  25.677  0.00  0.00             0
ATOM    599    H   1     1       3.074   0.743  26.113  0.00  0.00             0
ATOM    600    O   1     1      -7.960   2.154  26.872  0.00  0.00             0
ATOM    601    H   1     1      -7.455   2.997  26.807  0.00  0.00             0
ATOM    602    H   1     1       2.779   1.697  27.702  0.00  0.00             0
ATOM    603    O   1     1       2.620   9.359  23.374  0.00  0.00             0
ATOM    604    H   1     1      -7.026   9.026  23.964  0.00  0.00             0
ATOM    605    H   1     1       2.938  10.208  23.016  0.00  0.00             0
ATOM    606    O   1     1      -4.865  13.908  24.879  0.00  0.00             0
ATOM    607    H   1     1      -4.375  13.199  25.426  0.00  0.00             0
ATOM    608    H   1     1       5.247  13.591  23.933  0.00  0.00             0
ATOM    609    O   1     1       6.006  14.251  22.007  0.00  0.00             0
ATOM    610    H   1     1      -4.814  15.115  21.887  0.00  0.00             0
ATOM    611    H   1     1       6.804  14.501  22.440  0.00  0.00             0
ATOM    612    O   1     1      -8.916  16.491  25.630  0.00  0.00             0
ATOM    613    H   1     1      -9.026  15.423  25.973  0.00  0.00             0
ATOM    614    H   1     1       2.421  16.473  25.526  0.00  0.00             0
ATOM    615    O   1     1      -2.532   3.009  22.289  0.00  0.00             0
ATOM    616    H   1     1      -1.601   2.899  22.734  0.00  0.00             0
ATOM    617    H   1     1      -2.400   3.791  21.542  0.00  0.00             0
ATOM    618    O   1     1      -3.602   4.934  24.021  0.00  0.00             0
ATOM    619    H   1     1      -3.197   4.597  23.299  0.00  0.00             0
ATOM    620    H   1     1      -4.552   5.302  23.754  0.00  0.00             0
ATOM    621    O   1     1      -5.486   9.078  25.433  0.00  0.00             0
ATOM    622    H   1     1      -4.916   9.917  25.462  0.00  0.00             0
ATOM    623    H   1     1      -4.896   8.255  25.140  0.00  0.00             0
ATOM    624    O   1     1      -1.766  11.735  21.419  0.00  0.00             0
ATOM    625    H   1     1      -1.561  12.535  21.087  0.00  0.00             0
ATOM    626    H   1     1      -1.033  11.151  21.124  0.00  0.00             0
ATOM    627    O   1     1      -1.954  15.898  22.530  0.00  0.00             0
ATOM    628    H   1     1      -2.543  16.614  22.907  0.00  0.00             0
ATOM    629    H   1     1      -1.960  16.247  21.563  0.00  0.00             0
ATOM    630    O   1     1       0.810  18.466  21.436  0.00  0.00             0
ATOM    631    H   1     1       0.737  19.212  20.786  0.00  0.00             0
ATOM    632    H   1     1       0.299  18.831  22.122  0.00  0.00             0
ATOM    633    O   1     1       0.025   2.540  23.249  0.00  0.00             0
ATOM    634    H   1     1       0.953   2.374  23.041  0.00  0.00             0
ATOM    635    H   1     1      -0.146   2.953  24.325  0.00  0.00             0
ATOM    636    O   1     1      -0.160   3.158  25.941  0.00  0.00             0
ATOM    637    H   1     1       0.732   2.735  26.197  0.00  0.00             0
ATOM    638    H   1     1       0.124   4.114  25.861  0.00  0.00             0
ATOM    639    O   1     1       0.967   7.338  23.477  0.00  0.00             0
ATOM    640    H   1     1       1.447   8.054  23.321  0.00  0.00             0
ATOM    641    H   1     1       0.114   7.634  22.961  0.00  0.00             0
ATOM    642    O   1     1       3.797  11.821  22.325  0.00  0.00             0
ATOM    643    H   1     1       3.441  12.321  21.511  0.00  0.00             0
ATOM    644    H   1     1       3.185  12.155  22.827  0.00  0.00             0
ATOM    645    O   1     1       1.810  13.004  23.560  0.00  0.00             0
ATOM    646    H   1     1       1.861  13.250  24.582  0.00  0.00             0
ATOM    647    H   1     1       1.275  13.749  23.149  0.00  0.00             0
ATOM    648    O   1     1       1.510  15.912  22.657  0.00  0.00             0
ATOM    649    H   1     1       1.447  15.815  23.522  0.00  0.00             0
ATOM    650    H   1     1       1.328  16.890  22.731  0.00  0.00             0
ATOM    651    O   1     1      -8.455  16.674  30.074  0.00  0.00             0
ATOM    652    H   1     1      -8.139  16.055  30.695  0.00  0.00             0
ATOM    653    H   1     1       2.490  -0.670  29.671  0.00  0.00             0
ATOM    654    O   1     1      -6.976   1.055  29.342  0.00  0.00             0
ATOM    655    H   1     1      -6.052   0.682  29.653  0.00  0.00             0
ATOM    656    H   1     1       3.012   1.664  30.024  0.00  0.00             0
ATOM    657    O   1     1       3.062   9.088  27.468  0.00  0.00             0
ATOM    658    H   1     1      -6.805   9.325  26.612  0.00  0.00             0
ATOM    659    H   1     1       3.524   9.427  28.340  0.00  0.00             0
ATOM    660    O   1     1      -4.490  11.728  26.866  0.00  0.00             0
ATOM    661    H   1     1      -4.326  12.379  27.475  0.00  0.00             0
ATOM    662    H   1     1       6.321  10.968  27.276  0.00  0.00             0
ATOM    663    O   1     1       1.668  13.862  26.370  0.00  0.00             0
ATOM    664    H   1     1      -7.797  14.022  26.799  0.00  0.00             0
ATOM    665    H   1     1       1.237  13.179  26.818  0.00  0.00             0
ATOM    666    O   1     1     -10.147  17.524  28.073  0.00  0.00             0
ATOM    667    H   1     1      -9.770  17.242  27.328  0.00  0.00             0
ATOM    668    H   1     1       0.509  17.200  28.865  0.00  0.00             0
ATOM    669    O   1     1      -3.693  20.555  28.861  0.00  0.00             0
ATOM    670    H   1     1      -2.897  20.531  28.868  0.00  0.00             0
ATOM    671    H   1     1      -3.809   2.946  27.831  0.00  0.00             0
ATOM    672    O   1     1      -4.262   3.597  26.188  0.00  0.00             0
ATOM    673    H   1     1      -5.155   4.071  26.202  0.00  0.00             0
ATOM    674    H   1     1      -3.974   3.799  25.396  0.00  0.00             0
ATOM    675    O   1     1      -3.354   7.126  25.503  0.00  0.00             0
ATOM    676    H   1     1      -3.470   6.242  24.951  0.00  0.00             0
ATOM    677    H   1     1      -2.648   7.848  25.228  0.00  0.00             0
ATOM    678    O   1     1      -2.224   9.513  24.335  0.00  0.00             0
ATOM    679    H   1     1      -1.437  10.027  24.379  0.00  0.00             0
ATOM    680    H   1     1      -2.859  10.043  23.749  0.00  0.00             0
ATOM    681    O   1     1      -6.109  15.213  26.963  0.00  0.00             0
ATOM    682    H   1     1      -6.042  14.688  26.060  0.00  0.00             0
ATOM    683    H   1     1      -6.530  16.039  26.761  0.00  0.00             0
ATOM    684    O   1     1      -3.851  18.353  25.607  0.00  0.00             0
ATOM    685    H   1     1      -3.306  17.632  26.024  0.00  0.00             0
ATOM    686    H   1     1      -3.702  19.196  26.260  0.00  0.00             0
ATOM    687    O   1     1      -1.036  19.832  28.349  0.00  0.00             0
ATOM    688    H   1     1      -0.721  18.900  28.205  0.00  0.00             0
ATOM    689    H   1     1      -0.870   2.416  27.642  0.00  0.00             0
ATOM    690    O   1     1       1.281   5.448  25.455  0.00  0.00             0
ATOM    691    H   1     1       1.251   5.954  24.696  0.00  0.00             0
ATOM    692    H   1     1       1.501   6.175  26.191  0.00  0.00             0
ATOM    693    O   1     1       1.466   6.970  27.619  0.00  0.00             0
ATOM    694    H   1     1       1.958   7.791  27.839  0.00  0.00             0
ATOM    695    H   1     1       0.739   7.036  28.249  0.00  0.00             0
ATOM    696    O   1     1      -0.231  11.195  24.892  0.00  0.00             0
ATOM    697    H   1     1       0.486  11.554  24.486  0.00  0.00             0
ATOM    698    H   1     1      -0.588  12.080  24.680  0.00  0.00             0
ATOM    699    O   1     1      -1.358  13.867  24.898  0.00  0.00             0
ATOM    700    H   1     1      -1.493  14.446  25.640  0.00  0.00             0
ATOM    701    H   1     1      -1.483  14.320  24.059  0.00  0.00             0
ATOM    702    O   1     1      -2.064  16.105  27.027  0.00  0.00             0
ATOM    703    H   1     1      -1.362  16.461  27.380  0.00  0.00             0
ATOM    704    H   1     1      -2.436  15.537  27.705  0.00  0.00             0
ATOM    705   Al   1     1       5.718  12.898   7.705  0.00  0.00             0
ATOM    706   Al   1     1       3.222   8.581   7.677  0.00  0.00             0
ATOM    707   Al   1     1       3.149  14.501   7.734  0.00  0.00             0
ATOM    708   Al   1     1       5.646   9.983   7.892  0.00  0.00             0
ATOM    709   Si   1     1       1.553  14.410  10.587  0.00  0.00             0
ATOM    710   Si   1     1       3.896   9.768  10.483  0.00  0.00             0
ATOM    711   Si   1     1       4.130  15.866  10.604  0.00  0.00             0
ATOM    712   Si   1     1       6.360  11.300  10.640  0.00  0.00             0
ATOM    713    O   1     1       6.755  14.164   8.943  0.00  0.00             0
ATOM    714    O   1     1       4.001   9.680   8.856  0.00  0.00             0
ATOM    715    O   1     1       6.134  11.390   9.002  0.00  0.00             0
ATOM    716    O   1     1       3.921  16.083   8.909  0.00  0.00             0
ATOM    717    O   1     1       6.379  12.868  11.112  0.00  0.00             0
ATOM    718    O   1     1       4.147  17.380  10.963  0.00  0.00             0
ATOM    719    O   1     1       5.468  15.263  10.886  0.00  0.00             0
ATOM    720    O   1     1       2.729  10.781  10.770  0.00  0.00             0
ATOM    721    O   1     1       5.216  10.433  11.156  0.00  0.00             0
ATOM    722    O   1     1       2.819  15.082  11.070  0.00  0.00             0
ATOM    723    O   1     1       6.512   8.643   8.898  0.00  0.00             0
ATOM    724    O   1     1       4.080  13.283   8.869  0.00  0.00             0
ATOM    725    O   1     1       2.524  15.896   6.717  0.00  0.00             0
ATOM    726    O   1     1       4.816  11.443   6.873  0.00  0.00             0
ATOM    727    O   1     1       7.490  12.832   6.941  0.00  0.00             0
ATOM    728    O   1     1       4.774   8.722   6.579  0.00  0.00             0
ATOM    729    O   1     1       7.198   9.905   6.746  0.00  0.00             0
ATOM    730    O   1     1       5.108  14.415   6.649  0.00  0.00             0
ATOM    731    H   1     1       5.925  17.130   8.915  0.00  0.00             0
ATOM    732    H   1     1       3.709  12.943   9.734  0.00  0.00             0
ATOM    733    H   1     1       6.813  15.662   7.137  0.00  0.00             0
ATOM    734    H   1     1       3.877  11.229   6.858  0.00  0.00             0
ATOM    735    H   1     1       8.016  12.003   6.939  0.00  0.00             0
ATOM    736    H   1     1       5.343  17.136   5.740  0.00  0.00             0
ATOM    737    H   1     1       5.337  14.257   5.808  0.00  0.00             0
ATOM    738    H   1     1       6.826  10.332   5.897  0.00  0.00             0
ATOM    739   Al   1     1       7.568  12.864   0.669  0.00  0.00             0
ATOM    740   Al   1     1       4.953   8.433   0.352  0.00  0.00             0
ATOM    741   Al   1     1       4.928  14.372   0.602  0.00  0.00             0
ATOM    742   Al   1     1       7.556   9.879   0.655  0.00  0.00             0
ATOM    743   Si   1     1       3.190  14.316   3.415  0.00  0.00             0
ATOM    744   Si   1     1       5.735   9.835   3.374  0.00  0.00             0
ATOM    745   Si   1     1       5.838  15.751   3.312  0.00  0.00             0
ATOM    746   Si   1     1       8.283  11.385   3.395  0.00  0.00             0
ATOM    747    O   1     1       8.467  14.226   1.796  0.00  0.00             0
ATOM    748    O   1     1       5.890   9.791   1.683  0.00  0.00             0
ATOM    749    O   1     1       8.260  11.486   1.752  0.00  0.00             0
ATOM    750    O   1     1       5.607  15.789   1.760  0.00  0.00             0
ATOM    751    O   1     1       8.343  12.867   3.838  0.00  0.00             0
ATOM    752    O   1     1       5.742  17.254   3.769  0.00  0.00             0
ATOM    753    O   1     1       7.095  15.055   3.673  0.00  0.00             0
ATOM    754    O   1     1       4.433  10.610   3.763  0.00  0.00             0
ATOM    755    O   1     1       7.015  10.593   3.838  0.00  0.00             0
ATOM    756    O   1     1       4.521  14.973   3.814  0.00  0.00             0
ATOM    757    O   1     1       8.440   8.519   1.739  0.00  0.00             0
ATOM    758    O   1     1       5.925  13.044   1.644  0.00  0.00             0
ATOM    759    O   1     1       4.219  15.867  -0.514  0.00  0.00             0
ATOM    760    O   1     1       6.734  11.459  -0.524  0.00  0.00             0
ATOM    761    O   1     1       9.132  13.006  -0.472  0.00  0.00             0
ATOM    762    O   1     1       6.557   8.545  -0.510  0.00  0.00             0
ATOM    763    O   1     1       9.061   9.791  -0.410  0.00  0.00             0
ATOM    764    O   1     1       6.651  14.366  -0.415  0.00  0.00             0
ATOM    765    H   1     1       8.206  16.453   1.572  0.00  0.00             0
ATOM    766    H   1     1       5.346  12.430   2.086  0.00  0.00             0
ATOM    767    H   1     1       8.639  15.701  -1.166  0.00  0.00             0
ATOM    768    H   1     1       6.727  11.497  -1.407  0.00  0.00             0
ATOM    769    H   1     1       8.978  13.266  -1.457  0.00  0.00             0
ATOM    770    H   1     1       6.532  17.501  -1.671  0.00  0.00             0
ATOM    771    H   1     1       6.782  15.347  -0.401  0.00  0.00             0
ATOM    772    H   1     1       9.769  10.528  -0.552  0.00  0.00             0
ATOM    773   Al   1     1       5.686   4.248   7.720  0.00  0.00             0
ATOM    774   Al   1     1       3.254  -0.380   7.738  0.00  0.00             0
ATOM    775   Al   1     1       3.085   5.541   7.809  0.00  0.00             0
ATOM    776   Al   1     1       5.771   1.194   7.662  0.00  0.00             0
ATOM    777   Si   1     1       1.351   5.317  10.428  0.00  0.00             0
ATOM    778   Si   1     1       3.932   1.035  10.527  0.00  0.00             0
ATOM    779   Si   1     1       3.853   6.842  10.535  0.00  0.00             0
ATOM    780   Si   1     1       6.489   2.509  10.538  0.00  0.00             0
ATOM    781    O   1     1       6.703   5.367   8.821  0.00  0.00             0
ATOM    782    O   1     1       4.052   0.933   8.941  0.00  0.00             0
ATOM    783    O   1     1       6.312   2.532   8.910  0.00  0.00             0
ATOM    784    O   1     1       3.654   6.955   8.896  0.00  0.00             0
ATOM    785    O   1     1       6.581   4.023  10.983  0.00  0.00             0
ATOM    786    O   1     1       3.681   8.291  11.124  0.00  0.00             0
ATOM    787    O   1     1       5.294   6.329  10.698  0.00  0.00             0
ATOM    788    O   1     1       2.673   1.701  10.787  0.00  0.00             0
ATOM    789    O   1     1       5.188   1.815  10.933  0.00  0.00             0
ATOM    790    O   1     1       2.700   5.901  10.973  0.00  0.00             0
ATOM    791    O   1     1       6.679  -0.287   8.850  0.00  0.00             0
ATOM    792    O   1     1       4.004   4.152   8.658  0.00  0.00             0
ATOM    793    O   1     1       2.288   7.178   6.660  0.00  0.00             0
ATOM    794    O   1     1       4.830   2.603   6.637  0.00  0.00             0
ATOM    795    O   1     1       7.237   4.260   6.628  0.00  0.00             0
ATOM    796    O   1     1       4.988  -0.231   6.743  0.00  0.00             0
ATOM    797    O   1     1       7.428   1.090   6.808  0.00  0.00             0
ATOM    798    O   1     1       4.762   5.456   6.620  0.00  0.00             0
ATOM    799    H   1     1       6.136   7.900   9.290  0.00  0.00             0
ATOM    800    H   1     1       3.476   3.314   8.734  0.00  0.00             0
ATOM    801    H   1     1       6.574   7.314   6.813  0.00  0.00             0
ATOM    802    H   1     1       3.762   2.522   6.668  0.00  0.00             0
ATOM    803    H   1     1       7.734   3.332   6.614  0.00  0.00             0
ATOM    804    H   1     1       5.125   8.610   5.762  0.00  0.00             0
ATOM    805    H   1     1       4.412   5.873   5.668  0.00  0.00             0
ATOM    806    H   1     1       7.275   0.712   5.856  0.00  0.00             0
ATOM    807   Al   1     1       7.588   3.960   0.571  0.00  0.00             0
ATOM    808   Al   1     1       4.796  -0.355   0.354  0.00  0.00             0
ATOM    809   Al   1     1       4.883   5.595   0.255  0.00  0.00             0
ATOM    810   Al   1     1       7.536   1.086   0.545  0.00  0.00             0
ATOM    811   Si   1     1       3.270   5.322   3.127  0.00  0.00             0
ATOM    812   Si   1     1       5.759   0.815   3.174  0.00  0.00             0
ATOM    813   Si   1     1       5.746   6.833   3.169  0.00  0.00             0
ATOM    814   Si   1     1       8.285   2.476   3.246  0.00  0.00             0
ATOM    815    O   1     1       8.629   5.149   1.653  0.00  0.00             0
ATOM    816    O   1     1       5.954   0.770   1.634  0.00  0.00             0
ATOM    817    O   1     1       8.137   2.465   1.659  0.00  0.00             0
ATOM    818    O   1     1       5.508   6.944   1.539  0.00  0.00             0
ATOM    819    O   1     1       8.275   3.881   3.722  0.00  0.00             0
ATOM    820    O   1     1       5.709   8.271   3.718  0.00  0.00             0
ATOM    821    O   1     1       7.203   6.184   3.488  0.00  0.00             0
ATOM    822    O   1     1       4.476   1.575   3.494  0.00  0.00             0
ATOM    823    O   1     1       6.986   1.645   3.647  0.00  0.00             0
ATOM    824    O   1     1       4.515   6.041   3.693  0.00  0.00             0
ATOM    825    O   1     1       8.326  -0.373   1.435  0.00  0.00             0
ATOM    826    O   1     1       6.031   4.078   1.792  0.00  0.00             0
ATOM    827    O   1     1       4.200   6.997  -0.784  0.00  0.00             0
ATOM    828    O   1     1       6.918   2.594  -0.665  0.00  0.00             0
ATOM    829    O   1     1       9.037   4.235  -0.754  0.00  0.00             0
ATOM    830    O   1     1       6.402  -0.379  -0.754  0.00  0.00             0
ATOM    831    O   1     1       9.073   0.918  -0.577  0.00  0.00             0
ATOM    832    O   1     1       6.587   5.398  -0.413  0.00  0.00             0
ATOM    833    H   1     1       7.976   7.973   2.376  0.00  0.00             0
ATOM    834    H   1     1       5.508   3.957   2.595  0.00  0.00             0
ATOM    835    H   1     1       9.179   6.978  -1.397  0.00  0.00             0
ATOM    836    H   1     1       6.032   2.542  -0.919  0.00  0.00             0
ATOM    837    H   1     1       8.833   4.120  -1.790  0.00  0.00             0
ATOM    838    H   1     1       7.484   8.187  -0.715  0.00  0.00             0
ATOM    839    H   1     1       7.237   5.980  -0.800  0.00  0.00             0
ATOM    840    H   1     1       9.326   1.770  -0.913  0.00  0.00             0
ATOM    841   Al   1     1       0.668  12.971   7.749  0.00  0.00             0
ATOM    842   Al   1     1      -1.940   8.602   7.818  0.00  0.00             0
ATOM    843   Al   1     1      -1.936  14.339   7.804  0.00  0.00             0
ATOM    844   Al   1     1       0.622  10.007   7.791  0.00  0.00             0
ATOM    845   Si   1     1      -3.671  14.313  10.577  0.00  0.00             0
ATOM    846   Si   1     1      -1.185   9.878  10.710  0.00  0.00             0
ATOM    847   Si   1     1      -1.135  15.826  10.639  0.00  0.00             0
ATOM    848   Si   1     1       1.335  11.376  10.517  0.00  0.00             0
ATOM    849    O   1     1       1.644  14.211   8.972  0.00  0.00             0
ATOM    850    O   1     1      -1.162   9.804   8.972  0.00  0.00             0
ATOM    851    O   1     1       1.253  11.379   8.828  0.00  0.00             0
ATOM    852    O   1     1      -1.283  15.811   9.001  0.00  0.00             0
ATOM    853    O   1     1       1.335  12.932  11.029  0.00  0.00             0
ATOM    854    O   1     1      -1.326  17.356  11.021  0.00  0.00             0
ATOM    855    O   1     1       0.336  15.249  10.878  0.00  0.00             0
ATOM    856    O   1     1      -2.471  10.789  10.873  0.00  0.00             0
ATOM    857    O   1     1       0.082  10.719  11.133  0.00  0.00             0
ATOM    858    O   1     1      -2.291  14.873  11.142  0.00  0.00             0
ATOM    859    O   1     1       1.269   8.537   8.954  0.00  0.00             0
ATOM    860    O   1     1      -0.922  13.137   8.971  0.00  0.00             0
ATOM    861    O   1     1       7.633  15.924   6.865  0.00  0.00             0
ATOM    862    O   1     1      -0.158  11.503   6.793  0.00  0.00             0
ATOM    863    O   1     1       2.402  13.168   6.689  0.00  0.00             0
ATOM    864    O   1     1      -0.507   8.718   6.647  0.00  0.00             0
ATOM    865    O   1     1       2.272   9.943   6.888  0.00  0.00             0
ATOM    866    O   1     1      -0.283  14.247   6.672  0.00  0.00             0
ATOM    867    H   1     1       1.034  16.937   9.224  0.00  0.00             0
ATOM    868    H   1     1      -0.653  12.732   9.655  0.00  0.00             0
ATOM    869    H   1     1       1.633  16.278   6.551  0.00  0.00             0
ATOM    870    H   1     1      -0.752  11.568   6.014  0.00  0.00             0
ATOM    871    H   1     1       2.868  12.801   5.872  0.00  0.00             0
ATOM    872    H   1     1      -0.025  17.179   5.822  0.00  0.00             0
ATOM    873    H   1     1       0.009  14.585   5.844  0.00  0.00             0
ATOM    874    H   1     1       1.950   9.993   5.893  0.00  0.00             0
ATOM    875   Al   1     1       2.318  12.904   0.569  0.00  0.00             0
ATOM    876   Al   1     1      -0.213   8.344   0.680  0.00  0.00             0
ATOM    877   Al   1     1      -0.245  14.479   0.434  0.00  0.00             0
ATOM    878   Al   1     1       2.380   9.903   0.582  0.00  0.00             0
ATOM    879   Si   1     1      -1.865  14.374   3.383  0.00  0.00             0
ATOM    880   Si   1     1       0.628   9.799   3.411  0.00  0.00             0
ATOM    881   Si   1     1       0.654  15.864   3.156  0.00  0.00             0
ATOM    882   Si   1     1       3.104  11.333   3.482  0.00  0.00             0
ATOM    883    O   1     1       3.378  14.123   1.695  0.00  0.00             0
ATOM    884    O   1     1       0.734   9.701   1.850  0.00  0.00             0
ATOM    885    O   1     1       2.969  11.414   1.863  0.00  0.00             0
ATOM    886    O   1     1       0.499  15.856   1.621  0.00  0.00             0
ATOM    887    O   1     1       3.178  12.836   3.917  0.00  0.00             0
ATOM    888    O   1     1       0.664  17.311   3.629  0.00  0.00             0
ATOM    889    O   1     1       1.935  15.197   3.655  0.00  0.00             0
ATOM    890    O   1     1      -0.689  10.621   3.767  0.00  0.00             0
ATOM    891    O   1     1       1.884  10.517   3.996  0.00  0.00             0
ATOM    892    O   1     1      -0.582  15.117   3.741  0.00  0.00             0
ATOM    893    O   1     1       3.251   8.530   1.664  0.00  0.00             0
ATOM    894    O   1     1       0.643  12.989   1.619  0.00  0.00             0
ATOM    895    O   1     1       9.398  15.913  -0.532  0.00  0.00             0
ATOM    896    O   1     1       1.594  11.308  -0.513  0.00  0.00             0
ATOM    897    O   1     1       4.091  13.074  -0.633  0.00  0.00             0
ATOM    898    O   1     1       1.252   8.588  -0.430  0.00  0.00             0
ATOM    899    O   1     1       3.979   9.765  -0.378  0.00  0.00             0
ATOM    900    O   1     1       1.563  14.345  -0.489  0.00  0.00             0
ATOM    901    H   1     1       2.715  16.918   1.578  0.00  0.00             0
ATOM    902    H   1     1       0.214  12.340   2.120  0.00  0.00             0
ATOM    903    H   1     1       4.009  15.698  -1.491  0.00  0.00             0
ATOM    904    H   1     1       1.224  11.804  -1.233  0.00  0.00             0
ATOM    905    H   1     1       4.692  12.623  -1.204  0.00  0.00             0
ATOM    906    H   1     1       1.599  17.122  -1.431  0.00  0.00             0
ATOM    907    H   1     1       2.316  15.117  -0.518  0.00  0.00             0
ATOM    908    H   1     1       4.541  10.500  -0.889  0.00  0.00             0
ATOM    909   Al   1     1       0.505   3.849   7.589  0.00  0.00             0
ATOM    910   Al   1     1      -2.017  -0.624   7.808  0.00  0.00             0
ATOM    911   Al   1     1      -2.070   5.549   7.647  0.00  0.00             0
ATOM    912   Al   1     1       0.540   1.002   7.762  0.00  0.00             0
ATOM    913   Si   1     1      -3.725   5.459  10.474  0.00  0.00             0
ATOM    914   Si   1     1      -1.209   0.880  10.581  0.00  0.00             0
ATOM    915   Si   1     1      -1.192   6.931  10.550  0.00  0.00             0
ATOM    916   Si   1     1       1.259   2.367  10.498  0.00  0.00             0
ATOM    917    O   1     1       1.451   5.256   8.864  0.00  0.00             0
ATOM    918    O   1     1      -1.098   0.666   8.966  0.00  0.00             0
ATOM    919    O   1     1       1.140   2.416   8.909  0.00  0.00             0
ATOM    920    O   1     1      -1.256   7.131   8.947  0.00  0.00             0
ATOM    921    O   1     1       1.328   3.849  10.914  0.00  0.00             0
ATOM    922    O   1     1      -1.185   8.379  11.130  0.00  0.00             0
ATOM    923    O   1     1       0.149   6.242  10.855  0.00  0.00             0
ATOM    924    O   1     1      -2.491   1.783  10.794  0.00  0.00             0
ATOM    925    O   1     1       0.058   1.572  11.023  0.00  0.00             0
ATOM    926    O   1     1      -2.417   6.114  11.014  0.00  0.00             0
ATOM    927    O   1     1       1.615  -0.301   8.643  0.00  0.00             0
ATOM    928    O   1     1      -1.126   3.923   8.846  0.00  0.00             0
ATOM    929    O   1     1       7.514   7.121   6.743  0.00  0.00             0
ATOM    930    O   1     1      -0.137   2.432   6.604  0.00  0.00             0
ATOM    931    O   1     1       2.211   4.307   6.588  0.00  0.00             0
ATOM    932    O   1     1      -0.372  -0.373   6.579  0.00  0.00             0
ATOM    933    O   1     1       2.351   0.837   6.527  0.00  0.00             0
ATOM    934    O   1     1      -0.464   5.195   6.586  0.00  0.00             0
ATOM    935    H   1     1       0.749   7.733   8.851  0.00  0.00             0
ATOM    936    H   1     1      -1.706   3.204   9.122  0.00  0.00             0
ATOM    937    H   1     1       1.436   7.095   6.600  0.00  0.00             0
ATOM    938    H   1     1      -1.060   1.977   6.480  0.00  0.00             0
ATOM    939    H   1     1       2.480   3.974   5.698  0.00  0.00             0
ATOM    940    H   1     1      -0.073   8.347   5.663  0.00  0.00             0
ATOM    941    H   1     1      -0.502   5.397   5.554  0.00  0.00             0
ATOM    942    H   1     1       2.924   0.952   5.782  0.00  0.00             0
ATOM    943   Al   1     1       2.310   3.998   0.391  0.00  0.00             0
ATOM    944   Al   1     1      -0.308  -0.407   0.288  0.00  0.00             0
ATOM    945   Al   1     1      -0.216   5.456   0.551  0.00  0.00             0
ATOM    946   Al   1     1       2.216   1.110   0.455  0.00  0.00             0
ATOM    947   Si   1     1      -1.946   5.294   3.223  0.00  0.00             0
ATOM    948   Si   1     1       0.534   0.990   3.202  0.00  0.00             0
ATOM    949   Si   1     1       0.556   6.846   3.336  0.00  0.00             0
ATOM    950   Si   1     1       3.117   2.389   3.300  0.00  0.00             0
ATOM    951    O   1     1       3.372   5.175   1.505  0.00  0.00             0
ATOM    952    O   1     1       0.608   0.894   1.563  0.00  0.00             0
ATOM    953    O   1     1       2.939   2.518   1.599  0.00  0.00             0
ATOM    954    O   1     1       0.306   6.938   1.660  0.00  0.00             0
ATOM    955    O   1     1       3.214   3.845   3.631  0.00  0.00             0
ATOM    956    O   1     1       0.541   8.292   3.941  0.00  0.00             0
ATOM    957    O   1     1       1.981   6.117   3.405  0.00  0.00             0
ATOM    958    O   1     1      -0.698   1.713   3.605  0.00  0.00             0
ATOM    959    O   1     1       1.827   1.707   3.726  0.00  0.00             0
ATOM    960    O   1     1      -0.603   5.977   3.781  0.00  0.00             0
ATOM    961    O   1     1       3.190  -0.286   1.365  0.00  0.00             0
ATOM    962    O   1     1       0.690   3.930   1.544  0.00  0.00             0
ATOM    963    O   1     1       9.335   7.003  -0.522  0.00  0.00             0
ATOM    964    O   1     1       1.517   2.480  -0.561  0.00  0.00             0
ATOM    965    O   1     1       3.964   4.197  -0.760  0.00  0.00             0
ATOM    966    O   1     1       1.345  -0.209  -0.597  0.00  0.00             0
ATOM    967    O   1     1       3.915   0.849  -0.777  0.00  0.00             0
ATOM    968    O   1     1       1.506   5.393  -0.389  0.00  0.00             0
ATOM    969    H   1     1       3.011   7.670   2.205  0.00  0.00             0
ATOM    970    H   1     1       0.363   3.052   1.843  0.00  0.00             0
ATOM    971    H   1     1       4.038   7.300  -1.806  0.00  0.00             0
ATOM    972    H   1     1       0.592   2.611  -0.798  0.00  0.00             0
ATOM    973    H   1     1       3.807   3.460  -1.360  0.00  0.00             0
ATOM    974    H   1     1       1.907   8.404  -1.053  0.00  0.00             0
ATOM    975    H   1     1       2.141   6.021  -0.615  0.00  0.00             0
ATOM    976    H   1     1       4.187   1.021  -1.718  0.00  0.00             0
END
