# Supplementary material for: Competing Nuclear Quantum Effects and Hydrogen-Bond Jumps in Hydrated Kaolinite
Source: J Phys Chem Lett. 2023 Feb 6;14(6):1542–7. doi: 10.1021/acs.jpclett.2c03896 (PMC9940297; doi:10.1021/acs.jpclett.2c03896)
Supplement: Supplementary file 1 — jz2c03896_si_001.zip [file jz2c03896_si_001.zip › Clay_NQEs_HBond_Jumps_SI/silica-surface/QM/equil-2/init.18.pdb]

TITLE     Step:       20000  Bead:      18 positions{angstrom}  cell{angstrom}
CRYST1   10.307   17.884   76.812  91.93 105.05  89.80 P 1           1
ATOM      1   Al   1     1      -9.060   1.818  43.577  0.00  0.00             0
ATOM      2   Al   1     1      -6.438   6.316  43.470  0.00  0.00             0
ATOM      3   Al   1     1      -6.364   0.280  43.285  0.00  0.00             0
ATOM      4   Al   1     1      -8.961   4.853  43.441  0.00  0.00             0
ATOM      5   Si   1     1      -4.719   0.522  40.519  0.00  0.00             0
ATOM      6   Si   1     1      -7.290   4.940  40.775  0.00  0.00             0
ATOM      7   Si   1     1      -7.174  -1.122  40.606  0.00  0.00             0
ATOM      8   Si   1     1      -9.774   3.340  40.768  0.00  0.00             0
ATOM      9    O   1     1     -10.100   0.460  42.210  0.00  0.00             0
ATOM     10    O   1     1      -7.428   5.067  42.394  0.00  0.00             0
ATOM     11    O   1     1      -9.621   3.203  42.375  0.00  0.00             0
ATOM     12    O   1     1      -7.009  -1.248  42.180  0.00  0.00             0
ATOM     13    O   1     1      -9.840   1.862  40.142  0.00  0.00             0
ATOM     14    O   1     1      -7.193  -2.616  40.065  0.00  0.00             0
ATOM     15    O   1     1      -8.602  -0.402  40.331  0.00  0.00             0
ATOM     16    O   1     1      -6.015   4.113  40.323  0.00  0.00             0
ATOM     17    O   1     1      -8.633   4.198  40.255  0.00  0.00             0
ATOM     18    O   1     1      -6.059  -0.199  40.048  0.00  0.00             0
ATOM     19    O   1     1      -9.975   5.984  42.435  0.00  0.00             0
ATOM     20    O   1     1      -7.411   1.588  42.208  0.00  0.00             0
ATOM     21    O   1     1      -5.715  -1.282  44.260  0.00  0.00             0
ATOM     22    O   1     1      -8.111   3.310  44.444  0.00  0.00             0
ATOM     23    O   1     1     -10.568   1.588  44.582  0.00  0.00             0
ATOM     24    O   1     1      -8.161   6.065  44.629  0.00  0.00             0
ATOM     25    O   1     1     -10.643   5.002  44.617  0.00  0.00             0
ATOM     26    O   1     1      -8.025   0.450  44.430  0.00  0.00             0
ATOM     27    H   1     1      -9.255  -1.982  42.478  0.00  0.00             0
ATOM     28    H   1     1      -7.013   2.099  41.530  0.00  0.00             0
ATOM     29    H   1     1     -10.656  -1.760  45.257  0.00  0.00             0
ATOM     30    H   1     1      -7.186   3.286  44.271  0.00  0.00             0
ATOM     31    H   1     1     -10.878   1.978  45.459  0.00  0.00             0
ATOM     32    H   1     1      -8.057  -2.289  45.114  0.00  0.00             0
ATOM     33    H   1     1      -8.348  -0.472  44.858  0.00  0.00             0
ATOM     34    H   1     1     -10.683   4.691  45.548  0.00  0.00             0
ATOM     35   Al   1     1     -11.013   1.624  50.866  0.00  0.00             0
ATOM     36   Al   1     1      -8.252   5.935  50.892  0.00  0.00             0
ATOM     37   Al   1     1      -8.329   0.154  50.689  0.00  0.00             0
ATOM     38   Al   1     1     -10.852   4.685  50.866  0.00  0.00             0
ATOM     39   Si   1     1      -6.359   0.134  47.962  0.00  0.00             0
ATOM     40   Si   1     1      -9.131   4.695  48.177  0.00  0.00             0
ATOM     41   Si   1     1      -9.041  -1.252  47.953  0.00  0.00             0
ATOM     42   Si   1     1     -11.671   3.171  48.090  0.00  0.00             0
ATOM     43    O   1     1     -11.737   0.404  49.638  0.00  0.00             0
ATOM     44    O   1     1      -9.241   4.862  49.707  0.00  0.00             0
ATOM     45    O   1     1     -11.462   3.236  49.766  0.00  0.00             0
ATOM     46    O   1     1      -8.915  -1.318  49.648  0.00  0.00             0
ATOM     47    O   1     1     -11.596   1.789  47.480  0.00  0.00             0
ATOM     48    O   1     1      -9.337  -2.815  47.554  0.00  0.00             0
ATOM     49    O   1     1     -10.287  -0.555  47.657  0.00  0.00             0
ATOM     50    O   1     1      -7.884   3.750  47.847  0.00  0.00             0
ATOM     51    O   1     1     -10.391   4.079  47.650  0.00  0.00             0
ATOM     52    O   1     1      -7.778  -0.519  47.488  0.00  0.00             0
ATOM     53    O   1     1     -11.879   6.159  49.850  0.00  0.00             0
ATOM     54    O   1     1      -9.077   1.505  49.554  0.00  0.00             0
ATOM     55    O   1     1      -7.735  -1.548  51.922  0.00  0.00             0
ATOM     56    O   1     1     -10.056   3.153  52.138  0.00  0.00             0
ATOM     57    O   1     1     -12.539   1.575  51.849  0.00  0.00             0
ATOM     58    O   1     1      -9.832   6.046  51.983  0.00  0.00             0
ATOM     59    O   1     1     -12.500   4.726  51.949  0.00  0.00             0
ATOM     60    O   1     1      -9.974   0.364  51.964  0.00  0.00             0
ATOM     61    H   1     1     -11.406  -2.285  49.129  0.00  0.00             0
ATOM     62    H   1     1      -8.577   2.316  49.293  0.00  0.00             0
ATOM     63    H   1     1     -12.058  -1.250  52.468  0.00  0.00             0
ATOM     64    H   1     1      -9.945   3.236  53.082  0.00  0.00             0
ATOM     65    H   1     1     -13.450   1.531  52.305  0.00  0.00             0
ATOM     66    H   1     1      -9.983  -2.693  52.622  0.00  0.00             0
ATOM     67    H   1     1     -10.166   0.032  52.830  0.00  0.00             0
ATOM     68    H   1     1     -12.725   3.880  52.562  0.00  0.00             0
ATOM     69   Al   1     1      -8.960  10.636  43.643  0.00  0.00             0
ATOM     70   Al   1     1      -6.565  15.128  43.262  0.00  0.00             0
ATOM     71   Al   1     1      -6.377   9.378  43.349  0.00  0.00             0
ATOM     72   Al   1     1      -9.094  13.571  43.561  0.00  0.00             0
ATOM     73   Si   1     1      -4.574   9.380  40.675  0.00  0.00             0
ATOM     74   Si   1     1      -7.190  13.785  40.653  0.00  0.00             0
ATOM     75   Si   1     1      -7.224   7.939  40.720  0.00  0.00             0
ATOM     76   Si   1     1      -9.698  12.310  40.693  0.00  0.00             0
ATOM     77    O   1     1      -9.973   9.606  42.224  0.00  0.00             0
ATOM     78    O   1     1      -7.343  13.834  42.315  0.00  0.00             0
ATOM     79    O   1     1      -9.668  12.248  42.269  0.00  0.00             0
ATOM     80    O   1     1      -7.036   7.936  42.325  0.00  0.00             0
ATOM     81    O   1     1      -9.824  10.838  39.991  0.00  0.00             0
ATOM     82    O   1     1      -7.295   6.439  40.356  0.00  0.00             0
ATOM     83    O   1     1      -8.443   8.579  40.382  0.00  0.00             0
ATOM     84    O   1     1      -5.833  13.028  40.273  0.00  0.00             0
ATOM     85    O   1     1      -8.441  12.980  40.093  0.00  0.00             0
ATOM     86    O   1     1      -5.935   8.613  40.241  0.00  0.00             0
ATOM     87    O   1     1      -9.832  15.111  42.430  0.00  0.00             0
ATOM     88    O   1     1      -7.441  10.773  42.470  0.00  0.00             0
ATOM     89    O   1     1      -5.786   7.778  44.462  0.00  0.00             0
ATOM     90    O   1     1      -8.343  12.211  44.582  0.00  0.00             0
ATOM     91    O   1     1     -10.491  10.287  44.692  0.00  0.00             0
ATOM     92    O   1     1      -8.081  15.123  44.438  0.00  0.00             0
ATOM     93    O   1     1     -10.563  13.627  44.575  0.00  0.00             0
ATOM     94    O   1     1      -7.950   9.370  44.607  0.00  0.00             0
ATOM     95    H   1     1      -9.565   6.338  41.646  0.00  0.00             0
ATOM     96    H   1     1      -6.912  11.622  42.224  0.00  0.00             0
ATOM     97    H   1     1     -10.104   7.999  45.453  0.00  0.00             0
ATOM     98    H   1     1      -7.727  12.037  45.311  0.00  0.00             0
ATOM     99    H   1     1     -10.981  10.911  45.296  0.00  0.00             0
ATOM    100    H   1     1      -8.433   5.986  45.511  0.00  0.00             0
ATOM    101    H   1     1      -7.938   8.588  45.238  0.00  0.00             0
ATOM    102    H   1     1     -10.463  13.271  45.435  0.00  0.00             0
ATOM    103   Al   1     1     -10.747  10.579  50.885  0.00  0.00             0
ATOM    104   Al   1     1      -8.348  15.052  50.794  0.00  0.00             0
ATOM    105   Al   1     1      -8.217   8.981  50.735  0.00  0.00             0
ATOM    106   Al   1     1     -10.933  13.462  50.726  0.00  0.00             0
ATOM    107   Si   1     1      -6.449   9.154  47.707  0.00  0.00             0
ATOM    108   Si   1     1      -9.163  13.653  47.996  0.00  0.00             0
ATOM    109   Si   1     1      -8.951   7.618  47.927  0.00  0.00             0
ATOM    110   Si   1     1     -11.543  11.954  48.010  0.00  0.00             0
ATOM    111    O   1     1     -11.822   9.161  49.484  0.00  0.00             0
ATOM    112    O   1     1      -9.328  13.652  49.619  0.00  0.00             0
ATOM    113    O   1     1     -11.535  12.047  49.548  0.00  0.00             0
ATOM    114    O   1     1      -8.769   7.594  49.488  0.00  0.00             0
ATOM    115    O   1     1     -11.428  10.556  47.446  0.00  0.00             0
ATOM    116    O   1     1      -8.834   6.165  47.483  0.00  0.00             0
ATOM    117    O   1     1     -10.354   8.171  47.752  0.00  0.00             0
ATOM    118    O   1     1      -7.771  12.965  47.590  0.00  0.00             0
ATOM    119    O   1     1     -10.383  12.848  47.438  0.00  0.00             0
ATOM    120    O   1     1      -7.748   8.432  47.320  0.00  0.00             0
ATOM    121    O   1     1     -11.765  14.919  49.539  0.00  0.00             0
ATOM    122    O   1     1      -9.334  10.336  49.502  0.00  0.00             0
ATOM    123    O   1     1      -7.664   7.525  51.924  0.00  0.00             0
ATOM    124    O   1     1     -10.168  11.914  52.007  0.00  0.00             0
ATOM    125    O   1     1     -12.398  10.299  51.854  0.00  0.00             0
ATOM    126    O   1     1      -9.897  14.836  51.815  0.00  0.00             0
ATOM    127    O   1     1     -12.502  13.693  51.740  0.00  0.00             0
ATOM    128    O   1     1      -9.950   8.992  51.812  0.00  0.00             0
ATOM    129    H   1     1     -11.320   7.041  49.770  0.00  0.00             0
ATOM    130    H   1     1      -9.051  10.617  48.718  0.00  0.00             0
ATOM    131    H   1     1     -12.946   7.508  53.036  0.00  0.00             0
ATOM    132    H   1     1      -9.841  11.551  52.998  0.00  0.00             0
ATOM    133    H   1     1     -12.898  10.995  52.335  0.00  0.00             0
ATOM    134    H   1     1     -10.133   6.246  52.985  0.00  0.00             0
ATOM    135    H   1     1     -10.398   8.175  51.903  0.00  0.00             0
ATOM    136    H   1     1     -12.864  13.244  52.449  0.00  0.00             0
ATOM    137   Al   1     1      -3.818   1.752  43.477  0.00  0.00             0
ATOM    138   Al   1     1      -1.273   6.187  43.612  0.00  0.00             0
ATOM    139   Al   1     1      -1.235   0.276  43.458  0.00  0.00             0
ATOM    140   Al   1     1      -3.851   4.786  43.487  0.00  0.00             0
ATOM    141   Si   1     1       0.416   0.368  40.619  0.00  0.00             0
ATOM    142   Si   1     1      -2.163   4.811  40.834  0.00  0.00             0
ATOM    143   Si   1     1      -2.127  -1.146  40.596  0.00  0.00             0
ATOM    144   Si   1     1      -4.717   3.452  40.692  0.00  0.00             0
ATOM    145    O   1     1      -4.749   0.475  42.214  0.00  0.00             0
ATOM    146    O   1     1      -2.261   5.005  42.448  0.00  0.00             0
ATOM    147    O   1     1      -4.486   3.425  42.314  0.00  0.00             0
ATOM    148    O   1     1      -2.019  -1.205  42.166  0.00  0.00             0
ATOM    149    O   1     1      -4.762   2.014  40.279  0.00  0.00             0
ATOM    150    O   1     1      -2.111  -2.548  40.062  0.00  0.00             0
ATOM    151    O   1     1      -3.432  -0.332  40.271  0.00  0.00             0
ATOM    152    O   1     1      -0.835   3.948  40.455  0.00  0.00             0
ATOM    153    O   1     1      -3.347   4.095  40.267  0.00  0.00             0
ATOM    154    O   1     1      -0.925  -0.313  40.053  0.00  0.00             0
ATOM    155    O   1     1      -4.813   6.232  42.443  0.00  0.00             0
ATOM    156    O   1     1      -2.214   1.662  42.269  0.00  0.00             0
ATOM    157    O   1     1     -10.991  -1.384  44.441  0.00  0.00             0
ATOM    158    O   1     1      -3.064   3.306  44.435  0.00  0.00             0
ATOM    159    O   1     1      -5.461   1.698  44.421  0.00  0.00             0
ATOM    160    O   1     1      -2.911   6.139  44.649  0.00  0.00             0
ATOM    161    O   1     1      -5.488   4.913  44.523  0.00  0.00             0
ATOM    162    O   1     1      -2.911   0.452  44.358  0.00  0.00             0
ATOM    163    H   1     1      -4.360  -1.843  42.060  0.00  0.00             0
ATOM    164    H   1     1      -2.228   2.014  41.463  0.00  0.00             0
ATOM    165    H   1     1      -4.876  -1.582  44.416  0.00  0.00             0
ATOM    166    H   1     1      -2.268   3.090  44.840  0.00  0.00             0
ATOM    167    H   1     1      -6.039   1.967  45.075  0.00  0.00             0
ATOM    168    H   1     1      -2.896  -3.272  45.321  0.00  0.00             0
ATOM    169    H   1     1      -3.010  -0.488  44.742  0.00  0.00             0
ATOM    170    H   1     1      -5.277   4.410  45.269  0.00  0.00             0
ATOM    171   Al   1     1      -5.650   1.492  50.871  0.00  0.00             0
ATOM    172   Al   1     1      -3.042   6.141  50.786  0.00  0.00             0
ATOM    173   Al   1     1      -3.088  -0.174  50.625  0.00  0.00             0
ATOM    174   Al   1     1      -5.664   4.628  50.895  0.00  0.00             0
ATOM    175   Si   1     1      -1.347   0.302  47.955  0.00  0.00             0
ATOM    176   Si   1     1      -4.017   4.781  48.040  0.00  0.00             0
ATOM    177   Si   1     1      -3.813  -1.399  47.763  0.00  0.00             0
ATOM    178   Si   1     1      -6.526   3.132  48.111  0.00  0.00             0
ATOM    179    O   1     1      -6.611   0.208  49.673  0.00  0.00             0
ATOM    180    O   1     1      -4.160   4.962  49.591  0.00  0.00             0
ATOM    181    O   1     1      -6.274   2.978  49.696  0.00  0.00             0
ATOM    182    O   1     1      -3.649  -1.485  49.484  0.00  0.00             0
ATOM    183    O   1     1      -6.282   1.648  47.543  0.00  0.00             0
ATOM    184    O   1     1      -3.743  -2.828  47.211  0.00  0.00             0
ATOM    185    O   1     1      -5.116  -0.702  47.591  0.00  0.00             0
ATOM    186    O   1     1      -2.756   3.917  47.897  0.00  0.00             0
ATOM    187    O   1     1      -5.323   4.021  47.554  0.00  0.00             0
ATOM    188    O   1     1      -2.564  -0.521  47.463  0.00  0.00             0
ATOM    189    O   1     1      -6.603   5.839  49.875  0.00  0.00             0
ATOM    190    O   1     1      -3.915   1.408  49.719  0.00  0.00             0
ATOM    191    O   1     1     -12.666  -1.381  51.730  0.00  0.00             0
ATOM    192    O   1     1      -5.081   3.050  51.988  0.00  0.00             0
ATOM    193    O   1     1      -7.409   1.403  51.981  0.00  0.00             0
ATOM    194    O   1     1      -4.871   5.871  52.050  0.00  0.00             0
ATOM    195    O   1     1      -7.312   4.711  51.901  0.00  0.00             0
ATOM    196    O   1     1      -4.779   0.257  51.889  0.00  0.00             0
ATOM    197    H   1     1      -6.464  -2.178  49.650  0.00  0.00             0
ATOM    198    H   1     1      -4.040   2.311  49.108  0.00  0.00             0
ATOM    199    H   1     1      -7.243  -1.242  52.688  0.00  0.00             0
ATOM    200    H   1     1      -4.835   2.398  52.654  0.00  0.00             0
ATOM    201    H   1     1      -7.990   2.157  52.182  0.00  0.00             0
ATOM    202    H   1     1      -5.380  -2.429  52.266  0.00  0.00             0
ATOM    203    H   1     1      -4.419  -0.498  52.369  0.00  0.00             0
ATOM    204    H   1     1      -7.503   4.196  52.720  0.00  0.00             0
ATOM    205   Al   1     1      -3.684  10.849  43.366  0.00  0.00             0
ATOM    206   Al   1     1      -1.370  15.245  43.213  0.00  0.00             0
ATOM    207   Al   1     1      -1.277   9.114  43.545  0.00  0.00             0
ATOM    208   Al   1     1      -3.925  13.724  43.326  0.00  0.00             0
ATOM    209   Si   1     1       0.539   9.446  40.624  0.00  0.00             0
ATOM    210   Si   1     1      -1.981  13.782  40.504  0.00  0.00             0
ATOM    211   Si   1     1      -1.985   7.813  40.772  0.00  0.00             0
ATOM    212   Si   1     1      -4.527  12.322  40.539  0.00  0.00             0
ATOM    213    O   1     1      -4.724   9.555  42.243  0.00  0.00             0
ATOM    214    O   1     1      -2.177  13.942  42.206  0.00  0.00             0
ATOM    215    O   1     1      -4.410  12.261  42.183  0.00  0.00             0
ATOM    216    O   1     1      -1.826   7.759  42.361  0.00  0.00             0
ATOM    217    O   1     1      -4.577  10.795  40.204  0.00  0.00             0
ATOM    218    O   1     1      -2.000   6.304  40.267  0.00  0.00             0
ATOM    219    O   1     1      -3.331   8.398  40.415  0.00  0.00             0
ATOM    220    O   1     1      -0.687  13.070  40.375  0.00  0.00             0
ATOM    221    O   1     1      -3.191  12.990  40.040  0.00  0.00             0
ATOM    222    O   1     1      -0.807   8.584  40.297  0.00  0.00             0
ATOM    223    O   1     1      -4.691  15.018  42.221  0.00  0.00             0
ATOM    224    O   1     1      -2.225  10.573  42.275  0.00  0.00             0
ATOM    225    O   1     1     -10.802   7.666  44.696  0.00  0.00             0
ATOM    226    O   1     1      -2.939  12.236  44.398  0.00  0.00             0
ATOM    227    O   1     1      -5.409  10.612  44.515  0.00  0.00             0
ATOM    228    O   1     1      -2.862  15.034  44.479  0.00  0.00             0
ATOM    229    O   1     1      -5.400  13.796  44.583  0.00  0.00             0
ATOM    230    O   1     1      -2.843   9.340  44.507  0.00  0.00             0
ATOM    231    H   1     1      -4.405   7.055  42.025  0.00  0.00             0
ATOM    232    H   1     1      -1.805  10.948  41.550  0.00  0.00             0
ATOM    233    H   1     1      -4.822   7.793  44.896  0.00  0.00             0
ATOM    234    H   1     1      -2.154  12.752  44.492  0.00  0.00             0
ATOM    235    H   1     1      -5.510  10.786  45.601  0.00  0.00             0
ATOM    236    H   1     1      -3.094   5.781  45.488  0.00  0.00             0
ATOM    237    H   1     1      -3.005   8.890  45.434  0.00  0.00             0
ATOM    238    H   1     1      -5.687  13.321  45.412  0.00  0.00             0
ATOM    239   Al   1     1      -5.617  10.431  50.488  0.00  0.00             0
ATOM    240   Al   1     1      -3.130  14.975  50.625  0.00  0.00             0
ATOM    241   Al   1     1      -3.070   9.053  50.753  0.00  0.00             0
ATOM    242   Al   1     1      -5.709  13.515  50.645  0.00  0.00             0
ATOM    243   Si   1     1      -1.295   9.070  47.936  0.00  0.00             0
ATOM    244   Si   1     1      -3.866  13.593  47.774  0.00  0.00             0
ATOM    245   Si   1     1      -3.896   7.691  47.890  0.00  0.00             0
ATOM    246   Si   1     1      -6.489  12.208  47.887  0.00  0.00             0
ATOM    247    O   1     1      -6.579   9.312  49.468  0.00  0.00             0
ATOM    248    O   1     1      -4.031  13.717  49.342  0.00  0.00             0
ATOM    249    O   1     1      -6.182  12.000  49.517  0.00  0.00             0
ATOM    250    O   1     1      -3.805   7.636  49.572  0.00  0.00             0
ATOM    251    O   1     1      -6.422  10.722  47.314  0.00  0.00             0
ATOM    252    O   1     1      -3.908   6.143  47.385  0.00  0.00             0
ATOM    253    O   1     1      -5.190   8.439  47.565  0.00  0.00             0
ATOM    254    O   1     1      -2.603  12.706  47.562  0.00  0.00             0
ATOM    255    O   1     1      -5.271  13.007  47.303  0.00  0.00             0
ATOM    256    O   1     1      -2.656   8.496  47.429  0.00  0.00             0
ATOM    257    O   1     1      -6.575  14.964  49.639  0.00  0.00             0
ATOM    258    O   1     1      -3.990  10.509  49.557  0.00  0.00             0
ATOM    259    O   1     1     -12.872   7.629  52.076  0.00  0.00             0
ATOM    260    O   1     1      -4.996  12.225  51.735  0.00  0.00             0
ATOM    261    O   1     1      -7.349  10.335  51.752  0.00  0.00             0
ATOM    262    O   1     1      -4.732  14.876  51.727  0.00  0.00             0
ATOM    263    O   1     1      -7.408  13.555  51.491  0.00  0.00             0
ATOM    264    O   1     1      -4.863   9.165  51.704  0.00  0.00             0
ATOM    265    H   1     1      -6.420   6.691  49.558  0.00  0.00             0
ATOM    266    H   1     1      -3.386  11.237  49.398  0.00  0.00             0
ATOM    267    H   1     1      -7.316   7.448  52.799  0.00  0.00             0
ATOM    268    H   1     1      -4.793  12.110  52.685  0.00  0.00             0
ATOM    269    H   1     1      -7.605  11.145  52.202  0.00  0.00             0
ATOM    270    H   1     1      -4.302   6.171  52.933  0.00  0.00             0
ATOM    271    H   1     1      -5.031   8.399  52.290  0.00  0.00             0
ATOM    272    H   1     1      -8.096  12.762  51.148  0.00  0.00             0
ATOM    273    O   1     1      -9.278   0.748  31.771  0.00  0.00             0
ATOM    274    H   1     1      -8.895   0.122  31.116  0.00  0.00             0
ATOM    275    H   1     1       1.459   1.604  31.564  0.00  0.00             0
ATOM    276    O   1     1      -7.529   2.878  31.134  0.00  0.00             0
ATOM    277    H   1     1      -6.647   3.228  31.160  0.00  0.00             0
ATOM    278    H   1     1       2.386   3.457  31.735  0.00  0.00             0
ATOM    279    O   1     1       4.944   6.855  30.164  0.00  0.00             0
ATOM    280    H   1     1      -4.569   7.175  29.827  0.00  0.00             0
ATOM    281    H   1     1       4.584   7.666  30.587  0.00  0.00             0
ATOM    282    O   1     1      -2.968   9.689  28.378  0.00  0.00             0
ATOM    283    H   1     1      -3.026   8.738  28.465  0.00  0.00             0
ATOM    284    H   1     1       8.150  10.008  28.779  0.00  0.00             0
ATOM    285    O   1     1      -5.629  10.272  29.738  0.00  0.00             0
ATOM    286    H   1     1      -4.623  10.066  29.272  0.00  0.00             0
ATOM    287    H   1     1       4.848  10.894  30.354  0.00  0.00             0
ATOM    288    O   1     1     -11.735  17.996  31.768  0.00  0.00             0
ATOM    289    H   1     1     -10.907  18.164  31.798  0.00  0.00             0
ATOM    290    H   1     1      -1.988  18.640  31.388  0.00  0.00             0
ATOM    291    O   1     1      -4.490   0.597  30.487  0.00  0.00             0
ATOM    292    H   1     1      -4.188   1.102  29.670  0.00  0.00             0
ATOM    293    H   1     1      -4.083   1.089  31.290  0.00  0.00             0
ATOM    294    O   1     1      -4.913   4.278  30.783  0.00  0.00             0
ATOM    295    H   1     1      -4.557   3.844  29.933  0.00  0.00             0
ATOM    296    H   1     1      -4.865   5.235  30.627  0.00  0.00             0
ATOM    297    O   1     1      -3.009   6.817  28.414  0.00  0.00             0
ATOM    298    H   1     1      -2.616   7.076  27.582  0.00  0.00             0
ATOM    299    H   1     1      -2.368   6.301  28.908  0.00  0.00             0
ATOM    300    O   1     1      -0.208  11.446  29.576  0.00  0.00             0
ATOM    301    H   1     1       0.320  11.094  28.987  0.00  0.00             0
ATOM    302    H   1     1      -0.422  12.269  29.570  0.00  0.00             0
ATOM    303    O   1     1      -3.860  14.205  28.081  0.00  0.00             0
ATOM    304    H   1     1      -4.589  14.850  27.825  0.00  0.00             0
ATOM    305    H   1     1      -4.073  14.054  29.111  0.00  0.00             0
ATOM    306    O   1     1      -5.974  16.069  31.646  0.00  0.00             0
ATOM    307    H   1     1      -5.699  16.810  31.321  0.00  0.00             0
ATOM    308    H   1     1      -5.700  16.278  32.673  0.00  0.00             0
ATOM    309    O   1     1       0.228   3.857  30.199  0.00  0.00             0
ATOM    310    H   1     1      -0.271   3.252  29.543  0.00  0.00             0
ATOM    311    H   1     1       1.103   3.593  30.084  0.00  0.00             0
ATOM    312    O   1     1       3.635   4.523  26.520  0.00  0.00             0
ATOM    313    H   1     1       2.963   5.048  25.937  0.00  0.00             0
ATOM    314    H   1     1       3.637   5.105  27.185  0.00  0.00             0
ATOM    315    O   1     1      -0.437   6.543  29.738  0.00  0.00             0
ATOM    316    H   1     1      -0.076   5.666  29.816  0.00  0.00             0
ATOM    317    H   1     1      -0.299   7.019  30.566  0.00  0.00             0
ATOM    318    O   1     1       1.179  11.209  27.460  0.00  0.00             0
ATOM    319    H   1     1       0.590  10.739  26.871  0.00  0.00             0
ATOM    320    H   1     1       1.682  10.436  27.272  0.00  0.00             0
ATOM    321    O   1     1       2.039  11.384  31.133  0.00  0.00             0
ATOM    322    H   1     1       1.830  10.355  31.077  0.00  0.00             0
ATOM    323    H   1     1       1.182  11.724  30.557  0.00  0.00             0
ATOM    324    O   1     1      -1.778  15.057  31.823  0.00  0.00             0
ATOM    325    H   1     1      -1.764  16.054  31.563  0.00  0.00             0
ATOM    326    H   1     1      -2.445  14.739  31.166  0.00  0.00             0
ATOM    327    O   1     1      -9.387  17.342  34.335  0.00  0.00             0
ATOM    328    H   1     1      -9.478  17.734  33.487  0.00  0.00             0
ATOM    329    H   1     1       0.279  -0.112  34.900  0.00  0.00             0
ATOM    330    O   1     1      -8.432   4.387  33.351  0.00  0.00             0
ATOM    331    H   1     1      -7.883   4.437  34.194  0.00  0.00             0
ATOM    332    H   1     1       2.227   5.164  32.666  0.00  0.00             0
ATOM    333    O   1     1       2.423   6.314  31.504  0.00  0.00             0
ATOM    334    H   1     1      -7.382   6.172  30.687  0.00  0.00             0
ATOM    335    H   1     1       3.040   6.847  32.061  0.00  0.00             0
ATOM    336    O   1     1      -9.744  11.830  33.406  0.00  0.00             0
ATOM    337    H   1     1      -9.337  11.880  32.531  0.00  0.00             0
ATOM    338    H   1     1       0.378  12.753  33.450  0.00  0.00             0
ATOM    339    O   1     1       3.009  11.926  35.215  0.00  0.00             0
ATOM    340    H   1     1      -6.268  12.153  35.077  0.00  0.00             0
ATOM    341    H   1     1       2.659  12.597  34.604  0.00  0.00             0
ATOM    342    O   1     1     -10.385  14.609  33.861  0.00  0.00             0
ATOM    343    H   1     1     -10.759  14.777  33.039  0.00  0.00             0
ATOM    344    H   1     1       0.557  15.365  34.220  0.00  0.00             0
ATOM    345    O   1     1      -5.725  19.553  34.355  0.00  0.00             0
ATOM    346    H   1     1      -4.982  19.638  34.957  0.00  0.00             0
ATOM    347    H   1     1      -5.300   2.008  33.591  0.00  0.00             0
ATOM    348    O   1     1      -3.822   2.345  32.423  0.00  0.00             0
ATOM    349    H   1     1      -3.132   2.806  32.886  0.00  0.00             0
ATOM    350    H   1     1      -4.142   3.148  31.956  0.00  0.00             0
ATOM    351    O   1     1      -5.936   6.971  33.335  0.00  0.00             0
ATOM    352    H   1     1      -4.857   6.878  33.231  0.00  0.00             0
ATOM    353    H   1     1      -5.994   7.767  33.731  0.00  0.00             0
ATOM    354    O   1     1      -5.649   9.683  33.991  0.00  0.00             0
ATOM    355    H   1     1      -5.090   9.950  34.656  0.00  0.00             0
ATOM    356    H   1     1      -6.562  10.113  34.452  0.00  0.00             0
ATOM    357    O   1     1      -4.208  11.493  32.279  0.00  0.00             0
ATOM    358    H   1     1      -4.820  10.833  32.711  0.00  0.00             0
ATOM    359    H   1     1      -3.398  10.951  32.507  0.00  0.00             0
ATOM    360    O   1     1      -6.320  16.853  34.343  0.00  0.00             0
ATOM    361    H   1     1      -6.005  17.745  34.557  0.00  0.00             0
ATOM    362    H   1     1      -7.154  16.888  34.075  0.00  0.00             0
ATOM    363    O   1     1      -2.507  17.696  34.315  0.00  0.00             0
ATOM    364    H   1     1      -1.989  17.034  34.924  0.00  0.00             0
ATOM    365    H   1     1      -2.116  -0.279  33.468  0.00  0.00             0
ATOM    366    O   1     1      -1.042   3.793  32.762  0.00  0.00             0
ATOM    367    H   1     1      -0.492   3.503  31.998  0.00  0.00             0
ATOM    368    H   1     1      -0.371   3.822  33.588  0.00  0.00             0
ATOM    369    O   1     1      -3.134   6.131  32.832  0.00  0.00             0
ATOM    370    H   1     1      -2.848   5.286  32.946  0.00  0.00             0
ATOM    371    H   1     1      -2.386   6.729  32.502  0.00  0.00             0
ATOM    372    O   1     1      -1.125   7.849  32.230  0.00  0.00             0
ATOM    373    H   1     1      -0.609   7.495  33.054  0.00  0.00             0
ATOM    374    H   1     1      -1.492   8.759  32.532  0.00  0.00             0
ATOM    375    O   1     1      -2.074  10.305  33.205  0.00  0.00             0
ATOM    376    H   1     1      -1.330  10.922  33.329  0.00  0.00             0
ATOM    377    H   1     1      -2.320   9.945  33.963  0.00  0.00             0
ATOM    378    O   1     1      -4.311  13.857  30.623  0.00  0.00             0
ATOM    379    H   1     1      -4.376  13.001  31.196  0.00  0.00             0
ATOM    380    H   1     1      -5.147  14.221  30.872  0.00  0.00             0
ATOM    381    O   1     1     -10.488  -0.314  37.435  0.00  0.00             0
ATOM    382    H   1     1      -9.546  -0.053  37.457  0.00  0.00             0
ATOM    383    H   1     1      -0.427  -0.417  38.409  0.00  0.00             0
ATOM    384    O   1     1     -10.622   1.840  35.600  0.00  0.00             0
ATOM    385    H   1     1     -10.640   1.298  36.342  0.00  0.00             0
ATOM    386    H   1     1       0.594   2.235  35.811  0.00  0.00             0
ATOM    387    O   1     1       0.139   6.408  34.783  0.00  0.00             0
ATOM    388    H   1     1      -9.444   5.970  34.468  0.00  0.00             0
ATOM    389    H   1     1       0.329   7.340  34.934  0.00  0.00             0
ATOM    390    O   1     1      -9.199   9.323  34.838  0.00  0.00             0
ATOM    391    H   1     1      -9.132  10.103  34.320  0.00  0.00             0
ATOM    392    H   1     1       1.585   9.582  35.572  0.00  0.00             0
ATOM    393    O   1     1      -9.048  11.041  37.261  0.00  0.00             0
ATOM    394    H   1     1      -8.293  11.553  36.919  0.00  0.00             0
ATOM    395    H   1     1       1.160  11.163  38.187  0.00  0.00             0
ATOM    396    O   1     1     -11.642  15.671  35.953  0.00  0.00             0
ATOM    397    H   1     1     -11.192  15.259  35.176  0.00  0.00             0
ATOM    398    H   1     1      -0.740  16.301  36.304  0.00  0.00             0
ATOM    399    O   1     1      -7.977   0.571  37.539  0.00  0.00             0
ATOM    400    H   1     1      -7.236  -0.032  37.233  0.00  0.00             0
ATOM    401    H   1     1      -7.815   1.480  37.131  0.00  0.00             0
ATOM    402    O   1     1      -7.850   2.988  35.832  0.00  0.00             0
ATOM    403    H   1     1      -7.602   2.468  35.039  0.00  0.00             0
ATOM    404    H   1     1      -7.213   3.483  36.149  0.00  0.00             0
ATOM    405    O   1     1      -6.291   5.548  35.798  0.00  0.00             0
ATOM    406    H   1     1      -5.985   5.863  34.907  0.00  0.00             0
ATOM    407    H   1     1      -5.593   6.129  36.295  0.00  0.00             0
ATOM    408    O   1     1      -4.678   6.649  37.897  0.00  0.00             0
ATOM    409    H   1     1      -4.780   7.533  38.324  0.00  0.00             0
ATOM    410    H   1     1      -3.772   6.581  37.797  0.00  0.00             0
ATOM    411    O   1     1      -5.047  12.972  34.894  0.00  0.00             0
ATOM    412    H   1     1      -4.728  12.530  34.063  0.00  0.00             0
ATOM    413    H   1     1      -4.274  13.231  35.461  0.00  0.00             0
ATOM    414    O   1     1      -5.395  16.898  36.895  0.00  0.00             0
ATOM    415    H   1     1      -5.771  16.412  36.158  0.00  0.00             0
ATOM    416    H   1     1      -4.926  17.513  36.641  0.00  0.00             0
ATOM    417    O   1     1      -3.856   1.026  36.428  0.00  0.00             0
ATOM    418    H   1     1      -3.584   0.853  35.462  0.00  0.00             0
ATOM    419    H   1     1      -3.702   1.958  36.633  0.00  0.00             0
ATOM    420    O   1     1      -2.634   3.615  35.402  0.00  0.00             0
ATOM    421    H   1     1      -1.692   3.160  35.130  0.00  0.00             0
ATOM    422    H   1     1      -2.350   4.191  35.957  0.00  0.00             0
ATOM    423    O   1     1      -2.494   6.386  36.116  0.00  0.00             0
ATOM    424    H   1     1      -1.602   6.220  35.974  0.00  0.00             0
ATOM    425    H   1     1      -3.222   6.387  35.532  0.00  0.00             0
ATOM    426    O   1     1      -3.364   9.694  35.639  0.00  0.00             0
ATOM    427    H   1     1      -2.905   8.950  36.184  0.00  0.00             0
ATOM    428    H   1     1      -2.674  10.251  35.966  0.00  0.00             0
ATOM    429    O   1     1      -1.673  11.525  36.927  0.00  0.00             0
ATOM    430    H   1     1      -0.845  11.607  36.888  0.00  0.00             0
ATOM    431    H   1     1      -2.085  12.577  36.987  0.00  0.00             0
ATOM    432    O   1     1      -3.435  14.161  36.805  0.00  0.00             0
ATOM    433    H   1     1      -2.785  14.866  36.445  0.00  0.00             0
ATOM    434    H   1     1      -4.143  14.707  37.048  0.00  0.00             0
ATOM    435    O   1     1      -4.414   2.660  15.324  0.00  0.00             0
ATOM    436    H   1     1      -3.675   3.272  15.601  0.00  0.00             0
ATOM    437    H   1     1       5.206   3.073  15.771  0.00  0.00             0
ATOM    438    O   1     1      -5.081   4.781  13.665  0.00  0.00             0
ATOM    439    H   1     1      -4.973   3.790  13.643  0.00  0.00             0
ATOM    440    H   1     1       5.968   5.230  14.028  0.00  0.00             0
ATOM    441    O   1     1       6.995   6.746  17.161  0.00  0.00             0
ATOM    442    H   1     1      -3.687   6.089  17.694  0.00  0.00             0
ATOM    443    H   1     1       7.915   6.710  17.540  0.00  0.00             0
ATOM    444    O   1     1      -2.939  10.183  14.558  0.00  0.00             0
ATOM    445    H   1     1      -2.365   9.543  14.451  0.00  0.00             0
ATOM    446    H   1     1       7.698  10.849  14.229  0.00  0.00             0
ATOM    447    O   1     1       4.877  15.616  14.817  0.00  0.00             0
ATOM    448    H   1     1      -4.570  15.042  14.643  0.00  0.00             0
ATOM    449    H   1     1       4.997  16.487  15.327  0.00  0.00             0
ATOM    450    O   1     1      -4.404  18.043  16.145  0.00  0.00             0
ATOM    451    H   1     1      -3.647  17.860  16.741  0.00  0.00             0
ATOM    452    H   1     1       6.037  18.871  15.698  0.00  0.00             0
ATOM    453    O   1     1      -1.883   3.778  16.125  0.00  0.00             0
ATOM    454    H   1     1      -0.945   3.704  16.026  0.00  0.00             0
ATOM    455    H   1     1      -2.107   4.331  15.434  0.00  0.00             0
ATOM    456    O   1     1      -2.755   5.913  14.711  0.00  0.00             0
ATOM    457    H   1     1      -2.980   6.393  15.570  0.00  0.00             0
ATOM    458    H   1     1      -2.089   6.597  14.466  0.00  0.00             0
ATOM    459    O   1     1       2.195   6.697  16.800  0.00  0.00             0
ATOM    460    H   1     1       2.570   7.594  16.499  0.00  0.00             0
ATOM    461    H   1     1       2.058   6.132  15.989  0.00  0.00             0
ATOM    462    O   1     1      -0.586   7.551  14.130  0.00  0.00             0
ATOM    463    H   1     1       0.202   8.272  13.824  0.00  0.00             0
ATOM    464    H   1     1      -0.206   7.002  15.029  0.00  0.00             0
ATOM    465    O   1     1      -2.813  14.367  14.545  0.00  0.00             0
ATOM    466    H   1     1      -2.234  13.874  14.019  0.00  0.00             0
ATOM    467    H   1     1      -2.402  15.327  14.146  0.00  0.00             0
ATOM    468    O   1     1      -0.844  16.492  14.965  0.00  0.00             0
ATOM    469    H   1     1      -0.220  17.122  14.579  0.00  0.00             0
ATOM    470    H   1     1      -0.426  15.822  15.641  0.00  0.00             0
ATOM    471    O   1     1       0.492   0.877  17.640  0.00  0.00             0
ATOM    472    H   1     1       1.057   0.841  16.914  0.00  0.00             0
ATOM    473    H   1     1       1.057   1.480  18.428  0.00  0.00             0
ATOM    474    O   1     1       2.404   4.693  14.551  0.00  0.00             0
ATOM    475    H   1     1       3.306   4.707  14.205  0.00  0.00             0
ATOM    476    H   1     1       1.631   4.807  13.838  0.00  0.00             0
ATOM    477    O   1     1       1.860   8.652  13.571  0.00  0.00             0
ATOM    478    H   1     1       2.582   8.164  13.299  0.00  0.00             0
ATOM    479    H   1     1       2.317   9.184  14.268  0.00  0.00             0
ATOM    480    O   1     1      -1.020  11.991  13.476  0.00  0.00             0
ATOM    481    H   1     1      -0.205  11.878  14.383  0.00  0.00             0
ATOM    482    H   1     1      -0.616  11.334  12.742  0.00  0.00             0
ATOM    483    O   1     1       3.023  13.811  15.570  0.00  0.00             0
ATOM    484    H   1     1       3.430  14.665  15.309  0.00  0.00             0
ATOM    485    H   1     1       2.573  14.359  16.188  0.00  0.00             0
ATOM    486    O   1     1       1.441  17.822  13.644  0.00  0.00             0
ATOM    487    H   1     1       2.339  17.310  13.584  0.00  0.00             0
ATOM    488    H   1     1       1.549  18.547  14.507  0.00  0.00             0
ATOM    489    O   1     1      -6.702  20.549  17.550  0.00  0.00             0
ATOM    490    H   1     1      -6.010  20.231  17.973  0.00  0.00             0
ATOM    491    H   1     1       3.198   3.461  18.073  0.00  0.00             0
ATOM    492    O   1     1      -3.978   4.825  19.395  0.00  0.00             0
ATOM    493    H   1     1      -4.815   5.165  19.192  0.00  0.00             0
ATOM    494    H   1     1       6.199   3.819  19.163  0.00  0.00             0
ATOM    495    O   1     1       5.153   8.263  18.282  0.00  0.00             0
ATOM    496    H   1     1      -4.359   7.854  18.113  0.00  0.00             0
ATOM    497    H   1     1       4.991   8.851  17.427  0.00  0.00             0
ATOM    498    O   1     1      -5.092   9.819  16.376  0.00  0.00             0
ATOM    499    H   1     1      -4.314   9.781  15.744  0.00  0.00             0
ATOM    500    H   1     1       5.113  10.816  16.653  0.00  0.00             0
ATOM    501    O   1     1      -5.128  12.489  17.198  0.00  0.00             0
ATOM    502    H   1     1      -5.818  12.693  16.651  0.00  0.00             0
ATOM    503    H   1     1       5.259  13.054  17.806  0.00  0.00             0
ATOM    504    O   1     1      -7.073  17.644  17.404  0.00  0.00             0
ATOM    505    H   1     1      -6.124  17.950  17.123  0.00  0.00             0
ATOM    506    H   1     1       2.686  18.286  17.955  0.00  0.00             0
ATOM    507    O   1     1       1.159  20.468  19.707  0.00  0.00             0
ATOM    508    H   1     1       1.556  20.640  20.576  0.00  0.00             0
ATOM    509    H   1     1       0.518   3.413  19.613  0.00  0.00             0
ATOM    510    O   1     1       0.409   5.224  19.637  0.00  0.00             0
ATOM    511    H   1     1       0.348   5.517  18.782  0.00  0.00             0
ATOM    512    H   1     1      -0.559   5.313  20.022  0.00  0.00             0
ATOM    513    O   1     1      -0.608   7.131  17.784  0.00  0.00             0
ATOM    514    H   1     1       0.094   7.341  17.335  0.00  0.00             0
ATOM    515    H   1     1      -0.801   8.197  17.870  0.00  0.00             0
ATOM    516    O   1     1      -0.699   9.792  17.688  0.00  0.00             0
ATOM    517    H   1     1       0.289  10.229  17.518  0.00  0.00             0
ATOM    518    H   1     1      -1.249  10.583  17.342  0.00  0.00             0
ATOM    519    O   1     1      -2.625  12.467  16.775  0.00  0.00             0
ATOM    520    H   1     1      -2.984  12.905  16.010  0.00  0.00             0
ATOM    521    H   1     1      -3.543  12.445  17.076  0.00  0.00             0
ATOM    522    O   1     1      -1.890  17.491  17.415  0.00  0.00             0
ATOM    523    H   1     1      -1.699  17.065  16.420  0.00  0.00             0
ATOM    524    H   1     1      -0.859  17.952  17.581  0.00  0.00             0
ATOM    525    O   1     1       4.161  16.447  22.135  0.00  0.00             0
ATOM    526    H   1     1       4.456  17.097  22.800  0.00  0.00             0
ATOM    527    H   1     1       3.149  -1.670  22.233  0.00  0.00             0
ATOM    528    O   1     1       1.627   1.997  15.396  0.00  0.00             0
ATOM    529    H   1     1       1.526   2.757  14.832  0.00  0.00             0
ATOM    530    H   1     1       2.510   2.067  16.100  0.00  0.00             0
ATOM    531    O   1     1       3.615   5.399  18.843  0.00  0.00             0
ATOM    532    H   1     1       3.255   5.988  18.067  0.00  0.00             0
ATOM    533    H   1     1       3.295   5.922  19.901  0.00  0.00             0
ATOM    534    O   1     1       2.681   9.148  16.245  0.00  0.00             0
ATOM    535    H   1     1       3.552   9.557  16.222  0.00  0.00             0
ATOM    536    H   1     1       2.456   9.727  16.943  0.00  0.00             0
ATOM    537    O   1     1       0.580  12.456  15.674  0.00  0.00             0
ATOM    538    H   1     1      -0.021  13.006  16.083  0.00  0.00             0
ATOM    539    H   1     1       1.509  12.848  15.836  0.00  0.00             0
ATOM    540    O   1     1       1.279  15.461  17.052  0.00  0.00             0
ATOM    541    H   1     1       1.811  16.253  17.057  0.00  0.00             0
ATOM    542    H   1     1       0.943  15.445  17.963  0.00  0.00             0
ATOM    543    O   1     1      -3.709   0.290  22.815  0.00  0.00             0
ATOM    544    H   1     1      -3.301   1.037  22.287  0.00  0.00             0
ATOM    545    H   1     1       6.596   0.466  23.694  0.00  0.00             0
ATOM    546    O   1     1      -6.024   6.444  23.190  0.00  0.00             0
ATOM    547    H   1     1      -6.804   6.349  22.779  0.00  0.00             0
ATOM    548    H   1     1       4.752   6.856  22.568  0.00  0.00             0
ATOM    549    O   1     1       5.652   7.852  21.143  0.00  0.00             0
ATOM    550    H   1     1      -4.649   8.344  20.106  0.00  0.00             0
ATOM    551    H   1     1       6.076   8.552  21.632  0.00  0.00             0
ATOM    552    O   1     1      -4.134  10.394  22.565  0.00  0.00             0
ATOM    553    H   1     1      -3.435  11.060  22.096  0.00  0.00             0
ATOM    554    H   1     1       5.196  10.685  22.614  0.00  0.00             0
ATOM    555    O   1     1       5.146  14.076  19.564  0.00  0.00             0
ATOM    556    H   1     1      -5.646  14.945  19.512  0.00  0.00             0
ATOM    557    H   1     1       5.431  13.856  20.476  0.00  0.00             0
ATOM    558    O   1     1      -5.480  17.059  19.477  0.00  0.00             0
ATOM    559    H   1     1      -6.194  16.878  18.801  0.00  0.00             0
ATOM    560    H   1     1       4.318  16.892  20.209  0.00  0.00             0
ATOM    561    O   1     1      -4.434   1.875  18.912  0.00  0.00             0
ATOM    562    H   1     1      -3.499   1.731  18.657  0.00  0.00             0
ATOM    563    H   1     1      -4.836   0.931  18.990  0.00  0.00             0
ATOM    564    O   1     1      -1.960   5.409  21.060  0.00  0.00             0
ATOM    565    H   1     1      -2.653   5.391  20.412  0.00  0.00             0
ATOM    566    H   1     1      -1.957   6.289  21.604  0.00  0.00             0
ATOM    567    O   1     1      -1.414   8.065  22.177  0.00  0.00             0
ATOM    568    H   1     1      -1.423   8.776  22.960  0.00  0.00             0
ATOM    569    H   1     1      -0.690   8.670  21.720  0.00  0.00             0
ATOM    570    O   1     1      -0.024   9.662  20.621  0.00  0.00             0
ATOM    571    H   1     1      -0.228   9.635  19.679  0.00  0.00             0
ATOM    572    H   1     1       0.913   9.276  20.627  0.00  0.00             0
ATOM    573    O   1     1      -1.488  13.741  19.354  0.00  0.00             0
ATOM    574    H   1     1      -2.122  13.306  18.691  0.00  0.00             0
ATOM    575    H   1     1      -1.812  14.614  19.394  0.00  0.00             0
ATOM    576    O   1     1      -2.591  16.343  19.771  0.00  0.00             0
ATOM    577    H   1     1      -2.402  16.788  18.950  0.00  0.00             0
ATOM    578    H   1     1      -3.503  16.588  19.901  0.00  0.00             0
ATOM    579    O   1     1       2.468   3.160  21.988  0.00  0.00             0
ATOM    580    H   1     1       3.293   3.041  22.464  0.00  0.00             0
ATOM    581    H   1     1       2.228   4.074  21.934  0.00  0.00             0
ATOM    582    O   1     1       2.238   6.098  21.262  0.00  0.00             0
ATOM    583    H   1     1       1.781   6.571  22.019  0.00  0.00             0
ATOM    584    H   1     1       1.558   5.666  20.499  0.00  0.00             0
ATOM    585    O   1     1       3.102   8.992  20.431  0.00  0.00             0
ATOM    586    H   1     1       3.384   9.109  21.405  0.00  0.00             0
ATOM    587    H   1     1       4.017   8.492  20.210  0.00  0.00             0
ATOM    588    O   1     1       2.127  10.593  18.203  0.00  0.00             0
ATOM    589    H   1     1       2.506  10.159  18.950  0.00  0.00             0
ATOM    590    H   1     1       2.425  11.521  18.562  0.00  0.00             0
ATOM    591    O   1     1       2.860  12.641  19.984  0.00  0.00             0
ATOM    592    H   1     1       3.499  13.320  19.797  0.00  0.00             0
ATOM    593    H   1     1       2.102  13.089  19.836  0.00  0.00             0
ATOM    594    O   1     1       0.872  14.880  19.789  0.00  0.00             0
ATOM    595    H   1     1       0.826  15.773  20.238  0.00  0.00             0
ATOM    596    H   1     1      -0.035  14.738  19.642  0.00  0.00             0
ATOM    597    O   1     1      -6.650  -0.054  25.658  0.00  0.00             0
ATOM    598    H   1     1      -5.814   0.103  25.716  0.00  0.00             0
ATOM    599    H   1     1       3.168   0.675  26.016  0.00  0.00             0
ATOM    600    O   1     1      -7.951   2.155  26.865  0.00  0.00             0
ATOM    601    H   1     1      -7.389   3.022  26.846  0.00  0.00             0
ATOM    602    H   1     1       2.732   1.536  27.687  0.00  0.00             0
ATOM    603    O   1     1       2.617   9.431  23.385  0.00  0.00             0
ATOM    604    H   1     1      -7.084   8.975  23.943  0.00  0.00             0
ATOM    605    H   1     1       2.843  10.415  22.920  0.00  0.00             0
ATOM    606    O   1     1      -4.887  13.904  24.855  0.00  0.00             0
ATOM    607    H   1     1      -4.465  13.099  25.499  0.00  0.00             0
ATOM    608    H   1     1       5.502  13.580  24.007  0.00  0.00             0
ATOM    609    O   1     1       6.008  14.214  21.982  0.00  0.00             0
ATOM    610    H   1     1      -4.870  15.029  21.824  0.00  0.00             0
ATOM    611    H   1     1       6.784  14.562  22.539  0.00  0.00             0
ATOM    612    O   1     1      -8.899  16.527  25.616  0.00  0.00             0
ATOM    613    H   1     1      -8.877  15.584  25.819  0.00  0.00             0
ATOM    614    H   1     1       2.456  16.631  25.528  0.00  0.00             0
ATOM    615    O   1     1      -2.561   2.989  22.312  0.00  0.00             0
ATOM    616    H   1     1      -1.723   2.738  22.733  0.00  0.00             0
ATOM    617    H   1     1      -2.296   3.717  21.672  0.00  0.00             0
ATOM    618    O   1     1      -3.600   4.895  24.043  0.00  0.00             0
ATOM    619    H   1     1      -3.132   4.461  23.449  0.00  0.00             0
ATOM    620    H   1     1      -4.463   5.211  23.817  0.00  0.00             0
ATOM    621    O   1     1      -5.480   9.128  25.391  0.00  0.00             0
ATOM    622    H   1     1      -5.083   9.787  25.318  0.00  0.00             0
ATOM    623    H   1     1      -4.803   8.408  25.220  0.00  0.00             0
ATOM    624    O   1     1      -1.780  11.724  21.392  0.00  0.00             0
ATOM    625    H   1     1      -1.590  12.477  20.773  0.00  0.00             0
ATOM    626    H   1     1      -1.062  11.195  20.982  0.00  0.00             0
ATOM    627    O   1     1      -1.948  15.933  22.581  0.00  0.00             0
ATOM    628    H   1     1      -2.560  16.677  22.863  0.00  0.00             0
ATOM    629    H   1     1      -1.741  16.293  21.679  0.00  0.00             0
ATOM    630    O   1     1       0.799  18.443  21.391  0.00  0.00             0
ATOM    631    H   1     1       0.837  18.897  20.645  0.00  0.00             0
ATOM    632    H   1     1       0.433  18.990  22.081  0.00  0.00             0
ATOM    633    O   1     1      -0.007   2.577  23.277  0.00  0.00             0
ATOM    634    H   1     1       0.984   2.618  23.084  0.00  0.00             0
ATOM    635    H   1     1      -0.105   2.811  24.352  0.00  0.00             0
ATOM    636    O   1     1      -0.139   3.203  25.905  0.00  0.00             0
ATOM    637    H   1     1       0.686   2.739  26.275  0.00  0.00             0
ATOM    638    H   1     1       0.368   4.115  25.888  0.00  0.00             0
ATOM    639    O   1     1       1.045   7.358  23.467  0.00  0.00             0
ATOM    640    H   1     1       1.501   8.154  23.184  0.00  0.00             0
ATOM    641    H   1     1       0.209   7.754  22.920  0.00  0.00             0
ATOM    642    O   1     1       3.781  11.794  22.360  0.00  0.00             0
ATOM    643    H   1     1       3.452  12.249  21.520  0.00  0.00             0
ATOM    644    H   1     1       3.220  12.348  22.837  0.00  0.00             0
ATOM    645    O   1     1       1.864  12.960  23.550  0.00  0.00             0
ATOM    646    H   1     1       1.867  13.326  24.499  0.00  0.00             0
ATOM    647    H   1     1       1.223  13.761  23.246  0.00  0.00             0
ATOM    648    O   1     1       1.535  15.925  22.648  0.00  0.00             0
ATOM    649    H   1     1       1.247  15.750  23.434  0.00  0.00             0
ATOM    650    H   1     1       1.263  16.856  22.499  0.00  0.00             0
ATOM    651    O   1     1      -8.421  16.672  30.069  0.00  0.00             0
ATOM    652    H   1     1      -7.980  15.872  30.667  0.00  0.00             0
ATOM    653    H   1     1       2.515  -0.792  29.599  0.00  0.00             0
ATOM    654    O   1     1      -6.945   1.020  29.404  0.00  0.00             0
ATOM    655    H   1     1      -6.074   0.601  29.484  0.00  0.00             0
ATOM    656    H   1     1       2.922   1.632  30.091  0.00  0.00             0
ATOM    657    O   1     1       3.070   9.068  27.488  0.00  0.00             0
ATOM    658    H   1     1      -6.718   9.179  26.771  0.00  0.00             0
ATOM    659    H   1     1       3.498   9.644  28.259  0.00  0.00             0
ATOM    660    O   1     1      -4.454  11.737  26.879  0.00  0.00             0
ATOM    661    H   1     1      -4.079  12.554  27.433  0.00  0.00             0
ATOM    662    H   1     1       6.220  10.995  27.394  0.00  0.00             0
ATOM    663    O   1     1       1.737  13.836  26.350  0.00  0.00             0
ATOM    664    H   1     1      -7.566  13.947  26.543  0.00  0.00             0
ATOM    665    H   1     1       1.453  13.051  26.782  0.00  0.00             0
ATOM    666    O   1     1     -10.206  17.525  28.092  0.00  0.00             0
ATOM    667    H   1     1      -9.796  17.289  27.305  0.00  0.00             0
ATOM    668    H   1     1       0.551  17.079  28.910  0.00  0.00             0
ATOM    669    O   1     1      -3.745  20.529  28.847  0.00  0.00             0
ATOM    670    H   1     1      -2.645  20.398  28.730  0.00  0.00             0
ATOM    671    H   1     1      -4.138   3.042  27.965  0.00  0.00             0
ATOM    672    O   1     1      -4.306   3.559  26.214  0.00  0.00             0
ATOM    673    H   1     1      -5.141   3.880  26.176  0.00  0.00             0
ATOM    674    H   1     1      -3.924   4.029  25.434  0.00  0.00             0
ATOM    675    O   1     1      -3.307   7.083  25.561  0.00  0.00             0
ATOM    676    H   1     1      -3.294   6.065  25.003  0.00  0.00             0
ATOM    677    H   1     1      -2.746   7.815  24.976  0.00  0.00             0
ATOM    678    O   1     1      -2.282   9.505  24.329  0.00  0.00             0
ATOM    679    H   1     1      -1.412  10.089  24.433  0.00  0.00             0
ATOM    680    H   1     1      -2.994  10.051  23.895  0.00  0.00             0
ATOM    681    O   1     1      -6.100  15.221  26.950  0.00  0.00             0
ATOM    682    H   1     1      -5.897  14.725  26.048  0.00  0.00             0
ATOM    683    H   1     1      -6.476  16.175  26.759  0.00  0.00             0
ATOM    684    O   1     1      -3.785  18.347  25.615  0.00  0.00             0
ATOM    685    H   1     1      -3.250  17.793  26.140  0.00  0.00             0
ATOM    686    H   1     1      -3.553  19.116  26.147  0.00  0.00             0
ATOM    687    O   1     1      -1.049  19.875  28.279  0.00  0.00             0
ATOM    688    H   1     1      -0.778  18.983  28.198  0.00  0.00             0
ATOM    689    H   1     1      -1.059   2.446  27.384  0.00  0.00             0
ATOM    690    O   1     1       1.258   5.432  25.466  0.00  0.00             0
ATOM    691    H   1     1       1.310   6.084  24.866  0.00  0.00             0
ATOM    692    H   1     1       1.393   6.048  26.212  0.00  0.00             0
ATOM    693    O   1     1       1.479   6.982  27.626  0.00  0.00             0
ATOM    694    H   1     1       2.020   7.816  27.667  0.00  0.00             0
ATOM    695    H   1     1       0.846   6.749  28.338  0.00  0.00             0
ATOM    696    O   1     1      -0.221  11.194  24.837  0.00  0.00             0
ATOM    697    H   1     1       0.514  11.466  24.287  0.00  0.00             0
ATOM    698    H   1     1      -0.692  12.001  24.854  0.00  0.00             0
ATOM    699    O   1     1      -1.306  13.864  24.959  0.00  0.00             0
ATOM    700    H   1     1      -1.529  14.425  25.619  0.00  0.00             0
ATOM    701    H   1     1      -1.530  14.285  24.236  0.00  0.00             0
ATOM    702    O   1     1      -2.080  16.057  26.992  0.00  0.00             0
ATOM    703    H   1     1      -1.426  16.575  27.555  0.00  0.00             0
ATOM    704    H   1     1      -2.704  15.344  27.767  0.00  0.00             0
ATOM    705   Al   1     1       5.724  12.853   7.700  0.00  0.00             0
ATOM    706   Al   1     1       3.267   8.551   7.704  0.00  0.00             0
ATOM    707   Al   1     1       3.159  14.484   7.727  0.00  0.00             0
ATOM    708   Al   1     1       5.637   9.965   7.886  0.00  0.00             0
ATOM    709   Si   1     1       1.543  14.370  10.611  0.00  0.00             0
ATOM    710   Si   1     1       3.910   9.779  10.523  0.00  0.00             0
ATOM    711   Si   1     1       4.100  15.905  10.562  0.00  0.00             0
ATOM    712   Si   1     1       6.350  11.277  10.604  0.00  0.00             0
ATOM    713    O   1     1       6.739  14.188   8.888  0.00  0.00             0
ATOM    714    O   1     1       3.956   9.705   8.842  0.00  0.00             0
ATOM    715    O   1     1       6.156  11.366   9.000  0.00  0.00             0
ATOM    716    O   1     1       3.926  16.041   8.939  0.00  0.00             0
ATOM    717    O   1     1       6.363  12.875  11.077  0.00  0.00             0
ATOM    718    O   1     1       4.128  17.357  10.991  0.00  0.00             0
ATOM    719    O   1     1       5.444  15.247  10.843  0.00  0.00             0
ATOM    720    O   1     1       2.728  10.753  10.740  0.00  0.00             0
ATOM    721    O   1     1       5.174  10.423  11.182  0.00  0.00             0
ATOM    722    O   1     1       2.810  15.090  11.052  0.00  0.00             0
ATOM    723    O   1     1       6.530   8.665   8.901  0.00  0.00             0
ATOM    724    O   1     1       4.156  13.289   8.870  0.00  0.00             0
ATOM    725    O   1     1       2.494  15.912   6.685  0.00  0.00             0
ATOM    726    O   1     1       4.832  11.463   6.874  0.00  0.00             0
ATOM    727    O   1     1       7.454  12.856   6.977  0.00  0.00             0
ATOM    728    O   1     1       4.773   8.776   6.566  0.00  0.00             0
ATOM    729    O   1     1       7.221   9.889   6.795  0.00  0.00             0
ATOM    730    O   1     1       5.049  14.398   6.656  0.00  0.00             0
ATOM    731    H   1     1       5.885  17.059   8.906  0.00  0.00             0
ATOM    732    H   1     1       3.897  12.893   9.702  0.00  0.00             0
ATOM    733    H   1     1       6.596  15.606   7.110  0.00  0.00             0
ATOM    734    H   1     1       3.844  11.277   6.662  0.00  0.00             0
ATOM    735    H   1     1       7.845  11.927   7.181  0.00  0.00             0
ATOM    736    H   1     1       5.076  17.148   5.923  0.00  0.00             0
ATOM    737    H   1     1       5.275  14.347   5.610  0.00  0.00             0
ATOM    738    H   1     1       7.019  10.433   5.865  0.00  0.00             0
ATOM    739   Al   1     1       7.532  12.833   0.663  0.00  0.00             0
ATOM    740   Al   1     1       4.917   8.393   0.340  0.00  0.00             0
ATOM    741   Al   1     1       4.945  14.382   0.606  0.00  0.00             0
ATOM    742   Al   1     1       7.542   9.907   0.654  0.00  0.00             0
ATOM    743   Si   1     1       3.230  14.355   3.391  0.00  0.00             0
ATOM    744   Si   1     1       5.743   9.850   3.353  0.00  0.00             0
ATOM    745   Si   1     1       5.811  15.746   3.294  0.00  0.00             0
ATOM    746   Si   1     1       8.309  11.361   3.376  0.00  0.00             0
ATOM    747    O   1     1       8.494  14.234   1.769  0.00  0.00             0
ATOM    748    O   1     1       5.914   9.826   1.722  0.00  0.00             0
ATOM    749    O   1     1       8.256  11.522   1.751  0.00  0.00             0
ATOM    750    O   1     1       5.615  15.826   1.802  0.00  0.00             0
ATOM    751    O   1     1       8.323  12.839   3.861  0.00  0.00             0
ATOM    752    O   1     1       5.739  17.270   3.787  0.00  0.00             0
ATOM    753    O   1     1       7.115  15.039   3.619  0.00  0.00             0
ATOM    754    O   1     1       4.425  10.642   3.726  0.00  0.00             0
ATOM    755    O   1     1       7.042  10.561   3.862  0.00  0.00             0
ATOM    756    O   1     1       4.536  14.972   3.832  0.00  0.00             0
ATOM    757    O   1     1       8.428   8.499   1.726  0.00  0.00             0
ATOM    758    O   1     1       5.884  13.069   1.620  0.00  0.00             0
ATOM    759    O   1     1       4.251  15.834  -0.547  0.00  0.00             0
ATOM    760    O   1     1       6.770  11.456  -0.529  0.00  0.00             0
ATOM    761    O   1     1       9.173  12.956  -0.496  0.00  0.00             0
ATOM    762    O   1     1       6.561   8.519  -0.517  0.00  0.00             0
ATOM    763    O   1     1       9.108   9.807  -0.381  0.00  0.00             0
ATOM    764    O   1     1       6.656  14.407  -0.413  0.00  0.00             0
ATOM    765    H   1     1       8.242  16.499   1.609  0.00  0.00             0
ATOM    766    H   1     1       5.487  12.294   2.072  0.00  0.00             0
ATOM    767    H   1     1       8.636  15.770  -1.170  0.00  0.00             0
ATOM    768    H   1     1       6.686  11.526  -1.376  0.00  0.00             0
ATOM    769    H   1     1       8.843  13.092  -1.292  0.00  0.00             0
ATOM    770    H   1     1       6.556  17.558  -1.680  0.00  0.00             0
ATOM    771    H   1     1       6.876  15.348  -0.511  0.00  0.00             0
ATOM    772    H   1     1       9.757  10.627  -0.535  0.00  0.00             0
ATOM    773   Al   1     1       5.740   4.239   7.695  0.00  0.00             0
ATOM    774   Al   1     1       3.202  -0.394   7.753  0.00  0.00             0
ATOM    775   Al   1     1       3.033   5.530   7.810  0.00  0.00             0
ATOM    776   Al   1     1       5.751   1.209   7.648  0.00  0.00             0
ATOM    777   Si   1     1       1.403   5.311  10.463  0.00  0.00             0
ATOM    778   Si   1     1       3.928   1.026  10.496  0.00  0.00             0
ATOM    779   Si   1     1       3.896   6.844  10.545  0.00  0.00             0
ATOM    780   Si   1     1       6.516   2.514  10.521  0.00  0.00             0
ATOM    781    O   1     1       6.725   5.347   8.750  0.00  0.00             0
ATOM    782    O   1     1       4.080   0.937   8.878  0.00  0.00             0
ATOM    783    O   1     1       6.338   2.524   8.907  0.00  0.00             0
ATOM    784    O   1     1       3.732   6.982   8.901  0.00  0.00             0
ATOM    785    O   1     1       6.593   4.025  10.988  0.00  0.00             0
ATOM    786    O   1     1       3.689   8.252  11.115  0.00  0.00             0
ATOM    787    O   1     1       5.325   6.260  10.676  0.00  0.00             0
ATOM    788    O   1     1       2.654   1.668  10.788  0.00  0.00             0
ATOM    789    O   1     1       5.139   1.848  10.983  0.00  0.00             0
ATOM    790    O   1     1       2.694   5.960  11.010  0.00  0.00             0
ATOM    791    O   1     1       6.655  -0.289   8.856  0.00  0.00             0
ATOM    792    O   1     1       4.028   4.190   8.641  0.00  0.00             0
ATOM    793    O   1     1       2.310   7.199   6.682  0.00  0.00             0
ATOM    794    O   1     1       4.877   2.580   6.640  0.00  0.00             0
ATOM    795    O   1     1       7.251   4.216   6.615  0.00  0.00             0
ATOM    796    O   1     1       4.985  -0.185   6.737  0.00  0.00             0
ATOM    797    O   1     1       7.469   1.125   6.781  0.00  0.00             0
ATOM    798    O   1     1       4.673   5.475   6.580  0.00  0.00             0
ATOM    799    H   1     1       6.018   8.000   9.478  0.00  0.00             0
ATOM    800    H   1     1       3.421   3.318   8.770  0.00  0.00             0
ATOM    801    H   1     1       6.557   7.240   6.914  0.00  0.00             0
ATOM    802    H   1     1       3.894   2.416   6.870  0.00  0.00             0
ATOM    803    H   1     1       7.638   3.380   6.527  0.00  0.00             0
ATOM    804    H   1     1       5.110   8.650   5.774  0.00  0.00             0
ATOM    805    H   1     1       4.244   5.592   5.812  0.00  0.00             0
ATOM    806    H   1     1       7.221   0.563   6.034  0.00  0.00             0
ATOM    807   Al   1     1       7.590   3.958   0.568  0.00  0.00             0
ATOM    808   Al   1     1       4.784  -0.347   0.345  0.00  0.00             0
ATOM    809   Al   1     1       4.851   5.573   0.222  0.00  0.00             0
ATOM    810   Al   1     1       7.532   1.074   0.551  0.00  0.00             0
ATOM    811   Si   1     1       3.278   5.312   3.102  0.00  0.00             0
ATOM    812   Si   1     1       5.754   0.840   3.176  0.00  0.00             0
ATOM    813   Si   1     1       5.738   6.892   3.159  0.00  0.00             0
ATOM    814   Si   1     1       8.294   2.450   3.280  0.00  0.00             0
ATOM    815    O   1     1       8.650   5.088   1.612  0.00  0.00             0
ATOM    816    O   1     1       5.925   0.740   1.617  0.00  0.00             0
ATOM    817    O   1     1       8.137   2.465   1.648  0.00  0.00             0
ATOM    818    O   1     1       5.494   6.932   1.529  0.00  0.00             0
ATOM    819    O   1     1       8.255   3.915   3.744  0.00  0.00             0
ATOM    820    O   1     1       5.692   8.326   3.744  0.00  0.00             0
ATOM    821    O   1     1       7.165   6.218   3.546  0.00  0.00             0
ATOM    822    O   1     1       4.490   1.586   3.484  0.00  0.00             0
ATOM    823    O   1     1       7.070   1.648   3.645  0.00  0.00             0
ATOM    824    O   1     1       4.516   6.071   3.702  0.00  0.00             0
ATOM    825    O   1     1       8.313  -0.380   1.475  0.00  0.00             0
ATOM    826    O   1     1       5.997   4.097   1.746  0.00  0.00             0
ATOM    827    O   1     1       4.194   7.052  -0.861  0.00  0.00             0
ATOM    828    O   1     1       6.885   2.563  -0.607  0.00  0.00             0
ATOM    829    O   1     1       9.021   4.170  -0.734  0.00  0.00             0
ATOM    830    O   1     1       6.358  -0.408  -0.713  0.00  0.00             0
ATOM    831    O   1     1       9.059   0.934  -0.564  0.00  0.00             0
ATOM    832    O   1     1       6.579   5.423  -0.496  0.00  0.00             0
ATOM    833    H   1     1       7.838   7.800   2.194  0.00  0.00             0
ATOM    834    H   1     1       5.484   3.867   2.502  0.00  0.00             0
ATOM    835    H   1     1       9.082   6.863  -1.404  0.00  0.00             0
ATOM    836    H   1     1       6.019   2.561  -0.936  0.00  0.00             0
ATOM    837    H   1     1       8.805   4.141  -1.613  0.00  0.00             0
ATOM    838    H   1     1       7.383   8.436  -0.831  0.00  0.00             0
ATOM    839    H   1     1       7.288   6.050  -0.973  0.00  0.00             0
ATOM    840    H   1     1       9.338   1.867  -0.893  0.00  0.00             0
ATOM    841   Al   1     1       0.642  12.972   7.752  0.00  0.00             0
ATOM    842   Al   1     1      -1.958   8.627   7.787  0.00  0.00             0
ATOM    843   Al   1     1      -1.932  14.343   7.786  0.00  0.00             0
ATOM    844   Al   1     1       0.581  10.030   7.796  0.00  0.00             0
ATOM    845   Si   1     1      -3.692  14.337  10.540  0.00  0.00             0
ATOM    846   Si   1     1      -1.183   9.880  10.671  0.00  0.00             0
ATOM    847   Si   1     1      -1.141  15.825  10.654  0.00  0.00             0
ATOM    848   Si   1     1       1.361  11.350  10.507  0.00  0.00             0
ATOM    849    O   1     1       1.651  14.206   8.953  0.00  0.00             0
ATOM    850    O   1     1      -1.094   9.785   9.050  0.00  0.00             0
ATOM    851    O   1     1       1.197  11.393   8.882  0.00  0.00             0
ATOM    852    O   1     1      -1.303  15.815   9.077  0.00  0.00             0
ATOM    853    O   1     1       1.351  12.907  11.009  0.00  0.00             0
ATOM    854    O   1     1      -1.332  17.316  11.051  0.00  0.00             0
ATOM    855    O   1     1       0.285  15.204  10.874  0.00  0.00             0
ATOM    856    O   1     1      -2.493  10.798  10.874  0.00  0.00             0
ATOM    857    O   1     1       0.057  10.709  11.159  0.00  0.00             0
ATOM    858    O   1     1      -2.275  14.869  11.112  0.00  0.00             0
ATOM    859    O   1     1       1.292   8.554   8.924  0.00  0.00             0
ATOM    860    O   1     1      -0.951  13.167   8.965  0.00  0.00             0
ATOM    861    O   1     1       7.622  15.926   6.818  0.00  0.00             0
ATOM    862    O   1     1      -0.173  11.461   6.776  0.00  0.00             0
ATOM    863    O   1     1       2.388  13.175   6.713  0.00  0.00             0
ATOM    864    O   1     1      -0.478   8.781   6.642  0.00  0.00             0
ATOM    865    O   1     1       2.254   9.948   6.842  0.00  0.00             0
ATOM    866    O   1     1      -0.318  14.280   6.741  0.00  0.00             0
ATOM    867    H   1     1       1.107  16.934   9.225  0.00  0.00             0
ATOM    868    H   1     1      -0.666  12.841   9.838  0.00  0.00             0
ATOM    869    H   1     1       1.830  16.314   6.384  0.00  0.00             0
ATOM    870    H   1     1      -0.857  11.613   6.084  0.00  0.00             0
ATOM    871    H   1     1       2.826  12.752   5.860  0.00  0.00             0
ATOM    872    H   1     1       0.163  16.983   5.877  0.00  0.00             0
ATOM    873    H   1     1       0.015  14.600   5.763  0.00  0.00             0
ATOM    874    H   1     1       2.127   9.960   5.806  0.00  0.00             0
ATOM    875   Al   1     1       2.335  12.869   0.556  0.00  0.00             0
ATOM    876   Al   1     1      -0.255   8.333   0.680  0.00  0.00             0
ATOM    877   Al   1     1      -0.234  14.470   0.453  0.00  0.00             0
ATOM    878   Al   1     1       2.340   9.930   0.566  0.00  0.00             0
ATOM    879   Si   1     1      -1.853  14.346   3.368  0.00  0.00             0
ATOM    880   Si   1     1       0.584   9.827   3.444  0.00  0.00             0
ATOM    881   Si   1     1       0.632  15.916   3.126  0.00  0.00             0
ATOM    882   Si   1     1       3.094  11.293   3.487  0.00  0.00             0
ATOM    883    O   1     1       3.289  14.164   1.643  0.00  0.00             0
ATOM    884    O   1     1       0.736   9.681   1.827  0.00  0.00             0
ATOM    885    O   1     1       2.999  11.396   1.818  0.00  0.00             0
ATOM    886    O   1     1       0.518  15.882   1.582  0.00  0.00             0
ATOM    887    O   1     1       3.089  12.797   3.951  0.00  0.00             0
ATOM    888    O   1     1       0.654  17.340   3.639  0.00  0.00             0
ATOM    889    O   1     1       1.951  15.159   3.651  0.00  0.00             0
ATOM    890    O   1     1      -0.711  10.601   3.760  0.00  0.00             0
ATOM    891    O   1     1       1.914  10.530   4.003  0.00  0.00             0
ATOM    892    O   1     1      -0.572  15.063   3.735  0.00  0.00             0
ATOM    893    O   1     1       3.225   8.500   1.645  0.00  0.00             0
ATOM    894    O   1     1       0.635  13.005   1.594  0.00  0.00             0
ATOM    895    O   1     1       9.431  15.840  -0.516  0.00  0.00             0
ATOM    896    O   1     1       1.629  11.289  -0.466  0.00  0.00             0
ATOM    897    O   1     1       4.075  13.115  -0.692  0.00  0.00             0
ATOM    898    O   1     1       1.282   8.574  -0.435  0.00  0.00             0
ATOM    899    O   1     1       4.011   9.819  -0.366  0.00  0.00             0
ATOM    900    O   1     1       1.622  14.364  -0.540  0.00  0.00             0
ATOM    901    H   1     1       2.538  17.090   1.859  0.00  0.00             0
ATOM    902    H   1     1       0.263  12.128   1.961  0.00  0.00             0
ATOM    903    H   1     1       4.198  15.775  -1.532  0.00  0.00             0
ATOM    904    H   1     1       1.301  11.617  -1.365  0.00  0.00             0
ATOM    905    H   1     1       4.704  12.589  -0.974  0.00  0.00             0
ATOM    906    H   1     1       1.610  17.002  -1.305  0.00  0.00             0
ATOM    907    H   1     1       2.361  15.031  -0.336  0.00  0.00             0
ATOM    908    H   1     1       4.604  10.545  -0.739  0.00  0.00             0
ATOM    909   Al   1     1       0.512   3.838   7.580  0.00  0.00             0
ATOM    910   Al   1     1      -2.034  -0.641   7.817  0.00  0.00             0
ATOM    911   Al   1     1      -2.079   5.520   7.637  0.00  0.00             0
ATOM    912   Al   1     1       0.570   0.993   7.776  0.00  0.00             0
ATOM    913   Si   1     1      -3.724   5.455  10.468  0.00  0.00             0
ATOM    914   Si   1     1      -1.238   0.892  10.583  0.00  0.00             0
ATOM    915   Si   1     1      -1.165   6.930  10.498  0.00  0.00             0
ATOM    916   Si   1     1       1.207   2.356  10.502  0.00  0.00             0
ATOM    917    O   1     1       1.478   5.227   8.846  0.00  0.00             0
ATOM    918    O   1     1      -1.068   0.685   8.977  0.00  0.00             0
ATOM    919    O   1     1       1.136   2.413   8.898  0.00  0.00             0
ATOM    920    O   1     1      -1.275   7.114   8.930  0.00  0.00             0
ATOM    921    O   1     1       1.308   3.835  10.967  0.00  0.00             0
ATOM    922    O   1     1      -1.167   8.402  11.095  0.00  0.00             0
ATOM    923    O   1     1       0.164   6.220  10.782  0.00  0.00             0
ATOM    924    O   1     1      -2.485   1.833  10.794  0.00  0.00             0
ATOM    925    O   1     1       0.041   1.559  11.044  0.00  0.00             0
ATOM    926    O   1     1      -2.427   6.168  10.989  0.00  0.00             0
ATOM    927    O   1     1       1.591  -0.283   8.697  0.00  0.00             0
ATOM    928    O   1     1      -1.144   3.887   8.796  0.00  0.00             0
ATOM    929    O   1     1       7.501   7.159   6.756  0.00  0.00             0
ATOM    930    O   1     1      -0.150   2.415   6.633  0.00  0.00             0
ATOM    931    O   1     1       2.181   4.280   6.542  0.00  0.00             0
ATOM    932    O   1     1      -0.386  -0.392   6.546  0.00  0.00             0
ATOM    933    O   1     1       2.407   0.803   6.530  0.00  0.00             0
ATOM    934    O   1     1      -0.456   5.154   6.600  0.00  0.00             0
ATOM    935    H   1     1       0.810   7.704   8.813  0.00  0.00             0
ATOM    936    H   1     1      -1.655   3.058   9.239  0.00  0.00             0
ATOM    937    H   1     1       1.417   6.998   6.462  0.00  0.00             0
ATOM    938    H   1     1      -0.920   1.963   6.488  0.00  0.00             0
ATOM    939    H   1     1       2.593   4.062   5.677  0.00  0.00             0
ATOM    940    H   1     1      -0.125   8.375   5.666  0.00  0.00             0
ATOM    941    H   1     1      -0.494   5.349   5.650  0.00  0.00             0
ATOM    942    H   1     1       2.869   0.884   5.710  0.00  0.00             0
ATOM    943   Al   1     1       2.309   3.921   0.406  0.00  0.00             0
ATOM    944   Al   1     1      -0.275  -0.407   0.295  0.00  0.00             0
ATOM    945   Al   1     1      -0.192   5.508   0.546  0.00  0.00             0
ATOM    946   Al   1     1       2.264   1.110   0.456  0.00  0.00             0
ATOM    947   Si   1     1      -1.923   5.335   3.209  0.00  0.00             0
ATOM    948   Si   1     1       0.520   0.981   3.227  0.00  0.00             0
ATOM    949   Si   1     1       0.591   6.845   3.344  0.00  0.00             0
ATOM    950   Si   1     1       3.118   2.399   3.258  0.00  0.00             0
ATOM    951    O   1     1       3.332   5.156   1.527  0.00  0.00             0
ATOM    952    O   1     1       0.589   0.918   1.592  0.00  0.00             0
ATOM    953    O   1     1       2.930   2.414   1.583  0.00  0.00             0
ATOM    954    O   1     1       0.307   6.935   1.678  0.00  0.00             0
ATOM    955    O   1     1       3.217   3.853   3.632  0.00  0.00             0
ATOM    956    O   1     1       0.537   8.345   3.922  0.00  0.00             0
ATOM    957    O   1     1       2.002   6.122   3.418  0.00  0.00             0
ATOM    958    O   1     1      -0.728   1.737   3.616  0.00  0.00             0
ATOM    959    O   1     1       1.850   1.681   3.759  0.00  0.00             0
ATOM    960    O   1     1      -0.619   5.960   3.784  0.00  0.00             0
ATOM    961    O   1     1       3.201  -0.283   1.415  0.00  0.00             0
ATOM    962    O   1     1       0.689   3.948   1.554  0.00  0.00             0
ATOM    963    O   1     1       9.307   7.046  -0.561  0.00  0.00             0
ATOM    964    O   1     1       1.459   2.477  -0.561  0.00  0.00             0
ATOM    965    O   1     1       3.929   4.215  -0.802  0.00  0.00             0
ATOM    966    O   1     1       1.317  -0.219  -0.606  0.00  0.00             0
ATOM    967    O   1     1       3.960   0.825  -0.694  0.00  0.00             0
ATOM    968    O   1     1       1.422   5.355  -0.392  0.00  0.00             0
ATOM    969    H   1     1       2.798   7.946   2.290  0.00  0.00             0
ATOM    970    H   1     1       0.282   3.182   1.735  0.00  0.00             0
ATOM    971    H   1     1       4.035   7.102  -1.909  0.00  0.00             0
ATOM    972    H   1     1       0.662   2.730  -0.677  0.00  0.00             0
ATOM    973    H   1     1       4.123   3.328  -1.338  0.00  0.00             0
ATOM    974    H   1     1       1.887   8.309  -1.085  0.00  0.00             0
ATOM    975    H   1     1       1.927   6.096  -0.832  0.00  0.00             0
ATOM    976    H   1     1       4.340   1.069  -1.688  0.00  0.00             0
END
