# Supplementary material for: Competing Nuclear Quantum Effects and Hydrogen-Bond Jumps in Hydrated Kaolinite
Source: J Phys Chem Lett. 2023 Feb 6;14(6):1542–7. doi: 10.1021/acs.jpclett.2c03896 (PMC9940297; doi:10.1021/acs.jpclett.2c03896)
Supplement: Supplementary file 1 — jz2c03896_si_001.zip [file jz2c03896_si_001.zip › Clay_NQEs_HBond_Jumps_SI/silica-surface/QM/equil-2/init.12.pdb]

TITLE     Step:       20000  Bead:      12 positions{angstrom}  cell{angstrom}
CRYST1   10.307   17.884   76.812  91.93 105.05  89.80 P 1           1
ATOM      1   Al   1     1      -9.030   1.826  43.601  0.00  0.00             0
ATOM      2   Al   1     1      -6.433   6.294  43.502  0.00  0.00             0
ATOM      3   Al   1     1      -6.344   0.269  43.237  0.00  0.00             0
ATOM      4   Al   1     1      -8.987   4.840  43.414  0.00  0.00             0
ATOM      5   Si   1     1      -4.700   0.479  40.494  0.00  0.00             0
ATOM      6   Si   1     1      -7.268   4.948  40.769  0.00  0.00             0
ATOM      7   Si   1     1      -7.219  -1.128  40.559  0.00  0.00             0
ATOM      8   Si   1     1      -9.793   3.295  40.768  0.00  0.00             0
ATOM      9    O   1     1     -10.037   0.358  42.208  0.00  0.00             0
ATOM     10    O   1     1      -7.403   5.101  42.414  0.00  0.00             0
ATOM     11    O   1     1      -9.638   3.168  42.328  0.00  0.00             0
ATOM     12    O   1     1      -7.001  -1.194  42.131  0.00  0.00             0
ATOM     13    O   1     1      -9.818   1.850  40.164  0.00  0.00             0
ATOM     14    O   1     1      -7.131  -2.615  40.098  0.00  0.00             0
ATOM     15    O   1     1      -8.613  -0.442  40.287  0.00  0.00             0
ATOM     16    O   1     1      -6.110   4.084  40.360  0.00  0.00             0
ATOM     17    O   1     1      -8.632   4.239  40.244  0.00  0.00             0
ATOM     18    O   1     1      -6.032  -0.203  40.038  0.00  0.00             0
ATOM     19    O   1     1      -9.974   5.968  42.413  0.00  0.00             0
ATOM     20    O   1     1      -7.378   1.653  42.248  0.00  0.00             0
ATOM     21    O   1     1      -5.705  -1.325  44.245  0.00  0.00             0
ATOM     22    O   1     1      -8.075   3.280  44.445  0.00  0.00             0
ATOM     23    O   1     1     -10.588   1.523  44.585  0.00  0.00             0
ATOM     24    O   1     1      -8.116   6.009  44.592  0.00  0.00             0
ATOM     25    O   1     1     -10.574   5.000  44.648  0.00  0.00             0
ATOM     26    O   1     1      -8.041   0.352  44.456  0.00  0.00             0
ATOM     27    H   1     1      -9.349  -1.913  42.456  0.00  0.00             0
ATOM     28    H   1     1      -7.149   2.220  41.619  0.00  0.00             0
ATOM     29    H   1     1     -10.747  -1.879  45.090  0.00  0.00             0
ATOM     30    H   1     1      -7.032   3.522  44.338  0.00  0.00             0
ATOM     31    H   1     1     -10.817   1.608  45.550  0.00  0.00             0
ATOM     32    H   1     1      -8.012  -2.316  45.360  0.00  0.00             0
ATOM     33    H   1     1      -8.200  -0.442  44.847  0.00  0.00             0
ATOM     34    H   1     1     -10.563   4.494  45.340  0.00  0.00             0
ATOM     35   Al   1     1     -11.029   1.580  50.897  0.00  0.00             0
ATOM     36   Al   1     1      -8.268   5.913  50.867  0.00  0.00             0
ATOM     37   Al   1     1      -8.318   0.146  50.729  0.00  0.00             0
ATOM     38   Al   1     1     -10.855   4.742  50.854  0.00  0.00             0
ATOM     39   Si   1     1      -6.349   0.144  47.978  0.00  0.00             0
ATOM     40   Si   1     1      -9.099   4.640  48.140  0.00  0.00             0
ATOM     41   Si   1     1      -9.029  -1.248  47.950  0.00  0.00             0
ATOM     42   Si   1     1     -11.691   3.172  48.070  0.00  0.00             0
ATOM     43    O   1     1     -11.718   0.449  49.660  0.00  0.00             0
ATOM     44    O   1     1      -9.217   4.848  49.679  0.00  0.00             0
ATOM     45    O   1     1     -11.468   3.208  49.800  0.00  0.00             0
ATOM     46    O   1     1      -8.910  -1.333  49.693  0.00  0.00             0
ATOM     47    O   1     1     -11.600   1.735  47.542  0.00  0.00             0
ATOM     48    O   1     1      -9.308  -2.750  47.620  0.00  0.00             0
ATOM     49    O   1     1     -10.343  -0.507  47.743  0.00  0.00             0
ATOM     50    O   1     1      -7.953   3.703  47.783  0.00  0.00             0
ATOM     51    O   1     1     -10.452   4.044  47.651  0.00  0.00             0
ATOM     52    O   1     1      -7.738  -0.498  47.534  0.00  0.00             0
ATOM     53    O   1     1     -11.826   6.204  49.850  0.00  0.00             0
ATOM     54    O   1     1      -9.049   1.543  49.580  0.00  0.00             0
ATOM     55    O   1     1      -7.733  -1.569  51.960  0.00  0.00             0
ATOM     56    O   1     1     -10.054   3.172  52.081  0.00  0.00             0
ATOM     57    O   1     1     -12.534   1.622  51.930  0.00  0.00             0
ATOM     58    O   1     1      -9.838   5.961  52.025  0.00  0.00             0
ATOM     59    O   1     1     -12.539   4.742  51.968  0.00  0.00             0
ATOM     60    O   1     1     -10.028   0.275  51.908  0.00  0.00             0
ATOM     61    H   1     1     -11.342  -2.359  49.123  0.00  0.00             0
ATOM     62    H   1     1      -8.455   2.253  49.146  0.00  0.00             0
ATOM     63    H   1     1     -12.013  -1.354  52.507  0.00  0.00             0
ATOM     64    H   1     1     -10.113   3.591  53.050  0.00  0.00             0
ATOM     65    H   1     1     -13.496   1.586  52.231  0.00  0.00             0
ATOM     66    H   1     1      -9.775  -2.691  52.715  0.00  0.00             0
ATOM     67    H   1     1     -10.175  -0.055  52.849  0.00  0.00             0
ATOM     68    H   1     1     -12.654   3.937  52.409  0.00  0.00             0
ATOM     69   Al   1     1      -8.953  10.683  43.631  0.00  0.00             0
ATOM     70   Al   1     1      -6.508  15.102  43.247  0.00  0.00             0
ATOM     71   Al   1     1      -6.381   9.388  43.399  0.00  0.00             0
ATOM     72   Al   1     1      -9.028  13.593  43.561  0.00  0.00             0
ATOM     73   Si   1     1      -4.588   9.392  40.692  0.00  0.00             0
ATOM     74   Si   1     1      -7.161  13.742  40.638  0.00  0.00             0
ATOM     75   Si   1     1      -7.241   7.911  40.696  0.00  0.00             0
ATOM     76   Si   1     1      -9.706  12.336  40.678  0.00  0.00             0
ATOM     77    O   1     1      -9.941   9.637  42.206  0.00  0.00             0
ATOM     78    O   1     1      -7.360  13.854  42.303  0.00  0.00             0
ATOM     79    O   1     1      -9.576  12.285  42.176  0.00  0.00             0
ATOM     80    O   1     1      -7.096   7.914  42.330  0.00  0.00             0
ATOM     81    O   1     1      -9.841  10.850  39.994  0.00  0.00             0
ATOM     82    O   1     1      -7.319   6.393  40.324  0.00  0.00             0
ATOM     83    O   1     1      -8.493   8.620  40.350  0.00  0.00             0
ATOM     84    O   1     1      -5.835  13.063  40.255  0.00  0.00             0
ATOM     85    O   1     1      -8.416  13.012  40.065  0.00  0.00             0
ATOM     86    O   1     1      -5.924   8.579  40.224  0.00  0.00             0
ATOM     87    O   1     1      -9.893  15.061  42.417  0.00  0.00             0
ATOM     88    O   1     1      -7.408  10.805  42.484  0.00  0.00             0
ATOM     89    O   1     1      -5.743   7.793  44.456  0.00  0.00             0
ATOM     90    O   1     1      -8.320  12.158  44.545  0.00  0.00             0
ATOM     91    O   1     1     -10.503  10.264  44.668  0.00  0.00             0
ATOM     92    O   1     1      -8.126  15.132  44.451  0.00  0.00             0
ATOM     93    O   1     1     -10.578  13.685  44.608  0.00  0.00             0
ATOM     94    O   1     1      -7.986   9.453  44.577  0.00  0.00             0
ATOM     95    H   1     1      -9.477   6.394  41.637  0.00  0.00             0
ATOM     96    H   1     1      -7.271  11.689  42.392  0.00  0.00             0
ATOM     97    H   1     1     -10.244   8.178  45.114  0.00  0.00             0
ATOM     98    H   1     1      -7.835  12.075  45.337  0.00  0.00             0
ATOM     99    H   1     1     -10.968  10.984  45.040  0.00  0.00             0
ATOM    100    H   1     1      -8.440   5.936  45.454  0.00  0.00             0
ATOM    101    H   1     1      -7.832   8.541  44.963  0.00  0.00             0
ATOM    102    H   1     1     -10.835  13.046  45.503  0.00  0.00             0
ATOM    103   Al   1     1     -10.729  10.625  50.864  0.00  0.00             0
ATOM    104   Al   1     1      -8.330  15.023  50.766  0.00  0.00             0
ATOM    105   Al   1     1      -8.307   8.952  50.773  0.00  0.00             0
ATOM    106   Al   1     1     -10.921  13.510  50.758  0.00  0.00             0
ATOM    107   Si   1     1      -6.464   9.201  47.763  0.00  0.00             0
ATOM    108   Si   1     1      -9.196  13.591  48.022  0.00  0.00             0
ATOM    109   Si   1     1      -8.938   7.614  47.923  0.00  0.00             0
ATOM    110   Si   1     1     -11.570  11.981  47.993  0.00  0.00             0
ATOM    111    O   1     1     -11.835   9.182  49.499  0.00  0.00             0
ATOM    112    O   1     1      -9.371  13.703  49.584  0.00  0.00             0
ATOM    113    O   1     1     -11.520  12.022  49.593  0.00  0.00             0
ATOM    114    O   1     1      -8.754   7.610  49.482  0.00  0.00             0
ATOM    115    O   1     1     -11.450  10.572  47.462  0.00  0.00             0
ATOM    116    O   1     1      -8.831   6.147  47.520  0.00  0.00             0
ATOM    117    O   1     1     -10.405   8.188  47.737  0.00  0.00             0
ATOM    118    O   1     1      -7.818  12.959  47.605  0.00  0.00             0
ATOM    119    O   1     1     -10.386  12.834  47.421  0.00  0.00             0
ATOM    120    O   1     1      -7.762   8.421  47.313  0.00  0.00             0
ATOM    121    O   1     1     -11.755  14.890  49.544  0.00  0.00             0
ATOM    122    O   1     1      -9.266  10.385  49.548  0.00  0.00             0
ATOM    123    O   1     1      -7.609   7.511  51.853  0.00  0.00             0
ATOM    124    O   1     1     -10.143  11.981  51.945  0.00  0.00             0
ATOM    125    O   1     1     -12.376  10.261  51.798  0.00  0.00             0
ATOM    126    O   1     1      -9.917  14.891  51.777  0.00  0.00             0
ATOM    127    O   1     1     -12.487  13.679  51.724  0.00  0.00             0
ATOM    128    O   1     1      -9.950   9.059  51.792  0.00  0.00             0
ATOM    129    H   1     1     -11.398   7.048  49.614  0.00  0.00             0
ATOM    130    H   1     1      -9.413  10.605  48.676  0.00  0.00             0
ATOM    131    H   1     1     -12.824   7.476  52.913  0.00  0.00             0
ATOM    132    H   1     1      -9.966  11.931  52.949  0.00  0.00             0
ATOM    133    H   1     1     -13.012  10.567  52.614  0.00  0.00             0
ATOM    134    H   1     1      -9.973   6.447  52.865  0.00  0.00             0
ATOM    135    H   1     1     -10.580   8.319  51.996  0.00  0.00             0
ATOM    136    H   1     1     -13.131  13.194  52.257  0.00  0.00             0
ATOM    137   Al   1     1      -3.854   1.754  43.484  0.00  0.00             0
ATOM    138   Al   1     1      -1.251   6.180  43.573  0.00  0.00             0
ATOM    139   Al   1     1      -1.232   0.275  43.455  0.00  0.00             0
ATOM    140   Al   1     1      -3.848   4.775  43.539  0.00  0.00             0
ATOM    141   Si   1     1       0.405   0.395  40.621  0.00  0.00             0
ATOM    142   Si   1     1      -2.187   4.835  40.807  0.00  0.00             0
ATOM    143   Si   1     1      -2.100  -1.120  40.571  0.00  0.00             0
ATOM    144   Si   1     1      -4.707   3.451  40.674  0.00  0.00             0
ATOM    145    O   1     1      -4.731   0.566  42.218  0.00  0.00             0
ATOM    146    O   1     1      -2.260   5.010  42.464  0.00  0.00             0
ATOM    147    O   1     1      -4.496   3.441  42.303  0.00  0.00             0
ATOM    148    O   1     1      -2.070  -1.242  42.197  0.00  0.00             0
ATOM    149    O   1     1      -4.761   1.982  40.205  0.00  0.00             0
ATOM    150    O   1     1      -2.202  -2.547  40.030  0.00  0.00             0
ATOM    151    O   1     1      -3.437  -0.300  40.210  0.00  0.00             0
ATOM    152    O   1     1      -0.815   3.947  40.408  0.00  0.00             0
ATOM    153    O   1     1      -3.410   4.072  40.223  0.00  0.00             0
ATOM    154    O   1     1      -0.850  -0.299  40.043  0.00  0.00             0
ATOM    155    O   1     1      -4.835   6.277  42.437  0.00  0.00             0
ATOM    156    O   1     1      -2.058   1.599  42.243  0.00  0.00             0
ATOM    157    O   1     1     -11.005  -1.309  44.391  0.00  0.00             0
ATOM    158    O   1     1      -2.996   3.314  44.484  0.00  0.00             0
ATOM    159    O   1     1      -5.450   1.669  44.388  0.00  0.00             0
ATOM    160    O   1     1      -2.871   6.174  44.658  0.00  0.00             0
ATOM    161    O   1     1      -5.464   4.912  44.502  0.00  0.00             0
ATOM    162    O   1     1      -2.936   0.411  44.392  0.00  0.00             0
ATOM    163    H   1     1      -4.248  -1.967  41.920  0.00  0.00             0
ATOM    164    H   1     1      -2.126   2.134  41.421  0.00  0.00             0
ATOM    165    H   1     1      -4.821  -1.470  44.512  0.00  0.00             0
ATOM    166    H   1     1      -2.179   3.119  44.899  0.00  0.00             0
ATOM    167    H   1     1      -6.110   1.812  45.111  0.00  0.00             0
ATOM    168    H   1     1      -3.008  -3.279  45.456  0.00  0.00             0
ATOM    169    H   1     1      -3.140  -0.433  44.834  0.00  0.00             0
ATOM    170    H   1     1      -5.526   4.759  45.498  0.00  0.00             0
ATOM    171   Al   1     1      -5.681   1.517  50.897  0.00  0.00             0
ATOM    172   Al   1     1      -3.096   6.150  50.825  0.00  0.00             0
ATOM    173   Al   1     1      -3.139  -0.125  50.601  0.00  0.00             0
ATOM    174   Al   1     1      -5.723   4.614  50.852  0.00  0.00             0
ATOM    175   Si   1     1      -1.322   0.261  47.984  0.00  0.00             0
ATOM    176   Si   1     1      -4.056   4.770  47.990  0.00  0.00             0
ATOM    177   Si   1     1      -3.817  -1.430  47.780  0.00  0.00             0
ATOM    178   Si   1     1      -6.523   3.155  48.096  0.00  0.00             0
ATOM    179    O   1     1      -6.583   0.141  49.646  0.00  0.00             0
ATOM    180    O   1     1      -4.126   5.006  49.574  0.00  0.00             0
ATOM    181    O   1     1      -6.326   3.016  49.753  0.00  0.00             0
ATOM    182    O   1     1      -3.651  -1.493  49.516  0.00  0.00             0
ATOM    183    O   1     1      -6.311   1.680  47.505  0.00  0.00             0
ATOM    184    O   1     1      -3.733  -2.871  47.158  0.00  0.00             0
ATOM    185    O   1     1      -5.194  -0.667  47.552  0.00  0.00             0
ATOM    186    O   1     1      -2.779   3.853  47.905  0.00  0.00             0
ATOM    187    O   1     1      -5.324   4.070  47.610  0.00  0.00             0
ATOM    188    O   1     1      -2.529  -0.524  47.491  0.00  0.00             0
ATOM    189    O   1     1      -6.657   5.863  49.839  0.00  0.00             0
ATOM    190    O   1     1      -3.938   1.364  49.749  0.00  0.00             0
ATOM    191    O   1     1     -12.644  -1.316  51.756  0.00  0.00             0
ATOM    192    O   1     1      -5.124   3.062  51.999  0.00  0.00             0
ATOM    193    O   1     1      -7.374   1.376  51.961  0.00  0.00             0
ATOM    194    O   1     1      -4.831   5.787  52.028  0.00  0.00             0
ATOM    195    O   1     1      -7.340   4.681  51.907  0.00  0.00             0
ATOM    196    O   1     1      -4.834   0.204  51.895  0.00  0.00             0
ATOM    197    H   1     1      -6.280  -2.079  49.332  0.00  0.00             0
ATOM    198    H   1     1      -3.785   2.196  49.453  0.00  0.00             0
ATOM    199    H   1     1      -7.266  -1.124  52.737  0.00  0.00             0
ATOM    200    H   1     1      -4.780   2.566  52.602  0.00  0.00             0
ATOM    201    H   1     1      -8.010   1.956  51.922  0.00  0.00             0
ATOM    202    H   1     1      -5.368  -2.344  51.963  0.00  0.00             0
ATOM    203    H   1     1      -4.534  -0.631  52.239  0.00  0.00             0
ATOM    204    H   1     1      -7.604   4.122  52.625  0.00  0.00             0
ATOM    205   Al   1     1      -3.683  10.788  43.389  0.00  0.00             0
ATOM    206   Al   1     1      -1.410  15.253  43.218  0.00  0.00             0
ATOM    207   Al   1     1      -1.303   9.132  43.574  0.00  0.00             0
ATOM    208   Al   1     1      -3.932  13.712  43.325  0.00  0.00             0
ATOM    209   Si   1     1       0.548   9.433  40.658  0.00  0.00             0
ATOM    210   Si   1     1      -2.039  13.799  40.549  0.00  0.00             0
ATOM    211   Si   1     1      -2.027   7.786  40.766  0.00  0.00             0
ATOM    212   Si   1     1      -4.494  12.310  40.516  0.00  0.00             0
ATOM    213    O   1     1      -4.718   9.519  42.253  0.00  0.00             0
ATOM    214    O   1     1      -2.156  13.934  42.177  0.00  0.00             0
ATOM    215    O   1     1      -4.344  12.304  42.220  0.00  0.00             0
ATOM    216    O   1     1      -1.838   7.735  42.387  0.00  0.00             0
ATOM    217    O   1     1      -4.562  10.818  40.166  0.00  0.00             0
ATOM    218    O   1     1      -1.968   6.291  40.339  0.00  0.00             0
ATOM    219    O   1     1      -3.324   8.441  40.399  0.00  0.00             0
ATOM    220    O   1     1      -0.666  13.076  40.320  0.00  0.00             0
ATOM    221    O   1     1      -3.223  12.897  40.011  0.00  0.00             0
ATOM    222    O   1     1      -0.753   8.543  40.254  0.00  0.00             0
ATOM    223    O   1     1      -4.656  15.046  42.282  0.00  0.00             0
ATOM    224    O   1     1      -2.140  10.511  42.242  0.00  0.00             0
ATOM    225    O   1     1     -10.795   7.663  44.657  0.00  0.00             0
ATOM    226    O   1     1      -2.934  12.231  44.399  0.00  0.00             0
ATOM    227    O   1     1      -5.402  10.673  44.558  0.00  0.00             0
ATOM    228    O   1     1      -2.881  14.999  44.509  0.00  0.00             0
ATOM    229    O   1     1      -5.408  13.817  44.549  0.00  0.00             0
ATOM    230    O   1     1      -2.896   9.343  44.523  0.00  0.00             0
ATOM    231    H   1     1      -4.268   7.095  42.387  0.00  0.00             0
ATOM    232    H   1     1      -1.786  11.365  41.787  0.00  0.00             0
ATOM    233    H   1     1      -4.871   7.653  44.963  0.00  0.00             0
ATOM    234    H   1     1      -2.092  12.745  44.309  0.00  0.00             0
ATOM    235    H   1     1      -5.782  10.814  45.615  0.00  0.00             0
ATOM    236    H   1     1      -3.049   5.933  45.523  0.00  0.00             0
ATOM    237    H   1     1      -3.230   8.766  45.165  0.00  0.00             0
ATOM    238    H   1     1      -5.765  13.549  45.367  0.00  0.00             0
ATOM    239   Al   1     1      -5.678  10.455  50.496  0.00  0.00             0
ATOM    240   Al   1     1      -3.068  15.034  50.611  0.00  0.00             0
ATOM    241   Al   1     1      -3.070   9.085  50.710  0.00  0.00             0
ATOM    242   Al   1     1      -5.736  13.542  50.636  0.00  0.00             0
ATOM    243   Si   1     1      -1.336   9.055  47.921  0.00  0.00             0
ATOM    244   Si   1     1      -3.844  13.578  47.760  0.00  0.00             0
ATOM    245   Si   1     1      -3.879   7.676  47.955  0.00  0.00             0
ATOM    246   Si   1     1      -6.422  12.157  47.888  0.00  0.00             0
ATOM    247    O   1     1      -6.574   9.252  49.466  0.00  0.00             0
ATOM    248    O   1     1      -4.048  13.744  49.399  0.00  0.00             0
ATOM    249    O   1     1      -6.194  12.019  49.497  0.00  0.00             0
ATOM    250    O   1     1      -3.859   7.606  49.558  0.00  0.00             0
ATOM    251    O   1     1      -6.433  10.750  47.297  0.00  0.00             0
ATOM    252    O   1     1      -3.917   6.166  47.384  0.00  0.00             0
ATOM    253    O   1     1      -5.201   8.392  47.564  0.00  0.00             0
ATOM    254    O   1     1      -2.636  12.679  47.574  0.00  0.00             0
ATOM    255    O   1     1      -5.250  13.013  47.319  0.00  0.00             0
ATOM    256    O   1     1      -2.642   8.444  47.375  0.00  0.00             0
ATOM    257    O   1     1      -6.560  14.984  49.629  0.00  0.00             0
ATOM    258    O   1     1      -3.969  10.506  49.638  0.00  0.00             0
ATOM    259    O   1     1     -12.998   7.607  52.033  0.00  0.00             0
ATOM    260    O   1     1      -5.056  12.184  51.727  0.00  0.00             0
ATOM    261    O   1     1      -7.345  10.386  51.797  0.00  0.00             0
ATOM    262    O   1     1      -4.674  14.876  51.693  0.00  0.00             0
ATOM    263    O   1     1      -7.426  13.525  51.495  0.00  0.00             0
ATOM    264    O   1     1      -4.851   9.185  51.745  0.00  0.00             0
ATOM    265    H   1     1      -6.293   6.748  49.490  0.00  0.00             0
ATOM    266    H   1     1      -3.325  11.462  49.445  0.00  0.00             0
ATOM    267    H   1     1      -7.153   7.560  52.652  0.00  0.00             0
ATOM    268    H   1     1      -4.754  12.039  52.775  0.00  0.00             0
ATOM    269    H   1     1      -7.617  11.252  52.327  0.00  0.00             0
ATOM    270    H   1     1      -4.444   6.142  52.711  0.00  0.00             0
ATOM    271    H   1     1      -5.420   8.599  52.447  0.00  0.00             0
ATOM    272    H   1     1      -8.178  12.930  51.246  0.00  0.00             0
ATOM    273    O   1     1      -9.338   0.736  31.752  0.00  0.00             0
ATOM    274    H   1     1      -9.000   0.066  31.225  0.00  0.00             0
ATOM    275    H   1     1       1.516   1.455  31.546  0.00  0.00             0
ATOM    276    O   1     1      -7.492   2.945  31.163  0.00  0.00             0
ATOM    277    H   1     1      -6.625   3.299  31.264  0.00  0.00             0
ATOM    278    H   1     1       2.380   3.432  31.851  0.00  0.00             0
ATOM    279    O   1     1       4.918   6.884  30.113  0.00  0.00             0
ATOM    280    H   1     1      -4.465   6.896  29.761  0.00  0.00             0
ATOM    281    H   1     1       4.848   7.579  30.782  0.00  0.00             0
ATOM    282    O   1     1      -2.960   9.681  28.366  0.00  0.00             0
ATOM    283    H   1     1      -2.977   8.765  28.437  0.00  0.00             0
ATOM    284    H   1     1       8.169  10.034  28.713  0.00  0.00             0
ATOM    285    O   1     1      -5.636  10.255  29.696  0.00  0.00             0
ATOM    286    H   1     1      -4.958   9.997  29.293  0.00  0.00             0
ATOM    287    H   1     1       4.862  10.760  30.314  0.00  0.00             0
ATOM    288    O   1     1     -11.781  18.008  31.772  0.00  0.00             0
ATOM    289    H   1     1     -10.841  18.105  31.770  0.00  0.00             0
ATOM    290    H   1     1      -1.993  18.828  31.613  0.00  0.00             0
ATOM    291    O   1     1      -4.484   0.597  30.476  0.00  0.00             0
ATOM    292    H   1     1      -4.008   1.075  29.857  0.00  0.00             0
ATOM    293    H   1     1      -4.250   1.021  31.319  0.00  0.00             0
ATOM    294    O   1     1      -4.899   4.311  30.846  0.00  0.00             0
ATOM    295    H   1     1      -4.559   3.726  30.052  0.00  0.00             0
ATOM    296    H   1     1      -5.138   5.153  30.626  0.00  0.00             0
ATOM    297    O   1     1      -2.959   6.899  28.415  0.00  0.00             0
ATOM    298    H   1     1      -2.798   7.075  27.419  0.00  0.00             0
ATOM    299    H   1     1      -2.224   6.365  28.749  0.00  0.00             0
ATOM    300    O   1     1      -0.225  11.426  29.637  0.00  0.00             0
ATOM    301    H   1     1       0.025  11.021  28.792  0.00  0.00             0
ATOM    302    H   1     1      -0.592  12.347  29.442  0.00  0.00             0
ATOM    303    O   1     1      -3.841  14.193  28.086  0.00  0.00             0
ATOM    304    H   1     1      -4.552  14.804  27.629  0.00  0.00             0
ATOM    305    H   1     1      -4.151  14.059  29.062  0.00  0.00             0
ATOM    306    O   1     1      -5.969  16.010  31.730  0.00  0.00             0
ATOM    307    H   1     1      -5.639  16.777  31.254  0.00  0.00             0
ATOM    308    H   1     1      -5.771  16.291  32.566  0.00  0.00             0
ATOM    309    O   1     1       0.188   3.935  30.177  0.00  0.00             0
ATOM    310    H   1     1      -0.215   3.269  29.420  0.00  0.00             0
ATOM    311    H   1     1       0.895   3.368  30.332  0.00  0.00             0
ATOM    312    O   1     1       3.640   4.494  26.522  0.00  0.00             0
ATOM    313    H   1     1       2.878   4.880  25.983  0.00  0.00             0
ATOM    314    H   1     1       3.529   5.105  27.219  0.00  0.00             0
ATOM    315    O   1     1      -0.404   6.562  29.694  0.00  0.00             0
ATOM    316    H   1     1      -0.303   5.627  29.960  0.00  0.00             0
ATOM    317    H   1     1      -0.416   7.081  30.626  0.00  0.00             0
ATOM    318    O   1     1       1.225  11.138  27.461  0.00  0.00             0
ATOM    319    H   1     1       0.481  10.670  26.990  0.00  0.00             0
ATOM    320    H   1     1       1.914  10.333  27.387  0.00  0.00             0
ATOM    321    O   1     1       1.989  11.379  31.142  0.00  0.00             0
ATOM    322    H   1     1       2.121  10.483  30.845  0.00  0.00             0
ATOM    323    H   1     1       1.094  11.659  30.712  0.00  0.00             0
ATOM    324    O   1     1      -1.755  15.083  31.748  0.00  0.00             0
ATOM    325    H   1     1      -1.698  15.974  31.348  0.00  0.00             0
ATOM    326    H   1     1      -2.600  14.784  31.505  0.00  0.00             0
ATOM    327    O   1     1      -9.361  17.297  34.400  0.00  0.00             0
ATOM    328    H   1     1      -9.378  17.747  33.504  0.00  0.00             0
ATOM    329    H   1     1       0.363   0.040  35.063  0.00  0.00             0
ATOM    330    O   1     1      -8.406   4.434  33.328  0.00  0.00             0
ATOM    331    H   1     1      -7.774   4.641  34.096  0.00  0.00             0
ATOM    332    H   1     1       2.230   4.930  32.550  0.00  0.00             0
ATOM    333    O   1     1       2.467   6.274  31.501  0.00  0.00             0
ATOM    334    H   1     1      -7.415   6.229  30.635  0.00  0.00             0
ATOM    335    H   1     1       3.324   6.540  31.989  0.00  0.00             0
ATOM    336    O   1     1      -9.750  11.789  33.407  0.00  0.00             0
ATOM    337    H   1     1      -9.030  11.766  32.523  0.00  0.00             0
ATOM    338    H   1     1       0.502  12.727  33.491  0.00  0.00             0
ATOM    339    O   1     1       2.972  11.884  35.210  0.00  0.00             0
ATOM    340    H   1     1      -6.277  12.176  35.314  0.00  0.00             0
ATOM    341    H   1     1       2.880  12.553  34.463  0.00  0.00             0
ATOM    342    O   1     1     -10.363  14.614  33.809  0.00  0.00             0
ATOM    343    H   1     1     -10.888  14.817  32.990  0.00  0.00             0
ATOM    344    H   1     1       0.550  15.312  34.026  0.00  0.00             0
ATOM    345    O   1     1      -5.760  19.597  34.388  0.00  0.00             0
ATOM    346    H   1     1      -5.032  19.609  34.986  0.00  0.00             0
ATOM    347    H   1     1      -5.399   2.004  33.635  0.00  0.00             0
ATOM    348    O   1     1      -3.879   2.375  32.426  0.00  0.00             0
ATOM    349    H   1     1      -3.200   2.873  32.713  0.00  0.00             0
ATOM    350    H   1     1      -4.351   2.957  31.739  0.00  0.00             0
ATOM    351    O   1     1      -5.888   6.929  33.330  0.00  0.00             0
ATOM    352    H   1     1      -5.096   6.589  33.009  0.00  0.00             0
ATOM    353    H   1     1      -5.750   7.767  33.844  0.00  0.00             0
ATOM    354    O   1     1      -5.656   9.735  34.060  0.00  0.00             0
ATOM    355    H   1     1      -5.020  10.014  34.615  0.00  0.00             0
ATOM    356    H   1     1      -6.473   9.973  34.349  0.00  0.00             0
ATOM    357    O   1     1      -4.201  11.477  32.324  0.00  0.00             0
ATOM    358    H   1     1      -5.037  10.958  32.855  0.00  0.00             0
ATOM    359    H   1     1      -3.323  11.068  32.659  0.00  0.00             0
ATOM    360    O   1     1      -6.252  16.894  34.317  0.00  0.00             0
ATOM    361    H   1     1      -6.046  17.774  34.367  0.00  0.00             0
ATOM    362    H   1     1      -7.240  16.928  34.136  0.00  0.00             0
ATOM    363    O   1     1      -2.559  17.710  34.305  0.00  0.00             0
ATOM    364    H   1     1      -2.045  16.963  34.628  0.00  0.00             0
ATOM    365    H   1     1      -2.297  -0.523  33.450  0.00  0.00             0
ATOM    366    O   1     1      -1.008   3.767  32.817  0.00  0.00             0
ATOM    367    H   1     1      -0.411   3.734  31.948  0.00  0.00             0
ATOM    368    H   1     1      -0.393   3.723  33.472  0.00  0.00             0
ATOM    369    O   1     1      -3.167   6.128  32.833  0.00  0.00             0
ATOM    370    H   1     1      -2.685   5.380  32.797  0.00  0.00             0
ATOM    371    H   1     1      -2.536   6.838  32.586  0.00  0.00             0
ATOM    372    O   1     1      -1.085   7.839  32.247  0.00  0.00             0
ATOM    373    H   1     1      -0.642   7.487  32.954  0.00  0.00             0
ATOM    374    H   1     1      -1.443   8.872  32.427  0.00  0.00             0
ATOM    375    O   1     1      -2.088  10.344  33.276  0.00  0.00             0
ATOM    376    H   1     1      -1.367  11.040  33.397  0.00  0.00             0
ATOM    377    H   1     1      -2.381  10.013  34.023  0.00  0.00             0
ATOM    378    O   1     1      -4.252  13.795  30.688  0.00  0.00             0
ATOM    379    H   1     1      -4.201  13.014  31.022  0.00  0.00             0
ATOM    380    H   1     1      -5.166  14.118  30.873  0.00  0.00             0
ATOM    381    O   1     1     -10.537  -0.261  37.458  0.00  0.00             0
ATOM    382    H   1     1      -9.608  -0.062  37.373  0.00  0.00             0
ATOM    383    H   1     1      -0.401  -0.386  38.383  0.00  0.00             0
ATOM    384    O   1     1     -10.613   1.831  35.549  0.00  0.00             0
ATOM    385    H   1     1     -10.728   1.273  36.344  0.00  0.00             0
ATOM    386    H   1     1       0.702   2.157  35.703  0.00  0.00             0
ATOM    387    O   1     1       0.071   6.400  34.759  0.00  0.00             0
ATOM    388    H   1     1      -9.516   5.907  34.485  0.00  0.00             0
ATOM    389    H   1     1       0.206   7.196  35.088  0.00  0.00             0
ATOM    390    O   1     1      -9.241   9.334  34.821  0.00  0.00             0
ATOM    391    H   1     1      -9.358  10.063  34.341  0.00  0.00             0
ATOM    392    H   1     1       1.292   9.842  35.669  0.00  0.00             0
ATOM    393    O   1     1      -9.146  11.031  37.299  0.00  0.00             0
ATOM    394    H   1     1      -8.381  11.663  36.931  0.00  0.00             0
ATOM    395    H   1     1       1.213  11.032  38.280  0.00  0.00             0
ATOM    396    O   1     1     -11.673  15.648  35.940  0.00  0.00             0
ATOM    397    H   1     1     -11.193  15.357  35.201  0.00  0.00             0
ATOM    398    H   1     1      -0.692  16.340  36.340  0.00  0.00             0
ATOM    399    O   1     1      -8.012   0.595  37.557  0.00  0.00             0
ATOM    400    H   1     1      -7.239   0.025  37.216  0.00  0.00             0
ATOM    401    H   1     1      -7.951   1.427  37.028  0.00  0.00             0
ATOM    402    O   1     1      -7.801   2.975  35.902  0.00  0.00             0
ATOM    403    H   1     1      -7.367   2.621  35.225  0.00  0.00             0
ATOM    404    H   1     1      -7.067   3.715  36.047  0.00  0.00             0
ATOM    405    O   1     1      -6.344   5.539  35.733  0.00  0.00             0
ATOM    406    H   1     1      -6.044   5.865  34.692  0.00  0.00             0
ATOM    407    H   1     1      -5.767   6.057  36.242  0.00  0.00             0
ATOM    408    O   1     1      -4.728   6.630  37.943  0.00  0.00             0
ATOM    409    H   1     1      -4.531   7.537  38.274  0.00  0.00             0
ATOM    410    H   1     1      -3.801   6.526  37.821  0.00  0.00             0
ATOM    411    O   1     1      -5.004  13.033  34.945  0.00  0.00             0
ATOM    412    H   1     1      -4.749  12.638  34.046  0.00  0.00             0
ATOM    413    H   1     1      -4.242  13.211  35.428  0.00  0.00             0
ATOM    414    O   1     1      -5.328  16.859  36.901  0.00  0.00             0
ATOM    415    H   1     1      -5.782  16.621  36.176  0.00  0.00             0
ATOM    416    H   1     1      -4.600  17.411  36.704  0.00  0.00             0
ATOM    417    O   1     1      -3.804   1.094  36.435  0.00  0.00             0
ATOM    418    H   1     1      -3.449   0.783  35.597  0.00  0.00             0
ATOM    419    H   1     1      -3.350   1.921  36.646  0.00  0.00             0
ATOM    420    O   1     1      -2.676   3.549  35.380  0.00  0.00             0
ATOM    421    H   1     1      -1.924   3.133  35.229  0.00  0.00             0
ATOM    422    H   1     1      -2.461   4.284  35.966  0.00  0.00             0
ATOM    423    O   1     1      -2.469   6.405  36.142  0.00  0.00             0
ATOM    424    H   1     1      -1.598   6.280  35.979  0.00  0.00             0
ATOM    425    H   1     1      -3.033   6.275  35.366  0.00  0.00             0
ATOM    426    O   1     1      -3.331   9.708  35.633  0.00  0.00             0
ATOM    427    H   1     1      -3.094   8.908  36.063  0.00  0.00             0
ATOM    428    H   1     1      -2.649  10.262  35.958  0.00  0.00             0
ATOM    429    O   1     1      -1.728  11.576  36.951  0.00  0.00             0
ATOM    430    H   1     1      -0.673  11.477  36.982  0.00  0.00             0
ATOM    431    H   1     1      -2.098  12.515  37.137  0.00  0.00             0
ATOM    432    O   1     1      -3.432  14.144  36.825  0.00  0.00             0
ATOM    433    H   1     1      -2.587  14.935  36.687  0.00  0.00             0
ATOM    434    H   1     1      -4.063  14.734  37.072  0.00  0.00             0
ATOM    435    O   1     1      -4.450   2.623  15.287  0.00  0.00             0
ATOM    436    H   1     1      -3.639   3.222  15.562  0.00  0.00             0
ATOM    437    H   1     1       5.007   3.087  15.804  0.00  0.00             0
ATOM    438    O   1     1      -5.090   4.793  13.654  0.00  0.00             0
ATOM    439    H   1     1      -4.860   3.907  13.778  0.00  0.00             0
ATOM    440    H   1     1       6.053   5.283  13.959  0.00  0.00             0
ATOM    441    O   1     1       7.034   6.735  17.197  0.00  0.00             0
ATOM    442    H   1     1      -3.588   5.782  17.703  0.00  0.00             0
ATOM    443    H   1     1       7.880   6.923  17.579  0.00  0.00             0
ATOM    444    O   1     1      -2.928  10.101  14.559  0.00  0.00             0
ATOM    445    H   1     1      -2.333   9.505  14.397  0.00  0.00             0
ATOM    446    H   1     1       7.667  10.827  13.997  0.00  0.00             0
ATOM    447    O   1     1       4.908  15.632  14.856  0.00  0.00             0
ATOM    448    H   1     1      -4.632  15.071  15.059  0.00  0.00             0
ATOM    449    H   1     1       4.971  16.456  15.222  0.00  0.00             0
ATOM    450    O   1     1      -4.467  18.070  16.158  0.00  0.00             0
ATOM    451    H   1     1      -3.625  17.863  16.737  0.00  0.00             0
ATOM    452    H   1     1       6.036  18.851  15.608  0.00  0.00             0
ATOM    453    O   1     1      -1.987   3.762  16.176  0.00  0.00             0
ATOM    454    H   1     1      -0.986   3.673  16.248  0.00  0.00             0
ATOM    455    H   1     1      -1.984   4.492  15.537  0.00  0.00             0
ATOM    456    O   1     1      -2.795   5.898  14.751  0.00  0.00             0
ATOM    457    H   1     1      -3.267   6.177  15.669  0.00  0.00             0
ATOM    458    H   1     1      -2.133   6.671  14.507  0.00  0.00             0
ATOM    459    O   1     1       2.195   6.685  16.829  0.00  0.00             0
ATOM    460    H   1     1       2.540   7.565  16.614  0.00  0.00             0
ATOM    461    H   1     1       2.367   6.071  16.050  0.00  0.00             0
ATOM    462    O   1     1      -0.572   7.579  14.130  0.00  0.00             0
ATOM    463    H   1     1       0.166   8.209  13.986  0.00  0.00             0
ATOM    464    H   1     1      -0.058   7.080  14.692  0.00  0.00             0
ATOM    465    O   1     1      -2.865  14.305  14.554  0.00  0.00             0
ATOM    466    H   1     1      -2.285  13.812  13.894  0.00  0.00             0
ATOM    467    H   1     1      -2.631  15.206  14.269  0.00  0.00             0
ATOM    468    O   1     1      -0.854  16.471  14.943  0.00  0.00             0
ATOM    469    H   1     1      -0.197  17.088  14.461  0.00  0.00             0
ATOM    470    H   1     1      -0.289  16.080  15.617  0.00  0.00             0
ATOM    471    O   1     1       0.563   0.825  17.690  0.00  0.00             0
ATOM    472    H   1     1       0.799   1.203  16.753  0.00  0.00             0
ATOM    473    H   1     1       0.839   1.525  18.281  0.00  0.00             0
ATOM    474    O   1     1       2.462   4.680  14.546  0.00  0.00             0
ATOM    475    H   1     1       3.276   4.505  14.073  0.00  0.00             0
ATOM    476    H   1     1       1.736   5.045  14.053  0.00  0.00             0
ATOM    477    O   1     1       1.849   8.656  13.550  0.00  0.00             0
ATOM    478    H   1     1       2.710   8.314  13.233  0.00  0.00             0
ATOM    479    H   1     1       2.226   9.117  14.454  0.00  0.00             0
ATOM    480    O   1     1      -0.986  11.973  13.510  0.00  0.00             0
ATOM    481    H   1     1      -0.321  11.937  14.307  0.00  0.00             0
ATOM    482    H   1     1      -0.492  11.667  12.694  0.00  0.00             0
ATOM    483    O   1     1       3.010  13.891  15.572  0.00  0.00             0
ATOM    484    H   1     1       3.649  14.591  15.123  0.00  0.00             0
ATOM    485    H   1     1       2.408  14.296  16.078  0.00  0.00             0
ATOM    486    O   1     1       1.373  17.833  13.626  0.00  0.00             0
ATOM    487    H   1     1       2.253  17.492  13.677  0.00  0.00             0
ATOM    488    H   1     1       1.587  18.514  14.297  0.00  0.00             0
ATOM    489    O   1     1      -6.725  20.550  17.559  0.00  0.00             0
ATOM    490    H   1     1      -5.823  20.010  17.890  0.00  0.00             0
ATOM    491    H   1     1       3.231   3.362  18.083  0.00  0.00             0
ATOM    492    O   1     1      -3.962   4.818  19.349  0.00  0.00             0
ATOM    493    H   1     1      -4.831   5.016  19.266  0.00  0.00             0
ATOM    494    H   1     1       6.259   3.916  19.165  0.00  0.00             0
ATOM    495    O   1     1       5.141   8.244  18.360  0.00  0.00             0
ATOM    496    H   1     1      -4.234   7.824  18.185  0.00  0.00             0
ATOM    497    H   1     1       5.057   8.817  17.668  0.00  0.00             0
ATOM    498    O   1     1      -5.094   9.826  16.352  0.00  0.00             0
ATOM    499    H   1     1      -4.232   9.659  15.937  0.00  0.00             0
ATOM    500    H   1     1       5.310  10.706  16.791  0.00  0.00             0
ATOM    501    O   1     1      -5.148  12.559  17.193  0.00  0.00             0
ATOM    502    H   1     1      -5.971  12.784  16.727  0.00  0.00             0
ATOM    503    H   1     1       5.487  13.098  18.114  0.00  0.00             0
ATOM    504    O   1     1      -7.072  17.690  17.393  0.00  0.00             0
ATOM    505    H   1     1      -6.282  18.028  17.135  0.00  0.00             0
ATOM    506    H   1     1       2.738  18.408  17.980  0.00  0.00             0
ATOM    507    O   1     1       1.188  20.472  19.735  0.00  0.00             0
ATOM    508    H   1     1       1.789  20.658  20.441  0.00  0.00             0
ATOM    509    H   1     1       0.662   3.396  19.519  0.00  0.00             0
ATOM    510    O   1     1       0.434   5.262  19.637  0.00  0.00             0
ATOM    511    H   1     1       0.166   5.582  18.699  0.00  0.00             0
ATOM    512    H   1     1      -0.435   5.409  19.995  0.00  0.00             0
ATOM    513    O   1     1      -0.695   7.083  17.706  0.00  0.00             0
ATOM    514    H   1     1       0.188   7.113  17.497  0.00  0.00             0
ATOM    515    H   1     1      -0.723   8.047  17.901  0.00  0.00             0
ATOM    516    O   1     1      -0.682   9.827  17.726  0.00  0.00             0
ATOM    517    H   1     1       0.161  10.112  17.524  0.00  0.00             0
ATOM    518    H   1     1      -1.168  10.656  17.311  0.00  0.00             0
ATOM    519    O   1     1      -2.599  12.394  16.825  0.00  0.00             0
ATOM    520    H   1     1      -2.505  12.941  16.140  0.00  0.00             0
ATOM    521    H   1     1      -3.466  12.296  17.041  0.00  0.00             0
ATOM    522    O   1     1      -1.884  17.469  17.394  0.00  0.00             0
ATOM    523    H   1     1      -1.678  17.110  16.508  0.00  0.00             0
ATOM    524    H   1     1      -0.847  17.888  17.513  0.00  0.00             0
ATOM    525    O   1     1       4.140  16.415  22.161  0.00  0.00             0
ATOM    526    H   1     1       4.680  16.976  22.685  0.00  0.00             0
ATOM    527    H   1     1       3.190  -1.693  22.334  0.00  0.00             0
ATOM    528    O   1     1       1.643   2.011  15.392  0.00  0.00             0
ATOM    529    H   1     1       1.592   2.887  14.907  0.00  0.00             0
ATOM    530    H   1     1       2.414   2.193  16.102  0.00  0.00             0
ATOM    531    O   1     1       3.650   5.420  18.856  0.00  0.00             0
ATOM    532    H   1     1       3.147   5.870  18.147  0.00  0.00             0
ATOM    533    H   1     1       3.302   5.660  19.751  0.00  0.00             0
ATOM    534    O   1     1       2.664   9.178  16.210  0.00  0.00             0
ATOM    535    H   1     1       3.635   9.513  16.192  0.00  0.00             0
ATOM    536    H   1     1       2.436   9.673  17.054  0.00  0.00             0
ATOM    537    O   1     1       0.595  12.475  15.619  0.00  0.00             0
ATOM    538    H   1     1       0.043  12.978  16.055  0.00  0.00             0
ATOM    539    H   1     1       1.524  13.051  15.737  0.00  0.00             0
ATOM    540    O   1     1       1.237  15.461  16.987  0.00  0.00             0
ATOM    541    H   1     1       1.814  16.302  16.989  0.00  0.00             0
ATOM    542    H   1     1       0.810  15.391  17.822  0.00  0.00             0
ATOM    543    O   1     1      -3.712   0.307  22.838  0.00  0.00             0
ATOM    544    H   1     1      -3.380   1.022  22.448  0.00  0.00             0
ATOM    545    H   1     1       6.452   0.287  23.873  0.00  0.00             0
ATOM    546    O   1     1      -5.939   6.414  23.215  0.00  0.00             0
ATOM    547    H   1     1      -6.864   6.320  22.919  0.00  0.00             0
ATOM    548    H   1     1       4.764   6.926  22.443  0.00  0.00             0
ATOM    549    O   1     1       5.649   7.920  21.157  0.00  0.00             0
ATOM    550    H   1     1      -4.566   8.271  20.234  0.00  0.00             0
ATOM    551    H   1     1       5.961   8.619  21.772  0.00  0.00             0
ATOM    552    O   1     1      -4.143  10.385  22.526  0.00  0.00             0
ATOM    553    H   1     1      -3.709  11.073  22.086  0.00  0.00             0
ATOM    554    H   1     1       5.199  10.758  22.577  0.00  0.00             0
ATOM    555    O   1     1       5.126  14.067  19.629  0.00  0.00             0
ATOM    556    H   1     1      -5.426  14.997  19.169  0.00  0.00             0
ATOM    557    H   1     1       5.601  14.182  20.571  0.00  0.00             0
ATOM    558    O   1     1      -5.502  17.013  19.436  0.00  0.00             0
ATOM    559    H   1     1      -6.125  16.577  18.754  0.00  0.00             0
ATOM    560    H   1     1       4.544  16.981  20.357  0.00  0.00             0
ATOM    561    O   1     1      -4.519   1.764  18.867  0.00  0.00             0
ATOM    562    H   1     1      -3.642   1.671  18.772  0.00  0.00             0
ATOM    563    H   1     1      -4.695   0.847  18.891  0.00  0.00             0
ATOM    564    O   1     1      -1.916   5.439  21.042  0.00  0.00             0
ATOM    565    H   1     1      -2.749   5.278  20.341  0.00  0.00             0
ATOM    566    H   1     1      -2.060   6.263  21.504  0.00  0.00             0
ATOM    567    O   1     1      -1.379   8.010  22.188  0.00  0.00             0
ATOM    568    H   1     1      -1.447   8.470  22.971  0.00  0.00             0
ATOM    569    H   1     1      -0.716   8.462  21.672  0.00  0.00             0
ATOM    570    O   1     1      -0.030   9.652  20.628  0.00  0.00             0
ATOM    571    H   1     1      -0.359   9.528  19.737  0.00  0.00             0
ATOM    572    H   1     1       0.950   9.559  20.723  0.00  0.00             0
ATOM    573    O   1     1      -1.507  13.759  19.341  0.00  0.00             0
ATOM    574    H   1     1      -1.769  13.261  18.524  0.00  0.00             0
ATOM    575    H   1     1      -1.937  14.691  19.436  0.00  0.00             0
ATOM    576    O   1     1      -2.529  16.354  19.769  0.00  0.00             0
ATOM    577    H   1     1      -2.135  16.904  19.013  0.00  0.00             0
ATOM    578    H   1     1      -3.384  16.604  19.797  0.00  0.00             0
ATOM    579    O   1     1       2.510   3.138  22.005  0.00  0.00             0
ATOM    580    H   1     1       3.291   2.851  22.361  0.00  0.00             0
ATOM    581    H   1     1       2.148   4.038  21.964  0.00  0.00             0
ATOM    582    O   1     1       2.237   6.094  21.279  0.00  0.00             0
ATOM    583    H   1     1       1.576   6.519  21.784  0.00  0.00             0
ATOM    584    H   1     1       1.636   5.928  20.661  0.00  0.00             0
ATOM    585    O   1     1       3.083   8.976  20.411  0.00  0.00             0
ATOM    586    H   1     1       3.285   9.184  21.262  0.00  0.00             0
ATOM    587    H   1     1       3.910   8.395  20.260  0.00  0.00             0
ATOM    588    O   1     1       2.129  10.609  18.247  0.00  0.00             0
ATOM    589    H   1     1       2.459  10.120  19.036  0.00  0.00             0
ATOM    590    H   1     1       2.368  11.489  18.641  0.00  0.00             0
ATOM    591    O   1     1       2.876  12.657  19.999  0.00  0.00             0
ATOM    592    H   1     1       3.563  13.327  19.947  0.00  0.00             0
ATOM    593    H   1     1       2.198  13.342  19.801  0.00  0.00             0
ATOM    594    O   1     1       0.834  14.911  19.780  0.00  0.00             0
ATOM    595    H   1     1       0.760  15.732  20.187  0.00  0.00             0
ATOM    596    H   1     1      -0.061  14.369  19.724  0.00  0.00             0
ATOM    597    O   1     1      -6.603  -0.001  25.697  0.00  0.00             0
ATOM    598    H   1     1      -5.649   0.207  25.701  0.00  0.00             0
ATOM    599    H   1     1       3.149   0.645  26.240  0.00  0.00             0
ATOM    600    O   1     1      -7.989   2.134  26.938  0.00  0.00             0
ATOM    601    H   1     1      -7.369   2.838  26.839  0.00  0.00             0
ATOM    602    H   1     1       2.643   1.418  27.561  0.00  0.00             0
ATOM    603    O   1     1       2.613   9.410  23.393  0.00  0.00             0
ATOM    604    H   1     1      -6.837   9.023  23.821  0.00  0.00             0
ATOM    605    H   1     1       2.808  10.281  23.170  0.00  0.00             0
ATOM    606    O   1     1      -4.866  13.858  24.858  0.00  0.00             0
ATOM    607    H   1     1      -4.462  13.314  25.354  0.00  0.00             0
ATOM    608    H   1     1       5.444  13.615  23.892  0.00  0.00             0
ATOM    609    O   1     1       5.959  14.271  22.038  0.00  0.00             0
ATOM    610    H   1     1      -4.898  15.009  21.853  0.00  0.00             0
ATOM    611    H   1     1       6.619  14.760  22.269  0.00  0.00             0
ATOM    612    O   1     1      -8.981  16.537  25.659  0.00  0.00             0
ATOM    613    H   1     1      -8.787  15.523  25.547  0.00  0.00             0
ATOM    614    H   1     1       2.267  16.623  25.453  0.00  0.00             0
ATOM    615    O   1     1      -2.561   3.001  22.368  0.00  0.00             0
ATOM    616    H   1     1      -1.728   2.693  22.941  0.00  0.00             0
ATOM    617    H   1     1      -2.210   3.754  21.720  0.00  0.00             0
ATOM    618    O   1     1      -3.598   4.935  24.016  0.00  0.00             0
ATOM    619    H   1     1      -3.085   4.549  23.340  0.00  0.00             0
ATOM    620    H   1     1      -4.541   5.088  23.686  0.00  0.00             0
ATOM    621    O   1     1      -5.493   9.146  25.368  0.00  0.00             0
ATOM    622    H   1     1      -4.926   9.925  25.476  0.00  0.00             0
ATOM    623    H   1     1      -4.937   8.419  25.359  0.00  0.00             0
ATOM    624    O   1     1      -1.774  11.698  21.370  0.00  0.00             0
ATOM    625    H   1     1      -1.656  12.618  20.814  0.00  0.00             0
ATOM    626    H   1     1      -0.986  11.225  20.934  0.00  0.00             0
ATOM    627    O   1     1      -1.958  15.963  22.600  0.00  0.00             0
ATOM    628    H   1     1      -2.587  16.759  22.623  0.00  0.00             0
ATOM    629    H   1     1      -1.697  16.086  21.627  0.00  0.00             0
ATOM    630    O   1     1       0.803  18.450  21.341  0.00  0.00             0
ATOM    631    H   1     1       0.660  19.063  20.691  0.00  0.00             0
ATOM    632    H   1     1       0.262  18.850  22.085  0.00  0.00             0
ATOM    633    O   1     1      -0.008   2.537  23.341  0.00  0.00             0
ATOM    634    H   1     1       0.801   2.796  23.081  0.00  0.00             0
ATOM    635    H   1     1       0.027   2.931  24.170  0.00  0.00             0
ATOM    636    O   1     1      -0.052   3.164  25.894  0.00  0.00             0
ATOM    637    H   1     1       0.592   2.625  26.172  0.00  0.00             0
ATOM    638    H   1     1       0.486   4.252  25.973  0.00  0.00             0
ATOM    639    O   1     1       1.053   7.400  23.456  0.00  0.00             0
ATOM    640    H   1     1       1.624   8.198  23.313  0.00  0.00             0
ATOM    641    H   1     1       0.120   7.655  23.095  0.00  0.00             0
ATOM    642    O   1     1       3.829  11.803  22.333  0.00  0.00             0
ATOM    643    H   1     1       3.356  12.133  21.545  0.00  0.00             0
ATOM    644    H   1     1       3.244  12.184  22.880  0.00  0.00             0
ATOM    645    O   1     1       1.910  12.970  23.564  0.00  0.00             0
ATOM    646    H   1     1       1.918  12.994  24.453  0.00  0.00             0
ATOM    647    H   1     1       1.463  13.758  23.046  0.00  0.00             0
ATOM    648    O   1     1       1.564  15.875  22.693  0.00  0.00             0
ATOM    649    H   1     1       1.528  15.906  23.710  0.00  0.00             0
ATOM    650    H   1     1       1.000  16.634  22.442  0.00  0.00             0
ATOM    651    O   1     1      -8.388  16.686  30.043  0.00  0.00             0
ATOM    652    H   1     1      -7.856  15.942  30.356  0.00  0.00             0
ATOM    653    H   1     1       2.732  -0.777  29.749  0.00  0.00             0
ATOM    654    O   1     1      -6.892   1.022  29.375  0.00  0.00             0
ATOM    655    H   1     1      -6.011   0.742  29.618  0.00  0.00             0
ATOM    656    H   1     1       3.017   1.730  29.968  0.00  0.00             0
ATOM    657    O   1     1       2.991   9.113  27.498  0.00  0.00             0
ATOM    658    H   1     1      -6.745   9.073  26.838  0.00  0.00             0
ATOM    659    H   1     1       3.555   9.620  28.252  0.00  0.00             0
ATOM    660    O   1     1      -4.505  11.760  26.818  0.00  0.00             0
ATOM    661    H   1     1      -4.208  12.559  27.393  0.00  0.00             0
ATOM    662    H   1     1       6.250  10.960  27.164  0.00  0.00             0
ATOM    663    O   1     1       1.800  13.829  26.284  0.00  0.00             0
ATOM    664    H   1     1      -7.497  13.800  26.429  0.00  0.00             0
ATOM    665    H   1     1       1.587  13.040  26.839  0.00  0.00             0
ATOM    666    O   1     1     -10.152  17.540  28.145  0.00  0.00             0
ATOM    667    H   1     1      -9.754  17.613  27.199  0.00  0.00             0
ATOM    668    H   1     1       0.812  16.943  28.748  0.00  0.00             0
ATOM    669    O   1     1      -3.687  20.517  28.824  0.00  0.00             0
ATOM    670    H   1     1      -2.816  20.269  28.789  0.00  0.00             0
ATOM    671    H   1     1      -4.029   2.999  27.898  0.00  0.00             0
ATOM    672    O   1     1      -4.203   3.519  26.173  0.00  0.00             0
ATOM    673    H   1     1      -5.169   3.928  26.177  0.00  0.00             0
ATOM    674    H   1     1      -3.780   4.166  25.581  0.00  0.00             0
ATOM    675    O   1     1      -3.349   7.083  25.550  0.00  0.00             0
ATOM    676    H   1     1      -3.353   6.294  24.898  0.00  0.00             0
ATOM    677    H   1     1      -2.738   7.700  25.077  0.00  0.00             0
ATOM    678    O   1     1      -2.262   9.497  24.369  0.00  0.00             0
ATOM    679    H   1     1      -1.647   9.930  24.509  0.00  0.00             0
ATOM    680    H   1     1      -2.926  10.069  23.952  0.00  0.00             0
ATOM    681    O   1     1      -6.098  15.240  26.951  0.00  0.00             0
ATOM    682    H   1     1      -5.938  15.019  26.030  0.00  0.00             0
ATOM    683    H   1     1      -6.335  16.249  26.701  0.00  0.00             0
ATOM    684    O   1     1      -3.797  18.347  25.630  0.00  0.00             0
ATOM    685    H   1     1      -3.268  17.884  26.132  0.00  0.00             0
ATOM    686    H   1     1      -3.546  19.191  25.997  0.00  0.00             0
ATOM    687    O   1     1      -1.024  19.924  28.307  0.00  0.00             0
ATOM    688    H   1     1      -0.564  18.901  28.260  0.00  0.00             0
ATOM    689    H   1     1      -0.993   2.327  27.382  0.00  0.00             0
ATOM    690    O   1     1       1.238   5.421  25.487  0.00  0.00             0
ATOM    691    H   1     1       1.092   6.013  24.721  0.00  0.00             0
ATOM    692    H   1     1       1.421   6.071  26.283  0.00  0.00             0
ATOM    693    O   1     1       1.502   6.967  27.642  0.00  0.00             0
ATOM    694    H   1     1       2.200   7.735  27.749  0.00  0.00             0
ATOM    695    H   1     1       0.717   6.961  28.220  0.00  0.00             0
ATOM    696    O   1     1      -0.187  11.200  24.884  0.00  0.00             0
ATOM    697    H   1     1       0.567  11.493  24.432  0.00  0.00             0
ATOM    698    H   1     1      -0.677  11.897  24.724  0.00  0.00             0
ATOM    699    O   1     1      -1.303  13.866  24.919  0.00  0.00             0
ATOM    700    H   1     1      -1.767  14.266  25.513  0.00  0.00             0
ATOM    701    H   1     1      -1.401  14.299  24.031  0.00  0.00             0
ATOM    702    O   1     1      -2.009  16.096  26.977  0.00  0.00             0
ATOM    703    H   1     1      -1.290  16.367  27.442  0.00  0.00             0
ATOM    704    H   1     1      -2.604  15.489  27.564  0.00  0.00             0
ATOM    705   Al   1     1       5.721  12.818   7.730  0.00  0.00             0
ATOM    706   Al   1     1       3.269   8.554   7.721  0.00  0.00             0
ATOM    707   Al   1     1       3.236  14.537   7.743  0.00  0.00             0
ATOM    708   Al   1     1       5.662   9.961   7.869  0.00  0.00             0
ATOM    709   Si   1     1       1.575  14.364  10.647  0.00  0.00             0
ATOM    710   Si   1     1       3.865   9.759  10.511  0.00  0.00             0
ATOM    711   Si   1     1       4.126  15.884  10.572  0.00  0.00             0
ATOM    712   Si   1     1       6.392  11.316  10.641  0.00  0.00             0
ATOM    713    O   1     1       6.764  14.173   9.017  0.00  0.00             0
ATOM    714    O   1     1       4.030   9.692   8.846  0.00  0.00             0
ATOM    715    O   1     1       6.137  11.370   8.974  0.00  0.00             0
ATOM    716    O   1     1       3.932  15.989   8.948  0.00  0.00             0
ATOM    717    O   1     1       6.382  12.809  11.078  0.00  0.00             0
ATOM    718    O   1     1       4.153  17.377  11.020  0.00  0.00             0
ATOM    719    O   1     1       5.468  15.272  10.904  0.00  0.00             0
ATOM    720    O   1     1       2.738  10.788  10.739  0.00  0.00             0
ATOM    721    O   1     1       5.182  10.424  11.181  0.00  0.00             0
ATOM    722    O   1     1       2.815  15.138  11.009  0.00  0.00             0
ATOM    723    O   1     1       6.553   8.669   8.889  0.00  0.00             0
ATOM    724    O   1     1       4.185  13.333   8.901  0.00  0.00             0
ATOM    725    O   1     1       2.531  15.849   6.755  0.00  0.00             0
ATOM    726    O   1     1       4.910  11.511   6.862  0.00  0.00             0
ATOM    727    O   1     1       7.447  12.902   6.962  0.00  0.00             0
ATOM    728    O   1     1       4.741   8.786   6.539  0.00  0.00             0
ATOM    729    O   1     1       7.237   9.889   6.769  0.00  0.00             0
ATOM    730    O   1     1       5.042  14.390   6.658  0.00  0.00             0
ATOM    731    H   1     1       5.985  16.952   8.682  0.00  0.00             0
ATOM    732    H   1     1       4.023  12.884   9.767  0.00  0.00             0
ATOM    733    H   1     1       6.719  15.639   6.795  0.00  0.00             0
ATOM    734    H   1     1       3.924  11.320   6.883  0.00  0.00             0
ATOM    735    H   1     1       7.867  12.137   7.181  0.00  0.00             0
ATOM    736    H   1     1       5.124  17.505   5.785  0.00  0.00             0
ATOM    737    H   1     1       5.272  14.416   5.716  0.00  0.00             0
ATOM    738    H   1     1       7.182  10.533   6.014  0.00  0.00             0
ATOM    739   Al   1     1       7.514  12.888   0.703  0.00  0.00             0
ATOM    740   Al   1     1       4.920   8.369   0.365  0.00  0.00             0
ATOM    741   Al   1     1       4.951  14.372   0.626  0.00  0.00             0
ATOM    742   Al   1     1       7.527   9.915   0.621  0.00  0.00             0
ATOM    743   Si   1     1       3.199  14.318   3.398  0.00  0.00             0
ATOM    744   Si   1     1       5.732   9.858   3.368  0.00  0.00             0
ATOM    745   Si   1     1       5.827  15.737   3.348  0.00  0.00             0
ATOM    746   Si   1     1       8.261  11.346   3.396  0.00  0.00             0
ATOM    747    O   1     1       8.501  14.230   1.734  0.00  0.00             0
ATOM    748    O   1     1       5.868   9.845   1.710  0.00  0.00             0
ATOM    749    O   1     1       8.294  11.486   1.815  0.00  0.00             0
ATOM    750    O   1     1       5.566  15.826   1.745  0.00  0.00             0
ATOM    751    O   1     1       8.335  12.801   3.828  0.00  0.00             0
ATOM    752    O   1     1       5.731  17.285   3.800  0.00  0.00             0
ATOM    753    O   1     1       7.083  15.062   3.652  0.00  0.00             0
ATOM    754    O   1     1       4.415  10.649   3.734  0.00  0.00             0
ATOM    755    O   1     1       7.061  10.574   3.796  0.00  0.00             0
ATOM    756    O   1     1       4.552  14.989   3.777  0.00  0.00             0
ATOM    757    O   1     1       8.410   8.612   1.740  0.00  0.00             0
ATOM    758    O   1     1       5.832  13.010   1.574  0.00  0.00             0
ATOM    759    O   1     1       4.293  15.900  -0.537  0.00  0.00             0
ATOM    760    O   1     1       6.817  11.471  -0.516  0.00  0.00             0
ATOM    761    O   1     1       9.190  13.014  -0.538  0.00  0.00             0
ATOM    762    O   1     1       6.585   8.492  -0.464  0.00  0.00             0
ATOM    763    O   1     1       9.049   9.802  -0.357  0.00  0.00             0
ATOM    764    O   1     1       6.715  14.340  -0.401  0.00  0.00             0
ATOM    765    H   1     1       8.066  16.633   1.501  0.00  0.00             0
ATOM    766    H   1     1       5.357  12.225   1.823  0.00  0.00             0
ATOM    767    H   1     1       8.593  15.894  -1.179  0.00  0.00             0
ATOM    768    H   1     1       6.913  11.532  -1.462  0.00  0.00             0
ATOM    769    H   1     1       9.159  12.995  -1.437  0.00  0.00             0
ATOM    770    H   1     1       6.617  17.721  -1.632  0.00  0.00             0
ATOM    771    H   1     1       6.821  15.313  -0.375  0.00  0.00             0
ATOM    772    H   1     1       9.699  10.501  -0.412  0.00  0.00             0
ATOM    773   Al   1     1       5.712   4.238   7.692  0.00  0.00             0
ATOM    774   Al   1     1       3.176  -0.362   7.727  0.00  0.00             0
ATOM    775   Al   1     1       3.030   5.536   7.758  0.00  0.00             0
ATOM    776   Al   1     1       5.760   1.216   7.651  0.00  0.00             0
ATOM    777   Si   1     1       1.357   5.346  10.452  0.00  0.00             0
ATOM    778   Si   1     1       3.945   1.044  10.476  0.00  0.00             0
ATOM    779   Si   1     1       3.877   6.850  10.604  0.00  0.00             0
ATOM    780   Si   1     1       6.481   2.545  10.559  0.00  0.00             0
ATOM    781    O   1     1       6.724   5.329   8.795  0.00  0.00             0
ATOM    782    O   1     1       4.084   0.945   8.828  0.00  0.00             0
ATOM    783    O   1     1       6.363   2.578   8.897  0.00  0.00             0
ATOM    784    O   1     1       3.727   6.958   8.895  0.00  0.00             0
ATOM    785    O   1     1       6.571   4.054  10.996  0.00  0.00             0
ATOM    786    O   1     1       3.714   8.301  11.074  0.00  0.00             0
ATOM    787    O   1     1       5.310   6.348  10.689  0.00  0.00             0
ATOM    788    O   1     1       2.643   1.744  10.827  0.00  0.00             0
ATOM    789    O   1     1       5.147   1.826  10.993  0.00  0.00             0
ATOM    790    O   1     1       2.692   5.985  10.916  0.00  0.00             0
ATOM    791    O   1     1       6.668  -0.306   8.880  0.00  0.00             0
ATOM    792    O   1     1       4.006   4.230   8.706  0.00  0.00             0
ATOM    793    O   1     1       2.335   7.204   6.667  0.00  0.00             0
ATOM    794    O   1     1       4.801   2.542   6.653  0.00  0.00             0
ATOM    795    O   1     1       7.292   4.219   6.637  0.00  0.00             0
ATOM    796    O   1     1       4.978  -0.231   6.717  0.00  0.00             0
ATOM    797    O   1     1       7.471   1.108   6.806  0.00  0.00             0
ATOM    798    O   1     1       4.755   5.462   6.594  0.00  0.00             0
ATOM    799    H   1     1       6.108   7.921   9.227  0.00  0.00             0
ATOM    800    H   1     1       3.469   3.392   8.812  0.00  0.00             0
ATOM    801    H   1     1       6.473   7.078   6.757  0.00  0.00             0
ATOM    802    H   1     1       3.923   2.341   6.762  0.00  0.00             0
ATOM    803    H   1     1       7.760   3.474   6.396  0.00  0.00             0
ATOM    804    H   1     1       4.967   8.694   5.626  0.00  0.00             0
ATOM    805    H   1     1       4.319   5.599   5.674  0.00  0.00             0
ATOM    806    H   1     1       7.386   0.468   6.091  0.00  0.00             0
ATOM    807   Al   1     1       7.605   3.929   0.624  0.00  0.00             0
ATOM    808   Al   1     1       4.842  -0.379   0.359  0.00  0.00             0
ATOM    809   Al   1     1       4.897   5.647   0.225  0.00  0.00             0
ATOM    810   Al   1     1       7.514   1.080   0.536  0.00  0.00             0
ATOM    811   Si   1     1       3.262   5.330   3.098  0.00  0.00             0
ATOM    812   Si   1     1       5.732   0.800   3.206  0.00  0.00             0
ATOM    813   Si   1     1       5.747   6.868   3.168  0.00  0.00             0
ATOM    814   Si   1     1       8.300   2.520   3.287  0.00  0.00             0
ATOM    815    O   1     1       8.666   5.093   1.605  0.00  0.00             0
ATOM    816    O   1     1       5.911   0.718   1.602  0.00  0.00             0
ATOM    817    O   1     1       8.170   2.443   1.684  0.00  0.00             0
ATOM    818    O   1     1       5.580   6.952   1.510  0.00  0.00             0
ATOM    819    O   1     1       8.213   3.952   3.798  0.00  0.00             0
ATOM    820    O   1     1       5.667   8.318   3.756  0.00  0.00             0
ATOM    821    O   1     1       7.121   6.205   3.508  0.00  0.00             0
ATOM    822    O   1     1       4.464   1.605   3.487  0.00  0.00             0
ATOM    823    O   1     1       7.018   1.576   3.687  0.00  0.00             0
ATOM    824    O   1     1       4.498   6.056   3.677  0.00  0.00             0
ATOM    825    O   1     1       8.362  -0.393   1.492  0.00  0.00             0
ATOM    826    O   1     1       6.029   4.031   1.741  0.00  0.00             0
ATOM    827    O   1     1       4.170   7.119  -0.843  0.00  0.00             0
ATOM    828    O   1     1       6.865   2.530  -0.642  0.00  0.00             0
ATOM    829    O   1     1       9.103   4.162  -0.755  0.00  0.00             0
ATOM    830    O   1     1       6.403  -0.392  -0.724  0.00  0.00             0
ATOM    831    O   1     1       9.039   0.940  -0.561  0.00  0.00             0
ATOM    832    O   1     1       6.550   5.452  -0.466  0.00  0.00             0
ATOM    833    H   1     1       7.979   7.895   2.342  0.00  0.00             0
ATOM    834    H   1     1       5.472   4.048   2.578  0.00  0.00             0
ATOM    835    H   1     1       9.073   6.721  -1.465  0.00  0.00             0
ATOM    836    H   1     1       6.080   2.419  -0.993  0.00  0.00             0
ATOM    837    H   1     1       8.891   4.168  -1.609  0.00  0.00             0
ATOM    838    H   1     1       7.419   8.444  -0.991  0.00  0.00             0
ATOM    839    H   1     1       7.389   5.653  -1.061  0.00  0.00             0
ATOM    840    H   1     1       9.441   1.638  -0.995  0.00  0.00             0
ATOM    841   Al   1     1       0.650  12.976   7.729  0.00  0.00             0
ATOM    842   Al   1     1      -1.953   8.651   7.806  0.00  0.00             0
ATOM    843   Al   1     1      -1.925  14.368   7.768  0.00  0.00             0
ATOM    844   Al   1     1       0.550  10.012   7.768  0.00  0.00             0
ATOM    845   Si   1     1      -3.663  14.334  10.561  0.00  0.00             0
ATOM    846   Si   1     1      -1.155   9.906  10.680  0.00  0.00             0
ATOM    847   Si   1     1      -1.097  15.800  10.652  0.00  0.00             0
ATOM    848   Si   1     1       1.331  11.421  10.534  0.00  0.00             0
ATOM    849    O   1     1       1.640  14.195   8.976  0.00  0.00             0
ATOM    850    O   1     1      -1.017   9.820   9.038  0.00  0.00             0
ATOM    851    O   1     1       1.171  11.459   8.923  0.00  0.00             0
ATOM    852    O   1     1      -1.271  15.799   9.079  0.00  0.00             0
ATOM    853    O   1     1       1.379  12.875  11.017  0.00  0.00             0
ATOM    854    O   1     1      -1.322  17.356  11.052  0.00  0.00             0
ATOM    855    O   1     1       0.289  15.246  10.913  0.00  0.00             0
ATOM    856    O   1     1      -2.485  10.789  10.931  0.00  0.00             0
ATOM    857    O   1     1       0.020  10.669  11.170  0.00  0.00             0
ATOM    858    O   1     1      -2.293  14.902  11.158  0.00  0.00             0
ATOM    859    O   1     1       1.276   8.481   8.944  0.00  0.00             0
ATOM    860    O   1     1      -0.965  13.089   8.909  0.00  0.00             0
ATOM    861    O   1     1       7.578  15.851   6.892  0.00  0.00             0
ATOM    862    O   1     1      -0.149  11.518   6.791  0.00  0.00             0
ATOM    863    O   1     1       2.390  13.156   6.665  0.00  0.00             0
ATOM    864    O   1     1      -0.499   8.785   6.580  0.00  0.00             0
ATOM    865    O   1     1       2.187   9.934   6.849  0.00  0.00             0
ATOM    866    O   1     1      -0.344  14.293   6.669  0.00  0.00             0
ATOM    867    H   1     1       0.943  16.990   9.331  0.00  0.00             0
ATOM    868    H   1     1      -1.042  12.811   9.839  0.00  0.00             0
ATOM    869    H   1     1       1.946  16.454   6.244  0.00  0.00             0
ATOM    870    H   1     1      -0.688  11.712   6.001  0.00  0.00             0
ATOM    871    H   1     1       2.910  12.747   5.907  0.00  0.00             0
ATOM    872    H   1     1      -0.055  16.878   5.876  0.00  0.00             0
ATOM    873    H   1     1      -0.066  14.594   5.860  0.00  0.00             0
ATOM    874    H   1     1       2.146   9.993   5.793  0.00  0.00             0
ATOM    875   Al   1     1       2.322  12.847   0.544  0.00  0.00             0
ATOM    876   Al   1     1      -0.239   8.289   0.643  0.00  0.00             0
ATOM    877   Al   1     1      -0.234  14.499   0.473  0.00  0.00             0
ATOM    878   Al   1     1       2.313   9.946   0.559  0.00  0.00             0
ATOM    879   Si   1     1      -1.897  14.326   3.365  0.00  0.00             0
ATOM    880   Si   1     1       0.613   9.846   3.442  0.00  0.00             0
ATOM    881   Si   1     1       0.621  15.907   3.174  0.00  0.00             0
ATOM    882   Si   1     1       3.130  11.290   3.484  0.00  0.00             0
ATOM    883    O   1     1       3.291  14.080   1.729  0.00  0.00             0
ATOM    884    O   1     1       0.724   9.674   1.863  0.00  0.00             0
ATOM    885    O   1     1       2.955  11.370   1.799  0.00  0.00             0
ATOM    886    O   1     1       0.497  15.910   1.643  0.00  0.00             0
ATOM    887    O   1     1       3.104  12.760   3.882  0.00  0.00             0
ATOM    888    O   1     1       0.678  17.380   3.568  0.00  0.00             0
ATOM    889    O   1     1       1.955  15.130   3.573  0.00  0.00             0
ATOM    890    O   1     1      -0.694  10.611   3.775  0.00  0.00             0
ATOM    891    O   1     1       1.933  10.512   3.995  0.00  0.00             0
ATOM    892    O   1     1      -0.553  15.070   3.743  0.00  0.00             0
ATOM    893    O   1     1       3.238   8.499   1.667  0.00  0.00             0
ATOM    894    O   1     1       0.638  12.977   1.490  0.00  0.00             0
ATOM    895    O   1     1       9.435  15.864  -0.554  0.00  0.00             0
ATOM    896    O   1     1       1.608  11.260  -0.492  0.00  0.00             0
ATOM    897    O   1     1       4.063  13.181  -0.646  0.00  0.00             0
ATOM    898    O   1     1       1.324   8.510  -0.442  0.00  0.00             0
ATOM    899    O   1     1       4.032   9.832  -0.430  0.00  0.00             0
ATOM    900    O   1     1       1.642  14.386  -0.557  0.00  0.00             0
ATOM    901    H   1     1       2.536  17.005   1.797  0.00  0.00             0
ATOM    902    H   1     1       0.219  12.163   1.941  0.00  0.00             0
ATOM    903    H   1     1       4.395  15.915  -1.437  0.00  0.00             0
ATOM    904    H   1     1       1.340  11.371  -1.392  0.00  0.00             0
ATOM    905    H   1     1       4.495  12.497  -1.108  0.00  0.00             0
ATOM    906    H   1     1       1.560  16.887  -1.010  0.00  0.00             0
ATOM    907    H   1     1       2.555  14.923  -0.152  0.00  0.00             0
ATOM    908    H   1     1       4.599  10.389  -0.524  0.00  0.00             0
ATOM    909   Al   1     1       0.528   3.876   7.562  0.00  0.00             0
ATOM    910   Al   1     1      -2.012  -0.612   7.827  0.00  0.00             0
ATOM    911   Al   1     1      -2.075   5.516   7.613  0.00  0.00             0
ATOM    912   Al   1     1       0.580   0.967   7.815  0.00  0.00             0
ATOM    913   Si   1     1      -3.705   5.466  10.474  0.00  0.00             0
ATOM    914   Si   1     1      -1.234   0.906  10.652  0.00  0.00             0
ATOM    915   Si   1     1      -1.193   6.935  10.516  0.00  0.00             0
ATOM    916   Si   1     1       1.248   2.397  10.493  0.00  0.00             0
ATOM    917    O   1     1       1.462   5.270   8.834  0.00  0.00             0
ATOM    918    O   1     1      -0.970   0.693   8.934  0.00  0.00             0
ATOM    919    O   1     1       1.146   2.443   8.955  0.00  0.00             0
ATOM    920    O   1     1      -1.295   7.119   8.945  0.00  0.00             0
ATOM    921    O   1     1       1.327   3.891  10.991  0.00  0.00             0
ATOM    922    O   1     1      -1.169   8.411  11.136  0.00  0.00             0
ATOM    923    O   1     1       0.123   6.217  10.813  0.00  0.00             0
ATOM    924    O   1     1      -2.505   1.829  10.806  0.00  0.00             0
ATOM    925    O   1     1       0.073   1.574  11.076  0.00  0.00             0
ATOM    926    O   1     1      -2.428   6.190  10.971  0.00  0.00             0
ATOM    927    O   1     1       1.513  -0.370   8.740  0.00  0.00             0
ATOM    928    O   1     1      -1.122   3.852   8.778  0.00  0.00             0
ATOM    929    O   1     1       7.489   7.207   6.817  0.00  0.00             0
ATOM    930    O   1     1      -0.126   2.417   6.629  0.00  0.00             0
ATOM    931    O   1     1       2.160   4.285   6.528  0.00  0.00             0
ATOM    932    O   1     1      -0.367  -0.361   6.572  0.00  0.00             0
ATOM    933    O   1     1       2.432   0.886   6.493  0.00  0.00             0
ATOM    934    O   1     1      -0.486   5.189   6.578  0.00  0.00             0
ATOM    935    H   1     1       0.746   7.859   8.661  0.00  0.00             0
ATOM    936    H   1     1      -1.643   3.353   9.327  0.00  0.00             0
ATOM    937    H   1     1       1.482   6.773   6.484  0.00  0.00             0
ATOM    938    H   1     1      -1.045   2.130   6.673  0.00  0.00             0
ATOM    939    H   1     1       2.394   4.002   5.573  0.00  0.00             0
ATOM    940    H   1     1      -0.082   8.441   5.678  0.00  0.00             0
ATOM    941    H   1     1      -0.436   5.349   5.721  0.00  0.00             0
ATOM    942    H   1     1       2.880   1.110   5.729  0.00  0.00             0
ATOM    943   Al   1     1       2.334   3.931   0.392  0.00  0.00             0
ATOM    944   Al   1     1      -0.284  -0.420   0.288  0.00  0.00             0
ATOM    945   Al   1     1      -0.217   5.506   0.539  0.00  0.00             0
ATOM    946   Al   1     1       2.245   1.055   0.477  0.00  0.00             0
ATOM    947   Si   1     1      -1.928   5.316   3.144  0.00  0.00             0
ATOM    948   Si   1     1       0.603   0.975   3.221  0.00  0.00             0
ATOM    949   Si   1     1       0.611   6.889   3.366  0.00  0.00             0
ATOM    950   Si   1     1       3.109   2.369   3.272  0.00  0.00             0
ATOM    951    O   1     1       3.429   5.253   1.563  0.00  0.00             0
ATOM    952    O   1     1       0.658   0.946   1.614  0.00  0.00             0
ATOM    953    O   1     1       2.925   2.378   1.663  0.00  0.00             0
ATOM    954    O   1     1       0.340   6.935   1.738  0.00  0.00             0
ATOM    955    O   1     1       3.129   3.861   3.603  0.00  0.00             0
ATOM    956    O   1     1       0.544   8.326   3.953  0.00  0.00             0
ATOM    957    O   1     1       2.029   6.134   3.423  0.00  0.00             0
ATOM    958    O   1     1      -0.703   1.739   3.623  0.00  0.00             0
ATOM    959    O   1     1       1.876   1.642   3.798  0.00  0.00             0
ATOM    960    O   1     1      -0.559   5.972   3.775  0.00  0.00             0
ATOM    961    O   1     1       3.183  -0.337   1.417  0.00  0.00             0
ATOM    962    O   1     1       0.662   3.976   1.615  0.00  0.00             0
ATOM    963    O   1     1       9.323   7.048  -0.481  0.00  0.00             0
ATOM    964    O   1     1       1.432   2.479  -0.621  0.00  0.00             0
ATOM    965    O   1     1       3.940   4.216  -0.803  0.00  0.00             0
ATOM    966    O   1     1       1.294  -0.249  -0.536  0.00  0.00             0
ATOM    967    O   1     1       3.918   0.858  -0.673  0.00  0.00             0
ATOM    968    O   1     1       1.469   5.370  -0.349  0.00  0.00             0
ATOM    969    H   1     1       2.807   7.786   2.305  0.00  0.00             0
ATOM    970    H   1     1       0.065   3.229   1.864  0.00  0.00             0
ATOM    971    H   1     1       4.135   7.236  -1.847  0.00  0.00             0
ATOM    972    H   1     1       0.530   2.730  -0.820  0.00  0.00             0
ATOM    973    H   1     1       3.997   3.456  -1.391  0.00  0.00             0
ATOM    974    H   1     1       1.976   8.272  -0.990  0.00  0.00             0
ATOM    975    H   1     1       1.959   6.033  -0.838  0.00  0.00             0
ATOM    976    H   1     1       4.218   1.065  -1.561  0.00  0.00             0
END
