# Supplementary material for: Competing Nuclear Quantum Effects and Hydrogen-Bond Jumps in Hydrated Kaolinite
Source: J Phys Chem Lett. 2023 Feb 6;14(6):1542–7. doi: 10.1021/acs.jpclett.2c03896 (PMC9940297; doi:10.1021/acs.jpclett.2c03896)
Supplement: Supplementary file 1 — jz2c03896_si_001.zip [file jz2c03896_si_001.zip › Clay_NQEs_HBond_Jumps_SI/silica-surface/QM/equil-2/init.31.pdb]

TITLE     Step:       20000  Bead:      31 positions{angstrom}  cell{angstrom}
CRYST1   10.307   17.884   76.812  91.93 105.05  89.80 P 1           1
ATOM      1   Al   1     1      -9.024   1.843  43.553  0.00  0.00             0
ATOM      2   Al   1     1      -6.391   6.325  43.514  0.00  0.00             0
ATOM      3   Al   1     1      -6.375   0.328  43.262  0.00  0.00             0
ATOM      4   Al   1     1      -8.924   4.848  43.429  0.00  0.00             0
ATOM      5   Si   1     1      -4.699   0.490  40.534  0.00  0.00             0
ATOM      6   Si   1     1      -7.262   4.942  40.756  0.00  0.00             0
ATOM      7   Si   1     1      -7.178  -1.099  40.536  0.00  0.00             0
ATOM      8   Si   1     1      -9.817   3.301  40.676  0.00  0.00             0
ATOM      9    O   1     1     -10.064   0.388  42.292  0.00  0.00             0
ATOM     10    O   1     1      -7.450   5.090  42.353  0.00  0.00             0
ATOM     11    O   1     1      -9.681   3.170  42.335  0.00  0.00             0
ATOM     12    O   1     1      -7.005  -1.212  42.149  0.00  0.00             0
ATOM     13    O   1     1      -9.765   1.860  40.210  0.00  0.00             0
ATOM     14    O   1     1      -7.215  -2.562  40.096  0.00  0.00             0
ATOM     15    O   1     1      -8.609  -0.390  40.280  0.00  0.00             0
ATOM     16    O   1     1      -5.980   4.115  40.376  0.00  0.00             0
ATOM     17    O   1     1      -8.632   4.199  40.239  0.00  0.00             0
ATOM     18    O   1     1      -6.058  -0.229  40.039  0.00  0.00             0
ATOM     19    O   1     1     -10.020   6.043  42.498  0.00  0.00             0
ATOM     20    O   1     1      -7.380   1.591  42.217  0.00  0.00             0
ATOM     21    O   1     1      -5.655  -1.372  44.259  0.00  0.00             0
ATOM     22    O   1     1      -8.059   3.328  44.466  0.00  0.00             0
ATOM     23    O   1     1     -10.610   1.571  44.544  0.00  0.00             0
ATOM     24    O   1     1      -8.066   6.040  44.652  0.00  0.00             0
ATOM     25    O   1     1     -10.660   5.036  44.623  0.00  0.00             0
ATOM     26    O   1     1      -8.106   0.331  44.477  0.00  0.00             0
ATOM     27    H   1     1      -9.461  -1.955  42.495  0.00  0.00             0
ATOM     28    H   1     1      -7.455   2.218  41.416  0.00  0.00             0
ATOM     29    H   1     1     -10.539  -1.647  45.142  0.00  0.00             0
ATOM     30    H   1     1      -7.251   3.442  44.304  0.00  0.00             0
ATOM     31    H   1     1     -11.001   1.722  45.454  0.00  0.00             0
ATOM     32    H   1     1      -8.218  -2.612  45.439  0.00  0.00             0
ATOM     33    H   1     1      -8.157  -0.628  44.453  0.00  0.00             0
ATOM     34    H   1     1     -10.623   4.499  45.454  0.00  0.00             0
ATOM     35   Al   1     1     -10.990   1.670  50.875  0.00  0.00             0
ATOM     36   Al   1     1      -8.240   5.951  50.857  0.00  0.00             0
ATOM     37   Al   1     1      -8.289   0.171  50.663  0.00  0.00             0
ATOM     38   Al   1     1     -10.846   4.723  50.803  0.00  0.00             0
ATOM     39   Si   1     1      -6.421   0.204  47.959  0.00  0.00             0
ATOM     40   Si   1     1      -9.188   4.717  48.184  0.00  0.00             0
ATOM     41   Si   1     1      -9.051  -1.212  47.974  0.00  0.00             0
ATOM     42   Si   1     1     -11.660   3.227  48.103  0.00  0.00             0
ATOM     43    O   1     1     -11.758   0.354  49.669  0.00  0.00             0
ATOM     44    O   1     1      -9.197   4.876  49.717  0.00  0.00             0
ATOM     45    O   1     1     -11.429   3.127  49.765  0.00  0.00             0
ATOM     46    O   1     1      -8.926  -1.246  49.588  0.00  0.00             0
ATOM     47    O   1     1     -11.654   1.817  47.524  0.00  0.00             0
ATOM     48    O   1     1      -9.301  -2.724  47.590  0.00  0.00             0
ATOM     49    O   1     1     -10.336  -0.513  47.689  0.00  0.00             0
ATOM     50    O   1     1      -8.002   3.695  47.844  0.00  0.00             0
ATOM     51    O   1     1     -10.490   4.104  47.685  0.00  0.00             0
ATOM     52    O   1     1      -7.842  -0.477  47.457  0.00  0.00             0
ATOM     53    O   1     1     -11.874   6.135  49.817  0.00  0.00             0
ATOM     54    O   1     1      -9.028   1.570  49.569  0.00  0.00             0
ATOM     55    O   1     1      -7.748  -1.602  51.907  0.00  0.00             0
ATOM     56    O   1     1     -10.089   3.127  52.072  0.00  0.00             0
ATOM     57    O   1     1     -12.529   1.509  51.890  0.00  0.00             0
ATOM     58    O   1     1      -9.917   5.989  51.978  0.00  0.00             0
ATOM     59    O   1     1     -12.426   4.717  51.948  0.00  0.00             0
ATOM     60    O   1     1     -10.021   0.334  51.957  0.00  0.00             0
ATOM     61    H   1     1     -11.515  -2.422  48.902  0.00  0.00             0
ATOM     62    H   1     1      -8.688   2.231  48.878  0.00  0.00             0
ATOM     63    H   1     1     -12.028  -0.978  52.416  0.00  0.00             0
ATOM     64    H   1     1      -9.862   3.388  53.101  0.00  0.00             0
ATOM     65    H   1     1     -13.490   1.748  52.380  0.00  0.00             0
ATOM     66    H   1     1      -9.859  -2.651  52.590  0.00  0.00             0
ATOM     67    H   1     1     -10.064  -0.068  52.811  0.00  0.00             0
ATOM     68    H   1     1     -12.784   4.002  52.560  0.00  0.00             0
ATOM     69   Al   1     1      -8.953  10.663  43.610  0.00  0.00             0
ATOM     70   Al   1     1      -6.538  15.078  43.239  0.00  0.00             0
ATOM     71   Al   1     1      -6.399   9.369  43.414  0.00  0.00             0
ATOM     72   Al   1     1      -9.104  13.494  43.477  0.00  0.00             0
ATOM     73   Si   1     1      -4.592   9.390  40.651  0.00  0.00             0
ATOM     74   Si   1     1      -7.174  13.772  40.635  0.00  0.00             0
ATOM     75   Si   1     1      -7.197   7.918  40.709  0.00  0.00             0
ATOM     76   Si   1     1      -9.677  12.330  40.640  0.00  0.00             0
ATOM     77    O   1     1      -9.901   9.544  42.279  0.00  0.00             0
ATOM     78    O   1     1      -7.332  13.889  42.313  0.00  0.00             0
ATOM     79    O   1     1      -9.543  12.240  42.207  0.00  0.00             0
ATOM     80    O   1     1      -7.082   7.953  42.330  0.00  0.00             0
ATOM     81    O   1     1      -9.833  10.909  40.074  0.00  0.00             0
ATOM     82    O   1     1      -7.308   6.337  40.295  0.00  0.00             0
ATOM     83    O   1     1      -8.500   8.658  40.232  0.00  0.00             0
ATOM     84    O   1     1      -5.791  13.048  40.248  0.00  0.00             0
ATOM     85    O   1     1      -8.389  13.042  40.119  0.00  0.00             0
ATOM     86    O   1     1      -5.858   8.584  40.211  0.00  0.00             0
ATOM     87    O   1     1      -9.881  15.060  42.408  0.00  0.00             0
ATOM     88    O   1     1      -7.422  10.845  42.457  0.00  0.00             0
ATOM     89    O   1     1      -5.792   7.787  44.417  0.00  0.00             0
ATOM     90    O   1     1      -8.308  12.223  44.557  0.00  0.00             0
ATOM     91    O   1     1     -10.493  10.296  44.736  0.00  0.00             0
ATOM     92    O   1     1      -8.024  15.165  44.418  0.00  0.00             0
ATOM     93    O   1     1     -10.611  13.706  44.559  0.00  0.00             0
ATOM     94    O   1     1      -7.887   9.423  44.516  0.00  0.00             0
ATOM     95    H   1     1      -9.866   6.411  41.682  0.00  0.00             0
ATOM     96    H   1     1      -7.002  11.594  42.586  0.00  0.00             0
ATOM     97    H   1     1     -10.000   7.816  45.236  0.00  0.00             0
ATOM     98    H   1     1      -7.994  12.034  45.334  0.00  0.00             0
ATOM     99    H   1     1     -11.305  10.827  45.180  0.00  0.00             0
ATOM    100    H   1     1      -8.517   6.144  45.490  0.00  0.00             0
ATOM    101    H   1     1      -7.705   8.601  45.169  0.00  0.00             0
ATOM    102    H   1     1     -10.766  13.145  45.443  0.00  0.00             0
ATOM    103   Al   1     1     -10.674  10.553  50.912  0.00  0.00             0
ATOM    104   Al   1     1      -8.367  14.997  50.783  0.00  0.00             0
ATOM    105   Al   1     1      -8.290   8.977  50.757  0.00  0.00             0
ATOM    106   Al   1     1     -10.945  13.517  50.735  0.00  0.00             0
ATOM    107   Si   1     1      -6.454   9.186  47.720  0.00  0.00             0
ATOM    108   Si   1     1      -9.201  13.610  48.006  0.00  0.00             0
ATOM    109   Si   1     1      -8.954   7.639  47.962  0.00  0.00             0
ATOM    110   Si   1     1     -11.603  11.934  47.980  0.00  0.00             0
ATOM    111    O   1     1     -11.837   9.151  49.537  0.00  0.00             0
ATOM    112    O   1     1      -9.331  13.659  49.683  0.00  0.00             0
ATOM    113    O   1     1     -11.522  12.047  49.598  0.00  0.00             0
ATOM    114    O   1     1      -8.715   7.641  49.538  0.00  0.00             0
ATOM    115    O   1     1     -11.468  10.577  47.468  0.00  0.00             0
ATOM    116    O   1     1      -8.864   6.118  47.526  0.00  0.00             0
ATOM    117    O   1     1     -10.333   8.183  47.670  0.00  0.00             0
ATOM    118    O   1     1      -7.784  12.894  47.608  0.00  0.00             0
ATOM    119    O   1     1     -10.361  12.828  47.398  0.00  0.00             0
ATOM    120    O   1     1      -7.748   8.479  47.401  0.00  0.00             0
ATOM    121    O   1     1     -11.730  14.958  49.582  0.00  0.00             0
ATOM    122    O   1     1      -9.295  10.280  49.588  0.00  0.00             0
ATOM    123    O   1     1      -7.556   7.510  51.957  0.00  0.00             0
ATOM    124    O   1     1     -10.140  12.041  51.968  0.00  0.00             0
ATOM    125    O   1     1     -12.400  10.299  51.831  0.00  0.00             0
ATOM    126    O   1     1      -9.922  14.883  51.749  0.00  0.00             0
ATOM    127    O   1     1     -12.599  13.654  51.682  0.00  0.00             0
ATOM    128    O   1     1      -9.950   9.025  51.839  0.00  0.00             0
ATOM    129    H   1     1     -11.482   7.069  49.707  0.00  0.00             0
ATOM    130    H   1     1      -9.504  10.749  48.670  0.00  0.00             0
ATOM    131    H   1     1     -12.945   7.643  53.110  0.00  0.00             0
ATOM    132    H   1     1      -9.898  11.805  52.754  0.00  0.00             0
ATOM    133    H   1     1     -12.852  10.679  52.494  0.00  0.00             0
ATOM    134    H   1     1     -10.149   6.238  52.889  0.00  0.00             0
ATOM    135    H   1     1     -10.360   8.144  52.104  0.00  0.00             0
ATOM    136    H   1     1     -13.147  13.329  52.281  0.00  0.00             0
ATOM    137   Al   1     1      -3.825   1.760  43.456  0.00  0.00             0
ATOM    138   Al   1     1      -1.237   6.221  43.578  0.00  0.00             0
ATOM    139   Al   1     1      -1.268   0.257  43.407  0.00  0.00             0
ATOM    140   Al   1     1      -3.838   4.788  43.480  0.00  0.00             0
ATOM    141   Si   1     1       0.403   0.371  40.628  0.00  0.00             0
ATOM    142   Si   1     1      -2.197   4.859  40.799  0.00  0.00             0
ATOM    143   Si   1     1      -2.098  -1.107  40.577  0.00  0.00             0
ATOM    144   Si   1     1      -4.768   3.478  40.712  0.00  0.00             0
ATOM    145    O   1     1      -4.763   0.551  42.180  0.00  0.00             0
ATOM    146    O   1     1      -2.256   5.033  42.384  0.00  0.00             0
ATOM    147    O   1     1      -4.490   3.360  42.367  0.00  0.00             0
ATOM    148    O   1     1      -2.031  -1.208  42.189  0.00  0.00             0
ATOM    149    O   1     1      -4.841   2.013  40.203  0.00  0.00             0
ATOM    150    O   1     1      -2.125  -2.545  40.044  0.00  0.00             0
ATOM    151    O   1     1      -3.394  -0.290  40.249  0.00  0.00             0
ATOM    152    O   1     1      -0.889   3.959  40.524  0.00  0.00             0
ATOM    153    O   1     1      -3.380   4.078  40.219  0.00  0.00             0
ATOM    154    O   1     1      -0.900  -0.299  40.049  0.00  0.00             0
ATOM    155    O   1     1      -4.777   6.248  42.436  0.00  0.00             0
ATOM    156    O   1     1      -2.150   1.704  42.261  0.00  0.00             0
ATOM    157    O   1     1     -10.985  -1.381  44.322  0.00  0.00             0
ATOM    158    O   1     1      -3.040   3.283  44.511  0.00  0.00             0
ATOM    159    O   1     1      -5.432   1.648  44.402  0.00  0.00             0
ATOM    160    O   1     1      -2.944   6.181  44.621  0.00  0.00             0
ATOM    161    O   1     1      -5.480   4.932  44.454  0.00  0.00             0
ATOM    162    O   1     1      -2.963   0.496  44.331  0.00  0.00             0
ATOM    163    H   1     1      -4.224  -1.963  42.149  0.00  0.00             0
ATOM    164    H   1     1      -2.125   2.159  41.509  0.00  0.00             0
ATOM    165    H   1     1      -4.757  -1.515  44.267  0.00  0.00             0
ATOM    166    H   1     1      -2.140   3.415  44.971  0.00  0.00             0
ATOM    167    H   1     1      -5.864   1.987  45.348  0.00  0.00             0
ATOM    168    H   1     1      -3.213  -3.285  45.617  0.00  0.00             0
ATOM    169    H   1     1      -3.146  -0.309  44.794  0.00  0.00             0
ATOM    170    H   1     1      -5.770   4.560  45.336  0.00  0.00             0
ATOM    171   Al   1     1      -5.671   1.545  50.875  0.00  0.00             0
ATOM    172   Al   1     1      -3.071   6.160  50.818  0.00  0.00             0
ATOM    173   Al   1     1      -3.104  -0.116  50.602  0.00  0.00             0
ATOM    174   Al   1     1      -5.671   4.576  50.858  0.00  0.00             0
ATOM    175   Si   1     1      -1.331   0.332  48.010  0.00  0.00             0
ATOM    176   Si   1     1      -4.043   4.786  48.022  0.00  0.00             0
ATOM    177   Si   1     1      -3.805  -1.433  47.808  0.00  0.00             0
ATOM    178   Si   1     1      -6.535   3.133  48.102  0.00  0.00             0
ATOM    179    O   1     1      -6.585   0.190  49.598  0.00  0.00             0
ATOM    180    O   1     1      -4.174   5.033  49.669  0.00  0.00             0
ATOM    181    O   1     1      -6.257   3.069  49.742  0.00  0.00             0
ATOM    182    O   1     1      -3.638  -1.462  49.493  0.00  0.00             0
ATOM    183    O   1     1      -6.263   1.682  47.603  0.00  0.00             0
ATOM    184    O   1     1      -3.612  -2.819  47.188  0.00  0.00             0
ATOM    185    O   1     1      -5.116  -0.695  47.519  0.00  0.00             0
ATOM    186    O   1     1      -2.756   3.902  47.913  0.00  0.00             0
ATOM    187    O   1     1      -5.339   4.009  47.548  0.00  0.00             0
ATOM    188    O   1     1      -2.595  -0.536  47.505  0.00  0.00             0
ATOM    189    O   1     1      -6.606   5.857  49.851  0.00  0.00             0
ATOM    190    O   1     1      -3.885   1.394  49.669  0.00  0.00             0
ATOM    191    O   1     1     -12.640  -1.362  51.677  0.00  0.00             0
ATOM    192    O   1     1      -5.094   3.007  52.039  0.00  0.00             0
ATOM    193    O   1     1      -7.406   1.372  51.879  0.00  0.00             0
ATOM    194    O   1     1      -4.791   5.820  51.994  0.00  0.00             0
ATOM    195    O   1     1      -7.376   4.690  51.859  0.00  0.00             0
ATOM    196    O   1     1      -4.849   0.252  51.873  0.00  0.00             0
ATOM    197    H   1     1      -6.321  -1.948  49.745  0.00  0.00             0
ATOM    198    H   1     1      -3.694   2.266  49.192  0.00  0.00             0
ATOM    199    H   1     1      -7.217  -1.335  52.762  0.00  0.00             0
ATOM    200    H   1     1      -4.865   2.613  52.857  0.00  0.00             0
ATOM    201    H   1     1      -8.002   2.135  52.183  0.00  0.00             0
ATOM    202    H   1     1      -5.393  -2.437  52.243  0.00  0.00             0
ATOM    203    H   1     1      -4.788  -0.779  52.124  0.00  0.00             0
ATOM    204    H   1     1      -7.713   4.236  52.721  0.00  0.00             0
ATOM    205   Al   1     1      -3.677  10.794  43.401  0.00  0.00             0
ATOM    206   Al   1     1      -1.354  15.261  43.261  0.00  0.00             0
ATOM    207   Al   1     1      -1.337   9.129  43.533  0.00  0.00             0
ATOM    208   Al   1     1      -3.959  13.748  43.374  0.00  0.00             0
ATOM    209   Si   1     1       0.536   9.438  40.641  0.00  0.00             0
ATOM    210   Si   1     1      -2.017  13.811  40.519  0.00  0.00             0
ATOM    211   Si   1     1      -2.006   7.805  40.814  0.00  0.00             0
ATOM    212   Si   1     1      -4.532  12.355  40.534  0.00  0.00             0
ATOM    213    O   1     1      -4.727   9.536  42.276  0.00  0.00             0
ATOM    214    O   1     1      -2.178  13.983  42.198  0.00  0.00             0
ATOM    215    O   1     1      -4.399  12.314  42.224  0.00  0.00             0
ATOM    216    O   1     1      -1.858   7.673  42.372  0.00  0.00             0
ATOM    217    O   1     1      -4.526  10.823  40.144  0.00  0.00             0
ATOM    218    O   1     1      -1.997   6.304  40.302  0.00  0.00             0
ATOM    219    O   1     1      -3.337   8.498  40.482  0.00  0.00             0
ATOM    220    O   1     1      -0.716  13.072  40.367  0.00  0.00             0
ATOM    221    O   1     1      -3.188  12.959  40.015  0.00  0.00             0
ATOM    222    O   1     1      -0.799   8.619  40.272  0.00  0.00             0
ATOM    223    O   1     1      -4.711  15.004  42.252  0.00  0.00             0
ATOM    224    O   1     1      -2.219  10.481  42.284  0.00  0.00             0
ATOM    225    O   1     1     -10.848   7.627  44.679  0.00  0.00             0
ATOM    226    O   1     1      -3.026  12.248  44.333  0.00  0.00             0
ATOM    227    O   1     1      -5.458  10.669  44.438  0.00  0.00             0
ATOM    228    O   1     1      -2.906  14.938  44.522  0.00  0.00             0
ATOM    229    O   1     1      -5.353  13.759  44.521  0.00  0.00             0
ATOM    230    O   1     1      -2.860   9.423  44.490  0.00  0.00             0
ATOM    231    H   1     1      -4.363   7.150  42.208  0.00  0.00             0
ATOM    232    H   1     1      -1.867  11.139  41.703  0.00  0.00             0
ATOM    233    H   1     1      -4.926   7.709  44.519  0.00  0.00             0
ATOM    234    H   1     1      -2.106  12.496  44.388  0.00  0.00             0
ATOM    235    H   1     1      -5.394  10.674  45.372  0.00  0.00             0
ATOM    236    H   1     1      -3.304   6.103  45.525  0.00  0.00             0
ATOM    237    H   1     1      -3.124   8.804  45.281  0.00  0.00             0
ATOM    238    H   1     1      -5.542  13.604  45.437  0.00  0.00             0
ATOM    239   Al   1     1      -5.645  10.435  50.450  0.00  0.00             0
ATOM    240   Al   1     1      -3.027  14.919  50.620  0.00  0.00             0
ATOM    241   Al   1     1      -3.063   9.153  50.728  0.00  0.00             0
ATOM    242   Al   1     1      -5.704  13.566  50.634  0.00  0.00             0
ATOM    243   Si   1     1      -1.302   9.051  47.932  0.00  0.00             0
ATOM    244   Si   1     1      -3.860  13.601  47.756  0.00  0.00             0
ATOM    245   Si   1     1      -3.849   7.691  47.907  0.00  0.00             0
ATOM    246   Si   1     1      -6.446  12.154  47.875  0.00  0.00             0
ATOM    247    O   1     1      -6.656   9.286  49.430  0.00  0.00             0
ATOM    248    O   1     1      -4.026  13.767  49.386  0.00  0.00             0
ATOM    249    O   1     1      -6.172  12.071  49.486  0.00  0.00             0
ATOM    250    O   1     1      -3.755   7.633  49.545  0.00  0.00             0
ATOM    251    O   1     1      -6.487  10.709  47.317  0.00  0.00             0
ATOM    252    O   1     1      -3.910   6.232  47.445  0.00  0.00             0
ATOM    253    O   1     1      -5.203   8.366  47.533  0.00  0.00             0
ATOM    254    O   1     1      -2.633  12.633  47.543  0.00  0.00             0
ATOM    255    O   1     1      -5.274  13.053  47.271  0.00  0.00             0
ATOM    256    O   1     1      -2.551   8.470  47.420  0.00  0.00             0
ATOM    257    O   1     1      -6.575  14.918  49.650  0.00  0.00             0
ATOM    258    O   1     1      -3.921  10.409  49.578  0.00  0.00             0
ATOM    259    O   1     1     -12.903   7.676  52.073  0.00  0.00             0
ATOM    260    O   1     1      -4.986  12.135  51.795  0.00  0.00             0
ATOM    261    O   1     1      -7.363  10.406  51.679  0.00  0.00             0
ATOM    262    O   1     1      -4.763  14.895  51.741  0.00  0.00             0
ATOM    263    O   1     1      -7.410  13.584  51.554  0.00  0.00             0
ATOM    264    O   1     1      -4.904   9.200  51.652  0.00  0.00             0
ATOM    265    H   1     1      -5.969   6.590  49.771  0.00  0.00             0
ATOM    266    H   1     1      -3.364  11.281  49.714  0.00  0.00             0
ATOM    267    H   1     1      -6.870   7.488  52.705  0.00  0.00             0
ATOM    268    H   1     1      -4.611  11.978  52.561  0.00  0.00             0
ATOM    269    H   1     1      -7.535  11.092  52.300  0.00  0.00             0
ATOM    270    H   1     1      -4.481   6.177  52.807  0.00  0.00             0
ATOM    271    H   1     1      -5.110   8.650  52.271  0.00  0.00             0
ATOM    272    H   1     1      -8.138  12.980  51.130  0.00  0.00             0
ATOM    273    O   1     1      -9.218   0.773  31.748  0.00  0.00             0
ATOM    274    H   1     1      -8.873   0.084  31.197  0.00  0.00             0
ATOM    275    H   1     1       1.718   1.549  31.514  0.00  0.00             0
ATOM    276    O   1     1      -7.561   2.966  31.161  0.00  0.00             0
ATOM    277    H   1     1      -6.608   3.089  31.058  0.00  0.00             0
ATOM    278    H   1     1       2.593   3.539  31.837  0.00  0.00             0
ATOM    279    O   1     1       4.964   6.857  30.143  0.00  0.00             0
ATOM    280    H   1     1      -4.860   7.002  29.180  0.00  0.00             0
ATOM    281    H   1     1       4.864   7.614  30.569  0.00  0.00             0
ATOM    282    O   1     1      -2.916   9.781  28.414  0.00  0.00             0
ATOM    283    H   1     1      -3.044   8.851  28.490  0.00  0.00             0
ATOM    284    H   1     1       8.271  10.019  28.854  0.00  0.00             0
ATOM    285    O   1     1      -5.671  10.240  29.773  0.00  0.00             0
ATOM    286    H   1     1      -4.855  10.021  29.270  0.00  0.00             0
ATOM    287    H   1     1       4.958  10.848  30.533  0.00  0.00             0
ATOM    288    O   1     1     -11.719  18.015  31.712  0.00  0.00             0
ATOM    289    H   1     1     -10.759  18.070  31.874  0.00  0.00             0
ATOM    290    H   1     1      -1.822  18.593  31.260  0.00  0.00             0
ATOM    291    O   1     1      -4.543   0.544  30.505  0.00  0.00             0
ATOM    292    H   1     1      -4.018   1.013  29.719  0.00  0.00             0
ATOM    293    H   1     1      -4.304   1.025  31.157  0.00  0.00             0
ATOM    294    O   1     1      -4.858   4.299  30.875  0.00  0.00             0
ATOM    295    H   1     1      -4.528   3.844  30.152  0.00  0.00             0
ATOM    296    H   1     1      -4.935   5.317  30.568  0.00  0.00             0
ATOM    297    O   1     1      -2.986   6.880  28.475  0.00  0.00             0
ATOM    298    H   1     1      -2.787   6.951  27.447  0.00  0.00             0
ATOM    299    H   1     1      -2.125   6.653  28.955  0.00  0.00             0
ATOM    300    O   1     1      -0.281  11.462  29.563  0.00  0.00             0
ATOM    301    H   1     1       0.174  11.135  28.714  0.00  0.00             0
ATOM    302    H   1     1      -0.555  12.378  29.567  0.00  0.00             0
ATOM    303    O   1     1      -3.774  14.185  28.070  0.00  0.00             0
ATOM    304    H   1     1      -4.406  14.725  27.823  0.00  0.00             0
ATOM    305    H   1     1      -4.023  13.957  29.201  0.00  0.00             0
ATOM    306    O   1     1      -5.927  16.034  31.725  0.00  0.00             0
ATOM    307    H   1     1      -5.608  16.835  31.398  0.00  0.00             0
ATOM    308    H   1     1      -5.817  16.273  32.589  0.00  0.00             0
ATOM    309    O   1     1       0.245   3.900  30.156  0.00  0.00             0
ATOM    310    H   1     1      -0.211   3.267  29.683  0.00  0.00             0
ATOM    311    H   1     1       1.154   3.357  30.076  0.00  0.00             0
ATOM    312    O   1     1       3.711   4.451  26.552  0.00  0.00             0
ATOM    313    H   1     1       3.111   4.887  26.055  0.00  0.00             0
ATOM    314    H   1     1       3.647   5.161  27.204  0.00  0.00             0
ATOM    315    O   1     1      -0.516   6.561  29.610  0.00  0.00             0
ATOM    316    H   1     1      -0.173   5.626  29.800  0.00  0.00             0
ATOM    317    H   1     1      -0.458   7.090  30.456  0.00  0.00             0
ATOM    318    O   1     1       1.204  11.033  27.447  0.00  0.00             0
ATOM    319    H   1     1       0.270  10.651  27.031  0.00  0.00             0
ATOM    320    H   1     1       1.887  10.419  27.519  0.00  0.00             0
ATOM    321    O   1     1       1.997  11.369  31.071  0.00  0.00             0
ATOM    322    H   1     1       2.228  10.490  31.183  0.00  0.00             0
ATOM    323    H   1     1       1.369  11.419  30.591  0.00  0.00             0
ATOM    324    O   1     1      -1.710  15.077  31.711  0.00  0.00             0
ATOM    325    H   1     1      -1.813  15.951  31.412  0.00  0.00             0
ATOM    326    H   1     1      -2.524  14.591  31.534  0.00  0.00             0
ATOM    327    O   1     1      -9.417  17.317  34.421  0.00  0.00             0
ATOM    328    H   1     1      -9.437  17.948  33.590  0.00  0.00             0
ATOM    329    H   1     1       0.397   0.177  34.828  0.00  0.00             0
ATOM    330    O   1     1      -8.467   4.375  33.292  0.00  0.00             0
ATOM    331    H   1     1      -7.923   4.480  34.101  0.00  0.00             0
ATOM    332    H   1     1       1.908   5.128  32.634  0.00  0.00             0
ATOM    333    O   1     1       2.443   6.301  31.516  0.00  0.00             0
ATOM    334    H   1     1      -7.232   6.462  30.781  0.00  0.00             0
ATOM    335    H   1     1       3.016   6.689  32.269  0.00  0.00             0
ATOM    336    O   1     1      -9.808  11.864  33.365  0.00  0.00             0
ATOM    337    H   1     1      -9.373  11.807  32.518  0.00  0.00             0
ATOM    338    H   1     1       0.387  12.764  33.522  0.00  0.00             0
ATOM    339    O   1     1       3.062  11.856  35.173  0.00  0.00             0
ATOM    340    H   1     1      -6.352  12.264  34.997  0.00  0.00             0
ATOM    341    H   1     1       2.580  12.477  34.424  0.00  0.00             0
ATOM    342    O   1     1     -10.393  14.656  33.855  0.00  0.00             0
ATOM    343    H   1     1     -11.113  14.683  33.063  0.00  0.00             0
ATOM    344    H   1     1       0.389  15.494  34.106  0.00  0.00             0
ATOM    345    O   1     1      -5.774  19.661  34.345  0.00  0.00             0
ATOM    346    H   1     1      -5.333  19.606  35.259  0.00  0.00             0
ATOM    347    H   1     1      -5.458   2.037  33.546  0.00  0.00             0
ATOM    348    O   1     1      -3.787   2.368  32.438  0.00  0.00             0
ATOM    349    H   1     1      -3.376   2.759  33.137  0.00  0.00             0
ATOM    350    H   1     1      -4.037   2.991  31.758  0.00  0.00             0
ATOM    351    O   1     1      -5.895   6.915  33.277  0.00  0.00             0
ATOM    352    H   1     1      -5.039   6.463  33.234  0.00  0.00             0
ATOM    353    H   1     1      -5.671   7.711  33.912  0.00  0.00             0
ATOM    354    O   1     1      -5.626   9.737  34.060  0.00  0.00             0
ATOM    355    H   1     1      -4.800   9.949  34.609  0.00  0.00             0
ATOM    356    H   1     1      -6.538  10.152  34.389  0.00  0.00             0
ATOM    357    O   1     1      -4.211  11.492  32.319  0.00  0.00             0
ATOM    358    H   1     1      -4.701  10.963  32.988  0.00  0.00             0
ATOM    359    H   1     1      -3.417  10.832  32.642  0.00  0.00             0
ATOM    360    O   1     1      -6.293  16.925  34.356  0.00  0.00             0
ATOM    361    H   1     1      -6.027  17.868  34.369  0.00  0.00             0
ATOM    362    H   1     1      -7.232  16.989  34.186  0.00  0.00             0
ATOM    363    O   1     1      -2.579  17.719  34.265  0.00  0.00             0
ATOM    364    H   1     1      -2.177  17.153  34.940  0.00  0.00             0
ATOM    365    H   1     1      -2.379  -0.579  33.486  0.00  0.00             0
ATOM    366    O   1     1      -1.005   3.787  32.746  0.00  0.00             0
ATOM    367    H   1     1      -0.594   3.756  31.977  0.00  0.00             0
ATOM    368    H   1     1      -0.353   3.820  33.566  0.00  0.00             0
ATOM    369    O   1     1      -3.183   6.092  32.801  0.00  0.00             0
ATOM    370    H   1     1      -2.784   5.242  32.897  0.00  0.00             0
ATOM    371    H   1     1      -2.527   6.760  32.587  0.00  0.00             0
ATOM    372    O   1     1      -1.127   7.815  32.253  0.00  0.00             0
ATOM    373    H   1     1      -0.516   7.244  33.067  0.00  0.00             0
ATOM    374    H   1     1      -1.451   8.620  32.529  0.00  0.00             0
ATOM    375    O   1     1      -2.048  10.419  33.282  0.00  0.00             0
ATOM    376    H   1     1      -1.172  10.822  33.453  0.00  0.00             0
ATOM    377    H   1     1      -2.397  10.192  34.103  0.00  0.00             0
ATOM    378    O   1     1      -4.336  13.825  30.630  0.00  0.00             0
ATOM    379    H   1     1      -4.449  13.147  31.267  0.00  0.00             0
ATOM    380    H   1     1      -5.303  14.167  30.794  0.00  0.00             0
ATOM    381    O   1     1     -10.524  -0.317  37.478  0.00  0.00             0
ATOM    382    H   1     1      -9.695  -0.325  37.750  0.00  0.00             0
ATOM    383    H   1     1      -0.571  -0.149  38.428  0.00  0.00             0
ATOM    384    O   1     1     -10.587   1.863  35.645  0.00  0.00             0
ATOM    385    H   1     1     -10.559   0.983  36.491  0.00  0.00             0
ATOM    386    H   1     1       0.737   2.194  35.772  0.00  0.00             0
ATOM    387    O   1     1       0.103   6.468  34.771  0.00  0.00             0
ATOM    388    H   1     1      -9.584   5.834  34.684  0.00  0.00             0
ATOM    389    H   1     1       0.410   7.315  35.143  0.00  0.00             0
ATOM    390    O   1     1      -9.193   9.260  34.868  0.00  0.00             0
ATOM    391    H   1     1      -9.178  10.063  34.314  0.00  0.00             0
ATOM    392    H   1     1       1.160   9.522  35.751  0.00  0.00             0
ATOM    393    O   1     1      -9.081  11.043  37.339  0.00  0.00             0
ATOM    394    H   1     1      -8.246  11.501  36.838  0.00  0.00             0
ATOM    395    H   1     1       1.202  10.968  38.347  0.00  0.00             0
ATOM    396    O   1     1     -11.750  15.652  35.965  0.00  0.00             0
ATOM    397    H   1     1     -11.356  15.220  35.079  0.00  0.00             0
ATOM    398    H   1     1      -0.804  16.295  36.542  0.00  0.00             0
ATOM    399    O   1     1      -7.966   0.568  37.548  0.00  0.00             0
ATOM    400    H   1     1      -7.181  -0.124  37.719  0.00  0.00             0
ATOM    401    H   1     1      -7.969   1.366  37.121  0.00  0.00             0
ATOM    402    O   1     1      -7.839   2.991  35.857  0.00  0.00             0
ATOM    403    H   1     1      -7.409   2.847  34.834  0.00  0.00             0
ATOM    404    H   1     1      -7.248   3.753  36.173  0.00  0.00             0
ATOM    405    O   1     1      -6.278   5.486  35.759  0.00  0.00             0
ATOM    406    H   1     1      -6.288   6.142  35.033  0.00  0.00             0
ATOM    407    H   1     1      -5.795   5.952  36.362  0.00  0.00             0
ATOM    408    O   1     1      -4.657   6.717  37.938  0.00  0.00             0
ATOM    409    H   1     1      -4.780   7.712  38.182  0.00  0.00             0
ATOM    410    H   1     1      -3.721   6.562  37.533  0.00  0.00             0
ATOM    411    O   1     1      -4.997  12.983  34.864  0.00  0.00             0
ATOM    412    H   1     1      -4.538  12.687  34.080  0.00  0.00             0
ATOM    413    H   1     1      -4.215  13.450  35.475  0.00  0.00             0
ATOM    414    O   1     1      -5.457  16.861  36.859  0.00  0.00             0
ATOM    415    H   1     1      -5.936  16.640  36.093  0.00  0.00             0
ATOM    416    H   1     1      -4.699  17.480  36.660  0.00  0.00             0
ATOM    417    O   1     1      -3.849   1.113  36.420  0.00  0.00             0
ATOM    418    H   1     1      -3.570   0.537  35.556  0.00  0.00             0
ATOM    419    H   1     1      -3.493   1.921  36.424  0.00  0.00             0
ATOM    420    O   1     1      -2.619   3.577  35.408  0.00  0.00             0
ATOM    421    H   1     1      -1.732   3.199  35.207  0.00  0.00             0
ATOM    422    H   1     1      -2.528   4.421  35.934  0.00  0.00             0
ATOM    423    O   1     1      -2.402   6.378  36.151  0.00  0.00             0
ATOM    424    H   1     1      -1.595   6.310  35.881  0.00  0.00             0
ATOM    425    H   1     1      -2.765   6.433  35.246  0.00  0.00             0
ATOM    426    O   1     1      -3.336   9.753  35.704  0.00  0.00             0
ATOM    427    H   1     1      -2.972   8.863  35.960  0.00  0.00             0
ATOM    428    H   1     1      -2.723  10.500  35.832  0.00  0.00             0
ATOM    429    O   1     1      -1.677  11.527  36.888  0.00  0.00             0
ATOM    430    H   1     1      -0.660  11.636  37.046  0.00  0.00             0
ATOM    431    H   1     1      -2.191  12.288  36.957  0.00  0.00             0
ATOM    432    O   1     1      -3.453  14.124  36.863  0.00  0.00             0
ATOM    433    H   1     1      -2.870  15.083  36.726  0.00  0.00             0
ATOM    434    H   1     1      -4.227  14.612  37.226  0.00  0.00             0
ATOM    435    O   1     1      -4.430   2.723  15.330  0.00  0.00             0
ATOM    436    H   1     1      -3.720   3.357  15.569  0.00  0.00             0
ATOM    437    H   1     1       5.142   2.889  15.821  0.00  0.00             0
ATOM    438    O   1     1      -5.140   4.742  13.611  0.00  0.00             0
ATOM    439    H   1     1      -4.913   3.902  13.444  0.00  0.00             0
ATOM    440    H   1     1       5.939   5.467  13.954  0.00  0.00             0
ATOM    441    O   1     1       7.071   6.789  17.148  0.00  0.00             0
ATOM    442    H   1     1      -3.484   6.230  17.734  0.00  0.00             0
ATOM    443    H   1     1       7.899   6.947  17.684  0.00  0.00             0
ATOM    444    O   1     1      -2.871  10.112  14.606  0.00  0.00             0
ATOM    445    H   1     1      -2.138   9.453  14.357  0.00  0.00             0
ATOM    446    H   1     1       7.784  10.982  14.117  0.00  0.00             0
ATOM    447    O   1     1       4.903  15.613  14.854  0.00  0.00             0
ATOM    448    H   1     1      -4.584  15.236  14.670  0.00  0.00             0
ATOM    449    H   1     1       5.298  16.431  15.228  0.00  0.00             0
ATOM    450    O   1     1      -4.435  18.139  16.242  0.00  0.00             0
ATOM    451    H   1     1      -3.708  17.865  16.536  0.00  0.00             0
ATOM    452    H   1     1       6.141  19.014  15.821  0.00  0.00             0
ATOM    453    O   1     1      -1.975   3.765  16.194  0.00  0.00             0
ATOM    454    H   1     1      -1.029   3.618  16.022  0.00  0.00             0
ATOM    455    H   1     1      -2.102   4.521  15.688  0.00  0.00             0
ATOM    456    O   1     1      -2.688   5.901  14.775  0.00  0.00             0
ATOM    457    H   1     1      -3.085   6.388  15.518  0.00  0.00             0
ATOM    458    H   1     1      -2.001   6.561  14.456  0.00  0.00             0
ATOM    459    O   1     1       2.211   6.739  16.820  0.00  0.00             0
ATOM    460    H   1     1       2.546   7.759  16.467  0.00  0.00             0
ATOM    461    H   1     1       2.289   6.072  16.164  0.00  0.00             0
ATOM    462    O   1     1      -0.501   7.568  14.117  0.00  0.00             0
ATOM    463    H   1     1       0.335   8.009  13.798  0.00  0.00             0
ATOM    464    H   1     1      -0.038   7.341  15.018  0.00  0.00             0
ATOM    465    O   1     1      -2.828  14.333  14.549  0.00  0.00             0
ATOM    466    H   1     1      -2.226  13.959  14.046  0.00  0.00             0
ATOM    467    H   1     1      -2.431  15.017  14.245  0.00  0.00             0
ATOM    468    O   1     1      -0.943  16.528  14.928  0.00  0.00             0
ATOM    469    H   1     1      -0.242  17.013  14.443  0.00  0.00             0
ATOM    470    H   1     1      -0.501  15.943  15.521  0.00  0.00             0
ATOM    471    O   1     1       0.540   0.889  17.693  0.00  0.00             0
ATOM    472    H   1     1       0.838   1.255  16.867  0.00  0.00             0
ATOM    473    H   1     1       0.916   1.386  18.466  0.00  0.00             0
ATOM    474    O   1     1       2.400   4.735  14.589  0.00  0.00             0
ATOM    475    H   1     1       3.488   4.588  14.405  0.00  0.00             0
ATOM    476    H   1     1       1.922   5.179  13.837  0.00  0.00             0
ATOM    477    O   1     1       1.837   8.674  13.607  0.00  0.00             0
ATOM    478    H   1     1       2.545   8.415  12.972  0.00  0.00             0
ATOM    479    H   1     1       2.149   9.258  14.222  0.00  0.00             0
ATOM    480    O   1     1      -1.058  11.938  13.539  0.00  0.00             0
ATOM    481    H   1     1      -0.398  11.548  14.015  0.00  0.00             0
ATOM    482    H   1     1      -0.629  11.694  12.684  0.00  0.00             0
ATOM    483    O   1     1       3.030  13.805  15.580  0.00  0.00             0
ATOM    484    H   1     1       3.616  14.383  15.087  0.00  0.00             0
ATOM    485    H   1     1       2.492  14.364  16.083  0.00  0.00             0
ATOM    486    O   1     1       1.392  17.921  13.645  0.00  0.00             0
ATOM    487    H   1     1       2.203  17.476  13.761  0.00  0.00             0
ATOM    488    H   1     1       1.634  18.524  14.467  0.00  0.00             0
ATOM    489    O   1     1      -6.671  20.564  17.510  0.00  0.00             0
ATOM    490    H   1     1      -5.947  20.229  18.051  0.00  0.00             0
ATOM    491    H   1     1       3.257   3.514  18.021  0.00  0.00             0
ATOM    492    O   1     1      -4.003   4.786  19.317  0.00  0.00             0
ATOM    493    H   1     1      -4.902   5.117  19.149  0.00  0.00             0
ATOM    494    H   1     1       6.359   3.860  19.254  0.00  0.00             0
ATOM    495    O   1     1       5.155   8.250  18.404  0.00  0.00             0
ATOM    496    H   1     1      -4.377   7.691  17.834  0.00  0.00             0
ATOM    497    H   1     1       4.901   8.930  17.762  0.00  0.00             0
ATOM    498    O   1     1      -5.109   9.821  16.427  0.00  0.00             0
ATOM    499    H   1     1      -4.298   9.917  15.900  0.00  0.00             0
ATOM    500    H   1     1       5.248  10.832  16.590  0.00  0.00             0
ATOM    501    O   1     1      -5.131  12.479  17.207  0.00  0.00             0
ATOM    502    H   1     1      -5.834  12.823  16.830  0.00  0.00             0
ATOM    503    H   1     1       5.051  12.793  18.025  0.00  0.00             0
ATOM    504    O   1     1      -7.170  17.629  17.391  0.00  0.00             0
ATOM    505    H   1     1      -6.274  18.153  17.241  0.00  0.00             0
ATOM    506    H   1     1       2.715  18.155  17.775  0.00  0.00             0
ATOM    507    O   1     1       1.190  20.453  19.732  0.00  0.00             0
ATOM    508    H   1     1       1.609  20.498  20.571  0.00  0.00             0
ATOM    509    H   1     1       0.575   3.363  19.646  0.00  0.00             0
ATOM    510    O   1     1       0.376   5.280  19.637  0.00  0.00             0
ATOM    511    H   1     1      -0.066   5.475  18.803  0.00  0.00             0
ATOM    512    H   1     1      -0.351   5.464  20.415  0.00  0.00             0
ATOM    513    O   1     1      -0.637   7.131  17.722  0.00  0.00             0
ATOM    514    H   1     1       0.264   7.040  17.354  0.00  0.00             0
ATOM    515    H   1     1      -0.832   8.110  18.020  0.00  0.00             0
ATOM    516    O   1     1      -0.752   9.852  17.776  0.00  0.00             0
ATOM    517    H   1     1       0.089  10.172  17.891  0.00  0.00             0
ATOM    518    H   1     1      -1.245  10.594  17.444  0.00  0.00             0
ATOM    519    O   1     1      -2.620  12.456  16.767  0.00  0.00             0
ATOM    520    H   1     1      -2.712  12.986  15.958  0.00  0.00             0
ATOM    521    H   1     1      -3.581  12.354  16.929  0.00  0.00             0
ATOM    522    O   1     1      -1.850  17.472  17.373  0.00  0.00             0
ATOM    523    H   1     1      -1.721  16.997  16.578  0.00  0.00             0
ATOM    524    H   1     1      -1.092  17.970  17.531  0.00  0.00             0
ATOM    525    O   1     1       4.232  16.383  22.175  0.00  0.00             0
ATOM    526    H   1     1       4.438  17.142  22.896  0.00  0.00             0
ATOM    527    H   1     1       3.185  -1.783  22.330  0.00  0.00             0
ATOM    528    O   1     1       1.593   2.013  15.350  0.00  0.00             0
ATOM    529    H   1     1       1.650   2.879  14.730  0.00  0.00             0
ATOM    530    H   1     1       2.431   2.051  15.915  0.00  0.00             0
ATOM    531    O   1     1       3.647   5.432  18.878  0.00  0.00             0
ATOM    532    H   1     1       3.322   6.072  18.276  0.00  0.00             0
ATOM    533    H   1     1       3.118   5.565  19.621  0.00  0.00             0
ATOM    534    O   1     1       2.650   9.173  16.193  0.00  0.00             0
ATOM    535    H   1     1       3.669   9.465  16.128  0.00  0.00             0
ATOM    536    H   1     1       2.200  10.000  16.887  0.00  0.00             0
ATOM    537    O   1     1       0.580  12.453  15.620  0.00  0.00             0
ATOM    538    H   1     1      -0.028  13.060  16.119  0.00  0.00             0
ATOM    539    H   1     1       1.531  12.679  15.744  0.00  0.00             0
ATOM    540    O   1     1       1.284  15.446  17.075  0.00  0.00             0
ATOM    541    H   1     1       1.953  16.223  17.177  0.00  0.00             0
ATOM    542    H   1     1       1.215  15.343  18.040  0.00  0.00             0
ATOM    543    O   1     1      -3.760   0.306  22.917  0.00  0.00             0
ATOM    544    H   1     1      -3.393   1.009  22.641  0.00  0.00             0
ATOM    545    H   1     1       6.830   0.361  23.930  0.00  0.00             0
ATOM    546    O   1     1      -5.958   6.414  23.205  0.00  0.00             0
ATOM    547    H   1     1      -6.778   6.264  22.775  0.00  0.00             0
ATOM    548    H   1     1       4.531   7.175  22.671  0.00  0.00             0
ATOM    549    O   1     1       5.681   7.829  21.144  0.00  0.00             0
ATOM    550    H   1     1      -4.486   8.161  20.300  0.00  0.00             0
ATOM    551    H   1     1       6.160   8.585  21.656  0.00  0.00             0
ATOM    552    O   1     1      -4.208  10.358  22.555  0.00  0.00             0
ATOM    553    H   1     1      -3.420  10.907  22.039  0.00  0.00             0
ATOM    554    H   1     1       5.191  10.759  22.552  0.00  0.00             0
ATOM    555    O   1     1       5.100  14.097  19.587  0.00  0.00             0
ATOM    556    H   1     1      -5.216  15.083  19.447  0.00  0.00             0
ATOM    557    H   1     1       5.733  14.053  20.346  0.00  0.00             0
ATOM    558    O   1     1      -5.459  17.008  19.483  0.00  0.00             0
ATOM    559    H   1     1      -6.262  16.891  18.911  0.00  0.00             0
ATOM    560    H   1     1       4.343  16.943  20.385  0.00  0.00             0
ATOM    561    O   1     1      -4.438   1.771  18.895  0.00  0.00             0
ATOM    562    H   1     1      -3.570   1.719  19.036  0.00  0.00             0
ATOM    563    H   1     1      -4.933   0.921  18.760  0.00  0.00             0
ATOM    564    O   1     1      -1.914   5.418  21.059  0.00  0.00             0
ATOM    565    H   1     1      -2.830   5.482  20.426  0.00  0.00             0
ATOM    566    H   1     1      -2.007   6.298  21.520  0.00  0.00             0
ATOM    567    O   1     1      -1.424   7.945  22.187  0.00  0.00             0
ATOM    568    H   1     1      -1.599   8.586  22.893  0.00  0.00             0
ATOM    569    H   1     1      -1.067   8.621  21.616  0.00  0.00             0
ATOM    570    O   1     1      -0.112   9.701  20.640  0.00  0.00             0
ATOM    571    H   1     1      -0.389   9.672  19.724  0.00  0.00             0
ATOM    572    H   1     1       0.823   9.347  20.441  0.00  0.00             0
ATOM    573    O   1     1      -1.504  13.712  19.324  0.00  0.00             0
ATOM    574    H   1     1      -1.840  13.044  18.787  0.00  0.00             0
ATOM    575    H   1     1      -2.074  14.394  19.270  0.00  0.00             0
ATOM    576    O   1     1      -2.593  16.390  19.776  0.00  0.00             0
ATOM    577    H   1     1      -1.979  16.988  19.026  0.00  0.00             0
ATOM    578    H   1     1      -3.409  16.563  19.810  0.00  0.00             0
ATOM    579    O   1     1       2.486   3.178  21.957  0.00  0.00             0
ATOM    580    H   1     1       3.378   3.316  22.378  0.00  0.00             0
ATOM    581    H   1     1       2.473   4.168  21.708  0.00  0.00             0
ATOM    582    O   1     1       2.242   6.031  21.277  0.00  0.00             0
ATOM    583    H   1     1       1.919   6.571  21.997  0.00  0.00             0
ATOM    584    H   1     1       1.428   5.715  20.982  0.00  0.00             0
ATOM    585    O   1     1       3.114   8.928  20.374  0.00  0.00             0
ATOM    586    H   1     1       3.192   9.038  21.389  0.00  0.00             0
ATOM    587    H   1     1       4.011   8.449  20.071  0.00  0.00             0
ATOM    588    O   1     1       2.111  10.611  18.251  0.00  0.00             0
ATOM    589    H   1     1       2.490  10.042  18.866  0.00  0.00             0
ATOM    590    H   1     1       2.347  11.418  18.853  0.00  0.00             0
ATOM    591    O   1     1       2.835  12.595  19.993  0.00  0.00             0
ATOM    592    H   1     1       3.402  13.325  19.827  0.00  0.00             0
ATOM    593    H   1     1       2.102  13.306  19.997  0.00  0.00             0
ATOM    594    O   1     1       0.847  14.956  19.748  0.00  0.00             0
ATOM    595    H   1     1       0.828  15.867  20.138  0.00  0.00             0
ATOM    596    H   1     1      -0.141  14.806  19.721  0.00  0.00             0
ATOM    597    O   1     1      -6.611  -0.067  25.731  0.00  0.00             0
ATOM    598    H   1     1      -5.724   0.039  25.848  0.00  0.00             0
ATOM    599    H   1     1       3.221   0.752  25.939  0.00  0.00             0
ATOM    600    O   1     1      -7.923   2.115  26.864  0.00  0.00             0
ATOM    601    H   1     1      -7.283   3.055  26.850  0.00  0.00             0
ATOM    602    H   1     1       2.799   1.742  27.793  0.00  0.00             0
ATOM    603    O   1     1       2.658   9.349  23.426  0.00  0.00             0
ATOM    604    H   1     1      -6.803   9.105  24.005  0.00  0.00             0
ATOM    605    H   1     1       2.781  10.312  23.184  0.00  0.00             0
ATOM    606    O   1     1      -4.899  13.899  24.901  0.00  0.00             0
ATOM    607    H   1     1      -4.505  13.226  25.311  0.00  0.00             0
ATOM    608    H   1     1       5.250  13.426  23.901  0.00  0.00             0
ATOM    609    O   1     1       6.069  14.263  21.986  0.00  0.00             0
ATOM    610    H   1     1      -4.797  15.081  22.021  0.00  0.00             0
ATOM    611    H   1     1       6.789  14.578  22.286  0.00  0.00             0
ATOM    612    O   1     1      -8.937  16.538  25.626  0.00  0.00             0
ATOM    613    H   1     1      -8.838  15.726  26.001  0.00  0.00             0
ATOM    614    H   1     1       2.264  16.825  25.499  0.00  0.00             0
ATOM    615    O   1     1      -2.475   3.004  22.259  0.00  0.00             0
ATOM    616    H   1     1      -1.726   2.873  22.616  0.00  0.00             0
ATOM    617    H   1     1      -2.146   3.845  21.787  0.00  0.00             0
ATOM    618    O   1     1      -3.600   4.886  24.011  0.00  0.00             0
ATOM    619    H   1     1      -3.263   4.480  23.336  0.00  0.00             0
ATOM    620    H   1     1      -4.581   5.013  23.618  0.00  0.00             0
ATOM    621    O   1     1      -5.481   9.049  25.423  0.00  0.00             0
ATOM    622    H   1     1      -5.070   9.784  25.580  0.00  0.00             0
ATOM    623    H   1     1      -4.903   8.340  25.156  0.00  0.00             0
ATOM    624    O   1     1      -1.795  11.751  21.414  0.00  0.00             0
ATOM    625    H   1     1      -1.870  12.440  20.721  0.00  0.00             0
ATOM    626    H   1     1      -1.010  11.156  21.258  0.00  0.00             0
ATOM    627    O   1     1      -1.958  15.943  22.581  0.00  0.00             0
ATOM    628    H   1     1      -2.847  16.552  22.786  0.00  0.00             0
ATOM    629    H   1     1      -1.887  16.131  21.571  0.00  0.00             0
ATOM    630    O   1     1       0.704  18.523  21.461  0.00  0.00             0
ATOM    631    H   1     1       0.993  19.222  20.633  0.00  0.00             0
ATOM    632    H   1     1       0.229  18.964  22.002  0.00  0.00             0
ATOM    633    O   1     1      -0.006   2.482  23.368  0.00  0.00             0
ATOM    634    H   1     1       1.006   2.631  23.031  0.00  0.00             0
ATOM    635    H   1     1      -0.041   3.085  24.218  0.00  0.00             0
ATOM    636    O   1     1      -0.161   3.124  25.938  0.00  0.00             0
ATOM    637    H   1     1       0.473   2.530  26.249  0.00  0.00             0
ATOM    638    H   1     1       0.226   3.886  26.196  0.00  0.00             0
ATOM    639    O   1     1       0.925   7.332  23.506  0.00  0.00             0
ATOM    640    H   1     1       1.405   8.330  23.324  0.00  0.00             0
ATOM    641    H   1     1       0.130   7.643  23.065  0.00  0.00             0
ATOM    642    O   1     1       3.787  11.762  22.369  0.00  0.00             0
ATOM    643    H   1     1       3.396  11.960  21.616  0.00  0.00             0
ATOM    644    H   1     1       3.266  12.229  22.907  0.00  0.00             0
ATOM    645    O   1     1       1.873  13.014  23.502  0.00  0.00             0
ATOM    646    H   1     1       1.737  13.059  24.369  0.00  0.00             0
ATOM    647    H   1     1       1.567  13.779  22.972  0.00  0.00             0
ATOM    648    O   1     1       1.539  15.818  22.696  0.00  0.00             0
ATOM    649    H   1     1       1.259  15.837  23.622  0.00  0.00             0
ATOM    650    H   1     1       1.234  16.761  22.540  0.00  0.00             0
ATOM    651    O   1     1      -8.460  16.704  30.023  0.00  0.00             0
ATOM    652    H   1     1      -7.857  16.147  30.652  0.00  0.00             0
ATOM    653    H   1     1       2.498  -0.619  29.629  0.00  0.00             0
ATOM    654    O   1     1      -6.965   1.055  29.394  0.00  0.00             0
ATOM    655    H   1     1      -6.120   0.722  29.753  0.00  0.00             0
ATOM    656    H   1     1       3.006   1.886  29.817  0.00  0.00             0
ATOM    657    O   1     1       3.074   9.141  27.463  0.00  0.00             0
ATOM    658    H   1     1      -6.548   8.950  26.523  0.00  0.00             0
ATOM    659    H   1     1       3.649   9.327  28.090  0.00  0.00             0
ATOM    660    O   1     1      -4.411  11.756  26.863  0.00  0.00             0
ATOM    661    H   1     1      -4.190  12.414  27.533  0.00  0.00             0
ATOM    662    H   1     1       6.403  10.908  27.118  0.00  0.00             0
ATOM    663    O   1     1       1.757  13.937  26.318  0.00  0.00             0
ATOM    664    H   1     1      -7.686  14.083  26.916  0.00  0.00             0
ATOM    665    H   1     1       1.463  13.194  26.755  0.00  0.00             0
ATOM    666    O   1     1     -10.238  17.572  28.146  0.00  0.00             0
ATOM    667    H   1     1      -9.974  17.324  27.260  0.00  0.00             0
ATOM    668    H   1     1       0.890  17.241  28.753  0.00  0.00             0
ATOM    669    O   1     1      -3.704  20.565  28.834  0.00  0.00             0
ATOM    670    H   1     1      -2.732  20.361  28.798  0.00  0.00             0
ATOM    671    H   1     1      -4.142   2.830  28.025  0.00  0.00             0
ATOM    672    O   1     1      -4.203   3.516  26.228  0.00  0.00             0
ATOM    673    H   1     1      -5.094   3.977  26.295  0.00  0.00             0
ATOM    674    H   1     1      -3.848   4.049  25.511  0.00  0.00             0
ATOM    675    O   1     1      -3.405   7.168  25.608  0.00  0.00             0
ATOM    676    H   1     1      -3.499   6.484  24.887  0.00  0.00             0
ATOM    677    H   1     1      -2.893   7.780  25.174  0.00  0.00             0
ATOM    678    O   1     1      -2.276   9.534  24.350  0.00  0.00             0
ATOM    679    H   1     1      -1.432   9.881  24.413  0.00  0.00             0
ATOM    680    H   1     1      -3.028   9.996  23.972  0.00  0.00             0
ATOM    681    O   1     1      -6.115  15.189  26.978  0.00  0.00             0
ATOM    682    H   1     1      -5.770  14.756  26.060  0.00  0.00             0
ATOM    683    H   1     1      -6.209  16.189  26.708  0.00  0.00             0
ATOM    684    O   1     1      -3.900  18.360  25.696  0.00  0.00             0
ATOM    685    H   1     1      -3.210  17.845  26.185  0.00  0.00             0
ATOM    686    H   1     1      -3.737  19.313  26.044  0.00  0.00             0
ATOM    687    O   1     1      -1.021  19.810  28.412  0.00  0.00             0
ATOM    688    H   1     1      -0.574  18.919  28.311  0.00  0.00             0
ATOM    689    H   1     1      -0.877   2.294  27.532  0.00  0.00             0
ATOM    690    O   1     1       1.276   5.451  25.511  0.00  0.00             0
ATOM    691    H   1     1       1.415   5.936  24.689  0.00  0.00             0
ATOM    692    H   1     1       1.508   5.945  26.361  0.00  0.00             0
ATOM    693    O   1     1       1.474   7.040  27.604  0.00  0.00             0
ATOM    694    H   1     1       1.926   7.949  27.571  0.00  0.00             0
ATOM    695    H   1     1       0.828   7.076  28.241  0.00  0.00             0
ATOM    696    O   1     1      -0.134  11.212  24.950  0.00  0.00             0
ATOM    697    H   1     1       0.576  11.297  24.277  0.00  0.00             0
ATOM    698    H   1     1      -0.613  12.166  24.942  0.00  0.00             0
ATOM    699    O   1     1      -1.298  13.817  24.992  0.00  0.00             0
ATOM    700    H   1     1      -1.767  14.617  25.548  0.00  0.00             0
ATOM    701    H   1     1      -1.197  14.327  24.233  0.00  0.00             0
ATOM    702    O   1     1      -2.108  16.123  27.001  0.00  0.00             0
ATOM    703    H   1     1      -1.375  16.443  27.536  0.00  0.00             0
ATOM    704    H   1     1      -2.534  15.511  27.549  0.00  0.00             0
ATOM    705   Al   1     1       5.692  12.871   7.744  0.00  0.00             0
ATOM    706   Al   1     1       3.216   8.528   7.730  0.00  0.00             0
ATOM    707   Al   1     1       3.225  14.486   7.797  0.00  0.00             0
ATOM    708   Al   1     1       5.659   9.970   7.865  0.00  0.00             0
ATOM    709   Si   1     1       1.538  14.437  10.590  0.00  0.00             0
ATOM    710   Si   1     1       3.893   9.715  10.483  0.00  0.00             0
ATOM    711   Si   1     1       4.118  15.844  10.606  0.00  0.00             0
ATOM    712   Si   1     1       6.352  11.371  10.626  0.00  0.00             0
ATOM    713    O   1     1       6.811  14.248   8.968  0.00  0.00             0
ATOM    714    O   1     1       4.082   9.687   8.878  0.00  0.00             0
ATOM    715    O   1     1       6.189  11.408   9.002  0.00  0.00             0
ATOM    716    O   1     1       3.971  15.986   8.903  0.00  0.00             0
ATOM    717    O   1     1       6.401  12.848  11.110  0.00  0.00             0
ATOM    718    O   1     1       4.040  17.403  10.983  0.00  0.00             0
ATOM    719    O   1     1       5.451  15.244  10.861  0.00  0.00             0
ATOM    720    O   1     1       2.755  10.777  10.748  0.00  0.00             0
ATOM    721    O   1     1       5.185  10.460  11.100  0.00  0.00             0
ATOM    722    O   1     1       2.825  15.115  11.071  0.00  0.00             0
ATOM    723    O   1     1       6.484   8.604   8.828  0.00  0.00             0
ATOM    724    O   1     1       4.112  13.281   8.843  0.00  0.00             0
ATOM    725    O   1     1       2.535  15.906   6.792  0.00  0.00             0
ATOM    726    O   1     1       4.803  11.480   6.855  0.00  0.00             0
ATOM    727    O   1     1       7.496  12.911   6.908  0.00  0.00             0
ATOM    728    O   1     1       4.761   8.794   6.524  0.00  0.00             0
ATOM    729    O   1     1       7.204   9.901   6.787  0.00  0.00             0
ATOM    730    O   1     1       5.093  14.366   6.575  0.00  0.00             0
ATOM    731    H   1     1       6.106  16.852   8.660  0.00  0.00             0
ATOM    732    H   1     1       3.601  12.987   9.909  0.00  0.00             0
ATOM    733    H   1     1       6.702  15.720   6.598  0.00  0.00             0
ATOM    734    H   1     1       4.051  11.025   6.711  0.00  0.00             0
ATOM    735    H   1     1       7.744  11.994   6.831  0.00  0.00             0
ATOM    736    H   1     1       5.222  17.246   5.744  0.00  0.00             0
ATOM    737    H   1     1       5.331  14.416   5.640  0.00  0.00             0
ATOM    738    H   1     1       6.891  10.462   6.153  0.00  0.00             0
ATOM    739   Al   1     1       7.542  12.846   0.691  0.00  0.00             0
ATOM    740   Al   1     1       4.968   8.378   0.369  0.00  0.00             0
ATOM    741   Al   1     1       4.922  14.394   0.600  0.00  0.00             0
ATOM    742   Al   1     1       7.519   9.915   0.670  0.00  0.00             0
ATOM    743   Si   1     1       3.178  14.322   3.451  0.00  0.00             0
ATOM    744   Si   1     1       5.720   9.829   3.407  0.00  0.00             0
ATOM    745   Si   1     1       5.817  15.785   3.270  0.00  0.00             0
ATOM    746   Si   1     1       8.336  11.345   3.398  0.00  0.00             0
ATOM    747    O   1     1       8.484  14.259   1.745  0.00  0.00             0
ATOM    748    O   1     1       5.915   9.872   1.734  0.00  0.00             0
ATOM    749    O   1     1       8.259  11.478   1.754  0.00  0.00             0
ATOM    750    O   1     1       5.581  15.802   1.782  0.00  0.00             0
ATOM    751    O   1     1       8.351  12.805   3.830  0.00  0.00             0
ATOM    752    O   1     1       5.771  17.266   3.792  0.00  0.00             0
ATOM    753    O   1     1       7.100  15.062   3.721  0.00  0.00             0
ATOM    754    O   1     1       4.433  10.621   3.725  0.00  0.00             0
ATOM    755    O   1     1       7.009  10.537   3.910  0.00  0.00             0
ATOM    756    O   1     1       4.497  14.917   3.843  0.00  0.00             0
ATOM    757    O   1     1       8.432   8.567   1.739  0.00  0.00             0
ATOM    758    O   1     1       5.932  12.996   1.650  0.00  0.00             0
ATOM    759    O   1     1       4.192  15.809  -0.531  0.00  0.00             0
ATOM    760    O   1     1       6.772  11.448  -0.466  0.00  0.00             0
ATOM    761    O   1     1       9.125  13.022  -0.477  0.00  0.00             0
ATOM    762    O   1     1       6.616   8.542  -0.426  0.00  0.00             0
ATOM    763    O   1     1       9.050   9.736  -0.421  0.00  0.00             0
ATOM    764    O   1     1       6.700  14.343  -0.379  0.00  0.00             0
ATOM    765    H   1     1       7.934  16.571   1.593  0.00  0.00             0
ATOM    766    H   1     1       5.103  12.553   1.929  0.00  0.00             0
ATOM    767    H   1     1       8.715  15.893  -1.188  0.00  0.00             0
ATOM    768    H   1     1       7.068  11.431  -1.276  0.00  0.00             0
ATOM    769    H   1     1       9.062  12.727  -1.454  0.00  0.00             0
ATOM    770    H   1     1       6.848  17.580  -1.625  0.00  0.00             0
ATOM    771    H   1     1       6.867  15.401  -0.575  0.00  0.00             0
ATOM    772    H   1     1       9.956  10.328  -0.542  0.00  0.00             0
ATOM    773   Al   1     1       5.712   4.230   7.708  0.00  0.00             0
ATOM    774   Al   1     1       3.256  -0.412   7.787  0.00  0.00             0
ATOM    775   Al   1     1       3.058   5.584   7.801  0.00  0.00             0
ATOM    776   Al   1     1       5.773   1.221   7.661  0.00  0.00             0
ATOM    777   Si   1     1       1.355   5.345  10.443  0.00  0.00             0
ATOM    778   Si   1     1       3.983   1.009  10.529  0.00  0.00             0
ATOM    779   Si   1     1       3.868   6.829  10.527  0.00  0.00             0
ATOM    780   Si   1     1       6.499   2.479  10.535  0.00  0.00             0
ATOM    781    O   1     1       6.713   5.368   8.890  0.00  0.00             0
ATOM    782    O   1     1       4.024   0.971   8.942  0.00  0.00             0
ATOM    783    O   1     1       6.362   2.523   8.893  0.00  0.00             0
ATOM    784    O   1     1       3.712   6.897   8.877  0.00  0.00             0
ATOM    785    O   1     1       6.567   3.970  10.962  0.00  0.00             0
ATOM    786    O   1     1       3.635   8.261  11.091  0.00  0.00             0
ATOM    787    O   1     1       5.317   6.297  10.725  0.00  0.00             0
ATOM    788    O   1     1       2.659   1.704  10.820  0.00  0.00             0
ATOM    789    O   1     1       5.193   1.822  11.024  0.00  0.00             0
ATOM    790    O   1     1       2.716   5.924  10.942  0.00  0.00             0
ATOM    791    O   1     1       6.683  -0.363   8.862  0.00  0.00             0
ATOM    792    O   1     1       4.052   4.214   8.695  0.00  0.00             0
ATOM    793    O   1     1       2.349   7.259   6.609  0.00  0.00             0
ATOM    794    O   1     1       4.751   2.594   6.666  0.00  0.00             0
ATOM    795    O   1     1       7.208   4.210   6.673  0.00  0.00             0
ATOM    796    O   1     1       5.008  -0.190   6.686  0.00  0.00             0
ATOM    797    O   1     1       7.473   1.111   6.824  0.00  0.00             0
ATOM    798    O   1     1       4.763   5.517   6.592  0.00  0.00             0
ATOM    799    H   1     1       6.057   7.938   9.391  0.00  0.00             0
ATOM    800    H   1     1       3.550   3.427   8.908  0.00  0.00             0
ATOM    801    H   1     1       6.571   7.259   6.682  0.00  0.00             0
ATOM    802    H   1     1       3.841   2.632   6.624  0.00  0.00             0
ATOM    803    H   1     1       7.932   3.495   6.685  0.00  0.00             0
ATOM    804    H   1     1       5.082   8.357   5.444  0.00  0.00             0
ATOM    805    H   1     1       4.493   6.022   5.638  0.00  0.00             0
ATOM    806    H   1     1       7.366   0.627   5.915  0.00  0.00             0
ATOM    807   Al   1     1       7.573   3.940   0.542  0.00  0.00             0
ATOM    808   Al   1     1       4.859  -0.433   0.380  0.00  0.00             0
ATOM    809   Al   1     1       4.856   5.608   0.213  0.00  0.00             0
ATOM    810   Al   1     1       7.481   1.083   0.503  0.00  0.00             0
ATOM    811   Si   1     1       3.247   5.332   3.094  0.00  0.00             0
ATOM    812   Si   1     1       5.749   0.804   3.182  0.00  0.00             0
ATOM    813   Si   1     1       5.802   6.850   3.135  0.00  0.00             0
ATOM    814   Si   1     1       8.309   2.463   3.248  0.00  0.00             0
ATOM    815    O   1     1       8.696   5.150   1.635  0.00  0.00             0
ATOM    816    O   1     1       5.888   0.698   1.620  0.00  0.00             0
ATOM    817    O   1     1       8.176   2.447   1.661  0.00  0.00             0
ATOM    818    O   1     1       5.636   6.962   1.577  0.00  0.00             0
ATOM    819    O   1     1       8.210   3.910   3.731  0.00  0.00             0
ATOM    820    O   1     1       5.655   8.328   3.774  0.00  0.00             0
ATOM    821    O   1     1       7.137   6.220   3.512  0.00  0.00             0
ATOM    822    O   1     1       4.496   1.553   3.469  0.00  0.00             0
ATOM    823    O   1     1       7.062   1.602   3.684  0.00  0.00             0
ATOM    824    O   1     1       4.540   6.078   3.759  0.00  0.00             0
ATOM    825    O   1     1       8.297  -0.466   1.476  0.00  0.00             0
ATOM    826    O   1     1       5.992   4.101   1.769  0.00  0.00             0
ATOM    827    O   1     1       4.232   7.031  -0.845  0.00  0.00             0
ATOM    828    O   1     1       6.916   2.602  -0.613  0.00  0.00             0
ATOM    829    O   1     1       9.043   4.187  -0.708  0.00  0.00             0
ATOM    830    O   1     1       6.371  -0.395  -0.726  0.00  0.00             0
ATOM    831    O   1     1       9.085   0.923  -0.577  0.00  0.00             0
ATOM    832    O   1     1       6.520   5.425  -0.451  0.00  0.00             0
ATOM    833    H   1     1       7.759   8.014   2.283  0.00  0.00             0
ATOM    834    H   1     1       5.317   4.240   2.516  0.00  0.00             0
ATOM    835    H   1     1       9.141   7.053  -1.369  0.00  0.00             0
ATOM    836    H   1     1       5.812   2.622  -0.930  0.00  0.00             0
ATOM    837    H   1     1       8.781   4.026  -1.642  0.00  0.00             0
ATOM    838    H   1     1       7.360   8.075  -0.713  0.00  0.00             0
ATOM    839    H   1     1       7.141   6.048  -0.667  0.00  0.00             0
ATOM    840    H   1     1       9.064   1.758  -1.014  0.00  0.00             0
ATOM    841   Al   1     1       0.650  12.950   7.795  0.00  0.00             0
ATOM    842   Al   1     1      -1.985   8.597   7.803  0.00  0.00             0
ATOM    843   Al   1     1      -1.952  14.384   7.789  0.00  0.00             0
ATOM    844   Al   1     1       0.610  10.070   7.788  0.00  0.00             0
ATOM    845   Si   1     1      -3.657  14.320  10.541  0.00  0.00             0
ATOM    846   Si   1     1      -1.197   9.938  10.653  0.00  0.00             0
ATOM    847   Si   1     1      -1.173  15.814  10.655  0.00  0.00             0
ATOM    848   Si   1     1       1.336  11.426  10.516  0.00  0.00             0
ATOM    849    O   1     1       1.677  14.249   8.974  0.00  0.00             0
ATOM    850    O   1     1      -1.143   9.811   9.026  0.00  0.00             0
ATOM    851    O   1     1       1.273  11.397   8.867  0.00  0.00             0
ATOM    852    O   1     1      -1.350  15.778   8.992  0.00  0.00             0
ATOM    853    O   1     1       1.359  12.912  11.033  0.00  0.00             0
ATOM    854    O   1     1      -1.259  17.339  11.077  0.00  0.00             0
ATOM    855    O   1     1       0.292  15.313  10.902  0.00  0.00             0
ATOM    856    O   1     1      -2.503  10.727  10.886  0.00  0.00             0
ATOM    857    O   1     1       0.067  10.689  11.145  0.00  0.00             0
ATOM    858    O   1     1      -2.330  14.890  11.149  0.00  0.00             0
ATOM    859    O   1     1       1.322   8.578   8.903  0.00  0.00             0
ATOM    860    O   1     1      -0.910  13.157   8.950  0.00  0.00             0
ATOM    861    O   1     1       7.666  15.876   6.809  0.00  0.00             0
ATOM    862    O   1     1      -0.128  11.470   6.749  0.00  0.00             0
ATOM    863    O   1     1       2.361  13.130   6.645  0.00  0.00             0
ATOM    864    O   1     1      -0.488   8.710   6.691  0.00  0.00             0
ATOM    865    O   1     1       2.220   9.982   6.825  0.00  0.00             0
ATOM    866    O   1     1      -0.363  14.207   6.559  0.00  0.00             0
ATOM    867    H   1     1       1.216  16.844   9.337  0.00  0.00             0
ATOM    868    H   1     1      -0.690  12.858   9.805  0.00  0.00             0
ATOM    869    H   1     1       1.805  16.396   6.235  0.00  0.00             0
ATOM    870    H   1     1      -0.868  11.793   6.156  0.00  0.00             0
ATOM    871    H   1     1       2.778  12.815   5.933  0.00  0.00             0
ATOM    872    H   1     1      -0.240  16.997   5.781  0.00  0.00             0
ATOM    873    H   1     1       0.014  14.708   5.806  0.00  0.00             0
ATOM    874    H   1     1       2.158   9.900   5.818  0.00  0.00             0
ATOM    875   Al   1     1       2.355  12.904   0.565  0.00  0.00             0
ATOM    876   Al   1     1      -0.203   8.362   0.678  0.00  0.00             0
ATOM    877   Al   1     1      -0.213  14.458   0.451  0.00  0.00             0
ATOM    878   Al   1     1       2.368   9.931   0.601  0.00  0.00             0
ATOM    879   Si   1     1      -1.883  14.333   3.376  0.00  0.00             0
ATOM    880   Si   1     1       0.647   9.816   3.488  0.00  0.00             0
ATOM    881   Si   1     1       0.656  15.892   3.102  0.00  0.00             0
ATOM    882   Si   1     1       3.090  11.333   3.487  0.00  0.00             0
ATOM    883    O   1     1       3.310  14.109   1.747  0.00  0.00             0
ATOM    884    O   1     1       0.761   9.712   1.837  0.00  0.00             0
ATOM    885    O   1     1       2.936  11.325   1.802  0.00  0.00             0
ATOM    886    O   1     1       0.491  15.864   1.613  0.00  0.00             0
ATOM    887    O   1     1       3.109  12.808   3.897  0.00  0.00             0
ATOM    888    O   1     1       0.629  17.333   3.633  0.00  0.00             0
ATOM    889    O   1     1       1.973  15.228   3.638  0.00  0.00             0
ATOM    890    O   1     1      -0.693  10.610   3.732  0.00  0.00             0
ATOM    891    O   1     1       1.857  10.555   3.986  0.00  0.00             0
ATOM    892    O   1     1      -0.612  15.081   3.714  0.00  0.00             0
ATOM    893    O   1     1       3.346   8.509   1.659  0.00  0.00             0
ATOM    894    O   1     1       0.651  13.002   1.618  0.00  0.00             0
ATOM    895    O   1     1       9.433  15.934  -0.529  0.00  0.00             0
ATOM    896    O   1     1       1.640  11.298  -0.386  0.00  0.00             0
ATOM    897    O   1     1       4.077  13.084  -0.663  0.00  0.00             0
ATOM    898    O   1     1       1.278   8.564  -0.401  0.00  0.00             0
ATOM    899    O   1     1       4.039   9.806  -0.421  0.00  0.00             0
ATOM    900    O   1     1       1.676  14.425  -0.503  0.00  0.00             0
ATOM    901    H   1     1       2.673  16.707   1.722  0.00  0.00             0
ATOM    902    H   1     1       0.136  12.352   1.994  0.00  0.00             0
ATOM    903    H   1     1       4.114  15.820  -1.532  0.00  0.00             0
ATOM    904    H   1     1       1.225  11.726  -1.169  0.00  0.00             0
ATOM    905    H   1     1       4.475  12.149  -0.765  0.00  0.00             0
ATOM    906    H   1     1       1.758  16.996  -1.076  0.00  0.00             0
ATOM    907    H   1     1       2.297  15.155  -0.170  0.00  0.00             0
ATOM    908    H   1     1       4.779  10.480  -1.027  0.00  0.00             0
ATOM    909   Al   1     1       0.534   3.895   7.624  0.00  0.00             0
ATOM    910   Al   1     1      -2.003  -0.670   7.808  0.00  0.00             0
ATOM    911   Al   1     1      -2.086   5.535   7.635  0.00  0.00             0
ATOM    912   Al   1     1       0.592   0.969   7.750  0.00  0.00             0
ATOM    913   Si   1     1      -3.747   5.468  10.517  0.00  0.00             0
ATOM    914   Si   1     1      -1.147   0.878  10.584  0.00  0.00             0
ATOM    915   Si   1     1      -1.220   6.941  10.516  0.00  0.00             0
ATOM    916   Si   1     1       1.294   2.353  10.513  0.00  0.00             0
ATOM    917    O   1     1       1.514   5.304   8.826  0.00  0.00             0
ATOM    918    O   1     1      -1.070   0.664   8.946  0.00  0.00             0
ATOM    919    O   1     1       1.081   2.364   8.954  0.00  0.00             0
ATOM    920    O   1     1      -1.318   7.113   9.003  0.00  0.00             0
ATOM    921    O   1     1       1.284   3.870  10.961  0.00  0.00             0
ATOM    922    O   1     1      -1.190   8.389  11.088  0.00  0.00             0
ATOM    923    O   1     1       0.219   6.236  10.838  0.00  0.00             0
ATOM    924    O   1     1      -2.449   1.785  10.810  0.00  0.00             0
ATOM    925    O   1     1       0.070   1.588  11.099  0.00  0.00             0
ATOM    926    O   1     1      -2.383   6.149  10.973  0.00  0.00             0
ATOM    927    O   1     1       1.611  -0.390   8.661  0.00  0.00             0
ATOM    928    O   1     1      -1.089   3.960   8.827  0.00  0.00             0
ATOM    929    O   1     1       7.495   7.150   6.810  0.00  0.00             0
ATOM    930    O   1     1      -0.101   2.426   6.580  0.00  0.00             0
ATOM    931    O   1     1       2.138   4.259   6.601  0.00  0.00             0
ATOM    932    O   1     1      -0.381  -0.333   6.553  0.00  0.00             0
ATOM    933    O   1     1       2.339   0.854   6.507  0.00  0.00             0
ATOM    934    O   1     1      -0.494   5.202   6.607  0.00  0.00             0
ATOM    935    H   1     1       0.675   7.833   8.724  0.00  0.00             0
ATOM    936    H   1     1      -1.663   3.132   9.185  0.00  0.00             0
ATOM    937    H   1     1       1.528   6.755   6.483  0.00  0.00             0
ATOM    938    H   1     1      -1.058   2.018   6.424  0.00  0.00             0
ATOM    939    H   1     1       2.533   3.842   5.832  0.00  0.00             0
ATOM    940    H   1     1      -0.183   8.349   5.894  0.00  0.00             0
ATOM    941    H   1     1      -0.573   5.488   5.701  0.00  0.00             0
ATOM    942    H   1     1       2.467   1.223   5.682  0.00  0.00             0
ATOM    943   Al   1     1       2.288   3.917   0.441  0.00  0.00             0
ATOM    944   Al   1     1      -0.274  -0.434   0.250  0.00  0.00             0
ATOM    945   Al   1     1      -0.182   5.412   0.596  0.00  0.00             0
ATOM    946   Al   1     1       2.273   1.085   0.403  0.00  0.00             0
ATOM    947   Si   1     1      -1.898   5.322   3.225  0.00  0.00             0
ATOM    948   Si   1     1       0.587   0.947   3.204  0.00  0.00             0
ATOM    949   Si   1     1       0.553   6.868   3.361  0.00  0.00             0
ATOM    950   Si   1     1       3.082   2.368   3.257  0.00  0.00             0
ATOM    951    O   1     1       3.413   5.190   1.550  0.00  0.00             0
ATOM    952    O   1     1       0.531   0.964   1.522  0.00  0.00             0
ATOM    953    O   1     1       2.906   2.403   1.559  0.00  0.00             0
ATOM    954    O   1     1       0.331   6.936   1.647  0.00  0.00             0
ATOM    955    O   1     1       3.300   3.825   3.630  0.00  0.00             0
ATOM    956    O   1     1       0.552   8.329   3.961  0.00  0.00             0
ATOM    957    O   1     1       2.024   6.139   3.424  0.00  0.00             0
ATOM    958    O   1     1      -0.757   1.749   3.574  0.00  0.00             0
ATOM    959    O   1     1       1.901   1.724   3.816  0.00  0.00             0
ATOM    960    O   1     1      -0.624   5.992   3.811  0.00  0.00             0
ATOM    961    O   1     1       3.125  -0.379   1.396  0.00  0.00             0
ATOM    962    O   1     1       0.706   3.966   1.548  0.00  0.00             0
ATOM    963    O   1     1       9.330   6.945  -0.521  0.00  0.00             0
ATOM    964    O   1     1       1.429   2.453  -0.513  0.00  0.00             0
ATOM    965    O   1     1       3.955   4.169  -0.775  0.00  0.00             0
ATOM    966    O   1     1       1.320  -0.216  -0.513  0.00  0.00             0
ATOM    967    O   1     1       3.866   0.902  -0.719  0.00  0.00             0
ATOM    968    O   1     1       1.452   5.426  -0.398  0.00  0.00             0
ATOM    969    H   1     1       2.888   7.709   2.142  0.00  0.00             0
ATOM    970    H   1     1       0.327   3.095   1.639  0.00  0.00             0
ATOM    971    H   1     1       4.078   7.198  -1.747  0.00  0.00             0
ATOM    972    H   1     1       0.567   2.605  -0.837  0.00  0.00             0
ATOM    973    H   1     1       4.020   3.596  -1.516  0.00  0.00             0
ATOM    974    H   1     1       1.916   8.373  -1.107  0.00  0.00             0
ATOM    975    H   1     1       2.116   6.011  -0.923  0.00  0.00             0
ATOM    976    H   1     1       4.092   0.980  -1.753  0.00  0.00             0
END
