# Supplementary material for: Competing Nuclear Quantum Effects and Hydrogen-Bond Jumps in Hydrated Kaolinite
Source: J Phys Chem Lett. 2023 Feb 6;14(6):1542–7. doi: 10.1021/acs.jpclett.2c03896 (PMC9940297; doi:10.1021/acs.jpclett.2c03896)
Supplement: Supplementary file 1 — jz2c03896_si_001.zip [file jz2c03896_si_001.zip › Clay_NQEs_HBond_Jumps_SI/silica-surface/QM/equil-2/init.03.pdb]

TITLE     Step:       20000  Bead:       3 positions{angstrom}  cell{angstrom}
CRYST1   10.307   17.884   76.812  91.93 105.05  89.80 P 1           1
ATOM      1   Al   1     1      -8.996   1.856  43.600  0.00  0.00             0
ATOM      2   Al   1     1      -6.401   6.298  43.491  0.00  0.00             0
ATOM      3   Al   1     1      -6.343   0.336  43.273  0.00  0.00             0
ATOM      4   Al   1     1      -8.961   4.802  43.424  0.00  0.00             0
ATOM      5   Si   1     1      -4.694   0.511  40.544  0.00  0.00             0
ATOM      6   Si   1     1      -7.277   4.954  40.757  0.00  0.00             0
ATOM      7   Si   1     1      -7.198  -1.097  40.567  0.00  0.00             0
ATOM      8   Si   1     1      -9.804   3.321  40.730  0.00  0.00             0
ATOM      9    O   1     1      -9.991   0.363  42.260  0.00  0.00             0
ATOM     10    O   1     1      -7.430   5.103  42.351  0.00  0.00             0
ATOM     11    O   1     1      -9.674   3.141  42.346  0.00  0.00             0
ATOM     12    O   1     1      -7.050  -1.218  42.150  0.00  0.00             0
ATOM     13    O   1     1      -9.810   1.868  40.203  0.00  0.00             0
ATOM     14    O   1     1      -7.204  -2.589  40.108  0.00  0.00             0
ATOM     15    O   1     1      -8.617  -0.401  40.244  0.00  0.00             0
ATOM     16    O   1     1      -6.017   4.115  40.360  0.00  0.00             0
ATOM     17    O   1     1      -8.590   4.184  40.218  0.00  0.00             0
ATOM     18    O   1     1      -6.034  -0.229  40.069  0.00  0.00             0
ATOM     19    O   1     1      -9.969   6.005  42.468  0.00  0.00             0
ATOM     20    O   1     1      -7.364   1.610  42.170  0.00  0.00             0
ATOM     21    O   1     1      -5.698  -1.343  44.246  0.00  0.00             0
ATOM     22    O   1     1      -8.040   3.331  44.497  0.00  0.00             0
ATOM     23    O   1     1     -10.590   1.569  44.512  0.00  0.00             0
ATOM     24    O   1     1      -8.129   6.065  44.632  0.00  0.00             0
ATOM     25    O   1     1     -10.694   5.026  44.677  0.00  0.00             0
ATOM     26    O   1     1      -8.085   0.372  44.457  0.00  0.00             0
ATOM     27    H   1     1      -9.602  -1.987  42.579  0.00  0.00             0
ATOM     28    H   1     1      -7.291   2.301  41.464  0.00  0.00             0
ATOM     29    H   1     1     -10.377  -1.730  45.076  0.00  0.00             0
ATOM     30    H   1     1      -7.160   3.344  44.334  0.00  0.00             0
ATOM     31    H   1     1     -10.856   1.753  45.502  0.00  0.00             0
ATOM     32    H   1     1      -7.881  -2.588  45.369  0.00  0.00             0
ATOM     33    H   1     1      -8.258  -0.609  44.727  0.00  0.00             0
ATOM     34    H   1     1     -10.682   4.602  45.491  0.00  0.00             0
ATOM     35   Al   1     1     -11.003   1.646  50.879  0.00  0.00             0
ATOM     36   Al   1     1      -8.230   5.934  50.859  0.00  0.00             0
ATOM     37   Al   1     1      -8.349   0.180  50.712  0.00  0.00             0
ATOM     38   Al   1     1     -10.853   4.738  50.783  0.00  0.00             0
ATOM     39   Si   1     1      -6.411   0.179  47.967  0.00  0.00             0
ATOM     40   Si   1     1      -9.125   4.669  48.155  0.00  0.00             0
ATOM     41   Si   1     1      -9.085  -1.230  47.976  0.00  0.00             0
ATOM     42   Si   1     1     -11.663   3.216  48.072  0.00  0.00             0
ATOM     43    O   1     1     -11.751   0.390  49.687  0.00  0.00             0
ATOM     44    O   1     1      -9.193   4.882  49.691  0.00  0.00             0
ATOM     45    O   1     1     -11.475   3.201  49.777  0.00  0.00             0
ATOM     46    O   1     1      -8.930  -1.285  49.600  0.00  0.00             0
ATOM     47    O   1     1     -11.620   1.773  47.509  0.00  0.00             0
ATOM     48    O   1     1      -9.317  -2.734  47.586  0.00  0.00             0
ATOM     49    O   1     1     -10.344  -0.522  47.658  0.00  0.00             0
ATOM     50    O   1     1      -8.008   3.679  47.868  0.00  0.00             0
ATOM     51    O   1     1     -10.521   4.142  47.693  0.00  0.00             0
ATOM     52    O   1     1      -7.819  -0.520  47.457  0.00  0.00             0
ATOM     53    O   1     1     -11.892   6.163  49.778  0.00  0.00             0
ATOM     54    O   1     1      -9.031   1.551  49.546  0.00  0.00             0
ATOM     55    O   1     1      -7.808  -1.573  51.882  0.00  0.00             0
ATOM     56    O   1     1     -10.061   3.142  52.063  0.00  0.00             0
ATOM     57    O   1     1     -12.528   1.579  51.889  0.00  0.00             0
ATOM     58    O   1     1      -9.850   6.000  51.995  0.00  0.00             0
ATOM     59    O   1     1     -12.466   4.690  51.920  0.00  0.00             0
ATOM     60    O   1     1     -10.034   0.296  51.919  0.00  0.00             0
ATOM     61    H   1     1     -11.547  -2.389  48.917  0.00  0.00             0
ATOM     62    H   1     1      -8.656   2.226  48.797  0.00  0.00             0
ATOM     63    H   1     1     -11.929  -1.142  52.299  0.00  0.00             0
ATOM     64    H   1     1     -10.032   3.347  52.970  0.00  0.00             0
ATOM     65    H   1     1     -13.442   1.639  52.386  0.00  0.00             0
ATOM     66    H   1     1      -9.892  -2.502  52.733  0.00  0.00             0
ATOM     67    H   1     1      -9.932  -0.097  52.812  0.00  0.00             0
ATOM     68    H   1     1     -12.815   4.005  52.561  0.00  0.00             0
ATOM     69   Al   1     1      -8.933  10.640  43.589  0.00  0.00             0
ATOM     70   Al   1     1      -6.545  15.084  43.231  0.00  0.00             0
ATOM     71   Al   1     1      -6.404   9.373  43.380  0.00  0.00             0
ATOM     72   Al   1     1      -9.089  13.571  43.484  0.00  0.00             0
ATOM     73   Si   1     1      -4.584   9.374  40.633  0.00  0.00             0
ATOM     74   Si   1     1      -7.180  13.775  40.599  0.00  0.00             0
ATOM     75   Si   1     1      -7.199   7.902  40.683  0.00  0.00             0
ATOM     76   Si   1     1      -9.691  12.311  40.659  0.00  0.00             0
ATOM     77    O   1     1      -9.909   9.600  42.240  0.00  0.00             0
ATOM     78    O   1     1      -7.376  13.845  42.304  0.00  0.00             0
ATOM     79    O   1     1      -9.568  12.267  42.174  0.00  0.00             0
ATOM     80    O   1     1      -7.100   7.972  42.345  0.00  0.00             0
ATOM     81    O   1     1      -9.831  10.904  40.033  0.00  0.00             0
ATOM     82    O   1     1      -7.336   6.329  40.268  0.00  0.00             0
ATOM     83    O   1     1      -8.504   8.674  40.260  0.00  0.00             0
ATOM     84    O   1     1      -5.810  13.059  40.256  0.00  0.00             0
ATOM     85    O   1     1      -8.403  12.966  40.125  0.00  0.00             0
ATOM     86    O   1     1      -5.904   8.551  40.149  0.00  0.00             0
ATOM     87    O   1     1      -9.893  15.073  42.438  0.00  0.00             0
ATOM     88    O   1     1      -7.370  10.800  42.469  0.00  0.00             0
ATOM     89    O   1     1      -5.722   7.791  44.419  0.00  0.00             0
ATOM     90    O   1     1      -8.288  12.190  44.548  0.00  0.00             0
ATOM     91    O   1     1     -10.515  10.299  44.677  0.00  0.00             0
ATOM     92    O   1     1      -8.070  15.197  44.481  0.00  0.00             0
ATOM     93    O   1     1     -10.630  13.743  44.612  0.00  0.00             0
ATOM     94    O   1     1      -7.919   9.429  44.539  0.00  0.00             0
ATOM     95    H   1     1      -9.688   6.371  41.756  0.00  0.00             0
ATOM     96    H   1     1      -7.071  11.605  42.765  0.00  0.00             0
ATOM     97    H   1     1     -10.044   7.774  45.250  0.00  0.00             0
ATOM     98    H   1     1      -7.985  12.081  45.407  0.00  0.00             0
ATOM     99    H   1     1     -11.244  10.790  45.267  0.00  0.00             0
ATOM    100    H   1     1      -8.402   6.348  45.626  0.00  0.00             0
ATOM    101    H   1     1      -7.716   8.529  44.987  0.00  0.00             0
ATOM    102    H   1     1     -10.786  13.162  45.393  0.00  0.00             0
ATOM    103   Al   1     1     -10.660  10.566  50.918  0.00  0.00             0
ATOM    104   Al   1     1      -8.306  15.010  50.771  0.00  0.00             0
ATOM    105   Al   1     1      -8.278   8.960  50.746  0.00  0.00             0
ATOM    106   Al   1     1     -10.905  13.547  50.772  0.00  0.00             0
ATOM    107   Si   1     1      -6.460   9.231  47.751  0.00  0.00             0
ATOM    108   Si   1     1      -9.199  13.612  48.020  0.00  0.00             0
ATOM    109   Si   1     1      -8.957   7.644  47.979  0.00  0.00             0
ATOM    110   Si   1     1     -11.586  11.937  48.034  0.00  0.00             0
ATOM    111    O   1     1     -11.858   9.124  49.582  0.00  0.00             0
ATOM    112    O   1     1      -9.370  13.678  49.666  0.00  0.00             0
ATOM    113    O   1     1     -11.545  12.007  49.586  0.00  0.00             0
ATOM    114    O   1     1      -8.727   7.601  49.519  0.00  0.00             0
ATOM    115    O   1     1     -11.513  10.524  47.456  0.00  0.00             0
ATOM    116    O   1     1      -8.861   6.100  47.504  0.00  0.00             0
ATOM    117    O   1     1     -10.379   8.239  47.668  0.00  0.00             0
ATOM    118    O   1     1      -7.806  12.918  47.618  0.00  0.00             0
ATOM    119    O   1     1     -10.402  12.827  47.353  0.00  0.00             0
ATOM    120    O   1     1      -7.701   8.477  47.402  0.00  0.00             0
ATOM    121    O   1     1     -11.740  14.968  49.551  0.00  0.00             0
ATOM    122    O   1     1      -9.306  10.329  49.580  0.00  0.00             0
ATOM    123    O   1     1      -7.568   7.524  51.923  0.00  0.00             0
ATOM    124    O   1     1     -10.167  12.017  51.936  0.00  0.00             0
ATOM    125    O   1     1     -12.395  10.336  51.819  0.00  0.00             0
ATOM    126    O   1     1      -9.926  14.864  51.777  0.00  0.00             0
ATOM    127    O   1     1     -12.530  13.632  51.737  0.00  0.00             0
ATOM    128    O   1     1      -9.975   9.047  51.810  0.00  0.00             0
ATOM    129    H   1     1     -11.500   7.127  49.818  0.00  0.00             0
ATOM    130    H   1     1      -9.538  10.616  48.664  0.00  0.00             0
ATOM    131    H   1     1     -12.817   7.658  52.877  0.00  0.00             0
ATOM    132    H   1     1      -9.899  11.896  52.849  0.00  0.00             0
ATOM    133    H   1     1     -12.944  10.796  52.488  0.00  0.00             0
ATOM    134    H   1     1     -10.004   6.372  52.912  0.00  0.00             0
ATOM    135    H   1     1     -10.354   8.212  51.986  0.00  0.00             0
ATOM    136    H   1     1     -13.317  13.218  52.186  0.00  0.00             0
ATOM    137   Al   1     1      -3.844   1.791  43.484  0.00  0.00             0
ATOM    138   Al   1     1      -1.216   6.193  43.584  0.00  0.00             0
ATOM    139   Al   1     1      -1.282   0.290  43.418  0.00  0.00             0
ATOM    140   Al   1     1      -3.861   4.808  43.491  0.00  0.00             0
ATOM    141   Si   1     1       0.423   0.422  40.617  0.00  0.00             0
ATOM    142   Si   1     1      -2.194   4.859  40.820  0.00  0.00             0
ATOM    143   Si   1     1      -2.115  -1.089  40.552  0.00  0.00             0
ATOM    144   Si   1     1      -4.735   3.488  40.700  0.00  0.00             0
ATOM    145    O   1     1      -4.724   0.550  42.212  0.00  0.00             0
ATOM    146    O   1     1      -2.265   5.018  42.377  0.00  0.00             0
ATOM    147    O   1     1      -4.488   3.445  42.359  0.00  0.00             0
ATOM    148    O   1     1      -2.038  -1.235  42.173  0.00  0.00             0
ATOM    149    O   1     1      -4.792   2.018  40.221  0.00  0.00             0
ATOM    150    O   1     1      -2.149  -2.586  40.049  0.00  0.00             0
ATOM    151    O   1     1      -3.457  -0.300  40.247  0.00  0.00             0
ATOM    152    O   1     1      -0.865   3.973  40.495  0.00  0.00             0
ATOM    153    O   1     1      -3.371   4.079  40.232  0.00  0.00             0
ATOM    154    O   1     1      -0.896  -0.289  40.064  0.00  0.00             0
ATOM    155    O   1     1      -4.774   6.281  42.367  0.00  0.00             0
ATOM    156    O   1     1      -2.169   1.714  42.264  0.00  0.00             0
ATOM    157    O   1     1     -11.057  -1.344  44.389  0.00  0.00             0
ATOM    158    O   1     1      -3.038   3.299  44.541  0.00  0.00             0
ATOM    159    O   1     1      -5.435   1.645  44.429  0.00  0.00             0
ATOM    160    O   1     1      -2.925   6.143  44.639  0.00  0.00             0
ATOM    161    O   1     1      -5.445   4.938  44.520  0.00  0.00             0
ATOM    162    O   1     1      -2.937   0.432  44.344  0.00  0.00             0
ATOM    163    H   1     1      -4.149  -2.094  42.190  0.00  0.00             0
ATOM    164    H   1     1      -1.976   2.045  41.356  0.00  0.00             0
ATOM    165    H   1     1      -4.756  -1.470  44.309  0.00  0.00             0
ATOM    166    H   1     1      -2.041   3.224  44.909  0.00  0.00             0
ATOM    167    H   1     1      -5.915   1.954  45.217  0.00  0.00             0
ATOM    168    H   1     1      -2.838  -3.273  45.332  0.00  0.00             0
ATOM    169    H   1     1      -3.195  -0.567  44.567  0.00  0.00             0
ATOM    170    H   1     1      -5.854   4.742  45.289  0.00  0.00             0
ATOM    171   Al   1     1      -5.733   1.539  50.848  0.00  0.00             0
ATOM    172   Al   1     1      -3.066   6.168  50.827  0.00  0.00             0
ATOM    173   Al   1     1      -3.102  -0.156  50.616  0.00  0.00             0
ATOM    174   Al   1     1      -5.713   4.590  50.840  0.00  0.00             0
ATOM    175   Si   1     1      -1.328   0.280  47.952  0.00  0.00             0
ATOM    176   Si   1     1      -4.045   4.767  48.009  0.00  0.00             0
ATOM    177   Si   1     1      -3.795  -1.447  47.810  0.00  0.00             0
ATOM    178   Si   1     1      -6.544   3.184  48.089  0.00  0.00             0
ATOM    179    O   1     1      -6.566   0.176  49.630  0.00  0.00             0
ATOM    180    O   1     1      -4.096   5.010  49.632  0.00  0.00             0
ATOM    181    O   1     1      -6.234   3.009  49.752  0.00  0.00             0
ATOM    182    O   1     1      -3.647  -1.477  49.508  0.00  0.00             0
ATOM    183    O   1     1      -6.267   1.719  47.590  0.00  0.00             0
ATOM    184    O   1     1      -3.652  -2.857  47.148  0.00  0.00             0
ATOM    185    O   1     1      -5.139  -0.676  47.540  0.00  0.00             0
ATOM    186    O   1     1      -2.765   3.870  47.962  0.00  0.00             0
ATOM    187    O   1     1      -5.344   3.989  47.522  0.00  0.00             0
ATOM    188    O   1     1      -2.657  -0.545  47.491  0.00  0.00             0
ATOM    189    O   1     1      -6.611   5.855  49.844  0.00  0.00             0
ATOM    190    O   1     1      -3.943   1.389  49.678  0.00  0.00             0
ATOM    191    O   1     1     -12.598  -1.343  51.663  0.00  0.00             0
ATOM    192    O   1     1      -5.126   3.034  52.015  0.00  0.00             0
ATOM    193    O   1     1      -7.364   1.348  51.882  0.00  0.00             0
ATOM    194    O   1     1      -4.834   5.817  51.990  0.00  0.00             0
ATOM    195    O   1     1      -7.415   4.687  51.893  0.00  0.00             0
ATOM    196    O   1     1      -4.823   0.260  51.872  0.00  0.00             0
ATOM    197    H   1     1      -6.255  -2.151  49.605  0.00  0.00             0
ATOM    198    H   1     1      -3.470   2.180  49.236  0.00  0.00             0
ATOM    199    H   1     1      -7.230  -1.508  52.755  0.00  0.00             0
ATOM    200    H   1     1      -4.846   2.691  52.815  0.00  0.00             0
ATOM    201    H   1     1      -8.010   2.029  52.151  0.00  0.00             0
ATOM    202    H   1     1      -5.397  -2.372  52.142  0.00  0.00             0
ATOM    203    H   1     1      -4.627  -0.573  52.225  0.00  0.00             0
ATOM    204    H   1     1      -7.664   4.175  52.643  0.00  0.00             0
ATOM    205   Al   1     1      -3.661  10.812  43.414  0.00  0.00             0
ATOM    206   Al   1     1      -1.330  15.275  43.222  0.00  0.00             0
ATOM    207   Al   1     1      -1.319   9.137  43.524  0.00  0.00             0
ATOM    208   Al   1     1      -3.974  13.759  43.367  0.00  0.00             0
ATOM    209   Si   1     1       0.530   9.415  40.662  0.00  0.00             0
ATOM    210   Si   1     1      -2.022  13.822  40.531  0.00  0.00             0
ATOM    211   Si   1     1      -2.032   7.755  40.807  0.00  0.00             0
ATOM    212   Si   1     1      -4.508  12.364  40.531  0.00  0.00             0
ATOM    213    O   1     1      -4.718   9.486  42.266  0.00  0.00             0
ATOM    214    O   1     1      -2.147  13.931  42.175  0.00  0.00             0
ATOM    215    O   1     1      -4.386  12.288  42.212  0.00  0.00             0
ATOM    216    O   1     1      -1.837   7.703  42.439  0.00  0.00             0
ATOM    217    O   1     1      -4.545  10.847  40.077  0.00  0.00             0
ATOM    218    O   1     1      -2.041   6.292  40.279  0.00  0.00             0
ATOM    219    O   1     1      -3.362   8.545  40.421  0.00  0.00             0
ATOM    220    O   1     1      -0.696  13.069  40.390  0.00  0.00             0
ATOM    221    O   1     1      -3.196  12.971  40.043  0.00  0.00             0
ATOM    222    O   1     1      -0.707   8.651  40.273  0.00  0.00             0
ATOM    223    O   1     1      -4.684  14.990  42.265  0.00  0.00             0
ATOM    224    O   1     1      -2.204  10.555  42.258  0.00  0.00             0
ATOM    225    O   1     1     -10.810   7.670  44.683  0.00  0.00             0
ATOM    226    O   1     1      -2.975  12.217  44.357  0.00  0.00             0
ATOM    227    O   1     1      -5.400  10.660  44.453  0.00  0.00             0
ATOM    228    O   1     1      -2.869  14.891  44.500  0.00  0.00             0
ATOM    229    O   1     1      -5.384  13.784  44.511  0.00  0.00             0
ATOM    230    O   1     1      -2.851   9.405  44.524  0.00  0.00             0
ATOM    231    H   1     1      -4.451   7.266  42.194  0.00  0.00             0
ATOM    232    H   1     1      -2.068  11.297  41.643  0.00  0.00             0
ATOM    233    H   1     1      -4.830   7.786  44.753  0.00  0.00             0
ATOM    234    H   1     1      -2.130  12.700  44.330  0.00  0.00             0
ATOM    235    H   1     1      -5.449  10.519  45.477  0.00  0.00             0
ATOM    236    H   1     1      -3.315   6.139  45.632  0.00  0.00             0
ATOM    237    H   1     1      -2.943   8.786  45.233  0.00  0.00             0
ATOM    238    H   1     1      -5.472  13.384  45.382  0.00  0.00             0
ATOM    239   Al   1     1      -5.651  10.418  50.456  0.00  0.00             0
ATOM    240   Al   1     1      -3.049  14.981  50.629  0.00  0.00             0
ATOM    241   Al   1     1      -3.095   9.128  50.712  0.00  0.00             0
ATOM    242   Al   1     1      -5.712  13.570  50.656  0.00  0.00             0
ATOM    243   Si   1     1      -1.314   9.035  47.920  0.00  0.00             0
ATOM    244   Si   1     1      -3.842  13.591  47.755  0.00  0.00             0
ATOM    245   Si   1     1      -3.844   7.665  47.902  0.00  0.00             0
ATOM    246   Si   1     1      -6.434  12.154  47.882  0.00  0.00             0
ATOM    247    O   1     1      -6.609   9.284  49.384  0.00  0.00             0
ATOM    248    O   1     1      -4.030  13.733  49.387  0.00  0.00             0
ATOM    249    O   1     1      -6.173  12.012  49.498  0.00  0.00             0
ATOM    250    O   1     1      -3.763   7.558  49.548  0.00  0.00             0
ATOM    251    O   1     1      -6.439  10.706  47.288  0.00  0.00             0
ATOM    252    O   1     1      -3.914   6.296  47.398  0.00  0.00             0
ATOM    253    O   1     1      -5.246   8.382  47.549  0.00  0.00             0
ATOM    254    O   1     1      -2.656  12.654  47.526  0.00  0.00             0
ATOM    255    O   1     1      -5.296  13.011  47.277  0.00  0.00             0
ATOM    256    O   1     1      -2.611   8.409  47.448  0.00  0.00             0
ATOM    257    O   1     1      -6.503  14.940  49.646  0.00  0.00             0
ATOM    258    O   1     1      -3.949  10.441  49.581  0.00  0.00             0
ATOM    259    O   1     1     -12.938   7.591  52.058  0.00  0.00             0
ATOM    260    O   1     1      -5.016  12.097  51.791  0.00  0.00             0
ATOM    261    O   1     1      -7.309  10.461  51.693  0.00  0.00             0
ATOM    262    O   1     1      -4.740  14.891  51.742  0.00  0.00             0
ATOM    263    O   1     1      -7.395  13.599  51.508  0.00  0.00             0
ATOM    264    O   1     1      -4.875   9.219  51.690  0.00  0.00             0
ATOM    265    H   1     1      -5.943   6.778  49.709  0.00  0.00             0
ATOM    266    H   1     1      -3.517  11.341  49.560  0.00  0.00             0
ATOM    267    H   1     1      -6.947   7.699  52.755  0.00  0.00             0
ATOM    268    H   1     1      -4.735  12.159  52.752  0.00  0.00             0
ATOM    269    H   1     1      -7.780  11.120  52.445  0.00  0.00             0
ATOM    270    H   1     1      -4.496   6.297  52.737  0.00  0.00             0
ATOM    271    H   1     1      -5.184   8.623  52.496  0.00  0.00             0
ATOM    272    H   1     1      -8.044  12.685  51.168  0.00  0.00             0
ATOM    273    O   1     1      -9.204   0.751  31.723  0.00  0.00             0
ATOM    274    H   1     1      -8.932   0.014  31.229  0.00  0.00             0
ATOM    275    H   1     1       1.647   1.554  31.522  0.00  0.00             0
ATOM    276    O   1     1      -7.533   2.991  31.113  0.00  0.00             0
ATOM    277    H   1     1      -6.658   3.083  30.986  0.00  0.00             0
ATOM    278    H   1     1       2.591   3.315  32.044  0.00  0.00             0
ATOM    279    O   1     1       4.941   6.809  30.172  0.00  0.00             0
ATOM    280    H   1     1      -4.552   7.028  29.268  0.00  0.00             0
ATOM    281    H   1     1       4.954   7.492  30.835  0.00  0.00             0
ATOM    282    O   1     1      -2.927   9.751  28.458  0.00  0.00             0
ATOM    283    H   1     1      -3.142   8.782  28.488  0.00  0.00             0
ATOM    284    H   1     1       8.322  10.038  28.798  0.00  0.00             0
ATOM    285    O   1     1      -5.631  10.255  29.736  0.00  0.00             0
ATOM    286    H   1     1      -4.850   9.996  29.361  0.00  0.00             0
ATOM    287    H   1     1       5.114  10.746  30.435  0.00  0.00             0
ATOM    288    O   1     1     -11.704  18.013  31.694  0.00  0.00             0
ATOM    289    H   1     1     -10.730  18.257  31.855  0.00  0.00             0
ATOM    290    H   1     1      -1.807  18.790  31.365  0.00  0.00             0
ATOM    291    O   1     1      -4.508   0.540  30.526  0.00  0.00             0
ATOM    292    H   1     1      -4.115   1.002  29.563  0.00  0.00             0
ATOM    293    H   1     1      -4.327   1.035  31.268  0.00  0.00             0
ATOM    294    O   1     1      -4.866   4.318  30.898  0.00  0.00             0
ATOM    295    H   1     1      -4.554   4.017  30.015  0.00  0.00             0
ATOM    296    H   1     1      -4.799   5.203  30.513  0.00  0.00             0
ATOM    297    O   1     1      -3.015   6.886  28.478  0.00  0.00             0
ATOM    298    H   1     1      -2.757   6.949  27.592  0.00  0.00             0
ATOM    299    H   1     1      -2.135   6.556  28.721  0.00  0.00             0
ATOM    300    O   1     1      -0.267  11.446  29.563  0.00  0.00             0
ATOM    301    H   1     1       0.261  11.137  28.681  0.00  0.00             0
ATOM    302    H   1     1      -0.387  12.403  29.597  0.00  0.00             0
ATOM    303    O   1     1      -3.789  14.216  28.127  0.00  0.00             0
ATOM    304    H   1     1      -4.634  14.808  27.708  0.00  0.00             0
ATOM    305    H   1     1      -4.147  13.997  29.070  0.00  0.00             0
ATOM    306    O   1     1      -5.915  16.043  31.699  0.00  0.00             0
ATOM    307    H   1     1      -5.497  16.923  31.377  0.00  0.00             0
ATOM    308    H   1     1      -5.596  16.138  32.568  0.00  0.00             0
ATOM    309    O   1     1       0.225   3.899  30.162  0.00  0.00             0
ATOM    310    H   1     1       0.003   3.352  29.466  0.00  0.00             0
ATOM    311    H   1     1       1.105   3.453  30.244  0.00  0.00             0
ATOM    312    O   1     1       3.709   4.484  26.519  0.00  0.00             0
ATOM    313    H   1     1       2.934   5.023  25.887  0.00  0.00             0
ATOM    314    H   1     1       3.882   4.998  27.331  0.00  0.00             0
ATOM    315    O   1     1      -0.482   6.601  29.660  0.00  0.00             0
ATOM    316    H   1     1      -0.114   5.694  29.823  0.00  0.00             0
ATOM    317    H   1     1      -0.413   6.975  30.391  0.00  0.00             0
ATOM    318    O   1     1       1.210  11.091  27.466  0.00  0.00             0
ATOM    319    H   1     1       0.588  10.721  26.829  0.00  0.00             0
ATOM    320    H   1     1       1.869  10.367  27.499  0.00  0.00             0
ATOM    321    O   1     1       2.011  11.336  31.104  0.00  0.00             0
ATOM    322    H   1     1       2.001  10.486  30.917  0.00  0.00             0
ATOM    323    H   1     1       1.353  11.566  30.524  0.00  0.00             0
ATOM    324    O   1     1      -1.660  15.104  31.689  0.00  0.00             0
ATOM    325    H   1     1      -1.738  16.128  31.438  0.00  0.00             0
ATOM    326    H   1     1      -2.457  14.638  31.404  0.00  0.00             0
ATOM    327    O   1     1      -9.406  17.361  34.353  0.00  0.00             0
ATOM    328    H   1     1      -9.596  17.844  33.528  0.00  0.00             0
ATOM    329    H   1     1       0.309   0.019  34.969  0.00  0.00             0
ATOM    330    O   1     1      -8.430   4.390  33.332  0.00  0.00             0
ATOM    331    H   1     1      -7.896   4.588  34.285  0.00  0.00             0
ATOM    332    H   1     1       1.930   5.067  32.609  0.00  0.00             0
ATOM    333    O   1     1       2.458   6.233  31.502  0.00  0.00             0
ATOM    334    H   1     1      -7.134   6.268  30.848  0.00  0.00             0
ATOM    335    H   1     1       3.028   6.454  32.116  0.00  0.00             0
ATOM    336    O   1     1      -9.786  11.836  33.335  0.00  0.00             0
ATOM    337    H   1     1      -9.205  11.786  32.624  0.00  0.00             0
ATOM    338    H   1     1       0.493  12.891  33.374  0.00  0.00             0
ATOM    339    O   1     1       3.038  11.869  35.217  0.00  0.00             0
ATOM    340    H   1     1      -6.462  12.258  35.163  0.00  0.00             0
ATOM    341    H   1     1       2.771  12.577  34.446  0.00  0.00             0
ATOM    342    O   1     1     -10.401  14.611  33.844  0.00  0.00             0
ATOM    343    H   1     1     -10.969  14.799  33.008  0.00  0.00             0
ATOM    344    H   1     1       0.455  15.521  33.809  0.00  0.00             0
ATOM    345    O   1     1      -5.736  19.623  34.333  0.00  0.00             0
ATOM    346    H   1     1      -5.159  19.693  35.010  0.00  0.00             0
ATOM    347    H   1     1      -5.332   2.031  33.582  0.00  0.00             0
ATOM    348    O   1     1      -3.850   2.362  32.364  0.00  0.00             0
ATOM    349    H   1     1      -3.436   2.850  32.975  0.00  0.00             0
ATOM    350    H   1     1      -4.346   2.978  31.846  0.00  0.00             0
ATOM    351    O   1     1      -5.854   6.920  33.344  0.00  0.00             0
ATOM    352    H   1     1      -4.965   6.355  33.152  0.00  0.00             0
ATOM    353    H   1     1      -5.885   7.849  33.747  0.00  0.00             0
ATOM    354    O   1     1      -5.603   9.679  34.120  0.00  0.00             0
ATOM    355    H   1     1      -4.912  10.025  34.779  0.00  0.00             0
ATOM    356    H   1     1      -6.549  10.178  34.476  0.00  0.00             0
ATOM    357    O   1     1      -4.223  11.504  32.333  0.00  0.00             0
ATOM    358    H   1     1      -4.798  11.000  32.755  0.00  0.00             0
ATOM    359    H   1     1      -3.425  11.108  32.504  0.00  0.00             0
ATOM    360    O   1     1      -6.251  16.915  34.314  0.00  0.00             0
ATOM    361    H   1     1      -6.165  17.915  34.276  0.00  0.00             0
ATOM    362    H   1     1      -7.195  16.941  34.198  0.00  0.00             0
ATOM    363    O   1     1      -2.574  17.700  34.249  0.00  0.00             0
ATOM    364    H   1     1      -2.105  17.072  34.975  0.00  0.00             0
ATOM    365    H   1     1      -2.323  -0.357  33.348  0.00  0.00             0
ATOM    366    O   1     1      -0.975   3.813  32.760  0.00  0.00             0
ATOM    367    H   1     1      -0.434   3.955  31.907  0.00  0.00             0
ATOM    368    H   1     1      -0.317   3.810  33.533  0.00  0.00             0
ATOM    369    O   1     1      -3.159   6.136  32.767  0.00  0.00             0
ATOM    370    H   1     1      -2.884   5.211  32.896  0.00  0.00             0
ATOM    371    H   1     1      -2.512   6.713  32.415  0.00  0.00             0
ATOM    372    O   1     1      -1.131   7.797  32.211  0.00  0.00             0
ATOM    373    H   1     1      -0.620   7.227  33.072  0.00  0.00             0
ATOM    374    H   1     1      -1.418   8.639  32.519  0.00  0.00             0
ATOM    375    O   1     1      -2.054  10.396  33.292  0.00  0.00             0
ATOM    376    H   1     1      -1.077  10.832  33.323  0.00  0.00             0
ATOM    377    H   1     1      -2.483  10.041  33.990  0.00  0.00             0
ATOM    378    O   1     1      -4.341  13.832  30.625  0.00  0.00             0
ATOM    379    H   1     1      -4.297  13.125  31.289  0.00  0.00             0
ATOM    380    H   1     1      -5.196  14.196  30.743  0.00  0.00             0
ATOM    381    O   1     1     -10.541  -0.249  37.460  0.00  0.00             0
ATOM    382    H   1     1      -9.583  -0.128  37.675  0.00  0.00             0
ATOM    383    H   1     1      -0.478  -0.243  38.343  0.00  0.00             0
ATOM    384    O   1     1     -10.567   1.810  35.632  0.00  0.00             0
ATOM    385    H   1     1     -10.696   1.163  36.479  0.00  0.00             0
ATOM    386    H   1     1       0.679   2.035  35.623  0.00  0.00             0
ATOM    387    O   1     1       0.093   6.409  34.724  0.00  0.00             0
ATOM    388    H   1     1      -9.527   5.792  34.345  0.00  0.00             0
ATOM    389    H   1     1       0.404   7.217  34.973  0.00  0.00             0
ATOM    390    O   1     1      -9.233   9.334  34.825  0.00  0.00             0
ATOM    391    H   1     1      -9.263  10.279  34.422  0.00  0.00             0
ATOM    392    H   1     1       1.339   9.644  35.662  0.00  0.00             0
ATOM    393    O   1     1      -9.114  11.074  37.290  0.00  0.00             0
ATOM    394    H   1     1      -8.352  11.502  36.925  0.00  0.00             0
ATOM    395    H   1     1       1.178  10.871  38.256  0.00  0.00             0
ATOM    396    O   1     1     -11.721  15.678  35.950  0.00  0.00             0
ATOM    397    H   1     1     -11.110  15.314  35.240  0.00  0.00             0
ATOM    398    H   1     1      -0.743  16.311  36.374  0.00  0.00             0
ATOM    399    O   1     1      -8.006   0.522  37.596  0.00  0.00             0
ATOM    400    H   1     1      -7.164   0.008  37.540  0.00  0.00             0
ATOM    401    H   1     1      -7.806   1.399  37.089  0.00  0.00             0
ATOM    402    O   1     1      -7.800   3.008  35.863  0.00  0.00             0
ATOM    403    H   1     1      -7.339   2.948  34.998  0.00  0.00             0
ATOM    404    H   1     1      -7.305   3.733  36.157  0.00  0.00             0
ATOM    405    O   1     1      -6.348   5.479  35.722  0.00  0.00             0
ATOM    406    H   1     1      -6.349   6.252  35.158  0.00  0.00             0
ATOM    407    H   1     1      -5.813   5.964  36.215  0.00  0.00             0
ATOM    408    O   1     1      -4.672   6.695  37.944  0.00  0.00             0
ATOM    409    H   1     1      -4.792   7.692  38.235  0.00  0.00             0
ATOM    410    H   1     1      -3.687   6.689  37.591  0.00  0.00             0
ATOM    411    O   1     1      -4.957  13.063  34.889  0.00  0.00             0
ATOM    412    H   1     1      -4.699  12.756  34.042  0.00  0.00             0
ATOM    413    H   1     1      -4.042  13.504  35.486  0.00  0.00             0
ATOM    414    O   1     1      -5.425  16.867  36.883  0.00  0.00             0
ATOM    415    H   1     1      -5.827  16.618  35.950  0.00  0.00             0
ATOM    416    H   1     1      -4.608  17.493  36.664  0.00  0.00             0
ATOM    417    O   1     1      -3.802   1.094  36.457  0.00  0.00             0
ATOM    418    H   1     1      -3.392   0.619  35.512  0.00  0.00             0
ATOM    419    H   1     1      -3.494   2.080  36.495  0.00  0.00             0
ATOM    420    O   1     1      -2.613   3.553  35.405  0.00  0.00             0
ATOM    421    H   1     1      -1.677   3.191  35.410  0.00  0.00             0
ATOM    422    H   1     1      -2.455   4.424  35.916  0.00  0.00             0
ATOM    423    O   1     1      -2.397   6.411  36.200  0.00  0.00             0
ATOM    424    H   1     1      -1.565   6.318  35.842  0.00  0.00             0
ATOM    425    H   1     1      -2.780   6.293  35.312  0.00  0.00             0
ATOM    426    O   1     1      -3.334   9.744  35.702  0.00  0.00             0
ATOM    427    H   1     1      -3.198   8.884  35.969  0.00  0.00             0
ATOM    428    H   1     1      -2.807  10.600  35.955  0.00  0.00             0
ATOM    429    O   1     1      -1.674  11.570  36.889  0.00  0.00             0
ATOM    430    H   1     1      -0.702  11.629  37.236  0.00  0.00             0
ATOM    431    H   1     1      -2.024  12.335  37.222  0.00  0.00             0
ATOM    432    O   1     1      -3.461  14.147  36.852  0.00  0.00             0
ATOM    433    H   1     1      -2.707  14.828  36.714  0.00  0.00             0
ATOM    434    H   1     1      -4.177  14.751  37.355  0.00  0.00             0
ATOM    435    O   1     1      -4.453   2.598  15.309  0.00  0.00             0
ATOM    436    H   1     1      -3.683   3.401  15.442  0.00  0.00             0
ATOM    437    H   1     1       5.099   2.844  15.908  0.00  0.00             0
ATOM    438    O   1     1      -5.093   4.729  13.675  0.00  0.00             0
ATOM    439    H   1     1      -4.806   3.697  13.823  0.00  0.00             0
ATOM    440    H   1     1       6.009   5.292  14.108  0.00  0.00             0
ATOM    441    O   1     1       7.088   6.798  17.206  0.00  0.00             0
ATOM    442    H   1     1      -3.623   6.017  17.679  0.00  0.00             0
ATOM    443    H   1     1       7.896   6.837  17.550  0.00  0.00             0
ATOM    444    O   1     1      -2.875  10.123  14.557  0.00  0.00             0
ATOM    445    H   1     1      -2.134   9.570  14.378  0.00  0.00             0
ATOM    446    H   1     1       7.695  10.876  14.193  0.00  0.00             0
ATOM    447    O   1     1       4.889  15.553  14.900  0.00  0.00             0
ATOM    448    H   1     1      -4.609  15.171  14.748  0.00  0.00             0
ATOM    449    H   1     1       5.008  16.483  15.076  0.00  0.00             0
ATOM    450    O   1     1      -4.467  18.162  16.219  0.00  0.00             0
ATOM    451    H   1     1      -3.614  17.896  16.581  0.00  0.00             0
ATOM    452    H   1     1       6.133  18.963  15.619  0.00  0.00             0
ATOM    453    O   1     1      -1.981   3.790  16.161  0.00  0.00             0
ATOM    454    H   1     1      -1.198   3.497  15.938  0.00  0.00             0
ATOM    455    H   1     1      -2.035   4.554  15.754  0.00  0.00             0
ATOM    456    O   1     1      -2.723   5.933  14.727  0.00  0.00             0
ATOM    457    H   1     1      -3.190   6.245  15.510  0.00  0.00             0
ATOM    458    H   1     1      -2.063   6.660  14.448  0.00  0.00             0
ATOM    459    O   1     1       2.221   6.713  16.821  0.00  0.00             0
ATOM    460    H   1     1       2.558   7.595  16.388  0.00  0.00             0
ATOM    461    H   1     1       2.340   6.225  16.112  0.00  0.00             0
ATOM    462    O   1     1      -0.528   7.574  14.102  0.00  0.00             0
ATOM    463    H   1     1       0.239   8.045  13.751  0.00  0.00             0
ATOM    464    H   1     1       0.049   7.324  14.789  0.00  0.00             0
ATOM    465    O   1     1      -2.822  14.350  14.525  0.00  0.00             0
ATOM    466    H   1     1      -2.243  13.825  13.985  0.00  0.00             0
ATOM    467    H   1     1      -2.545  15.153  14.210  0.00  0.00             0
ATOM    468    O   1     1      -0.902  16.546  14.929  0.00  0.00             0
ATOM    469    H   1     1      -0.215  17.026  14.608  0.00  0.00             0
ATOM    470    H   1     1      -0.578  15.817  15.562  0.00  0.00             0
ATOM    471    O   1     1       0.577   0.883  17.692  0.00  0.00             0
ATOM    472    H   1     1       0.802   1.071  16.702  0.00  0.00             0
ATOM    473    H   1     1       0.817   1.682  18.212  0.00  0.00             0
ATOM    474    O   1     1       2.377   4.735  14.551  0.00  0.00             0
ATOM    475    H   1     1       3.271   4.523  14.386  0.00  0.00             0
ATOM    476    H   1     1       1.800   5.136  13.766  0.00  0.00             0
ATOM    477    O   1     1       1.849   8.682  13.622  0.00  0.00             0
ATOM    478    H   1     1       2.579   8.374  13.041  0.00  0.00             0
ATOM    479    H   1     1       2.251   9.099  14.474  0.00  0.00             0
ATOM    480    O   1     1      -1.057  11.890  13.483  0.00  0.00             0
ATOM    481    H   1     1      -0.222  11.853  14.046  0.00  0.00             0
ATOM    482    H   1     1      -0.636  11.927  12.523  0.00  0.00             0
ATOM    483    O   1     1       2.993  13.835  15.512  0.00  0.00             0
ATOM    484    H   1     1       3.707  14.440  15.201  0.00  0.00             0
ATOM    485    H   1     1       2.390  14.322  16.136  0.00  0.00             0
ATOM    486    O   1     1       1.403  17.895  13.705  0.00  0.00             0
ATOM    487    H   1     1       2.374  17.437  13.803  0.00  0.00             0
ATOM    488    H   1     1       1.432  18.557  14.335  0.00  0.00             0
ATOM    489    O   1     1      -6.705  20.655  17.506  0.00  0.00             0
ATOM    490    H   1     1      -5.982  20.428  18.100  0.00  0.00             0
ATOM    491    H   1     1       3.284   3.525  17.931  0.00  0.00             0
ATOM    492    O   1     1      -3.948   4.792  19.315  0.00  0.00             0
ATOM    493    H   1     1      -4.866   5.189  19.232  0.00  0.00             0
ATOM    494    H   1     1       6.134   3.806  19.060  0.00  0.00             0
ATOM    495    O   1     1       5.130   8.240  18.355  0.00  0.00             0
ATOM    496    H   1     1      -4.517   7.794  18.032  0.00  0.00             0
ATOM    497    H   1     1       4.955   9.012  17.557  0.00  0.00             0
ATOM    498    O   1     1      -5.179   9.835  16.359  0.00  0.00             0
ATOM    499    H   1     1      -4.191   9.591  15.896  0.00  0.00             0
ATOM    500    H   1     1       5.226  10.733  16.654  0.00  0.00             0
ATOM    501    O   1     1      -5.131  12.490  17.283  0.00  0.00             0
ATOM    502    H   1     1      -5.844  12.997  16.828  0.00  0.00             0
ATOM    503    H   1     1       5.171  13.112  18.013  0.00  0.00             0
ATOM    504    O   1     1      -7.092  17.649  17.356  0.00  0.00             0
ATOM    505    H   1     1      -6.243  18.182  16.875  0.00  0.00             0
ATOM    506    H   1     1       2.728  18.204  17.928  0.00  0.00             0
ATOM    507    O   1     1       1.180  20.465  19.735  0.00  0.00             0
ATOM    508    H   1     1       1.683  20.542  20.544  0.00  0.00             0
ATOM    509    H   1     1       0.606   3.453  19.504  0.00  0.00             0
ATOM    510    O   1     1       0.389   5.268  19.619  0.00  0.00             0
ATOM    511    H   1     1      -0.018   5.512  18.792  0.00  0.00             0
ATOM    512    H   1     1      -0.400   5.610  20.347  0.00  0.00             0
ATOM    513    O   1     1      -0.618   7.131  17.655  0.00  0.00             0
ATOM    514    H   1     1       0.320   7.123  17.183  0.00  0.00             0
ATOM    515    H   1     1      -0.739   8.107  17.807  0.00  0.00             0
ATOM    516    O   1     1      -0.764   9.790  17.724  0.00  0.00             0
ATOM    517    H   1     1       0.184  10.063  17.859  0.00  0.00             0
ATOM    518    H   1     1      -1.063  10.527  17.238  0.00  0.00             0
ATOM    519    O   1     1      -2.616  12.468  16.772  0.00  0.00             0
ATOM    520    H   1     1      -2.813  12.791  16.001  0.00  0.00             0
ATOM    521    H   1     1      -3.631  12.364  16.940  0.00  0.00             0
ATOM    522    O   1     1      -1.914  17.483  17.352  0.00  0.00             0
ATOM    523    H   1     1      -1.868  17.071  16.502  0.00  0.00             0
ATOM    524    H   1     1      -1.021  18.055  17.583  0.00  0.00             0
ATOM    525    O   1     1       4.194  16.406  22.218  0.00  0.00             0
ATOM    526    H   1     1       4.492  16.996  22.846  0.00  0.00             0
ATOM    527    H   1     1       3.227  -1.614  22.434  0.00  0.00             0
ATOM    528    O   1     1       1.642   2.008  15.403  0.00  0.00             0
ATOM    529    H   1     1       1.618   2.976  15.001  0.00  0.00             0
ATOM    530    H   1     1       2.329   2.121  16.002  0.00  0.00             0
ATOM    531    O   1     1       3.631   5.448  18.870  0.00  0.00             0
ATOM    532    H   1     1       3.066   6.008  18.218  0.00  0.00             0
ATOM    533    H   1     1       3.189   5.597  19.707  0.00  0.00             0
ATOM    534    O   1     1       2.624   9.153  16.230  0.00  0.00             0
ATOM    535    H   1     1       3.670   9.482  15.894  0.00  0.00             0
ATOM    536    H   1     1       2.328   9.794  16.856  0.00  0.00             0
ATOM    537    O   1     1       0.554  12.466  15.609  0.00  0.00             0
ATOM    538    H   1     1      -0.019  13.054  16.012  0.00  0.00             0
ATOM    539    H   1     1       1.361  12.873  15.885  0.00  0.00             0
ATOM    540    O   1     1       1.252  15.422  17.078  0.00  0.00             0
ATOM    541    H   1     1       1.943  16.126  17.166  0.00  0.00             0
ATOM    542    H   1     1       1.100  15.340  18.112  0.00  0.00             0
ATOM    543    O   1     1      -3.704   0.329  22.888  0.00  0.00             0
ATOM    544    H   1     1      -3.582   1.148  22.400  0.00  0.00             0
ATOM    545    H   1     1       6.750   0.362  23.883  0.00  0.00             0
ATOM    546    O   1     1      -5.938   6.392  23.172  0.00  0.00             0
ATOM    547    H   1     1      -6.703   6.353  23.027  0.00  0.00             0
ATOM    548    H   1     1       4.652   7.059  22.592  0.00  0.00             0
ATOM    549    O   1     1       5.683   7.881  21.203  0.00  0.00             0
ATOM    550    H   1     1      -4.639   8.045  20.237  0.00  0.00             0
ATOM    551    H   1     1       6.003   8.623  21.840  0.00  0.00             0
ATOM    552    O   1     1      -4.215  10.320  22.530  0.00  0.00             0
ATOM    553    H   1     1      -3.495  10.790  22.095  0.00  0.00             0
ATOM    554    H   1     1       5.214  10.652  22.623  0.00  0.00             0
ATOM    555    O   1     1       5.139  14.107  19.561  0.00  0.00             0
ATOM    556    H   1     1      -5.224  15.030  19.497  0.00  0.00             0
ATOM    557    H   1     1       5.497  14.109  20.362  0.00  0.00             0
ATOM    558    O   1     1      -5.442  17.006  19.489  0.00  0.00             0
ATOM    559    H   1     1      -6.087  16.781  18.874  0.00  0.00             0
ATOM    560    H   1     1       4.260  17.103  20.173  0.00  0.00             0
ATOM    561    O   1     1      -4.466   1.754  18.906  0.00  0.00             0
ATOM    562    H   1     1      -3.584   1.707  19.056  0.00  0.00             0
ATOM    563    H   1     1      -4.946   0.953  18.888  0.00  0.00             0
ATOM    564    O   1     1      -1.939   5.426  21.070  0.00  0.00             0
ATOM    565    H   1     1      -2.668   5.340  20.434  0.00  0.00             0
ATOM    566    H   1     1      -1.927   6.368  21.607  0.00  0.00             0
ATOM    567    O   1     1      -1.415   7.938  22.209  0.00  0.00             0
ATOM    568    H   1     1      -1.419   8.528  22.913  0.00  0.00             0
ATOM    569    H   1     1      -0.938   8.417  21.520  0.00  0.00             0
ATOM    570    O   1     1      -0.093   9.697  20.602  0.00  0.00             0
ATOM    571    H   1     1      -0.314   9.708  19.717  0.00  0.00             0
ATOM    572    H   1     1       0.822   9.608  20.502  0.00  0.00             0
ATOM    573    O   1     1      -1.535  13.721  19.338  0.00  0.00             0
ATOM    574    H   1     1      -1.974  12.989  18.787  0.00  0.00             0
ATOM    575    H   1     1      -2.100  14.490  19.029  0.00  0.00             0
ATOM    576    O   1     1      -2.502  16.370  19.783  0.00  0.00             0
ATOM    577    H   1     1      -2.107  16.784  18.992  0.00  0.00             0
ATOM    578    H   1     1      -3.360  16.577  19.862  0.00  0.00             0
ATOM    579    O   1     1       2.466   3.157  21.968  0.00  0.00             0
ATOM    580    H   1     1       3.366   3.050  22.248  0.00  0.00             0
ATOM    581    H   1     1       2.704   4.270  21.786  0.00  0.00             0
ATOM    582    O   1     1       2.239   6.056  21.312  0.00  0.00             0
ATOM    583    H   1     1       1.807   6.525  21.904  0.00  0.00             0
ATOM    584    H   1     1       1.398   5.651  21.001  0.00  0.00             0
ATOM    585    O   1     1       3.123   8.917  20.406  0.00  0.00             0
ATOM    586    H   1     1       3.135   9.195  21.377  0.00  0.00             0
ATOM    587    H   1     1       3.980   8.484  20.178  0.00  0.00             0
ATOM    588    O   1     1       2.063  10.562  18.251  0.00  0.00             0
ATOM    589    H   1     1       2.604   9.966  19.015  0.00  0.00             0
ATOM    590    H   1     1       2.370  11.433  18.757  0.00  0.00             0
ATOM    591    O   1     1       2.794  12.623  19.951  0.00  0.00             0
ATOM    592    H   1     1       3.522  13.362  19.732  0.00  0.00             0
ATOM    593    H   1     1       2.199  13.370  20.002  0.00  0.00             0
ATOM    594    O   1     1       0.881  14.917  19.766  0.00  0.00             0
ATOM    595    H   1     1       0.820  15.633  20.277  0.00  0.00             0
ATOM    596    H   1     1      -0.135  14.668  19.585  0.00  0.00             0
ATOM    597    O   1     1      -6.657  -0.086  25.714  0.00  0.00             0
ATOM    598    H   1     1      -5.696   0.084  25.663  0.00  0.00             0
ATOM    599    H   1     1       3.144   0.550  26.128  0.00  0.00             0
ATOM    600    O   1     1      -7.940   2.125  26.884  0.00  0.00             0
ATOM    601    H   1     1      -7.253   2.934  26.699  0.00  0.00             0
ATOM    602    H   1     1       2.721   1.719  27.698  0.00  0.00             0
ATOM    603    O   1     1       2.633   9.366  23.445  0.00  0.00             0
ATOM    604    H   1     1      -6.864   9.042  24.067  0.00  0.00             0
ATOM    605    H   1     1       2.841  10.352  23.078  0.00  0.00             0
ATOM    606    O   1     1      -4.936  13.853  24.858  0.00  0.00             0
ATOM    607    H   1     1      -4.395  13.253  25.457  0.00  0.00             0
ATOM    608    H   1     1       5.471  13.682  23.912  0.00  0.00             0
ATOM    609    O   1     1       6.049  14.252  21.987  0.00  0.00             0
ATOM    610    H   1     1      -4.801  15.119  22.082  0.00  0.00             0
ATOM    611    H   1     1       6.951  14.437  22.333  0.00  0.00             0
ATOM    612    O   1     1      -8.947  16.531  25.617  0.00  0.00             0
ATOM    613    H   1     1      -8.891  15.644  25.894  0.00  0.00             0
ATOM    614    H   1     1       2.337  16.647  25.441  0.00  0.00             0
ATOM    615    O   1     1      -2.518   3.000  22.308  0.00  0.00             0
ATOM    616    H   1     1      -1.751   2.607  22.896  0.00  0.00             0
ATOM    617    H   1     1      -2.391   3.778  21.835  0.00  0.00             0
ATOM    618    O   1     1      -3.629   4.940  24.023  0.00  0.00             0
ATOM    619    H   1     1      -3.036   4.657  23.405  0.00  0.00             0
ATOM    620    H   1     1      -4.606   4.992  23.744  0.00  0.00             0
ATOM    621    O   1     1      -5.507   9.092  25.433  0.00  0.00             0
ATOM    622    H   1     1      -5.123   9.836  25.413  0.00  0.00             0
ATOM    623    H   1     1      -4.809   8.360  25.182  0.00  0.00             0
ATOM    624    O   1     1      -1.782  11.767  21.353  0.00  0.00             0
ATOM    625    H   1     1      -1.717  12.376  20.652  0.00  0.00             0
ATOM    626    H   1     1      -1.215  11.229  21.139  0.00  0.00             0
ATOM    627    O   1     1      -1.968  15.939  22.549  0.00  0.00             0
ATOM    628    H   1     1      -2.616  16.590  22.627  0.00  0.00             0
ATOM    629    H   1     1      -1.685  16.076  21.590  0.00  0.00             0
ATOM    630    O   1     1       0.749  18.579  21.416  0.00  0.00             0
ATOM    631    H   1     1       0.930  19.238  20.816  0.00  0.00             0
ATOM    632    H   1     1       0.258  18.735  22.154  0.00  0.00             0
ATOM    633    O   1     1       0.026   2.458  23.380  0.00  0.00             0
ATOM    634    H   1     1       0.825   2.735  22.958  0.00  0.00             0
ATOM    635    H   1     1       0.014   3.034  24.230  0.00  0.00             0
ATOM    636    O   1     1      -0.151   3.106  25.908  0.00  0.00             0
ATOM    637    H   1     1       0.503   2.291  26.081  0.00  0.00             0
ATOM    638    H   1     1       0.199   3.974  26.085  0.00  0.00             0
ATOM    639    O   1     1       0.931   7.373  23.495  0.00  0.00             0
ATOM    640    H   1     1       1.371   8.289  23.295  0.00  0.00             0
ATOM    641    H   1     1      -0.109   7.659  23.166  0.00  0.00             0
ATOM    642    O   1     1       3.835  11.728  22.386  0.00  0.00             0
ATOM    643    H   1     1       3.472  11.870  21.528  0.00  0.00             0
ATOM    644    H   1     1       3.460  12.107  23.136  0.00  0.00             0
ATOM    645    O   1     1       1.845  12.983  23.548  0.00  0.00             0
ATOM    646    H   1     1       1.686  13.303  24.437  0.00  0.00             0
ATOM    647    H   1     1       1.483  13.738  23.042  0.00  0.00             0
ATOM    648    O   1     1       1.573  15.888  22.715  0.00  0.00             0
ATOM    649    H   1     1       1.123  15.751  23.603  0.00  0.00             0
ATOM    650    H   1     1       1.231  16.615  22.364  0.00  0.00             0
ATOM    651    O   1     1      -8.450  16.698  30.019  0.00  0.00             0
ATOM    652    H   1     1      -7.832  15.966  30.715  0.00  0.00             0
ATOM    653    H   1     1       2.501  -0.720  29.620  0.00  0.00             0
ATOM    654    O   1     1      -6.934   1.026  29.399  0.00  0.00             0
ATOM    655    H   1     1      -5.840   0.727  29.732  0.00  0.00             0
ATOM    656    H   1     1       3.099   1.845  29.956  0.00  0.00             0
ATOM    657    O   1     1       3.048   9.158  27.471  0.00  0.00             0
ATOM    658    H   1     1      -6.543   8.917  26.783  0.00  0.00             0
ATOM    659    H   1     1       3.690   9.386  28.115  0.00  0.00             0
ATOM    660    O   1     1      -4.429  11.756  26.884  0.00  0.00             0
ATOM    661    H   1     1      -3.979  12.669  27.378  0.00  0.00             0
ATOM    662    H   1     1       6.301  10.888  27.246  0.00  0.00             0
ATOM    663    O   1     1       1.780  13.918  26.311  0.00  0.00             0
ATOM    664    H   1     1      -7.707  13.954  26.730  0.00  0.00             0
ATOM    665    H   1     1       1.446  13.036  26.741  0.00  0.00             0
ATOM    666    O   1     1     -10.198  17.554  28.175  0.00  0.00             0
ATOM    667    H   1     1     -10.109  17.190  27.238  0.00  0.00             0
ATOM    668    H   1     1       0.902  17.086  28.734  0.00  0.00             0
ATOM    669    O   1     1      -3.754  20.514  28.807  0.00  0.00             0
ATOM    670    H   1     1      -2.714  20.473  28.663  0.00  0.00             0
ATOM    671    H   1     1      -4.046   3.019  27.956  0.00  0.00             0
ATOM    672    O   1     1      -4.158   3.487  26.204  0.00  0.00             0
ATOM    673    H   1     1      -5.002   3.920  26.417  0.00  0.00             0
ATOM    674    H   1     1      -3.847   3.997  25.540  0.00  0.00             0
ATOM    675    O   1     1      -3.423   7.156  25.598  0.00  0.00             0
ATOM    676    H   1     1      -3.316   6.407  25.088  0.00  0.00             0
ATOM    677    H   1     1      -2.849   7.739  25.038  0.00  0.00             0
ATOM    678    O   1     1      -2.228   9.549  24.291  0.00  0.00             0
ATOM    679    H   1     1      -1.349  10.040  24.525  0.00  0.00             0
ATOM    680    H   1     1      -2.952  10.222  23.887  0.00  0.00             0
ATOM    681    O   1     1      -6.146  15.175  26.941  0.00  0.00             0
ATOM    682    H   1     1      -5.839  14.971  26.101  0.00  0.00             0
ATOM    683    H   1     1      -6.240  16.119  26.817  0.00  0.00             0
ATOM    684    O   1     1      -3.836  18.372  25.714  0.00  0.00             0
ATOM    685    H   1     1      -3.120  17.843  25.976  0.00  0.00             0
ATOM    686    H   1     1      -3.495  19.283  26.000  0.00  0.00             0
ATOM    687    O   1     1      -1.033  19.834  28.379  0.00  0.00             0
ATOM    688    H   1     1      -0.664  18.995  28.332  0.00  0.00             0
ATOM    689    H   1     1      -0.855   2.137  27.528  0.00  0.00             0
ATOM    690    O   1     1       1.230   5.458  25.456  0.00  0.00             0
ATOM    691    H   1     1       1.333   5.976  24.703  0.00  0.00             0
ATOM    692    H   1     1       1.410   5.958  26.218  0.00  0.00             0
ATOM    693    O   1     1       1.547   7.047  27.605  0.00  0.00             0
ATOM    694    H   1     1       1.802   7.886  27.703  0.00  0.00             0
ATOM    695    H   1     1       0.729   7.015  28.231  0.00  0.00             0
ATOM    696    O   1     1      -0.085  11.219  24.952  0.00  0.00             0
ATOM    697    H   1     1       0.501  11.263  24.297  0.00  0.00             0
ATOM    698    H   1     1      -0.739  12.124  25.001  0.00  0.00             0
ATOM    699    O   1     1      -1.342  13.817  25.001  0.00  0.00             0
ATOM    700    H   1     1      -1.828  14.415  25.611  0.00  0.00             0
ATOM    701    H   1     1      -1.326  14.157  24.002  0.00  0.00             0
ATOM    702    O   1     1      -2.125  16.105  26.987  0.00  0.00             0
ATOM    703    H   1     1      -1.237  16.025  27.513  0.00  0.00             0
ATOM    704    H   1     1      -2.789  15.628  27.518  0.00  0.00             0
ATOM    705   Al   1     1       5.670  12.859   7.741  0.00  0.00             0
ATOM    706   Al   1     1       3.209   8.560   7.680  0.00  0.00             0
ATOM    707   Al   1     1       3.203  14.553   7.780  0.00  0.00             0
ATOM    708   Al   1     1       5.647   9.959   7.853  0.00  0.00             0
ATOM    709   Si   1     1       1.527  14.404  10.604  0.00  0.00             0
ATOM    710   Si   1     1       3.882   9.725  10.475  0.00  0.00             0
ATOM    711   Si   1     1       4.121  15.870  10.624  0.00  0.00             0
ATOM    712   Si   1     1       6.363  11.370  10.660  0.00  0.00             0
ATOM    713    O   1     1       6.789  14.222   9.029  0.00  0.00             0
ATOM    714    O   1     1       4.125   9.660   8.880  0.00  0.00             0
ATOM    715    O   1     1       6.172  11.368   9.008  0.00  0.00             0
ATOM    716    O   1     1       3.911  15.948   8.881  0.00  0.00             0
ATOM    717    O   1     1       6.432  12.829  11.067  0.00  0.00             0
ATOM    718    O   1     1       4.054  17.410  11.014  0.00  0.00             0
ATOM    719    O   1     1       5.453  15.208  10.888  0.00  0.00             0
ATOM    720    O   1     1       2.762  10.801  10.736  0.00  0.00             0
ATOM    721    O   1     1       5.132  10.447  11.151  0.00  0.00             0
ATOM    722    O   1     1       2.771  15.112  11.078  0.00  0.00             0
ATOM    723    O   1     1       6.499   8.639   8.876  0.00  0.00             0
ATOM    724    O   1     1       4.108  13.304   8.848  0.00  0.00             0
ATOM    725    O   1     1       2.574  15.871   6.765  0.00  0.00             0
ATOM    726    O   1     1       4.799  11.465   6.855  0.00  0.00             0
ATOM    727    O   1     1       7.448  12.908   6.905  0.00  0.00             0
ATOM    728    O   1     1       4.775   8.810   6.583  0.00  0.00             0
ATOM    729    O   1     1       7.206   9.919   6.747  0.00  0.00             0
ATOM    730    O   1     1       5.083  14.399   6.657  0.00  0.00             0
ATOM    731    H   1     1       6.053  16.809   8.621  0.00  0.00             0
ATOM    732    H   1     1       3.766  12.904   9.699  0.00  0.00             0
ATOM    733    H   1     1       6.641  15.727   6.621  0.00  0.00             0
ATOM    734    H   1     1       3.911  11.154   6.888  0.00  0.00             0
ATOM    735    H   1     1       7.870  12.067   7.071  0.00  0.00             0
ATOM    736    H   1     1       5.415  17.389   5.844  0.00  0.00             0
ATOM    737    H   1     1       5.440  14.218   5.743  0.00  0.00             0
ATOM    738    H   1     1       7.040  10.645   6.190  0.00  0.00             0
ATOM    739   Al   1     1       7.506  12.830   0.726  0.00  0.00             0
ATOM    740   Al   1     1       4.929   8.402   0.365  0.00  0.00             0
ATOM    741   Al   1     1       4.907  14.396   0.597  0.00  0.00             0
ATOM    742   Al   1     1       7.492   9.897   0.613  0.00  0.00             0
ATOM    743   Si   1     1       3.207  14.306   3.439  0.00  0.00             0
ATOM    744   Si   1     1       5.734   9.859   3.403  0.00  0.00             0
ATOM    745   Si   1     1       5.812  15.755   3.309  0.00  0.00             0
ATOM    746   Si   1     1       8.298  11.368   3.365  0.00  0.00             0
ATOM    747    O   1     1       8.534  14.273   1.727  0.00  0.00             0
ATOM    748    O   1     1       5.958   9.857   1.731  0.00  0.00             0
ATOM    749    O   1     1       8.258  11.500   1.780  0.00  0.00             0
ATOM    750    O   1     1       5.511  15.798   1.718  0.00  0.00             0
ATOM    751    O   1     1       8.355  12.845   3.805  0.00  0.00             0
ATOM    752    O   1     1       5.712  17.283   3.772  0.00  0.00             0
ATOM    753    O   1     1       7.119  15.042   3.700  0.00  0.00             0
ATOM    754    O   1     1       4.435  10.618   3.660  0.00  0.00             0
ATOM    755    O   1     1       7.072  10.594   3.897  0.00  0.00             0
ATOM    756    O   1     1       4.498  14.965   3.847  0.00  0.00             0
ATOM    757    O   1     1       8.390   8.539   1.744  0.00  0.00             0
ATOM    758    O   1     1       5.919  13.012   1.648  0.00  0.00             0
ATOM    759    O   1     1       4.228  15.862  -0.534  0.00  0.00             0
ATOM    760    O   1     1       6.830  11.413  -0.434  0.00  0.00             0
ATOM    761    O   1     1       9.154  13.021  -0.492  0.00  0.00             0
ATOM    762    O   1     1       6.591   8.563  -0.396  0.00  0.00             0
ATOM    763    O   1     1       9.071   9.762  -0.443  0.00  0.00             0
ATOM    764    O   1     1       6.693  14.365  -0.408  0.00  0.00             0
ATOM    765    H   1     1       8.131  16.582   1.502  0.00  0.00             0
ATOM    766    H   1     1       5.206  12.400   1.801  0.00  0.00             0
ATOM    767    H   1     1       8.849  15.895  -1.302  0.00  0.00             0
ATOM    768    H   1     1       6.845  11.525  -1.428  0.00  0.00             0
ATOM    769    H   1     1       8.982  12.747  -1.334  0.00  0.00             0
ATOM    770    H   1     1       6.740  17.890  -1.577  0.00  0.00             0
ATOM    771    H   1     1       6.863  15.360  -0.425  0.00  0.00             0
ATOM    772    H   1     1       9.572  10.555  -0.494  0.00  0.00             0
ATOM    773   Al   1     1       5.721   4.217   7.668  0.00  0.00             0
ATOM    774   Al   1     1       3.253  -0.395   7.791  0.00  0.00             0
ATOM    775   Al   1     1       3.078   5.592   7.797  0.00  0.00             0
ATOM    776   Al   1     1       5.770   1.199   7.661  0.00  0.00             0
ATOM    777   Si   1     1       1.379   5.355  10.483  0.00  0.00             0
ATOM    778   Si   1     1       3.983   0.997  10.520  0.00  0.00             0
ATOM    779   Si   1     1       3.865   6.861  10.549  0.00  0.00             0
ATOM    780   Si   1     1       6.527   2.491  10.530  0.00  0.00             0
ATOM    781    O   1     1       6.796   5.327   8.881  0.00  0.00             0
ATOM    782    O   1     1       4.057   0.908   8.919  0.00  0.00             0
ATOM    783    O   1     1       6.390   2.609   8.860  0.00  0.00             0
ATOM    784    O   1     1       3.734   6.933   8.903  0.00  0.00             0
ATOM    785    O   1     1       6.559   4.006  10.985  0.00  0.00             0
ATOM    786    O   1     1       3.633   8.295  11.102  0.00  0.00             0
ATOM    787    O   1     1       5.313   6.313  10.702  0.00  0.00             0
ATOM    788    O   1     1       2.651   1.749  10.841  0.00  0.00             0
ATOM    789    O   1     1       5.172   1.838  10.994  0.00  0.00             0
ATOM    790    O   1     1       2.703   5.937  10.945  0.00  0.00             0
ATOM    791    O   1     1       6.678  -0.338   8.826  0.00  0.00             0
ATOM    792    O   1     1       4.054   4.198   8.707  0.00  0.00             0
ATOM    793    O   1     1       2.319   7.249   6.617  0.00  0.00             0
ATOM    794    O   1     1       4.761   2.583   6.715  0.00  0.00             0
ATOM    795    O   1     1       7.259   4.216   6.684  0.00  0.00             0
ATOM    796    O   1     1       4.984  -0.192   6.696  0.00  0.00             0
ATOM    797    O   1     1       7.479   1.036   6.792  0.00  0.00             0
ATOM    798    O   1     1       4.723   5.528   6.539  0.00  0.00             0
ATOM    799    H   1     1       6.107   7.956   9.336  0.00  0.00             0
ATOM    800    H   1     1       3.467   3.394   8.760  0.00  0.00             0
ATOM    801    H   1     1       6.488   7.148   6.740  0.00  0.00             0
ATOM    802    H   1     1       3.907   2.649   6.808  0.00  0.00             0
ATOM    803    H   1     1       7.881   3.353   6.639  0.00  0.00             0
ATOM    804    H   1     1       4.968   8.411   5.709  0.00  0.00             0
ATOM    805    H   1     1       4.638   5.875   5.601  0.00  0.00             0
ATOM    806    H   1     1       7.514   0.571   5.997  0.00  0.00             0
ATOM    807   Al   1     1       7.593   3.906   0.590  0.00  0.00             0
ATOM    808   Al   1     1       4.824  -0.454   0.365  0.00  0.00             0
ATOM    809   Al   1     1       4.883   5.592   0.237  0.00  0.00             0
ATOM    810   Al   1     1       7.458   1.078   0.483  0.00  0.00             0
ATOM    811   Si   1     1       3.277   5.361   3.093  0.00  0.00             0
ATOM    812   Si   1     1       5.742   0.826   3.170  0.00  0.00             0
ATOM    813   Si   1     1       5.785   6.801   3.157  0.00  0.00             0
ATOM    814   Si   1     1       8.262   2.477   3.244  0.00  0.00             0
ATOM    815    O   1     1       8.678   5.132   1.627  0.00  0.00             0
ATOM    816    O   1     1       5.901   0.630   1.622  0.00  0.00             0
ATOM    817    O   1     1       8.200   2.426   1.643  0.00  0.00             0
ATOM    818    O   1     1       5.617   6.914   1.529  0.00  0.00             0
ATOM    819    O   1     1       8.214   3.934   3.747  0.00  0.00             0
ATOM    820    O   1     1       5.661   8.319   3.763  0.00  0.00             0
ATOM    821    O   1     1       7.126   6.230   3.553  0.00  0.00             0
ATOM    822    O   1     1       4.476   1.601   3.453  0.00  0.00             0
ATOM    823    O   1     1       7.096   1.532   3.730  0.00  0.00             0
ATOM    824    O   1     1       4.515   6.032   3.705  0.00  0.00             0
ATOM    825    O   1     1       8.318  -0.403   1.504  0.00  0.00             0
ATOM    826    O   1     1       5.985   4.118   1.774  0.00  0.00             0
ATOM    827    O   1     1       4.244   7.067  -0.902  0.00  0.00             0
ATOM    828    O   1     1       6.873   2.580  -0.620  0.00  0.00             0
ATOM    829    O   1     1       9.081   4.191  -0.782  0.00  0.00             0
ATOM    830    O   1     1       6.400  -0.333  -0.679  0.00  0.00             0
ATOM    831    O   1     1       9.062   0.971  -0.614  0.00  0.00             0
ATOM    832    O   1     1       6.546   5.394  -0.425  0.00  0.00             0
ATOM    833    H   1     1       7.820   7.977   2.300  0.00  0.00             0
ATOM    834    H   1     1       5.518   4.021   2.557  0.00  0.00             0
ATOM    835    H   1     1       9.208   6.857  -1.537  0.00  0.00             0
ATOM    836    H   1     1       6.048   2.523  -1.007  0.00  0.00             0
ATOM    837    H   1     1       8.695   4.102  -1.643  0.00  0.00             0
ATOM    838    H   1     1       7.450   7.983  -0.791  0.00  0.00             0
ATOM    839    H   1     1       7.291   6.050  -0.619  0.00  0.00             0
ATOM    840    H   1     1       9.253   1.840  -1.053  0.00  0.00             0
ATOM    841   Al   1     1       0.675  12.991   7.803  0.00  0.00             0
ATOM    842   Al   1     1      -1.980   8.585   7.843  0.00  0.00             0
ATOM    843   Al   1     1      -1.949  14.362   7.754  0.00  0.00             0
ATOM    844   Al   1     1       0.625  10.030   7.752  0.00  0.00             0
ATOM    845   Si   1     1      -3.671  14.320  10.569  0.00  0.00             0
ATOM    846   Si   1     1      -1.174   9.964  10.643  0.00  0.00             0
ATOM    847   Si   1     1      -1.134  15.821  10.610  0.00  0.00             0
ATOM    848   Si   1     1       1.328  11.446  10.517  0.00  0.00             0
ATOM    849    O   1     1       1.679  14.185   9.010  0.00  0.00             0
ATOM    850    O   1     1      -1.093   9.851   9.073  0.00  0.00             0
ATOM    851    O   1     1       1.258  11.393   8.924  0.00  0.00             0
ATOM    852    O   1     1      -1.291  15.786   8.995  0.00  0.00             0
ATOM    853    O   1     1       1.308  12.893  11.068  0.00  0.00             0
ATOM    854    O   1     1      -1.294  17.396  11.079  0.00  0.00             0
ATOM    855    O   1     1       0.282  15.284  10.905  0.00  0.00             0
ATOM    856    O   1     1      -2.512  10.714  10.875  0.00  0.00             0
ATOM    857    O   1     1       0.065  10.709  11.163  0.00  0.00             0
ATOM    858    O   1     1      -2.358  14.904  11.145  0.00  0.00             0
ATOM    859    O   1     1       1.256   8.578   8.924  0.00  0.00             0
ATOM    860    O   1     1      -0.925  13.107   8.958  0.00  0.00             0
ATOM    861    O   1     1       7.637  15.848   6.829  0.00  0.00             0
ATOM    862    O   1     1      -0.144  11.522   6.756  0.00  0.00             0
ATOM    863    O   1     1       2.387  13.162   6.695  0.00  0.00             0
ATOM    864    O   1     1      -0.530   8.754   6.656  0.00  0.00             0
ATOM    865    O   1     1       2.246   9.964   6.832  0.00  0.00             0
ATOM    866    O   1     1      -0.369  14.195   6.615  0.00  0.00             0
ATOM    867    H   1     1       1.271  16.937   9.369  0.00  0.00             0
ATOM    868    H   1     1      -0.682  12.734   9.760  0.00  0.00             0
ATOM    869    H   1     1       1.812  16.370   6.268  0.00  0.00             0
ATOM    870    H   1     1      -0.987  11.625   6.171  0.00  0.00             0
ATOM    871    H   1     1       2.833  12.827   5.830  0.00  0.00             0
ATOM    872    H   1     1      -0.219  17.085   5.923  0.00  0.00             0
ATOM    873    H   1     1       0.066  14.581   5.705  0.00  0.00             0
ATOM    874    H   1     1       2.448   9.988   5.979  0.00  0.00             0
ATOM    875   Al   1     1       2.343  12.918   0.582  0.00  0.00             0
ATOM    876   Al   1     1      -0.199   8.380   0.633  0.00  0.00             0
ATOM    877   Al   1     1      -0.232  14.437   0.435  0.00  0.00             0
ATOM    878   Al   1     1       2.332   9.933   0.577  0.00  0.00             0
ATOM    879   Si   1     1      -1.858  14.355   3.378  0.00  0.00             0
ATOM    880   Si   1     1       0.646   9.773   3.441  0.00  0.00             0
ATOM    881   Si   1     1       0.646  15.906   3.117  0.00  0.00             0
ATOM    882   Si   1     1       3.109  11.410   3.465  0.00  0.00             0
ATOM    883    O   1     1       3.319  14.066   1.699  0.00  0.00             0
ATOM    884    O   1     1       0.770   9.670   1.863  0.00  0.00             0
ATOM    885    O   1     1       2.942  11.338   1.797  0.00  0.00             0
ATOM    886    O   1     1       0.553  15.857   1.629  0.00  0.00             0
ATOM    887    O   1     1       3.078  12.776   3.920  0.00  0.00             0
ATOM    888    O   1     1       0.652  17.296   3.570  0.00  0.00             0
ATOM    889    O   1     1       1.970  15.207   3.661  0.00  0.00             0
ATOM    890    O   1     1      -0.703  10.546   3.747  0.00  0.00             0
ATOM    891    O   1     1       1.862  10.546   3.963  0.00  0.00             0
ATOM    892    O   1     1      -0.571  15.142   3.727  0.00  0.00             0
ATOM    893    O   1     1       3.319   8.461   1.632  0.00  0.00             0
ATOM    894    O   1     1       0.664  13.009   1.581  0.00  0.00             0
ATOM    895    O   1     1       9.409  15.907  -0.527  0.00  0.00             0
ATOM    896    O   1     1       1.616  11.275  -0.437  0.00  0.00             0
ATOM    897    O   1     1       4.063  13.136  -0.656  0.00  0.00             0
ATOM    898    O   1     1       1.378   8.625  -0.398  0.00  0.00             0
ATOM    899    O   1     1       4.064   9.839  -0.414  0.00  0.00             0
ATOM    900    O   1     1       1.678  14.417  -0.499  0.00  0.00             0
ATOM    901    H   1     1       2.624  16.645   1.659  0.00  0.00             0
ATOM    902    H   1     1       0.130  12.264   1.944  0.00  0.00             0
ATOM    903    H   1     1       4.322  15.825  -1.538  0.00  0.00             0
ATOM    904    H   1     1       1.121  11.809  -1.290  0.00  0.00             0
ATOM    905    H   1     1       4.373  12.157  -0.977  0.00  0.00             0
ATOM    906    H   1     1       1.724  16.944  -1.106  0.00  0.00             0
ATOM    907    H   1     1       2.334  15.040  -0.296  0.00  0.00             0
ATOM    908    H   1     1       4.727  10.445  -0.635  0.00  0.00             0
ATOM    909   Al   1     1       0.558   3.902   7.622  0.00  0.00             0
ATOM    910   Al   1     1      -1.943  -0.642   7.816  0.00  0.00             0
ATOM    911   Al   1     1      -2.097   5.555   7.616  0.00  0.00             0
ATOM    912   Al   1     1       0.606   0.960   7.784  0.00  0.00             0
ATOM    913   Si   1     1      -3.731   5.481  10.480  0.00  0.00             0
ATOM    914   Si   1     1      -1.198   0.898  10.598  0.00  0.00             0
ATOM    915   Si   1     1      -1.230   6.931  10.520  0.00  0.00             0
ATOM    916   Si   1     1       1.290   2.366  10.507  0.00  0.00             0
ATOM    917    O   1     1       1.533   5.329   8.830  0.00  0.00             0
ATOM    918    O   1     1      -0.996   0.699   8.918  0.00  0.00             0
ATOM    919    O   1     1       1.122   2.390   8.901  0.00  0.00             0
ATOM    920    O   1     1      -1.315   7.160   8.914  0.00  0.00             0
ATOM    921    O   1     1       1.253   3.875  10.985  0.00  0.00             0
ATOM    922    O   1     1      -1.151   8.386  11.082  0.00  0.00             0
ATOM    923    O   1     1       0.177   6.231  10.828  0.00  0.00             0
ATOM    924    O   1     1      -2.436   1.788  10.799  0.00  0.00             0
ATOM    925    O   1     1       0.085   1.588  11.114  0.00  0.00             0
ATOM    926    O   1     1      -2.418   6.079  10.972  0.00  0.00             0
ATOM    927    O   1     1       1.556  -0.374   8.661  0.00  0.00             0
ATOM    928    O   1     1      -1.117   3.968   8.867  0.00  0.00             0
ATOM    929    O   1     1       7.531   7.163   6.788  0.00  0.00             0
ATOM    930    O   1     1      -0.114   2.432   6.634  0.00  0.00             0
ATOM    931    O   1     1       2.183   4.258   6.633  0.00  0.00             0
ATOM    932    O   1     1      -0.387  -0.381   6.602  0.00  0.00             0
ATOM    933    O   1     1       2.364   0.845   6.503  0.00  0.00             0
ATOM    934    O   1     1      -0.466   5.196   6.517  0.00  0.00             0
ATOM    935    H   1     1       0.713   7.740   8.844  0.00  0.00             0
ATOM    936    H   1     1      -1.670   3.265   9.285  0.00  0.00             0
ATOM    937    H   1     1       1.465   6.726   6.462  0.00  0.00             0
ATOM    938    H   1     1      -1.166   2.088   6.716  0.00  0.00             0
ATOM    939    H   1     1       2.644   3.903   5.874  0.00  0.00             0
ATOM    940    H   1     1      -0.075   8.427   5.737  0.00  0.00             0
ATOM    941    H   1     1      -0.639   5.642   5.639  0.00  0.00             0
ATOM    942    H   1     1       2.484   1.242   5.644  0.00  0.00             0
ATOM    943   Al   1     1       2.309   3.929   0.443  0.00  0.00             0
ATOM    944   Al   1     1      -0.267  -0.420   0.306  0.00  0.00             0
ATOM    945   Al   1     1      -0.194   5.444   0.585  0.00  0.00             0
ATOM    946   Al   1     1       2.261   1.075   0.422  0.00  0.00             0
ATOM    947   Si   1     1      -1.895   5.298   3.221  0.00  0.00             0
ATOM    948   Si   1     1       0.606   0.977   3.213  0.00  0.00             0
ATOM    949   Si   1     1       0.568   6.858   3.356  0.00  0.00             0
ATOM    950   Si   1     1       3.027   2.333   3.269  0.00  0.00             0
ATOM    951    O   1     1       3.427   5.213   1.529  0.00  0.00             0
ATOM    952    O   1     1       0.596   0.970   1.536  0.00  0.00             0
ATOM    953    O   1     1       2.886   2.418   1.584  0.00  0.00             0
ATOM    954    O   1     1       0.380   6.944   1.664  0.00  0.00             0
ATOM    955    O   1     1       3.222   3.808   3.639  0.00  0.00             0
ATOM    956    O   1     1       0.540   8.297   3.999  0.00  0.00             0
ATOM    957    O   1     1       1.970   6.160   3.402  0.00  0.00             0
ATOM    958    O   1     1      -0.737   1.692   3.596  0.00  0.00             0
ATOM    959    O   1     1       1.866   1.677   3.786  0.00  0.00             0
ATOM    960    O   1     1      -0.605   5.963   3.830  0.00  0.00             0
ATOM    961    O   1     1       3.143  -0.403   1.430  0.00  0.00             0
ATOM    962    O   1     1       0.716   3.944   1.521  0.00  0.00             0
ATOM    963    O   1     1       9.336   6.990  -0.470  0.00  0.00             0
ATOM    964    O   1     1       1.427   2.483  -0.519  0.00  0.00             0
ATOM    965    O   1     1       3.945   4.236  -0.788  0.00  0.00             0
ATOM    966    O   1     1       1.344  -0.231  -0.556  0.00  0.00             0
ATOM    967    O   1     1       3.883   0.934  -0.732  0.00  0.00             0
ATOM    968    O   1     1       1.461   5.373  -0.401  0.00  0.00             0
ATOM    969    H   1     1       2.853   7.996   2.251  0.00  0.00             0
ATOM    970    H   1     1       0.335   3.138   1.667  0.00  0.00             0
ATOM    971    H   1     1       4.186   7.009  -1.771  0.00  0.00             0
ATOM    972    H   1     1       0.578   2.473  -1.046  0.00  0.00             0
ATOM    973    H   1     1       4.084   3.708  -1.521  0.00  0.00             0
ATOM    974    H   1     1       2.055   8.345  -0.866  0.00  0.00             0
ATOM    975    H   1     1       2.115   5.920  -0.758  0.00  0.00             0
ATOM    976    H   1     1       4.123   1.083  -1.617  0.00  0.00             0
END
