# Supplementary material for: Competing Nuclear Quantum Effects and Hydrogen-Bond Jumps in Hydrated Kaolinite
Source: J Phys Chem Lett. 2023 Feb 6;14(6):1542–7. doi: 10.1021/acs.jpclett.2c03896 (PMC9940297; doi:10.1021/acs.jpclett.2c03896)
Supplement: Supplementary file 1 — jz2c03896_si_001.zip [file jz2c03896_si_001.zip › Clay_NQEs_HBond_Jumps_SI/silica-surface/QM/equil-2/init.29.pdb]

TITLE     Step:       20000  Bead:      29 positions{angstrom}  cell{angstrom}
CRYST1   10.307   17.884   76.812  91.93 105.05  89.80 P 1           1
ATOM      1   Al   1     1      -9.023   1.802  43.538  0.00  0.00             0
ATOM      2   Al   1     1      -6.420   6.302  43.483  0.00  0.00             0
ATOM      3   Al   1     1      -6.353   0.317  43.286  0.00  0.00             0
ATOM      4   Al   1     1      -8.957   4.874  43.440  0.00  0.00             0
ATOM      5   Si   1     1      -4.688   0.518  40.527  0.00  0.00             0
ATOM      6   Si   1     1      -7.306   4.956  40.738  0.00  0.00             0
ATOM      7   Si   1     1      -7.160  -1.090  40.539  0.00  0.00             0
ATOM      8   Si   1     1      -9.788   3.300  40.730  0.00  0.00             0
ATOM      9    O   1     1     -10.058   0.407  42.244  0.00  0.00             0
ATOM     10    O   1     1      -7.419   5.115  42.366  0.00  0.00             0
ATOM     11    O   1     1      -9.670   3.148  42.348  0.00  0.00             0
ATOM     12    O   1     1      -7.013  -1.232  42.122  0.00  0.00             0
ATOM     13    O   1     1      -9.752   1.824  40.183  0.00  0.00             0
ATOM     14    O   1     1      -7.212  -2.563  40.083  0.00  0.00             0
ATOM     15    O   1     1      -8.627  -0.377  40.293  0.00  0.00             0
ATOM     16    O   1     1      -6.025   4.072  40.356  0.00  0.00             0
ATOM     17    O   1     1      -8.648   4.172  40.266  0.00  0.00             0
ATOM     18    O   1     1      -6.041  -0.194  40.019  0.00  0.00             0
ATOM     19    O   1     1      -9.986   6.041  42.526  0.00  0.00             0
ATOM     20    O   1     1      -7.375   1.627  42.212  0.00  0.00             0
ATOM     21    O   1     1      -5.691  -1.344  44.273  0.00  0.00             0
ATOM     22    O   1     1      -8.092   3.277  44.441  0.00  0.00             0
ATOM     23    O   1     1     -10.584   1.545  44.559  0.00  0.00             0
ATOM     24    O   1     1      -8.088   6.033  44.677  0.00  0.00             0
ATOM     25    O   1     1     -10.629   5.068  44.615  0.00  0.00             0
ATOM     26    O   1     1      -8.096   0.356  44.475  0.00  0.00             0
ATOM     27    H   1     1      -9.513  -2.011  42.441  0.00  0.00             0
ATOM     28    H   1     1      -7.403   2.233  41.403  0.00  0.00             0
ATOM     29    H   1     1     -10.480  -1.633  45.102  0.00  0.00             0
ATOM     30    H   1     1      -7.218   3.471  44.314  0.00  0.00             0
ATOM     31    H   1     1     -11.106   1.718  45.394  0.00  0.00             0
ATOM     32    H   1     1      -8.012  -2.468  45.356  0.00  0.00             0
ATOM     33    H   1     1      -8.262  -0.576  44.547  0.00  0.00             0
ATOM     34    H   1     1     -10.561   4.395  45.390  0.00  0.00             0
ATOM     35   Al   1     1     -10.981   1.660  50.872  0.00  0.00             0
ATOM     36   Al   1     1      -8.243   5.954  50.872  0.00  0.00             0
ATOM     37   Al   1     1      -8.311   0.156  50.657  0.00  0.00             0
ATOM     38   Al   1     1     -10.900   4.745  50.813  0.00  0.00             0
ATOM     39   Si   1     1      -6.429   0.161  47.956  0.00  0.00             0
ATOM     40   Si   1     1      -9.180   4.686  48.165  0.00  0.00             0
ATOM     41   Si   1     1      -9.055  -1.232  47.961  0.00  0.00             0
ATOM     42   Si   1     1     -11.687   3.235  48.085  0.00  0.00             0
ATOM     43    O   1     1     -11.733   0.364  49.644  0.00  0.00             0
ATOM     44    O   1     1      -9.221   4.907  49.747  0.00  0.00             0
ATOM     45    O   1     1     -11.435   3.140  49.783  0.00  0.00             0
ATOM     46    O   1     1      -8.920  -1.283  49.618  0.00  0.00             0
ATOM     47    O   1     1     -11.586   1.778  47.536  0.00  0.00             0
ATOM     48    O   1     1      -9.305  -2.763  47.576  0.00  0.00             0
ATOM     49    O   1     1     -10.329  -0.502  47.687  0.00  0.00             0
ATOM     50    O   1     1      -8.001   3.673  47.895  0.00  0.00             0
ATOM     51    O   1     1     -10.475   4.067  47.677  0.00  0.00             0
ATOM     52    O   1     1      -7.804  -0.506  47.461  0.00  0.00             0
ATOM     53    O   1     1     -11.851   6.117  49.799  0.00  0.00             0
ATOM     54    O   1     1      -9.033   1.572  49.537  0.00  0.00             0
ATOM     55    O   1     1      -7.730  -1.605  51.898  0.00  0.00             0
ATOM     56    O   1     1     -10.085   3.139  52.094  0.00  0.00             0
ATOM     57    O   1     1     -12.541   1.503  51.935  0.00  0.00             0
ATOM     58    O   1     1      -9.891   5.991  51.951  0.00  0.00             0
ATOM     59    O   1     1     -12.475   4.720  51.897  0.00  0.00             0
ATOM     60    O   1     1      -9.991   0.414  51.966  0.00  0.00             0
ATOM     61    H   1     1     -11.496  -2.199  49.022  0.00  0.00             0
ATOM     62    H   1     1      -8.803   2.259  48.843  0.00  0.00             0
ATOM     63    H   1     1     -12.046  -1.075  52.478  0.00  0.00             0
ATOM     64    H   1     1      -9.978   3.283  52.952  0.00  0.00             0
ATOM     65    H   1     1     -13.395   1.606  52.278  0.00  0.00             0
ATOM     66    H   1     1      -9.827  -2.693  52.635  0.00  0.00             0
ATOM     67    H   1     1     -10.203   0.034  52.862  0.00  0.00             0
ATOM     68    H   1     1     -12.812   3.983  52.584  0.00  0.00             0
ATOM     69   Al   1     1      -8.949  10.643  43.633  0.00  0.00             0
ATOM     70   Al   1     1      -6.512  15.072  43.229  0.00  0.00             0
ATOM     71   Al   1     1      -6.392   9.389  43.399  0.00  0.00             0
ATOM     72   Al   1     1      -9.096  13.507  43.469  0.00  0.00             0
ATOM     73   Si   1     1      -4.590   9.402  40.657  0.00  0.00             0
ATOM     74   Si   1     1      -7.156  13.768  40.628  0.00  0.00             0
ATOM     75   Si   1     1      -7.204   7.879  40.716  0.00  0.00             0
ATOM     76   Si   1     1      -9.668  12.295  40.638  0.00  0.00             0
ATOM     77    O   1     1      -9.900   9.550  42.259  0.00  0.00             0
ATOM     78    O   1     1      -7.328  13.863  42.309  0.00  0.00             0
ATOM     79    O   1     1      -9.540  12.251  42.231  0.00  0.00             0
ATOM     80    O   1     1      -7.079   7.981  42.342  0.00  0.00             0
ATOM     81    O   1     1      -9.846  10.890  40.085  0.00  0.00             0
ATOM     82    O   1     1      -7.333   6.318  40.282  0.00  0.00             0
ATOM     83    O   1     1      -8.490   8.655  40.224  0.00  0.00             0
ATOM     84    O   1     1      -5.814  13.035  40.264  0.00  0.00             0
ATOM     85    O   1     1      -8.412  13.065  40.126  0.00  0.00             0
ATOM     86    O   1     1      -5.882   8.616  40.237  0.00  0.00             0
ATOM     87    O   1     1      -9.891  15.020  42.413  0.00  0.00             0
ATOM     88    O   1     1      -7.396  10.827  42.467  0.00  0.00             0
ATOM     89    O   1     1      -5.777   7.809  44.379  0.00  0.00             0
ATOM     90    O   1     1      -8.307  12.234  44.535  0.00  0.00             0
ATOM     91    O   1     1     -10.481  10.302  44.710  0.00  0.00             0
ATOM     92    O   1     1      -8.045  15.165  44.442  0.00  0.00             0
ATOM     93    O   1     1     -10.619  13.762  44.575  0.00  0.00             0
ATOM     94    O   1     1      -7.919   9.451  44.499  0.00  0.00             0
ATOM     95    H   1     1      -9.904   6.609  41.668  0.00  0.00             0
ATOM     96    H   1     1      -6.924  11.549  42.719  0.00  0.00             0
ATOM     97    H   1     1     -10.037   7.817  45.228  0.00  0.00             0
ATOM     98    H   1     1      -7.979  11.919  45.276  0.00  0.00             0
ATOM     99    H   1     1     -11.251  10.780  45.224  0.00  0.00             0
ATOM    100    H   1     1      -8.338   6.081  45.492  0.00  0.00             0
ATOM    101    H   1     1      -7.751   8.635  45.121  0.00  0.00             0
ATOM    102    H   1     1     -10.706  13.130  45.474  0.00  0.00             0
ATOM    103   Al   1     1     -10.669  10.572  50.875  0.00  0.00             0
ATOM    104   Al   1     1      -8.359  15.003  50.750  0.00  0.00             0
ATOM    105   Al   1     1      -8.257   8.959  50.738  0.00  0.00             0
ATOM    106   Al   1     1     -10.952  13.494  50.695  0.00  0.00             0
ATOM    107   Si   1     1      -6.480   9.209  47.716  0.00  0.00             0
ATOM    108   Si   1     1      -9.169  13.627  48.011  0.00  0.00             0
ATOM    109   Si   1     1      -8.982   7.613  47.979  0.00  0.00             0
ATOM    110   Si   1     1     -11.606  11.964  47.983  0.00  0.00             0
ATOM    111    O   1     1     -11.822   9.143  49.539  0.00  0.00             0
ATOM    112    O   1     1      -9.310  13.692  49.644  0.00  0.00             0
ATOM    113    O   1     1     -11.515  12.060  49.603  0.00  0.00             0
ATOM    114    O   1     1      -8.703   7.633  49.534  0.00  0.00             0
ATOM    115    O   1     1     -11.430  10.568  47.469  0.00  0.00             0
ATOM    116    O   1     1      -8.897   6.085  47.502  0.00  0.00             0
ATOM    117    O   1     1     -10.334   8.197  47.711  0.00  0.00             0
ATOM    118    O   1     1      -7.797  12.873  47.584  0.00  0.00             0
ATOM    119    O   1     1     -10.335  12.833  47.375  0.00  0.00             0
ATOM    120    O   1     1      -7.795   8.467  47.428  0.00  0.00             0
ATOM    121    O   1     1     -11.751  14.941  49.555  0.00  0.00             0
ATOM    122    O   1     1      -9.300  10.309  49.559  0.00  0.00             0
ATOM    123    O   1     1      -7.580   7.512  51.981  0.00  0.00             0
ATOM    124    O   1     1     -10.146  12.036  51.971  0.00  0.00             0
ATOM    125    O   1     1     -12.385  10.285  51.854  0.00  0.00             0
ATOM    126    O   1     1      -9.940  14.889  51.780  0.00  0.00             0
ATOM    127    O   1     1     -12.566  13.668  51.662  0.00  0.00             0
ATOM    128    O   1     1      -9.974   9.018  51.805  0.00  0.00             0
ATOM    129    H   1     1     -11.554   7.019  49.696  0.00  0.00             0
ATOM    130    H   1     1      -9.345  10.790  48.778  0.00  0.00             0
ATOM    131    H   1     1     -12.778   7.709  53.059  0.00  0.00             0
ATOM    132    H   1     1      -9.728  11.804  52.725  0.00  0.00             0
ATOM    133    H   1     1     -12.826  10.818  52.643  0.00  0.00             0
ATOM    134    H   1     1     -10.235   6.239  52.781  0.00  0.00             0
ATOM    135    H   1     1     -10.250   8.148  51.994  0.00  0.00             0
ATOM    136    H   1     1     -13.001  13.259  52.303  0.00  0.00             0
ATOM    137   Al   1     1      -3.833   1.764  43.490  0.00  0.00             0
ATOM    138   Al   1     1      -1.239   6.232  43.603  0.00  0.00             0
ATOM    139   Al   1     1      -1.261   0.252  43.389  0.00  0.00             0
ATOM    140   Al   1     1      -3.819   4.804  43.464  0.00  0.00             0
ATOM    141   Si   1     1       0.410   0.361  40.641  0.00  0.00             0
ATOM    142   Si   1     1      -2.172   4.860  40.803  0.00  0.00             0
ATOM    143   Si   1     1      -2.098  -1.107  40.575  0.00  0.00             0
ATOM    144   Si   1     1      -4.737   3.479  40.711  0.00  0.00             0
ATOM    145    O   1     1      -4.776   0.541  42.175  0.00  0.00             0
ATOM    146    O   1     1      -2.247   5.031  42.370  0.00  0.00             0
ATOM    147    O   1     1      -4.474   3.375  42.341  0.00  0.00             0
ATOM    148    O   1     1      -2.024  -1.177  42.186  0.00  0.00             0
ATOM    149    O   1     1      -4.845   2.012  40.199  0.00  0.00             0
ATOM    150    O   1     1      -2.130  -2.578  40.018  0.00  0.00             0
ATOM    151    O   1     1      -3.384  -0.279  40.215  0.00  0.00             0
ATOM    152    O   1     1      -0.896   3.980  40.527  0.00  0.00             0
ATOM    153    O   1     1      -3.379   4.082  40.245  0.00  0.00             0
ATOM    154    O   1     1      -0.892  -0.293  40.063  0.00  0.00             0
ATOM    155    O   1     1      -4.779   6.268  42.435  0.00  0.00             0
ATOM    156    O   1     1      -2.159   1.652  42.295  0.00  0.00             0
ATOM    157    O   1     1     -10.970  -1.389  44.347  0.00  0.00             0
ATOM    158    O   1     1      -3.024   3.314  44.498  0.00  0.00             0
ATOM    159    O   1     1      -5.428   1.630  44.446  0.00  0.00             0
ATOM    160    O   1     1      -2.943   6.156  44.637  0.00  0.00             0
ATOM    161    O   1     1      -5.471   4.919  44.499  0.00  0.00             0
ATOM    162    O   1     1      -2.923   0.458  44.321  0.00  0.00             0
ATOM    163    H   1     1      -4.322  -2.000  42.129  0.00  0.00             0
ATOM    164    H   1     1      -2.161   2.133  41.469  0.00  0.00             0
ATOM    165    H   1     1      -4.898  -1.554  44.385  0.00  0.00             0
ATOM    166    H   1     1      -2.324   3.472  45.010  0.00  0.00             0
ATOM    167    H   1     1      -5.978   1.912  45.394  0.00  0.00             0
ATOM    168    H   1     1      -3.273  -3.365  45.531  0.00  0.00             0
ATOM    169    H   1     1      -3.194  -0.330  44.777  0.00  0.00             0
ATOM    170    H   1     1      -5.718   4.648  45.422  0.00  0.00             0
ATOM    171   Al   1     1      -5.666   1.567  50.885  0.00  0.00             0
ATOM    172   Al   1     1      -3.063   6.150  50.801  0.00  0.00             0
ATOM    173   Al   1     1      -3.088  -0.107  50.589  0.00  0.00             0
ATOM    174   Al   1     1      -5.643   4.574  50.868  0.00  0.00             0
ATOM    175   Si   1     1      -1.327   0.333  48.003  0.00  0.00             0
ATOM    176   Si   1     1      -4.022   4.795  48.033  0.00  0.00             0
ATOM    177   Si   1     1      -3.814  -1.456  47.844  0.00  0.00             0
ATOM    178   Si   1     1      -6.537   3.127  48.092  0.00  0.00             0
ATOM    179    O   1     1      -6.559   0.177  49.629  0.00  0.00             0
ATOM    180    O   1     1      -4.176   4.998  49.633  0.00  0.00             0
ATOM    181    O   1     1      -6.272   3.066  49.743  0.00  0.00             0
ATOM    182    O   1     1      -3.660  -1.442  49.510  0.00  0.00             0
ATOM    183    O   1     1      -6.257   1.696  47.602  0.00  0.00             0
ATOM    184    O   1     1      -3.601  -2.800  47.177  0.00  0.00             0
ATOM    185    O   1     1      -5.141  -0.683  47.563  0.00  0.00             0
ATOM    186    O   1     1      -2.739   3.944  47.898  0.00  0.00             0
ATOM    187    O   1     1      -5.362   4.045  47.522  0.00  0.00             0
ATOM    188    O   1     1      -2.590  -0.554  47.511  0.00  0.00             0
ATOM    189    O   1     1      -6.595   5.834  49.871  0.00  0.00             0
ATOM    190    O   1     1      -3.919   1.383  49.650  0.00  0.00             0
ATOM    191    O   1     1     -12.675  -1.348  51.705  0.00  0.00             0
ATOM    192    O   1     1      -5.091   3.001  52.036  0.00  0.00             0
ATOM    193    O   1     1      -7.430   1.367  51.912  0.00  0.00             0
ATOM    194    O   1     1      -4.802   5.842  52.004  0.00  0.00             0
ATOM    195    O   1     1      -7.402   4.672  51.892  0.00  0.00             0
ATOM    196    O   1     1      -4.842   0.278  51.903  0.00  0.00             0
ATOM    197    H   1     1      -6.309  -1.952  49.704  0.00  0.00             0
ATOM    198    H   1     1      -3.713   2.323  49.101  0.00  0.00             0
ATOM    199    H   1     1      -7.220  -1.363  52.802  0.00  0.00             0
ATOM    200    H   1     1      -4.888   2.635  52.845  0.00  0.00             0
ATOM    201    H   1     1      -8.006   2.058  52.226  0.00  0.00             0
ATOM    202    H   1     1      -5.347  -2.446  52.182  0.00  0.00             0
ATOM    203    H   1     1      -4.840  -0.739  52.084  0.00  0.00             0
ATOM    204    H   1     1      -7.589   4.221  52.730  0.00  0.00             0
ATOM    205   Al   1     1      -3.696  10.818  43.384  0.00  0.00             0
ATOM    206   Al   1     1      -1.321  15.231  43.269  0.00  0.00             0
ATOM    207   Al   1     1      -1.351   9.148  43.556  0.00  0.00             0
ATOM    208   Al   1     1      -3.981  13.736  43.386  0.00  0.00             0
ATOM    209   Si   1     1       0.517   9.414  40.635  0.00  0.00             0
ATOM    210   Si   1     1      -2.012  13.834  40.554  0.00  0.00             0
ATOM    211   Si   1     1      -1.997   7.815  40.827  0.00  0.00             0
ATOM    212   Si   1     1      -4.555  12.331  40.538  0.00  0.00             0
ATOM    213    O   1     1      -4.676   9.511  42.282  0.00  0.00             0
ATOM    214    O   1     1      -2.199  13.984  42.212  0.00  0.00             0
ATOM    215    O   1     1      -4.406  12.299  42.232  0.00  0.00             0
ATOM    216    O   1     1      -1.851   7.717  42.407  0.00  0.00             0
ATOM    217    O   1     1      -4.516  10.833  40.147  0.00  0.00             0
ATOM    218    O   1     1      -1.957   6.334  40.260  0.00  0.00             0
ATOM    219    O   1     1      -3.372   8.514  40.460  0.00  0.00             0
ATOM    220    O   1     1      -0.732  13.038  40.360  0.00  0.00             0
ATOM    221    O   1     1      -3.199  12.968  40.010  0.00  0.00             0
ATOM    222    O   1     1      -0.753   8.589  40.294  0.00  0.00             0
ATOM    223    O   1     1      -4.706  15.004  42.256  0.00  0.00             0
ATOM    224    O   1     1      -2.215  10.472  42.301  0.00  0.00             0
ATOM    225    O   1     1     -10.856   7.643  44.664  0.00  0.00             0
ATOM    226    O   1     1      -3.041  12.258  44.357  0.00  0.00             0
ATOM    227    O   1     1      -5.490  10.685  44.459  0.00  0.00             0
ATOM    228    O   1     1      -2.884  14.922  44.526  0.00  0.00             0
ATOM    229    O   1     1      -5.370  13.754  44.517  0.00  0.00             0
ATOM    230    O   1     1      -2.874   9.392  44.520  0.00  0.00             0
ATOM    231    H   1     1      -4.516   7.281  42.255  0.00  0.00             0
ATOM    232    H   1     1      -1.891  11.147  41.763  0.00  0.00             0
ATOM    233    H   1     1      -4.907   7.540  44.588  0.00  0.00             0
ATOM    234    H   1     1      -2.025  12.559  44.473  0.00  0.00             0
ATOM    235    H   1     1      -5.367  10.680  45.375  0.00  0.00             0
ATOM    236    H   1     1      -3.379   6.046  45.589  0.00  0.00             0
ATOM    237    H   1     1      -3.131   8.889  45.318  0.00  0.00             0
ATOM    238    H   1     1      -5.649  13.545  45.564  0.00  0.00             0
ATOM    239   Al   1     1      -5.616  10.412  50.462  0.00  0.00             0
ATOM    240   Al   1     1      -3.053  14.934  50.647  0.00  0.00             0
ATOM    241   Al   1     1      -3.073   9.146  50.733  0.00  0.00             0
ATOM    242   Al   1     1      -5.704  13.544  50.638  0.00  0.00             0
ATOM    243   Si   1     1      -1.301   9.084  47.948  0.00  0.00             0
ATOM    244   Si   1     1      -3.852  13.600  47.742  0.00  0.00             0
ATOM    245   Si   1     1      -3.858   7.659  47.902  0.00  0.00             0
ATOM    246   Si   1     1      -6.484  12.186  47.894  0.00  0.00             0
ATOM    247    O   1     1      -6.640   9.323  49.469  0.00  0.00             0
ATOM    248    O   1     1      -4.059  13.798  49.366  0.00  0.00             0
ATOM    249    O   1     1      -6.168  12.051  49.515  0.00  0.00             0
ATOM    250    O   1     1      -3.766   7.627  49.590  0.00  0.00             0
ATOM    251    O   1     1      -6.494  10.700  47.308  0.00  0.00             0
ATOM    252    O   1     1      -3.903   6.233  47.404  0.00  0.00             0
ATOM    253    O   1     1      -5.161   8.374  47.545  0.00  0.00             0
ATOM    254    O   1     1      -2.656  12.645  47.593  0.00  0.00             0
ATOM    255    O   1     1      -5.280  13.060  47.274  0.00  0.00             0
ATOM    256    O   1     1      -2.548   8.459  47.415  0.00  0.00             0
ATOM    257    O   1     1      -6.569  14.965  49.651  0.00  0.00             0
ATOM    258    O   1     1      -3.959  10.391  49.593  0.00  0.00             0
ATOM    259    O   1     1     -12.884   7.665  52.087  0.00  0.00             0
ATOM    260    O   1     1      -4.961  12.168  51.795  0.00  0.00             0
ATOM    261    O   1     1      -7.358  10.389  51.698  0.00  0.00             0
ATOM    262    O   1     1      -4.761  14.896  51.738  0.00  0.00             0
ATOM    263    O   1     1      -7.411  13.598  51.537  0.00  0.00             0
ATOM    264    O   1     1      -4.877   9.179  51.667  0.00  0.00             0
ATOM    265    H   1     1      -6.090   6.586  49.708  0.00  0.00             0
ATOM    266    H   1     1      -3.601  11.302  49.759  0.00  0.00             0
ATOM    267    H   1     1      -6.973   7.645  52.596  0.00  0.00             0
ATOM    268    H   1     1      -4.716  12.023  52.595  0.00  0.00             0
ATOM    269    H   1     1      -7.521  11.158  52.249  0.00  0.00             0
ATOM    270    H   1     1      -4.512   6.386  52.874  0.00  0.00             0
ATOM    271    H   1     1      -5.231   8.518  52.221  0.00  0.00             0
ATOM    272    H   1     1      -8.015  12.956  51.163  0.00  0.00             0
ATOM    273    O   1     1      -9.190   0.789  31.752  0.00  0.00             0
ATOM    274    H   1     1      -9.017   0.048  31.153  0.00  0.00             0
ATOM    275    H   1     1       1.658   1.497  31.469  0.00  0.00             0
ATOM    276    O   1     1      -7.549   2.945  31.183  0.00  0.00             0
ATOM    277    H   1     1      -6.619   3.156  30.975  0.00  0.00             0
ATOM    278    H   1     1       2.646   3.563  31.845  0.00  0.00             0
ATOM    279    O   1     1       4.977   6.839  30.156  0.00  0.00             0
ATOM    280    H   1     1      -4.659   7.062  29.344  0.00  0.00             0
ATOM    281    H   1     1       4.854   7.757  30.609  0.00  0.00             0
ATOM    282    O   1     1      -2.939   9.748  28.394  0.00  0.00             0
ATOM    283    H   1     1      -2.964   8.911  28.470  0.00  0.00             0
ATOM    284    H   1     1       8.211  10.058  28.777  0.00  0.00             0
ATOM    285    O   1     1      -5.657  10.272  29.789  0.00  0.00             0
ATOM    286    H   1     1      -4.875   9.929  29.334  0.00  0.00             0
ATOM    287    H   1     1       4.935  10.940  30.493  0.00  0.00             0
ATOM    288    O   1     1     -11.756  18.032  31.726  0.00  0.00             0
ATOM    289    H   1     1     -10.759  18.027  31.893  0.00  0.00             0
ATOM    290    H   1     1      -1.763  18.601  31.175  0.00  0.00             0
ATOM    291    O   1     1      -4.557   0.583  30.506  0.00  0.00             0
ATOM    292    H   1     1      -4.030   0.882  29.835  0.00  0.00             0
ATOM    293    H   1     1      -4.283   0.961  31.286  0.00  0.00             0
ATOM    294    O   1     1      -4.885   4.253  30.866  0.00  0.00             0
ATOM    295    H   1     1      -4.540   3.996  30.108  0.00  0.00             0
ATOM    296    H   1     1      -4.857   5.262  30.728  0.00  0.00             0
ATOM    297    O   1     1      -2.997   6.881  28.475  0.00  0.00             0
ATOM    298    H   1     1      -2.672   6.950  27.573  0.00  0.00             0
ATOM    299    H   1     1      -2.141   6.541  28.982  0.00  0.00             0
ATOM    300    O   1     1      -0.301  11.405  29.571  0.00  0.00             0
ATOM    301    H   1     1       0.226  11.130  28.873  0.00  0.00             0
ATOM    302    H   1     1      -0.477  12.397  29.433  0.00  0.00             0
ATOM    303    O   1     1      -3.787  14.202  28.082  0.00  0.00             0
ATOM    304    H   1     1      -4.448  14.630  27.774  0.00  0.00             0
ATOM    305    H   1     1      -4.218  13.911  29.076  0.00  0.00             0
ATOM    306    O   1     1      -5.948  16.019  31.710  0.00  0.00             0
ATOM    307    H   1     1      -5.520  16.854  31.327  0.00  0.00             0
ATOM    308    H   1     1      -5.783  16.089  32.551  0.00  0.00             0
ATOM    309    O   1     1       0.257   3.895  30.164  0.00  0.00             0
ATOM    310    H   1     1      -0.165   3.110  29.657  0.00  0.00             0
ATOM    311    H   1     1       0.998   3.445  30.083  0.00  0.00             0
ATOM    312    O   1     1       3.660   4.501  26.546  0.00  0.00             0
ATOM    313    H   1     1       3.012   4.942  25.985  0.00  0.00             0
ATOM    314    H   1     1       3.667   5.133  27.140  0.00  0.00             0
ATOM    315    O   1     1      -0.497   6.552  29.638  0.00  0.00             0
ATOM    316    H   1     1      -0.016   5.716  29.834  0.00  0.00             0
ATOM    317    H   1     1      -0.482   7.134  30.458  0.00  0.00             0
ATOM    318    O   1     1       1.186  11.048  27.458  0.00  0.00             0
ATOM    319    H   1     1       0.509  10.628  27.024  0.00  0.00             0
ATOM    320    H   1     1       1.936  10.379  27.668  0.00  0.00             0
ATOM    321    O   1     1       1.942  11.377  31.091  0.00  0.00             0
ATOM    322    H   1     1       2.227  10.489  30.963  0.00  0.00             0
ATOM    323    H   1     1       1.334  11.541  30.584  0.00  0.00             0
ATOM    324    O   1     1      -1.732  15.037  31.727  0.00  0.00             0
ATOM    325    H   1     1      -1.911  15.910  31.426  0.00  0.00             0
ATOM    326    H   1     1      -2.587  14.540  31.640  0.00  0.00             0
ATOM    327    O   1     1      -9.431  17.323  34.376  0.00  0.00             0
ATOM    328    H   1     1      -9.453  17.932  33.619  0.00  0.00             0
ATOM    329    H   1     1       0.341   0.159  34.877  0.00  0.00             0
ATOM    330    O   1     1      -8.505   4.340  33.335  0.00  0.00             0
ATOM    331    H   1     1      -7.980   4.637  34.069  0.00  0.00             0
ATOM    332    H   1     1       1.990   5.045  32.749  0.00  0.00             0
ATOM    333    O   1     1       2.383   6.309  31.505  0.00  0.00             0
ATOM    334    H   1     1      -7.291   6.483  30.772  0.00  0.00             0
ATOM    335    H   1     1       2.982   6.798  32.202  0.00  0.00             0
ATOM    336    O   1     1      -9.820  11.813  33.397  0.00  0.00             0
ATOM    337    H   1     1      -9.371  11.753  32.603  0.00  0.00             0
ATOM    338    H   1     1       0.365  12.739  33.392  0.00  0.00             0
ATOM    339    O   1     1       3.013  11.851  35.177  0.00  0.00             0
ATOM    340    H   1     1      -6.386  12.268  34.979  0.00  0.00             0
ATOM    341    H   1     1       2.744  12.448  34.477  0.00  0.00             0
ATOM    342    O   1     1     -10.371  14.688  33.870  0.00  0.00             0
ATOM    343    H   1     1     -11.010  14.864  33.135  0.00  0.00             0
ATOM    344    H   1     1       0.277  15.585  34.253  0.00  0.00             0
ATOM    345    O   1     1      -5.775  19.624  34.330  0.00  0.00             0
ATOM    346    H   1     1      -5.253  19.572  35.086  0.00  0.00             0
ATOM    347    H   1     1      -5.413   2.181  33.528  0.00  0.00             0
ATOM    348    O   1     1      -3.797   2.348  32.441  0.00  0.00             0
ATOM    349    H   1     1      -3.146   2.753  33.022  0.00  0.00             0
ATOM    350    H   1     1      -4.050   2.968  31.777  0.00  0.00             0
ATOM    351    O   1     1      -5.881   6.936  33.279  0.00  0.00             0
ATOM    352    H   1     1      -5.034   6.555  33.223  0.00  0.00             0
ATOM    353    H   1     1      -5.792   7.740  33.722  0.00  0.00             0
ATOM    354    O   1     1      -5.660   9.744  34.070  0.00  0.00             0
ATOM    355    H   1     1      -4.739   9.890  34.629  0.00  0.00             0
ATOM    356    H   1     1      -6.488  10.132  34.463  0.00  0.00             0
ATOM    357    O   1     1      -4.232  11.491  32.300  0.00  0.00             0
ATOM    358    H   1     1      -4.686  10.839  32.729  0.00  0.00             0
ATOM    359    H   1     1      -3.352  10.789  32.597  0.00  0.00             0
ATOM    360    O   1     1      -6.294  16.901  34.363  0.00  0.00             0
ATOM    361    H   1     1      -6.048  17.815  34.427  0.00  0.00             0
ATOM    362    H   1     1      -7.162  17.096  33.995  0.00  0.00             0
ATOM    363    O   1     1      -2.590  17.718  34.244  0.00  0.00             0
ATOM    364    H   1     1      -1.944  17.275  34.985  0.00  0.00             0
ATOM    365    H   1     1      -2.395  -0.628  33.475  0.00  0.00             0
ATOM    366    O   1     1      -1.013   3.819  32.798  0.00  0.00             0
ATOM    367    H   1     1      -0.669   3.709  31.908  0.00  0.00             0
ATOM    368    H   1     1      -0.232   3.765  33.373  0.00  0.00             0
ATOM    369    O   1     1      -3.172   6.064  32.787  0.00  0.00             0
ATOM    370    H   1     1      -2.683   5.253  32.898  0.00  0.00             0
ATOM    371    H   1     1      -2.532   6.711  32.727  0.00  0.00             0
ATOM    372    O   1     1      -1.108   7.790  32.254  0.00  0.00             0
ATOM    373    H   1     1      -0.639   7.350  33.114  0.00  0.00             0
ATOM    374    H   1     1      -1.420   8.658  32.529  0.00  0.00             0
ATOM    375    O   1     1      -2.014  10.434  33.255  0.00  0.00             0
ATOM    376    H   1     1      -1.182  10.931  33.362  0.00  0.00             0
ATOM    377    H   1     1      -2.349  10.051  34.091  0.00  0.00             0
ATOM    378    O   1     1      -4.356  13.835  30.609  0.00  0.00             0
ATOM    379    H   1     1      -4.362  13.056  31.131  0.00  0.00             0
ATOM    380    H   1     1      -5.132  14.249  30.843  0.00  0.00             0
ATOM    381    O   1     1     -10.511  -0.313  37.500  0.00  0.00             0
ATOM    382    H   1     1      -9.650  -0.343  37.713  0.00  0.00             0
ATOM    383    H   1     1      -0.595  -0.228  38.469  0.00  0.00             0
ATOM    384    O   1     1     -10.594   1.849  35.656  0.00  0.00             0
ATOM    385    H   1     1     -10.582   1.135  36.431  0.00  0.00             0
ATOM    386    H   1     1       0.574   2.251  35.839  0.00  0.00             0
ATOM    387    O   1     1       0.091   6.428  34.785  0.00  0.00             0
ATOM    388    H   1     1      -9.457   5.783  34.596  0.00  0.00             0
ATOM    389    H   1     1       0.430   7.229  35.066  0.00  0.00             0
ATOM    390    O   1     1      -9.197   9.260  34.859  0.00  0.00             0
ATOM    391    H   1     1      -9.117  10.136  34.543  0.00  0.00             0
ATOM    392    H   1     1       1.093   9.531  35.873  0.00  0.00             0
ATOM    393    O   1     1      -9.100  11.042  37.348  0.00  0.00             0
ATOM    394    H   1     1      -8.389  11.583  36.814  0.00  0.00             0
ATOM    395    H   1     1       1.345  10.984  38.214  0.00  0.00             0
ATOM    396    O   1     1     -11.736  15.658  35.960  0.00  0.00             0
ATOM    397    H   1     1     -11.411  15.288  35.138  0.00  0.00             0
ATOM    398    H   1     1      -0.707  16.169  36.567  0.00  0.00             0
ATOM    399    O   1     1      -7.966   0.597  37.546  0.00  0.00             0
ATOM    400    H   1     1      -7.244   0.014  37.552  0.00  0.00             0
ATOM    401    H   1     1      -7.905   1.316  37.020  0.00  0.00             0
ATOM    402    O   1     1      -7.868   2.973  35.842  0.00  0.00             0
ATOM    403    H   1     1      -7.465   2.770  35.010  0.00  0.00             0
ATOM    404    H   1     1      -7.338   3.669  36.183  0.00  0.00             0
ATOM    405    O   1     1      -6.305   5.499  35.754  0.00  0.00             0
ATOM    406    H   1     1      -6.250   6.080  34.951  0.00  0.00             0
ATOM    407    H   1     1      -5.858   6.002  36.511  0.00  0.00             0
ATOM    408    O   1     1      -4.689   6.727  37.937  0.00  0.00             0
ATOM    409    H   1     1      -4.774   7.716  38.157  0.00  0.00             0
ATOM    410    H   1     1      -3.729   6.666  37.554  0.00  0.00             0
ATOM    411    O   1     1      -5.007  12.984  34.834  0.00  0.00             0
ATOM    412    H   1     1      -4.710  12.592  34.121  0.00  0.00             0
ATOM    413    H   1     1      -4.344  13.517  35.472  0.00  0.00             0
ATOM    414    O   1     1      -5.467  16.895  36.875  0.00  0.00             0
ATOM    415    H   1     1      -5.805  16.514  36.085  0.00  0.00             0
ATOM    416    H   1     1      -4.782  17.645  36.654  0.00  0.00             0
ATOM    417    O   1     1      -3.838   1.104  36.430  0.00  0.00             0
ATOM    418    H   1     1      -3.440   0.485  35.552  0.00  0.00             0
ATOM    419    H   1     1      -3.558   2.035  36.477  0.00  0.00             0
ATOM    420    O   1     1      -2.607   3.591  35.426  0.00  0.00             0
ATOM    421    H   1     1      -1.684   3.234  35.367  0.00  0.00             0
ATOM    422    H   1     1      -2.452   4.485  35.889  0.00  0.00             0
ATOM    423    O   1     1      -2.438   6.347  36.150  0.00  0.00             0
ATOM    424    H   1     1      -1.497   6.388  36.014  0.00  0.00             0
ATOM    425    H   1     1      -2.780   6.480  35.240  0.00  0.00             0
ATOM    426    O   1     1      -3.376   9.731  35.679  0.00  0.00             0
ATOM    427    H   1     1      -3.154   8.961  36.096  0.00  0.00             0
ATOM    428    H   1     1      -2.704  10.460  35.820  0.00  0.00             0
ATOM    429    O   1     1      -1.680  11.551  36.862  0.00  0.00             0
ATOM    430    H   1     1      -0.799  11.688  36.966  0.00  0.00             0
ATOM    431    H   1     1      -2.248  12.357  37.013  0.00  0.00             0
ATOM    432    O   1     1      -3.447  14.146  36.854  0.00  0.00             0
ATOM    433    H   1     1      -2.913  15.078  36.603  0.00  0.00             0
ATOM    434    H   1     1      -4.217  14.660  37.120  0.00  0.00             0
ATOM    435    O   1     1      -4.467   2.741  15.313  0.00  0.00             0
ATOM    436    H   1     1      -3.816   3.405  15.533  0.00  0.00             0
ATOM    437    H   1     1       5.134   2.859  15.793  0.00  0.00             0
ATOM    438    O   1     1      -5.110   4.740  13.621  0.00  0.00             0
ATOM    439    H   1     1      -4.746   3.931  13.519  0.00  0.00             0
ATOM    440    H   1     1       5.837   5.326  13.946  0.00  0.00             0
ATOM    441    O   1     1       7.030   6.830  17.167  0.00  0.00             0
ATOM    442    H   1     1      -3.540   6.102  17.681  0.00  0.00             0
ATOM    443    H   1     1       7.924   6.866  17.585  0.00  0.00             0
ATOM    444    O   1     1      -2.882  10.084  14.611  0.00  0.00             0
ATOM    445    H   1     1      -2.198   9.419  14.390  0.00  0.00             0
ATOM    446    H   1     1       7.694  10.860  14.312  0.00  0.00             0
ATOM    447    O   1     1       4.899  15.614  14.850  0.00  0.00             0
ATOM    448    H   1     1      -4.649  15.249  14.537  0.00  0.00             0
ATOM    449    H   1     1       5.345  16.526  15.311  0.00  0.00             0
ATOM    450    O   1     1      -4.444  18.086  16.228  0.00  0.00             0
ATOM    451    H   1     1      -3.837  17.762  16.767  0.00  0.00             0
ATOM    452    H   1     1       6.063  19.072  15.906  0.00  0.00             0
ATOM    453    O   1     1      -2.005   3.784  16.171  0.00  0.00             0
ATOM    454    H   1     1      -1.015   3.625  16.149  0.00  0.00             0
ATOM    455    H   1     1      -2.237   4.412  15.595  0.00  0.00             0
ATOM    456    O   1     1      -2.724   5.915  14.769  0.00  0.00             0
ATOM    457    H   1     1      -2.786   6.379  15.492  0.00  0.00             0
ATOM    458    H   1     1      -2.090   6.463  14.338  0.00  0.00             0
ATOM    459    O   1     1       2.208   6.722  16.847  0.00  0.00             0
ATOM    460    H   1     1       2.513   7.783  16.452  0.00  0.00             0
ATOM    461    H   1     1       2.158   5.974  15.994  0.00  0.00             0
ATOM    462    O   1     1      -0.516   7.574  14.100  0.00  0.00             0
ATOM    463    H   1     1       0.182   8.015  13.801  0.00  0.00             0
ATOM    464    H   1     1      -0.242   7.214  14.993  0.00  0.00             0
ATOM    465    O   1     1      -2.833  14.333  14.560  0.00  0.00             0
ATOM    466    H   1     1      -2.180  13.768  14.061  0.00  0.00             0
ATOM    467    H   1     1      -2.496  15.136  14.250  0.00  0.00             0
ATOM    468    O   1     1      -0.926  16.549  14.947  0.00  0.00             0
ATOM    469    H   1     1      -0.136  17.042  14.484  0.00  0.00             0
ATOM    470    H   1     1      -0.439  15.897  15.612  0.00  0.00             0
ATOM    471    O   1     1       0.497   0.873  17.659  0.00  0.00             0
ATOM    472    H   1     1       0.717   1.324  16.796  0.00  0.00             0
ATOM    473    H   1     1       0.796   1.461  18.467  0.00  0.00             0
ATOM    474    O   1     1       2.384   4.737  14.600  0.00  0.00             0
ATOM    475    H   1     1       3.422   4.620  14.330  0.00  0.00             0
ATOM    476    H   1     1       1.792   5.237  13.931  0.00  0.00             0
ATOM    477    O   1     1       1.858   8.700  13.582  0.00  0.00             0
ATOM    478    H   1     1       2.475   8.433  12.823  0.00  0.00             0
ATOM    479    H   1     1       2.284   9.284  14.152  0.00  0.00             0
ATOM    480    O   1     1      -1.039  11.958  13.526  0.00  0.00             0
ATOM    481    H   1     1      -0.227  11.748  14.121  0.00  0.00             0
ATOM    482    H   1     1      -0.637  11.820  12.647  0.00  0.00             0
ATOM    483    O   1     1       3.073  13.805  15.611  0.00  0.00             0
ATOM    484    H   1     1       3.450  14.450  14.996  0.00  0.00             0
ATOM    485    H   1     1       2.414  14.239  16.073  0.00  0.00             0
ATOM    486    O   1     1       1.385  17.874  13.657  0.00  0.00             0
ATOM    487    H   1     1       2.242  17.505  13.801  0.00  0.00             0
ATOM    488    H   1     1       1.586  18.482  14.529  0.00  0.00             0
ATOM    489    O   1     1      -6.696  20.564  17.476  0.00  0.00             0
ATOM    490    H   1     1      -5.965  20.180  18.040  0.00  0.00             0
ATOM    491    H   1     1       3.267   3.464  18.018  0.00  0.00             0
ATOM    492    O   1     1      -3.979   4.793  19.351  0.00  0.00             0
ATOM    493    H   1     1      -4.944   5.129  19.054  0.00  0.00             0
ATOM    494    H   1     1       6.230   3.918  19.271  0.00  0.00             0
ATOM    495    O   1     1       5.167   8.261  18.377  0.00  0.00             0
ATOM    496    H   1     1      -4.524   7.817  17.719  0.00  0.00             0
ATOM    497    H   1     1       4.949   8.997  17.845  0.00  0.00             0
ATOM    498    O   1     1      -5.148   9.838  16.399  0.00  0.00             0
ATOM    499    H   1     1      -4.317   9.880  15.904  0.00  0.00             0
ATOM    500    H   1     1       5.196  10.791  16.491  0.00  0.00             0
ATOM    501    O   1     1      -5.148  12.489  17.211  0.00  0.00             0
ATOM    502    H   1     1      -5.972  12.790  16.876  0.00  0.00             0
ATOM    503    H   1     1       5.070  12.950  18.086  0.00  0.00             0
ATOM    504    O   1     1      -7.178  17.606  17.387  0.00  0.00             0
ATOM    505    H   1     1      -6.293  18.097  17.183  0.00  0.00             0
ATOM    506    H   1     1       2.595  18.196  17.789  0.00  0.00             0
ATOM    507    O   1     1       1.172  20.499  19.753  0.00  0.00             0
ATOM    508    H   1     1       1.647  20.518  20.548  0.00  0.00             0
ATOM    509    H   1     1       0.670   3.431  19.560  0.00  0.00             0
ATOM    510    O   1     1       0.349   5.265  19.644  0.00  0.00             0
ATOM    511    H   1     1      -0.039   5.466  18.824  0.00  0.00             0
ATOM    512    H   1     1      -0.360   5.344  20.388  0.00  0.00             0
ATOM    513    O   1     1      -0.631   7.113  17.693  0.00  0.00             0
ATOM    514    H   1     1       0.297   7.139  17.255  0.00  0.00             0
ATOM    515    H   1     1      -0.917   8.098  18.093  0.00  0.00             0
ATOM    516    O   1     1      -0.773   9.854  17.769  0.00  0.00             0
ATOM    517    H   1     1       0.246  10.017  17.651  0.00  0.00             0
ATOM    518    H   1     1      -1.322  10.633  17.360  0.00  0.00             0
ATOM    519    O   1     1      -2.605  12.491  16.764  0.00  0.00             0
ATOM    520    H   1     1      -2.662  12.976  15.922  0.00  0.00             0
ATOM    521    H   1     1      -3.615  12.322  16.895  0.00  0.00             0
ATOM    522    O   1     1      -1.847  17.493  17.402  0.00  0.00             0
ATOM    523    H   1     1      -1.701  17.002  16.610  0.00  0.00             0
ATOM    524    H   1     1      -1.125  18.163  17.521  0.00  0.00             0
ATOM    525    O   1     1       4.182  16.410  22.203  0.00  0.00             0
ATOM    526    H   1     1       4.502  17.176  22.733  0.00  0.00             0
ATOM    527    H   1     1       3.230  -1.743  22.404  0.00  0.00             0
ATOM    528    O   1     1       1.545   2.034  15.312  0.00  0.00             0
ATOM    529    H   1     1       1.640   2.890  14.883  0.00  0.00             0
ATOM    530    H   1     1       2.375   2.116  15.919  0.00  0.00             0
ATOM    531    O   1     1       3.664   5.406  18.902  0.00  0.00             0
ATOM    532    H   1     1       3.435   6.088  18.212  0.00  0.00             0
ATOM    533    H   1     1       3.058   5.643  19.512  0.00  0.00             0
ATOM    534    O   1     1       2.643   9.156  16.212  0.00  0.00             0
ATOM    535    H   1     1       3.529   9.478  16.168  0.00  0.00             0
ATOM    536    H   1     1       2.225   9.939  16.875  0.00  0.00             0
ATOM    537    O   1     1       0.567  12.475  15.640  0.00  0.00             0
ATOM    538    H   1     1      -0.060  13.143  16.016  0.00  0.00             0
ATOM    539    H   1     1       1.566  12.761  15.855  0.00  0.00             0
ATOM    540    O   1     1       1.260  15.436  17.131  0.00  0.00             0
ATOM    541    H   1     1       1.853  16.127  17.246  0.00  0.00             0
ATOM    542    H   1     1       1.083  15.321  18.041  0.00  0.00             0
ATOM    543    O   1     1      -3.750   0.320  22.905  0.00  0.00             0
ATOM    544    H   1     1      -3.221   0.978  22.787  0.00  0.00             0
ATOM    545    H   1     1       6.713   0.315  23.989  0.00  0.00             0
ATOM    546    O   1     1      -5.967   6.453  23.183  0.00  0.00             0
ATOM    547    H   1     1      -6.868   6.183  22.718  0.00  0.00             0
ATOM    548    H   1     1       4.671   7.003  22.481  0.00  0.00             0
ATOM    549    O   1     1       5.677   7.846  21.118  0.00  0.00             0
ATOM    550    H   1     1      -4.529   8.264  20.221  0.00  0.00             0
ATOM    551    H   1     1       6.185   8.486  21.696  0.00  0.00             0
ATOM    552    O   1     1      -4.200  10.387  22.543  0.00  0.00             0
ATOM    553    H   1     1      -3.542  10.851  21.974  0.00  0.00             0
ATOM    554    H   1     1       5.092  10.724  22.510  0.00  0.00             0
ATOM    555    O   1     1       5.090  14.105  19.580  0.00  0.00             0
ATOM    556    H   1     1      -5.161  15.068  19.479  0.00  0.00             0
ATOM    557    H   1     1       5.744  14.051  20.283  0.00  0.00             0
ATOM    558    O   1     1      -5.473  17.077  19.478  0.00  0.00             0
ATOM    559    H   1     1      -6.110  17.037  18.887  0.00  0.00             0
ATOM    560    H   1     1       4.370  17.100  20.345  0.00  0.00             0
ATOM    561    O   1     1      -4.457   1.786  18.876  0.00  0.00             0
ATOM    562    H   1     1      -3.513   1.845  19.018  0.00  0.00             0
ATOM    563    H   1     1      -4.929   0.990  18.779  0.00  0.00             0
ATOM    564    O   1     1      -1.942   5.418  21.051  0.00  0.00             0
ATOM    565    H   1     1      -2.913   5.291  20.484  0.00  0.00             0
ATOM    566    H   1     1      -2.042   6.354  21.584  0.00  0.00             0
ATOM    567    O   1     1      -1.380   7.976  22.235  0.00  0.00             0
ATOM    568    H   1     1      -1.681   8.592  22.846  0.00  0.00             0
ATOM    569    H   1     1      -0.908   8.689  21.583  0.00  0.00             0
ATOM    570    O   1     1      -0.106   9.651  20.651  0.00  0.00             0
ATOM    571    H   1     1      -0.359   9.592  19.677  0.00  0.00             0
ATOM    572    H   1     1       0.823   9.320  20.515  0.00  0.00             0
ATOM    573    O   1     1      -1.498  13.710  19.365  0.00  0.00             0
ATOM    574    H   1     1      -2.059  13.020  18.844  0.00  0.00             0
ATOM    575    H   1     1      -2.104  14.449  19.286  0.00  0.00             0
ATOM    576    O   1     1      -2.571  16.421  19.773  0.00  0.00             0
ATOM    577    H   1     1      -2.232  16.961  19.053  0.00  0.00             0
ATOM    578    H   1     1      -3.397  16.559  19.808  0.00  0.00             0
ATOM    579    O   1     1       2.482   3.165  21.966  0.00  0.00             0
ATOM    580    H   1     1       3.432   3.254  22.263  0.00  0.00             0
ATOM    581    H   1     1       2.354   4.120  21.826  0.00  0.00             0
ATOM    582    O   1     1       2.193   6.030  21.290  0.00  0.00             0
ATOM    583    H   1     1       1.865   6.725  22.083  0.00  0.00             0
ATOM    584    H   1     1       1.423   5.819  20.961  0.00  0.00             0
ATOM    585    O   1     1       3.107   8.944  20.386  0.00  0.00             0
ATOM    586    H   1     1       3.295   9.161  21.322  0.00  0.00             0
ATOM    587    H   1     1       3.973   8.469  19.925  0.00  0.00             0
ATOM    588    O   1     1       2.129  10.591  18.249  0.00  0.00             0
ATOM    589    H   1     1       2.554   9.988  18.961  0.00  0.00             0
ATOM    590    H   1     1       2.412  11.503  18.710  0.00  0.00             0
ATOM    591    O   1     1       2.863  12.601  20.030  0.00  0.00             0
ATOM    592    H   1     1       3.515  13.344  19.679  0.00  0.00             0
ATOM    593    H   1     1       2.025  13.130  19.919  0.00  0.00             0
ATOM    594    O   1     1       0.888  14.914  19.781  0.00  0.00             0
ATOM    595    H   1     1       0.840  15.847  20.221  0.00  0.00             0
ATOM    596    H   1     1      -0.029  14.660  19.692  0.00  0.00             0
ATOM    597    O   1     1      -6.604  -0.091  25.730  0.00  0.00             0
ATOM    598    H   1     1      -5.670   0.155  25.791  0.00  0.00             0
ATOM    599    H   1     1       3.179   0.824  25.852  0.00  0.00             0
ATOM    600    O   1     1      -7.934   2.137  26.879  0.00  0.00             0
ATOM    601    H   1     1      -7.336   2.971  26.794  0.00  0.00             0
ATOM    602    H   1     1       2.574   1.661  27.751  0.00  0.00             0
ATOM    603    O   1     1       2.670   9.341  23.431  0.00  0.00             0
ATOM    604    H   1     1      -6.986   9.119  23.990  0.00  0.00             0
ATOM    605    H   1     1       2.789  10.300  23.288  0.00  0.00             0
ATOM    606    O   1     1      -4.906  13.887  24.871  0.00  0.00             0
ATOM    607    H   1     1      -4.305  13.375  25.511  0.00  0.00             0
ATOM    608    H   1     1       5.288  13.524  23.810  0.00  0.00             0
ATOM    609    O   1     1       6.018  14.275  21.966  0.00  0.00             0
ATOM    610    H   1     1      -4.718  15.160  21.944  0.00  0.00             0
ATOM    611    H   1     1       6.847  14.598  22.230  0.00  0.00             0
ATOM    612    O   1     1      -8.956  16.529  25.605  0.00  0.00             0
ATOM    613    H   1     1      -9.001  15.668  26.042  0.00  0.00             0
ATOM    614    H   1     1       2.325  16.732  25.494  0.00  0.00             0
ATOM    615    O   1     1      -2.486   3.001  22.312  0.00  0.00             0
ATOM    616    H   1     1      -1.613   2.959  22.624  0.00  0.00             0
ATOM    617    H   1     1      -2.106   3.710  21.845  0.00  0.00             0
ATOM    618    O   1     1      -3.618   4.912  24.031  0.00  0.00             0
ATOM    619    H   1     1      -3.281   4.662  23.211  0.00  0.00             0
ATOM    620    H   1     1      -4.532   5.150  23.757  0.00  0.00             0
ATOM    621    O   1     1      -5.469   9.078  25.374  0.00  0.00             0
ATOM    622    H   1     1      -4.902   9.739  25.467  0.00  0.00             0
ATOM    623    H   1     1      -4.895   8.313  25.158  0.00  0.00             0
ATOM    624    O   1     1      -1.806  11.734  21.409  0.00  0.00             0
ATOM    625    H   1     1      -1.856  12.410  20.846  0.00  0.00             0
ATOM    626    H   1     1      -0.925  11.152  21.333  0.00  0.00             0
ATOM    627    O   1     1      -1.955  15.927  22.588  0.00  0.00             0
ATOM    628    H   1     1      -2.812  16.524  22.831  0.00  0.00             0
ATOM    629    H   1     1      -1.793  16.206  21.684  0.00  0.00             0
ATOM    630    O   1     1       0.741  18.528  21.441  0.00  0.00             0
ATOM    631    H   1     1       0.765  19.078  20.662  0.00  0.00             0
ATOM    632    H   1     1       0.209  18.898  22.079  0.00  0.00             0
ATOM    633    O   1     1      -0.001   2.490  23.306  0.00  0.00             0
ATOM    634    H   1     1       1.036   2.604  23.109  0.00  0.00             0
ATOM    635    H   1     1       0.008   3.248  24.227  0.00  0.00             0
ATOM    636    O   1     1      -0.145   3.149  25.928  0.00  0.00             0
ATOM    637    H   1     1       0.689   2.524  26.184  0.00  0.00             0
ATOM    638    H   1     1       0.300   3.905  26.157  0.00  0.00             0
ATOM    639    O   1     1       0.933   7.336  23.493  0.00  0.00             0
ATOM    640    H   1     1       1.398   8.245  23.381  0.00  0.00             0
ATOM    641    H   1     1      -0.026   7.538  23.145  0.00  0.00             0
ATOM    642    O   1     1       3.756  11.785  22.346  0.00  0.00             0
ATOM    643    H   1     1       3.279  11.987  21.600  0.00  0.00             0
ATOM    644    H   1     1       3.268  12.281  22.970  0.00  0.00             0
ATOM    645    O   1     1       1.862  12.979  23.506  0.00  0.00             0
ATOM    646    H   1     1       1.714  13.127  24.491  0.00  0.00             0
ATOM    647    H   1     1       1.516  13.776  23.010  0.00  0.00             0
ATOM    648    O   1     1       1.523  15.857  22.723  0.00  0.00             0
ATOM    649    H   1     1       1.155  15.873  23.581  0.00  0.00             0
ATOM    650    H   1     1       1.288  16.836  22.677  0.00  0.00             0
ATOM    651    O   1     1      -8.494  16.675  30.047  0.00  0.00             0
ATOM    652    H   1     1      -7.927  16.051  30.605  0.00  0.00             0
ATOM    653    H   1     1       2.451  -0.808  29.634  0.00  0.00             0
ATOM    654    O   1     1      -6.964   1.055  29.377  0.00  0.00             0
ATOM    655    H   1     1      -6.140   0.798  29.579  0.00  0.00             0
ATOM    656    H   1     1       3.132   1.783  29.888  0.00  0.00             0
ATOM    657    O   1     1       3.063   9.135  27.478  0.00  0.00             0
ATOM    658    H   1     1      -6.559   9.009  26.643  0.00  0.00             0
ATOM    659    H   1     1       3.542   9.276  28.131  0.00  0.00             0
ATOM    660    O   1     1      -4.482  11.730  26.888  0.00  0.00             0
ATOM    661    H   1     1      -4.114  12.504  27.444  0.00  0.00             0
ATOM    662    H   1     1       6.426  10.995  27.171  0.00  0.00             0
ATOM    663    O   1     1       1.764  13.938  26.315  0.00  0.00             0
ATOM    664    H   1     1      -7.610  14.099  26.898  0.00  0.00             0
ATOM    665    H   1     1       1.416  13.206  26.784  0.00  0.00             0
ATOM    666    O   1     1     -10.203  17.531  28.086  0.00  0.00             0
ATOM    667    H   1     1     -10.119  17.217  27.275  0.00  0.00             0
ATOM    668    H   1     1       0.838  17.181  28.664  0.00  0.00             0
ATOM    669    O   1     1      -3.682  20.559  28.812  0.00  0.00             0
ATOM    670    H   1     1      -2.744  20.383  28.772  0.00  0.00             0
ATOM    671    H   1     1      -4.088   2.828  27.977  0.00  0.00             0
ATOM    672    O   1     1      -4.202   3.528  26.232  0.00  0.00             0
ATOM    673    H   1     1      -4.962   4.007  26.330  0.00  0.00             0
ATOM    674    H   1     1      -4.000   3.877  25.416  0.00  0.00             0
ATOM    675    O   1     1      -3.425   7.170  25.548  0.00  0.00             0
ATOM    676    H   1     1      -3.385   6.338  24.832  0.00  0.00             0
ATOM    677    H   1     1      -2.746   7.776  25.166  0.00  0.00             0
ATOM    678    O   1     1      -2.290   9.528  24.365  0.00  0.00             0
ATOM    679    H   1     1      -1.423   9.902  24.438  0.00  0.00             0
ATOM    680    H   1     1      -2.816   9.942  23.873  0.00  0.00             0
ATOM    681    O   1     1      -6.109  15.166  26.964  0.00  0.00             0
ATOM    682    H   1     1      -5.832  14.854  26.002  0.00  0.00             0
ATOM    683    H   1     1      -6.264  16.216  26.724  0.00  0.00             0
ATOM    684    O   1     1      -3.853  18.376  25.714  0.00  0.00             0
ATOM    685    H   1     1      -3.162  17.733  26.172  0.00  0.00             0
ATOM    686    H   1     1      -3.733  19.347  26.115  0.00  0.00             0
ATOM    687    O   1     1      -1.011  19.805  28.408  0.00  0.00             0
ATOM    688    H   1     1      -0.720  18.954  28.298  0.00  0.00             0
ATOM    689    H   1     1      -0.851   2.340  27.452  0.00  0.00             0
ATOM    690    O   1     1       1.303   5.467  25.503  0.00  0.00             0
ATOM    691    H   1     1       1.505   6.099  24.819  0.00  0.00             0
ATOM    692    H   1     1       1.611   6.026  26.371  0.00  0.00             0
ATOM    693    O   1     1       1.453   7.027  27.604  0.00  0.00             0
ATOM    694    H   1     1       1.844   7.863  27.656  0.00  0.00             0
ATOM    695    H   1     1       0.807   6.988  28.227  0.00  0.00             0
ATOM    696    O   1     1      -0.137  11.209  24.951  0.00  0.00             0
ATOM    697    H   1     1       0.598  11.199  24.308  0.00  0.00             0
ATOM    698    H   1     1      -0.560  12.185  24.825  0.00  0.00             0
ATOM    699    O   1     1      -1.295  13.816  24.979  0.00  0.00             0
ATOM    700    H   1     1      -1.719  14.349  25.596  0.00  0.00             0
ATOM    701    H   1     1      -1.239  14.448  24.191  0.00  0.00             0
ATOM    702    O   1     1      -2.068  16.126  26.998  0.00  0.00             0
ATOM    703    H   1     1      -1.307  16.498  27.365  0.00  0.00             0
ATOM    704    H   1     1      -2.526  15.670  27.624  0.00  0.00             0
ATOM    705   Al   1     1       5.670  12.887   7.720  0.00  0.00             0
ATOM    706   Al   1     1       3.186   8.548   7.682  0.00  0.00             0
ATOM    707   Al   1     1       3.203  14.485   7.808  0.00  0.00             0
ATOM    708   Al   1     1       5.649   9.993   7.910  0.00  0.00             0
ATOM    709   Si   1     1       1.544  14.426  10.563  0.00  0.00             0
ATOM    710   Si   1     1       3.898   9.708  10.460  0.00  0.00             0
ATOM    711   Si   1     1       4.093  15.886  10.607  0.00  0.00             0
ATOM    712   Si   1     1       6.370  11.348  10.638  0.00  0.00             0
ATOM    713    O   1     1       6.774  14.222   8.954  0.00  0.00             0
ATOM    714    O   1     1       4.075   9.684   8.868  0.00  0.00             0
ATOM    715    O   1     1       6.168  11.424   9.020  0.00  0.00             0
ATOM    716    O   1     1       3.952  16.016   8.881  0.00  0.00             0
ATOM    717    O   1     1       6.387  12.808  11.102  0.00  0.00             0
ATOM    718    O   1     1       4.053  17.356  11.005  0.00  0.00             0
ATOM    719    O   1     1       5.412  15.244  10.890  0.00  0.00             0
ATOM    720    O   1     1       2.758  10.733  10.746  0.00  0.00             0
ATOM    721    O   1     1       5.217  10.471  11.099  0.00  0.00             0
ATOM    722    O   1     1       2.835  15.110  11.086  0.00  0.00             0
ATOM    723    O   1     1       6.492   8.650   8.854  0.00  0.00             0
ATOM    724    O   1     1       4.054  13.288   8.867  0.00  0.00             0
ATOM    725    O   1     1       2.546  15.876   6.757  0.00  0.00             0
ATOM    726    O   1     1       4.833  11.430   6.866  0.00  0.00             0
ATOM    727    O   1     1       7.506  12.927   6.893  0.00  0.00             0
ATOM    728    O   1     1       4.778   8.808   6.504  0.00  0.00             0
ATOM    729    O   1     1       7.173   9.882   6.763  0.00  0.00             0
ATOM    730    O   1     1       5.099  14.376   6.617  0.00  0.00             0
ATOM    731    H   1     1       5.998  16.815   8.632  0.00  0.00             0
ATOM    732    H   1     1       3.789  13.052   9.776  0.00  0.00             0
ATOM    733    H   1     1       6.689  15.657   6.716  0.00  0.00             0
ATOM    734    H   1     1       3.984  11.005   6.869  0.00  0.00             0
ATOM    735    H   1     1       7.826  12.079   7.013  0.00  0.00             0
ATOM    736    H   1     1       5.133  17.093   5.849  0.00  0.00             0
ATOM    737    H   1     1       5.355  14.466   5.682  0.00  0.00             0
ATOM    738    H   1     1       6.879  10.498   6.141  0.00  0.00             0
ATOM    739   Al   1     1       7.540  12.836   0.687  0.00  0.00             0
ATOM    740   Al   1     1       4.971   8.387   0.345  0.00  0.00             0
ATOM    741   Al   1     1       4.956  14.392   0.597  0.00  0.00             0
ATOM    742   Al   1     1       7.517   9.895   0.666  0.00  0.00             0
ATOM    743   Si   1     1       3.188  14.332   3.435  0.00  0.00             0
ATOM    744   Si   1     1       5.698   9.831   3.412  0.00  0.00             0
ATOM    745   Si   1     1       5.839  15.758   3.306  0.00  0.00             0
ATOM    746   Si   1     1       8.319  11.373   3.384  0.00  0.00             0
ATOM    747    O   1     1       8.489  14.258   1.748  0.00  0.00             0
ATOM    748    O   1     1       5.934   9.835   1.745  0.00  0.00             0
ATOM    749    O   1     1       8.221  11.517   1.743  0.00  0.00             0
ATOM    750    O   1     1       5.602  15.792   1.757  0.00  0.00             0
ATOM    751    O   1     1       8.338  12.825   3.816  0.00  0.00             0
ATOM    752    O   1     1       5.773  17.235   3.785  0.00  0.00             0
ATOM    753    O   1     1       7.083  15.056   3.721  0.00  0.00             0
ATOM    754    O   1     1       4.405  10.598   3.691  0.00  0.00             0
ATOM    755    O   1     1       7.016  10.576   3.880  0.00  0.00             0
ATOM    756    O   1     1       4.490  14.941   3.840  0.00  0.00             0
ATOM    757    O   1     1       8.377   8.549   1.739  0.00  0.00             0
ATOM    758    O   1     1       5.938  13.007   1.630  0.00  0.00             0
ATOM    759    O   1     1       4.140  15.824  -0.520  0.00  0.00             0
ATOM    760    O   1     1       6.742  11.430  -0.492  0.00  0.00             0
ATOM    761    O   1     1       9.109  13.018  -0.458  0.00  0.00             0
ATOM    762    O   1     1       6.604   8.563  -0.436  0.00  0.00             0
ATOM    763    O   1     1       9.071   9.769  -0.413  0.00  0.00             0
ATOM    764    O   1     1       6.705  14.380  -0.360  0.00  0.00             0
ATOM    765    H   1     1       7.889  16.558   1.577  0.00  0.00             0
ATOM    766    H   1     1       5.087  12.632   2.010  0.00  0.00             0
ATOM    767    H   1     1       8.833  15.880  -1.126  0.00  0.00             0
ATOM    768    H   1     1       6.971  11.448  -1.332  0.00  0.00             0
ATOM    769    H   1     1       9.013  12.748  -1.426  0.00  0.00             0
ATOM    770    H   1     1       6.780  17.526  -1.701  0.00  0.00             0
ATOM    771    H   1     1       6.783  15.369  -0.526  0.00  0.00             0
ATOM    772    H   1     1       9.883  10.382  -0.507  0.00  0.00             0
ATOM    773   Al   1     1       5.693   4.250   7.721  0.00  0.00             0
ATOM    774   Al   1     1       3.255  -0.417   7.766  0.00  0.00             0
ATOM    775   Al   1     1       3.074   5.582   7.801  0.00  0.00             0
ATOM    776   Al   1     1       5.772   1.191   7.658  0.00  0.00             0
ATOM    777   Si   1     1       1.363   5.343  10.434  0.00  0.00             0
ATOM    778   Si   1     1       3.964   0.976  10.562  0.00  0.00             0
ATOM    779   Si   1     1       3.883   6.849  10.534  0.00  0.00             0
ATOM    780   Si   1     1       6.497   2.485  10.504  0.00  0.00             0
ATOM    781    O   1     1       6.724   5.354   8.904  0.00  0.00             0
ATOM    782    O   1     1       4.046   0.955   8.927  0.00  0.00             0
ATOM    783    O   1     1       6.338   2.531   8.870  0.00  0.00             0
ATOM    784    O   1     1       3.697   6.928   8.858  0.00  0.00             0
ATOM    785    O   1     1       6.564   4.008  10.947  0.00  0.00             0
ATOM    786    O   1     1       3.664   8.291  11.052  0.00  0.00             0
ATOM    787    O   1     1       5.280   6.329  10.750  0.00  0.00             0
ATOM    788    O   1     1       2.682   1.719  10.818  0.00  0.00             0
ATOM    789    O   1     1       5.168   1.853  10.919  0.00  0.00             0
ATOM    790    O   1     1       2.728   5.947  10.943  0.00  0.00             0
ATOM    791    O   1     1       6.685  -0.362   8.866  0.00  0.00             0
ATOM    792    O   1     1       4.058   4.237   8.668  0.00  0.00             0
ATOM    793    O   1     1       2.298   7.220   6.663  0.00  0.00             0
ATOM    794    O   1     1       4.797   2.605   6.646  0.00  0.00             0
ATOM    795    O   1     1       7.198   4.234   6.677  0.00  0.00             0
ATOM    796    O   1     1       5.016  -0.210   6.710  0.00  0.00             0
ATOM    797    O   1     1       7.474   1.118   6.824  0.00  0.00             0
ATOM    798    O   1     1       4.769   5.497   6.554  0.00  0.00             0
ATOM    799    H   1     1       6.049   7.888   9.386  0.00  0.00             0
ATOM    800    H   1     1       3.569   3.355   8.886  0.00  0.00             0
ATOM    801    H   1     1       6.659   7.289   6.560  0.00  0.00             0
ATOM    802    H   1     1       3.872   2.564   6.597  0.00  0.00             0
ATOM    803    H   1     1       7.750   3.367   6.559  0.00  0.00             0
ATOM    804    H   1     1       4.912   8.495   5.497  0.00  0.00             0
ATOM    805    H   1     1       4.430   5.913   5.796  0.00  0.00             0
ATOM    806    H   1     1       7.404   0.534   5.912  0.00  0.00             0
ATOM    807   Al   1     1       7.578   3.932   0.547  0.00  0.00             0
ATOM    808   Al   1     1       4.857  -0.414   0.365  0.00  0.00             0
ATOM    809   Al   1     1       4.865   5.587   0.229  0.00  0.00             0
ATOM    810   Al   1     1       7.497   1.087   0.533  0.00  0.00             0
ATOM    811   Si   1     1       3.254   5.330   3.096  0.00  0.00             0
ATOM    812   Si   1     1       5.781   0.799   3.149  0.00  0.00             0
ATOM    813   Si   1     1       5.780   6.867   3.150  0.00  0.00             0
ATOM    814   Si   1     1       8.260   2.462   3.280  0.00  0.00             0
ATOM    815    O   1     1       8.672   5.179   1.641  0.00  0.00             0
ATOM    816    O   1     1       5.885   0.735   1.610  0.00  0.00             0
ATOM    817    O   1     1       8.152   2.461   1.647  0.00  0.00             0
ATOM    818    O   1     1       5.631   6.979   1.529  0.00  0.00             0
ATOM    819    O   1     1       8.195   3.884   3.724  0.00  0.00             0
ATOM    820    O   1     1       5.671   8.322   3.737  0.00  0.00             0
ATOM    821    O   1     1       7.141   6.231   3.506  0.00  0.00             0
ATOM    822    O   1     1       4.425   1.553   3.468  0.00  0.00             0
ATOM    823    O   1     1       7.056   1.601   3.653  0.00  0.00             0
ATOM    824    O   1     1       4.549   6.057   3.722  0.00  0.00             0
ATOM    825    O   1     1       8.281  -0.444   1.463  0.00  0.00             0
ATOM    826    O   1     1       5.983   4.081   1.774  0.00  0.00             0
ATOM    827    O   1     1       4.239   7.026  -0.856  0.00  0.00             0
ATOM    828    O   1     1       6.881   2.578  -0.618  0.00  0.00             0
ATOM    829    O   1     1       9.047   4.162  -0.750  0.00  0.00             0
ATOM    830    O   1     1       6.360  -0.378  -0.727  0.00  0.00             0
ATOM    831    O   1     1       9.088   0.914  -0.573  0.00  0.00             0
ATOM    832    O   1     1       6.552   5.425  -0.468  0.00  0.00             0
ATOM    833    H   1     1       7.847   7.942   2.327  0.00  0.00             0
ATOM    834    H   1     1       5.370   4.151   2.399  0.00  0.00             0
ATOM    835    H   1     1       9.227   7.056  -1.402  0.00  0.00             0
ATOM    836    H   1     1       5.911   2.629  -1.030  0.00  0.00             0
ATOM    837    H   1     1       8.843   3.930  -1.681  0.00  0.00             0
ATOM    838    H   1     1       7.388   8.091  -0.762  0.00  0.00             0
ATOM    839    H   1     1       7.190   6.068  -0.771  0.00  0.00             0
ATOM    840    H   1     1       9.123   1.745  -0.975  0.00  0.00             0
ATOM    841   Al   1     1       0.675  12.970   7.758  0.00  0.00             0
ATOM    842   Al   1     1      -2.002   8.589   7.818  0.00  0.00             0
ATOM    843   Al   1     1      -1.937  14.355   7.768  0.00  0.00             0
ATOM    844   Al   1     1       0.604  10.038   7.787  0.00  0.00             0
ATOM    845   Si   1     1      -3.658  14.309  10.557  0.00  0.00             0
ATOM    846   Si   1     1      -1.163   9.910  10.649  0.00  0.00             0
ATOM    847   Si   1     1      -1.162  15.831  10.625  0.00  0.00             0
ATOM    848   Si   1     1       1.363  11.397  10.506  0.00  0.00             0
ATOM    849    O   1     1       1.668  14.253   8.976  0.00  0.00             0
ATOM    850    O   1     1      -1.155   9.829   8.996  0.00  0.00             0
ATOM    851    O   1     1       1.302  11.413   8.854  0.00  0.00             0
ATOM    852    O   1     1      -1.324  15.773   9.027  0.00  0.00             0
ATOM    853    O   1     1       1.368  12.909  11.011  0.00  0.00             0
ATOM    854    O   1     1      -1.293  17.349  11.058  0.00  0.00             0
ATOM    855    O   1     1       0.293  15.249  10.873  0.00  0.00             0
ATOM    856    O   1     1      -2.509  10.723  10.879  0.00  0.00             0
ATOM    857    O   1     1       0.059  10.682  11.187  0.00  0.00             0
ATOM    858    O   1     1      -2.331  14.881  11.146  0.00  0.00             0
ATOM    859    O   1     1       1.322   8.597   8.885  0.00  0.00             0
ATOM    860    O   1     1      -0.934  13.153   8.984  0.00  0.00             0
ATOM    861    O   1     1       7.636  15.880   6.828  0.00  0.00             0
ATOM    862    O   1     1      -0.141  11.465   6.756  0.00  0.00             0
ATOM    863    O   1     1       2.357  13.116   6.648  0.00  0.00             0
ATOM    864    O   1     1      -0.531   8.734   6.707  0.00  0.00             0
ATOM    865    O   1     1       2.225  10.026   6.855  0.00  0.00             0
ATOM    866    O   1     1      -0.315  14.207   6.609  0.00  0.00             0
ATOM    867    H   1     1       1.154  16.935   9.297  0.00  0.00             0
ATOM    868    H   1     1      -0.753  12.974   9.901  0.00  0.00             0
ATOM    869    H   1     1       1.823  16.355   6.275  0.00  0.00             0
ATOM    870    H   1     1      -0.731  11.720   6.084  0.00  0.00             0
ATOM    871    H   1     1       2.807  12.859   5.939  0.00  0.00             0
ATOM    872    H   1     1      -0.274  17.041   5.710  0.00  0.00             0
ATOM    873    H   1     1      -0.011  14.647   5.736  0.00  0.00             0
ATOM    874    H   1     1       2.092   9.922   5.803  0.00  0.00             0
ATOM    875   Al   1     1       2.359  12.915   0.583  0.00  0.00             0
ATOM    876   Al   1     1      -0.171   8.361   0.667  0.00  0.00             0
ATOM    877   Al   1     1      -0.210  14.462   0.463  0.00  0.00             0
ATOM    878   Al   1     1       2.371   9.905   0.578  0.00  0.00             0
ATOM    879   Si   1     1      -1.887  14.345   3.396  0.00  0.00             0
ATOM    880   Si   1     1       0.639   9.816   3.461  0.00  0.00             0
ATOM    881   Si   1     1       0.650  15.876   3.153  0.00  0.00             0
ATOM    882   Si   1     1       3.089  11.317   3.491  0.00  0.00             0
ATOM    883    O   1     1       3.337  14.130   1.747  0.00  0.00             0
ATOM    884    O   1     1       0.783   9.739   1.794  0.00  0.00             0
ATOM    885    O   1     1       2.965  11.340   1.780  0.00  0.00             0
ATOM    886    O   1     1       0.522  15.894   1.612  0.00  0.00             0
ATOM    887    O   1     1       3.138  12.803   3.911  0.00  0.00             0
ATOM    888    O   1     1       0.608  17.352   3.618  0.00  0.00             0
ATOM    889    O   1     1       1.943  15.183   3.661  0.00  0.00             0
ATOM    890    O   1     1      -0.706  10.589   3.771  0.00  0.00             0
ATOM    891    O   1     1       1.857  10.529   3.997  0.00  0.00             0
ATOM    892    O   1     1      -0.578  15.152   3.708  0.00  0.00             0
ATOM    893    O   1     1       3.335   8.553   1.626  0.00  0.00             0
ATOM    894    O   1     1       0.623  12.961   1.616  0.00  0.00             0
ATOM    895    O   1     1       9.438  15.932  -0.535  0.00  0.00             0
ATOM    896    O   1     1       1.632  11.306  -0.443  0.00  0.00             0
ATOM    897    O   1     1       4.077  13.087  -0.632  0.00  0.00             0
ATOM    898    O   1     1       1.255   8.579  -0.367  0.00  0.00             0
ATOM    899    O   1     1       3.999   9.813  -0.405  0.00  0.00             0
ATOM    900    O   1     1       1.670  14.387  -0.489  0.00  0.00             0
ATOM    901    H   1     1       2.765  16.776   1.722  0.00  0.00             0
ATOM    902    H   1     1       0.264  12.259   2.056  0.00  0.00             0
ATOM    903    H   1     1       3.990  15.857  -1.524  0.00  0.00             0
ATOM    904    H   1     1       1.174  11.820  -1.174  0.00  0.00             0
ATOM    905    H   1     1       4.594  12.363  -0.768  0.00  0.00             0
ATOM    906    H   1     1       1.648  17.010  -1.120  0.00  0.00             0
ATOM    907    H   1     1       2.273  15.159  -0.291  0.00  0.00             0
ATOM    908    H   1     1       4.567  10.373  -0.959  0.00  0.00             0
ATOM    909   Al   1     1       0.529   3.897   7.584  0.00  0.00             0
ATOM    910   Al   1     1      -1.982  -0.665   7.817  0.00  0.00             0
ATOM    911   Al   1     1      -2.055   5.539   7.653  0.00  0.00             0
ATOM    912   Al   1     1       0.617   0.978   7.763  0.00  0.00             0
ATOM    913   Si   1     1      -3.759   5.463  10.517  0.00  0.00             0
ATOM    914   Si   1     1      -1.158   0.879  10.576  0.00  0.00             0
ATOM    915   Si   1     1      -1.216   6.942  10.539  0.00  0.00             0
ATOM    916   Si   1     1       1.268   2.368  10.518  0.00  0.00             0
ATOM    917    O   1     1       1.537   5.270   8.836  0.00  0.00             0
ATOM    918    O   1     1      -1.028   0.688   8.960  0.00  0.00             0
ATOM    919    O   1     1       1.099   2.419   8.939  0.00  0.00             0
ATOM    920    O   1     1      -1.311   7.107   9.000  0.00  0.00             0
ATOM    921    O   1     1       1.301   3.891  10.962  0.00  0.00             0
ATOM    922    O   1     1      -1.226   8.391  11.122  0.00  0.00             0
ATOM    923    O   1     1       0.201   6.211  10.855  0.00  0.00             0
ATOM    924    O   1     1      -2.481   1.808  10.784  0.00  0.00             0
ATOM    925    O   1     1       0.070   1.599  11.091  0.00  0.00             0
ATOM    926    O   1     1      -2.402   6.122  10.981  0.00  0.00             0
ATOM    927    O   1     1       1.571  -0.370   8.641  0.00  0.00             0
ATOM    928    O   1     1      -1.103   3.956   8.797  0.00  0.00             0
ATOM    929    O   1     1       7.501   7.134   6.799  0.00  0.00             0
ATOM    930    O   1     1      -0.127   2.463   6.604  0.00  0.00             0
ATOM    931    O   1     1       2.161   4.283   6.590  0.00  0.00             0
ATOM    932    O   1     1      -0.357  -0.355   6.539  0.00  0.00             0
ATOM    933    O   1     1       2.367   0.867   6.548  0.00  0.00             0
ATOM    934    O   1     1      -0.544   5.160   6.601  0.00  0.00             0
ATOM    935    H   1     1       0.804   7.712   8.854  0.00  0.00             0
ATOM    936    H   1     1      -1.759   3.272   9.049  0.00  0.00             0
ATOM    937    H   1     1       1.533   6.812   6.409  0.00  0.00             0
ATOM    938    H   1     1      -0.908   1.851   6.558  0.00  0.00             0
ATOM    939    H   1     1       2.520   4.107   5.810  0.00  0.00             0
ATOM    940    H   1     1      -0.317   8.368   5.764  0.00  0.00             0
ATOM    941    H   1     1      -0.498   5.492   5.706  0.00  0.00             0
ATOM    942    H   1     1       2.589   1.232   5.646  0.00  0.00             0
ATOM    943   Al   1     1       2.307   3.936   0.433  0.00  0.00             0
ATOM    944   Al   1     1      -0.301  -0.402   0.262  0.00  0.00             0
ATOM    945   Al   1     1      -0.191   5.437   0.551  0.00  0.00             0
ATOM    946   Al   1     1       2.273   1.087   0.417  0.00  0.00             0
ATOM    947   Si   1     1      -1.930   5.303   3.219  0.00  0.00             0
ATOM    948   Si   1     1       0.569   0.934   3.209  0.00  0.00             0
ATOM    949   Si   1     1       0.588   6.860   3.357  0.00  0.00             0
ATOM    950   Si   1     1       3.097   2.353   3.263  0.00  0.00             0
ATOM    951    O   1     1       3.432   5.190   1.542  0.00  0.00             0
ATOM    952    O   1     1       0.547   0.948   1.553  0.00  0.00             0
ATOM    953    O   1     1       2.912   2.447   1.571  0.00  0.00             0
ATOM    954    O   1     1       0.326   6.938   1.667  0.00  0.00             0
ATOM    955    O   1     1       3.277   3.818   3.637  0.00  0.00             0
ATOM    956    O   1     1       0.503   8.351   3.965  0.00  0.00             0
ATOM    957    O   1     1       1.994   6.141   3.407  0.00  0.00             0
ATOM    958    O   1     1      -0.720   1.736   3.581  0.00  0.00             0
ATOM    959    O   1     1       1.913   1.670   3.783  0.00  0.00             0
ATOM    960    O   1     1      -0.632   5.970   3.816  0.00  0.00             0
ATOM    961    O   1     1       3.139  -0.367   1.429  0.00  0.00             0
ATOM    962    O   1     1       0.711   3.969   1.517  0.00  0.00             0
ATOM    963    O   1     1       9.327   6.925  -0.480  0.00  0.00             0
ATOM    964    O   1     1       1.404   2.472  -0.533  0.00  0.00             0
ATOM    965    O   1     1       3.971   4.190  -0.737  0.00  0.00             0
ATOM    966    O   1     1       1.307  -0.231  -0.546  0.00  0.00             0
ATOM    967    O   1     1       3.842   0.848  -0.698  0.00  0.00             0
ATOM    968    O   1     1       1.490   5.459  -0.435  0.00  0.00             0
ATOM    969    H   1     1       2.827   7.695   2.083  0.00  0.00             0
ATOM    970    H   1     1       0.419   3.055   1.583  0.00  0.00             0
ATOM    971    H   1     1       4.087   7.219  -1.804  0.00  0.00             0
ATOM    972    H   1     1       0.492   2.696  -0.822  0.00  0.00             0
ATOM    973    H   1     1       3.953   3.599  -1.460  0.00  0.00             0
ATOM    974    H   1     1       1.795   8.458  -1.191  0.00  0.00             0
ATOM    975    H   1     1       2.189   5.934  -0.897  0.00  0.00             0
ATOM    976    H   1     1       4.062   0.905  -1.670  0.00  0.00             0
END
