# Supplementary material for: Competing Nuclear Quantum Effects and Hydrogen-Bond Jumps in Hydrated Kaolinite
Source: J Phys Chem Lett. 2023 Feb 6;14(6):1542–7. doi: 10.1021/acs.jpclett.2c03896 (PMC9940297; doi:10.1021/acs.jpclett.2c03896)
Supplement: Supplementary file 1 — jz2c03896_si_001.zip [file jz2c03896_si_001.zip › Clay_NQEs_HBond_Jumps_SI/silica-surface/QM/equil-2/init.20.pdb]

TITLE     Step:       20000  Bead:      20 positions{angstrom}  cell{angstrom}
CRYST1   10.307   17.884   76.812  91.93 105.05  89.80 P 1           1
ATOM      1   Al   1     1      -9.063   1.814  43.565  0.00  0.00             0
ATOM      2   Al   1     1      -6.461   6.300  43.476  0.00  0.00             0
ATOM      3   Al   1     1      -6.371   0.288  43.286  0.00  0.00             0
ATOM      4   Al   1     1      -8.955   4.852  43.469  0.00  0.00             0
ATOM      5   Si   1     1      -4.700   0.527  40.500  0.00  0.00             0
ATOM      6   Si   1     1      -7.292   4.952  40.734  0.00  0.00             0
ATOM      7   Si   1     1      -7.169  -1.097  40.578  0.00  0.00             0
ATOM      8   Si   1     1      -9.787   3.339  40.730  0.00  0.00             0
ATOM      9    O   1     1     -10.075   0.480  42.209  0.00  0.00             0
ATOM     10    O   1     1      -7.449   5.090  42.383  0.00  0.00             0
ATOM     11    O   1     1      -9.632   3.180  42.375  0.00  0.00             0
ATOM     12    O   1     1      -7.023  -1.231  42.147  0.00  0.00             0
ATOM     13    O   1     1      -9.817   1.849  40.119  0.00  0.00             0
ATOM     14    O   1     1      -7.168  -2.617  40.100  0.00  0.00             0
ATOM     15    O   1     1      -8.601  -0.364  40.304  0.00  0.00             0
ATOM     16    O   1     1      -6.029   4.123  40.303  0.00  0.00             0
ATOM     17    O   1     1      -8.610   4.179  40.252  0.00  0.00             0
ATOM     18    O   1     1      -6.029  -0.211  40.051  0.00  0.00             0
ATOM     19    O   1     1      -9.950   6.013  42.449  0.00  0.00             0
ATOM     20    O   1     1      -7.366   1.580  42.229  0.00  0.00             0
ATOM     21    O   1     1      -5.705  -1.301  44.257  0.00  0.00             0
ATOM     22    O   1     1      -8.117   3.289  44.462  0.00  0.00             0
ATOM     23    O   1     1     -10.587   1.581  44.547  0.00  0.00             0
ATOM     24    O   1     1      -8.160   6.054  44.633  0.00  0.00             0
ATOM     25    O   1     1     -10.660   5.008  44.581  0.00  0.00             0
ATOM     26    O   1     1      -8.046   0.433  44.431  0.00  0.00             0
ATOM     27    H   1     1      -9.242  -2.005  42.534  0.00  0.00             0
ATOM     28    H   1     1      -7.057   2.277  41.600  0.00  0.00             0
ATOM     29    H   1     1     -10.619  -1.773  45.171  0.00  0.00             0
ATOM     30    H   1     1      -7.149   3.278  44.328  0.00  0.00             0
ATOM     31    H   1     1     -10.840   1.856  45.517  0.00  0.00             0
ATOM     32    H   1     1      -7.978  -2.377  45.279  0.00  0.00             0
ATOM     33    H   1     1      -8.215  -0.520  44.770  0.00  0.00             0
ATOM     34    H   1     1     -10.760   4.778  45.549  0.00  0.00             0
ATOM     35   Al   1     1     -10.988   1.597  50.903  0.00  0.00             0
ATOM     36   Al   1     1      -8.213   5.958  50.895  0.00  0.00             0
ATOM     37   Al   1     1      -8.324   0.121  50.670  0.00  0.00             0
ATOM     38   Al   1     1     -10.842   4.698  50.863  0.00  0.00             0
ATOM     39   Si   1     1      -6.355   0.161  47.999  0.00  0.00             0
ATOM     40   Si   1     1      -9.134   4.708  48.161  0.00  0.00             0
ATOM     41   Si   1     1      -9.051  -1.253  47.963  0.00  0.00             0
ATOM     42   Si   1     1     -11.681   3.213  48.098  0.00  0.00             0
ATOM     43    O   1     1     -11.753   0.436  49.671  0.00  0.00             0
ATOM     44    O   1     1      -9.246   4.873  49.687  0.00  0.00             0
ATOM     45    O   1     1     -11.431   3.235  49.770  0.00  0.00             0
ATOM     46    O   1     1      -8.921  -1.280  49.667  0.00  0.00             0
ATOM     47    O   1     1     -11.548   1.778  47.490  0.00  0.00             0
ATOM     48    O   1     1      -9.312  -2.813  47.567  0.00  0.00             0
ATOM     49    O   1     1     -10.298  -0.530  47.650  0.00  0.00             0
ATOM     50    O   1     1      -7.891   3.748  47.885  0.00  0.00             0
ATOM     51    O   1     1     -10.436   4.091  47.680  0.00  0.00             0
ATOM     52    O   1     1      -7.823  -0.522  47.467  0.00  0.00             0
ATOM     53    O   1     1     -11.824   6.163  49.822  0.00  0.00             0
ATOM     54    O   1     1      -9.103   1.507  49.495  0.00  0.00             0
ATOM     55    O   1     1      -7.736  -1.541  51.912  0.00  0.00             0
ATOM     56    O   1     1     -10.045   3.120  52.099  0.00  0.00             0
ATOM     57    O   1     1     -12.594   1.548  51.836  0.00  0.00             0
ATOM     58    O   1     1      -9.838   6.019  51.959  0.00  0.00             0
ATOM     59    O   1     1     -12.526   4.743  51.946  0.00  0.00             0
ATOM     60    O   1     1      -9.989   0.394  51.952  0.00  0.00             0
ATOM     61    H   1     1     -11.387  -2.161  49.041  0.00  0.00             0
ATOM     62    H   1     1      -8.526   2.318  49.195  0.00  0.00             0
ATOM     63    H   1     1     -11.964  -1.033  52.496  0.00  0.00             0
ATOM     64    H   1     1     -10.109   3.240  52.915  0.00  0.00             0
ATOM     65    H   1     1     -13.490   1.524  52.257  0.00  0.00             0
ATOM     66    H   1     1      -9.932  -2.652  52.599  0.00  0.00             0
ATOM     67    H   1     1     -10.137   0.005  52.731  0.00  0.00             0
ATOM     68    H   1     1     -12.947   4.003  52.592  0.00  0.00             0
ATOM     69   Al   1     1      -8.969  10.634  43.629  0.00  0.00             0
ATOM     70   Al   1     1      -6.527  15.137  43.263  0.00  0.00             0
ATOM     71   Al   1     1      -6.346   9.348  43.357  0.00  0.00             0
ATOM     72   Al   1     1      -9.077  13.527  43.540  0.00  0.00             0
ATOM     73   Si   1     1      -4.578   9.370  40.665  0.00  0.00             0
ATOM     74   Si   1     1      -7.140  13.783  40.651  0.00  0.00             0
ATOM     75   Si   1     1      -7.226   7.928  40.727  0.00  0.00             0
ATOM     76   Si   1     1      -9.705  12.271  40.701  0.00  0.00             0
ATOM     77    O   1     1      -9.925   9.609  42.237  0.00  0.00             0
ATOM     78    O   1     1      -7.306  13.875  42.341  0.00  0.00             0
ATOM     79    O   1     1      -9.662  12.232  42.247  0.00  0.00             0
ATOM     80    O   1     1      -7.010   7.947  42.320  0.00  0.00             0
ATOM     81    O   1     1      -9.818  10.865  40.021  0.00  0.00             0
ATOM     82    O   1     1      -7.316   6.441  40.311  0.00  0.00             0
ATOM     83    O   1     1      -8.443   8.573  40.353  0.00  0.00             0
ATOM     84    O   1     1      -5.838  13.035  40.262  0.00  0.00             0
ATOM     85    O   1     1      -8.429  13.005  40.073  0.00  0.00             0
ATOM     86    O   1     1      -5.951   8.632  40.219  0.00  0.00             0
ATOM     87    O   1     1      -9.824  15.107  42.422  0.00  0.00             0
ATOM     88    O   1     1      -7.416  10.766  42.443  0.00  0.00             0
ATOM     89    O   1     1      -5.775   7.788  44.496  0.00  0.00             0
ATOM     90    O   1     1      -8.334  12.179  44.579  0.00  0.00             0
ATOM     91    O   1     1     -10.501  10.292  44.695  0.00  0.00             0
ATOM     92    O   1     1      -8.099  15.142  44.476  0.00  0.00             0
ATOM     93    O   1     1     -10.606  13.658  44.576  0.00  0.00             0
ATOM     94    O   1     1      -7.967   9.373  44.587  0.00  0.00             0
ATOM     95    H   1     1      -9.601   6.405  41.579  0.00  0.00             0
ATOM     96    H   1     1      -7.000  11.606  42.135  0.00  0.00             0
ATOM     97    H   1     1     -10.099   7.833  45.287  0.00  0.00             0
ATOM     98    H   1     1      -7.643  11.963  45.183  0.00  0.00             0
ATOM     99    H   1     1     -11.098  10.811  45.248  0.00  0.00             0
ATOM    100    H   1     1      -8.383   5.948  45.475  0.00  0.00             0
ATOM    101    H   1     1      -7.888   8.658  45.209  0.00  0.00             0
ATOM    102    H   1     1     -10.552  13.265  45.520  0.00  0.00             0
ATOM    103   Al   1     1     -10.731  10.585  50.875  0.00  0.00             0
ATOM    104   Al   1     1      -8.346  15.067  50.770  0.00  0.00             0
ATOM    105   Al   1     1      -8.214   8.960  50.752  0.00  0.00             0
ATOM    106   Al   1     1     -10.922  13.483  50.735  0.00  0.00             0
ATOM    107   Si   1     1      -6.451   9.153  47.708  0.00  0.00             0
ATOM    108   Si   1     1      -9.180  13.638  47.983  0.00  0.00             0
ATOM    109   Si   1     1      -8.940   7.584  47.909  0.00  0.00             0
ATOM    110   Si   1     1     -11.563  11.971  48.030  0.00  0.00             0
ATOM    111    O   1     1     -11.814   9.159  49.505  0.00  0.00             0
ATOM    112    O   1     1      -9.327  13.666  49.621  0.00  0.00             0
ATOM    113    O   1     1     -11.515  12.021  49.545  0.00  0.00             0
ATOM    114    O   1     1      -8.781   7.650  49.492  0.00  0.00             0
ATOM    115    O   1     1     -11.405  10.527  47.470  0.00  0.00             0
ATOM    116    O   1     1      -8.862   6.189  47.461  0.00  0.00             0
ATOM    117    O   1     1     -10.383   8.135  47.773  0.00  0.00             0
ATOM    118    O   1     1      -7.794  12.973  47.633  0.00  0.00             0
ATOM    119    O   1     1     -10.385  12.825  47.401  0.00  0.00             0
ATOM    120    O   1     1      -7.757   8.423  47.329  0.00  0.00             0
ATOM    121    O   1     1     -11.746  14.939  49.561  0.00  0.00             0
ATOM    122    O   1     1      -9.319  10.293  49.490  0.00  0.00             0
ATOM    123    O   1     1      -7.704   7.531  51.969  0.00  0.00             0
ATOM    124    O   1     1     -10.138  11.947  51.987  0.00  0.00             0
ATOM    125    O   1     1     -12.412  10.320  51.822  0.00  0.00             0
ATOM    126    O   1     1      -9.910  14.870  51.817  0.00  0.00             0
ATOM    127    O   1     1     -12.536  13.676  51.765  0.00  0.00             0
ATOM    128    O   1     1      -9.938   8.964  51.729  0.00  0.00             0
ATOM    129    H   1     1     -11.323   7.006  49.768  0.00  0.00             0
ATOM    130    H   1     1      -8.923  10.659  48.694  0.00  0.00             0
ATOM    131    H   1     1     -12.833   7.533  53.024  0.00  0.00             0
ATOM    132    H   1     1      -9.840  11.514  52.788  0.00  0.00             0
ATOM    133    H   1     1     -12.888  11.037  52.285  0.00  0.00             0
ATOM    134    H   1     1      -9.993   6.343  52.794  0.00  0.00             0
ATOM    135    H   1     1     -10.440   8.167  51.773  0.00  0.00             0
ATOM    136    H   1     1     -12.887  13.219  52.520  0.00  0.00             0
ATOM    137   Al   1     1      -3.844   1.753  43.507  0.00  0.00             0
ATOM    138   Al   1     1      -1.271   6.187  43.603  0.00  0.00             0
ATOM    139   Al   1     1      -1.221   0.258  43.433  0.00  0.00             0
ATOM    140   Al   1     1      -3.833   4.806  43.438  0.00  0.00             0
ATOM    141   Si   1     1       0.428   0.393  40.639  0.00  0.00             0
ATOM    142   Si   1     1      -2.192   4.837  40.835  0.00  0.00             0
ATOM    143   Si   1     1      -2.145  -1.153  40.587  0.00  0.00             0
ATOM    144   Si   1     1      -4.729   3.441  40.708  0.00  0.00             0
ATOM    145    O   1     1      -4.794   0.505  42.218  0.00  0.00             0
ATOM    146    O   1     1      -2.260   5.016  42.476  0.00  0.00             0
ATOM    147    O   1     1      -4.504   3.406  42.365  0.00  0.00             0
ATOM    148    O   1     1      -2.032  -1.193  42.187  0.00  0.00             0
ATOM    149    O   1     1      -4.756   2.001  40.282  0.00  0.00             0
ATOM    150    O   1     1      -2.120  -2.581  40.071  0.00  0.00             0
ATOM    151    O   1     1      -3.437  -0.339  40.257  0.00  0.00             0
ATOM    152    O   1     1      -0.812   3.994  40.431  0.00  0.00             0
ATOM    153    O   1     1      -3.344   4.088  40.256  0.00  0.00             0
ATOM    154    O   1     1      -0.943  -0.309  40.011  0.00  0.00             0
ATOM    155    O   1     1      -4.781   6.238  42.416  0.00  0.00             0
ATOM    156    O   1     1      -2.198   1.654  42.290  0.00  0.00             0
ATOM    157    O   1     1     -10.974  -1.346  44.450  0.00  0.00             0
ATOM    158    O   1     1      -3.040   3.335  44.455  0.00  0.00             0
ATOM    159    O   1     1      -5.415   1.684  44.451  0.00  0.00             0
ATOM    160    O   1     1      -2.923   6.139  44.676  0.00  0.00             0
ATOM    161    O   1     1      -5.479   4.915  44.542  0.00  0.00             0
ATOM    162    O   1     1      -2.906   0.450  44.356  0.00  0.00             0
ATOM    163    H   1     1      -4.326  -1.942  42.070  0.00  0.00             0
ATOM    164    H   1     1      -2.152   2.038  41.311  0.00  0.00             0
ATOM    165    H   1     1      -4.814  -1.681  44.405  0.00  0.00             0
ATOM    166    H   1     1      -2.361   3.053  44.936  0.00  0.00             0
ATOM    167    H   1     1      -5.951   2.027  45.206  0.00  0.00             0
ATOM    168    H   1     1      -3.049  -3.361  45.377  0.00  0.00             0
ATOM    169    H   1     1      -3.070  -0.455  44.704  0.00  0.00             0
ATOM    170    H   1     1      -5.437   4.446  45.343  0.00  0.00             0
ATOM    171   Al   1     1      -5.658   1.494  50.922  0.00  0.00             0
ATOM    172   Al   1     1      -3.048   6.104  50.793  0.00  0.00             0
ATOM    173   Al   1     1      -3.103  -0.187  50.620  0.00  0.00             0
ATOM    174   Al   1     1      -5.642   4.626  50.884  0.00  0.00             0
ATOM    175   Si   1     1      -1.345   0.300  47.986  0.00  0.00             0
ATOM    176   Si   1     1      -4.026   4.782  48.061  0.00  0.00             0
ATOM    177   Si   1     1      -3.783  -1.428  47.783  0.00  0.00             0
ATOM    178   Si   1     1      -6.515   3.100  48.111  0.00  0.00             0
ATOM    179    O   1     1      -6.602   0.183  49.671  0.00  0.00             0
ATOM    180    O   1     1      -4.123   4.946  49.575  0.00  0.00             0
ATOM    181    O   1     1      -6.252   2.981  49.729  0.00  0.00             0
ATOM    182    O   1     1      -3.682  -1.445  49.519  0.00  0.00             0
ATOM    183    O   1     1      -6.284   1.649  47.547  0.00  0.00             0
ATOM    184    O   1     1      -3.742  -2.815  47.184  0.00  0.00             0
ATOM    185    O   1     1      -5.129  -0.711  47.601  0.00  0.00             0
ATOM    186    O   1     1      -2.783   3.912  47.903  0.00  0.00             0
ATOM    187    O   1     1      -5.334   4.051  47.592  0.00  0.00             0
ATOM    188    O   1     1      -2.553  -0.520  47.470  0.00  0.00             0
ATOM    189    O   1     1      -6.598   5.873  49.871  0.00  0.00             0
ATOM    190    O   1     1      -3.900   1.425  49.712  0.00  0.00             0
ATOM    191    O   1     1     -12.638  -1.381  51.730  0.00  0.00             0
ATOM    192    O   1     1      -5.072   3.072  52.013  0.00  0.00             0
ATOM    193    O   1     1      -7.395   1.349  51.974  0.00  0.00             0
ATOM    194    O   1     1      -4.837   5.897  52.048  0.00  0.00             0
ATOM    195    O   1     1      -7.327   4.723  51.918  0.00  0.00             0
ATOM    196    O   1     1      -4.758   0.239  51.882  0.00  0.00             0
ATOM    197    H   1     1      -6.485  -1.969  49.609  0.00  0.00             0
ATOM    198    H   1     1      -3.989   2.393  49.211  0.00  0.00             0
ATOM    199    H   1     1      -7.199  -1.344  52.693  0.00  0.00             0
ATOM    200    H   1     1      -4.745   2.445  52.783  0.00  0.00             0
ATOM    201    H   1     1      -7.966   2.122  52.196  0.00  0.00             0
ATOM    202    H   1     1      -5.325  -2.412  52.132  0.00  0.00             0
ATOM    203    H   1     1      -4.530  -0.595  52.377  0.00  0.00             0
ATOM    204    H   1     1      -7.398   4.282  52.741  0.00  0.00             0
ATOM    205   Al   1     1      -3.677  10.859  43.366  0.00  0.00             0
ATOM    206   Al   1     1      -1.335  15.255  43.198  0.00  0.00             0
ATOM    207   Al   1     1      -1.327   9.115  43.539  0.00  0.00             0
ATOM    208   Al   1     1      -3.908  13.688  43.336  0.00  0.00             0
ATOM    209   Si   1     1       0.544   9.455  40.663  0.00  0.00             0
ATOM    210   Si   1     1      -1.954  13.819  40.473  0.00  0.00             0
ATOM    211   Si   1     1      -1.974   7.780  40.784  0.00  0.00             0
ATOM    212   Si   1     1      -4.515  12.322  40.541  0.00  0.00             0
ATOM    213    O   1     1      -4.684   9.535  42.273  0.00  0.00             0
ATOM    214    O   1     1      -2.197  13.939  42.222  0.00  0.00             0
ATOM    215    O   1     1      -4.430  12.261  42.155  0.00  0.00             0
ATOM    216    O   1     1      -1.774   7.743  42.369  0.00  0.00             0
ATOM    217    O   1     1      -4.550  10.799  40.178  0.00  0.00             0
ATOM    218    O   1     1      -1.988   6.316  40.283  0.00  0.00             0
ATOM    219    O   1     1      -3.346   8.447  40.397  0.00  0.00             0
ATOM    220    O   1     1      -0.731  13.103  40.386  0.00  0.00             0
ATOM    221    O   1     1      -3.203  13.001  40.025  0.00  0.00             0
ATOM    222    O   1     1      -0.791   8.573  40.297  0.00  0.00             0
ATOM    223    O   1     1      -4.698  15.006  42.253  0.00  0.00             0
ATOM    224    O   1     1      -2.226  10.575  42.313  0.00  0.00             0
ATOM    225    O   1     1     -10.807   7.665  44.678  0.00  0.00             0
ATOM    226    O   1     1      -2.988  12.261  44.392  0.00  0.00             0
ATOM    227    O   1     1      -5.421  10.599  44.546  0.00  0.00             0
ATOM    228    O   1     1      -2.868  15.045  44.472  0.00  0.00             0
ATOM    229    O   1     1      -5.359  13.770  44.557  0.00  0.00             0
ATOM    230    O   1     1      -2.873   9.376  44.505  0.00  0.00             0
ATOM    231    H   1     1      -4.513   7.164  42.165  0.00  0.00             0
ATOM    232    H   1     1      -1.761  10.994  41.661  0.00  0.00             0
ATOM    233    H   1     1      -4.843   7.841  44.822  0.00  0.00             0
ATOM    234    H   1     1      -2.101  12.612  44.390  0.00  0.00             0
ATOM    235    H   1     1      -5.323  10.489  45.513  0.00  0.00             0
ATOM    236    H   1     1      -3.134   5.837  45.455  0.00  0.00             0
ATOM    237    H   1     1      -2.998   9.022  45.408  0.00  0.00             0
ATOM    238    H   1     1      -5.575  13.348  45.491  0.00  0.00             0
ATOM    239   Al   1     1      -5.658  10.431  50.483  0.00  0.00             0
ATOM    240   Al   1     1      -3.105  14.925  50.631  0.00  0.00             0
ATOM    241   Al   1     1      -3.078   9.089  50.755  0.00  0.00             0
ATOM    242   Al   1     1      -5.715  13.511  50.652  0.00  0.00             0
ATOM    243   Si   1     1      -1.316   9.055  47.921  0.00  0.00             0
ATOM    244   Si   1     1      -3.884  13.576  47.789  0.00  0.00             0
ATOM    245   Si   1     1      -3.884   7.672  47.909  0.00  0.00             0
ATOM    246   Si   1     1      -6.485  12.180  47.918  0.00  0.00             0
ATOM    247    O   1     1      -6.631   9.305  49.459  0.00  0.00             0
ATOM    248    O   1     1      -3.997  13.724  49.388  0.00  0.00             0
ATOM    249    O   1     1      -6.185  11.976  49.558  0.00  0.00             0
ATOM    250    O   1     1      -3.815   7.617  49.590  0.00  0.00             0
ATOM    251    O   1     1      -6.409  10.726  47.354  0.00  0.00             0
ATOM    252    O   1     1      -3.924   6.176  47.353  0.00  0.00             0
ATOM    253    O   1     1      -5.163   8.418  47.567  0.00  0.00             0
ATOM    254    O   1     1      -2.651  12.666  47.564  0.00  0.00             0
ATOM    255    O   1     1      -5.225  13.055  47.338  0.00  0.00             0
ATOM    256    O   1     1      -2.655   8.507  47.434  0.00  0.00             0
ATOM    257    O   1     1      -6.556  14.963  49.653  0.00  0.00             0
ATOM    258    O   1     1      -3.975  10.522  49.587  0.00  0.00             0
ATOM    259    O   1     1     -12.882   7.687  52.050  0.00  0.00             0
ATOM    260    O   1     1      -4.970  12.214  51.743  0.00  0.00             0
ATOM    261    O   1     1      -7.367  10.330  51.709  0.00  0.00             0
ATOM    262    O   1     1      -4.707  14.929  51.688  0.00  0.00             0
ATOM    263    O   1     1      -7.397  13.542  51.473  0.00  0.00             0
ATOM    264    O   1     1      -4.852   9.194  51.714  0.00  0.00             0
ATOM    265    H   1     1      -6.235   6.793  49.675  0.00  0.00             0
ATOM    266    H   1     1      -3.435  11.197  49.525  0.00  0.00             0
ATOM    267    H   1     1      -7.190   7.507  52.734  0.00  0.00             0
ATOM    268    H   1     1      -4.858  12.151  52.727  0.00  0.00             0
ATOM    269    H   1     1      -7.529  10.991  52.182  0.00  0.00             0
ATOM    270    H   1     1      -4.562   6.189  53.008  0.00  0.00             0
ATOM    271    H   1     1      -4.987   8.351  52.387  0.00  0.00             0
ATOM    272    H   1     1      -8.033  12.857  51.155  0.00  0.00             0
ATOM    273    O   1     1      -9.228   0.766  31.754  0.00  0.00             0
ATOM    274    H   1     1      -8.985   0.038  31.202  0.00  0.00             0
ATOM    275    H   1     1       1.545   1.524  31.510  0.00  0.00             0
ATOM    276    O   1     1      -7.555   2.883  31.119  0.00  0.00             0
ATOM    277    H   1     1      -6.554   3.291  31.288  0.00  0.00             0
ATOM    278    H   1     1       2.455   3.341  31.777  0.00  0.00             0
ATOM    279    O   1     1       4.944   6.859  30.208  0.00  0.00             0
ATOM    280    H   1     1      -4.589   6.900  29.751  0.00  0.00             0
ATOM    281    H   1     1       4.754   7.625  30.346  0.00  0.00             0
ATOM    282    O   1     1      -2.971   9.700  28.387  0.00  0.00             0
ATOM    283    H   1     1      -3.014   8.707  28.508  0.00  0.00             0
ATOM    284    H   1     1       8.207   9.975  28.665  0.00  0.00             0
ATOM    285    O   1     1      -5.700  10.264  29.767  0.00  0.00             0
ATOM    286    H   1     1      -4.803   9.997  29.253  0.00  0.00             0
ATOM    287    H   1     1       4.829  10.895  30.369  0.00  0.00             0
ATOM    288    O   1     1     -11.744  18.003  31.768  0.00  0.00             0
ATOM    289    H   1     1     -10.769  18.276  31.824  0.00  0.00             0
ATOM    290    H   1     1      -1.899  18.762  31.349  0.00  0.00             0
ATOM    291    O   1     1      -4.475   0.595  30.469  0.00  0.00             0
ATOM    292    H   1     1      -4.144   1.084  29.788  0.00  0.00             0
ATOM    293    H   1     1      -4.019   0.993  31.269  0.00  0.00             0
ATOM    294    O   1     1      -4.918   4.288  30.849  0.00  0.00             0
ATOM    295    H   1     1      -4.566   3.835  29.950  0.00  0.00             0
ATOM    296    H   1     1      -4.740   5.263  30.741  0.00  0.00             0
ATOM    297    O   1     1      -2.959   6.875  28.438  0.00  0.00             0
ATOM    298    H   1     1      -2.615   7.055  27.557  0.00  0.00             0
ATOM    299    H   1     1      -2.295   6.348  28.904  0.00  0.00             0
ATOM    300    O   1     1      -0.244  11.447  29.600  0.00  0.00             0
ATOM    301    H   1     1       0.359  11.131  28.929  0.00  0.00             0
ATOM    302    H   1     1      -0.396  12.394  29.595  0.00  0.00             0
ATOM    303    O   1     1      -3.821  14.212  28.093  0.00  0.00             0
ATOM    304    H   1     1      -4.501  14.853  27.873  0.00  0.00             0
ATOM    305    H   1     1      -4.112  14.009  29.132  0.00  0.00             0
ATOM    306    O   1     1      -6.015  16.091  31.637  0.00  0.00             0
ATOM    307    H   1     1      -5.771  16.775  31.219  0.00  0.00             0
ATOM    308    H   1     1      -5.744  16.175  32.602  0.00  0.00             0
ATOM    309    O   1     1       0.238   3.895  30.186  0.00  0.00             0
ATOM    310    H   1     1      -0.216   3.371  29.617  0.00  0.00             0
ATOM    311    H   1     1       1.064   3.561  30.020  0.00  0.00             0
ATOM    312    O   1     1       3.631   4.544  26.493  0.00  0.00             0
ATOM    313    H   1     1       2.972   4.900  25.755  0.00  0.00             0
ATOM    314    H   1     1       3.675   5.148  27.350  0.00  0.00             0
ATOM    315    O   1     1      -0.432   6.526  29.712  0.00  0.00             0
ATOM    316    H   1     1      -0.004   5.753  29.830  0.00  0.00             0
ATOM    317    H   1     1      -0.341   7.026  30.587  0.00  0.00             0
ATOM    318    O   1     1       1.191  11.187  27.480  0.00  0.00             0
ATOM    319    H   1     1       0.613  10.673  26.841  0.00  0.00             0
ATOM    320    H   1     1       1.771  10.470  27.330  0.00  0.00             0
ATOM    321    O   1     1       2.017  11.434  31.124  0.00  0.00             0
ATOM    322    H   1     1       1.985  10.450  31.058  0.00  0.00             0
ATOM    323    H   1     1       1.210  11.700  30.465  0.00  0.00             0
ATOM    324    O   1     1      -1.755  15.098  31.762  0.00  0.00             0
ATOM    325    H   1     1      -1.612  16.077  31.556  0.00  0.00             0
ATOM    326    H   1     1      -2.494  14.817  31.237  0.00  0.00             0
ATOM    327    O   1     1      -9.373  17.363  34.332  0.00  0.00             0
ATOM    328    H   1     1      -9.472  17.772  33.529  0.00  0.00             0
ATOM    329    H   1     1       0.302  -0.129  34.893  0.00  0.00             0
ATOM    330    O   1     1      -8.450   4.402  33.328  0.00  0.00             0
ATOM    331    H   1     1      -7.860   4.447  34.282  0.00  0.00             0
ATOM    332    H   1     1       2.250   5.094  32.802  0.00  0.00             0
ATOM    333    O   1     1       2.437   6.334  31.456  0.00  0.00             0
ATOM    334    H   1     1      -7.317   6.192  30.622  0.00  0.00             0
ATOM    335    H   1     1       2.961   6.774  32.162  0.00  0.00             0
ATOM    336    O   1     1      -9.755  11.796  33.368  0.00  0.00             0
ATOM    337    H   1     1      -9.320  11.743  32.381  0.00  0.00             0
ATOM    338    H   1     1       0.453  12.763  33.521  0.00  0.00             0
ATOM    339    O   1     1       3.016  11.905  35.236  0.00  0.00             0
ATOM    340    H   1     1      -6.338  12.160  35.119  0.00  0.00             0
ATOM    341    H   1     1       2.589  12.509  34.466  0.00  0.00             0
ATOM    342    O   1     1     -10.380  14.627  33.889  0.00  0.00             0
ATOM    343    H   1     1     -10.800  14.618  33.099  0.00  0.00             0
ATOM    344    H   1     1       0.484  15.479  34.184  0.00  0.00             0
ATOM    345    O   1     1      -5.734  19.552  34.354  0.00  0.00             0
ATOM    346    H   1     1      -5.125  19.630  34.960  0.00  0.00             0
ATOM    347    H   1     1      -5.275   2.149  33.424  0.00  0.00             0
ATOM    348    O   1     1      -3.810   2.314  32.454  0.00  0.00             0
ATOM    349    H   1     1      -3.170   2.792  32.856  0.00  0.00             0
ATOM    350    H   1     1      -4.131   3.067  32.029  0.00  0.00             0
ATOM    351    O   1     1      -5.945   6.989  33.329  0.00  0.00             0
ATOM    352    H   1     1      -4.873   6.776  33.423  0.00  0.00             0
ATOM    353    H   1     1      -5.927   7.844  33.687  0.00  0.00             0
ATOM    354    O   1     1      -5.678   9.713  34.033  0.00  0.00             0
ATOM    355    H   1     1      -4.996   9.917  34.729  0.00  0.00             0
ATOM    356    H   1     1      -6.539  10.007  34.315  0.00  0.00             0
ATOM    357    O   1     1      -4.238  11.505  32.290  0.00  0.00             0
ATOM    358    H   1     1      -4.807  10.890  32.708  0.00  0.00             0
ATOM    359    H   1     1      -3.460  11.095  32.508  0.00  0.00             0
ATOM    360    O   1     1      -6.300  16.831  34.376  0.00  0.00             0
ATOM    361    H   1     1      -5.993  17.688  34.749  0.00  0.00             0
ATOM    362    H   1     1      -7.142  16.940  34.180  0.00  0.00             0
ATOM    363    O   1     1      -2.521  17.705  34.327  0.00  0.00             0
ATOM    364    H   1     1      -2.170  17.095  34.963  0.00  0.00             0
ATOM    365    H   1     1      -2.239  -0.293  33.457  0.00  0.00             0
ATOM    366    O   1     1      -1.028   3.807  32.762  0.00  0.00             0
ATOM    367    H   1     1      -0.604   3.368  31.907  0.00  0.00             0
ATOM    368    H   1     1      -0.452   3.939  33.612  0.00  0.00             0
ATOM    369    O   1     1      -3.166   6.141  32.786  0.00  0.00             0
ATOM    370    H   1     1      -2.635   5.287  33.030  0.00  0.00             0
ATOM    371    H   1     1      -2.440   6.713  32.429  0.00  0.00             0
ATOM    372    O   1     1      -1.117   7.827  32.236  0.00  0.00             0
ATOM    373    H   1     1      -0.657   7.506  32.982  0.00  0.00             0
ATOM    374    H   1     1      -1.474   8.728  32.477  0.00  0.00             0
ATOM    375    O   1     1      -2.067  10.317  33.240  0.00  0.00             0
ATOM    376    H   1     1      -1.295  10.933  33.413  0.00  0.00             0
ATOM    377    H   1     1      -2.254   9.936  34.199  0.00  0.00             0
ATOM    378    O   1     1      -4.324  13.838  30.597  0.00  0.00             0
ATOM    379    H   1     1      -4.290  12.975  31.134  0.00  0.00             0
ATOM    380    H   1     1      -5.106  14.341  30.806  0.00  0.00             0
ATOM    381    O   1     1     -10.488  -0.341  37.396  0.00  0.00             0
ATOM    382    H   1     1      -9.543   0.030  37.514  0.00  0.00             0
ATOM    383    H   1     1      -0.438  -0.370  38.489  0.00  0.00             0
ATOM    384    O   1     1     -10.609   1.801  35.594  0.00  0.00             0
ATOM    385    H   1     1     -10.562   1.244  36.431  0.00  0.00             0
ATOM    386    H   1     1       0.570   2.232  35.825  0.00  0.00             0
ATOM    387    O   1     1       0.152   6.350  34.801  0.00  0.00             0
ATOM    388    H   1     1      -9.309   6.029  34.317  0.00  0.00             0
ATOM    389    H   1     1       0.420   7.290  34.880  0.00  0.00             0
ATOM    390    O   1     1      -9.183   9.318  34.867  0.00  0.00             0
ATOM    391    H   1     1      -9.308  10.107  34.340  0.00  0.00             0
ATOM    392    H   1     1       1.522   9.654  35.588  0.00  0.00             0
ATOM    393    O   1     1      -9.038  11.030  37.290  0.00  0.00             0
ATOM    394    H   1     1      -8.275  11.450  36.872  0.00  0.00             0
ATOM    395    H   1     1       1.288  11.198  38.157  0.00  0.00             0
ATOM    396    O   1     1     -11.636  15.665  35.935  0.00  0.00             0
ATOM    397    H   1     1     -11.286  15.245  35.212  0.00  0.00             0
ATOM    398    H   1     1      -0.817  16.201  36.301  0.00  0.00             0
ATOM    399    O   1     1      -7.963   0.571  37.531  0.00  0.00             0
ATOM    400    H   1     1      -7.190   0.007  37.286  0.00  0.00             0
ATOM    401    H   1     1      -7.769   1.350  37.051  0.00  0.00             0
ATOM    402    O   1     1      -7.891   2.951  35.844  0.00  0.00             0
ATOM    403    H   1     1      -7.471   2.612  35.038  0.00  0.00             0
ATOM    404    H   1     1      -7.279   3.619  36.027  0.00  0.00             0
ATOM    405    O   1     1      -6.306   5.527  35.782  0.00  0.00             0
ATOM    406    H   1     1      -5.956   5.729  34.798  0.00  0.00             0
ATOM    407    H   1     1      -5.688   6.046  36.377  0.00  0.00             0
ATOM    408    O   1     1      -4.673   6.650  37.901  0.00  0.00             0
ATOM    409    H   1     1      -4.709   7.504  38.241  0.00  0.00             0
ATOM    410    H   1     1      -3.835   6.551  37.807  0.00  0.00             0
ATOM    411    O   1     1      -5.027  12.975  34.890  0.00  0.00             0
ATOM    412    H   1     1      -4.814  12.583  34.118  0.00  0.00             0
ATOM    413    H   1     1      -4.348  13.118  35.487  0.00  0.00             0
ATOM    414    O   1     1      -5.385  16.923  36.869  0.00  0.00             0
ATOM    415    H   1     1      -5.760  16.392  36.221  0.00  0.00             0
ATOM    416    H   1     1      -4.771  17.481  36.673  0.00  0.00             0
ATOM    417    O   1     1      -3.868   1.054  36.397  0.00  0.00             0
ATOM    418    H   1     1      -3.529   0.661  35.369  0.00  0.00             0
ATOM    419    H   1     1      -3.486   1.967  36.559  0.00  0.00             0
ATOM    420    O   1     1      -2.629   3.592  35.397  0.00  0.00             0
ATOM    421    H   1     1      -1.691   3.270  35.260  0.00  0.00             0
ATOM    422    H   1     1      -2.344   4.459  35.994  0.00  0.00             0
ATOM    423    O   1     1      -2.465   6.376  36.096  0.00  0.00             0
ATOM    424    H   1     1      -1.485   6.285  35.845  0.00  0.00             0
ATOM    425    H   1     1      -3.087   6.370  35.379  0.00  0.00             0
ATOM    426    O   1     1      -3.393   9.690  35.662  0.00  0.00             0
ATOM    427    H   1     1      -3.123   8.962  36.030  0.00  0.00             0
ATOM    428    H   1     1      -2.766  10.300  35.984  0.00  0.00             0
ATOM    429    O   1     1      -1.685  11.527  36.888  0.00  0.00             0
ATOM    430    H   1     1      -0.792  11.627  36.891  0.00  0.00             0
ATOM    431    H   1     1      -2.095  12.489  37.047  0.00  0.00             0
ATOM    432    O   1     1      -3.428  14.197  36.787  0.00  0.00             0
ATOM    433    H   1     1      -2.781  14.792  36.398  0.00  0.00             0
ATOM    434    H   1     1      -4.252  14.728  36.960  0.00  0.00             0
ATOM    435    O   1     1      -4.437   2.636  15.294  0.00  0.00             0
ATOM    436    H   1     1      -3.733   3.304  15.528  0.00  0.00             0
ATOM    437    H   1     1       5.093   2.977  15.853  0.00  0.00             0
ATOM    438    O   1     1      -5.093   4.804  13.633  0.00  0.00             0
ATOM    439    H   1     1      -4.941   3.892  13.814  0.00  0.00             0
ATOM    440    H   1     1       5.969   5.297  14.072  0.00  0.00             0
ATOM    441    O   1     1       7.031   6.760  17.149  0.00  0.00             0
ATOM    442    H   1     1      -3.781   6.018  17.868  0.00  0.00             0
ATOM    443    H   1     1       7.986   6.597  17.493  0.00  0.00             0
ATOM    444    O   1     1      -2.962  10.194  14.562  0.00  0.00             0
ATOM    445    H   1     1      -2.386   9.423  14.353  0.00  0.00             0
ATOM    446    H   1     1       7.816  10.847  14.135  0.00  0.00             0
ATOM    447    O   1     1       4.884  15.629  14.789  0.00  0.00             0
ATOM    448    H   1     1      -4.563  15.134  14.717  0.00  0.00             0
ATOM    449    H   1     1       5.023  16.464  15.375  0.00  0.00             0
ATOM    450    O   1     1      -4.394  18.087  16.178  0.00  0.00             0
ATOM    451    H   1     1      -3.650  17.986  16.842  0.00  0.00             0
ATOM    452    H   1     1       5.903  18.852  15.746  0.00  0.00             0
ATOM    453    O   1     1      -1.889   3.753  16.135  0.00  0.00             0
ATOM    454    H   1     1      -0.941   3.439  16.043  0.00  0.00             0
ATOM    455    H   1     1      -1.938   4.341  15.340  0.00  0.00             0
ATOM    456    O   1     1      -2.789   5.868  14.719  0.00  0.00             0
ATOM    457    H   1     1      -3.064   6.318  15.641  0.00  0.00             0
ATOM    458    H   1     1      -2.240   6.563  14.509  0.00  0.00             0
ATOM    459    O   1     1       2.169   6.708  16.797  0.00  0.00             0
ATOM    460    H   1     1       2.588   7.588  16.520  0.00  0.00             0
ATOM    461    H   1     1       2.059   6.096  16.031  0.00  0.00             0
ATOM    462    O   1     1      -0.548   7.560  14.137  0.00  0.00             0
ATOM    463    H   1     1       0.286   8.125  13.911  0.00  0.00             0
ATOM    464    H   1     1      -0.307   6.982  15.070  0.00  0.00             0
ATOM    465    O   1     1      -2.851  14.374  14.563  0.00  0.00             0
ATOM    466    H   1     1      -2.257  13.889  14.113  0.00  0.00             0
ATOM    467    H   1     1      -2.394  15.333  14.118  0.00  0.00             0
ATOM    468    O   1     1      -0.861  16.505  14.937  0.00  0.00             0
ATOM    469    H   1     1      -0.213  17.113  14.678  0.00  0.00             0
ATOM    470    H   1     1      -0.429  15.860  15.535  0.00  0.00             0
ATOM    471    O   1     1       0.519   0.878  17.653  0.00  0.00             0
ATOM    472    H   1     1       1.043   0.931  16.735  0.00  0.00             0
ATOM    473    H   1     1       0.993   1.413  18.323  0.00  0.00             0
ATOM    474    O   1     1       2.368   4.682  14.569  0.00  0.00             0
ATOM    475    H   1     1       3.403   4.794  14.230  0.00  0.00             0
ATOM    476    H   1     1       1.820   4.815  13.896  0.00  0.00             0
ATOM    477    O   1     1       1.881   8.639  13.590  0.00  0.00             0
ATOM    478    H   1     1       2.674   8.276  13.117  0.00  0.00             0
ATOM    479    H   1     1       2.139   9.217  14.383  0.00  0.00             0
ATOM    480    O   1     1      -0.993  11.980  13.481  0.00  0.00             0
ATOM    481    H   1     1      -0.242  11.983  14.319  0.00  0.00             0
ATOM    482    H   1     1      -0.675  11.423  12.846  0.00  0.00             0
ATOM    483    O   1     1       3.067  13.842  15.588  0.00  0.00             0
ATOM    484    H   1     1       3.332  14.659  15.307  0.00  0.00             0
ATOM    485    H   1     1       2.623  14.357  16.058  0.00  0.00             0
ATOM    486    O   1     1       1.444  17.833  13.660  0.00  0.00             0
ATOM    487    H   1     1       2.306  17.340  13.588  0.00  0.00             0
ATOM    488    H   1     1       1.556  18.383  14.524  0.00  0.00             0
ATOM    489    O   1     1      -6.710  20.530  17.511  0.00  0.00             0
ATOM    490    H   1     1      -6.052  20.233  18.060  0.00  0.00             0
ATOM    491    H   1     1       3.157   3.441  18.075  0.00  0.00             0
ATOM    492    O   1     1      -3.971   4.811  19.389  0.00  0.00             0
ATOM    493    H   1     1      -4.793   5.097  19.118  0.00  0.00             0
ATOM    494    H   1     1       6.264   3.875  19.048  0.00  0.00             0
ATOM    495    O   1     1       5.150   8.251  18.268  0.00  0.00             0
ATOM    496    H   1     1      -4.263   7.762  18.050  0.00  0.00             0
ATOM    497    H   1     1       5.057   8.816  17.445  0.00  0.00             0
ATOM    498    O   1     1      -5.108   9.814  16.384  0.00  0.00             0
ATOM    499    H   1     1      -4.139   9.797  15.766  0.00  0.00             0
ATOM    500    H   1     1       5.410  10.874  16.559  0.00  0.00             0
ATOM    501    O   1     1      -5.143  12.472  17.209  0.00  0.00             0
ATOM    502    H   1     1      -5.975  12.663  16.668  0.00  0.00             0
ATOM    503    H   1     1       5.244  13.034  17.926  0.00  0.00             0
ATOM    504    O   1     1      -7.113  17.663  17.406  0.00  0.00             0
ATOM    505    H   1     1      -6.322  18.003  17.093  0.00  0.00             0
ATOM    506    H   1     1       2.809  18.476  17.908  0.00  0.00             0
ATOM    507    O   1     1       1.148  20.444  19.765  0.00  0.00             0
ATOM    508    H   1     1       1.654  20.609  20.600  0.00  0.00             0
ATOM    509    H   1     1       0.631   3.580  19.582  0.00  0.00             0
ATOM    510    O   1     1       0.385   5.203  19.650  0.00  0.00             0
ATOM    511    H   1     1       0.237   5.597  18.807  0.00  0.00             0
ATOM    512    H   1     1      -0.520   5.304  20.057  0.00  0.00             0
ATOM    513    O   1     1      -0.570   7.167  17.778  0.00  0.00             0
ATOM    514    H   1     1       0.118   7.176  17.257  0.00  0.00             0
ATOM    515    H   1     1      -0.903   8.111  17.936  0.00  0.00             0
ATOM    516    O   1     1      -0.706   9.805  17.684  0.00  0.00             0
ATOM    517    H   1     1       0.216  10.308  17.562  0.00  0.00             0
ATOM    518    H   1     1      -1.346  10.361  17.433  0.00  0.00             0
ATOM    519    O   1     1      -2.659  12.492  16.769  0.00  0.00             0
ATOM    520    H   1     1      -2.938  13.007  16.003  0.00  0.00             0
ATOM    521    H   1     1      -3.555  12.274  16.925  0.00  0.00             0
ATOM    522    O   1     1      -1.854  17.488  17.380  0.00  0.00             0
ATOM    523    H   1     1      -1.620  16.930  16.463  0.00  0.00             0
ATOM    524    H   1     1      -0.921  17.956  17.647  0.00  0.00             0
ATOM    525    O   1     1       4.146  16.443  22.164  0.00  0.00             0
ATOM    526    H   1     1       4.337  17.107  22.837  0.00  0.00             0
ATOM    527    H   1     1       3.104  -1.671  22.293  0.00  0.00             0
ATOM    528    O   1     1       1.642   2.005  15.360  0.00  0.00             0
ATOM    529    H   1     1       1.577   2.674  14.703  0.00  0.00             0
ATOM    530    H   1     1       2.550   2.080  15.963  0.00  0.00             0
ATOM    531    O   1     1       3.633   5.419  18.869  0.00  0.00             0
ATOM    532    H   1     1       3.350   5.917  18.121  0.00  0.00             0
ATOM    533    H   1     1       3.148   5.770  19.832  0.00  0.00             0
ATOM    534    O   1     1       2.722   9.149  16.239  0.00  0.00             0
ATOM    535    H   1     1       3.591   9.313  16.227  0.00  0.00             0
ATOM    536    H   1     1       2.435   9.890  16.987  0.00  0.00             0
ATOM    537    O   1     1       0.605  12.466  15.687  0.00  0.00             0
ATOM    538    H   1     1      -0.112  12.890  15.986  0.00  0.00             0
ATOM    539    H   1     1       1.376  13.000  15.897  0.00  0.00             0
ATOM    540    O   1     1       1.292  15.462  17.075  0.00  0.00             0
ATOM    541    H   1     1       1.934  16.172  16.978  0.00  0.00             0
ATOM    542    H   1     1       0.824  15.547  17.890  0.00  0.00             0
ATOM    543    O   1     1      -3.675   0.306  22.834  0.00  0.00             0
ATOM    544    H   1     1      -3.228   1.062  22.425  0.00  0.00             0
ATOM    545    H   1     1       6.594   0.541  23.701  0.00  0.00             0
ATOM    546    O   1     1      -5.985   6.446  23.164  0.00  0.00             0
ATOM    547    H   1     1      -6.804   6.214  22.669  0.00  0.00             0
ATOM    548    H   1     1       4.664   6.936  22.384  0.00  0.00             0
ATOM    549    O   1     1       5.637   7.855  21.122  0.00  0.00             0
ATOM    550    H   1     1      -4.643   8.247  20.227  0.00  0.00             0
ATOM    551    H   1     1       6.050   8.471  21.775  0.00  0.00             0
ATOM    552    O   1     1      -4.131  10.413  22.591  0.00  0.00             0
ATOM    553    H   1     1      -3.517  11.150  22.195  0.00  0.00             0
ATOM    554    H   1     1       5.194  10.594  22.463  0.00  0.00             0
ATOM    555    O   1     1       5.147  14.114  19.544  0.00  0.00             0
ATOM    556    H   1     1      -5.524  14.907  19.473  0.00  0.00             0
ATOM    557    H   1     1       5.640  13.886  20.462  0.00  0.00             0
ATOM    558    O   1     1      -5.437  17.019  19.465  0.00  0.00             0
ATOM    559    H   1     1      -6.191  16.877  18.800  0.00  0.00             0
ATOM    560    H   1     1       4.365  16.869  20.390  0.00  0.00             0
ATOM    561    O   1     1      -4.434   1.847  18.946  0.00  0.00             0
ATOM    562    H   1     1      -3.509   1.681  18.695  0.00  0.00             0
ATOM    563    H   1     1      -4.931   0.824  18.981  0.00  0.00             0
ATOM    564    O   1     1      -1.964   5.401  21.058  0.00  0.00             0
ATOM    565    H   1     1      -2.677   5.471  20.492  0.00  0.00             0
ATOM    566    H   1     1      -2.028   6.236  21.596  0.00  0.00             0
ATOM    567    O   1     1      -1.417   8.048  22.209  0.00  0.00             0
ATOM    568    H   1     1      -1.554   8.686  22.952  0.00  0.00             0
ATOM    569    H   1     1      -0.744   8.619  21.521  0.00  0.00             0
ATOM    570    O   1     1       0.011   9.688  20.620  0.00  0.00             0
ATOM    571    H   1     1      -0.212   9.603  19.697  0.00  0.00             0
ATOM    572    H   1     1       0.929   9.327  20.706  0.00  0.00             0
ATOM    573    O   1     1      -1.462  13.718  19.355  0.00  0.00             0
ATOM    574    H   1     1      -2.019  13.285  18.718  0.00  0.00             0
ATOM    575    H   1     1      -1.823  14.640  19.378  0.00  0.00             0
ATOM    576    O   1     1      -2.567  16.343  19.777  0.00  0.00             0
ATOM    577    H   1     1      -2.576  16.919  19.107  0.00  0.00             0
ATOM    578    H   1     1      -3.493  16.518  19.925  0.00  0.00             0
ATOM    579    O   1     1       2.479   3.170  21.961  0.00  0.00             0
ATOM    580    H   1     1       3.320   3.208  22.277  0.00  0.00             0
ATOM    581    H   1     1       2.409   4.061  21.770  0.00  0.00             0
ATOM    582    O   1     1       2.213   6.036  21.250  0.00  0.00             0
ATOM    583    H   1     1       1.839   6.549  21.950  0.00  0.00             0
ATOM    584    H   1     1       1.568   5.768  20.508  0.00  0.00             0
ATOM    585    O   1     1       3.136   9.002  20.428  0.00  0.00             0
ATOM    586    H   1     1       3.347   8.972  21.347  0.00  0.00             0
ATOM    587    H   1     1       3.969   8.470  20.217  0.00  0.00             0
ATOM    588    O   1     1       2.122  10.587  18.199  0.00  0.00             0
ATOM    589    H   1     1       2.627  10.136  18.962  0.00  0.00             0
ATOM    590    H   1     1       2.394  11.470  18.404  0.00  0.00             0
ATOM    591    O   1     1       2.880  12.677  19.963  0.00  0.00             0
ATOM    592    H   1     1       3.693  13.367  19.674  0.00  0.00             0
ATOM    593    H   1     1       2.160  13.043  19.941  0.00  0.00             0
ATOM    594    O   1     1       0.883  14.871  19.792  0.00  0.00             0
ATOM    595    H   1     1       0.779  15.816  20.251  0.00  0.00             0
ATOM    596    H   1     1      -0.095  14.540  19.665  0.00  0.00             0
ATOM    597    O   1     1      -6.722  -0.088  25.661  0.00  0.00             0
ATOM    598    H   1     1      -5.738   0.034  25.758  0.00  0.00             0
ATOM    599    H   1     1       3.066   0.727  26.052  0.00  0.00             0
ATOM    600    O   1     1      -7.924   2.164  26.862  0.00  0.00             0
ATOM    601    H   1     1      -7.465   3.086  26.788  0.00  0.00             0
ATOM    602    H   1     1       2.674   1.597  27.745  0.00  0.00             0
ATOM    603    O   1     1       2.613   9.426  23.374  0.00  0.00             0
ATOM    604    H   1     1      -7.080   8.991  23.932  0.00  0.00             0
ATOM    605    H   1     1       2.927  10.313  22.970  0.00  0.00             0
ATOM    606    O   1     1      -4.873  13.892  24.885  0.00  0.00             0
ATOM    607    H   1     1      -4.358  13.218  25.427  0.00  0.00             0
ATOM    608    H   1     1       5.427  13.544  23.872  0.00  0.00             0
ATOM    609    O   1     1       6.011  14.205  21.967  0.00  0.00             0
ATOM    610    H   1     1      -4.811  15.174  21.839  0.00  0.00             0
ATOM    611    H   1     1       6.631  14.603  22.568  0.00  0.00             0
ATOM    612    O   1     1      -8.897  16.464  25.661  0.00  0.00             0
ATOM    613    H   1     1      -8.924  15.415  25.781  0.00  0.00             0
ATOM    614    H   1     1       2.361  16.608  25.651  0.00  0.00             0
ATOM    615    O   1     1      -2.507   2.988  22.338  0.00  0.00             0
ATOM    616    H   1     1      -1.658   2.752  22.710  0.00  0.00             0
ATOM    617    H   1     1      -2.256   3.676  21.535  0.00  0.00             0
ATOM    618    O   1     1      -3.562   4.909  24.017  0.00  0.00             0
ATOM    619    H   1     1      -3.170   4.592  23.340  0.00  0.00             0
ATOM    620    H   1     1      -4.511   5.225  23.771  0.00  0.00             0
ATOM    621    O   1     1      -5.463   9.088  25.419  0.00  0.00             0
ATOM    622    H   1     1      -5.045   9.879  25.425  0.00  0.00             0
ATOM    623    H   1     1      -4.924   8.340  25.082  0.00  0.00             0
ATOM    624    O   1     1      -1.772  11.690  21.406  0.00  0.00             0
ATOM    625    H   1     1      -1.511  12.496  21.042  0.00  0.00             0
ATOM    626    H   1     1      -1.149  11.188  21.102  0.00  0.00             0
ATOM    627    O   1     1      -1.929  15.912  22.541  0.00  0.00             0
ATOM    628    H   1     1      -2.472  16.587  22.789  0.00  0.00             0
ATOM    629    H   1     1      -1.923  16.169  21.587  0.00  0.00             0
ATOM    630    O   1     1       0.786  18.446  21.390  0.00  0.00             0
ATOM    631    H   1     1       0.857  19.077  20.834  0.00  0.00             0
ATOM    632    H   1     1       0.290  18.811  22.154  0.00  0.00             0
ATOM    633    O   1     1       0.016   2.564  23.294  0.00  0.00             0
ATOM    634    H   1     1       1.079   2.456  23.173  0.00  0.00             0
ATOM    635    H   1     1      -0.092   2.780  24.343  0.00  0.00             0
ATOM    636    O   1     1      -0.142   3.179  25.926  0.00  0.00             0
ATOM    637    H   1     1       0.677   2.665  26.327  0.00  0.00             0
ATOM    638    H   1     1       0.145   4.112  25.832  0.00  0.00             0
ATOM    639    O   1     1       1.018   7.368  23.498  0.00  0.00             0
ATOM    640    H   1     1       1.596   8.091  23.169  0.00  0.00             0
ATOM    641    H   1     1       0.061   7.658  23.032  0.00  0.00             0
ATOM    642    O   1     1       3.807  11.813  22.347  0.00  0.00             0
ATOM    643    H   1     1       3.464  12.262  21.501  0.00  0.00             0
ATOM    644    H   1     1       3.168  12.231  22.864  0.00  0.00             0
ATOM    645    O   1     1       1.809  12.991  23.578  0.00  0.00             0
ATOM    646    H   1     1       1.842  13.288  24.473  0.00  0.00             0
ATOM    647    H   1     1       1.226  13.662  23.195  0.00  0.00             0
ATOM    648    O   1     1       1.542  15.891  22.655  0.00  0.00             0
ATOM    649    H   1     1       1.314  15.854  23.504  0.00  0.00             0
ATOM    650    H   1     1       1.398  16.871  22.580  0.00  0.00             0
ATOM    651    O   1     1      -8.425  16.675  30.057  0.00  0.00             0
ATOM    652    H   1     1      -8.168  15.989  30.710  0.00  0.00             0
ATOM    653    H   1     1       2.460  -0.843  29.572  0.00  0.00             0
ATOM    654    O   1     1      -6.959   1.069  29.374  0.00  0.00             0
ATOM    655    H   1     1      -6.079   0.736  29.585  0.00  0.00             0
ATOM    656    H   1     1       3.014   1.682  30.155  0.00  0.00             0
ATOM    657    O   1     1       3.064   9.081  27.493  0.00  0.00             0
ATOM    658    H   1     1      -6.737   9.274  26.612  0.00  0.00             0
ATOM    659    H   1     1       3.635   9.496  28.248  0.00  0.00             0
ATOM    660    O   1     1      -4.472  11.716  26.904  0.00  0.00             0
ATOM    661    H   1     1      -4.158  12.558  27.371  0.00  0.00             0
ATOM    662    H   1     1       6.356  11.062  27.287  0.00  0.00             0
ATOM    663    O   1     1       1.704  13.887  26.376  0.00  0.00             0
ATOM    664    H   1     1      -7.681  13.967  26.640  0.00  0.00             0
ATOM    665    H   1     1       1.319  12.953  26.750  0.00  0.00             0
ATOM    666    O   1     1     -10.183  17.540  28.100  0.00  0.00             0
ATOM    667    H   1     1      -9.765  17.315  27.220  0.00  0.00             0
ATOM    668    H   1     1       0.547  17.218  28.871  0.00  0.00             0
ATOM    669    O   1     1      -3.748  20.565  28.851  0.00  0.00             0
ATOM    670    H   1     1      -2.767  20.472  28.811  0.00  0.00             0
ATOM    671    H   1     1      -4.023   3.025  27.897  0.00  0.00             0
ATOM    672    O   1     1      -4.294   3.614  26.235  0.00  0.00             0
ATOM    673    H   1     1      -5.205   3.986  26.170  0.00  0.00             0
ATOM    674    H   1     1      -4.099   3.902  25.273  0.00  0.00             0
ATOM    675    O   1     1      -3.340   7.113  25.532  0.00  0.00             0
ATOM    676    H   1     1      -3.353   6.139  24.964  0.00  0.00             0
ATOM    677    H   1     1      -2.650   7.872  25.110  0.00  0.00             0
ATOM    678    O   1     1      -2.301   9.525  24.341  0.00  0.00             0
ATOM    679    H   1     1      -1.405   9.990  24.310  0.00  0.00             0
ATOM    680    H   1     1      -2.896  10.070  23.829  0.00  0.00             0
ATOM    681    O   1     1      -6.098  15.204  26.988  0.00  0.00             0
ATOM    682    H   1     1      -6.077  14.705  25.979  0.00  0.00             0
ATOM    683    H   1     1      -6.583  16.117  26.766  0.00  0.00             0
ATOM    684    O   1     1      -3.800  18.345  25.593  0.00  0.00             0
ATOM    685    H   1     1      -3.293  17.801  25.999  0.00  0.00             0
ATOM    686    H   1     1      -3.715  19.145  26.183  0.00  0.00             0
ATOM    687    O   1     1      -1.012  19.834  28.326  0.00  0.00             0
ATOM    688    H   1     1      -0.829  18.971  28.149  0.00  0.00             0
ATOM    689    H   1     1      -1.033   2.466  27.530  0.00  0.00             0
ATOM    690    O   1     1       1.295   5.442  25.439  0.00  0.00             0
ATOM    691    H   1     1       1.268   5.900  24.705  0.00  0.00             0
ATOM    692    H   1     1       1.544   6.042  26.192  0.00  0.00             0
ATOM    693    O   1     1       1.451   6.947  27.624  0.00  0.00             0
ATOM    694    H   1     1       1.879   7.757  27.766  0.00  0.00             0
ATOM    695    H   1     1       0.699   6.877  28.319  0.00  0.00             0
ATOM    696    O   1     1      -0.249  11.165  24.835  0.00  0.00             0
ATOM    697    H   1     1       0.544  11.465  24.396  0.00  0.00             0
ATOM    698    H   1     1      -0.680  12.060  24.773  0.00  0.00             0
ATOM    699    O   1     1      -1.335  13.887  24.915  0.00  0.00             0
ATOM    700    H   1     1      -1.518  14.503  25.706  0.00  0.00             0
ATOM    701    H   1     1      -1.251  14.262  24.125  0.00  0.00             0
ATOM    702    O   1     1      -2.062  16.084  27.020  0.00  0.00             0
ATOM    703    H   1     1      -1.303  16.681  27.564  0.00  0.00             0
ATOM    704    H   1     1      -2.536  15.437  27.664  0.00  0.00             0
ATOM    705   Al   1     1       5.728  12.883   7.687  0.00  0.00             0
ATOM    706   Al   1     1       3.228   8.577   7.683  0.00  0.00             0
ATOM    707   Al   1     1       3.147  14.479   7.747  0.00  0.00             0
ATOM    708   Al   1     1       5.660   9.977   7.854  0.00  0.00             0
ATOM    709   Si   1     1       1.548  14.366  10.598  0.00  0.00             0
ATOM    710   Si   1     1       3.909   9.768  10.507  0.00  0.00             0
ATOM    711   Si   1     1       4.116  15.882  10.573  0.00  0.00             0
ATOM    712   Si   1     1       6.355  11.318  10.637  0.00  0.00             0
ATOM    713    O   1     1       6.752  14.162   8.892  0.00  0.00             0
ATOM    714    O   1     1       3.979   9.705   8.891  0.00  0.00             0
ATOM    715    O   1     1       6.168  11.382   8.996  0.00  0.00             0
ATOM    716    O   1     1       3.922  16.074   8.918  0.00  0.00             0
ATOM    717    O   1     1       6.373  12.872  11.100  0.00  0.00             0
ATOM    718    O   1     1       4.137  17.356  10.972  0.00  0.00             0
ATOM    719    O   1     1       5.423  15.230  10.858  0.00  0.00             0
ATOM    720    O   1     1       2.717  10.756  10.788  0.00  0.00             0
ATOM    721    O   1     1       5.189  10.453  11.169  0.00  0.00             0
ATOM    722    O   1     1       2.815  15.069  11.070  0.00  0.00             0
ATOM    723    O   1     1       6.498   8.662   8.884  0.00  0.00             0
ATOM    724    O   1     1       4.118  13.290   8.872  0.00  0.00             0
ATOM    725    O   1     1       2.501  15.888   6.705  0.00  0.00             0
ATOM    726    O   1     1       4.813  11.458   6.896  0.00  0.00             0
ATOM    727    O   1     1       7.487  12.842   6.947  0.00  0.00             0
ATOM    728    O   1     1       4.774   8.765   6.586  0.00  0.00             0
ATOM    729    O   1     1       7.215   9.923   6.759  0.00  0.00             0
ATOM    730    O   1     1       5.084  14.407   6.653  0.00  0.00             0
ATOM    731    H   1     1       5.935  17.127   8.814  0.00  0.00             0
ATOM    732    H   1     1       3.736  12.980   9.715  0.00  0.00             0
ATOM    733    H   1     1       6.678  15.646   7.169  0.00  0.00             0
ATOM    734    H   1     1       3.833  11.196   6.605  0.00  0.00             0
ATOM    735    H   1     1       7.918  11.905   7.102  0.00  0.00             0
ATOM    736    H   1     1       5.235  17.107   5.913  0.00  0.00             0
ATOM    737    H   1     1       5.219  14.417   5.721  0.00  0.00             0
ATOM    738    H   1     1       7.062  10.348   5.833  0.00  0.00             0
ATOM    739   Al   1     1       7.528  12.856   0.664  0.00  0.00             0
ATOM    740   Al   1     1       4.951   8.420   0.344  0.00  0.00             0
ATOM    741   Al   1     1       4.943  14.370   0.605  0.00  0.00             0
ATOM    742   Al   1     1       7.566   9.921   0.666  0.00  0.00             0
ATOM    743   Si   1     1       3.196  14.364   3.418  0.00  0.00             0
ATOM    744   Si   1     1       5.730   9.849   3.367  0.00  0.00             0
ATOM    745   Si   1     1       5.822  15.758   3.300  0.00  0.00             0
ATOM    746   Si   1     1       8.296  11.379   3.384  0.00  0.00             0
ATOM    747    O   1     1       8.481  14.209   1.766  0.00  0.00             0
ATOM    748    O   1     1       5.951   9.843   1.721  0.00  0.00             0
ATOM    749    O   1     1       8.267  11.493   1.774  0.00  0.00             0
ATOM    750    O   1     1       5.645  15.830   1.781  0.00  0.00             0
ATOM    751    O   1     1       8.295  12.853   3.878  0.00  0.00             0
ATOM    752    O   1     1       5.729  17.273   3.805  0.00  0.00             0
ATOM    753    O   1     1       7.109  15.029   3.639  0.00  0.00             0
ATOM    754    O   1     1       4.432  10.629   3.753  0.00  0.00             0
ATOM    755    O   1     1       7.035  10.545   3.869  0.00  0.00             0
ATOM    756    O   1     1       4.509  14.973   3.814  0.00  0.00             0
ATOM    757    O   1     1       8.448   8.522   1.741  0.00  0.00             0
ATOM    758    O   1     1       5.915  13.065   1.608  0.00  0.00             0
ATOM    759    O   1     1       4.242  15.831  -0.528  0.00  0.00             0
ATOM    760    O   1     1       6.743  11.464  -0.525  0.00  0.00             0
ATOM    761    O   1     1       9.142  12.996  -0.471  0.00  0.00             0
ATOM    762    O   1     1       6.581   8.530  -0.515  0.00  0.00             0
ATOM    763    O   1     1       9.135   9.791  -0.387  0.00  0.00             0
ATOM    764    O   1     1       6.664  14.419  -0.417  0.00  0.00             0
ATOM    765    H   1     1       8.194  16.424   1.592  0.00  0.00             0
ATOM    766    H   1     1       5.438  12.237   1.969  0.00  0.00             0
ATOM    767    H   1     1       8.739  15.771  -1.256  0.00  0.00             0
ATOM    768    H   1     1       6.681  11.550  -1.503  0.00  0.00             0
ATOM    769    H   1     1       8.974  13.222  -1.368  0.00  0.00             0
ATOM    770    H   1     1       6.613  17.520  -1.713  0.00  0.00             0
ATOM    771    H   1     1       6.776  15.426  -0.448  0.00  0.00             0
ATOM    772    H   1     1       9.774  10.628  -0.461  0.00  0.00             0
ATOM    773   Al   1     1       5.732   4.263   7.707  0.00  0.00             0
ATOM    774   Al   1     1       3.254  -0.406   7.741  0.00  0.00             0
ATOM    775   Al   1     1       3.051   5.551   7.816  0.00  0.00             0
ATOM    776   Al   1     1       5.791   1.201   7.653  0.00  0.00             0
ATOM    777   Si   1     1       1.363   5.294  10.460  0.00  0.00             0
ATOM    778   Si   1     1       3.933   1.024  10.522  0.00  0.00             0
ATOM    779   Si   1     1       3.886   6.803  10.541  0.00  0.00             0
ATOM    780   Si   1     1       6.513   2.519  10.519  0.00  0.00             0
ATOM    781    O   1     1       6.680   5.337   8.813  0.00  0.00             0
ATOM    782    O   1     1       4.108   0.922   8.917  0.00  0.00             0
ATOM    783    O   1     1       6.306   2.521   8.922  0.00  0.00             0
ATOM    784    O   1     1       3.690   6.965   8.919  0.00  0.00             0
ATOM    785    O   1     1       6.599   4.035  10.971  0.00  0.00             0
ATOM    786    O   1     1       3.728   8.268  11.122  0.00  0.00             0
ATOM    787    O   1     1       5.306   6.290  10.687  0.00  0.00             0
ATOM    788    O   1     1       2.647   1.664  10.778  0.00  0.00             0
ATOM    789    O   1     1       5.151   1.876  10.967  0.00  0.00             0
ATOM    790    O   1     1       2.722   5.929  10.957  0.00  0.00             0
ATOM    791    O   1     1       6.674  -0.278   8.839  0.00  0.00             0
ATOM    792    O   1     1       3.999   4.175   8.653  0.00  0.00             0
ATOM    793    O   1     1       2.305   7.167   6.695  0.00  0.00             0
ATOM    794    O   1     1       4.877   2.570   6.627  0.00  0.00             0
ATOM    795    O   1     1       7.234   4.260   6.632  0.00  0.00             0
ATOM    796    O   1     1       5.015  -0.208   6.727  0.00  0.00             0
ATOM    797    O   1     1       7.431   1.113   6.805  0.00  0.00             0
ATOM    798    O   1     1       4.742   5.488   6.570  0.00  0.00             0
ATOM    799    H   1     1       6.195   7.958   9.430  0.00  0.00             0
ATOM    800    H   1     1       3.357   3.355   8.799  0.00  0.00             0
ATOM    801    H   1     1       6.494   7.255   6.785  0.00  0.00             0
ATOM    802    H   1     1       3.832   2.461   6.647  0.00  0.00             0
ATOM    803    H   1     1       7.613   3.290   6.472  0.00  0.00             0
ATOM    804    H   1     1       5.095   8.524   5.638  0.00  0.00             0
ATOM    805    H   1     1       4.287   5.848   5.766  0.00  0.00             0
ATOM    806    H   1     1       7.311   0.665   5.997  0.00  0.00             0
ATOM    807   Al   1     1       7.575   3.962   0.559  0.00  0.00             0
ATOM    808   Al   1     1       4.780  -0.335   0.346  0.00  0.00             0
ATOM    809   Al   1     1       4.861   5.558   0.239  0.00  0.00             0
ATOM    810   Al   1     1       7.536   1.067   0.566  0.00  0.00             0
ATOM    811   Si   1     1       3.288   5.325   3.145  0.00  0.00             0
ATOM    812   Si   1     1       5.772   0.820   3.164  0.00  0.00             0
ATOM    813   Si   1     1       5.725   6.871   3.173  0.00  0.00             0
ATOM    814   Si   1     1       8.287   2.454   3.264  0.00  0.00             0
ATOM    815    O   1     1       8.630   5.107   1.625  0.00  0.00             0
ATOM    816    O   1     1       5.933   0.742   1.627  0.00  0.00             0
ATOM    817    O   1     1       8.161   2.448   1.648  0.00  0.00             0
ATOM    818    O   1     1       5.518   6.929   1.496  0.00  0.00             0
ATOM    819    O   1     1       8.283   3.861   3.743  0.00  0.00             0
ATOM    820    O   1     1       5.722   8.335   3.681  0.00  0.00             0
ATOM    821    O   1     1       7.144   6.202   3.527  0.00  0.00             0
ATOM    822    O   1     1       4.505   1.553   3.522  0.00  0.00             0
ATOM    823    O   1     1       7.059   1.693   3.622  0.00  0.00             0
ATOM    824    O   1     1       4.491   6.042   3.696  0.00  0.00             0
ATOM    825    O   1     1       8.297  -0.420   1.488  0.00  0.00             0
ATOM    826    O   1     1       5.990   4.090   1.781  0.00  0.00             0
ATOM    827    O   1     1       4.184   7.046  -0.815  0.00  0.00             0
ATOM    828    O   1     1       6.881   2.580  -0.656  0.00  0.00             0
ATOM    829    O   1     1       9.020   4.216  -0.743  0.00  0.00             0
ATOM    830    O   1     1       6.377  -0.382  -0.731  0.00  0.00             0
ATOM    831    O   1     1       9.038   0.933  -0.565  0.00  0.00             0
ATOM    832    O   1     1       6.581   5.399  -0.457  0.00  0.00             0
ATOM    833    H   1     1       7.767   7.798   2.190  0.00  0.00             0
ATOM    834    H   1     1       5.364   3.863   2.611  0.00  0.00             0
ATOM    835    H   1     1       9.240   6.937  -1.498  0.00  0.00             0
ATOM    836    H   1     1       5.921   2.360  -1.002  0.00  0.00             0
ATOM    837    H   1     1       8.802   4.110  -1.756  0.00  0.00             0
ATOM    838    H   1     1       7.408   8.291  -0.882  0.00  0.00             0
ATOM    839    H   1     1       7.283   6.162  -0.804  0.00  0.00             0
ATOM    840    H   1     1       9.190   1.773  -0.851  0.00  0.00             0
ATOM    841   Al   1     1       0.664  12.967   7.723  0.00  0.00             0
ATOM    842   Al   1     1      -1.956   8.628   7.810  0.00  0.00             0
ATOM    843   Al   1     1      -1.918  14.310   7.785  0.00  0.00             0
ATOM    844   Al   1     1       0.586  10.027   7.786  0.00  0.00             0
ATOM    845   Si   1     1      -3.674  14.320  10.571  0.00  0.00             0
ATOM    846   Si   1     1      -1.178   9.849  10.692  0.00  0.00             0
ATOM    847   Si   1     1      -1.142  15.841  10.629  0.00  0.00             0
ATOM    848   Si   1     1       1.337  11.376  10.508  0.00  0.00             0
ATOM    849    O   1     1       1.648  14.167   8.980  0.00  0.00             0
ATOM    850    O   1     1      -1.116   9.777   9.006  0.00  0.00             0
ATOM    851    O   1     1       1.250  11.380   8.862  0.00  0.00             0
ATOM    852    O   1     1      -1.284  15.794   9.043  0.00  0.00             0
ATOM    853    O   1     1       1.338  12.881  11.026  0.00  0.00             0
ATOM    854    O   1     1      -1.327  17.334  11.099  0.00  0.00             0
ATOM    855    O   1     1       0.298  15.240  10.898  0.00  0.00             0
ATOM    856    O   1     1      -2.484  10.811  10.877  0.00  0.00             0
ATOM    857    O   1     1       0.053  10.705  11.151  0.00  0.00             0
ATOM    858    O   1     1      -2.282  14.869  11.126  0.00  0.00             0
ATOM    859    O   1     1       1.277   8.572   8.975  0.00  0.00             0
ATOM    860    O   1     1      -0.940  13.124   8.969  0.00  0.00             0
ATOM    861    O   1     1       7.639  15.937   6.828  0.00  0.00             0
ATOM    862    O   1     1      -0.147  11.477   6.792  0.00  0.00             0
ATOM    863    O   1     1       2.373  13.153   6.732  0.00  0.00             0
ATOM    864    O   1     1      -0.488   8.746   6.624  0.00  0.00             0
ATOM    865    O   1     1       2.252   9.937   6.853  0.00  0.00             0
ATOM    866    O   1     1      -0.298  14.282   6.714  0.00  0.00             0
ATOM    867    H   1     1       1.017  16.958   9.326  0.00  0.00             0
ATOM    868    H   1     1      -0.747  12.878   9.847  0.00  0.00             0
ATOM    869    H   1     1       1.695  16.236   6.467  0.00  0.00             0
ATOM    870    H   1     1      -0.879  11.725   5.953  0.00  0.00             0
ATOM    871    H   1     1       2.757  12.774   5.814  0.00  0.00             0
ATOM    872    H   1     1       0.118  17.084   5.921  0.00  0.00             0
ATOM    873    H   1     1      -0.024  14.541   5.829  0.00  0.00             0
ATOM    874    H   1     1       1.939   9.873   5.912  0.00  0.00             0
ATOM    875   Al   1     1       2.317  12.900   0.545  0.00  0.00             0
ATOM    876   Al   1     1      -0.227   8.343   0.692  0.00  0.00             0
ATOM    877   Al   1     1      -0.234  14.440   0.442  0.00  0.00             0
ATOM    878   Al   1     1       2.367   9.913   0.600  0.00  0.00             0
ATOM    879   Si   1     1      -1.836  14.359   3.379  0.00  0.00             0
ATOM    880   Si   1     1       0.607   9.819   3.456  0.00  0.00             0
ATOM    881   Si   1     1       0.636  15.911   3.142  0.00  0.00             0
ATOM    882   Si   1     1       3.081  11.321   3.478  0.00  0.00             0
ATOM    883    O   1     1       3.340  14.139   1.677  0.00  0.00             0
ATOM    884    O   1     1       0.761   9.714   1.824  0.00  0.00             0
ATOM    885    O   1     1       2.995  11.381   1.874  0.00  0.00             0
ATOM    886    O   1     1       0.523  15.855   1.618  0.00  0.00             0
ATOM    887    O   1     1       3.151  12.783   3.939  0.00  0.00             0
ATOM    888    O   1     1       0.631  17.320   3.649  0.00  0.00             0
ATOM    889    O   1     1       1.950  15.173   3.665  0.00  0.00             0
ATOM    890    O   1     1      -0.704  10.614   3.784  0.00  0.00             0
ATOM    891    O   1     1       1.900  10.504   3.995  0.00  0.00             0
ATOM    892    O   1     1      -0.590  15.124   3.741  0.00  0.00             0
ATOM    893    O   1     1       3.220   8.507   1.654  0.00  0.00             0
ATOM    894    O   1     1       0.655  13.020   1.614  0.00  0.00             0
ATOM    895    O   1     1       9.416  15.911  -0.557  0.00  0.00             0
ATOM    896    O   1     1       1.650  11.311  -0.501  0.00  0.00             0
ATOM    897    O   1     1       4.088  13.094  -0.663  0.00  0.00             0
ATOM    898    O   1     1       1.253   8.589  -0.446  0.00  0.00             0
ATOM    899    O   1     1       4.001   9.822  -0.396  0.00  0.00             0
ATOM    900    O   1     1       1.559  14.381  -0.487  0.00  0.00             0
ATOM    901    H   1     1       2.588  17.020   1.724  0.00  0.00             0
ATOM    902    H   1     1       0.295  12.266   2.003  0.00  0.00             0
ATOM    903    H   1     1       4.161  15.829  -1.452  0.00  0.00             0
ATOM    904    H   1     1       1.383  11.688  -1.275  0.00  0.00             0
ATOM    905    H   1     1       4.692  12.531  -1.082  0.00  0.00             0
ATOM    906    H   1     1       1.583  17.085  -1.376  0.00  0.00             0
ATOM    907    H   1     1       2.198  15.060  -0.443  0.00  0.00             0
ATOM    908    H   1     1       4.487  10.461  -0.853  0.00  0.00             0
ATOM    909   Al   1     1       0.535   3.837   7.564  0.00  0.00             0
ATOM    910   Al   1     1      -2.006  -0.639   7.800  0.00  0.00             0
ATOM    911   Al   1     1      -2.077   5.555   7.619  0.00  0.00             0
ATOM    912   Al   1     1       0.559   1.009   7.747  0.00  0.00             0
ATOM    913   Si   1     1      -3.746   5.447  10.458  0.00  0.00             0
ATOM    914   Si   1     1      -1.222   0.896  10.592  0.00  0.00             0
ATOM    915   Si   1     1      -1.180   6.924  10.518  0.00  0.00             0
ATOM    916   Si   1     1       1.235   2.351  10.494  0.00  0.00             0
ATOM    917    O   1     1       1.488   5.209   8.898  0.00  0.00             0
ATOM    918    O   1     1      -1.080   0.682   8.948  0.00  0.00             0
ATOM    919    O   1     1       1.123   2.421   8.903  0.00  0.00             0
ATOM    920    O   1     1      -1.292   7.113   8.929  0.00  0.00             0
ATOM    921    O   1     1       1.312   3.838  10.933  0.00  0.00             0
ATOM    922    O   1     1      -1.156   8.369  11.129  0.00  0.00             0
ATOM    923    O   1     1       0.153   6.228  10.820  0.00  0.00             0
ATOM    924    O   1     1      -2.495   1.797  10.786  0.00  0.00             0
ATOM    925    O   1     1       0.017   1.550  11.026  0.00  0.00             0
ATOM    926    O   1     1      -2.394   6.133  10.988  0.00  0.00             0
ATOM    927    O   1     1       1.624  -0.313   8.687  0.00  0.00             0
ATOM    928    O   1     1      -1.121   3.894   8.836  0.00  0.00             0
ATOM    929    O   1     1       7.503   7.137   6.758  0.00  0.00             0
ATOM    930    O   1     1      -0.153   2.399   6.611  0.00  0.00             0
ATOM    931    O   1     1       2.214   4.287   6.591  0.00  0.00             0
ATOM    932    O   1     1      -0.364  -0.390   6.584  0.00  0.00             0
ATOM    933    O   1     1       2.378   0.837   6.540  0.00  0.00             0
ATOM    934    O   1     1      -0.482   5.193   6.615  0.00  0.00             0
ATOM    935    H   1     1       0.789   7.743   8.766  0.00  0.00             0
ATOM    936    H   1     1      -1.575   3.143   9.234  0.00  0.00             0
ATOM    937    H   1     1       1.365   7.095   6.603  0.00  0.00             0
ATOM    938    H   1     1      -0.927   2.024   6.530  0.00  0.00             0
ATOM    939    H   1     1       2.512   3.911   5.682  0.00  0.00             0
ATOM    940    H   1     1      -0.077   8.514   5.708  0.00  0.00             0
ATOM    941    H   1     1      -0.563   5.381   5.580  0.00  0.00             0
ATOM    942    H   1     1       2.915   0.933   5.809  0.00  0.00             0
ATOM    943   Al   1     1       2.323   3.955   0.414  0.00  0.00             0
ATOM    944   Al   1     1      -0.299  -0.409   0.297  0.00  0.00             0
ATOM    945   Al   1     1      -0.207   5.478   0.562  0.00  0.00             0
ATOM    946   Al   1     1       2.255   1.089   0.463  0.00  0.00             0
ATOM    947   Si   1     1      -1.912   5.311   3.213  0.00  0.00             0
ATOM    948   Si   1     1       0.523   0.968   3.234  0.00  0.00             0
ATOM    949   Si   1     1       0.546   6.856   3.338  0.00  0.00             0
ATOM    950   Si   1     1       3.133   2.403   3.284  0.00  0.00             0
ATOM    951    O   1     1       3.342   5.157   1.501  0.00  0.00             0
ATOM    952    O   1     1       0.588   0.897   1.547  0.00  0.00             0
ATOM    953    O   1     1       2.928   2.476   1.581  0.00  0.00             0
ATOM    954    O   1     1       0.302   6.917   1.685  0.00  0.00             0
ATOM    955    O   1     1       3.212   3.827   3.633  0.00  0.00             0
ATOM    956    O   1     1       0.527   8.318   3.930  0.00  0.00             0
ATOM    957    O   1     1       1.970   6.118   3.412  0.00  0.00             0
ATOM    958    O   1     1      -0.670   1.710   3.610  0.00  0.00             0
ATOM    959    O   1     1       1.866   1.685   3.720  0.00  0.00             0
ATOM    960    O   1     1      -0.593   5.953   3.785  0.00  0.00             0
ATOM    961    O   1     1       3.179  -0.297   1.370  0.00  0.00             0
ATOM    962    O   1     1       0.692   3.902   1.543  0.00  0.00             0
ATOM    963    O   1     1       9.318   7.034  -0.538  0.00  0.00             0
ATOM    964    O   1     1       1.498   2.500  -0.563  0.00  0.00             0
ATOM    965    O   1     1       3.964   4.219  -0.769  0.00  0.00             0
ATOM    966    O   1     1       1.345  -0.203  -0.628  0.00  0.00             0
ATOM    967    O   1     1       3.922   0.825  -0.750  0.00  0.00             0
ATOM    968    O   1     1       1.484   5.346  -0.405  0.00  0.00             0
ATOM    969    H   1     1       2.814   7.848   2.294  0.00  0.00             0
ATOM    970    H   1     1       0.296   3.101   1.695  0.00  0.00             0
ATOM    971    H   1     1       4.045   7.137  -1.847  0.00  0.00             0
ATOM    972    H   1     1       0.600   2.909  -0.730  0.00  0.00             0
ATOM    973    H   1     1       4.017   3.370  -1.319  0.00  0.00             0
ATOM    974    H   1     1       1.804   8.265  -1.160  0.00  0.00             0
ATOM    975    H   1     1       2.047   6.057  -0.756  0.00  0.00             0
ATOM    976    H   1     1       4.169   1.026  -1.657  0.00  0.00             0
END
