# Supplementary material for: Competing Nuclear Quantum Effects and Hydrogen-Bond Jumps in Hydrated Kaolinite
Source: J Phys Chem Lett. 2023 Feb 6;14(6):1542–7. doi: 10.1021/acs.jpclett.2c03896 (PMC9940297; doi:10.1021/acs.jpclett.2c03896)
Supplement: Supplementary file 1 — jz2c03896_si_001.zip [file jz2c03896_si_001.zip › Clay_NQEs_HBond_Jumps_SI/silica-surface/QM/equil-2/init.00.pdb]

TITLE     Step:       20000  Bead:       0 positions{angstrom}  cell{angstrom}
CRYST1   10.307   17.884   76.812  91.93 105.05  89.80 P 1           1
ATOM      1   Al   1     1      -9.023   1.848  43.573  0.00  0.00             0
ATOM      2   Al   1     1      -6.380   6.313  43.538  0.00  0.00             0
ATOM      3   Al   1     1      -6.359   0.336  43.262  0.00  0.00             0
ATOM      4   Al   1     1      -8.937   4.842  43.435  0.00  0.00             0
ATOM      5   Si   1     1      -4.711   0.481  40.564  0.00  0.00             0
ATOM      6   Si   1     1      -7.235   4.966  40.769  0.00  0.00             0
ATOM      7   Si   1     1      -7.173  -1.099  40.548  0.00  0.00             0
ATOM      8   Si   1     1      -9.810   3.323  40.685  0.00  0.00             0
ATOM      9    O   1     1     -10.074   0.382  42.258  0.00  0.00             0
ATOM     10    O   1     1      -7.440   5.062  42.350  0.00  0.00             0
ATOM     11    O   1     1      -9.661   3.156  42.334  0.00  0.00             0
ATOM     12    O   1     1      -7.030  -1.216  42.144  0.00  0.00             0
ATOM     13    O   1     1      -9.786   1.855  40.231  0.00  0.00             0
ATOM     14    O   1     1      -7.229  -2.569  40.101  0.00  0.00             0
ATOM     15    O   1     1      -8.592  -0.376  40.273  0.00  0.00             0
ATOM     16    O   1     1      -6.001   4.106  40.390  0.00  0.00             0
ATOM     17    O   1     1      -8.613   4.192  40.206  0.00  0.00             0
ATOM     18    O   1     1      -6.050  -0.200  40.041  0.00  0.00             0
ATOM     19    O   1     1     -10.016   6.012  42.509  0.00  0.00             0
ATOM     20    O   1     1      -7.374   1.596  42.199  0.00  0.00             0
ATOM     21    O   1     1      -5.660  -1.376  44.232  0.00  0.00             0
ATOM     22    O   1     1      -8.072   3.310  44.482  0.00  0.00             0
ATOM     23    O   1     1     -10.634   1.593  44.525  0.00  0.00             0
ATOM     24    O   1     1      -8.073   6.024  44.646  0.00  0.00             0
ATOM     25    O   1     1     -10.650   5.029  44.627  0.00  0.00             0
ATOM     26    O   1     1      -8.096   0.339  44.448  0.00  0.00             0
ATOM     27    H   1     1      -9.529  -2.023  42.505  0.00  0.00             0
ATOM     28    H   1     1      -7.450   2.323  41.438  0.00  0.00             0
ATOM     29    H   1     1     -10.609  -1.605  45.161  0.00  0.00             0
ATOM     30    H   1     1      -7.139   3.357  44.314  0.00  0.00             0
ATOM     31    H   1     1     -10.932   1.754  45.522  0.00  0.00             0
ATOM     32    H   1     1      -8.100  -2.541  45.335  0.00  0.00             0
ATOM     33    H   1     1      -8.168  -0.643  44.488  0.00  0.00             0
ATOM     34    H   1     1     -10.560   4.566  45.395  0.00  0.00             0
ATOM     35   Al   1     1     -11.003   1.671  50.874  0.00  0.00             0
ATOM     36   Al   1     1      -8.234   5.941  50.846  0.00  0.00             0
ATOM     37   Al   1     1      -8.297   0.174  50.678  0.00  0.00             0
ATOM     38   Al   1     1     -10.845   4.717  50.802  0.00  0.00             0
ATOM     39   Si   1     1      -6.413   0.188  47.988  0.00  0.00             0
ATOM     40   Si   1     1      -9.170   4.716  48.176  0.00  0.00             0
ATOM     41   Si   1     1      -9.055  -1.208  47.963  0.00  0.00             0
ATOM     42   Si   1     1     -11.663   3.239  48.081  0.00  0.00             0
ATOM     43    O   1     1     -11.753   0.359  49.672  0.00  0.00             0
ATOM     44    O   1     1      -9.208   4.860  49.745  0.00  0.00             0
ATOM     45    O   1     1     -11.442   3.147  49.757  0.00  0.00             0
ATOM     46    O   1     1      -8.915  -1.275  49.592  0.00  0.00             0
ATOM     47    O   1     1     -11.649   1.793  47.514  0.00  0.00             0
ATOM     48    O   1     1      -9.311  -2.735  47.585  0.00  0.00             0
ATOM     49    O   1     1     -10.344  -0.519  47.686  0.00  0.00             0
ATOM     50    O   1     1      -7.989   3.716  47.828  0.00  0.00             0
ATOM     51    O   1     1     -10.504   4.098  47.718  0.00  0.00             0
ATOM     52    O   1     1      -7.852  -0.497  47.468  0.00  0.00             0
ATOM     53    O   1     1     -11.865   6.152  49.795  0.00  0.00             0
ATOM     54    O   1     1      -9.010   1.561  49.575  0.00  0.00             0
ATOM     55    O   1     1      -7.746  -1.603  51.892  0.00  0.00             0
ATOM     56    O   1     1     -10.069   3.164  52.061  0.00  0.00             0
ATOM     57    O   1     1     -12.549   1.514  51.905  0.00  0.00             0
ATOM     58    O   1     1      -9.903   5.972  51.991  0.00  0.00             0
ATOM     59    O   1     1     -12.434   4.709  51.933  0.00  0.00             0
ATOM     60    O   1     1     -10.046   0.318  51.959  0.00  0.00             0
ATOM     61    H   1     1     -11.402  -2.436  48.857  0.00  0.00             0
ATOM     62    H   1     1      -8.683   2.270  48.844  0.00  0.00             0
ATOM     63    H   1     1     -12.043  -1.101  52.434  0.00  0.00             0
ATOM     64    H   1     1      -9.900   3.345  53.074  0.00  0.00             0
ATOM     65    H   1     1     -13.518   1.679  52.304  0.00  0.00             0
ATOM     66    H   1     1      -9.876  -2.590  52.578  0.00  0.00             0
ATOM     67    H   1     1     -10.039  -0.051  52.815  0.00  0.00             0
ATOM     68    H   1     1     -12.752   4.028  52.551  0.00  0.00             0
ATOM     69   Al   1     1      -8.966  10.667  43.594  0.00  0.00             0
ATOM     70   Al   1     1      -6.550  15.080  43.225  0.00  0.00             0
ATOM     71   Al   1     1      -6.408   9.363  43.421  0.00  0.00             0
ATOM     72   Al   1     1      -9.093  13.490  43.457  0.00  0.00             0
ATOM     73   Si   1     1      -4.588   9.386  40.637  0.00  0.00             0
ATOM     74   Si   1     1      -7.191  13.768  40.640  0.00  0.00             0
ATOM     75   Si   1     1      -7.194   7.918  40.700  0.00  0.00             0
ATOM     76   Si   1     1      -9.683  12.305  40.643  0.00  0.00             0
ATOM     77    O   1     1      -9.920   9.581  42.299  0.00  0.00             0
ATOM     78    O   1     1      -7.342  13.892  42.313  0.00  0.00             0
ATOM     79    O   1     1      -9.549  12.242  42.215  0.00  0.00             0
ATOM     80    O   1     1      -7.099   7.950  42.335  0.00  0.00             0
ATOM     81    O   1     1      -9.830  10.891  40.074  0.00  0.00             0
ATOM     82    O   1     1      -7.300   6.324  40.292  0.00  0.00             0
ATOM     83    O   1     1      -8.496   8.663  40.224  0.00  0.00             0
ATOM     84    O   1     1      -5.795  13.049  40.255  0.00  0.00             0
ATOM     85    O   1     1      -8.398  13.043  40.132  0.00  0.00             0
ATOM     86    O   1     1      -5.905   8.585  40.186  0.00  0.00             0
ATOM     87    O   1     1      -9.897  15.057  42.411  0.00  0.00             0
ATOM     88    O   1     1      -7.381  10.823  42.445  0.00  0.00             0
ATOM     89    O   1     1      -5.778   7.783  44.420  0.00  0.00             0
ATOM     90    O   1     1      -8.299  12.233  44.536  0.00  0.00             0
ATOM     91    O   1     1     -10.475  10.316  44.713  0.00  0.00             0
ATOM     92    O   1     1      -8.033  15.186  44.447  0.00  0.00             0
ATOM     93    O   1     1     -10.622  13.708  44.572  0.00  0.00             0
ATOM     94    O   1     1      -7.882   9.428  44.499  0.00  0.00             0
ATOM     95    H   1     1      -9.873   6.430  41.647  0.00  0.00             0
ATOM     96    H   1     1      -7.077  11.628  42.617  0.00  0.00             0
ATOM     97    H   1     1     -10.052   7.780  45.240  0.00  0.00             0
ATOM     98    H   1     1      -8.014  11.992  45.317  0.00  0.00             0
ATOM     99    H   1     1     -11.299  10.773  45.282  0.00  0.00             0
ATOM    100    H   1     1      -8.529   6.322  45.480  0.00  0.00             0
ATOM    101    H   1     1      -7.746   8.566  45.191  0.00  0.00             0
ATOM    102    H   1     1     -10.878  13.240  45.435  0.00  0.00             0
ATOM    103   Al   1     1     -10.657  10.553  50.917  0.00  0.00             0
ATOM    104   Al   1     1      -8.351  14.993  50.773  0.00  0.00             0
ATOM    105   Al   1     1      -8.296   8.946  50.736  0.00  0.00             0
ATOM    106   Al   1     1     -10.934  13.529  50.738  0.00  0.00             0
ATOM    107   Si   1     1      -6.447   9.188  47.720  0.00  0.00             0
ATOM    108   Si   1     1      -9.207  13.605  48.015  0.00  0.00             0
ATOM    109   Si   1     1      -8.942   7.649  47.945  0.00  0.00             0
ATOM    110   Si   1     1     -11.604  11.951  48.005  0.00  0.00             0
ATOM    111    O   1     1     -11.847   9.158  49.554  0.00  0.00             0
ATOM    112    O   1     1      -9.351  13.662  49.690  0.00  0.00             0
ATOM    113    O   1     1     -11.539  12.066  49.603  0.00  0.00             0
ATOM    114    O   1     1      -8.710   7.644  49.566  0.00  0.00             0
ATOM    115    O   1     1     -11.491  10.545  47.486  0.00  0.00             0
ATOM    116    O   1     1      -8.903   6.115  47.513  0.00  0.00             0
ATOM    117    O   1     1     -10.379   8.193  47.691  0.00  0.00             0
ATOM    118    O   1     1      -7.779  12.931  47.626  0.00  0.00             0
ATOM    119    O   1     1     -10.375  12.825  47.399  0.00  0.00             0
ATOM    120    O   1     1      -7.741   8.487  47.397  0.00  0.00             0
ATOM    121    O   1     1     -11.725  14.971  49.595  0.00  0.00             0
ATOM    122    O   1     1      -9.302  10.277  49.597  0.00  0.00             0
ATOM    123    O   1     1      -7.568   7.530  51.942  0.00  0.00             0
ATOM    124    O   1     1     -10.158  12.029  51.970  0.00  0.00             0
ATOM    125    O   1     1     -12.405  10.317  51.825  0.00  0.00             0
ATOM    126    O   1     1      -9.932  14.880  51.759  0.00  0.00             0
ATOM    127    O   1     1     -12.583  13.660  51.700  0.00  0.00             0
ATOM    128    O   1     1      -9.956   9.013  51.813  0.00  0.00             0
ATOM    129    H   1     1     -11.554   7.076  49.776  0.00  0.00             0
ATOM    130    H   1     1      -9.661  10.685  48.703  0.00  0.00             0
ATOM    131    H   1     1     -12.835   7.706  52.975  0.00  0.00             0
ATOM    132    H   1     1      -9.872  11.797  52.869  0.00  0.00             0
ATOM    133    H   1     1     -12.839  10.800  52.516  0.00  0.00             0
ATOM    134    H   1     1     -10.204   6.278  53.049  0.00  0.00             0
ATOM    135    H   1     1     -10.346   8.079  52.168  0.00  0.00             0
ATOM    136    H   1     1     -13.233  13.278  52.197  0.00  0.00             0
ATOM    137   Al   1     1      -3.846   1.761  43.465  0.00  0.00             0
ATOM    138   Al   1     1      -1.239   6.208  43.579  0.00  0.00             0
ATOM    139   Al   1     1      -1.293   0.257  43.401  0.00  0.00             0
ATOM    140   Al   1     1      -3.837   4.795  43.472  0.00  0.00             0
ATOM    141   Si   1     1       0.392   0.374  40.644  0.00  0.00             0
ATOM    142   Si   1     1      -2.206   4.847  40.805  0.00  0.00             0
ATOM    143   Si   1     1      -2.119  -1.106  40.567  0.00  0.00             0
ATOM    144   Si   1     1      -4.766   3.480  40.695  0.00  0.00             0
ATOM    145    O   1     1      -4.771   0.545  42.201  0.00  0.00             0
ATOM    146    O   1     1      -2.246   5.006  42.392  0.00  0.00             0
ATOM    147    O   1     1      -4.479   3.398  42.361  0.00  0.00             0
ATOM    148    O   1     1      -2.049  -1.210  42.216  0.00  0.00             0
ATOM    149    O   1     1      -4.852   2.030  40.177  0.00  0.00             0
ATOM    150    O   1     1      -2.114  -2.550  40.048  0.00  0.00             0
ATOM    151    O   1     1      -3.414  -0.311  40.227  0.00  0.00             0
ATOM    152    O   1     1      -0.902   3.974  40.512  0.00  0.00             0
ATOM    153    O   1     1      -3.397   4.079  40.234  0.00  0.00             0
ATOM    154    O   1     1      -0.912  -0.298  40.046  0.00  0.00             0
ATOM    155    O   1     1      -4.769   6.271  42.412  0.00  0.00             0
ATOM    156    O   1     1      -2.157   1.702  42.250  0.00  0.00             0
ATOM    157    O   1     1     -11.003  -1.366  44.319  0.00  0.00             0
ATOM    158    O   1     1      -3.068   3.293  44.530  0.00  0.00             0
ATOM    159    O   1     1      -5.464   1.624  44.402  0.00  0.00             0
ATOM    160    O   1     1      -2.917   6.164  44.602  0.00  0.00             0
ATOM    161    O   1     1      -5.498   4.920  44.480  0.00  0.00             0
ATOM    162    O   1     1      -2.917   0.471  44.321  0.00  0.00             0
ATOM    163    H   1     1      -4.161  -2.013  42.141  0.00  0.00             0
ATOM    164    H   1     1      -2.077   2.076  41.500  0.00  0.00             0
ATOM    165    H   1     1      -4.731  -1.532  44.226  0.00  0.00             0
ATOM    166    H   1     1      -2.150   3.389  44.984  0.00  0.00             0
ATOM    167    H   1     1      -5.841   1.973  45.308  0.00  0.00             0
ATOM    168    H   1     1      -3.071  -3.321  45.687  0.00  0.00             0
ATOM    169    H   1     1      -3.070  -0.341  44.746  0.00  0.00             0
ATOM    170    H   1     1      -5.857   4.696  45.423  0.00  0.00             0
ATOM    171   Al   1     1      -5.672   1.523  50.880  0.00  0.00             0
ATOM    172   Al   1     1      -3.079   6.163  50.828  0.00  0.00             0
ATOM    173   Al   1     1      -3.118  -0.128  50.598  0.00  0.00             0
ATOM    174   Al   1     1      -5.693   4.573  50.867  0.00  0.00             0
ATOM    175   Si   1     1      -1.349   0.334  47.993  0.00  0.00             0
ATOM    176   Si   1     1      -4.042   4.781  48.051  0.00  0.00             0
ATOM    177   Si   1     1      -3.816  -1.424  47.824  0.00  0.00             0
ATOM    178   Si   1     1      -6.532   3.129  48.080  0.00  0.00             0
ATOM    179    O   1     1      -6.583   0.180  49.585  0.00  0.00             0
ATOM    180    O   1     1      -4.146   5.037  49.647  0.00  0.00             0
ATOM    181    O   1     1      -6.251   3.050  49.746  0.00  0.00             0
ATOM    182    O   1     1      -3.613  -1.465  49.468  0.00  0.00             0
ATOM    183    O   1     1      -6.242   1.674  47.619  0.00  0.00             0
ATOM    184    O   1     1      -3.635  -2.809  47.210  0.00  0.00             0
ATOM    185    O   1     1      -5.138  -0.695  47.539  0.00  0.00             0
ATOM    186    O   1     1      -2.749   3.894  47.949  0.00  0.00             0
ATOM    187    O   1     1      -5.348   3.996  47.536  0.00  0.00             0
ATOM    188    O   1     1      -2.588  -0.524  47.479  0.00  0.00             0
ATOM    189    O   1     1      -6.599   5.856  49.846  0.00  0.00             0
ATOM    190    O   1     1      -3.902   1.396  49.685  0.00  0.00             0
ATOM    191    O   1     1     -12.639  -1.355  51.677  0.00  0.00             0
ATOM    192    O   1     1      -5.113   3.046  52.076  0.00  0.00             0
ATOM    193    O   1     1      -7.403   1.390  51.886  0.00  0.00             0
ATOM    194    O   1     1      -4.790   5.825  52.006  0.00  0.00             0
ATOM    195    O   1     1      -7.361   4.692  51.875  0.00  0.00             0
ATOM    196    O   1     1      -4.859   0.279  51.882  0.00  0.00             0
ATOM    197    H   1     1      -6.352  -2.016  49.735  0.00  0.00             0
ATOM    198    H   1     1      -3.661   2.287  49.165  0.00  0.00             0
ATOM    199    H   1     1      -7.286  -1.360  52.761  0.00  0.00             0
ATOM    200    H   1     1      -4.738   2.752  52.804  0.00  0.00             0
ATOM    201    H   1     1      -7.960   2.061  52.030  0.00  0.00             0
ATOM    202    H   1     1      -5.400  -2.455  52.163  0.00  0.00             0
ATOM    203    H   1     1      -4.820  -0.727  52.107  0.00  0.00             0
ATOM    204    H   1     1      -7.742   4.195  52.726  0.00  0.00             0
ATOM    205   Al   1     1      -3.673  10.816  43.406  0.00  0.00             0
ATOM    206   Al   1     1      -1.361  15.280  43.242  0.00  0.00             0
ATOM    207   Al   1     1      -1.310   9.145  43.521  0.00  0.00             0
ATOM    208   Al   1     1      -3.954  13.759  43.359  0.00  0.00             0
ATOM    209   Si   1     1       0.513   9.435  40.644  0.00  0.00             0
ATOM    210   Si   1     1      -2.019  13.799  40.522  0.00  0.00             0
ATOM    211   Si   1     1      -2.035   7.781  40.812  0.00  0.00             0
ATOM    212   Si   1     1      -4.517  12.349  40.522  0.00  0.00             0
ATOM    213    O   1     1      -4.708   9.535  42.285  0.00  0.00             0
ATOM    214    O   1     1      -2.159  13.958  42.213  0.00  0.00             0
ATOM    215    O   1     1      -4.389  12.291  42.212  0.00  0.00             0
ATOM    216    O   1     1      -1.874   7.662  42.387  0.00  0.00             0
ATOM    217    O   1     1      -4.484  10.833  40.127  0.00  0.00             0
ATOM    218    O   1     1      -2.007   6.296  40.290  0.00  0.00             0
ATOM    219    O   1     1      -3.346   8.488  40.469  0.00  0.00             0
ATOM    220    O   1     1      -0.691  13.079  40.378  0.00  0.00             0
ATOM    221    O   1     1      -3.175  12.975  40.030  0.00  0.00             0
ATOM    222    O   1     1      -0.792   8.626  40.276  0.00  0.00             0
ATOM    223    O   1     1      -4.694  14.981  42.270  0.00  0.00             0
ATOM    224    O   1     1      -2.220  10.498  42.279  0.00  0.00             0
ATOM    225    O   1     1     -10.836   7.640  44.698  0.00  0.00             0
ATOM    226    O   1     1      -3.002  12.226  44.346  0.00  0.00             0
ATOM    227    O   1     1      -5.428  10.671  44.430  0.00  0.00             0
ATOM    228    O   1     1      -2.872  14.927  44.525  0.00  0.00             0
ATOM    229    O   1     1      -5.346  13.761  44.533  0.00  0.00             0
ATOM    230    O   1     1      -2.833   9.448  44.509  0.00  0.00             0
ATOM    231    H   1     1      -4.311   7.174  42.139  0.00  0.00             0
ATOM    232    H   1     1      -1.882  11.245  41.697  0.00  0.00             0
ATOM    233    H   1     1      -4.887   7.774  44.557  0.00  0.00             0
ATOM    234    H   1     1      -2.042  12.572  44.303  0.00  0.00             0
ATOM    235    H   1     1      -5.300  10.670  45.344  0.00  0.00             0
ATOM    236    H   1     1      -3.300   6.182  45.637  0.00  0.00             0
ATOM    237    H   1     1      -3.151   8.858  45.278  0.00  0.00             0
ATOM    238    H   1     1      -5.599  13.513  45.411  0.00  0.00             0
ATOM    239   Al   1     1      -5.647  10.424  50.459  0.00  0.00             0
ATOM    240   Al   1     1      -3.013  14.920  50.635  0.00  0.00             0
ATOM    241   Al   1     1      -3.077   9.155  50.723  0.00  0.00             0
ATOM    242   Al   1     1      -5.710  13.583  50.640  0.00  0.00             0
ATOM    243   Si   1     1      -1.293   9.065  47.931  0.00  0.00             0
ATOM    244   Si   1     1      -3.848  13.599  47.767  0.00  0.00             0
ATOM    245   Si   1     1      -3.878   7.680  47.908  0.00  0.00             0
ATOM    246   Si   1     1      -6.441  12.148  47.860  0.00  0.00             0
ATOM    247    O   1     1      -6.637   9.267  49.422  0.00  0.00             0
ATOM    248    O   1     1      -4.025  13.768  49.396  0.00  0.00             0
ATOM    249    O   1     1      -6.166  12.064  49.472  0.00  0.00             0
ATOM    250    O   1     1      -3.780   7.593  49.546  0.00  0.00             0
ATOM    251    O   1     1      -6.484  10.725  47.311  0.00  0.00             0
ATOM    252    O   1     1      -3.885   6.227  47.442  0.00  0.00             0
ATOM    253    O   1     1      -5.217   8.374  47.579  0.00  0.00             0
ATOM    254    O   1     1      -2.640  12.642  47.532  0.00  0.00             0
ATOM    255    O   1     1      -5.288  13.053  47.304  0.00  0.00             0
ATOM    256    O   1     1      -2.545   8.447  47.451  0.00  0.00             0
ATOM    257    O   1     1      -6.571  14.921  49.670  0.00  0.00             0
ATOM    258    O   1     1      -3.925  10.393  49.555  0.00  0.00             0
ATOM    259    O   1     1     -12.910   7.671  52.051  0.00  0.00             0
ATOM    260    O   1     1      -4.983  12.142  51.799  0.00  0.00             0
ATOM    261    O   1     1      -7.331  10.428  51.689  0.00  0.00             0
ATOM    262    O   1     1      -4.750  14.884  51.758  0.00  0.00             0
ATOM    263    O   1     1      -7.418  13.605  51.557  0.00  0.00             0
ATOM    264    O   1     1      -4.878   9.225  51.659  0.00  0.00             0
ATOM    265    H   1     1      -5.970   6.585  49.733  0.00  0.00             0
ATOM    266    H   1     1      -3.330  11.177  49.610  0.00  0.00             0
ATOM    267    H   1     1      -6.903   7.444  52.834  0.00  0.00             0
ATOM    268    H   1     1      -4.672  11.906  52.650  0.00  0.00             0
ATOM    269    H   1     1      -7.542  11.004  52.318  0.00  0.00             0
ATOM    270    H   1     1      -4.450   6.201  52.775  0.00  0.00             0
ATOM    271    H   1     1      -5.128   8.647  52.389  0.00  0.00             0
ATOM    272    H   1     1      -8.209  12.945  51.305  0.00  0.00             0
ATOM    273    O   1     1      -9.198   0.755  31.744  0.00  0.00             0
ATOM    274    H   1     1      -8.824   0.103  31.101  0.00  0.00             0
ATOM    275    H   1     1       1.633   1.634  31.462  0.00  0.00             0
ATOM    276    O   1     1      -7.578   2.980  31.170  0.00  0.00             0
ATOM    277    H   1     1      -6.569   3.089  31.133  0.00  0.00             0
ATOM    278    H   1     1       2.651   3.500  31.805  0.00  0.00             0
ATOM    279    O   1     1       4.955   6.865  30.175  0.00  0.00             0
ATOM    280    H   1     1      -4.857   7.119  29.152  0.00  0.00             0
ATOM    281    H   1     1       4.929   7.603  30.696  0.00  0.00             0
ATOM    282    O   1     1      -2.922   9.785  28.423  0.00  0.00             0
ATOM    283    H   1     1      -3.092   8.791  28.324  0.00  0.00             0
ATOM    284    H   1     1       8.337  10.035  28.826  0.00  0.00             0
ATOM    285    O   1     1      -5.643  10.236  29.758  0.00  0.00             0
ATOM    286    H   1     1      -4.867  10.059  29.376  0.00  0.00             0
ATOM    287    H   1     1       5.024  10.803  30.513  0.00  0.00             0
ATOM    288    O   1     1     -11.732  18.017  31.700  0.00  0.00             0
ATOM    289    H   1     1     -10.821  18.189  31.867  0.00  0.00             0
ATOM    290    H   1     1      -1.874  18.646  31.212  0.00  0.00             0
ATOM    291    O   1     1      -4.545   0.540  30.514  0.00  0.00             0
ATOM    292    H   1     1      -4.090   0.984  29.689  0.00  0.00             0
ATOM    293    H   1     1      -4.357   1.094  31.212  0.00  0.00             0
ATOM    294    O   1     1      -4.854   4.281  30.882  0.00  0.00             0
ATOM    295    H   1     1      -4.421   3.974  30.133  0.00  0.00             0
ATOM    296    H   1     1      -4.858   5.258  30.454  0.00  0.00             0
ATOM    297    O   1     1      -2.986   6.880  28.477  0.00  0.00             0
ATOM    298    H   1     1      -2.797   6.927  27.474  0.00  0.00             0
ATOM    299    H   1     1      -2.103   6.581  29.044  0.00  0.00             0
ATOM    300    O   1     1      -0.256  11.452  29.582  0.00  0.00             0
ATOM    301    H   1     1       0.278  11.115  28.706  0.00  0.00             0
ATOM    302    H   1     1      -0.554  12.312  29.698  0.00  0.00             0
ATOM    303    O   1     1      -3.757  14.202  28.096  0.00  0.00             0
ATOM    304    H   1     1      -4.509  14.622  27.755  0.00  0.00             0
ATOM    305    H   1     1      -4.007  13.988  29.150  0.00  0.00             0
ATOM    306    O   1     1      -5.909  16.045  31.688  0.00  0.00             0
ATOM    307    H   1     1      -5.483  16.768  31.431  0.00  0.00             0
ATOM    308    H   1     1      -5.776  16.261  32.581  0.00  0.00             0
ATOM    309    O   1     1       0.259   3.894  30.129  0.00  0.00             0
ATOM    310    H   1     1      -0.209   3.392  29.555  0.00  0.00             0
ATOM    311    H   1     1       1.111   3.361  30.129  0.00  0.00             0
ATOM    312    O   1     1       3.729   4.470  26.556  0.00  0.00             0
ATOM    313    H   1     1       3.049   5.013  26.079  0.00  0.00             0
ATOM    314    H   1     1       3.761   5.085  27.256  0.00  0.00             0
ATOM    315    O   1     1      -0.507   6.582  29.614  0.00  0.00             0
ATOM    316    H   1     1      -0.202   5.609  29.778  0.00  0.00             0
ATOM    317    H   1     1      -0.439   7.070  30.428  0.00  0.00             0
ATOM    318    O   1     1       1.208  11.065  27.461  0.00  0.00             0
ATOM    319    H   1     1       0.300  10.655  27.117  0.00  0.00             0
ATOM    320    H   1     1       2.012  10.426  27.589  0.00  0.00             0
ATOM    321    O   1     1       2.007  11.358  31.080  0.00  0.00             0
ATOM    322    H   1     1       2.268  10.478  31.086  0.00  0.00             0
ATOM    323    H   1     1       1.261  11.434  30.532  0.00  0.00             0
ATOM    324    O   1     1      -1.684  15.108  31.718  0.00  0.00             0
ATOM    325    H   1     1      -1.844  16.034  31.376  0.00  0.00             0
ATOM    326    H   1     1      -2.520  14.619  31.535  0.00  0.00             0
ATOM    327    O   1     1      -9.386  17.337  34.388  0.00  0.00             0
ATOM    328    H   1     1      -9.331  17.855  33.552  0.00  0.00             0
ATOM    329    H   1     1       0.325   0.186  34.789  0.00  0.00             0
ATOM    330    O   1     1      -8.479   4.352  33.300  0.00  0.00             0
ATOM    331    H   1     1      -7.912   4.412  34.088  0.00  0.00             0
ATOM    332    H   1     1       1.951   5.156  32.710  0.00  0.00             0
ATOM    333    O   1     1       2.451   6.289  31.505  0.00  0.00             0
ATOM    334    H   1     1      -7.229   6.308  30.757  0.00  0.00             0
ATOM    335    H   1     1       3.069   6.638  32.154  0.00  0.00             0
ATOM    336    O   1     1      -9.792  11.864  33.357  0.00  0.00             0
ATOM    337    H   1     1      -9.485  11.876  32.464  0.00  0.00             0
ATOM    338    H   1     1       0.462  12.782  33.577  0.00  0.00             0
ATOM    339    O   1     1       3.063  11.846  35.169  0.00  0.00             0
ATOM    340    H   1     1      -6.360  12.258  35.097  0.00  0.00             0
ATOM    341    H   1     1       2.699  12.353  34.424  0.00  0.00             0
ATOM    342    O   1     1     -10.391  14.651  33.839  0.00  0.00             0
ATOM    343    H   1     1     -11.131  14.753  33.007  0.00  0.00             0
ATOM    344    H   1     1       0.289  15.500  33.973  0.00  0.00             0
ATOM    345    O   1     1      -5.793  19.645  34.367  0.00  0.00             0
ATOM    346    H   1     1      -5.265  19.760  35.187  0.00  0.00             0
ATOM    347    H   1     1      -5.456   2.079  33.550  0.00  0.00             0
ATOM    348    O   1     1      -3.802   2.363  32.417  0.00  0.00             0
ATOM    349    H   1     1      -3.398   2.799  33.210  0.00  0.00             0
ATOM    350    H   1     1      -4.156   2.882  31.676  0.00  0.00             0
ATOM    351    O   1     1      -5.907   6.952  33.275  0.00  0.00             0
ATOM    352    H   1     1      -5.103   6.436  33.324  0.00  0.00             0
ATOM    353    H   1     1      -5.672   7.774  33.756  0.00  0.00             0
ATOM    354    O   1     1      -5.606   9.712  34.087  0.00  0.00             0
ATOM    355    H   1     1      -4.905  10.081  34.783  0.00  0.00             0
ATOM    356    H   1     1      -6.526  10.119  34.341  0.00  0.00             0
ATOM    357    O   1     1      -4.226  11.514  32.335  0.00  0.00             0
ATOM    358    H   1     1      -4.868  10.999  32.906  0.00  0.00             0
ATOM    359    H   1     1      -3.364  10.824  32.525  0.00  0.00             0
ATOM    360    O   1     1      -6.285  16.915  34.331  0.00  0.00             0
ATOM    361    H   1     1      -6.045  17.859  34.424  0.00  0.00             0
ATOM    362    H   1     1      -7.268  16.968  34.174  0.00  0.00             0
ATOM    363    O   1     1      -2.577  17.708  34.248  0.00  0.00             0
ATOM    364    H   1     1      -2.111  17.121  34.870  0.00  0.00             0
ATOM    365    H   1     1      -2.365  -0.567  33.494  0.00  0.00             0
ATOM    366    O   1     1      -0.989   3.768  32.739  0.00  0.00             0
ATOM    367    H   1     1      -0.574   3.812  31.919  0.00  0.00             0
ATOM    368    H   1     1      -0.331   3.745  33.556  0.00  0.00             0
ATOM    369    O   1     1      -3.175   6.094  32.796  0.00  0.00             0
ATOM    370    H   1     1      -2.766   5.241  32.841  0.00  0.00             0
ATOM    371    H   1     1      -2.465   6.816  32.503  0.00  0.00             0
ATOM    372    O   1     1      -1.131   7.813  32.217  0.00  0.00             0
ATOM    373    H   1     1      -0.555   7.226  33.057  0.00  0.00             0
ATOM    374    H   1     1      -1.459   8.563  32.589  0.00  0.00             0
ATOM    375    O   1     1      -2.056  10.423  33.279  0.00  0.00             0
ATOM    376    H   1     1      -1.213  10.740  33.516  0.00  0.00             0
ATOM    377    H   1     1      -2.481  10.137  34.118  0.00  0.00             0
ATOM    378    O   1     1      -4.335  13.844  30.597  0.00  0.00             0
ATOM    379    H   1     1      -4.427  12.951  31.197  0.00  0.00             0
ATOM    380    H   1     1      -5.338  14.102  30.746  0.00  0.00             0
ATOM    381    O   1     1     -10.514  -0.290  37.473  0.00  0.00             0
ATOM    382    H   1     1      -9.619  -0.305  37.832  0.00  0.00             0
ATOM    383    H   1     1      -0.519  -0.180  38.365  0.00  0.00             0
ATOM    384    O   1     1     -10.586   1.818  35.631  0.00  0.00             0
ATOM    385    H   1     1     -10.442   1.067  36.489  0.00  0.00             0
ATOM    386    H   1     1       0.656   2.256  35.776  0.00  0.00             0
ATOM    387    O   1     1       0.089   6.442  34.765  0.00  0.00             0
ATOM    388    H   1     1      -9.585   5.836  34.455  0.00  0.00             0
ATOM    389    H   1     1       0.452   7.301  35.011  0.00  0.00             0
ATOM    390    O   1     1      -9.194   9.276  34.859  0.00  0.00             0
ATOM    391    H   1     1      -9.146  10.114  34.422  0.00  0.00             0
ATOM    392    H   1     1       1.165   9.542  35.732  0.00  0.00             0
ATOM    393    O   1     1      -9.098  11.062  37.339  0.00  0.00             0
ATOM    394    H   1     1      -8.307  11.511  36.769  0.00  0.00             0
ATOM    395    H   1     1       1.167  10.948  38.339  0.00  0.00             0
ATOM    396    O   1     1     -11.732  15.660  35.968  0.00  0.00             0
ATOM    397    H   1     1     -11.296  15.174  35.126  0.00  0.00             0
ATOM    398    H   1     1      -0.798  16.351  36.507  0.00  0.00             0
ATOM    399    O   1     1      -7.977   0.567  37.570  0.00  0.00             0
ATOM    400    H   1     1      -7.092  -0.037  37.785  0.00  0.00             0
ATOM    401    H   1     1      -7.997   1.421  37.158  0.00  0.00             0
ATOM    402    O   1     1      -7.837   2.958  35.865  0.00  0.00             0
ATOM    403    H   1     1      -7.371   2.758  34.835  0.00  0.00             0
ATOM    404    H   1     1      -7.243   3.612  36.100  0.00  0.00             0
ATOM    405    O   1     1      -6.334   5.503  35.758  0.00  0.00             0
ATOM    406    H   1     1      -6.279   6.136  35.085  0.00  0.00             0
ATOM    407    H   1     1      -5.771   5.930  36.477  0.00  0.00             0
ATOM    408    O   1     1      -4.656   6.726  37.935  0.00  0.00             0
ATOM    409    H   1     1      -4.804   7.787  38.101  0.00  0.00             0
ATOM    410    H   1     1      -3.700   6.628  37.467  0.00  0.00             0
ATOM    411    O   1     1      -4.982  13.029  34.866  0.00  0.00             0
ATOM    412    H   1     1      -4.813  12.647  33.991  0.00  0.00             0
ATOM    413    H   1     1      -4.145  13.407  35.421  0.00  0.00             0
ATOM    414    O   1     1      -5.466  16.842  36.859  0.00  0.00             0
ATOM    415    H   1     1      -5.878  16.636  36.143  0.00  0.00             0
ATOM    416    H   1     1      -4.761  17.513  36.613  0.00  0.00             0
ATOM    417    O   1     1      -3.817   1.091  36.430  0.00  0.00             0
ATOM    418    H   1     1      -3.454   0.581  35.516  0.00  0.00             0
ATOM    419    H   1     1      -3.564   1.960  36.437  0.00  0.00             0
ATOM    420    O   1     1      -2.623   3.596  35.397  0.00  0.00             0
ATOM    421    H   1     1      -1.813   3.252  35.306  0.00  0.00             0
ATOM    422    H   1     1      -2.503   4.323  36.044  0.00  0.00             0
ATOM    423    O   1     1      -2.403   6.388  36.149  0.00  0.00             0
ATOM    424    H   1     1      -1.471   6.416  35.880  0.00  0.00             0
ATOM    425    H   1     1      -2.843   6.451  35.284  0.00  0.00             0
ATOM    426    O   1     1      -3.345   9.732  35.732  0.00  0.00             0
ATOM    427    H   1     1      -3.053   8.937  35.927  0.00  0.00             0
ATOM    428    H   1     1      -2.755  10.456  35.886  0.00  0.00             0
ATOM    429    O   1     1      -1.667  11.530  36.879  0.00  0.00             0
ATOM    430    H   1     1      -0.661  11.707  36.993  0.00  0.00             0
ATOM    431    H   1     1      -2.142  12.375  37.022  0.00  0.00             0
ATOM    432    O   1     1      -3.455  14.129  36.853  0.00  0.00             0
ATOM    433    H   1     1      -2.790  15.068  36.729  0.00  0.00             0
ATOM    434    H   1     1      -4.245  14.649  37.287  0.00  0.00             0
ATOM    435    O   1     1      -4.416   2.708  15.343  0.00  0.00             0
ATOM    436    H   1     1      -3.719   3.362  15.573  0.00  0.00             0
ATOM    437    H   1     1       5.140   2.932  15.826  0.00  0.00             0
ATOM    438    O   1     1      -5.139   4.711  13.618  0.00  0.00             0
ATOM    439    H   1     1      -4.844   3.992  13.547  0.00  0.00             0
ATOM    440    H   1     1       5.997   5.391  13.947  0.00  0.00             0
ATOM    441    O   1     1       7.110   6.794  17.148  0.00  0.00             0
ATOM    442    H   1     1      -3.474   6.095  17.775  0.00  0.00             0
ATOM    443    H   1     1       7.869   6.772  17.656  0.00  0.00             0
ATOM    444    O   1     1      -2.890  10.109  14.575  0.00  0.00             0
ATOM    445    H   1     1      -2.141   9.527  14.440  0.00  0.00             0
ATOM    446    H   1     1       7.785  10.979  14.137  0.00  0.00             0
ATOM    447    O   1     1       4.880  15.604  14.855  0.00  0.00             0
ATOM    448    H   1     1      -4.638  15.282  14.678  0.00  0.00             0
ATOM    449    H   1     1       5.228  16.375  15.131  0.00  0.00             0
ATOM    450    O   1     1      -4.438  18.150  16.241  0.00  0.00             0
ATOM    451    H   1     1      -3.590  17.976  16.602  0.00  0.00             0
ATOM    452    H   1     1       6.225  18.935  15.715  0.00  0.00             0
ATOM    453    O   1     1      -1.982   3.776  16.181  0.00  0.00             0
ATOM    454    H   1     1      -1.008   3.716  16.063  0.00  0.00             0
ATOM    455    H   1     1      -2.150   4.506  15.682  0.00  0.00             0
ATOM    456    O   1     1      -2.673   5.942  14.780  0.00  0.00             0
ATOM    457    H   1     1      -3.160   6.321  15.413  0.00  0.00             0
ATOM    458    H   1     1      -2.102   6.622  14.400  0.00  0.00             0
ATOM    459    O   1     1       2.200   6.743  16.809  0.00  0.00             0
ATOM    460    H   1     1       2.549   7.674  16.484  0.00  0.00             0
ATOM    461    H   1     1       2.229   6.014  16.127  0.00  0.00             0
ATOM    462    O   1     1      -0.492   7.558  14.127  0.00  0.00             0
ATOM    463    H   1     1       0.277   8.059  13.775  0.00  0.00             0
ATOM    464    H   1     1      -0.074   7.343  14.915  0.00  0.00             0
ATOM    465    O   1     1      -2.839  14.354  14.551  0.00  0.00             0
ATOM    466    H   1     1      -2.168  13.948  13.979  0.00  0.00             0
ATOM    467    H   1     1      -2.391  15.093  14.242  0.00  0.00             0
ATOM    468    O   1     1      -0.938  16.509  14.913  0.00  0.00             0
ATOM    469    H   1     1      -0.158  16.963  14.498  0.00  0.00             0
ATOM    470    H   1     1      -0.455  15.933  15.479  0.00  0.00             0
ATOM    471    O   1     1       0.551   0.892  17.683  0.00  0.00             0
ATOM    472    H   1     1       0.695   1.270  16.849  0.00  0.00             0
ATOM    473    H   1     1       0.869   1.393  18.334  0.00  0.00             0
ATOM    474    O   1     1       2.392   4.703  14.615  0.00  0.00             0
ATOM    475    H   1     1       3.477   4.440  14.461  0.00  0.00             0
ATOM    476    H   1     1       1.855   5.089  13.904  0.00  0.00             0
ATOM    477    O   1     1       1.813   8.696  13.620  0.00  0.00             0
ATOM    478    H   1     1       2.454   8.533  12.964  0.00  0.00             0
ATOM    479    H   1     1       2.190   9.281  14.204  0.00  0.00             0
ATOM    480    O   1     1      -1.058  11.956  13.503  0.00  0.00             0
ATOM    481    H   1     1      -0.387  11.598  14.007  0.00  0.00             0
ATOM    482    H   1     1      -0.602  11.835  12.674  0.00  0.00             0
ATOM    483    O   1     1       3.020  13.797  15.561  0.00  0.00             0
ATOM    484    H   1     1       3.653  14.387  15.017  0.00  0.00             0
ATOM    485    H   1     1       2.528  14.338  16.107  0.00  0.00             0
ATOM    486    O   1     1       1.395  17.897  13.649  0.00  0.00             0
ATOM    487    H   1     1       2.194  17.507  13.802  0.00  0.00             0
ATOM    488    H   1     1       1.564  18.565  14.481  0.00  0.00             0
ATOM    489    O   1     1      -6.676  20.583  17.511  0.00  0.00             0
ATOM    490    H   1     1      -6.058  20.330  18.086  0.00  0.00             0
ATOM    491    H   1     1       3.311   3.505  17.911  0.00  0.00             0
ATOM    492    O   1     1      -3.996   4.795  19.324  0.00  0.00             0
ATOM    493    H   1     1      -4.964   5.185  19.191  0.00  0.00             0
ATOM    494    H   1     1       6.212   3.771  19.277  0.00  0.00             0
ATOM    495    O   1     1       5.155   8.240  18.406  0.00  0.00             0
ATOM    496    H   1     1      -4.450   7.749  17.963  0.00  0.00             0
ATOM    497    H   1     1       4.989   8.830  17.670  0.00  0.00             0
ATOM    498    O   1     1      -5.107   9.807  16.382  0.00  0.00             0
ATOM    499    H   1     1      -4.318   9.814  15.906  0.00  0.00             0
ATOM    500    H   1     1       5.229  10.676  16.562  0.00  0.00             0
ATOM    501    O   1     1      -5.132  12.479  17.216  0.00  0.00             0
ATOM    502    H   1     1      -5.837  12.752  16.870  0.00  0.00             0
ATOM    503    H   1     1       5.040  12.848  17.975  0.00  0.00             0
ATOM    504    O   1     1      -7.143  17.637  17.378  0.00  0.00             0
ATOM    505    H   1     1      -6.209  18.123  17.197  0.00  0.00             0
ATOM    506    H   1     1       2.594  18.310  17.811  0.00  0.00             0
ATOM    507    O   1     1       1.145  20.446  19.752  0.00  0.00             0
ATOM    508    H   1     1       1.620  20.624  20.596  0.00  0.00             0
ATOM    509    H   1     1       0.732   3.342  19.685  0.00  0.00             0
ATOM    510    O   1     1       0.388   5.286  19.661  0.00  0.00             0
ATOM    511    H   1     1      -0.064   5.532  18.862  0.00  0.00             0
ATOM    512    H   1     1      -0.390   5.428  20.339  0.00  0.00             0
ATOM    513    O   1     1      -0.653   7.157  17.708  0.00  0.00             0
ATOM    514    H   1     1       0.185   7.117  17.301  0.00  0.00             0
ATOM    515    H   1     1      -0.657   8.102  17.959  0.00  0.00             0
ATOM    516    O   1     1      -0.723   9.818  17.769  0.00  0.00             0
ATOM    517    H   1     1       0.149  10.193  17.855  0.00  0.00             0
ATOM    518    H   1     1      -1.160  10.577  17.302  0.00  0.00             0
ATOM    519    O   1     1      -2.597  12.453  16.776  0.00  0.00             0
ATOM    520    H   1     1      -2.686  12.849  16.012  0.00  0.00             0
ATOM    521    H   1     1      -3.594  12.391  16.937  0.00  0.00             0
ATOM    522    O   1     1      -1.851  17.457  17.350  0.00  0.00             0
ATOM    523    H   1     1      -1.818  17.063  16.469  0.00  0.00             0
ATOM    524    H   1     1      -1.020  17.991  17.590  0.00  0.00             0
ATOM    525    O   1     1       4.225  16.391  22.201  0.00  0.00             0
ATOM    526    H   1     1       4.472  17.111  22.794  0.00  0.00             0
ATOM    527    H   1     1       3.160  -1.726  22.386  0.00  0.00             0
ATOM    528    O   1     1       1.594   2.038  15.368  0.00  0.00             0
ATOM    529    H   1     1       1.716   2.790  14.757  0.00  0.00             0
ATOM    530    H   1     1       2.360   2.060  15.991  0.00  0.00             0
ATOM    531    O   1     1       3.650   5.448  18.893  0.00  0.00             0
ATOM    532    H   1     1       3.267   6.120  18.264  0.00  0.00             0
ATOM    533    H   1     1       3.203   5.537  19.631  0.00  0.00             0
ATOM    534    O   1     1       2.658   9.176  16.189  0.00  0.00             0
ATOM    535    H   1     1       3.589   9.466  16.083  0.00  0.00             0
ATOM    536    H   1     1       2.208   9.841  16.859  0.00  0.00             0
ATOM    537    O   1     1       0.579  12.478  15.621  0.00  0.00             0
ATOM    538    H   1     1       0.033  13.107  16.179  0.00  0.00             0
ATOM    539    H   1     1       1.419  12.855  15.862  0.00  0.00             0
ATOM    540    O   1     1       1.290  15.466  17.082  0.00  0.00             0
ATOM    541    H   1     1       1.952  16.232  17.247  0.00  0.00             0
ATOM    542    H   1     1       1.114  15.323  18.083  0.00  0.00             0
ATOM    543    O   1     1      -3.741   0.311  22.917  0.00  0.00             0
ATOM    544    H   1     1      -3.546   1.061  22.569  0.00  0.00             0
ATOM    545    H   1     1       6.776   0.478  23.868  0.00  0.00             0
ATOM    546    O   1     1      -5.947   6.411  23.218  0.00  0.00             0
ATOM    547    H   1     1      -6.770   6.322  22.903  0.00  0.00             0
ATOM    548    H   1     1       4.511   7.180  22.685  0.00  0.00             0
ATOM    549    O   1     1       5.690   7.833  21.185  0.00  0.00             0
ATOM    550    H   1     1      -4.498   8.156  20.322  0.00  0.00             0
ATOM    551    H   1     1       6.156   8.602  21.613  0.00  0.00             0
ATOM    552    O   1     1      -4.200  10.354  22.537  0.00  0.00             0
ATOM    553    H   1     1      -3.500  10.971  22.066  0.00  0.00             0
ATOM    554    H   1     1       5.179  10.755  22.566  0.00  0.00             0
ATOM    555    O   1     1       5.097  14.088  19.584  0.00  0.00             0
ATOM    556    H   1     1      -5.279  15.036  19.444  0.00  0.00             0
ATOM    557    H   1     1       5.664  13.981  20.365  0.00  0.00             0
ATOM    558    O   1     1      -5.453  17.010  19.505  0.00  0.00             0
ATOM    559    H   1     1      -6.136  16.773  18.839  0.00  0.00             0
ATOM    560    H   1     1       4.309  17.094  20.347  0.00  0.00             0
ATOM    561    O   1     1      -4.466   1.755  18.899  0.00  0.00             0
ATOM    562    H   1     1      -3.533   1.831  18.899  0.00  0.00             0
ATOM    563    H   1     1      -4.896   0.837  18.741  0.00  0.00             0
ATOM    564    O   1     1      -1.925   5.408  21.050  0.00  0.00             0
ATOM    565    H   1     1      -2.678   5.470  20.461  0.00  0.00             0
ATOM    566    H   1     1      -2.102   6.247  21.558  0.00  0.00             0
ATOM    567    O   1     1      -1.411   7.957  22.185  0.00  0.00             0
ATOM    568    H   1     1      -1.462   8.407  22.904  0.00  0.00             0
ATOM    569    H   1     1      -1.030   8.652  21.579  0.00  0.00             0
ATOM    570    O   1     1      -0.115   9.710  20.629  0.00  0.00             0
ATOM    571    H   1     1      -0.338   9.632  19.714  0.00  0.00             0
ATOM    572    H   1     1       0.724   9.418  20.465  0.00  0.00             0
ATOM    573    O   1     1      -1.488  13.688  19.319  0.00  0.00             0
ATOM    574    H   1     1      -1.798  12.950  18.854  0.00  0.00             0
ATOM    575    H   1     1      -2.065  14.399  19.219  0.00  0.00             0
ATOM    576    O   1     1      -2.596  16.385  19.774  0.00  0.00             0
ATOM    577    H   1     1      -2.196  16.861  19.058  0.00  0.00             0
ATOM    578    H   1     1      -3.479  16.709  19.858  0.00  0.00             0
ATOM    579    O   1     1       2.483   3.173  21.957  0.00  0.00             0
ATOM    580    H   1     1       3.337   3.206  22.339  0.00  0.00             0
ATOM    581    H   1     1       2.481   4.257  21.735  0.00  0.00             0
ATOM    582    O   1     1       2.260   6.037  21.272  0.00  0.00             0
ATOM    583    H   1     1       1.808   6.695  22.021  0.00  0.00             0
ATOM    584    H   1     1       1.397   5.670  21.055  0.00  0.00             0
ATOM    585    O   1     1       3.106   8.922  20.393  0.00  0.00             0
ATOM    586    H   1     1       3.122   9.052  21.397  0.00  0.00             0
ATOM    587    H   1     1       3.969   8.508  20.262  0.00  0.00             0
ATOM    588    O   1     1       2.108  10.602  18.251  0.00  0.00             0
ATOM    589    H   1     1       2.477  10.023  18.878  0.00  0.00             0
ATOM    590    H   1     1       2.250  11.392  18.847  0.00  0.00             0
ATOM    591    O   1     1       2.822  12.588  19.970  0.00  0.00             0
ATOM    592    H   1     1       3.479  13.256  19.681  0.00  0.00             0
ATOM    593    H   1     1       2.001  13.258  19.988  0.00  0.00             0
ATOM    594    O   1     1       0.865  14.925  19.760  0.00  0.00             0
ATOM    595    H   1     1       0.783  15.824  20.196  0.00  0.00             0
ATOM    596    H   1     1      -0.122  14.701  19.685  0.00  0.00             0
ATOM    597    O   1     1      -6.631  -0.065  25.721  0.00  0.00             0
ATOM    598    H   1     1      -5.695  -0.004  25.903  0.00  0.00             0
ATOM    599    H   1     1       3.289   0.695  26.077  0.00  0.00             0
ATOM    600    O   1     1      -7.930   2.109  26.873  0.00  0.00             0
ATOM    601    H   1     1      -7.239   3.050  26.765  0.00  0.00             0
ATOM    602    H   1     1       2.793   1.746  27.649  0.00  0.00             0
ATOM    603    O   1     1       2.652   9.357  23.427  0.00  0.00             0
ATOM    604    H   1     1      -6.866   9.177  24.041  0.00  0.00             0
ATOM    605    H   1     1       2.775  10.267  23.141  0.00  0.00             0
ATOM    606    O   1     1      -4.928  13.902  24.886  0.00  0.00             0
ATOM    607    H   1     1      -4.531  13.228  25.374  0.00  0.00             0
ATOM    608    H   1     1       5.239  13.542  23.991  0.00  0.00             0
ATOM    609    O   1     1       6.055  14.246  21.968  0.00  0.00             0
ATOM    610    H   1     1      -4.757  15.071  22.032  0.00  0.00             0
ATOM    611    H   1     1       6.819  14.566  22.220  0.00  0.00             0
ATOM    612    O   1     1      -8.934  16.523  25.622  0.00  0.00             0
ATOM    613    H   1     1      -8.827  15.733  25.944  0.00  0.00             0
ATOM    614    H   1     1       2.285  16.716  25.481  0.00  0.00             0
ATOM    615    O   1     1      -2.470   3.006  22.278  0.00  0.00             0
ATOM    616    H   1     1      -1.710   2.749  22.638  0.00  0.00             0
ATOM    617    H   1     1      -2.307   3.854  21.889  0.00  0.00             0
ATOM    618    O   1     1      -3.599   4.872  24.015  0.00  0.00             0
ATOM    619    H   1     1      -3.220   4.510  23.298  0.00  0.00             0
ATOM    620    H   1     1      -4.627   5.081  23.649  0.00  0.00             0
ATOM    621    O   1     1      -5.503   9.073  25.401  0.00  0.00             0
ATOM    622    H   1     1      -4.986   9.689  25.593  0.00  0.00             0
ATOM    623    H   1     1      -4.912   8.350  25.203  0.00  0.00             0
ATOM    624    O   1     1      -1.792  11.723  21.411  0.00  0.00             0
ATOM    625    H   1     1      -1.866  12.537  20.743  0.00  0.00             0
ATOM    626    H   1     1      -1.128  11.199  21.214  0.00  0.00             0
ATOM    627    O   1     1      -1.972  15.941  22.583  0.00  0.00             0
ATOM    628    H   1     1      -2.873  16.538  22.727  0.00  0.00             0
ATOM    629    H   1     1      -1.980  16.048  21.560  0.00  0.00             0
ATOM    630    O   1     1       0.744  18.564  21.426  0.00  0.00             0
ATOM    631    H   1     1       0.882  19.248  20.715  0.00  0.00             0
ATOM    632    H   1     1       0.297  18.877  22.081  0.00  0.00             0
ATOM    633    O   1     1       0.005   2.479  23.359  0.00  0.00             0
ATOM    634    H   1     1       0.919   2.707  22.956  0.00  0.00             0
ATOM    635    H   1     1      -0.066   3.006  24.166  0.00  0.00             0
ATOM    636    O   1     1      -0.157   3.096  25.927  0.00  0.00             0
ATOM    637    H   1     1       0.434   2.499  26.197  0.00  0.00             0
ATOM    638    H   1     1       0.385   3.788  26.099  0.00  0.00             0
ATOM    639    O   1     1       0.917   7.332  23.499  0.00  0.00             0
ATOM    640    H   1     1       1.404   8.173  23.332  0.00  0.00             0
ATOM    641    H   1     1       0.045   7.640  23.065  0.00  0.00             0
ATOM    642    O   1     1       3.791  11.756  22.392  0.00  0.00             0
ATOM    643    H   1     1       3.410  12.044  21.568  0.00  0.00             0
ATOM    644    H   1     1       3.290  12.183  22.988  0.00  0.00             0
ATOM    645    O   1     1       1.868  12.986  23.529  0.00  0.00             0
ATOM    646    H   1     1       1.822  13.188  24.425  0.00  0.00             0
ATOM    647    H   1     1       1.476  13.748  23.074  0.00  0.00             0
ATOM    648    O   1     1       1.541  15.839  22.696  0.00  0.00             0
ATOM    649    H   1     1       1.179  15.869  23.645  0.00  0.00             0
ATOM    650    H   1     1       1.272  16.756  22.434  0.00  0.00             0
ATOM    651    O   1     1      -8.450  16.675  30.005  0.00  0.00             0
ATOM    652    H   1     1      -7.972  16.092  30.635  0.00  0.00             0
ATOM    653    H   1     1       2.583  -0.748  29.699  0.00  0.00             0
ATOM    654    O   1     1      -6.945   1.046  29.366  0.00  0.00             0
ATOM    655    H   1     1      -6.187   0.741  29.802  0.00  0.00             0
ATOM    656    H   1     1       3.079   1.859  29.862  0.00  0.00             0
ATOM    657    O   1     1       3.089   9.157  27.486  0.00  0.00             0
ATOM    658    H   1     1      -6.597   9.004  26.588  0.00  0.00             0
ATOM    659    H   1     1       3.637   9.377  28.187  0.00  0.00             0
ATOM    660    O   1     1      -4.447  11.737  26.870  0.00  0.00             0
ATOM    661    H   1     1      -4.076  12.510  27.473  0.00  0.00             0
ATOM    662    H   1     1       6.364  11.024  27.236  0.00  0.00             0
ATOM    663    O   1     1       1.747  13.923  26.320  0.00  0.00             0
ATOM    664    H   1     1      -7.757  14.179  26.915  0.00  0.00             0
ATOM    665    H   1     1       1.492  13.147  26.798  0.00  0.00             0
ATOM    666    O   1     1     -10.241  17.566  28.162  0.00  0.00             0
ATOM    667    H   1     1     -10.060  17.298  27.251  0.00  0.00             0
ATOM    668    H   1     1       0.951  17.130  28.734  0.00  0.00             0
ATOM    669    O   1     1      -3.720  20.550  28.822  0.00  0.00             0
ATOM    670    H   1     1      -2.795  20.327  28.693  0.00  0.00             0
ATOM    671    H   1     1      -4.115   2.799  28.042  0.00  0.00             0
ATOM    672    O   1     1      -4.193   3.492  26.216  0.00  0.00             0
ATOM    673    H   1     1      -5.015   3.990  26.271  0.00  0.00             0
ATOM    674    H   1     1      -3.826   3.886  25.547  0.00  0.00             0
ATOM    675    O   1     1      -3.436   7.189  25.608  0.00  0.00             0
ATOM    676    H   1     1      -3.415   6.406  24.850  0.00  0.00             0
ATOM    677    H   1     1      -2.916   7.792  25.118  0.00  0.00             0
ATOM    678    O   1     1      -2.260   9.501  24.337  0.00  0.00             0
ATOM    679    H   1     1      -1.413   9.990  24.489  0.00  0.00             0
ATOM    680    H   1     1      -2.908  10.066  23.938  0.00  0.00             0
ATOM    681    O   1     1      -6.135  15.203  26.978  0.00  0.00             0
ATOM    682    H   1     1      -5.865  14.743  26.020  0.00  0.00             0
ATOM    683    H   1     1      -6.235  16.163  26.761  0.00  0.00             0
ATOM    684    O   1     1      -3.902  18.401  25.703  0.00  0.00             0
ATOM    685    H   1     1      -3.156  17.852  26.094  0.00  0.00             0
ATOM    686    H   1     1      -3.733  19.296  26.084  0.00  0.00             0
ATOM    687    O   1     1      -1.052  19.848  28.408  0.00  0.00             0
ATOM    688    H   1     1      -0.605  18.938  28.342  0.00  0.00             0
ATOM    689    H   1     1      -0.848   2.243  27.490  0.00  0.00             0
ATOM    690    O   1     1       1.290   5.456  25.497  0.00  0.00             0
ATOM    691    H   1     1       1.420   5.947  24.616  0.00  0.00             0
ATOM    692    H   1     1       1.475   5.993  26.287  0.00  0.00             0
ATOM    693    O   1     1       1.479   7.026  27.597  0.00  0.00             0
ATOM    694    H   1     1       1.994   7.976  27.552  0.00  0.00             0
ATOM    695    H   1     1       0.922   6.894  28.268  0.00  0.00             0
ATOM    696    O   1     1      -0.121  11.204  24.933  0.00  0.00             0
ATOM    697    H   1     1       0.556  11.192  24.304  0.00  0.00             0
ATOM    698    H   1     1      -0.588  12.220  24.858  0.00  0.00             0
ATOM    699    O   1     1      -1.302  13.815  25.018  0.00  0.00             0
ATOM    700    H   1     1      -1.776  14.486  25.587  0.00  0.00             0
ATOM    701    H   1     1      -1.105  14.223  24.208  0.00  0.00             0
ATOM    702    O   1     1      -2.147  16.133  26.993  0.00  0.00             0
ATOM    703    H   1     1      -1.392  16.439  27.482  0.00  0.00             0
ATOM    704    H   1     1      -2.552  15.503  27.614  0.00  0.00             0
ATOM    705   Al   1     1       5.688  12.857   7.733  0.00  0.00             0
ATOM    706   Al   1     1       3.226   8.540   7.703  0.00  0.00             0
ATOM    707   Al   1     1       3.208  14.498   7.794  0.00  0.00             0
ATOM    708   Al   1     1       5.680   9.975   7.858  0.00  0.00             0
ATOM    709   Si   1     1       1.511  14.411  10.585  0.00  0.00             0
ATOM    710   Si   1     1       3.895   9.723  10.490  0.00  0.00             0
ATOM    711   Si   1     1       4.105  15.830  10.603  0.00  0.00             0
ATOM    712   Si   1     1       6.351  11.378  10.644  0.00  0.00             0
ATOM    713    O   1     1       6.794  14.230   9.026  0.00  0.00             0
ATOM    714    O   1     1       4.084   9.674   8.881  0.00  0.00             0
ATOM    715    O   1     1       6.194  11.385   9.010  0.00  0.00             0
ATOM    716    O   1     1       3.951  15.980   8.911  0.00  0.00             0
ATOM    717    O   1     1       6.420  12.838  11.094  0.00  0.00             0
ATOM    718    O   1     1       4.013  17.432  10.962  0.00  0.00             0
ATOM    719    O   1     1       5.448  15.249  10.889  0.00  0.00             0
ATOM    720    O   1     1       2.765  10.778  10.752  0.00  0.00             0
ATOM    721    O   1     1       5.171  10.444  11.128  0.00  0.00             0
ATOM    722    O   1     1       2.802  15.120  11.084  0.00  0.00             0
ATOM    723    O   1     1       6.488   8.600   8.848  0.00  0.00             0
ATOM    724    O   1     1       4.102  13.309   8.847  0.00  0.00             0
ATOM    725    O   1     1       2.556  15.908   6.783  0.00  0.00             0
ATOM    726    O   1     1       4.813  11.479   6.857  0.00  0.00             0
ATOM    727    O   1     1       7.465  12.916   6.919  0.00  0.00             0
ATOM    728    O   1     1       4.764   8.787   6.516  0.00  0.00             0
ATOM    729    O   1     1       7.209   9.890   6.770  0.00  0.00             0
ATOM    730    O   1     1       5.120  14.383   6.588  0.00  0.00             0
ATOM    731    H   1     1       6.025  16.850   8.597  0.00  0.00             0
ATOM    732    H   1     1       3.649  12.855   9.839  0.00  0.00             0
ATOM    733    H   1     1       6.687  15.715   6.731  0.00  0.00             0
ATOM    734    H   1     1       3.880  11.057   6.822  0.00  0.00             0
ATOM    735    H   1     1       7.805  12.026   6.837  0.00  0.00             0
ATOM    736    H   1     1       5.241  17.285   5.794  0.00  0.00             0
ATOM    737    H   1     1       5.492  14.342   5.756  0.00  0.00             0
ATOM    738    H   1     1       6.813  10.562   6.113  0.00  0.00             0
ATOM    739   Al   1     1       7.543  12.851   0.717  0.00  0.00             0
ATOM    740   Al   1     1       4.966   8.395   0.394  0.00  0.00             0
ATOM    741   Al   1     1       4.922  14.404   0.617  0.00  0.00             0
ATOM    742   Al   1     1       7.515   9.897   0.647  0.00  0.00             0
ATOM    743   Si   1     1       3.184  14.325   3.441  0.00  0.00             0
ATOM    744   Si   1     1       5.722   9.836   3.407  0.00  0.00             0
ATOM    745   Si   1     1       5.812  15.761   3.283  0.00  0.00             0
ATOM    746   Si   1     1       8.328  11.352   3.388  0.00  0.00             0
ATOM    747    O   1     1       8.507  14.267   1.750  0.00  0.00             0
ATOM    748    O   1     1       5.962   9.844   1.762  0.00  0.00             0
ATOM    749    O   1     1       8.270  11.487   1.756  0.00  0.00             0
ATOM    750    O   1     1       5.561  15.822   1.779  0.00  0.00             0
ATOM    751    O   1     1       8.361  12.806   3.813  0.00  0.00             0
ATOM    752    O   1     1       5.763  17.253   3.762  0.00  0.00             0
ATOM    753    O   1     1       7.102  15.052   3.708  0.00  0.00             0
ATOM    754    O   1     1       4.468  10.637   3.707  0.00  0.00             0
ATOM    755    O   1     1       7.038  10.536   3.929  0.00  0.00             0
ATOM    756    O   1     1       4.474  14.929   3.839  0.00  0.00             0
ATOM    757    O   1     1       8.444   8.552   1.728  0.00  0.00             0
ATOM    758    O   1     1       5.909  12.992   1.658  0.00  0.00             0
ATOM    759    O   1     1       4.180  15.811  -0.515  0.00  0.00             0
ATOM    760    O   1     1       6.773  11.438  -0.466  0.00  0.00             0
ATOM    761    O   1     1       9.092  13.042  -0.472  0.00  0.00             0
ATOM    762    O   1     1       6.620   8.543  -0.439  0.00  0.00             0
ATOM    763    O   1     1       9.056   9.756  -0.422  0.00  0.00             0
ATOM    764    O   1     1       6.685  14.353  -0.403  0.00  0.00             0
ATOM    765    H   1     1       8.011  16.557   1.513  0.00  0.00             0
ATOM    766    H   1     1       5.169  12.579   2.027  0.00  0.00             0
ATOM    767    H   1     1       8.807  15.834  -1.310  0.00  0.00             0
ATOM    768    H   1     1       6.962  11.475  -1.401  0.00  0.00             0
ATOM    769    H   1     1       9.072  12.699  -1.472  0.00  0.00             0
ATOM    770    H   1     1       6.782  17.676  -1.578  0.00  0.00             0
ATOM    771    H   1     1       6.757  15.482  -0.638  0.00  0.00             0
ATOM    772    H   1     1       9.840  10.449  -0.464  0.00  0.00             0
ATOM    773   Al   1     1       5.715   4.228   7.698  0.00  0.00             0
ATOM    774   Al   1     1       3.250  -0.399   7.780  0.00  0.00             0
ATOM    775   Al   1     1       3.076   5.595   7.796  0.00  0.00             0
ATOM    776   Al   1     1       5.753   1.220   7.655  0.00  0.00             0
ATOM    777   Si   1     1       1.349   5.324  10.459  0.00  0.00             0
ATOM    778   Si   1     1       3.973   1.014  10.513  0.00  0.00             0
ATOM    779   Si   1     1       3.849   6.840  10.544  0.00  0.00             0
ATOM    780   Si   1     1       6.521   2.489  10.551  0.00  0.00             0
ATOM    781    O   1     1       6.742   5.325   8.922  0.00  0.00             0
ATOM    782    O   1     1       4.053   0.942   8.911  0.00  0.00             0
ATOM    783    O   1     1       6.381   2.557   8.880  0.00  0.00             0
ATOM    784    O   1     1       3.718   6.915   8.881  0.00  0.00             0
ATOM    785    O   1     1       6.532   3.964  10.960  0.00  0.00             0
ATOM    786    O   1     1       3.637   8.267  11.085  0.00  0.00             0
ATOM    787    O   1     1       5.300   6.293  10.709  0.00  0.00             0
ATOM    788    O   1     1       2.663   1.720  10.831  0.00  0.00             0
ATOM    789    O   1     1       5.212   1.809  11.005  0.00  0.00             0
ATOM    790    O   1     1       2.706   5.960  10.941  0.00  0.00             0
ATOM    791    O   1     1       6.655  -0.340   8.879  0.00  0.00             0
ATOM    792    O   1     1       4.048   4.247   8.707  0.00  0.00             0
ATOM    793    O   1     1       2.347   7.262   6.613  0.00  0.00             0
ATOM    794    O   1     1       4.752   2.568   6.657  0.00  0.00             0
ATOM    795    O   1     1       7.209   4.202   6.693  0.00  0.00             0
ATOM    796    O   1     1       4.977  -0.196   6.688  0.00  0.00             0
ATOM    797    O   1     1       7.495   1.093   6.822  0.00  0.00             0
ATOM    798    O   1     1       4.736   5.522   6.607  0.00  0.00             0
ATOM    799    H   1     1       5.999   7.970   9.446  0.00  0.00             0
ATOM    800    H   1     1       3.570   3.494   8.786  0.00  0.00             0
ATOM    801    H   1     1       6.442   7.281   6.559  0.00  0.00             0
ATOM    802    H   1     1       3.825   2.700   6.533  0.00  0.00             0
ATOM    803    H   1     1       7.820   3.493   6.692  0.00  0.00             0
ATOM    804    H   1     1       5.003   8.432   5.575  0.00  0.00             0
ATOM    805    H   1     1       4.536   6.029   5.721  0.00  0.00             0
ATOM    806    H   1     1       7.426   0.631   5.920  0.00  0.00             0
ATOM    807   Al   1     1       7.584   3.933   0.539  0.00  0.00             0
ATOM    808   Al   1     1       4.853  -0.425   0.391  0.00  0.00             0
ATOM    809   Al   1     1       4.859   5.598   0.207  0.00  0.00             0
ATOM    810   Al   1     1       7.478   1.073   0.491  0.00  0.00             0
ATOM    811   Si   1     1       3.258   5.332   3.080  0.00  0.00             0
ATOM    812   Si   1     1       5.767   0.795   3.173  0.00  0.00             0
ATOM    813   Si   1     1       5.781   6.856   3.157  0.00  0.00             0
ATOM    814   Si   1     1       8.305   2.481   3.254  0.00  0.00             0
ATOM    815    O   1     1       8.657   5.148   1.620  0.00  0.00             0
ATOM    816    O   1     1       5.878   0.694   1.618  0.00  0.00             0
ATOM    817    O   1     1       8.184   2.439   1.651  0.00  0.00             0
ATOM    818    O   1     1       5.630   6.968   1.560  0.00  0.00             0
ATOM    819    O   1     1       8.220   3.918   3.759  0.00  0.00             0
ATOM    820    O   1     1       5.632   8.351   3.760  0.00  0.00             0
ATOM    821    O   1     1       7.127   6.235   3.503  0.00  0.00             0
ATOM    822    O   1     1       4.483   1.546   3.457  0.00  0.00             0
ATOM    823    O   1     1       7.056   1.612   3.698  0.00  0.00             0
ATOM    824    O   1     1       4.544   6.075   3.751  0.00  0.00             0
ATOM    825    O   1     1       8.316  -0.457   1.492  0.00  0.00             0
ATOM    826    O   1     1       5.977   4.087   1.777  0.00  0.00             0
ATOM    827    O   1     1       4.231   7.011  -0.849  0.00  0.00             0
ATOM    828    O   1     1       6.923   2.636  -0.625  0.00  0.00             0
ATOM    829    O   1     1       9.050   4.177  -0.706  0.00  0.00             0
ATOM    830    O   1     1       6.373  -0.381  -0.719  0.00  0.00             0
ATOM    831    O   1     1       9.095   0.925  -0.597  0.00  0.00             0
ATOM    832    O   1     1       6.548   5.416  -0.452  0.00  0.00             0
ATOM    833    H   1     1       7.754   7.979   2.353  0.00  0.00             0
ATOM    834    H   1     1       5.422   4.278   2.538  0.00  0.00             0
ATOM    835    H   1     1       9.128   6.975  -1.386  0.00  0.00             0
ATOM    836    H   1     1       5.965   2.610  -1.059  0.00  0.00             0
ATOM    837    H   1     1       8.859   4.055  -1.661  0.00  0.00             0
ATOM    838    H   1     1       7.338   7.999  -0.736  0.00  0.00             0
ATOM    839    H   1     1       7.197   6.162  -0.670  0.00  0.00             0
ATOM    840    H   1     1       9.089   1.763  -0.964  0.00  0.00             0
ATOM    841   Al   1     1       0.650  12.947   7.794  0.00  0.00             0
ATOM    842   Al   1     1      -1.975   8.576   7.811  0.00  0.00             0
ATOM    843   Al   1     1      -1.962  14.396   7.774  0.00  0.00             0
ATOM    844   Al   1     1       0.618  10.065   7.782  0.00  0.00             0
ATOM    845   Si   1     1      -3.663  14.316  10.566  0.00  0.00             0
ATOM    846   Si   1     1      -1.210   9.947  10.663  0.00  0.00             0
ATOM    847   Si   1     1      -1.168  15.824  10.643  0.00  0.00             0
ATOM    848   Si   1     1       1.340  11.416  10.507  0.00  0.00             0
ATOM    849    O   1     1       1.658  14.212   8.967  0.00  0.00             0
ATOM    850    O   1     1      -1.101   9.835   9.040  0.00  0.00             0
ATOM    851    O   1     1       1.249  11.385   8.885  0.00  0.00             0
ATOM    852    O   1     1      -1.362  15.763   8.970  0.00  0.00             0
ATOM    853    O   1     1       1.338  12.922  11.016  0.00  0.00             0
ATOM    854    O   1     1      -1.265  17.338  11.069  0.00  0.00             0
ATOM    855    O   1     1       0.271  15.294  10.889  0.00  0.00             0
ATOM    856    O   1     1      -2.526  10.702  10.881  0.00  0.00             0
ATOM    857    O   1     1       0.066  10.677  11.148  0.00  0.00             0
ATOM    858    O   1     1      -2.329  14.913  11.142  0.00  0.00             0
ATOM    859    O   1     1       1.314   8.551   8.889  0.00  0.00             0
ATOM    860    O   1     1      -0.902  13.132   8.950  0.00  0.00             0
ATOM    861    O   1     1       7.665  15.865   6.808  0.00  0.00             0
ATOM    862    O   1     1      -0.130  11.489   6.766  0.00  0.00             0
ATOM    863    O   1     1       2.360  13.110   6.678  0.00  0.00             0
ATOM    864    O   1     1      -0.513   8.747   6.670  0.00  0.00             0
ATOM    865    O   1     1       2.229   9.998   6.809  0.00  0.00             0
ATOM    866    O   1     1      -0.361  14.223   6.561  0.00  0.00             0
ATOM    867    H   1     1       1.294  16.853   9.399  0.00  0.00             0
ATOM    868    H   1     1      -0.686  12.898   9.846  0.00  0.00             0
ATOM    869    H   1     1       1.812  16.362   6.283  0.00  0.00             0
ATOM    870    H   1     1      -0.949  11.641   6.224  0.00  0.00             0
ATOM    871    H   1     1       2.830  12.826   5.949  0.00  0.00             0
ATOM    872    H   1     1      -0.262  16.986   5.777  0.00  0.00             0
ATOM    873    H   1     1      -0.005  14.659   5.803  0.00  0.00             0
ATOM    874    H   1     1       2.237   9.996   5.790  0.00  0.00             0
ATOM    875   Al   1     1       2.344  12.915   0.552  0.00  0.00             0
ATOM    876   Al   1     1      -0.214   8.348   0.661  0.00  0.00             0
ATOM    877   Al   1     1      -0.242  14.452   0.453  0.00  0.00             0
ATOM    878   Al   1     1       2.356   9.933   0.586  0.00  0.00             0
ATOM    879   Si   1     1      -1.880  14.353   3.360  0.00  0.00             0
ATOM    880   Si   1     1       0.642   9.791   3.468  0.00  0.00             0
ATOM    881   Si   1     1       0.654  15.897   3.107  0.00  0.00             0
ATOM    882   Si   1     1       3.099  11.322   3.486  0.00  0.00             0
ATOM    883    O   1     1       3.313  14.102   1.725  0.00  0.00             0
ATOM    884    O   1     1       0.765   9.708   1.847  0.00  0.00             0
ATOM    885    O   1     1       2.929  11.340   1.822  0.00  0.00             0
ATOM    886    O   1     1       0.491  15.870   1.618  0.00  0.00             0
ATOM    887    O   1     1       3.097  12.784   3.929  0.00  0.00             0
ATOM    888    O   1     1       0.608  17.317   3.644  0.00  0.00             0
ATOM    889    O   1     1       1.994  15.262   3.654  0.00  0.00             0
ATOM    890    O   1     1      -0.678  10.610   3.722  0.00  0.00             0
ATOM    891    O   1     1       1.843  10.561   3.968  0.00  0.00             0
ATOM    892    O   1     1      -0.599  15.118   3.686  0.00  0.00             0
ATOM    893    O   1     1       3.370   8.502   1.676  0.00  0.00             0
ATOM    894    O   1     1       0.657  13.021   1.580  0.00  0.00             0
ATOM    895    O   1     1       9.438  15.935  -0.515  0.00  0.00             0
ATOM    896    O   1     1       1.637  11.296  -0.400  0.00  0.00             0
ATOM    897    O   1     1       4.087  13.077  -0.648  0.00  0.00             0
ATOM    898    O   1     1       1.312   8.578  -0.405  0.00  0.00             0
ATOM    899    O   1     1       3.995   9.822  -0.419  0.00  0.00             0
ATOM    900    O   1     1       1.667  14.427  -0.512  0.00  0.00             0
ATOM    901    H   1     1       2.682  16.741   1.724  0.00  0.00             0
ATOM    902    H   1     1       0.095  12.248   1.982  0.00  0.00             0
ATOM    903    H   1     1       4.251  15.858  -1.535  0.00  0.00             0
ATOM    904    H   1     1       1.204  11.792  -1.171  0.00  0.00             0
ATOM    905    H   1     1       4.413  12.245  -0.704  0.00  0.00             0
ATOM    906    H   1     1       1.761  16.985  -1.168  0.00  0.00             0
ATOM    907    H   1     1       2.435  15.092  -0.232  0.00  0.00             0
ATOM    908    H   1     1       4.810  10.456  -0.835  0.00  0.00             0
ATOM    909   Al   1     1       0.536   3.868   7.630  0.00  0.00             0
ATOM    910   Al   1     1      -1.993  -0.675   7.827  0.00  0.00             0
ATOM    911   Al   1     1      -2.086   5.553   7.616  0.00  0.00             0
ATOM    912   Al   1     1       0.604   0.963   7.756  0.00  0.00             0
ATOM    913   Si   1     1      -3.737   5.467  10.500  0.00  0.00             0
ATOM    914   Si   1     1      -1.154   0.902  10.568  0.00  0.00             0
ATOM    915   Si   1     1      -1.225   6.936  10.504  0.00  0.00             0
ATOM    916   Si   1     1       1.292   2.366  10.515  0.00  0.00             0
ATOM    917    O   1     1       1.528   5.302   8.819  0.00  0.00             0
ATOM    918    O   1     1      -1.037   0.689   8.957  0.00  0.00             0
ATOM    919    O   1     1       1.107   2.376   8.918  0.00  0.00             0
ATOM    920    O   1     1      -1.344   7.160   8.960  0.00  0.00             0
ATOM    921    O   1     1       1.306   3.833  10.985  0.00  0.00             0
ATOM    922    O   1     1      -1.167   8.401  11.077  0.00  0.00             0
ATOM    923    O   1     1       0.199   6.239  10.825  0.00  0.00             0
ATOM    924    O   1     1      -2.451   1.793  10.811  0.00  0.00             0
ATOM    925    O   1     1       0.084   1.578  11.109  0.00  0.00             0
ATOM    926    O   1     1      -2.397   6.144  10.993  0.00  0.00             0
ATOM    927    O   1     1       1.596  -0.343   8.682  0.00  0.00             0
ATOM    928    O   1     1      -1.104   3.959   8.822  0.00  0.00             0
ATOM    929    O   1     1       7.477   7.141   6.781  0.00  0.00             0
ATOM    930    O   1     1      -0.112   2.445   6.599  0.00  0.00             0
ATOM    931    O   1     1       2.135   4.266   6.613  0.00  0.00             0
ATOM    932    O   1     1      -0.371  -0.371   6.578  0.00  0.00             0
ATOM    933    O   1     1       2.335   0.851   6.507  0.00  0.00             0
ATOM    934    O   1     1      -0.487   5.198   6.585  0.00  0.00             0
ATOM    935    H   1     1       0.666   7.862   8.858  0.00  0.00             0
ATOM    936    H   1     1      -1.530   3.188   9.265  0.00  0.00             0
ATOM    937    H   1     1       1.516   6.769   6.538  0.00  0.00             0
ATOM    938    H   1     1      -1.042   1.961   6.561  0.00  0.00             0
ATOM    939    H   1     1       2.496   3.885   5.852  0.00  0.00             0
ATOM    940    H   1     1      -0.166   8.448   5.863  0.00  0.00             0
ATOM    941    H   1     1      -0.609   5.498   5.613  0.00  0.00             0
ATOM    942    H   1     1       2.481   1.235   5.637  0.00  0.00             0
ATOM    943   Al   1     1       2.289   3.921   0.458  0.00  0.00             0
ATOM    944   Al   1     1      -0.243  -0.440   0.249  0.00  0.00             0
ATOM    945   Al   1     1      -0.174   5.418   0.588  0.00  0.00             0
ATOM    946   Al   1     1       2.274   1.083   0.403  0.00  0.00             0
ATOM    947   Si   1     1      -1.901   5.310   3.223  0.00  0.00             0
ATOM    948   Si   1     1       0.592   0.954   3.211  0.00  0.00             0
ATOM    949   Si   1     1       0.572   6.876   3.359  0.00  0.00             0
ATOM    950   Si   1     1       3.070   2.395   3.259  0.00  0.00             0
ATOM    951    O   1     1       3.394   5.198   1.551  0.00  0.00             0
ATOM    952    O   1     1       0.563   0.962   1.528  0.00  0.00             0
ATOM    953    O   1     1       2.916   2.415   1.550  0.00  0.00             0
ATOM    954    O   1     1       0.333   6.952   1.682  0.00  0.00             0
ATOM    955    O   1     1       3.276   3.806   3.642  0.00  0.00             0
ATOM    956    O   1     1       0.543   8.317   3.970  0.00  0.00             0
ATOM    957    O   1     1       1.974   6.142   3.410  0.00  0.00             0
ATOM    958    O   1     1      -0.763   1.727   3.568  0.00  0.00             0
ATOM    959    O   1     1       1.872   1.714   3.795  0.00  0.00             0
ATOM    960    O   1     1      -0.612   5.952   3.815  0.00  0.00             0
ATOM    961    O   1     1       3.125  -0.375   1.409  0.00  0.00             0
ATOM    962    O   1     1       0.686   4.004   1.541  0.00  0.00             0
ATOM    963    O   1     1       9.344   6.944  -0.504  0.00  0.00             0
ATOM    964    O   1     1       1.428   2.426  -0.503  0.00  0.00             0
ATOM    965    O   1     1       3.947   4.182  -0.787  0.00  0.00             0
ATOM    966    O   1     1       1.323  -0.227  -0.523  0.00  0.00             0
ATOM    967    O   1     1       3.873   0.917  -0.718  0.00  0.00             0
ATOM    968    O   1     1       1.453   5.419  -0.394  0.00  0.00             0
ATOM    969    H   1     1       2.905   7.869   2.172  0.00  0.00             0
ATOM    970    H   1     1       0.339   3.113   1.613  0.00  0.00             0
ATOM    971    H   1     1       4.125   7.161  -1.798  0.00  0.00             0
ATOM    972    H   1     1       0.676   2.540  -0.955  0.00  0.00             0
ATOM    973    H   1     1       4.043   3.658  -1.543  0.00  0.00             0
ATOM    974    H   1     1       2.040   8.355  -1.145  0.00  0.00             0
ATOM    975    H   1     1       2.146   5.958  -0.892  0.00  0.00             0
ATOM    976    H   1     1       4.174   1.063  -1.601  0.00  0.00             0
END
