# Supplementary material for: Competing Nuclear Quantum Effects and Hydrogen-Bond Jumps in Hydrated Kaolinite
Source: J Phys Chem Lett. 2023 Feb 6;14(6):1542–7. doi: 10.1021/acs.jpclett.2c03896 (PMC9940297; doi:10.1021/acs.jpclett.2c03896)
Supplement: Supplementary file 1 — jz2c03896_si_001.zip [file jz2c03896_si_001.zip › Clay_NQEs_HBond_Jumps_SI/silica-surface/QM/equil-2/init.05.pdb]

TITLE     Step:       20000  Bead:       5 positions{angstrom}  cell{angstrom}
CRYST1   10.307   17.884   76.812  91.93 105.05  89.80 P 1           1
ATOM      1   Al   1     1      -9.008   1.799  43.563  0.00  0.00             0
ATOM      2   Al   1     1      -6.431   6.318  43.485  0.00  0.00             0
ATOM      3   Al   1     1      -6.314   0.342  43.241  0.00  0.00             0
ATOM      4   Al   1     1      -8.966   4.839  43.439  0.00  0.00             0
ATOM      5   Si   1     1      -4.694   0.498  40.533  0.00  0.00             0
ATOM      6   Si   1     1      -7.287   4.950  40.775  0.00  0.00             0
ATOM      7   Si   1     1      -7.194  -1.079  40.585  0.00  0.00             0
ATOM      8   Si   1     1      -9.781   3.335  40.725  0.00  0.00             0
ATOM      9    O   1     1     -10.001   0.402  42.259  0.00  0.00             0
ATOM     10    O   1     1      -7.391   5.083  42.363  0.00  0.00             0
ATOM     11    O   1     1      -9.678   3.166  42.363  0.00  0.00             0
ATOM     12    O   1     1      -7.071  -1.193  42.131  0.00  0.00             0
ATOM     13    O   1     1      -9.791   1.850  40.207  0.00  0.00             0
ATOM     14    O   1     1      -7.169  -2.620  40.117  0.00  0.00             0
ATOM     15    O   1     1      -8.603  -0.401  40.258  0.00  0.00             0
ATOM     16    O   1     1      -6.056   4.101  40.387  0.00  0.00             0
ATOM     17    O   1     1      -8.598   4.206  40.209  0.00  0.00             0
ATOM     18    O   1     1      -6.016  -0.251  40.031  0.00  0.00             0
ATOM     19    O   1     1      -9.977   6.008  42.454  0.00  0.00             0
ATOM     20    O   1     1      -7.331   1.613  42.211  0.00  0.00             0
ATOM     21    O   1     1      -5.688  -1.336  44.247  0.00  0.00             0
ATOM     22    O   1     1      -8.071   3.335  44.500  0.00  0.00             0
ATOM     23    O   1     1     -10.536   1.536  44.527  0.00  0.00             0
ATOM     24    O   1     1      -8.126   6.025  44.619  0.00  0.00             0
ATOM     25    O   1     1     -10.659   5.018  44.656  0.00  0.00             0
ATOM     26    O   1     1      -8.082   0.368  44.444  0.00  0.00             0
ATOM     27    H   1     1      -9.538  -2.006  42.588  0.00  0.00             0
ATOM     28    H   1     1      -7.242   2.251  41.478  0.00  0.00             0
ATOM     29    H   1     1     -10.398  -1.825  44.912  0.00  0.00             0
ATOM     30    H   1     1      -7.143   3.434  44.314  0.00  0.00             0
ATOM     31    H   1     1     -10.900   1.622  45.444  0.00  0.00             0
ATOM     32    H   1     1      -8.161  -2.520  45.445  0.00  0.00             0
ATOM     33    H   1     1      -8.109  -0.625  44.697  0.00  0.00             0
ATOM     34    H   1     1     -10.507   4.544  45.518  0.00  0.00             0
ATOM     35   Al   1     1     -10.998   1.647  50.884  0.00  0.00             0
ATOM     36   Al   1     1      -8.243   5.883  50.818  0.00  0.00             0
ATOM     37   Al   1     1      -8.333   0.175  50.728  0.00  0.00             0
ATOM     38   Al   1     1     -10.877   4.746  50.787  0.00  0.00             0
ATOM     39   Si   1     1      -6.410   0.197  47.972  0.00  0.00             0
ATOM     40   Si   1     1      -9.108   4.688  48.160  0.00  0.00             0
ATOM     41   Si   1     1      -9.082  -1.246  47.979  0.00  0.00             0
ATOM     42   Si   1     1     -11.681   3.220  48.076  0.00  0.00             0
ATOM     43    O   1     1     -11.745   0.394  49.654  0.00  0.00             0
ATOM     44    O   1     1      -9.215   4.851  49.692  0.00  0.00             0
ATOM     45    O   1     1     -11.477   3.212  49.732  0.00  0.00             0
ATOM     46    O   1     1      -8.918  -1.326  49.665  0.00  0.00             0
ATOM     47    O   1     1     -11.608   1.773  47.550  0.00  0.00             0
ATOM     48    O   1     1      -9.259  -2.752  47.587  0.00  0.00             0
ATOM     49    O   1     1     -10.325  -0.559  47.669  0.00  0.00             0
ATOM     50    O   1     1      -7.985   3.692  47.830  0.00  0.00             0
ATOM     51    O   1     1     -10.549   4.127  47.619  0.00  0.00             0
ATOM     52    O   1     1      -7.807  -0.495  47.443  0.00  0.00             0
ATOM     53    O   1     1     -11.868   6.188  49.801  0.00  0.00             0
ATOM     54    O   1     1      -9.032   1.534  49.521  0.00  0.00             0
ATOM     55    O   1     1      -7.789  -1.562  51.920  0.00  0.00             0
ATOM     56    O   1     1     -10.051   3.144  52.061  0.00  0.00             0
ATOM     57    O   1     1     -12.509   1.589  51.927  0.00  0.00             0
ATOM     58    O   1     1      -9.843   6.010  51.975  0.00  0.00             0
ATOM     59    O   1     1     -12.475   4.694  51.907  0.00  0.00             0
ATOM     60    O   1     1     -10.028   0.303  51.925  0.00  0.00             0
ATOM     61    H   1     1     -11.483  -2.270  48.965  0.00  0.00             0
ATOM     62    H   1     1      -8.740   2.204  48.967  0.00  0.00             0
ATOM     63    H   1     1     -11.891  -1.182  52.360  0.00  0.00             0
ATOM     64    H   1     1     -10.028   3.419  53.061  0.00  0.00             0
ATOM     65    H   1     1     -13.468   1.652  52.342  0.00  0.00             0
ATOM     66    H   1     1      -9.936  -2.524  52.705  0.00  0.00             0
ATOM     67    H   1     1      -9.828   0.056  52.829  0.00  0.00             0
ATOM     68    H   1     1     -12.832   3.865  52.453  0.00  0.00             0
ATOM     69   Al   1     1      -8.947  10.663  43.614  0.00  0.00             0
ATOM     70   Al   1     1      -6.533  15.073  43.239  0.00  0.00             0
ATOM     71   Al   1     1      -6.427   9.360  43.394  0.00  0.00             0
ATOM     72   Al   1     1      -9.085  13.557  43.483  0.00  0.00             0
ATOM     73   Si   1     1      -4.577   9.382  40.638  0.00  0.00             0
ATOM     74   Si   1     1      -7.189  13.780  40.631  0.00  0.00             0
ATOM     75   Si   1     1      -7.147   7.907  40.681  0.00  0.00             0
ATOM     76   Si   1     1      -9.698  12.317  40.678  0.00  0.00             0
ATOM     77    O   1     1      -9.917   9.603  42.249  0.00  0.00             0
ATOM     78    O   1     1      -7.370  13.819  42.329  0.00  0.00             0
ATOM     79    O   1     1      -9.575  12.287  42.149  0.00  0.00             0
ATOM     80    O   1     1      -7.079   7.992  42.363  0.00  0.00             0
ATOM     81    O   1     1      -9.828  10.826  40.006  0.00  0.00             0
ATOM     82    O   1     1      -7.304   6.340  40.261  0.00  0.00             0
ATOM     83    O   1     1      -8.509   8.639  40.264  0.00  0.00             0
ATOM     84    O   1     1      -5.824  13.056  40.255  0.00  0.00             0
ATOM     85    O   1     1      -8.422  12.961  40.123  0.00  0.00             0
ATOM     86    O   1     1      -5.915   8.607  40.135  0.00  0.00             0
ATOM     87    O   1     1      -9.864  15.098  42.456  0.00  0.00             0
ATOM     88    O   1     1      -7.343  10.807  42.492  0.00  0.00             0
ATOM     89    O   1     1      -5.671   7.821  44.442  0.00  0.00             0
ATOM     90    O   1     1      -8.315  12.181  44.551  0.00  0.00             0
ATOM     91    O   1     1     -10.500  10.276  44.674  0.00  0.00             0
ATOM     92    O   1     1      -8.084  15.182  44.470  0.00  0.00             0
ATOM     93    O   1     1     -10.605  13.732  44.586  0.00  0.00             0
ATOM     94    O   1     1      -7.957   9.436  44.534  0.00  0.00             0
ATOM     95    H   1     1      -9.602   6.248  41.679  0.00  0.00             0
ATOM     96    H   1     1      -7.109  11.581  42.623  0.00  0.00             0
ATOM     97    H   1     1     -10.105   7.885  45.175  0.00  0.00             0
ATOM     98    H   1     1      -7.940  11.999  45.257  0.00  0.00             0
ATOM     99    H   1     1     -11.213  10.863  45.022  0.00  0.00             0
ATOM    100    H   1     1      -8.418   6.218  45.420  0.00  0.00             0
ATOM    101    H   1     1      -8.029   8.596  45.046  0.00  0.00             0
ATOM    102    H   1     1     -10.837  13.182  45.338  0.00  0.00             0
ATOM    103   Al   1     1     -10.716  10.607  50.894  0.00  0.00             0
ATOM    104   Al   1     1      -8.341  14.988  50.811  0.00  0.00             0
ATOM    105   Al   1     1      -8.263   8.970  50.770  0.00  0.00             0
ATOM    106   Al   1     1     -10.907  13.577  50.767  0.00  0.00             0
ATOM    107   Si   1     1      -6.458   9.227  47.748  0.00  0.00             0
ATOM    108   Si   1     1      -9.219  13.639  48.011  0.00  0.00             0
ATOM    109   Si   1     1      -8.944   7.619  48.004  0.00  0.00             0
ATOM    110   Si   1     1     -11.580  11.953  48.023  0.00  0.00             0
ATOM    111    O   1     1     -11.843   9.097  49.531  0.00  0.00             0
ATOM    112    O   1     1      -9.352  13.693  49.656  0.00  0.00             0
ATOM    113    O   1     1     -11.534  11.991  49.591  0.00  0.00             0
ATOM    114    O   1     1      -8.704   7.607  49.501  0.00  0.00             0
ATOM    115    O   1     1     -11.478  10.533  47.470  0.00  0.00             0
ATOM    116    O   1     1      -8.848   6.138  47.515  0.00  0.00             0
ATOM    117    O   1     1     -10.349   8.232  47.721  0.00  0.00             0
ATOM    118    O   1     1      -7.819  12.911  47.628  0.00  0.00             0
ATOM    119    O   1     1     -10.403  12.867  47.361  0.00  0.00             0
ATOM    120    O   1     1      -7.781   8.442  47.365  0.00  0.00             0
ATOM    121    O   1     1     -11.770  14.951  49.574  0.00  0.00             0
ATOM    122    O   1     1      -9.319  10.333  49.582  0.00  0.00             0
ATOM    123    O   1     1      -7.599   7.532  51.874  0.00  0.00             0
ATOM    124    O   1     1     -10.174  12.003  51.981  0.00  0.00             0
ATOM    125    O   1     1     -12.368  10.325  51.786  0.00  0.00             0
ATOM    126    O   1     1      -9.897  14.907  51.783  0.00  0.00             0
ATOM    127    O   1     1     -12.523  13.653  51.774  0.00  0.00             0
ATOM    128    O   1     1      -9.974   9.023  51.806  0.00  0.00             0
ATOM    129    H   1     1     -11.471   7.229  49.849  0.00  0.00             0
ATOM    130    H   1     1      -9.397  10.532  48.711  0.00  0.00             0
ATOM    131    H   1     1     -12.775   7.671  52.980  0.00  0.00             0
ATOM    132    H   1     1     -10.041  11.958  52.820  0.00  0.00             0
ATOM    133    H   1     1     -12.764  10.795  52.541  0.00  0.00             0
ATOM    134    H   1     1     -10.060   6.253  52.889  0.00  0.00             0
ATOM    135    H   1     1     -10.350   8.273  52.012  0.00  0.00             0
ATOM    136    H   1     1     -13.335  13.197  52.243  0.00  0.00             0
ATOM    137   Al   1     1      -3.873   1.798  43.463  0.00  0.00             0
ATOM    138   Al   1     1      -1.222   6.161  43.573  0.00  0.00             0
ATOM    139   Al   1     1      -1.280   0.271  43.441  0.00  0.00             0
ATOM    140   Al   1     1      -3.875   4.800  43.482  0.00  0.00             0
ATOM    141   Si   1     1       0.434   0.402  40.625  0.00  0.00             0
ATOM    142   Si   1     1      -2.177   4.865  40.813  0.00  0.00             0
ATOM    143   Si   1     1      -2.107  -1.091  40.544  0.00  0.00             0
ATOM    144   Si   1     1      -4.746   3.490  40.686  0.00  0.00             0
ATOM    145    O   1     1      -4.750   0.552  42.185  0.00  0.00             0
ATOM    146    O   1     1      -2.250   5.008  42.371  0.00  0.00             0
ATOM    147    O   1     1      -4.452   3.471  42.318  0.00  0.00             0
ATOM    148    O   1     1      -2.062  -1.252  42.226  0.00  0.00             0
ATOM    149    O   1     1      -4.785   2.036  40.216  0.00  0.00             0
ATOM    150    O   1     1      -2.192  -2.623  40.066  0.00  0.00             0
ATOM    151    O   1     1      -3.434  -0.290  40.232  0.00  0.00             0
ATOM    152    O   1     1      -0.834   3.950  40.499  0.00  0.00             0
ATOM    153    O   1     1      -3.383   4.050  40.252  0.00  0.00             0
ATOM    154    O   1     1      -0.910  -0.326  40.085  0.00  0.00             0
ATOM    155    O   1     1      -4.720   6.273  42.354  0.00  0.00             0
ATOM    156    O   1     1      -2.176   1.671  42.267  0.00  0.00             0
ATOM    157    O   1     1     -11.016  -1.300  44.416  0.00  0.00             0
ATOM    158    O   1     1      -3.066   3.318  44.519  0.00  0.00             0
ATOM    159    O   1     1      -5.422   1.641  44.393  0.00  0.00             0
ATOM    160    O   1     1      -2.889   6.178  44.659  0.00  0.00             0
ATOM    161    O   1     1      -5.431   4.938  44.540  0.00  0.00             0
ATOM    162    O   1     1      -2.933   0.460  44.351  0.00  0.00             0
ATOM    163    H   1     1      -4.162  -2.054  42.181  0.00  0.00             0
ATOM    164    H   1     1      -2.022   2.125  41.392  0.00  0.00             0
ATOM    165    H   1     1      -4.837  -1.524  44.446  0.00  0.00             0
ATOM    166    H   1     1      -2.059   3.237  44.973  0.00  0.00             0
ATOM    167    H   1     1      -6.083   1.978  45.018  0.00  0.00             0
ATOM    168    H   1     1      -2.882  -3.395  45.240  0.00  0.00             0
ATOM    169    H   1     1      -3.325  -0.403  44.659  0.00  0.00             0
ATOM    170    H   1     1      -5.811   4.856  45.459  0.00  0.00             0
ATOM    171   Al   1     1      -5.713   1.523  50.884  0.00  0.00             0
ATOM    172   Al   1     1      -3.066   6.179  50.831  0.00  0.00             0
ATOM    173   Al   1     1      -3.122  -0.139  50.616  0.00  0.00             0
ATOM    174   Al   1     1      -5.719   4.602  50.795  0.00  0.00             0
ATOM    175   Si   1     1      -1.336   0.293  47.957  0.00  0.00             0
ATOM    176   Si   1     1      -4.046   4.754  48.005  0.00  0.00             0
ATOM    177   Si   1     1      -3.800  -1.453  47.780  0.00  0.00             0
ATOM    178   Si   1     1      -6.547   3.159  48.085  0.00  0.00             0
ATOM    179    O   1     1      -6.597   0.121  49.618  0.00  0.00             0
ATOM    180    O   1     1      -4.139   5.019  49.629  0.00  0.00             0
ATOM    181    O   1     1      -6.273   3.014  49.746  0.00  0.00             0
ATOM    182    O   1     1      -3.662  -1.454  49.502  0.00  0.00             0
ATOM    183    O   1     1      -6.259   1.721  47.546  0.00  0.00             0
ATOM    184    O   1     1      -3.648  -2.869  47.116  0.00  0.00             0
ATOM    185    O   1     1      -5.081  -0.680  47.522  0.00  0.00             0
ATOM    186    O   1     1      -2.771   3.851  47.980  0.00  0.00             0
ATOM    187    O   1     1      -5.347   4.013  47.566  0.00  0.00             0
ATOM    188    O   1     1      -2.604  -0.564  47.482  0.00  0.00             0
ATOM    189    O   1     1      -6.620   5.851  49.827  0.00  0.00             0
ATOM    190    O   1     1      -3.935   1.361  49.695  0.00  0.00             0
ATOM    191    O   1     1     -12.590  -1.297  51.699  0.00  0.00             0
ATOM    192    O   1     1      -5.161   3.033  52.001  0.00  0.00             0
ATOM    193    O   1     1      -7.356   1.350  51.919  0.00  0.00             0
ATOM    194    O   1     1      -4.850   5.837  52.000  0.00  0.00             0
ATOM    195    O   1     1      -7.400   4.668  51.870  0.00  0.00             0
ATOM    196    O   1     1      -4.833   0.223  51.887  0.00  0.00             0
ATOM    197    H   1     1      -6.324  -2.041  49.488  0.00  0.00             0
ATOM    198    H   1     1      -3.510   2.065  49.194  0.00  0.00             0
ATOM    199    H   1     1      -7.197  -1.478  52.667  0.00  0.00             0
ATOM    200    H   1     1      -4.892   2.724  52.927  0.00  0.00             0
ATOM    201    H   1     1      -8.007   1.975  52.131  0.00  0.00             0
ATOM    202    H   1     1      -5.494  -2.362  52.012  0.00  0.00             0
ATOM    203    H   1     1      -4.656  -0.647  52.026  0.00  0.00             0
ATOM    204    H   1     1      -7.703   4.279  52.685  0.00  0.00             0
ATOM    205   Al   1     1      -3.668  10.805  43.407  0.00  0.00             0
ATOM    206   Al   1     1      -1.319  15.256  43.202  0.00  0.00             0
ATOM    207   Al   1     1      -1.324   9.132  43.542  0.00  0.00             0
ATOM    208   Al   1     1      -3.951  13.744  43.396  0.00  0.00             0
ATOM    209   Si   1     1       0.518   9.422  40.628  0.00  0.00             0
ATOM    210   Si   1     1      -2.007  13.808  40.547  0.00  0.00             0
ATOM    211   Si   1     1      -2.041   7.769  40.782  0.00  0.00             0
ATOM    212   Si   1     1      -4.515  12.348  40.512  0.00  0.00             0
ATOM    213    O   1     1      -4.697   9.472  42.290  0.00  0.00             0
ATOM    214    O   1     1      -2.184  13.931  42.146  0.00  0.00             0
ATOM    215    O   1     1      -4.348  12.322  42.179  0.00  0.00             0
ATOM    216    O   1     1      -1.838   7.722  42.432  0.00  0.00             0
ATOM    217    O   1     1      -4.535  10.824  40.120  0.00  0.00             0
ATOM    218    O   1     1      -2.015   6.313  40.287  0.00  0.00             0
ATOM    219    O   1     1      -3.369   8.540  40.389  0.00  0.00             0
ATOM    220    O   1     1      -0.681  13.072  40.371  0.00  0.00             0
ATOM    221    O   1     1      -3.176  12.969  40.006  0.00  0.00             0
ATOM    222    O   1     1      -0.728   8.649  40.238  0.00  0.00             0
ATOM    223    O   1     1      -4.716  15.020  42.251  0.00  0.00             0
ATOM    224    O   1     1      -2.165  10.551  42.275  0.00  0.00             0
ATOM    225    O   1     1     -10.785   7.661  44.687  0.00  0.00             0
ATOM    226    O   1     1      -2.951  12.217  44.365  0.00  0.00             0
ATOM    227    O   1     1      -5.407  10.682  44.455  0.00  0.00             0
ATOM    228    O   1     1      -2.891  14.928  44.485  0.00  0.00             0
ATOM    229    O   1     1      -5.386  13.787  44.544  0.00  0.00             0
ATOM    230    O   1     1      -2.861   9.380  44.520  0.00  0.00             0
ATOM    231    H   1     1      -4.410   7.281  42.238  0.00  0.00             0
ATOM    232    H   1     1      -2.024  11.343  41.758  0.00  0.00             0
ATOM    233    H   1     1      -4.732   7.712  44.781  0.00  0.00             0
ATOM    234    H   1     1      -2.045  12.703  44.327  0.00  0.00             0
ATOM    235    H   1     1      -5.482  10.673  45.487  0.00  0.00             0
ATOM    236    H   1     1      -3.165   5.944  45.685  0.00  0.00             0
ATOM    237    H   1     1      -3.046   8.828  45.439  0.00  0.00             0
ATOM    238    H   1     1      -5.635  13.304  45.233  0.00  0.00             0
ATOM    239   Al   1     1      -5.641  10.396  50.468  0.00  0.00             0
ATOM    240   Al   1     1      -3.044  15.001  50.629  0.00  0.00             0
ATOM    241   Al   1     1      -3.119   9.134  50.713  0.00  0.00             0
ATOM    242   Al   1     1      -5.717  13.557  50.654  0.00  0.00             0
ATOM    243   Si   1     1      -1.318   9.045  47.915  0.00  0.00             0
ATOM    244   Si   1     1      -3.859  13.598  47.751  0.00  0.00             0
ATOM    245   Si   1     1      -3.859   7.683  47.918  0.00  0.00             0
ATOM    246   Si   1     1      -6.431  12.170  47.849  0.00  0.00             0
ATOM    247    O   1     1      -6.626   9.297  49.385  0.00  0.00             0
ATOM    248    O   1     1      -4.081  13.765  49.413  0.00  0.00             0
ATOM    249    O   1     1      -6.165  11.956  49.493  0.00  0.00             0
ATOM    250    O   1     1      -3.785   7.567  49.550  0.00  0.00             0
ATOM    251    O   1     1      -6.433  10.725  47.284  0.00  0.00             0
ATOM    252    O   1     1      -3.934   6.269  47.380  0.00  0.00             0
ATOM    253    O   1     1      -5.267   8.395  47.557  0.00  0.00             0
ATOM    254    O   1     1      -2.618  12.642  47.515  0.00  0.00             0
ATOM    255    O   1     1      -5.223  12.968  47.332  0.00  0.00             0
ATOM    256    O   1     1      -2.622   8.415  47.434  0.00  0.00             0
ATOM    257    O   1     1      -6.507  14.962  49.651  0.00  0.00             0
ATOM    258    O   1     1      -3.984  10.443  49.601  0.00  0.00             0
ATOM    259    O   1     1     -12.995   7.583  52.051  0.00  0.00             0
ATOM    260    O   1     1      -5.035  12.089  51.760  0.00  0.00             0
ATOM    261    O   1     1      -7.300  10.470  51.712  0.00  0.00             0
ATOM    262    O   1     1      -4.728  14.867  51.729  0.00  0.00             0
ATOM    263    O   1     1      -7.370  13.596  51.513  0.00  0.00             0
ATOM    264    O   1     1      -4.902   9.214  51.722  0.00  0.00             0
ATOM    265    H   1     1      -6.044   6.673  49.420  0.00  0.00             0
ATOM    266    H   1     1      -3.455  11.303  49.654  0.00  0.00             0
ATOM    267    H   1     1      -6.999   7.673  52.739  0.00  0.00             0
ATOM    268    H   1     1      -4.820  12.120  52.779  0.00  0.00             0
ATOM    269    H   1     1      -7.730  11.135  52.282  0.00  0.00             0
ATOM    270    H   1     1      -4.397   6.289  52.730  0.00  0.00             0
ATOM    271    H   1     1      -5.308   8.589  52.343  0.00  0.00             0
ATOM    272    H   1     1      -8.032  12.732  51.244  0.00  0.00             0
ATOM    273    O   1     1      -9.220   0.766  31.743  0.00  0.00             0
ATOM    274    H   1     1      -9.067   0.007  31.166  0.00  0.00             0
ATOM    275    H   1     1       1.548   1.516  31.498  0.00  0.00             0
ATOM    276    O   1     1      -7.538   2.970  31.106  0.00  0.00             0
ATOM    277    H   1     1      -6.610   3.139  31.143  0.00  0.00             0
ATOM    278    H   1     1       2.617   3.363  31.910  0.00  0.00             0
ATOM    279    O   1     1       4.956   6.835  30.174  0.00  0.00             0
ATOM    280    H   1     1      -4.685   7.041  29.543  0.00  0.00             0
ATOM    281    H   1     1       5.009   7.609  30.788  0.00  0.00             0
ATOM    282    O   1     1      -2.948   9.750  28.456  0.00  0.00             0
ATOM    283    H   1     1      -2.932   8.791  28.524  0.00  0.00             0
ATOM    284    H   1     1       8.358  10.035  28.750  0.00  0.00             0
ATOM    285    O   1     1      -5.647  10.274  29.710  0.00  0.00             0
ATOM    286    H   1     1      -4.867   9.945  29.357  0.00  0.00             0
ATOM    287    H   1     1       4.965  10.813  30.526  0.00  0.00             0
ATOM    288    O   1     1     -11.750  18.023  31.725  0.00  0.00             0
ATOM    289    H   1     1     -10.859  18.175  31.857  0.00  0.00             0
ATOM    290    H   1     1      -1.817  18.717  31.355  0.00  0.00             0
ATOM    291    O   1     1      -4.504   0.574  30.467  0.00  0.00             0
ATOM    292    H   1     1      -4.106   1.024  29.788  0.00  0.00             0
ATOM    293    H   1     1      -4.261   1.116  31.296  0.00  0.00             0
ATOM    294    O   1     1      -4.843   4.317  30.912  0.00  0.00             0
ATOM    295    H   1     1      -4.584   4.011  30.097  0.00  0.00             0
ATOM    296    H   1     1      -4.896   5.308  30.727  0.00  0.00             0
ATOM    297    O   1     1      -3.023   6.868  28.449  0.00  0.00             0
ATOM    298    H   1     1      -2.907   7.017  27.505  0.00  0.00             0
ATOM    299    H   1     1      -2.159   6.397  28.780  0.00  0.00             0
ATOM    300    O   1     1      -0.298  11.446  29.556  0.00  0.00             0
ATOM    301    H   1     1       0.354  11.098  28.786  0.00  0.00             0
ATOM    302    H   1     1      -0.487  12.419  29.465  0.00  0.00             0
ATOM    303    O   1     1      -3.796  14.197  28.128  0.00  0.00             0
ATOM    304    H   1     1      -4.526  14.676  27.668  0.00  0.00             0
ATOM    305    H   1     1      -3.999  14.199  29.128  0.00  0.00             0
ATOM    306    O   1     1      -5.915  16.005  31.725  0.00  0.00             0
ATOM    307    H   1     1      -5.657  16.852  31.370  0.00  0.00             0
ATOM    308    H   1     1      -5.672  16.189  32.683  0.00  0.00             0
ATOM    309    O   1     1       0.207   3.886  30.141  0.00  0.00             0
ATOM    310    H   1     1      -0.009   3.226  29.545  0.00  0.00             0
ATOM    311    H   1     1       0.971   3.452  30.275  0.00  0.00             0
ATOM    312    O   1     1       3.660   4.475  26.561  0.00  0.00             0
ATOM    313    H   1     1       2.950   5.056  25.963  0.00  0.00             0
ATOM    314    H   1     1       3.749   5.107  27.321  0.00  0.00             0
ATOM    315    O   1     1      -0.500   6.582  29.663  0.00  0.00             0
ATOM    316    H   1     1      -0.137   5.827  29.983  0.00  0.00             0
ATOM    317    H   1     1      -0.414   7.032  30.401  0.00  0.00             0
ATOM    318    O   1     1       1.251  11.117  27.424  0.00  0.00             0
ATOM    319    H   1     1       0.553  10.786  26.805  0.00  0.00             0
ATOM    320    H   1     1       1.789  10.355  27.349  0.00  0.00             0
ATOM    321    O   1     1       1.988  11.373  31.126  0.00  0.00             0
ATOM    322    H   1     1       2.024  10.405  30.968  0.00  0.00             0
ATOM    323    H   1     1       1.359  11.600  30.613  0.00  0.00             0
ATOM    324    O   1     1      -1.669  15.061  31.688  0.00  0.00             0
ATOM    325    H   1     1      -1.593  15.893  31.376  0.00  0.00             0
ATOM    326    H   1     1      -2.553  14.717  31.381  0.00  0.00             0
ATOM    327    O   1     1      -9.377  17.375  34.375  0.00  0.00             0
ATOM    328    H   1     1      -9.486  17.699  33.442  0.00  0.00             0
ATOM    329    H   1     1       0.344   0.018  34.910  0.00  0.00             0
ATOM    330    O   1     1      -8.429   4.431  33.322  0.00  0.00             0
ATOM    331    H   1     1      -7.869   4.613  34.122  0.00  0.00             0
ATOM    332    H   1     1       2.049   5.068  32.681  0.00  0.00             0
ATOM    333    O   1     1       2.491   6.270  31.481  0.00  0.00             0
ATOM    334    H   1     1      -7.169   6.367  30.720  0.00  0.00             0
ATOM    335    H   1     1       3.104   6.457  32.164  0.00  0.00             0
ATOM    336    O   1     1      -9.792  11.824  33.333  0.00  0.00             0
ATOM    337    H   1     1      -9.168  11.683  32.630  0.00  0.00             0
ATOM    338    H   1     1       0.467  12.778  33.420  0.00  0.00             0
ATOM    339    O   1     1       3.027  11.903  35.231  0.00  0.00             0
ATOM    340    H   1     1      -6.317  12.211  35.197  0.00  0.00             0
ATOM    341    H   1     1       2.613  12.509  34.417  0.00  0.00             0
ATOM    342    O   1     1     -10.431  14.670  33.848  0.00  0.00             0
ATOM    343    H   1     1     -11.021  14.717  32.989  0.00  0.00             0
ATOM    344    H   1     1       0.391  15.483  33.842  0.00  0.00             0
ATOM    345    O   1     1      -5.763  19.612  34.340  0.00  0.00             0
ATOM    346    H   1     1      -5.012  19.694  34.988  0.00  0.00             0
ATOM    347    H   1     1      -5.299   1.957  33.621  0.00  0.00             0
ATOM    348    O   1     1      -3.871   2.374  32.386  0.00  0.00             0
ATOM    349    H   1     1      -3.288   2.926  33.058  0.00  0.00             0
ATOM    350    H   1     1      -4.441   3.042  31.908  0.00  0.00             0
ATOM    351    O   1     1      -5.857   6.918  33.333  0.00  0.00             0
ATOM    352    H   1     1      -5.019   6.462  33.234  0.00  0.00             0
ATOM    353    H   1     1      -5.762   7.765  33.789  0.00  0.00             0
ATOM    354    O   1     1      -5.633   9.685  34.097  0.00  0.00             0
ATOM    355    H   1     1      -4.786   9.992  34.600  0.00  0.00             0
ATOM    356    H   1     1      -6.545  10.208  34.403  0.00  0.00             0
ATOM    357    O   1     1      -4.193  11.523  32.343  0.00  0.00             0
ATOM    358    H   1     1      -4.799  11.039  32.781  0.00  0.00             0
ATOM    359    H   1     1      -3.361  11.081  32.386  0.00  0.00             0
ATOM    360    O   1     1      -6.241  16.901  34.263  0.00  0.00             0
ATOM    361    H   1     1      -6.244  17.852  34.222  0.00  0.00             0
ATOM    362    H   1     1      -7.126  16.859  34.208  0.00  0.00             0
ATOM    363    O   1     1      -2.520  17.708  34.254  0.00  0.00             0
ATOM    364    H   1     1      -2.007  16.929  34.710  0.00  0.00             0
ATOM    365    H   1     1      -2.348  -0.374  33.409  0.00  0.00             0
ATOM    366    O   1     1      -0.976   3.812  32.767  0.00  0.00             0
ATOM    367    H   1     1      -0.352   4.055  32.058  0.00  0.00             0
ATOM    368    H   1     1      -0.247   3.958  33.472  0.00  0.00             0
ATOM    369    O   1     1      -3.168   6.116  32.750  0.00  0.00             0
ATOM    370    H   1     1      -2.786   5.348  32.893  0.00  0.00             0
ATOM    371    H   1     1      -2.522   6.694  32.465  0.00  0.00             0
ATOM    372    O   1     1      -1.168   7.792  32.239  0.00  0.00             0
ATOM    373    H   1     1      -0.668   7.284  33.032  0.00  0.00             0
ATOM    374    H   1     1      -1.365   8.627  32.576  0.00  0.00             0
ATOM    375    O   1     1      -2.036  10.418  33.299  0.00  0.00             0
ATOM    376    H   1     1      -1.394  10.962  33.369  0.00  0.00             0
ATOM    377    H   1     1      -2.422  10.035  34.083  0.00  0.00             0
ATOM    378    O   1     1      -4.310  13.834  30.634  0.00  0.00             0
ATOM    379    H   1     1      -4.286  13.098  31.148  0.00  0.00             0
ATOM    380    H   1     1      -5.178  14.236  30.735  0.00  0.00             0
ATOM    381    O   1     1     -10.546  -0.242  37.414  0.00  0.00             0
ATOM    382    H   1     1      -9.607  -0.222  37.532  0.00  0.00             0
ATOM    383    H   1     1      -0.591  -0.387  38.354  0.00  0.00             0
ATOM    384    O   1     1     -10.552   1.807  35.624  0.00  0.00             0
ATOM    385    H   1     1     -10.577   1.242  36.501  0.00  0.00             0
ATOM    386    H   1     1       0.696   2.205  35.577  0.00  0.00             0
ATOM    387    O   1     1       0.094   6.430  34.767  0.00  0.00             0
ATOM    388    H   1     1      -9.511   5.800  34.359  0.00  0.00             0
ATOM    389    H   1     1       0.496   7.269  34.936  0.00  0.00             0
ATOM    390    O   1     1      -9.203   9.327  34.793  0.00  0.00             0
ATOM    391    H   1     1      -9.343  10.268  34.474  0.00  0.00             0
ATOM    392    H   1     1       1.316   9.759  35.701  0.00  0.00             0
ATOM    393    O   1     1      -9.122  11.067  37.276  0.00  0.00             0
ATOM    394    H   1     1      -8.242  11.506  36.824  0.00  0.00             0
ATOM    395    H   1     1       1.266  10.817  38.222  0.00  0.00             0
ATOM    396    O   1     1     -11.698  15.685  35.913  0.00  0.00             0
ATOM    397    H   1     1     -11.064  15.238  35.171  0.00  0.00             0
ATOM    398    H   1     1      -0.884  16.319  36.361  0.00  0.00             0
ATOM    399    O   1     1      -8.000   0.570  37.597  0.00  0.00             0
ATOM    400    H   1     1      -7.302   0.028  37.546  0.00  0.00             0
ATOM    401    H   1     1      -7.790   1.351  37.139  0.00  0.00             0
ATOM    402    O   1     1      -7.776   3.003  35.859  0.00  0.00             0
ATOM    403    H   1     1      -7.351   2.868  34.965  0.00  0.00             0
ATOM    404    H   1     1      -7.265   3.808  36.040  0.00  0.00             0
ATOM    405    O   1     1      -6.353   5.467  35.722  0.00  0.00             0
ATOM    406    H   1     1      -6.325   6.161  34.939  0.00  0.00             0
ATOM    407    H   1     1      -5.750   6.045  36.323  0.00  0.00             0
ATOM    408    O   1     1      -4.724   6.701  37.946  0.00  0.00             0
ATOM    409    H   1     1      -4.772   7.719  38.113  0.00  0.00             0
ATOM    410    H   1     1      -3.844   6.680  37.776  0.00  0.00             0
ATOM    411    O   1     1      -4.973  13.034  34.912  0.00  0.00             0
ATOM    412    H   1     1      -4.723  12.646  33.947  0.00  0.00             0
ATOM    413    H   1     1      -4.195  13.442  35.444  0.00  0.00             0
ATOM    414    O   1     1      -5.399  16.910  36.870  0.00  0.00             0
ATOM    415    H   1     1      -5.831  16.568  36.021  0.00  0.00             0
ATOM    416    H   1     1      -4.506  17.316  36.737  0.00  0.00             0
ATOM    417    O   1     1      -3.781   1.110  36.465  0.00  0.00             0
ATOM    418    H   1     1      -3.486   0.733  35.582  0.00  0.00             0
ATOM    419    H   1     1      -3.535   1.948  36.495  0.00  0.00             0
ATOM    420    O   1     1      -2.610   3.520  35.384  0.00  0.00             0
ATOM    421    H   1     1      -1.765   3.061  35.196  0.00  0.00             0
ATOM    422    H   1     1      -2.626   4.299  35.963  0.00  0.00             0
ATOM    423    O   1     1      -2.421   6.420  36.176  0.00  0.00             0
ATOM    424    H   1     1      -1.493   6.396  35.872  0.00  0.00             0
ATOM    425    H   1     1      -2.804   6.192  35.206  0.00  0.00             0
ATOM    426    O   1     1      -3.356   9.745  35.661  0.00  0.00             0
ATOM    427    H   1     1      -3.188   8.812  35.960  0.00  0.00             0
ATOM    428    H   1     1      -2.876  10.470  35.948  0.00  0.00             0
ATOM    429    O   1     1      -1.642  11.564  36.907  0.00  0.00             0
ATOM    430    H   1     1      -0.757  11.720  37.038  0.00  0.00             0
ATOM    431    H   1     1      -2.093  12.277  37.113  0.00  0.00             0
ATOM    432    O   1     1      -3.452  14.144  36.865  0.00  0.00             0
ATOM    433    H   1     1      -2.834  14.961  36.758  0.00  0.00             0
ATOM    434    H   1     1      -4.198  14.648  37.168  0.00  0.00             0
ATOM    435    O   1     1      -4.488   2.613  15.322  0.00  0.00             0
ATOM    436    H   1     1      -3.672   3.257  15.395  0.00  0.00             0
ATOM    437    H   1     1       5.079   2.914  15.884  0.00  0.00             0
ATOM    438    O   1     1      -5.089   4.770  13.693  0.00  0.00             0
ATOM    439    H   1     1      -4.820   3.825  13.883  0.00  0.00             0
ATOM    440    H   1     1       5.941   5.325  14.123  0.00  0.00             0
ATOM    441    O   1     1       7.037   6.765  17.181  0.00  0.00             0
ATOM    442    H   1     1      -3.533   5.805  17.621  0.00  0.00             0
ATOM    443    H   1     1       7.983   6.808  17.581  0.00  0.00             0
ATOM    444    O   1     1      -2.898  10.120  14.522  0.00  0.00             0
ATOM    445    H   1     1      -2.260   9.563  14.489  0.00  0.00             0
ATOM    446    H   1     1       7.793  10.903  14.038  0.00  0.00             0
ATOM    447    O   1     1       4.897  15.598  14.941  0.00  0.00             0
ATOM    448    H   1     1      -4.552  15.224  14.746  0.00  0.00             0
ATOM    449    H   1     1       5.017  16.596  15.130  0.00  0.00             0
ATOM    450    O   1     1      -4.420  18.168  16.208  0.00  0.00             0
ATOM    451    H   1     1      -3.632  17.851  16.543  0.00  0.00             0
ATOM    452    H   1     1       6.151  19.162  15.701  0.00  0.00             0
ATOM    453    O   1     1      -1.985   3.771  16.195  0.00  0.00             0
ATOM    454    H   1     1      -1.158   3.511  16.051  0.00  0.00             0
ATOM    455    H   1     1      -2.101   4.506  15.474  0.00  0.00             0
ATOM    456    O   1     1      -2.739   5.914  14.729  0.00  0.00             0
ATOM    457    H   1     1      -3.090   6.247  15.428  0.00  0.00             0
ATOM    458    H   1     1      -2.148   6.682  14.504  0.00  0.00             0
ATOM    459    O   1     1       2.191   6.737  16.844  0.00  0.00             0
ATOM    460    H   1     1       2.529   7.517  16.445  0.00  0.00             0
ATOM    461    H   1     1       2.433   6.013  16.276  0.00  0.00             0
ATOM    462    O   1     1      -0.500   7.543  14.114  0.00  0.00             0
ATOM    463    H   1     1       0.177   8.213  13.876  0.00  0.00             0
ATOM    464    H   1     1       0.100   7.073  14.638  0.00  0.00             0
ATOM    465    O   1     1      -2.818  14.311  14.520  0.00  0.00             0
ATOM    466    H   1     1      -2.361  13.862  13.851  0.00  0.00             0
ATOM    467    H   1     1      -2.739  15.139  14.186  0.00  0.00             0
ATOM    468    O   1     1      -0.893  16.500  14.932  0.00  0.00             0
ATOM    469    H   1     1      -0.238  17.114  14.602  0.00  0.00             0
ATOM    470    H   1     1      -0.390  15.939  15.580  0.00  0.00             0
ATOM    471    O   1     1       0.590   0.838  17.690  0.00  0.00             0
ATOM    472    H   1     1       0.807   1.083  16.751  0.00  0.00             0
ATOM    473    H   1     1       0.933   1.614  18.267  0.00  0.00             0
ATOM    474    O   1     1       2.346   4.709  14.533  0.00  0.00             0
ATOM    475    H   1     1       3.375   4.445  14.360  0.00  0.00             0
ATOM    476    H   1     1       1.851   5.147  13.798  0.00  0.00             0
ATOM    477    O   1     1       1.850   8.665  13.620  0.00  0.00             0
ATOM    478    H   1     1       2.617   8.325  13.007  0.00  0.00             0
ATOM    479    H   1     1       2.247   9.137  14.472  0.00  0.00             0
ATOM    480    O   1     1      -1.060  11.961  13.524  0.00  0.00             0
ATOM    481    H   1     1      -0.263  11.936  14.141  0.00  0.00             0
ATOM    482    H   1     1      -0.653  11.789  12.767  0.00  0.00             0
ATOM    483    O   1     1       2.994  13.832  15.486  0.00  0.00             0
ATOM    484    H   1     1       3.751  14.473  15.285  0.00  0.00             0
ATOM    485    H   1     1       2.434  14.275  15.959  0.00  0.00             0
ATOM    486    O   1     1       1.428  17.856  13.703  0.00  0.00             0
ATOM    487    H   1     1       2.308  17.353  13.826  0.00  0.00             0
ATOM    488    H   1     1       1.438  18.617  14.308  0.00  0.00             0
ATOM    489    O   1     1      -6.719  20.626  17.551  0.00  0.00             0
ATOM    490    H   1     1      -5.968  20.346  17.914  0.00  0.00             0
ATOM    491    H   1     1       3.277   3.682  17.920  0.00  0.00             0
ATOM    492    O   1     1      -3.936   4.792  19.306  0.00  0.00             0
ATOM    493    H   1     1      -4.770   5.125  19.126  0.00  0.00             0
ATOM    494    H   1     1       6.152   3.978  19.142  0.00  0.00             0
ATOM    495    O   1     1       5.140   8.250  18.299  0.00  0.00             0
ATOM    496    H   1     1      -4.372   7.772  18.023  0.00  0.00             0
ATOM    497    H   1     1       4.973   8.928  17.584  0.00  0.00             0
ATOM    498    O   1     1      -5.183   9.861  16.376  0.00  0.00             0
ATOM    499    H   1     1      -4.291   9.617  15.855  0.00  0.00             0
ATOM    500    H   1     1       5.252  10.640  16.808  0.00  0.00             0
ATOM    501    O   1     1      -5.108  12.527  17.266  0.00  0.00             0
ATOM    502    H   1     1      -5.896  12.831  16.798  0.00  0.00             0
ATOM    503    H   1     1       5.313  13.049  17.972  0.00  0.00             0
ATOM    504    O   1     1      -7.090  17.631  17.340  0.00  0.00             0
ATOM    505    H   1     1      -6.302  17.982  16.865  0.00  0.00             0
ATOM    506    H   1     1       2.755  18.284  17.854  0.00  0.00             0
ATOM    507    O   1     1       1.201  20.475  19.730  0.00  0.00             0
ATOM    508    H   1     1       1.770  20.613  20.405  0.00  0.00             0
ATOM    509    H   1     1       0.672   3.484  19.435  0.00  0.00             0
ATOM    510    O   1     1       0.426   5.267  19.589  0.00  0.00             0
ATOM    511    H   1     1      -0.106   5.549  18.756  0.00  0.00             0
ATOM    512    H   1     1      -0.206   5.475  20.156  0.00  0.00             0
ATOM    513    O   1     1      -0.592   7.111  17.713  0.00  0.00             0
ATOM    514    H   1     1       0.336   7.161  17.317  0.00  0.00             0
ATOM    515    H   1     1      -0.749   8.152  17.835  0.00  0.00             0
ATOM    516    O   1     1      -0.779   9.819  17.727  0.00  0.00             0
ATOM    517    H   1     1       0.297  10.006  17.703  0.00  0.00             0
ATOM    518    H   1     1      -1.018  10.479  17.173  0.00  0.00             0
ATOM    519    O   1     1      -2.640  12.430  16.800  0.00  0.00             0
ATOM    520    H   1     1      -2.701  12.939  16.052  0.00  0.00             0
ATOM    521    H   1     1      -3.473  12.414  16.839  0.00  0.00             0
ATOM    522    O   1     1      -1.881  17.509  17.327  0.00  0.00             0
ATOM    523    H   1     1      -1.929  17.020  16.527  0.00  0.00             0
ATOM    524    H   1     1      -0.973  18.015  17.527  0.00  0.00             0
ATOM    525    O   1     1       4.230  16.406  22.188  0.00  0.00             0
ATOM    526    H   1     1       4.543  17.059  22.804  0.00  0.00             0
ATOM    527    H   1     1       3.220  -1.703  22.395  0.00  0.00             0
ATOM    528    O   1     1       1.616   2.020  15.405  0.00  0.00             0
ATOM    529    H   1     1       1.466   2.782  15.018  0.00  0.00             0
ATOM    530    H   1     1       2.476   2.201  15.962  0.00  0.00             0
ATOM    531    O   1     1       3.626   5.439  18.859  0.00  0.00             0
ATOM    532    H   1     1       2.982   5.986  18.293  0.00  0.00             0
ATOM    533    H   1     1       3.370   5.502  19.792  0.00  0.00             0
ATOM    534    O   1     1       2.658   9.160  16.249  0.00  0.00             0
ATOM    535    H   1     1       3.649   9.432  15.901  0.00  0.00             0
ATOM    536    H   1     1       2.407   9.880  16.905  0.00  0.00             0
ATOM    537    O   1     1       0.584  12.471  15.630  0.00  0.00             0
ATOM    538    H   1     1      -0.077  13.065  16.004  0.00  0.00             0
ATOM    539    H   1     1       1.489  12.867  15.718  0.00  0.00             0
ATOM    540    O   1     1       1.231  15.447  17.093  0.00  0.00             0
ATOM    541    H   1     1       1.979  16.022  17.215  0.00  0.00             0
ATOM    542    H   1     1       0.998  15.355  18.030  0.00  0.00             0
ATOM    543    O   1     1      -3.701   0.337  22.874  0.00  0.00             0
ATOM    544    H   1     1      -3.606   1.129  22.405  0.00  0.00             0
ATOM    545    H   1     1       6.753   0.354  23.788  0.00  0.00             0
ATOM    546    O   1     1      -5.941   6.383  23.203  0.00  0.00             0
ATOM    547    H   1     1      -6.760   6.339  23.019  0.00  0.00             0
ATOM    548    H   1     1       4.811   7.071  22.544  0.00  0.00             0
ATOM    549    O   1     1       5.661   7.904  21.206  0.00  0.00             0
ATOM    550    H   1     1      -4.465   8.223  20.283  0.00  0.00             0
ATOM    551    H   1     1       5.977   8.587  21.696  0.00  0.00             0
ATOM    552    O   1     1      -4.217  10.348  22.534  0.00  0.00             0
ATOM    553    H   1     1      -3.604  10.830  22.102  0.00  0.00             0
ATOM    554    H   1     1       5.248  10.794  22.584  0.00  0.00             0
ATOM    555    O   1     1       5.154  14.077  19.557  0.00  0.00             0
ATOM    556    H   1     1      -5.421  14.957  19.367  0.00  0.00             0
ATOM    557    H   1     1       5.531  14.179  20.433  0.00  0.00             0
ATOM    558    O   1     1      -5.424  17.000  19.433  0.00  0.00             0
ATOM    559    H   1     1      -6.156  16.815  18.912  0.00  0.00             0
ATOM    560    H   1     1       4.352  17.153  20.243  0.00  0.00             0
ATOM    561    O   1     1      -4.471   1.710  18.891  0.00  0.00             0
ATOM    562    H   1     1      -3.416   1.629  18.879  0.00  0.00             0
ATOM    563    H   1     1      -4.936   0.847  18.997  0.00  0.00             0
ATOM    564    O   1     1      -1.961   5.393  21.028  0.00  0.00             0
ATOM    565    H   1     1      -2.671   5.428  20.440  0.00  0.00             0
ATOM    566    H   1     1      -1.808   6.305  21.524  0.00  0.00             0
ATOM    567    O   1     1      -1.419   7.960  22.221  0.00  0.00             0
ATOM    568    H   1     1      -1.333   8.490  22.939  0.00  0.00             0
ATOM    569    H   1     1      -0.871   8.438  21.664  0.00  0.00             0
ATOM    570    O   1     1      -0.133   9.684  20.573  0.00  0.00             0
ATOM    571    H   1     1      -0.317   9.545  19.685  0.00  0.00             0
ATOM    572    H   1     1       0.765   9.579  20.505  0.00  0.00             0
ATOM    573    O   1     1      -1.536  13.677  19.338  0.00  0.00             0
ATOM    574    H   1     1      -1.918  13.036  18.737  0.00  0.00             0
ATOM    575    H   1     1      -1.943  14.516  19.028  0.00  0.00             0
ATOM    576    O   1     1      -2.511  16.359  19.804  0.00  0.00             0
ATOM    577    H   1     1      -2.065  16.834  19.055  0.00  0.00             0
ATOM    578    H   1     1      -3.490  16.680  19.765  0.00  0.00             0
ATOM    579    O   1     1       2.512   3.132  21.976  0.00  0.00             0
ATOM    580    H   1     1       3.368   2.960  22.211  0.00  0.00             0
ATOM    581    H   1     1       2.552   4.241  21.799  0.00  0.00             0
ATOM    582    O   1     1       2.261   6.057  21.290  0.00  0.00             0
ATOM    583    H   1     1       1.681   6.640  21.792  0.00  0.00             0
ATOM    584    H   1     1       1.477   5.576  20.746  0.00  0.00             0
ATOM    585    O   1     1       3.134   8.935  20.385  0.00  0.00             0
ATOM    586    H   1     1       3.210   9.031  21.281  0.00  0.00             0
ATOM    587    H   1     1       3.884   8.412  20.121  0.00  0.00             0
ATOM    588    O   1     1       2.097  10.537  18.244  0.00  0.00             0
ATOM    589    H   1     1       2.471   9.997  18.890  0.00  0.00             0
ATOM    590    H   1     1       2.415  11.436  18.584  0.00  0.00             0
ATOM    591    O   1     1       2.828  12.646  19.952  0.00  0.00             0
ATOM    592    H   1     1       3.586  13.369  19.745  0.00  0.00             0
ATOM    593    H   1     1       2.218  13.374  20.110  0.00  0.00             0
ATOM    594    O   1     1       0.880  14.930  19.770  0.00  0.00             0
ATOM    595    H   1     1       0.627  15.688  20.253  0.00  0.00             0
ATOM    596    H   1     1      -0.017  14.435  19.663  0.00  0.00             0
ATOM    597    O   1     1      -6.652  -0.031  25.699  0.00  0.00             0
ATOM    598    H   1     1      -5.703   0.130  25.688  0.00  0.00             0
ATOM    599    H   1     1       3.074   0.541  26.147  0.00  0.00             0
ATOM    600    O   1     1      -7.924   2.109  26.899  0.00  0.00             0
ATOM    601    H   1     1      -7.370   2.881  26.755  0.00  0.00             0
ATOM    602    H   1     1       2.639   1.771  27.682  0.00  0.00             0
ATOM    603    O   1     1       2.652   9.397  23.458  0.00  0.00             0
ATOM    604    H   1     1      -6.940   9.022  24.045  0.00  0.00             0
ATOM    605    H   1     1       2.884  10.297  23.091  0.00  0.00             0
ATOM    606    O   1     1      -4.896  13.866  24.860  0.00  0.00             0
ATOM    607    H   1     1      -4.322  13.276  25.344  0.00  0.00             0
ATOM    608    H   1     1       5.408  13.471  23.966  0.00  0.00             0
ATOM    609    O   1     1       6.046  14.268  21.969  0.00  0.00             0
ATOM    610    H   1     1      -4.928  15.159  21.955  0.00  0.00             0
ATOM    611    H   1     1       6.882  14.435  22.444  0.00  0.00             0
ATOM    612    O   1     1      -8.959  16.504  25.623  0.00  0.00             0
ATOM    613    H   1     1      -8.951  15.563  25.854  0.00  0.00             0
ATOM    614    H   1     1       2.261  16.761  25.638  0.00  0.00             0
ATOM    615    O   1     1      -2.531   3.031  22.345  0.00  0.00             0
ATOM    616    H   1     1      -1.756   2.658  23.044  0.00  0.00             0
ATOM    617    H   1     1      -2.341   3.808  21.745  0.00  0.00             0
ATOM    618    O   1     1      -3.642   4.974  23.984  0.00  0.00             0
ATOM    619    H   1     1      -3.036   4.478  23.411  0.00  0.00             0
ATOM    620    H   1     1      -4.598   4.833  23.787  0.00  0.00             0
ATOM    621    O   1     1      -5.509   9.116  25.374  0.00  0.00             0
ATOM    622    H   1     1      -4.996   9.972  25.466  0.00  0.00             0
ATOM    623    H   1     1      -4.811   8.499  25.047  0.00  0.00             0
ATOM    624    O   1     1      -1.808  11.781  21.366  0.00  0.00             0
ATOM    625    H   1     1      -1.796  12.406  20.632  0.00  0.00             0
ATOM    626    H   1     1      -1.199  11.118  21.094  0.00  0.00             0
ATOM    627    O   1     1      -1.987  15.961  22.554  0.00  0.00             0
ATOM    628    H   1     1      -2.733  16.705  22.589  0.00  0.00             0
ATOM    629    H   1     1      -1.786  16.045  21.663  0.00  0.00             0
ATOM    630    O   1     1       0.739  18.543  21.332  0.00  0.00             0
ATOM    631    H   1     1       0.872  19.370  20.787  0.00  0.00             0
ATOM    632    H   1     1       0.314  18.759  22.217  0.00  0.00             0
ATOM    633    O   1     1      -0.011   2.471  23.348  0.00  0.00             0
ATOM    634    H   1     1       0.761   2.696  23.017  0.00  0.00             0
ATOM    635    H   1     1      -0.097   3.043  24.220  0.00  0.00             0
ATOM    636    O   1     1      -0.114   3.158  25.892  0.00  0.00             0
ATOM    637    H   1     1       0.581   2.444  26.176  0.00  0.00             0
ATOM    638    H   1     1       0.297   4.033  26.108  0.00  0.00             0
ATOM    639    O   1     1       0.951   7.381  23.471  0.00  0.00             0
ATOM    640    H   1     1       1.500   8.207  23.391  0.00  0.00             0
ATOM    641    H   1     1      -0.008   7.633  23.173  0.00  0.00             0
ATOM    642    O   1     1       3.822  11.740  22.360  0.00  0.00             0
ATOM    643    H   1     1       3.417  11.953  21.575  0.00  0.00             0
ATOM    644    H   1     1       3.445  12.111  23.232  0.00  0.00             0
ATOM    645    O   1     1       1.852  12.974  23.513  0.00  0.00             0
ATOM    646    H   1     1       1.843  13.336  24.338  0.00  0.00             0
ATOM    647    H   1     1       1.704  13.619  22.965  0.00  0.00             0
ATOM    648    O   1     1       1.595  15.944  22.705  0.00  0.00             0
ATOM    649    H   1     1       1.296  15.926  23.570  0.00  0.00             0
ATOM    650    H   1     1       1.097  16.653  22.377  0.00  0.00             0
ATOM    651    O   1     1      -8.465  16.676  30.031  0.00  0.00             0
ATOM    652    H   1     1      -7.990  15.817  30.545  0.00  0.00             0
ATOM    653    H   1     1       2.624  -0.801  29.756  0.00  0.00             0
ATOM    654    O   1     1      -6.944   1.021  29.414  0.00  0.00             0
ATOM    655    H   1     1      -5.910   0.742  29.753  0.00  0.00             0
ATOM    656    H   1     1       3.123   1.839  29.993  0.00  0.00             0
ATOM    657    O   1     1       3.024   9.159  27.456  0.00  0.00             0
ATOM    658    H   1     1      -6.591   8.833  26.776  0.00  0.00             0
ATOM    659    H   1     1       3.630   9.445  28.110  0.00  0.00             0
ATOM    660    O   1     1      -4.429  11.822  26.860  0.00  0.00             0
ATOM    661    H   1     1      -4.210  12.630  27.404  0.00  0.00             0
ATOM    662    H   1     1       6.340  10.972  27.401  0.00  0.00             0
ATOM    663    O   1     1       1.775  13.875  26.298  0.00  0.00             0
ATOM    664    H   1     1      -7.645  13.901  26.596  0.00  0.00             0
ATOM    665    H   1     1       1.467  13.036  26.747  0.00  0.00             0
ATOM    666    O   1     1     -10.186  17.507  28.132  0.00  0.00             0
ATOM    667    H   1     1      -9.949  17.278  27.271  0.00  0.00             0
ATOM    668    H   1     1       0.883  17.039  28.764  0.00  0.00             0
ATOM    669    O   1     1      -3.725  20.514  28.827  0.00  0.00             0
ATOM    670    H   1     1      -2.760  20.408  28.723  0.00  0.00             0
ATOM    671    H   1     1      -3.974   3.018  27.896  0.00  0.00             0
ATOM    672    O   1     1      -4.165   3.460  26.181  0.00  0.00             0
ATOM    673    H   1     1      -5.129   3.936  26.340  0.00  0.00             0
ATOM    674    H   1     1      -3.715   4.089  25.503  0.00  0.00             0
ATOM    675    O   1     1      -3.436   7.139  25.636  0.00  0.00             0
ATOM    676    H   1     1      -3.330   6.477  24.954  0.00  0.00             0
ATOM    677    H   1     1      -2.804   7.802  25.073  0.00  0.00             0
ATOM    678    O   1     1      -2.255   9.544  24.312  0.00  0.00             0
ATOM    679    H   1     1      -1.336  10.036  24.519  0.00  0.00             0
ATOM    680    H   1     1      -2.957  10.123  23.861  0.00  0.00             0
ATOM    681    O   1     1      -6.126  15.222  26.916  0.00  0.00             0
ATOM    682    H   1     1      -5.688  14.878  26.040  0.00  0.00             0
ATOM    683    H   1     1      -6.328  16.161  26.687  0.00  0.00             0
ATOM    684    O   1     1      -3.810  18.348  25.683  0.00  0.00             0
ATOM    685    H   1     1      -3.195  17.882  25.951  0.00  0.00             0
ATOM    686    H   1     1      -3.550  19.307  25.942  0.00  0.00             0
ATOM    687    O   1     1      -1.029  19.801  28.419  0.00  0.00             0
ATOM    688    H   1     1      -0.671  18.911  28.258  0.00  0.00             0
ATOM    689    H   1     1      -0.925   2.170  27.522  0.00  0.00             0
ATOM    690    O   1     1       1.214   5.467  25.486  0.00  0.00             0
ATOM    691    H   1     1       1.275   6.000  24.701  0.00  0.00             0
ATOM    692    H   1     1       1.434   6.164  26.245  0.00  0.00             0
ATOM    693    O   1     1       1.507   7.030  27.638  0.00  0.00             0
ATOM    694    H   1     1       1.876   7.885  27.789  0.00  0.00             0
ATOM    695    H   1     1       0.811   7.017  28.221  0.00  0.00             0
ATOM    696    O   1     1      -0.148  11.236  24.926  0.00  0.00             0
ATOM    697    H   1     1       0.537  11.260  24.208  0.00  0.00             0
ATOM    698    H   1     1      -0.708  12.085  24.911  0.00  0.00             0
ATOM    699    O   1     1      -1.347  13.818  24.990  0.00  0.00             0
ATOM    700    H   1     1      -1.807  14.366  25.583  0.00  0.00             0
ATOM    701    H   1     1      -1.289  13.992  24.021  0.00  0.00             0
ATOM    702    O   1     1      -2.099  16.048  26.979  0.00  0.00             0
ATOM    703    H   1     1      -1.329  16.057  27.560  0.00  0.00             0
ATOM    704    H   1     1      -2.801  15.608  27.373  0.00  0.00             0
ATOM    705   Al   1     1       5.651  12.835   7.735  0.00  0.00             0
ATOM    706   Al   1     1       3.203   8.543   7.703  0.00  0.00             0
ATOM    707   Al   1     1       3.223  14.547   7.770  0.00  0.00             0
ATOM    708   Al   1     1       5.626   9.971   7.837  0.00  0.00             0
ATOM    709   Si   1     1       1.544  14.372  10.615  0.00  0.00             0
ATOM    710   Si   1     1       3.857   9.741  10.485  0.00  0.00             0
ATOM    711   Si   1     1       4.114  15.893  10.589  0.00  0.00             0
ATOM    712   Si   1     1       6.359  11.341  10.676  0.00  0.00             0
ATOM    713    O   1     1       6.774  14.246   8.994  0.00  0.00             0
ATOM    714    O   1     1       4.097   9.646   8.902  0.00  0.00             0
ATOM    715    O   1     1       6.161  11.399   8.984  0.00  0.00             0
ATOM    716    O   1     1       3.943  15.956   8.933  0.00  0.00             0
ATOM    717    O   1     1       6.416  12.838  11.083  0.00  0.00             0
ATOM    718    O   1     1       4.073  17.369  11.039  0.00  0.00             0
ATOM    719    O   1     1       5.473  15.231  10.880  0.00  0.00             0
ATOM    720    O   1     1       2.777  10.815  10.751  0.00  0.00             0
ATOM    721    O   1     1       5.162  10.477  11.102  0.00  0.00             0
ATOM    722    O   1     1       2.779  15.138  11.076  0.00  0.00             0
ATOM    723    O   1     1       6.520   8.668   8.881  0.00  0.00             0
ATOM    724    O   1     1       4.157  13.294   8.863  0.00  0.00             0
ATOM    725    O   1     1       2.562  15.849   6.826  0.00  0.00             0
ATOM    726    O   1     1       4.801  11.509   6.838  0.00  0.00             0
ATOM    727    O   1     1       7.436  12.881   6.897  0.00  0.00             0
ATOM    728    O   1     1       4.776   8.813   6.595  0.00  0.00             0
ATOM    729    O   1     1       7.227   9.932   6.742  0.00  0.00             0
ATOM    730    O   1     1       5.055  14.385   6.609  0.00  0.00             0
ATOM    731    H   1     1       5.961  16.873   8.561  0.00  0.00             0
ATOM    732    H   1     1       3.797  12.999   9.775  0.00  0.00             0
ATOM    733    H   1     1       6.718  15.705   6.548  0.00  0.00             0
ATOM    734    H   1     1       4.032  11.109   6.989  0.00  0.00             0
ATOM    735    H   1     1       7.942  11.984   7.023  0.00  0.00             0
ATOM    736    H   1     1       5.279  17.299   5.835  0.00  0.00             0
ATOM    737    H   1     1       5.562  14.226   5.780  0.00  0.00             0
ATOM    738    H   1     1       7.220  10.695   6.107  0.00  0.00             0
ATOM    739   Al   1     1       7.507  12.834   0.734  0.00  0.00             0
ATOM    740   Al   1     1       4.920   8.411   0.359  0.00  0.00             0
ATOM    741   Al   1     1       4.926  14.384   0.593  0.00  0.00             0
ATOM    742   Al   1     1       7.498   9.940   0.615  0.00  0.00             0
ATOM    743   Si   1     1       3.195  14.295   3.413  0.00  0.00             0
ATOM    744   Si   1     1       5.742   9.869   3.404  0.00  0.00             0
ATOM    745   Si   1     1       5.830  15.757   3.318  0.00  0.00             0
ATOM    746   Si   1     1       8.268  11.378   3.389  0.00  0.00             0
ATOM    747    O   1     1       8.549  14.234   1.730  0.00  0.00             0
ATOM    748    O   1     1       5.936   9.837   1.742  0.00  0.00             0
ATOM    749    O   1     1       8.268  11.541   1.810  0.00  0.00             0
ATOM    750    O   1     1       5.510  15.782   1.724  0.00  0.00             0
ATOM    751    O   1     1       8.346  12.828   3.800  0.00  0.00             0
ATOM    752    O   1     1       5.711  17.281   3.763  0.00  0.00             0
ATOM    753    O   1     1       7.118  15.061   3.656  0.00  0.00             0
ATOM    754    O   1     1       4.434  10.614   3.712  0.00  0.00             0
ATOM    755    O   1     1       7.064  10.588   3.891  0.00  0.00             0
ATOM    756    O   1     1       4.487  14.970   3.822  0.00  0.00             0
ATOM    757    O   1     1       8.394   8.492   1.726  0.00  0.00             0
ATOM    758    O   1     1       5.923  13.001   1.582  0.00  0.00             0
ATOM    759    O   1     1       4.205  15.866  -0.536  0.00  0.00             0
ATOM    760    O   1     1       6.786  11.419  -0.475  0.00  0.00             0
ATOM    761    O   1     1       9.187  13.002  -0.525  0.00  0.00             0
ATOM    762    O   1     1       6.607   8.539  -0.448  0.00  0.00             0
ATOM    763    O   1     1       9.061   9.791  -0.426  0.00  0.00             0
ATOM    764    O   1     1       6.714  14.343  -0.400  0.00  0.00             0
ATOM    765    H   1     1       8.024  16.536   1.516  0.00  0.00             0
ATOM    766    H   1     1       5.308  12.326   1.930  0.00  0.00             0
ATOM    767    H   1     1       8.852  15.874  -1.391  0.00  0.00             0
ATOM    768    H   1     1       6.842  11.622  -1.399  0.00  0.00             0
ATOM    769    H   1     1       9.192  12.695  -1.368  0.00  0.00             0
ATOM    770    H   1     1       6.714  17.818  -1.478  0.00  0.00             0
ATOM    771    H   1     1       6.879  15.356  -0.439  0.00  0.00             0
ATOM    772    H   1     1       9.678  10.617  -0.486  0.00  0.00             0
ATOM    773   Al   1     1       5.715   4.248   7.670  0.00  0.00             0
ATOM    774   Al   1     1       3.222  -0.373   7.785  0.00  0.00             0
ATOM    775   Al   1     1       3.043   5.583   7.806  0.00  0.00             0
ATOM    776   Al   1     1       5.748   1.193   7.706  0.00  0.00             0
ATOM    777   Si   1     1       1.367   5.348  10.483  0.00  0.00             0
ATOM    778   Si   1     1       3.974   1.006  10.498  0.00  0.00             0
ATOM    779   Si   1     1       3.872   6.828  10.537  0.00  0.00             0
ATOM    780   Si   1     1       6.499   2.493  10.557  0.00  0.00             0
ATOM    781    O   1     1       6.773   5.355   8.840  0.00  0.00             0
ATOM    782    O   1     1       4.067   0.935   8.867  0.00  0.00             0
ATOM    783    O   1     1       6.397   2.628   8.874  0.00  0.00             0
ATOM    784    O   1     1       3.750   6.890   8.931  0.00  0.00             0
ATOM    785    O   1     1       6.544   4.058  11.015  0.00  0.00             0
ATOM    786    O   1     1       3.632   8.306  11.057  0.00  0.00             0
ATOM    787    O   1     1       5.333   6.323  10.659  0.00  0.00             0
ATOM    788    O   1     1       2.624   1.756  10.817  0.00  0.00             0
ATOM    789    O   1     1       5.167   1.825  10.990  0.00  0.00             0
ATOM    790    O   1     1       2.703   5.968  10.932  0.00  0.00             0
ATOM    791    O   1     1       6.672  -0.307   8.847  0.00  0.00             0
ATOM    792    O   1     1       4.063   4.197   8.730  0.00  0.00             0
ATOM    793    O   1     1       2.326   7.236   6.583  0.00  0.00             0
ATOM    794    O   1     1       4.771   2.573   6.688  0.00  0.00             0
ATOM    795    O   1     1       7.287   4.173   6.638  0.00  0.00             0
ATOM    796    O   1     1       4.938  -0.195   6.683  0.00  0.00             0
ATOM    797    O   1     1       7.501   1.075   6.820  0.00  0.00             0
ATOM    798    O   1     1       4.726   5.519   6.568  0.00  0.00             0
ATOM    799    H   1     1       6.030   7.843   9.312  0.00  0.00             0
ATOM    800    H   1     1       3.523   3.238   8.817  0.00  0.00             0
ATOM    801    H   1     1       6.544   7.051   6.959  0.00  0.00             0
ATOM    802    H   1     1       3.807   2.644   6.922  0.00  0.00             0
ATOM    803    H   1     1       7.909   3.237   6.711  0.00  0.00             0
ATOM    804    H   1     1       4.820   8.487   5.673  0.00  0.00             0
ATOM    805    H   1     1       4.636   5.933   5.652  0.00  0.00             0
ATOM    806    H   1     1       7.372   0.666   5.947  0.00  0.00             0
ATOM    807   Al   1     1       7.600   3.908   0.596  0.00  0.00             0
ATOM    808   Al   1     1       4.809  -0.450   0.371  0.00  0.00             0
ATOM    809   Al   1     1       4.877   5.566   0.231  0.00  0.00             0
ATOM    810   Al   1     1       7.461   1.082   0.497  0.00  0.00             0
ATOM    811   Si   1     1       3.251   5.348   3.092  0.00  0.00             0
ATOM    812   Si   1     1       5.730   0.811   3.196  0.00  0.00             0
ATOM    813   Si   1     1       5.791   6.812   3.157  0.00  0.00             0
ATOM    814   Si   1     1       8.268   2.461   3.261  0.00  0.00             0
ATOM    815    O   1     1       8.642   5.160   1.625  0.00  0.00             0
ATOM    816    O   1     1       5.941   0.639   1.587  0.00  0.00             0
ATOM    817    O   1     1       8.200   2.449   1.634  0.00  0.00             0
ATOM    818    O   1     1       5.619   6.839   1.549  0.00  0.00             0
ATOM    819    O   1     1       8.212   3.948   3.750  0.00  0.00             0
ATOM    820    O   1     1       5.678   8.288   3.784  0.00  0.00             0
ATOM    821    O   1     1       7.114   6.204   3.584  0.00  0.00             0
ATOM    822    O   1     1       4.438   1.601   3.428  0.00  0.00             0
ATOM    823    O   1     1       7.066   1.555   3.694  0.00  0.00             0
ATOM    824    O   1     1       4.488   6.031   3.685  0.00  0.00             0
ATOM    825    O   1     1       8.326  -0.356   1.512  0.00  0.00             0
ATOM    826    O   1     1       5.998   4.095   1.756  0.00  0.00             0
ATOM    827    O   1     1       4.231   7.063  -0.924  0.00  0.00             0
ATOM    828    O   1     1       6.847   2.563  -0.628  0.00  0.00             0
ATOM    829    O   1     1       9.097   4.183  -0.817  0.00  0.00             0
ATOM    830    O   1     1       6.439  -0.340  -0.728  0.00  0.00             0
ATOM    831    O   1     1       9.073   0.943  -0.615  0.00  0.00             0
ATOM    832    O   1     1       6.550   5.382  -0.465  0.00  0.00             0
ATOM    833    H   1     1       7.848   7.929   2.228  0.00  0.00             0
ATOM    834    H   1     1       5.548   4.035   2.521  0.00  0.00             0
ATOM    835    H   1     1       9.087   6.962  -1.464  0.00  0.00             0
ATOM    836    H   1     1       6.026   2.336  -1.082  0.00  0.00             0
ATOM    837    H   1     1       8.621   3.924  -1.755  0.00  0.00             0
ATOM    838    H   1     1       7.434   8.324  -0.867  0.00  0.00             0
ATOM    839    H   1     1       7.264   5.993  -0.641  0.00  0.00             0
ATOM    840    H   1     1       9.381   1.799  -0.961  0.00  0.00             0
ATOM    841   Al   1     1       0.676  13.002   7.782  0.00  0.00             0
ATOM    842   Al   1     1      -1.950   8.548   7.840  0.00  0.00             0
ATOM    843   Al   1     1      -1.944  14.351   7.760  0.00  0.00             0
ATOM    844   Al   1     1       0.619  10.042   7.767  0.00  0.00             0
ATOM    845   Si   1     1      -3.669  14.328  10.550  0.00  0.00             0
ATOM    846   Si   1     1      -1.177   9.955  10.634  0.00  0.00             0
ATOM    847   Si   1     1      -1.119  15.810  10.617  0.00  0.00             0
ATOM    848   Si   1     1       1.331  11.449  10.515  0.00  0.00             0
ATOM    849    O   1     1       1.687  14.168   9.013  0.00  0.00             0
ATOM    850    O   1     1      -1.099   9.862   9.122  0.00  0.00             0
ATOM    851    O   1     1       1.260  11.408   8.908  0.00  0.00             0
ATOM    852    O   1     1      -1.275  15.799   9.018  0.00  0.00             0
ATOM    853    O   1     1       1.328  12.914  11.082  0.00  0.00             0
ATOM    854    O   1     1      -1.286  17.322  11.109  0.00  0.00             0
ATOM    855    O   1     1       0.277  15.290  10.848  0.00  0.00             0
ATOM    856    O   1     1      -2.503  10.747  10.863  0.00  0.00             0
ATOM    857    O   1     1       0.065  10.696  11.188  0.00  0.00             0
ATOM    858    O   1     1      -2.342  14.938  11.130  0.00  0.00             0
ATOM    859    O   1     1       1.248   8.589   8.954  0.00  0.00             0
ATOM    860    O   1     1      -0.961  13.113   8.931  0.00  0.00             0
ATOM    861    O   1     1       7.651  15.766   6.848  0.00  0.00             0
ATOM    862    O   1     1      -0.129  11.491   6.706  0.00  0.00             0
ATOM    863    O   1     1       2.418  13.200   6.650  0.00  0.00             0
ATOM    864    O   1     1      -0.545   8.729   6.642  0.00  0.00             0
ATOM    865    O   1     1       2.225   9.962   6.840  0.00  0.00             0
ATOM    866    O   1     1      -0.346  14.209   6.619  0.00  0.00             0
ATOM    867    H   1     1       1.098  17.051   9.592  0.00  0.00             0
ATOM    868    H   1     1      -0.717  12.840   9.723  0.00  0.00             0
ATOM    869    H   1     1       1.744  16.345   6.210  0.00  0.00             0
ATOM    870    H   1     1      -0.991  11.597   6.158  0.00  0.00             0
ATOM    871    H   1     1       2.714  12.777   5.807  0.00  0.00             0
ATOM    872    H   1     1      -0.105  17.089   5.909  0.00  0.00             0
ATOM    873    H   1     1       0.046  14.635   5.869  0.00  0.00             0
ATOM    874    H   1     1       2.415  10.099   5.945  0.00  0.00             0
ATOM    875   Al   1     1       2.323  12.916   0.597  0.00  0.00             0
ATOM    876   Al   1     1      -0.232   8.360   0.627  0.00  0.00             0
ATOM    877   Al   1     1      -0.238  14.429   0.452  0.00  0.00             0
ATOM    878   Al   1     1       2.319   9.901   0.570  0.00  0.00             0
ATOM    879   Si   1     1      -1.859  14.358   3.415  0.00  0.00             0
ATOM    880   Si   1     1       0.642   9.798   3.445  0.00  0.00             0
ATOM    881   Si   1     1       0.640  15.914   3.150  0.00  0.00             0
ATOM    882   Si   1     1       3.103  11.374   3.456  0.00  0.00             0
ATOM    883    O   1     1       3.318  14.091   1.721  0.00  0.00             0
ATOM    884    O   1     1       0.794   9.667   1.855  0.00  0.00             0
ATOM    885    O   1     1       2.959  11.380   1.779  0.00  0.00             0
ATOM    886    O   1     1       0.549  15.851   1.578  0.00  0.00             0
ATOM    887    O   1     1       3.060  12.784   3.909  0.00  0.00             0
ATOM    888    O   1     1       0.662  17.319   3.601  0.00  0.00             0
ATOM    889    O   1     1       1.993  15.171   3.667  0.00  0.00             0
ATOM    890    O   1     1      -0.701  10.542   3.761  0.00  0.00             0
ATOM    891    O   1     1       1.877  10.561   3.949  0.00  0.00             0
ATOM    892    O   1     1      -0.571  15.181   3.682  0.00  0.00             0
ATOM    893    O   1     1       3.276   8.472   1.652  0.00  0.00             0
ATOM    894    O   1     1       0.646  12.980   1.588  0.00  0.00             0
ATOM    895    O   1     1       9.416  15.913  -0.525  0.00  0.00             0
ATOM    896    O   1     1       1.599  11.295  -0.482  0.00  0.00             0
ATOM    897    O   1     1       4.043  13.139  -0.640  0.00  0.00             0
ATOM    898    O   1     1       1.296   8.584  -0.417  0.00  0.00             0
ATOM    899    O   1     1       4.087   9.797  -0.393  0.00  0.00             0
ATOM    900    O   1     1       1.679  14.357  -0.503  0.00  0.00             0
ATOM    901    H   1     1       2.603  16.745   1.652  0.00  0.00             0
ATOM    902    H   1     1       0.143  12.207   1.841  0.00  0.00             0
ATOM    903    H   1     1       4.316  15.765  -1.443  0.00  0.00             0
ATOM    904    H   1     1       1.165  11.721  -1.285  0.00  0.00             0
ATOM    905    H   1     1       4.304  12.330  -1.008  0.00  0.00             0
ATOM    906    H   1     1       1.693  17.023  -1.244  0.00  0.00             0
ATOM    907    H   1     1       2.350  14.914   0.006  0.00  0.00             0
ATOM    908    H   1     1       4.776  10.452  -0.700  0.00  0.00             0
ATOM    909   Al   1     1       0.534   3.907   7.582  0.00  0.00             0
ATOM    910   Al   1     1      -1.979  -0.653   7.818  0.00  0.00             0
ATOM    911   Al   1     1      -2.115   5.531   7.613  0.00  0.00             0
ATOM    912   Al   1     1       0.618   0.983   7.767  0.00  0.00             0
ATOM    913   Si   1     1      -3.711   5.484  10.488  0.00  0.00             0
ATOM    914   Si   1     1      -1.207   0.886  10.645  0.00  0.00             0
ATOM    915   Si   1     1      -1.242   6.929  10.548  0.00  0.00             0
ATOM    916   Si   1     1       1.290   2.373  10.494  0.00  0.00             0
ATOM    917    O   1     1       1.477   5.324   8.823  0.00  0.00             0
ATOM    918    O   1     1      -0.950   0.694   8.910  0.00  0.00             0
ATOM    919    O   1     1       1.130   2.421   8.907  0.00  0.00             0
ATOM    920    O   1     1      -1.334   7.138   8.908  0.00  0.00             0
ATOM    921    O   1     1       1.278   3.889  10.978  0.00  0.00             0
ATOM    922    O   1     1      -1.194   8.420  11.153  0.00  0.00             0
ATOM    923    O   1     1       0.159   6.198  10.810  0.00  0.00             0
ATOM    924    O   1     1      -2.479   1.830  10.782  0.00  0.00             0
ATOM    925    O   1     1       0.070   1.587  11.078  0.00  0.00             0
ATOM    926    O   1     1      -2.414   6.110  10.977  0.00  0.00             0
ATOM    927    O   1     1       1.554  -0.369   8.678  0.00  0.00             0
ATOM    928    O   1     1      -1.094   3.977   8.872  0.00  0.00             0
ATOM    929    O   1     1       7.511   7.202   6.757  0.00  0.00             0
ATOM    930    O   1     1      -0.122   2.416   6.605  0.00  0.00             0
ATOM    931    O   1     1       2.162   4.270   6.552  0.00  0.00             0
ATOM    932    O   1     1      -0.372  -0.343   6.617  0.00  0.00             0
ATOM    933    O   1     1       2.341   0.864   6.501  0.00  0.00             0
ATOM    934    O   1     1      -0.468   5.218   6.527  0.00  0.00             0
ATOM    935    H   1     1       0.840   7.754   8.890  0.00  0.00             0
ATOM    936    H   1     1      -1.668   3.367   9.250  0.00  0.00             0
ATOM    937    H   1     1       1.467   6.673   6.521  0.00  0.00             0
ATOM    938    H   1     1      -1.137   2.004   6.585  0.00  0.00             0
ATOM    939    H   1     1       2.682   3.809   5.729  0.00  0.00             0
ATOM    940    H   1     1      -0.171   8.335   5.678  0.00  0.00             0
ATOM    941    H   1     1      -0.457   5.340   5.571  0.00  0.00             0
ATOM    942    H   1     1       2.563   1.296   5.626  0.00  0.00             0
ATOM    943   Al   1     1       2.323   3.908   0.441  0.00  0.00             0
ATOM    944   Al   1     1      -0.254  -0.428   0.346  0.00  0.00             0
ATOM    945   Al   1     1      -0.193   5.478   0.608  0.00  0.00             0
ATOM    946   Al   1     1       2.269   1.104   0.400  0.00  0.00             0
ATOM    947   Si   1     1      -1.894   5.332   3.227  0.00  0.00             0
ATOM    948   Si   1     1       0.584   0.975   3.219  0.00  0.00             0
ATOM    949   Si   1     1       0.600   6.846   3.359  0.00  0.00             0
ATOM    950   Si   1     1       3.031   2.344   3.279  0.00  0.00             0
ATOM    951    O   1     1       3.384   5.206   1.511  0.00  0.00             0
ATOM    952    O   1     1       0.585   0.948   1.563  0.00  0.00             0
ATOM    953    O   1     1       2.871   2.420   1.590  0.00  0.00             0
ATOM    954    O   1     1       0.437   6.944   1.685  0.00  0.00             0
ATOM    955    O   1     1       3.186   3.823   3.676  0.00  0.00             0
ATOM    956    O   1     1       0.553   8.314   4.041  0.00  0.00             0
ATOM    957    O   1     1       1.943   6.141   3.424  0.00  0.00             0
ATOM    958    O   1     1      -0.756   1.716   3.601  0.00  0.00             0
ATOM    959    O   1     1       1.845   1.636   3.775  0.00  0.00             0
ATOM    960    O   1     1      -0.626   5.972   3.819  0.00  0.00             0
ATOM    961    O   1     1       3.133  -0.394   1.442  0.00  0.00             0
ATOM    962    O   1     1       0.710   3.946   1.531  0.00  0.00             0
ATOM    963    O   1     1       9.333   7.038  -0.499  0.00  0.00             0
ATOM    964    O   1     1       1.411   2.504  -0.516  0.00  0.00             0
ATOM    965    O   1     1       3.922   4.232  -0.790  0.00  0.00             0
ATOM    966    O   1     1       1.351  -0.260  -0.558  0.00  0.00             0
ATOM    967    O   1     1       3.883   0.889  -0.719  0.00  0.00             0
ATOM    968    O   1     1       1.467   5.370  -0.396  0.00  0.00             0
ATOM    969    H   1     1       2.778   8.060   2.357  0.00  0.00             0
ATOM    970    H   1     1       0.375   2.961   1.686  0.00  0.00             0
ATOM    971    H   1     1       4.180   7.132  -1.787  0.00  0.00             0
ATOM    972    H   1     1       0.493   2.621  -0.963  0.00  0.00             0
ATOM    973    H   1     1       4.172   3.599  -1.511  0.00  0.00             0
ATOM    974    H   1     1       2.105   8.266  -0.984  0.00  0.00             0
ATOM    975    H   1     1       2.152   6.015  -0.709  0.00  0.00             0
ATOM    976    H   1     1       4.137   1.062  -1.602  0.00  0.00             0
END
