# Supplementary material for: Competing Nuclear Quantum Effects and Hydrogen-Bond Jumps in Hydrated Kaolinite
Source: J Phys Chem Lett. 2023 Feb 6;14(6):1542–7. doi: 10.1021/acs.jpclett.2c03896 (PMC9940297; doi:10.1021/acs.jpclett.2c03896)
Supplement: Supplementary file 1 — jz2c03896_si_001.zip [file jz2c03896_si_001.zip › Clay_NQEs_HBond_Jumps_SI/silica-surface/QM/equil-2/init.15.pdb]

TITLE     Step:       20000  Bead:      15 positions{angstrom}  cell{angstrom}
CRYST1   10.307   17.884   76.812  91.93 105.05  89.80 P 1           1
ATOM      1   Al   1     1      -9.013   1.837  43.576  0.00  0.00             0
ATOM      2   Al   1     1      -6.426   6.317  43.477  0.00  0.00             0
ATOM      3   Al   1     1      -6.350   0.280  43.256  0.00  0.00             0
ATOM      4   Al   1     1      -8.968   4.821  43.441  0.00  0.00             0
ATOM      5   Si   1     1      -4.735   0.507  40.532  0.00  0.00             0
ATOM      6   Si   1     1      -7.287   4.924  40.771  0.00  0.00             0
ATOM      7   Si   1     1      -7.193  -1.132  40.565  0.00  0.00             0
ATOM      8   Si   1     1      -9.768   3.316  40.756  0.00  0.00             0
ATOM      9    O   1     1     -10.080   0.420  42.215  0.00  0.00             0
ATOM     10    O   1     1      -7.424   5.103  42.406  0.00  0.00             0
ATOM     11    O   1     1      -9.581   3.169  42.371  0.00  0.00             0
ATOM     12    O   1     1      -7.051  -1.204  42.174  0.00  0.00             0
ATOM     13    O   1     1      -9.850   1.875  40.154  0.00  0.00             0
ATOM     14    O   1     1      -7.160  -2.618  40.062  0.00  0.00             0
ATOM     15    O   1     1      -8.564  -0.413  40.297  0.00  0.00             0
ATOM     16    O   1     1      -6.034   4.121  40.377  0.00  0.00             0
ATOM     17    O   1     1      -8.635   4.190  40.258  0.00  0.00             0
ATOM     18    O   1     1      -6.039  -0.218  40.044  0.00  0.00             0
ATOM     19    O   1     1      -9.983   5.981  42.443  0.00  0.00             0
ATOM     20    O   1     1      -7.412   1.626  42.226  0.00  0.00             0
ATOM     21    O   1     1      -5.716  -1.349  44.306  0.00  0.00             0
ATOM     22    O   1     1      -8.097   3.314  44.413  0.00  0.00             0
ATOM     23    O   1     1     -10.583   1.578  44.586  0.00  0.00             0
ATOM     24    O   1     1      -8.164   6.041  44.606  0.00  0.00             0
ATOM     25    O   1     1     -10.636   4.985  44.601  0.00  0.00             0
ATOM     26    O   1     1      -8.032   0.424  44.397  0.00  0.00             0
ATOM     27    H   1     1      -9.369  -1.946  42.414  0.00  0.00             0
ATOM     28    H   1     1      -7.016   2.196  41.499  0.00  0.00             0
ATOM     29    H   1     1     -10.712  -1.873  45.314  0.00  0.00             0
ATOM     30    H   1     1      -7.139   3.482  44.238  0.00  0.00             0
ATOM     31    H   1     1     -10.730   1.834  45.529  0.00  0.00             0
ATOM     32    H   1     1      -8.034  -2.302  45.212  0.00  0.00             0
ATOM     33    H   1     1      -8.236  -0.407  44.750  0.00  0.00             0
ATOM     34    H   1     1     -10.584   4.585  45.447  0.00  0.00             0
ATOM     35   Al   1     1     -11.031   1.611  50.886  0.00  0.00             0
ATOM     36   Al   1     1      -8.254   5.935  50.898  0.00  0.00             0
ATOM     37   Al   1     1      -8.283   0.133  50.693  0.00  0.00             0
ATOM     38   Al   1     1     -10.865   4.707  50.883  0.00  0.00             0
ATOM     39   Si   1     1      -6.313   0.193  47.956  0.00  0.00             0
ATOM     40   Si   1     1      -9.116   4.655  48.154  0.00  0.00             0
ATOM     41   Si   1     1      -9.038  -1.261  47.953  0.00  0.00             0
ATOM     42   Si   1     1     -11.668   3.169  48.067  0.00  0.00             0
ATOM     43    O   1     1     -11.747   0.423  49.649  0.00  0.00             0
ATOM     44    O   1     1      -9.258   4.854  49.690  0.00  0.00             0
ATOM     45    O   1     1     -11.460   3.199  49.778  0.00  0.00             0
ATOM     46    O   1     1      -8.887  -1.307  49.706  0.00  0.00             0
ATOM     47    O   1     1     -11.626   1.757  47.515  0.00  0.00             0
ATOM     48    O   1     1      -9.306  -2.767  47.602  0.00  0.00             0
ATOM     49    O   1     1     -10.316  -0.574  47.678  0.00  0.00             0
ATOM     50    O   1     1      -7.942   3.748  47.812  0.00  0.00             0
ATOM     51    O   1     1     -10.455   4.063  47.689  0.00  0.00             0
ATOM     52    O   1     1      -7.709  -0.505  47.530  0.00  0.00             0
ATOM     53    O   1     1     -11.830   6.188  49.848  0.00  0.00             0
ATOM     54    O   1     1      -9.060   1.525  49.539  0.00  0.00             0
ATOM     55    O   1     1      -7.752  -1.552  52.005  0.00  0.00             0
ATOM     56    O   1     1     -10.079   3.148  52.114  0.00  0.00             0
ATOM     57    O   1     1     -12.554   1.590  51.921  0.00  0.00             0
ATOM     58    O   1     1      -9.828   6.008  51.997  0.00  0.00             0
ATOM     59    O   1     1     -12.514   4.737  51.935  0.00  0.00             0
ATOM     60    O   1     1      -9.968   0.317  51.964  0.00  0.00             0
ATOM     61    H   1     1     -11.271  -2.201  49.256  0.00  0.00             0
ATOM     62    H   1     1      -8.501   2.246  49.096  0.00  0.00             0
ATOM     63    H   1     1     -11.990  -1.305  52.354  0.00  0.00             0
ATOM     64    H   1     1     -10.005   3.375  53.091  0.00  0.00             0
ATOM     65    H   1     1     -13.455   1.570  52.387  0.00  0.00             0
ATOM     66    H   1     1      -9.933  -2.737  52.771  0.00  0.00             0
ATOM     67    H   1     1     -10.197  -0.068  52.825  0.00  0.00             0
ATOM     68    H   1     1     -12.710   3.883  52.378  0.00  0.00             0
ATOM     69   Al   1     1      -8.955  10.638  43.647  0.00  0.00             0
ATOM     70   Al   1     1      -6.516  15.100  43.239  0.00  0.00             0
ATOM     71   Al   1     1      -6.376   9.375  43.365  0.00  0.00             0
ATOM     72   Al   1     1      -9.077  13.575  43.555  0.00  0.00             0
ATOM     73   Si   1     1      -4.570   9.408  40.662  0.00  0.00             0
ATOM     74   Si   1     1      -7.154  13.737  40.654  0.00  0.00             0
ATOM     75   Si   1     1      -7.224   7.922  40.697  0.00  0.00             0
ATOM     76   Si   1     1      -9.713  12.327  40.682  0.00  0.00             0
ATOM     77    O   1     1      -9.968   9.617  42.213  0.00  0.00             0
ATOM     78    O   1     1      -7.353  13.870  42.303  0.00  0.00             0
ATOM     79    O   1     1      -9.620  12.240  42.236  0.00  0.00             0
ATOM     80    O   1     1      -7.103   7.907  42.354  0.00  0.00             0
ATOM     81    O   1     1      -9.854  10.869  40.015  0.00  0.00             0
ATOM     82    O   1     1      -7.284   6.406  40.321  0.00  0.00             0
ATOM     83    O   1     1      -8.485   8.580  40.318  0.00  0.00             0
ATOM     84    O   1     1      -5.819  13.074  40.295  0.00  0.00             0
ATOM     85    O   1     1      -8.390  12.995  40.074  0.00  0.00             0
ATOM     86    O   1     1      -5.932   8.590  40.213  0.00  0.00             0
ATOM     87    O   1     1      -9.834  15.067  42.415  0.00  0.00             0
ATOM     88    O   1     1      -7.401  10.773  42.441  0.00  0.00             0
ATOM     89    O   1     1      -5.770   7.785  44.459  0.00  0.00             0
ATOM     90    O   1     1      -8.374  12.161  44.549  0.00  0.00             0
ATOM     91    O   1     1     -10.469  10.255  44.661  0.00  0.00             0
ATOM     92    O   1     1      -8.114  15.136  44.417  0.00  0.00             0
ATOM     93    O   1     1     -10.583  13.641  44.591  0.00  0.00             0
ATOM     94    O   1     1      -8.000   9.378  44.583  0.00  0.00             0
ATOM     95    H   1     1      -9.575   6.465  41.790  0.00  0.00             0
ATOM     96    H   1     1      -7.111  11.643  42.402  0.00  0.00             0
ATOM     97    H   1     1     -10.228   8.122  45.365  0.00  0.00             0
ATOM     98    H   1     1      -7.797  12.024  45.162  0.00  0.00             0
ATOM     99    H   1     1     -11.004  10.833  45.270  0.00  0.00             0
ATOM    100    H   1     1      -8.495   5.886  45.525  0.00  0.00             0
ATOM    101    H   1     1      -7.964   8.572  45.145  0.00  0.00             0
ATOM    102    H   1     1     -10.542  13.095  45.343  0.00  0.00             0
ATOM    103   Al   1     1     -10.740  10.611  50.908  0.00  0.00             0
ATOM    104   Al   1     1      -8.328  15.033  50.791  0.00  0.00             0
ATOM    105   Al   1     1      -8.260   8.976  50.783  0.00  0.00             0
ATOM    106   Al   1     1     -10.952  13.516  50.772  0.00  0.00             0
ATOM    107   Si   1     1      -6.470   9.190  47.698  0.00  0.00             0
ATOM    108   Si   1     1      -9.156  13.603  48.003  0.00  0.00             0
ATOM    109   Si   1     1      -8.948   7.635  47.897  0.00  0.00             0
ATOM    110   Si   1     1     -11.580  11.945  47.982  0.00  0.00             0
ATOM    111    O   1     1     -11.836   9.171  49.519  0.00  0.00             0
ATOM    112    O   1     1      -9.335  13.666  49.609  0.00  0.00             0
ATOM    113    O   1     1     -11.517  12.044  49.566  0.00  0.00             0
ATOM    114    O   1     1      -8.728   7.597  49.488  0.00  0.00             0
ATOM    115    O   1     1     -11.452  10.571  47.474  0.00  0.00             0
ATOM    116    O   1     1      -8.817   6.172  47.501  0.00  0.00             0
ATOM    117    O   1     1     -10.388   8.163  47.779  0.00  0.00             0
ATOM    118    O   1     1      -7.759  12.940  47.572  0.00  0.00             0
ATOM    119    O   1     1     -10.384  12.880  47.442  0.00  0.00             0
ATOM    120    O   1     1      -7.742   8.394  47.316  0.00  0.00             0
ATOM    121    O   1     1     -11.735  14.930  49.577  0.00  0.00             0
ATOM    122    O   1     1      -9.306  10.366  49.505  0.00  0.00             0
ATOM    123    O   1     1      -7.656   7.537  51.867  0.00  0.00             0
ATOM    124    O   1     1     -10.194  11.924  51.966  0.00  0.00             0
ATOM    125    O   1     1     -12.424  10.272  51.832  0.00  0.00             0
ATOM    126    O   1     1      -9.899  14.860  51.759  0.00  0.00             0
ATOM    127    O   1     1     -12.470  13.683  51.725  0.00  0.00             0
ATOM    128    O   1     1      -9.936   9.048  51.827  0.00  0.00             0
ATOM    129    H   1     1     -11.276   7.091  49.677  0.00  0.00             0
ATOM    130    H   1     1      -9.282  10.688  48.550  0.00  0.00             0
ATOM    131    H   1     1     -12.809   7.505  52.976  0.00  0.00             0
ATOM    132    H   1     1     -10.032  11.825  52.967  0.00  0.00             0
ATOM    133    H   1     1     -13.064  10.687  52.543  0.00  0.00             0
ATOM    134    H   1     1      -9.987   6.320  52.894  0.00  0.00             0
ATOM    135    H   1     1     -10.495   8.204  52.067  0.00  0.00             0
ATOM    136    H   1     1     -13.051  13.209  52.369  0.00  0.00             0
ATOM    137   Al   1     1      -3.823   1.786  43.480  0.00  0.00             0
ATOM    138   Al   1     1      -1.281   6.184  43.612  0.00  0.00             0
ATOM    139   Al   1     1      -1.226   0.279  43.462  0.00  0.00             0
ATOM    140   Al   1     1      -3.808   4.775  43.511  0.00  0.00             0
ATOM    141   Si   1     1       0.413   0.366  40.608  0.00  0.00             0
ATOM    142   Si   1     1      -2.159   4.827  40.821  0.00  0.00             0
ATOM    143   Si   1     1      -2.087  -1.132  40.580  0.00  0.00             0
ATOM    144   Si   1     1      -4.700   3.487  40.685  0.00  0.00             0
ATOM    145    O   1     1      -4.746   0.541  42.245  0.00  0.00             0
ATOM    146    O   1     1      -2.227   5.022  42.400  0.00  0.00             0
ATOM    147    O   1     1      -4.476   3.398  42.296  0.00  0.00             0
ATOM    148    O   1     1      -2.049  -1.198  42.177  0.00  0.00             0
ATOM    149    O   1     1      -4.784   2.024  40.244  0.00  0.00             0
ATOM    150    O   1     1      -2.138  -2.561  40.064  0.00  0.00             0
ATOM    151    O   1     1      -3.462  -0.303  40.205  0.00  0.00             0
ATOM    152    O   1     1      -0.837   3.978  40.431  0.00  0.00             0
ATOM    153    O   1     1      -3.381   4.074  40.223  0.00  0.00             0
ATOM    154    O   1     1      -0.876  -0.318  40.041  0.00  0.00             0
ATOM    155    O   1     1      -4.830   6.267  42.435  0.00  0.00             0
ATOM    156    O   1     1      -2.154   1.644  42.259  0.00  0.00             0
ATOM    157    O   1     1     -11.002  -1.372  44.425  0.00  0.00             0
ATOM    158    O   1     1      -3.021   3.304  44.466  0.00  0.00             0
ATOM    159    O   1     1      -5.448   1.661  44.382  0.00  0.00             0
ATOM    160    O   1     1      -2.904   6.186  44.647  0.00  0.00             0
ATOM    161    O   1     1      -5.489   4.911  44.483  0.00  0.00             0
ATOM    162    O   1     1      -2.876   0.427  44.427  0.00  0.00             0
ATOM    163    H   1     1      -4.314  -1.943  41.991  0.00  0.00             0
ATOM    164    H   1     1      -2.188   2.046  41.365  0.00  0.00             0
ATOM    165    H   1     1      -4.788  -1.575  44.451  0.00  0.00             0
ATOM    166    H   1     1      -2.113   3.127  44.822  0.00  0.00             0
ATOM    167    H   1     1      -6.042   1.761  45.149  0.00  0.00             0
ATOM    168    H   1     1      -2.904  -3.448  45.443  0.00  0.00             0
ATOM    169    H   1     1      -2.934  -0.692  44.786  0.00  0.00             0
ATOM    170    H   1     1      -5.254   4.644  45.377  0.00  0.00             0
ATOM    171   Al   1     1      -5.649   1.508  50.896  0.00  0.00             0
ATOM    172   Al   1     1      -3.056   6.155  50.814  0.00  0.00             0
ATOM    173   Al   1     1      -3.114  -0.127  50.621  0.00  0.00             0
ATOM    174   Al   1     1      -5.720   4.642  50.834  0.00  0.00             0
ATOM    175   Si   1     1      -1.339   0.318  47.942  0.00  0.00             0
ATOM    176   Si   1     1      -4.030   4.802  48.030  0.00  0.00             0
ATOM    177   Si   1     1      -3.817  -1.409  47.785  0.00  0.00             0
ATOM    178   Si   1     1      -6.530   3.163  48.119  0.00  0.00             0
ATOM    179    O   1     1      -6.591   0.183  49.669  0.00  0.00             0
ATOM    180    O   1     1      -4.171   4.996  49.579  0.00  0.00             0
ATOM    181    O   1     1      -6.294   2.997  49.700  0.00  0.00             0
ATOM    182    O   1     1      -3.666  -1.515  49.495  0.00  0.00             0
ATOM    183    O   1     1      -6.283   1.692  47.534  0.00  0.00             0
ATOM    184    O   1     1      -3.732  -2.837  47.196  0.00  0.00             0
ATOM    185    O   1     1      -5.160  -0.666  47.516  0.00  0.00             0
ATOM    186    O   1     1      -2.770   3.870  47.912  0.00  0.00             0
ATOM    187    O   1     1      -5.300   4.062  47.595  0.00  0.00             0
ATOM    188    O   1     1      -2.540  -0.541  47.455  0.00  0.00             0
ATOM    189    O   1     1      -6.638   5.843  49.888  0.00  0.00             0
ATOM    190    O   1     1      -3.950   1.409  49.733  0.00  0.00             0
ATOM    191    O   1     1     -12.680  -1.327  51.745  0.00  0.00             0
ATOM    192    O   1     1      -5.102   3.073  51.992  0.00  0.00             0
ATOM    193    O   1     1      -7.375   1.370  52.017  0.00  0.00             0
ATOM    194    O   1     1      -4.851   5.806  52.057  0.00  0.00             0
ATOM    195    O   1     1      -7.320   4.677  51.874  0.00  0.00             0
ATOM    196    O   1     1      -4.795   0.245  51.913  0.00  0.00             0
ATOM    197    H   1     1      -6.271  -2.038  49.381  0.00  0.00             0
ATOM    198    H   1     1      -3.987   2.332  49.270  0.00  0.00             0
ATOM    199    H   1     1      -7.270  -1.086  52.710  0.00  0.00             0
ATOM    200    H   1     1      -4.812   2.480  52.820  0.00  0.00             0
ATOM    201    H   1     1      -8.166   2.124  52.060  0.00  0.00             0
ATOM    202    H   1     1      -5.541  -2.439  52.263  0.00  0.00             0
ATOM    203    H   1     1      -4.509  -0.606  52.367  0.00  0.00             0
ATOM    204    H   1     1      -7.602   4.235  52.705  0.00  0.00             0
ATOM    205   Al   1     1      -3.702  10.817  43.386  0.00  0.00             0
ATOM    206   Al   1     1      -1.427  15.284  43.216  0.00  0.00             0
ATOM    207   Al   1     1      -1.285   9.101  43.548  0.00  0.00             0
ATOM    208   Al   1     1      -3.911  13.706  43.315  0.00  0.00             0
ATOM    209   Si   1     1       0.540   9.449  40.627  0.00  0.00             0
ATOM    210   Si   1     1      -2.030  13.789  40.494  0.00  0.00             0
ATOM    211   Si   1     1      -2.018   7.828  40.775  0.00  0.00             0
ATOM    212   Si   1     1      -4.517  12.333  40.501  0.00  0.00             0
ATOM    213    O   1     1      -4.710   9.563  42.277  0.00  0.00             0
ATOM    214    O   1     1      -2.180  13.927  42.189  0.00  0.00             0
ATOM    215    O   1     1      -4.384  12.215  42.229  0.00  0.00             0
ATOM    216    O   1     1      -1.814   7.720  42.352  0.00  0.00             0
ATOM    217    O   1     1      -4.556  10.835  40.180  0.00  0.00             0
ATOM    218    O   1     1      -1.974   6.291  40.323  0.00  0.00             0
ATOM    219    O   1     1      -3.334   8.416  40.387  0.00  0.00             0
ATOM    220    O   1     1      -0.641  13.075  40.316  0.00  0.00             0
ATOM    221    O   1     1      -3.215  12.928  40.022  0.00  0.00             0
ATOM    222    O   1     1      -0.768   8.593  40.264  0.00  0.00             0
ATOM    223    O   1     1      -4.649  15.043  42.244  0.00  0.00             0
ATOM    224    O   1     1      -2.174  10.512  42.286  0.00  0.00             0
ATOM    225    O   1     1     -10.832   7.674  44.682  0.00  0.00             0
ATOM    226    O   1     1      -2.971  12.221  44.394  0.00  0.00             0
ATOM    227    O   1     1      -5.399  10.610  44.554  0.00  0.00             0
ATOM    228    O   1     1      -2.894  15.012  44.485  0.00  0.00             0
ATOM    229    O   1     1      -5.434  13.827  44.574  0.00  0.00             0
ATOM    230    O   1     1      -2.845   9.365  44.502  0.00  0.00             0
ATOM    231    H   1     1      -4.359   6.998  42.121  0.00  0.00             0
ATOM    232    H   1     1      -1.764  11.091  41.654  0.00  0.00             0
ATOM    233    H   1     1      -4.858   7.664  44.923  0.00  0.00             0
ATOM    234    H   1     1      -2.315  12.854  44.384  0.00  0.00             0
ATOM    235    H   1     1      -5.713  10.792  45.427  0.00  0.00             0
ATOM    236    H   1     1      -3.053   5.876  45.549  0.00  0.00             0
ATOM    237    H   1     1      -3.127   8.937  45.311  0.00  0.00             0
ATOM    238    H   1     1      -5.932  13.430  45.370  0.00  0.00             0
ATOM    239   Al   1     1      -5.636  10.455  50.517  0.00  0.00             0
ATOM    240   Al   1     1      -3.100  14.996  50.622  0.00  0.00             0
ATOM    241   Al   1     1      -3.093   9.074  50.757  0.00  0.00             0
ATOM    242   Al   1     1      -5.732  13.497  50.642  0.00  0.00             0
ATOM    243   Si   1     1      -1.313   9.057  47.942  0.00  0.00             0
ATOM    244   Si   1     1      -3.853  13.566  47.756  0.00  0.00             0
ATOM    245   Si   1     1      -3.871   7.674  47.909  0.00  0.00             0
ATOM    246   Si   1     1      -6.438  12.210  47.903  0.00  0.00             0
ATOM    247    O   1     1      -6.578   9.317  49.475  0.00  0.00             0
ATOM    248    O   1     1      -4.031  13.719  49.389  0.00  0.00             0
ATOM    249    O   1     1      -6.195  12.017  49.532  0.00  0.00             0
ATOM    250    O   1     1      -3.819   7.629  49.594  0.00  0.00             0
ATOM    251    O   1     1      -6.417  10.726  47.298  0.00  0.00             0
ATOM    252    O   1     1      -3.907   6.160  47.349  0.00  0.00             0
ATOM    253    O   1     1      -5.199   8.391  47.574  0.00  0.00             0
ATOM    254    O   1     1      -2.637  12.680  47.568  0.00  0.00             0
ATOM    255    O   1     1      -5.285  12.997  47.294  0.00  0.00             0
ATOM    256    O   1     1      -2.668   8.454  47.397  0.00  0.00             0
ATOM    257    O   1     1      -6.575  14.942  49.644  0.00  0.00             0
ATOM    258    O   1     1      -3.980  10.513  49.578  0.00  0.00             0
ATOM    259    O   1     1     -12.945   7.650  52.045  0.00  0.00             0
ATOM    260    O   1     1      -5.033  12.222  51.708  0.00  0.00             0
ATOM    261    O   1     1      -7.323  10.369  51.776  0.00  0.00             0
ATOM    262    O   1     1      -4.696  14.872  51.735  0.00  0.00             0
ATOM    263    O   1     1      -7.416  13.534  51.481  0.00  0.00             0
ATOM    264    O   1     1      -4.904   9.174  51.722  0.00  0.00             0
ATOM    265    H   1     1      -6.394   6.684  49.456  0.00  0.00             0
ATOM    266    H   1     1      -3.430  11.308  49.449  0.00  0.00             0
ATOM    267    H   1     1      -7.243   7.485  52.747  0.00  0.00             0
ATOM    268    H   1     1      -4.613  12.025  52.581  0.00  0.00             0
ATOM    269    H   1     1      -7.682  11.167  52.302  0.00  0.00             0
ATOM    270    H   1     1      -4.518   6.163  53.003  0.00  0.00             0
ATOM    271    H   1     1      -5.224   8.543  52.248  0.00  0.00             0
ATOM    272    H   1     1      -8.047  12.850  51.075  0.00  0.00             0
ATOM    273    O   1     1      -9.298   0.754  31.796  0.00  0.00             0
ATOM    274    H   1     1      -8.933   0.180  31.192  0.00  0.00             0
ATOM    275    H   1     1       1.562   1.590  31.619  0.00  0.00             0
ATOM    276    O   1     1      -7.532   2.907  31.135  0.00  0.00             0
ATOM    277    H   1     1      -6.657   3.393  31.150  0.00  0.00             0
ATOM    278    H   1     1       2.473   3.460  31.849  0.00  0.00             0
ATOM    279    O   1     1       4.942   6.844  30.126  0.00  0.00             0
ATOM    280    H   1     1      -4.556   6.955  29.595  0.00  0.00             0
ATOM    281    H   1     1       4.630   7.700  30.575  0.00  0.00             0
ATOM    282    O   1     1      -2.943   9.659  28.318  0.00  0.00             0
ATOM    283    H   1     1      -3.132   8.696  28.589  0.00  0.00             0
ATOM    284    H   1     1       8.245   9.866  28.763  0.00  0.00             0
ATOM    285    O   1     1      -5.671  10.254  29.645  0.00  0.00             0
ATOM    286    H   1     1      -4.817   9.986  29.225  0.00  0.00             0
ATOM    287    H   1     1       4.859  10.979  30.450  0.00  0.00             0
ATOM    288    O   1     1     -11.727  17.995  31.763  0.00  0.00             0
ATOM    289    H   1     1     -10.837  18.141  31.793  0.00  0.00             0
ATOM    290    H   1     1      -1.857  18.815  31.700  0.00  0.00             0
ATOM    291    O   1     1      -4.500   0.573  30.479  0.00  0.00             0
ATOM    292    H   1     1      -3.980   1.113  29.663  0.00  0.00             0
ATOM    293    H   1     1      -4.176   1.155  31.182  0.00  0.00             0
ATOM    294    O   1     1      -4.942   4.258  30.796  0.00  0.00             0
ATOM    295    H   1     1      -4.615   3.816  30.060  0.00  0.00             0
ATOM    296    H   1     1      -4.991   5.177  30.697  0.00  0.00             0
ATOM    297    O   1     1      -2.975   6.843  28.434  0.00  0.00             0
ATOM    298    H   1     1      -2.662   7.173  27.543  0.00  0.00             0
ATOM    299    H   1     1      -2.267   6.367  28.769  0.00  0.00             0
ATOM    300    O   1     1      -0.245  11.481  29.629  0.00  0.00             0
ATOM    301    H   1     1       0.276  11.120  28.895  0.00  0.00             0
ATOM    302    H   1     1      -0.644  12.225  29.569  0.00  0.00             0
ATOM    303    O   1     1      -3.873  14.171  28.057  0.00  0.00             0
ATOM    304    H   1     1      -4.683  14.802  27.819  0.00  0.00             0
ATOM    305    H   1     1      -4.066  14.045  29.085  0.00  0.00             0
ATOM    306    O   1     1      -5.992  16.044  31.667  0.00  0.00             0
ATOM    307    H   1     1      -5.484  16.722  31.246  0.00  0.00             0
ATOM    308    H   1     1      -5.466  16.186  32.575  0.00  0.00             0
ATOM    309    O   1     1       0.182   3.900  30.253  0.00  0.00             0
ATOM    310    H   1     1      -0.207   3.254  29.510  0.00  0.00             0
ATOM    311    H   1     1       0.983   3.412  30.290  0.00  0.00             0
ATOM    312    O   1     1       3.645   4.517  26.569  0.00  0.00             0
ATOM    313    H   1     1       3.033   4.756  25.993  0.00  0.00             0
ATOM    314    H   1     1       3.591   5.097  27.236  0.00  0.00             0
ATOM    315    O   1     1      -0.459   6.599  29.707  0.00  0.00             0
ATOM    316    H   1     1      -0.195   5.657  29.986  0.00  0.00             0
ATOM    317    H   1     1      -0.269   7.162  30.560  0.00  0.00             0
ATOM    318    O   1     1       1.174  11.161  27.466  0.00  0.00             0
ATOM    319    H   1     1       0.609  10.730  26.964  0.00  0.00             0
ATOM    320    H   1     1       1.668  10.339  27.200  0.00  0.00             0
ATOM    321    O   1     1       2.006  11.389  31.151  0.00  0.00             0
ATOM    322    H   1     1       1.777  10.538  30.959  0.00  0.00             0
ATOM    323    H   1     1       1.194  11.632  30.675  0.00  0.00             0
ATOM    324    O   1     1      -1.749  15.064  31.769  0.00  0.00             0
ATOM    325    H   1     1      -1.749  15.926  31.365  0.00  0.00             0
ATOM    326    H   1     1      -2.434  14.723  31.379  0.00  0.00             0
ATOM    327    O   1     1      -9.395  17.299  34.372  0.00  0.00             0
ATOM    328    H   1     1      -9.467  17.788  33.544  0.00  0.00             0
ATOM    329    H   1     1       0.409  -0.099  34.987  0.00  0.00             0
ATOM    330    O   1     1      -8.409   4.402  33.335  0.00  0.00             0
ATOM    331    H   1     1      -7.761   4.542  34.215  0.00  0.00             0
ATOM    332    H   1     1       2.168   5.025  32.655  0.00  0.00             0
ATOM    333    O   1     1       2.440   6.292  31.529  0.00  0.00             0
ATOM    334    H   1     1      -7.429   6.179  30.684  0.00  0.00             0
ATOM    335    H   1     1       3.127   6.725  31.873  0.00  0.00             0
ATOM    336    O   1     1      -9.767  11.840  33.396  0.00  0.00             0
ATOM    337    H   1     1      -9.341  11.784  32.494  0.00  0.00             0
ATOM    338    H   1     1       0.437  12.813  33.481  0.00  0.00             0
ATOM    339    O   1     1       3.001  11.942  35.197  0.00  0.00             0
ATOM    340    H   1     1      -6.322  12.117  35.172  0.00  0.00             0
ATOM    341    H   1     1       2.883  12.647  34.501  0.00  0.00             0
ATOM    342    O   1     1     -10.403  14.564  33.817  0.00  0.00             0
ATOM    343    H   1     1     -10.746  14.711  33.079  0.00  0.00             0
ATOM    344    H   1     1       0.422  15.289  34.187  0.00  0.00             0
ATOM    345    O   1     1      -5.764  19.553  34.345  0.00  0.00             0
ATOM    346    H   1     1      -5.150  19.746  35.026  0.00  0.00             0
ATOM    347    H   1     1      -5.315   1.979  33.669  0.00  0.00             0
ATOM    348    O   1     1      -3.850   2.407  32.454  0.00  0.00             0
ATOM    349    H   1     1      -2.991   2.668  32.949  0.00  0.00             0
ATOM    350    H   1     1      -4.268   3.051  32.050  0.00  0.00             0
ATOM    351    O   1     1      -5.933   6.911  33.348  0.00  0.00             0
ATOM    352    H   1     1      -4.962   6.766  33.269  0.00  0.00             0
ATOM    353    H   1     1      -6.056   7.689  33.770  0.00  0.00             0
ATOM    354    O   1     1      -5.616   9.688  33.997  0.00  0.00             0
ATOM    355    H   1     1      -4.953   9.953  34.709  0.00  0.00             0
ATOM    356    H   1     1      -6.456  10.008  34.424  0.00  0.00             0
ATOM    357    O   1     1      -4.211  11.506  32.292  0.00  0.00             0
ATOM    358    H   1     1      -4.872  10.937  32.850  0.00  0.00             0
ATOM    359    H   1     1      -3.525  11.016  32.532  0.00  0.00             0
ATOM    360    O   1     1      -6.272  16.858  34.321  0.00  0.00             0
ATOM    361    H   1     1      -5.918  17.723  34.347  0.00  0.00             0
ATOM    362    H   1     1      -7.221  16.750  34.191  0.00  0.00             0
ATOM    363    O   1     1      -2.534  17.714  34.314  0.00  0.00             0
ATOM    364    H   1     1      -2.144  16.788  34.702  0.00  0.00             0
ATOM    365    H   1     1      -2.217  -0.385  33.419  0.00  0.00             0
ATOM    366    O   1     1      -1.003   3.788  32.802  0.00  0.00             0
ATOM    367    H   1     1      -0.595   3.531  32.062  0.00  0.00             0
ATOM    368    H   1     1      -0.279   3.605  33.460  0.00  0.00             0
ATOM    369    O   1     1      -3.152   6.147  32.826  0.00  0.00             0
ATOM    370    H   1     1      -2.726   5.216  33.004  0.00  0.00             0
ATOM    371    H   1     1      -2.389   6.806  32.470  0.00  0.00             0
ATOM    372    O   1     1      -1.138   7.884  32.268  0.00  0.00             0
ATOM    373    H   1     1      -0.616   7.533  33.014  0.00  0.00             0
ATOM    374    H   1     1      -1.343   8.825  32.465  0.00  0.00             0
ATOM    375    O   1     1      -2.079  10.317  33.233  0.00  0.00             0
ATOM    376    H   1     1      -1.274  11.006  33.417  0.00  0.00             0
ATOM    377    H   1     1      -2.401  10.170  34.050  0.00  0.00             0
ATOM    378    O   1     1      -4.236  13.795  30.644  0.00  0.00             0
ATOM    379    H   1     1      -4.261  12.977  30.985  0.00  0.00             0
ATOM    380    H   1     1      -5.139  14.179  30.957  0.00  0.00             0
ATOM    381    O   1     1     -10.504  -0.302  37.423  0.00  0.00             0
ATOM    382    H   1     1      -9.598  -0.052  37.511  0.00  0.00             0
ATOM    383    H   1     1      -0.317  -0.384  38.545  0.00  0.00             0
ATOM    384    O   1     1     -10.651   1.839  35.537  0.00  0.00             0
ATOM    385    H   1     1     -10.586   1.362  36.280  0.00  0.00             0
ATOM    386    H   1     1       0.679   2.149  35.732  0.00  0.00             0
ATOM    387    O   1     1       0.111   6.397  34.761  0.00  0.00             0
ATOM    388    H   1     1      -9.472   6.022  34.548  0.00  0.00             0
ATOM    389    H   1     1       0.264   7.331  34.948  0.00  0.00             0
ATOM    390    O   1     1      -9.205   9.315  34.851  0.00  0.00             0
ATOM    391    H   1     1      -9.145  10.090  34.198  0.00  0.00             0
ATOM    392    H   1     1       1.493   9.669  35.638  0.00  0.00             0
ATOM    393    O   1     1      -9.076  11.092  37.309  0.00  0.00             0
ATOM    394    H   1     1      -8.283  11.595  36.876  0.00  0.00             0
ATOM    395    H   1     1       1.259  11.080  38.375  0.00  0.00             0
ATOM    396    O   1     1     -11.660  15.668  35.949  0.00  0.00             0
ATOM    397    H   1     1     -11.171  15.421  35.211  0.00  0.00             0
ATOM    398    H   1     1      -0.615  16.483  36.243  0.00  0.00             0
ATOM    399    O   1     1      -8.007   0.573  37.530  0.00  0.00             0
ATOM    400    H   1     1      -7.300   0.019  37.181  0.00  0.00             0
ATOM    401    H   1     1      -7.998   1.356  36.906  0.00  0.00             0
ATOM    402    O   1     1      -7.808   2.983  35.877  0.00  0.00             0
ATOM    403    H   1     1      -7.506   2.646  35.022  0.00  0.00             0
ATOM    404    H   1     1      -7.158   3.607  36.188  0.00  0.00             0
ATOM    405    O   1     1      -6.311   5.545  35.782  0.00  0.00             0
ATOM    406    H   1     1      -6.006   5.846  34.937  0.00  0.00             0
ATOM    407    H   1     1      -5.565   6.191  36.356  0.00  0.00             0
ATOM    408    O   1     1      -4.724   6.623  37.915  0.00  0.00             0
ATOM    409    H   1     1      -4.522   7.489  38.189  0.00  0.00             0
ATOM    410    H   1     1      -3.755   6.531  37.877  0.00  0.00             0
ATOM    411    O   1     1      -5.014  12.990  34.926  0.00  0.00             0
ATOM    412    H   1     1      -4.848  12.712  34.022  0.00  0.00             0
ATOM    413    H   1     1      -4.251  13.313  35.364  0.00  0.00             0
ATOM    414    O   1     1      -5.381  16.836  36.908  0.00  0.00             0
ATOM    415    H   1     1      -5.814  16.557  36.050  0.00  0.00             0
ATOM    416    H   1     1      -4.764  17.484  36.602  0.00  0.00             0
ATOM    417    O   1     1      -3.827   1.077  36.422  0.00  0.00             0
ATOM    418    H   1     1      -3.464   0.778  35.454  0.00  0.00             0
ATOM    419    H   1     1      -3.422   1.930  36.698  0.00  0.00             0
ATOM    420    O   1     1      -2.647   3.553  35.407  0.00  0.00             0
ATOM    421    H   1     1      -1.847   3.276  35.213  0.00  0.00             0
ATOM    422    H   1     1      -2.437   4.290  35.948  0.00  0.00             0
ATOM    423    O   1     1      -2.504   6.414  36.146  0.00  0.00             0
ATOM    424    H   1     1      -1.614   6.227  36.004  0.00  0.00             0
ATOM    425    H   1     1      -3.016   6.289  35.459  0.00  0.00             0
ATOM    426    O   1     1      -3.349   9.712  35.638  0.00  0.00             0
ATOM    427    H   1     1      -3.079   8.927  36.275  0.00  0.00             0
ATOM    428    H   1     1      -2.693  10.306  36.032  0.00  0.00             0
ATOM    429    O   1     1      -1.720  11.556  36.943  0.00  0.00             0
ATOM    430    H   1     1      -0.631  11.679  36.937  0.00  0.00             0
ATOM    431    H   1     1      -2.101  12.486  37.063  0.00  0.00             0
ATOM    432    O   1     1      -3.450  14.176  36.792  0.00  0.00             0
ATOM    433    H   1     1      -2.650  14.808  36.567  0.00  0.00             0
ATOM    434    H   1     1      -4.180  14.764  37.008  0.00  0.00             0
ATOM    435    O   1     1      -4.439   2.607  15.321  0.00  0.00             0
ATOM    436    H   1     1      -3.654   3.209  15.476  0.00  0.00             0
ATOM    437    H   1     1       5.042   3.109  15.760  0.00  0.00             0
ATOM    438    O   1     1      -5.090   4.761  13.672  0.00  0.00             0
ATOM    439    H   1     1      -4.867   3.811  13.734  0.00  0.00             0
ATOM    440    H   1     1       6.014   5.172  14.064  0.00  0.00             0
ATOM    441    O   1     1       7.010   6.765  17.197  0.00  0.00             0
ATOM    442    H   1     1      -3.498   5.978  17.741  0.00  0.00             0
ATOM    443    H   1     1       7.897   6.837  17.694  0.00  0.00             0
ATOM    444    O   1     1      -2.935  10.162  14.571  0.00  0.00             0
ATOM    445    H   1     1      -2.353   9.519  14.374  0.00  0.00             0
ATOM    446    H   1     1       7.769  10.816  13.993  0.00  0.00             0
ATOM    447    O   1     1       4.916  15.647  14.870  0.00  0.00             0
ATOM    448    H   1     1      -4.580  14.960  14.780  0.00  0.00             0
ATOM    449    H   1     1       5.030  16.549  15.339  0.00  0.00             0
ATOM    450    O   1     1      -4.373  18.035  16.140  0.00  0.00             0
ATOM    451    H   1     1      -3.498  18.076  16.648  0.00  0.00             0
ATOM    452    H   1     1       5.990  18.865  15.579  0.00  0.00             0
ATOM    453    O   1     1      -1.896   3.747  16.143  0.00  0.00             0
ATOM    454    H   1     1      -0.840   3.652  16.124  0.00  0.00             0
ATOM    455    H   1     1      -1.909   4.562  15.488  0.00  0.00             0
ATOM    456    O   1     1      -2.800   5.916  14.719  0.00  0.00             0
ATOM    457    H   1     1      -3.174   6.261  15.664  0.00  0.00             0
ATOM    458    H   1     1      -2.198   6.551  14.421  0.00  0.00             0
ATOM    459    O   1     1       2.213   6.691  16.839  0.00  0.00             0
ATOM    460    H   1     1       2.675   7.509  16.470  0.00  0.00             0
ATOM    461    H   1     1       2.162   6.032  15.962  0.00  0.00             0
ATOM    462    O   1     1      -0.555   7.560  14.107  0.00  0.00             0
ATOM    463    H   1     1       0.304   8.036  13.728  0.00  0.00             0
ATOM    464    H   1     1      -0.099   6.967  14.895  0.00  0.00             0
ATOM    465    O   1     1      -2.812  14.334  14.533  0.00  0.00             0
ATOM    466    H   1     1      -2.376  14.004  13.801  0.00  0.00             0
ATOM    467    H   1     1      -2.478  15.231  14.155  0.00  0.00             0
ATOM    468    O   1     1      -0.851  16.468  14.968  0.00  0.00             0
ATOM    469    H   1     1      -0.336  17.196  14.558  0.00  0.00             0
ATOM    470    H   1     1      -0.297  15.908  15.574  0.00  0.00             0
ATOM    471    O   1     1       0.538   0.870  17.669  0.00  0.00             0
ATOM    472    H   1     1       0.900   1.049  16.818  0.00  0.00             0
ATOM    473    H   1     1       0.871   1.505  18.229  0.00  0.00             0
ATOM    474    O   1     1       2.449   4.696  14.498  0.00  0.00             0
ATOM    475    H   1     1       3.294   4.712  14.211  0.00  0.00             0
ATOM    476    H   1     1       1.836   4.935  13.865  0.00  0.00             0
ATOM    477    O   1     1       1.873   8.682  13.567  0.00  0.00             0
ATOM    478    H   1     1       2.607   8.280  13.244  0.00  0.00             0
ATOM    479    H   1     1       2.120   9.114  14.397  0.00  0.00             0
ATOM    480    O   1     1      -0.991  11.962  13.502  0.00  0.00             0
ATOM    481    H   1     1      -0.281  12.099  14.272  0.00  0.00             0
ATOM    482    H   1     1      -0.504  11.477  12.870  0.00  0.00             0
ATOM    483    O   1     1       3.024  13.861  15.550  0.00  0.00             0
ATOM    484    H   1     1       3.653  14.652  15.233  0.00  0.00             0
ATOM    485    H   1     1       2.589  14.328  16.096  0.00  0.00             0
ATOM    486    O   1     1       1.418  17.848  13.616  0.00  0.00             0
ATOM    487    H   1     1       2.339  17.618  13.467  0.00  0.00             0
ATOM    488    H   1     1       1.604  18.395  14.488  0.00  0.00             0
ATOM    489    O   1     1      -6.750  20.568  17.533  0.00  0.00             0
ATOM    490    H   1     1      -5.917  20.130  17.919  0.00  0.00             0
ATOM    491    H   1     1       3.398   3.469  18.088  0.00  0.00             0
ATOM    492    O   1     1      -4.018   4.820  19.388  0.00  0.00             0
ATOM    493    H   1     1      -4.927   5.136  19.156  0.00  0.00             0
ATOM    494    H   1     1       6.334   3.827  19.204  0.00  0.00             0
ATOM    495    O   1     1       5.163   8.218  18.349  0.00  0.00             0
ATOM    496    H   1     1      -4.256   7.760  18.036  0.00  0.00             0
ATOM    497    H   1     1       5.166   8.979  17.511  0.00  0.00             0
ATOM    498    O   1     1      -5.113   9.828  16.381  0.00  0.00             0
ATOM    499    H   1     1      -4.341   9.765  15.899  0.00  0.00             0
ATOM    500    H   1     1       5.235  10.702  16.750  0.00  0.00             0
ATOM    501    O   1     1      -5.143  12.522  17.164  0.00  0.00             0
ATOM    502    H   1     1      -5.886  12.699  16.655  0.00  0.00             0
ATOM    503    H   1     1       5.270  13.215  17.991  0.00  0.00             0
ATOM    504    O   1     1      -7.100  17.656  17.324  0.00  0.00             0
ATOM    505    H   1     1      -6.134  18.016  17.202  0.00  0.00             0
ATOM    506    H   1     1       2.747  18.333  17.752  0.00  0.00             0
ATOM    507    O   1     1       1.160  20.491  19.694  0.00  0.00             0
ATOM    508    H   1     1       1.716  20.547  20.515  0.00  0.00             0
ATOM    509    H   1     1       0.630   3.498  19.658  0.00  0.00             0
ATOM    510    O   1     1       0.390   5.243  19.669  0.00  0.00             0
ATOM    511    H   1     1       0.230   5.634  18.874  0.00  0.00             0
ATOM    512    H   1     1      -0.369   5.260  20.048  0.00  0.00             0
ATOM    513    O   1     1      -0.680   7.128  17.772  0.00  0.00             0
ATOM    514    H   1     1       0.152   7.238  17.305  0.00  0.00             0
ATOM    515    H   1     1      -0.705   8.089  17.843  0.00  0.00             0
ATOM    516    O   1     1      -0.649   9.823  17.697  0.00  0.00             0
ATOM    517    H   1     1       0.322  10.188  17.467  0.00  0.00             0
ATOM    518    H   1     1      -1.313  10.590  17.427  0.00  0.00             0
ATOM    519    O   1     1      -2.645  12.424  16.849  0.00  0.00             0
ATOM    520    H   1     1      -2.697  13.064  16.019  0.00  0.00             0
ATOM    521    H   1     1      -3.548  12.284  17.089  0.00  0.00             0
ATOM    522    O   1     1      -1.915  17.435  17.419  0.00  0.00             0
ATOM    523    H   1     1      -1.725  17.052  16.364  0.00  0.00             0
ATOM    524    H   1     1      -0.995  18.002  17.673  0.00  0.00             0
ATOM    525    O   1     1       4.168  16.424  22.151  0.00  0.00             0
ATOM    526    H   1     1       4.673  16.953  22.790  0.00  0.00             0
ATOM    527    H   1     1       3.169  -1.667  22.315  0.00  0.00             0
ATOM    528    O   1     1       1.611   2.020  15.376  0.00  0.00             0
ATOM    529    H   1     1       1.454   2.885  14.999  0.00  0.00             0
ATOM    530    H   1     1       2.256   2.234  16.106  0.00  0.00             0
ATOM    531    O   1     1       3.610   5.385  18.829  0.00  0.00             0
ATOM    532    H   1     1       3.023   5.951  18.161  0.00  0.00             0
ATOM    533    H   1     1       3.270   5.705  19.902  0.00  0.00             0
ATOM    534    O   1     1       2.620   9.199  16.212  0.00  0.00             0
ATOM    535    H   1     1       3.523   9.581  16.083  0.00  0.00             0
ATOM    536    H   1     1       2.435   9.861  16.939  0.00  0.00             0
ATOM    537    O   1     1       0.603  12.434  15.612  0.00  0.00             0
ATOM    538    H   1     1      -0.033  13.016  16.174  0.00  0.00             0
ATOM    539    H   1     1       1.494  12.955  15.600  0.00  0.00             0
ATOM    540    O   1     1       1.275  15.467  17.020  0.00  0.00             0
ATOM    541    H   1     1       1.833  16.170  16.974  0.00  0.00             0
ATOM    542    H   1     1       0.928  15.370  17.922  0.00  0.00             0
ATOM    543    O   1     1      -3.675   0.298  22.809  0.00  0.00             0
ATOM    544    H   1     1      -3.299   0.992  22.429  0.00  0.00             0
ATOM    545    H   1     1       6.491   0.320  23.787  0.00  0.00             0
ATOM    546    O   1     1      -5.973   6.422  23.244  0.00  0.00             0
ATOM    547    H   1     1      -6.877   6.299  23.018  0.00  0.00             0
ATOM    548    H   1     1       4.780   6.884  22.534  0.00  0.00             0
ATOM    549    O   1     1       5.637   7.850  21.153  0.00  0.00             0
ATOM    550    H   1     1      -4.569   8.310  20.309  0.00  0.00             0
ATOM    551    H   1     1       6.029   8.518  21.697  0.00  0.00             0
ATOM    552    O   1     1      -4.137  10.393  22.564  0.00  0.00             0
ATOM    553    H   1     1      -3.620  11.011  22.169  0.00  0.00             0
ATOM    554    H   1     1       5.333  10.620  22.631  0.00  0.00             0
ATOM    555    O   1     1       5.112  14.071  19.566  0.00  0.00             0
ATOM    556    H   1     1      -5.478  14.838  19.422  0.00  0.00             0
ATOM    557    H   1     1       5.448  13.949  20.359  0.00  0.00             0
ATOM    558    O   1     1      -5.464  17.031  19.451  0.00  0.00             0
ATOM    559    H   1     1      -6.182  16.736  18.725  0.00  0.00             0
ATOM    560    H   1     1       4.463  16.818  20.242  0.00  0.00             0
ATOM    561    O   1     1      -4.468   1.778  18.899  0.00  0.00             0
ATOM    562    H   1     1      -3.647   1.656  18.699  0.00  0.00             0
ATOM    563    H   1     1      -4.768   0.906  18.981  0.00  0.00             0
ATOM    564    O   1     1      -1.913   5.419  21.057  0.00  0.00             0
ATOM    565    H   1     1      -2.731   5.400  20.496  0.00  0.00             0
ATOM    566    H   1     1      -2.116   6.227  21.635  0.00  0.00             0
ATOM    567    O   1     1      -1.388   8.021  22.190  0.00  0.00             0
ATOM    568    H   1     1      -1.590   8.437  23.133  0.00  0.00             0
ATOM    569    H   1     1      -0.672   8.456  21.669  0.00  0.00             0
ATOM    570    O   1     1      -0.052   9.693  20.607  0.00  0.00             0
ATOM    571    H   1     1      -0.402   9.555  19.895  0.00  0.00             0
ATOM    572    H   1     1       0.736   9.340  20.838  0.00  0.00             0
ATOM    573    O   1     1      -1.495  13.744  19.373  0.00  0.00             0
ATOM    574    H   1     1      -1.911  13.367  18.585  0.00  0.00             0
ATOM    575    H   1     1      -1.931  14.764  19.335  0.00  0.00             0
ATOM    576    O   1     1      -2.569  16.353  19.767  0.00  0.00             0
ATOM    577    H   1     1      -2.205  16.903  19.052  0.00  0.00             0
ATOM    578    H   1     1      -3.550  16.624  19.894  0.00  0.00             0
ATOM    579    O   1     1       2.509   3.139  22.021  0.00  0.00             0
ATOM    580    H   1     1       3.348   2.880  22.432  0.00  0.00             0
ATOM    581    H   1     1       2.244   4.024  22.111  0.00  0.00             0
ATOM    582    O   1     1       2.234   6.092  21.245  0.00  0.00             0
ATOM    583    H   1     1       1.652   6.631  21.916  0.00  0.00             0
ATOM    584    H   1     1       1.556   5.686  20.594  0.00  0.00             0
ATOM    585    O   1     1       3.087   8.949  20.429  0.00  0.00             0
ATOM    586    H   1     1       3.481   9.222  21.509  0.00  0.00             0
ATOM    587    H   1     1       3.915   8.593  20.199  0.00  0.00             0
ATOM    588    O   1     1       2.162  10.600  18.232  0.00  0.00             0
ATOM    589    H   1     1       2.559  10.108  18.972  0.00  0.00             0
ATOM    590    H   1     1       2.404  11.470  18.557  0.00  0.00             0
ATOM    591    O   1     1       2.867  12.639  19.953  0.00  0.00             0
ATOM    592    H   1     1       3.581  13.208  19.928  0.00  0.00             0
ATOM    593    H   1     1       2.114  13.253  19.758  0.00  0.00             0
ATOM    594    O   1     1       0.860  14.896  19.778  0.00  0.00             0
ATOM    595    H   1     1       0.843  15.761  20.150  0.00  0.00             0
ATOM    596    H   1     1      -0.048  14.530  19.708  0.00  0.00             0
ATOM    597    O   1     1      -6.617  -0.042  25.723  0.00  0.00             0
ATOM    598    H   1     1      -5.818   0.224  25.493  0.00  0.00             0
ATOM    599    H   1     1       3.171   0.647  26.075  0.00  0.00             0
ATOM    600    O   1     1      -7.970   2.150  26.893  0.00  0.00             0
ATOM    601    H   1     1      -7.390   2.953  26.655  0.00  0.00             0
ATOM    602    H   1     1       2.602   1.546  27.579  0.00  0.00             0
ATOM    603    O   1     1       2.611   9.404  23.365  0.00  0.00             0
ATOM    604    H   1     1      -6.884   9.033  23.896  0.00  0.00             0
ATOM    605    H   1     1       2.978  10.435  23.060  0.00  0.00             0
ATOM    606    O   1     1      -4.923  13.870  24.851  0.00  0.00             0
ATOM    607    H   1     1      -4.407  13.204  25.336  0.00  0.00             0
ATOM    608    H   1     1       5.558  13.460  23.930  0.00  0.00             0
ATOM    609    O   1     1       5.944  14.210  22.005  0.00  0.00             0
ATOM    610    H   1     1      -4.831  14.862  21.912  0.00  0.00             0
ATOM    611    H   1     1       6.619  14.779  22.518  0.00  0.00             0
ATOM    612    O   1     1      -8.938  16.510  25.670  0.00  0.00             0
ATOM    613    H   1     1      -8.933  15.579  25.753  0.00  0.00             0
ATOM    614    H   1     1       2.322  16.710  25.511  0.00  0.00             0
ATOM    615    O   1     1      -2.561   3.000  22.344  0.00  0.00             0
ATOM    616    H   1     1      -1.834   2.820  22.837  0.00  0.00             0
ATOM    617    H   1     1      -2.395   3.790  21.711  0.00  0.00             0
ATOM    618    O   1     1      -3.596   4.908  24.054  0.00  0.00             0
ATOM    619    H   1     1      -3.140   4.557  23.480  0.00  0.00             0
ATOM    620    H   1     1      -4.514   5.239  23.828  0.00  0.00             0
ATOM    621    O   1     1      -5.466   9.153  25.350  0.00  0.00             0
ATOM    622    H   1     1      -5.071   9.911  25.308  0.00  0.00             0
ATOM    623    H   1     1      -4.746   8.375  25.403  0.00  0.00             0
ATOM    624    O   1     1      -1.805  11.739  21.366  0.00  0.00             0
ATOM    625    H   1     1      -1.758  12.509  20.904  0.00  0.00             0
ATOM    626    H   1     1      -1.064  11.132  21.109  0.00  0.00             0
ATOM    627    O   1     1      -1.959  15.947  22.607  0.00  0.00             0
ATOM    628    H   1     1      -2.568  16.709  22.602  0.00  0.00             0
ATOM    629    H   1     1      -1.678  16.032  21.550  0.00  0.00             0
ATOM    630    O   1     1       0.796  18.466  21.387  0.00  0.00             0
ATOM    631    H   1     1       0.808  18.999  20.692  0.00  0.00             0
ATOM    632    H   1     1       0.452  18.975  22.207  0.00  0.00             0
ATOM    633    O   1     1      -0.010   2.556  23.304  0.00  0.00             0
ATOM    634    H   1     1       0.833   2.667  23.007  0.00  0.00             0
ATOM    635    H   1     1      -0.081   2.823  24.306  0.00  0.00             0
ATOM    636    O   1     1      -0.075   3.188  25.868  0.00  0.00             0
ATOM    637    H   1     1       0.627   2.778  26.314  0.00  0.00             0
ATOM    638    H   1     1       0.608   4.153  25.874  0.00  0.00             0
ATOM    639    O   1     1       1.029   7.376  23.447  0.00  0.00             0
ATOM    640    H   1     1       1.487   8.192  23.318  0.00  0.00             0
ATOM    641    H   1     1       0.150   7.706  22.982  0.00  0.00             0
ATOM    642    O   1     1       3.810  11.764  22.343  0.00  0.00             0
ATOM    643    H   1     1       3.505  12.200  21.505  0.00  0.00             0
ATOM    644    H   1     1       3.250  12.333  22.876  0.00  0.00             0
ATOM    645    O   1     1       1.877  12.968  23.531  0.00  0.00             0
ATOM    646    H   1     1       1.952  13.108  24.494  0.00  0.00             0
ATOM    647    H   1     1       1.480  13.727  23.123  0.00  0.00             0
ATOM    648    O   1     1       1.581  15.908  22.636  0.00  0.00             0
ATOM    649    H   1     1       1.263  15.951  23.699  0.00  0.00             0
ATOM    650    H   1     1       1.192  16.921  22.299  0.00  0.00             0
ATOM    651    O   1     1      -8.374  16.680  30.033  0.00  0.00             0
ATOM    652    H   1     1      -7.974  16.068  30.555  0.00  0.00             0
ATOM    653    H   1     1       2.676  -0.832  29.729  0.00  0.00             0
ATOM    654    O   1     1      -6.906   0.998  29.375  0.00  0.00             0
ATOM    655    H   1     1      -5.933   0.600  29.615  0.00  0.00             0
ATOM    656    H   1     1       3.009   1.675  30.002  0.00  0.00             0
ATOM    657    O   1     1       3.037   9.090  27.492  0.00  0.00             0
ATOM    658    H   1     1      -6.623   9.118  26.854  0.00  0.00             0
ATOM    659    H   1     1       3.545   9.681  28.186  0.00  0.00             0
ATOM    660    O   1     1      -4.465  11.704  26.836  0.00  0.00             0
ATOM    661    H   1     1      -4.298  12.572  27.463  0.00  0.00             0
ATOM    662    H   1     1       6.272  10.904  27.209  0.00  0.00             0
ATOM    663    O   1     1       1.746  13.799  26.320  0.00  0.00             0
ATOM    664    H   1     1      -7.644  13.987  26.475  0.00  0.00             0
ATOM    665    H   1     1       1.456  13.132  26.877  0.00  0.00             0
ATOM    666    O   1     1     -10.165  17.562  28.125  0.00  0.00             0
ATOM    667    H   1     1      -9.880  17.465  27.159  0.00  0.00             0
ATOM    668    H   1     1       0.613  17.036  28.888  0.00  0.00             0
ATOM    669    O   1     1      -3.712  20.536  28.835  0.00  0.00             0
ATOM    670    H   1     1      -2.704  20.455  28.731  0.00  0.00             0
ATOM    671    H   1     1      -4.097   2.832  27.919  0.00  0.00             0
ATOM    672    O   1     1      -4.259   3.532  26.205  0.00  0.00             0
ATOM    673    H   1     1      -5.044   3.889  26.109  0.00  0.00             0
ATOM    674    H   1     1      -3.787   3.953  25.495  0.00  0.00             0
ATOM    675    O   1     1      -3.323   7.071  25.576  0.00  0.00             0
ATOM    676    H   1     1      -3.336   6.281  24.969  0.00  0.00             0
ATOM    677    H   1     1      -2.719   7.767  25.030  0.00  0.00             0
ATOM    678    O   1     1      -2.259   9.497  24.346  0.00  0.00             0
ATOM    679    H   1     1      -1.536  10.038  24.457  0.00  0.00             0
ATOM    680    H   1     1      -3.021  10.145  23.813  0.00  0.00             0
ATOM    681    O   1     1      -6.124  15.219  26.956  0.00  0.00             0
ATOM    682    H   1     1      -5.922  15.039  26.030  0.00  0.00             0
ATOM    683    H   1     1      -6.380  16.213  26.693  0.00  0.00             0
ATOM    684    O   1     1      -3.808  18.366  25.614  0.00  0.00             0
ATOM    685    H   1     1      -3.401  17.762  26.289  0.00  0.00             0
ATOM    686    H   1     1      -3.608  19.195  26.039  0.00  0.00             0
ATOM    687    O   1     1      -1.053  19.915  28.292  0.00  0.00             0
ATOM    688    H   1     1      -0.484  19.127  28.353  0.00  0.00             0
ATOM    689    H   1     1      -0.808   2.343  27.443  0.00  0.00             0
ATOM    690    O   1     1       1.244   5.459  25.489  0.00  0.00             0
ATOM    691    H   1     1       1.112   5.995  24.876  0.00  0.00             0
ATOM    692    H   1     1       1.484   6.197  26.179  0.00  0.00             0
ATOM    693    O   1     1       1.468   6.969  27.663  0.00  0.00             0
ATOM    694    H   1     1       1.992   7.909  27.681  0.00  0.00             0
ATOM    695    H   1     1       0.695   6.816  28.256  0.00  0.00             0
ATOM    696    O   1     1      -0.223  11.205  24.853  0.00  0.00             0
ATOM    697    H   1     1       0.567  11.643  24.288  0.00  0.00             0
ATOM    698    H   1     1      -0.664  12.070  24.773  0.00  0.00             0
ATOM    699    O   1     1      -1.316  13.891  24.962  0.00  0.00             0
ATOM    700    H   1     1      -1.620  14.277  25.722  0.00  0.00             0
ATOM    701    H   1     1      -1.468  14.359  24.185  0.00  0.00             0
ATOM    702    O   1     1      -2.039  16.086  26.989  0.00  0.00             0
ATOM    703    H   1     1      -1.330  16.465  27.464  0.00  0.00             0
ATOM    704    H   1     1      -2.552  15.476  27.746  0.00  0.00             0
ATOM    705   Al   1     1       5.733  12.890   7.718  0.00  0.00             0
ATOM    706   Al   1     1       3.253   8.584   7.739  0.00  0.00             0
ATOM    707   Al   1     1       3.233  14.495   7.751  0.00  0.00             0
ATOM    708   Al   1     1       5.640   9.985   7.860  0.00  0.00             0
ATOM    709   Si   1     1       1.555  14.363  10.637  0.00  0.00             0
ATOM    710   Si   1     1       3.884   9.772  10.503  0.00  0.00             0
ATOM    711   Si   1     1       4.146  15.902  10.555  0.00  0.00             0
ATOM    712   Si   1     1       6.345  11.311  10.644  0.00  0.00             0
ATOM    713    O   1     1       6.766  14.204   8.969  0.00  0.00             0
ATOM    714    O   1     1       3.992   9.706   8.801  0.00  0.00             0
ATOM    715    O   1     1       6.146  11.335   8.948  0.00  0.00             0
ATOM    716    O   1     1       3.903  16.018   8.916  0.00  0.00             0
ATOM    717    O   1     1       6.355  12.850  11.062  0.00  0.00             0
ATOM    718    O   1     1       4.139  17.340  11.000  0.00  0.00             0
ATOM    719    O   1     1       5.461  15.247  10.899  0.00  0.00             0
ATOM    720    O   1     1       2.741  10.783  10.716  0.00  0.00             0
ATOM    721    O   1     1       5.167  10.419  11.158  0.00  0.00             0
ATOM    722    O   1     1       2.840  15.108  11.001  0.00  0.00             0
ATOM    723    O   1     1       6.535   8.697   8.859  0.00  0.00             0
ATOM    724    O   1     1       4.155  13.264   8.860  0.00  0.00             0
ATOM    725    O   1     1       2.529  15.892   6.727  0.00  0.00             0
ATOM    726    O   1     1       4.890  11.506   6.877  0.00  0.00             0
ATOM    727    O   1     1       7.431  12.871   6.943  0.00  0.00             0
ATOM    728    O   1     1       4.772   8.819   6.537  0.00  0.00             0
ATOM    729    O   1     1       7.197   9.878   6.814  0.00  0.00             0
ATOM    730    O   1     1       4.995  14.398   6.682  0.00  0.00             0
ATOM    731    H   1     1       5.861  17.037   8.793  0.00  0.00             0
ATOM    732    H   1     1       4.035  12.879   9.742  0.00  0.00             0
ATOM    733    H   1     1       6.743  15.561   7.088  0.00  0.00             0
ATOM    734    H   1     1       3.913  11.347   6.692  0.00  0.00             0
ATOM    735    H   1     1       7.818  11.982   7.276  0.00  0.00             0
ATOM    736    H   1     1       5.135  17.290   5.821  0.00  0.00             0
ATOM    737    H   1     1       5.263  14.340   5.763  0.00  0.00             0
ATOM    738    H   1     1       6.975  10.444   5.960  0.00  0.00             0
ATOM    739   Al   1     1       7.539  12.837   0.667  0.00  0.00             0
ATOM    740   Al   1     1       4.920   8.364   0.363  0.00  0.00             0
ATOM    741   Al   1     1       4.940  14.389   0.640  0.00  0.00             0
ATOM    742   Al   1     1       7.569   9.894   0.662  0.00  0.00             0
ATOM    743   Si   1     1       3.214  14.345   3.366  0.00  0.00             0
ATOM    744   Si   1     1       5.738   9.886   3.354  0.00  0.00             0
ATOM    745   Si   1     1       5.839  15.734   3.318  0.00  0.00             0
ATOM    746   Si   1     1       8.279  11.347   3.378  0.00  0.00             0
ATOM    747    O   1     1       8.482  14.228   1.770  0.00  0.00             0
ATOM    748    O   1     1       5.881   9.845   1.751  0.00  0.00             0
ATOM    749    O   1     1       8.266  11.559   1.786  0.00  0.00             0
ATOM    750    O   1     1       5.557  15.800   1.768  0.00  0.00             0
ATOM    751    O   1     1       8.316  12.809   3.877  0.00  0.00             0
ATOM    752    O   1     1       5.746  17.311   3.829  0.00  0.00             0
ATOM    753    O   1     1       7.111  15.046   3.643  0.00  0.00             0
ATOM    754    O   1     1       4.457  10.685   3.726  0.00  0.00             0
ATOM    755    O   1     1       7.054  10.565   3.799  0.00  0.00             0
ATOM    756    O   1     1       4.505  14.945   3.829  0.00  0.00             0
ATOM    757    O   1     1       8.435   8.561   1.723  0.00  0.00             0
ATOM    758    O   1     1       5.808  13.017   1.584  0.00  0.00             0
ATOM    759    O   1     1       4.284  15.883  -0.569  0.00  0.00             0
ATOM    760    O   1     1       6.775  11.446  -0.536  0.00  0.00             0
ATOM    761    O   1     1       9.185  13.012  -0.495  0.00  0.00             0
ATOM    762    O   1     1       6.536   8.482  -0.471  0.00  0.00             0
ATOM    763    O   1     1       9.082   9.772  -0.330  0.00  0.00             0
ATOM    764    O   1     1       6.678  14.378  -0.424  0.00  0.00             0
ATOM    765    H   1     1       8.206  16.556   1.509  0.00  0.00             0
ATOM    766    H   1     1       5.298  12.277   1.948  0.00  0.00             0
ATOM    767    H   1     1       8.683  15.740  -1.117  0.00  0.00             0
ATOM    768    H   1     1       6.850  11.539  -1.514  0.00  0.00             0
ATOM    769    H   1     1       8.939  12.977  -1.522  0.00  0.00             0
ATOM    770    H   1     1       6.567  17.718  -1.609  0.00  0.00             0
ATOM    771    H   1     1       6.805  15.337  -0.417  0.00  0.00             0
ATOM    772    H   1     1       9.795  10.565  -0.545  0.00  0.00             0
ATOM    773   Al   1     1       5.689   4.229   7.696  0.00  0.00             0
ATOM    774   Al   1     1       3.188  -0.374   7.759  0.00  0.00             0
ATOM    775   Al   1     1       2.999   5.509   7.823  0.00  0.00             0
ATOM    776   Al   1     1       5.756   1.245   7.646  0.00  0.00             0
ATOM    777   Si   1     1       1.396   5.341  10.461  0.00  0.00             0
ATOM    778   Si   1     1       3.966   1.011  10.473  0.00  0.00             0
ATOM    779   Si   1     1       3.879   6.839  10.585  0.00  0.00             0
ATOM    780   Si   1     1       6.494   2.512  10.532  0.00  0.00             0
ATOM    781    O   1     1       6.686   5.306   8.824  0.00  0.00             0
ATOM    782    O   1     1       4.086   0.914   8.867  0.00  0.00             0
ATOM    783    O   1     1       6.373   2.585   8.859  0.00  0.00             0
ATOM    784    O   1     1       3.696   6.988   8.891  0.00  0.00             0
ATOM    785    O   1     1       6.570   4.043  11.065  0.00  0.00             0
ATOM    786    O   1     1       3.707   8.309  11.128  0.00  0.00             0
ATOM    787    O   1     1       5.306   6.307  10.655  0.00  0.00             0
ATOM    788    O   1     1       2.628   1.725  10.819  0.00  0.00             0
ATOM    789    O   1     1       5.126   1.833  10.982  0.00  0.00             0
ATOM    790    O   1     1       2.690   5.995  10.946  0.00  0.00             0
ATOM    791    O   1     1       6.658  -0.297   8.847  0.00  0.00             0
ATOM    792    O   1     1       4.005   4.223   8.689  0.00  0.00             0
ATOM    793    O   1     1       2.319   7.180   6.681  0.00  0.00             0
ATOM    794    O   1     1       4.886   2.547   6.648  0.00  0.00             0
ATOM    795    O   1     1       7.288   4.245   6.606  0.00  0.00             0
ATOM    796    O   1     1       4.954  -0.185   6.728  0.00  0.00             0
ATOM    797    O   1     1       7.457   1.115   6.785  0.00  0.00             0
ATOM    798    O   1     1       4.708   5.463   6.582  0.00  0.00             0
ATOM    799    H   1     1       6.155   8.050   9.386  0.00  0.00             0
ATOM    800    H   1     1       3.480   3.276   8.792  0.00  0.00             0
ATOM    801    H   1     1       6.562   7.200   6.770  0.00  0.00             0
ATOM    802    H   1     1       3.853   2.357   6.777  0.00  0.00             0
ATOM    803    H   1     1       7.547   3.434   6.594  0.00  0.00             0
ATOM    804    H   1     1       5.119   8.843   5.717  0.00  0.00             0
ATOM    805    H   1     1       4.277   5.736   5.648  0.00  0.00             0
ATOM    806    H   1     1       7.364   0.455   5.928  0.00  0.00             0
ATOM    807   Al   1     1       7.586   3.938   0.609  0.00  0.00             0
ATOM    808   Al   1     1       4.811  -0.349   0.360  0.00  0.00             0
ATOM    809   Al   1     1       4.860   5.608   0.219  0.00  0.00             0
ATOM    810   Al   1     1       7.534   1.064   0.551  0.00  0.00             0
ATOM    811   Si   1     1       3.268   5.346   3.115  0.00  0.00             0
ATOM    812   Si   1     1       5.724   0.807   3.173  0.00  0.00             0
ATOM    813   Si   1     1       5.760   6.893   3.161  0.00  0.00             0
ATOM    814   Si   1     1       8.324   2.502   3.292  0.00  0.00             0
ATOM    815    O   1     1       8.679   5.101   1.583  0.00  0.00             0
ATOM    816    O   1     1       5.909   0.733   1.577  0.00  0.00             0
ATOM    817    O   1     1       8.148   2.473   1.646  0.00  0.00             0
ATOM    818    O   1     1       5.538   6.918   1.545  0.00  0.00             0
ATOM    819    O   1     1       8.235   3.984   3.771  0.00  0.00             0
ATOM    820    O   1     1       5.644   8.316   3.755  0.00  0.00             0
ATOM    821    O   1     1       7.149   6.207   3.543  0.00  0.00             0
ATOM    822    O   1     1       4.446   1.621   3.470  0.00  0.00             0
ATOM    823    O   1     1       7.039   1.580   3.659  0.00  0.00             0
ATOM    824    O   1     1       4.514   6.061   3.690  0.00  0.00             0
ATOM    825    O   1     1       8.333  -0.363   1.506  0.00  0.00             0
ATOM    826    O   1     1       6.010   4.028   1.734  0.00  0.00             0
ATOM    827    O   1     1       4.192   7.087  -0.887  0.00  0.00             0
ATOM    828    O   1     1       6.900   2.560  -0.631  0.00  0.00             0
ATOM    829    O   1     1       9.023   4.173  -0.757  0.00  0.00             0
ATOM    830    O   1     1       6.360  -0.387  -0.737  0.00  0.00             0
ATOM    831    O   1     1       9.022   0.937  -0.522  0.00  0.00             0
ATOM    832    O   1     1       6.554   5.407  -0.468  0.00  0.00             0
ATOM    833    H   1     1       7.901   7.928   2.408  0.00  0.00             0
ATOM    834    H   1     1       5.578   4.032   2.556  0.00  0.00             0
ATOM    835    H   1     1       8.950   6.854  -1.219  0.00  0.00             0
ATOM    836    H   1     1       5.935   2.343  -1.040  0.00  0.00             0
ATOM    837    H   1     1       8.818   4.232  -1.627  0.00  0.00             0
ATOM    838    H   1     1       7.331   8.536  -0.952  0.00  0.00             0
ATOM    839    H   1     1       7.201   5.765  -1.092  0.00  0.00             0
ATOM    840    H   1     1       9.514   1.734  -0.969  0.00  0.00             0
ATOM    841   Al   1     1       0.654  12.957   7.725  0.00  0.00             0
ATOM    842   Al   1     1      -1.957   8.662   7.793  0.00  0.00             0
ATOM    843   Al   1     1      -1.932  14.348   7.778  0.00  0.00             0
ATOM    844   Al   1     1       0.572  10.027   7.791  0.00  0.00             0
ATOM    845   Si   1     1      -3.667  14.339  10.580  0.00  0.00             0
ATOM    846   Si   1     1      -1.196   9.913  10.686  0.00  0.00             0
ATOM    847   Si   1     1      -1.135  15.812  10.676  0.00  0.00             0
ATOM    848   Si   1     1       1.349  11.380  10.494  0.00  0.00             0
ATOM    849    O   1     1       1.673  14.193   8.947  0.00  0.00             0
ATOM    850    O   1     1      -1.092   9.780   8.988  0.00  0.00             0
ATOM    851    O   1     1       1.187  11.442   8.931  0.00  0.00             0
ATOM    852    O   1     1      -1.295  15.785   9.084  0.00  0.00             0
ATOM    853    O   1     1       1.349  12.886  11.039  0.00  0.00             0
ATOM    854    O   1     1      -1.344  17.335  11.036  0.00  0.00             0
ATOM    855    O   1     1       0.285  15.244  10.915  0.00  0.00             0
ATOM    856    O   1     1      -2.493  10.797  10.934  0.00  0.00             0
ATOM    857    O   1     1       0.050  10.680  11.188  0.00  0.00             0
ATOM    858    O   1     1      -2.272  14.876  11.151  0.00  0.00             0
ATOM    859    O   1     1       1.290   8.561   8.900  0.00  0.00             0
ATOM    860    O   1     1      -0.965  13.145   8.949  0.00  0.00             0
ATOM    861    O   1     1       7.604  15.896   6.836  0.00  0.00             0
ATOM    862    O   1     1      -0.163  11.514   6.774  0.00  0.00             0
ATOM    863    O   1     1       2.403  13.141   6.646  0.00  0.00             0
ATOM    864    O   1     1      -0.482   8.784   6.630  0.00  0.00             0
ATOM    865    O   1     1       2.193   9.930   6.848  0.00  0.00             0
ATOM    866    O   1     1      -0.363  14.304   6.740  0.00  0.00             0
ATOM    867    H   1     1       1.125  17.064   9.393  0.00  0.00             0
ATOM    868    H   1     1      -0.975  12.762   9.812  0.00  0.00             0
ATOM    869    H   1     1       1.789  16.494   6.283  0.00  0.00             0
ATOM    870    H   1     1      -0.751  11.741   6.019  0.00  0.00             0
ATOM    871    H   1     1       2.849  12.823   5.970  0.00  0.00             0
ATOM    872    H   1     1       0.015  16.926   5.907  0.00  0.00             0
ATOM    873    H   1     1       0.064  14.719   5.910  0.00  0.00             0
ATOM    874    H   1     1       2.019   9.999   5.744  0.00  0.00             0
ATOM    875   Al   1     1       2.354  12.877   0.528  0.00  0.00             0
ATOM    876   Al   1     1      -0.270   8.287   0.698  0.00  0.00             0
ATOM    877   Al   1     1      -0.221  14.461   0.472  0.00  0.00             0
ATOM    878   Al   1     1       2.325   9.946   0.575  0.00  0.00             0
ATOM    879   Si   1     1      -1.867  14.283   3.377  0.00  0.00             0
ATOM    880   Si   1     1       0.585   9.839   3.448  0.00  0.00             0
ATOM    881   Si   1     1       0.632  15.928   3.144  0.00  0.00             0
ATOM    882   Si   1     1       3.139  11.297   3.488  0.00  0.00             0
ATOM    883    O   1     1       3.295  14.130   1.680  0.00  0.00             0
ATOM    884    O   1     1       0.724   9.684   1.847  0.00  0.00             0
ATOM    885    O   1     1       2.947  11.374   1.822  0.00  0.00             0
ATOM    886    O   1     1       0.488  15.876   1.642  0.00  0.00             0
ATOM    887    O   1     1       3.120  12.734   3.921  0.00  0.00             0
ATOM    888    O   1     1       0.661  17.383   3.595  0.00  0.00             0
ATOM    889    O   1     1       1.942  15.146   3.627  0.00  0.00             0
ATOM    890    O   1     1      -0.679  10.623   3.777  0.00  0.00             0
ATOM    891    O   1     1       1.932  10.485   3.983  0.00  0.00             0
ATOM    892    O   1     1      -0.546  15.076   3.740  0.00  0.00             0
ATOM    893    O   1     1       3.236   8.498   1.656  0.00  0.00             0
ATOM    894    O   1     1       0.633  13.001   1.535  0.00  0.00             0
ATOM    895    O   1     1       9.420  15.845  -0.495  0.00  0.00             0
ATOM    896    O   1     1       1.645  11.301  -0.501  0.00  0.00             0
ATOM    897    O   1     1       4.077  13.147  -0.675  0.00  0.00             0
ATOM    898    O   1     1       1.318   8.527  -0.380  0.00  0.00             0
ATOM    899    O   1     1       3.991   9.840  -0.406  0.00  0.00             0
ATOM    900    O   1     1       1.674  14.388  -0.522  0.00  0.00             0
ATOM    901    H   1     1       2.534  16.979   1.792  0.00  0.00             0
ATOM    902    H   1     1       0.216  12.289   1.878  0.00  0.00             0
ATOM    903    H   1     1       4.126  15.911  -1.475  0.00  0.00             0
ATOM    904    H   1     1       1.330  11.549  -1.429  0.00  0.00             0
ATOM    905    H   1     1       4.596  12.553  -1.053  0.00  0.00             0
ATOM    906    H   1     1       1.684  16.920  -1.112  0.00  0.00             0
ATOM    907    H   1     1       2.495  14.951  -0.352  0.00  0.00             0
ATOM    908    H   1     1       4.555  10.608  -0.656  0.00  0.00             0
ATOM    909   Al   1     1       0.528   3.835   7.591  0.00  0.00             0
ATOM    910   Al   1     1      -2.014  -0.620   7.813  0.00  0.00             0
ATOM    911   Al   1     1      -2.092   5.526   7.593  0.00  0.00             0
ATOM    912   Al   1     1       0.571   0.973   7.796  0.00  0.00             0
ATOM    913   Si   1     1      -3.718   5.456  10.458  0.00  0.00             0
ATOM    914   Si   1     1      -1.241   0.884  10.595  0.00  0.00             0
ATOM    915   Si   1     1      -1.188   6.926  10.488  0.00  0.00             0
ATOM    916   Si   1     1       1.213   2.370  10.465  0.00  0.00             0
ATOM    917    O   1     1       1.493   5.244   8.837  0.00  0.00             0
ATOM    918    O   1     1      -1.024   0.651   8.934  0.00  0.00             0
ATOM    919    O   1     1       1.151   2.413   8.923  0.00  0.00             0
ATOM    920    O   1     1      -1.260   7.093   8.944  0.00  0.00             0
ATOM    921    O   1     1       1.297   3.820  10.981  0.00  0.00             0
ATOM    922    O   1     1      -1.167   8.411  11.109  0.00  0.00             0
ATOM    923    O   1     1       0.127   6.218  10.790  0.00  0.00             0
ATOM    924    O   1     1      -2.445   1.861  10.822  0.00  0.00             0
ATOM    925    O   1     1       0.027   1.572  11.073  0.00  0.00             0
ATOM    926    O   1     1      -2.432   6.202  10.937  0.00  0.00             0
ATOM    927    O   1     1       1.570  -0.314   8.719  0.00  0.00             0
ATOM    928    O   1     1      -1.091   3.893   8.786  0.00  0.00             0
ATOM    929    O   1     1       7.524   7.174   6.760  0.00  0.00             0
ATOM    930    O   1     1      -0.148   2.442   6.626  0.00  0.00             0
ATOM    931    O   1     1       2.209   4.296   6.576  0.00  0.00             0
ATOM    932    O   1     1      -0.393  -0.430   6.549  0.00  0.00             0
ATOM    933    O   1     1       2.429   0.832   6.516  0.00  0.00             0
ATOM    934    O   1     1      -0.459   5.186   6.579  0.00  0.00             0
ATOM    935    H   1     1       0.818   7.756   8.640  0.00  0.00             0
ATOM    936    H   1     1      -1.646   3.176   9.269  0.00  0.00             0
ATOM    937    H   1     1       1.553   6.783   6.464  0.00  0.00             0
ATOM    938    H   1     1      -1.005   2.033   6.449  0.00  0.00             0
ATOM    939    H   1     1       2.436   4.082   5.612  0.00  0.00             0
ATOM    940    H   1     1      -0.257   8.245   5.688  0.00  0.00             0
ATOM    941    H   1     1      -0.495   5.442   5.629  0.00  0.00             0
ATOM    942    H   1     1       2.898   0.875   5.815  0.00  0.00             0
ATOM    943   Al   1     1       2.334   3.897   0.395  0.00  0.00             0
ATOM    944   Al   1     1      -0.266  -0.377   0.317  0.00  0.00             0
ATOM    945   Al   1     1      -0.188   5.508   0.540  0.00  0.00             0
ATOM    946   Al   1     1       2.271   1.099   0.450  0.00  0.00             0
ATOM    947   Si   1     1      -1.934   5.339   3.149  0.00  0.00             0
ATOM    948   Si   1     1       0.587   0.964   3.220  0.00  0.00             0
ATOM    949   Si   1     1       0.590   6.850   3.364  0.00  0.00             0
ATOM    950   Si   1     1       3.115   2.372   3.246  0.00  0.00             0
ATOM    951    O   1     1       3.388   5.223   1.554  0.00  0.00             0
ATOM    952    O   1     1       0.633   0.944   1.635  0.00  0.00             0
ATOM    953    O   1     1       2.939   2.378   1.657  0.00  0.00             0
ATOM    954    O   1     1       0.324   6.925   1.650  0.00  0.00             0
ATOM    955    O   1     1       3.167   3.837   3.615  0.00  0.00             0
ATOM    956    O   1     1       0.533   8.289   3.876  0.00  0.00             0
ATOM    957    O   1     1       2.012   6.135   3.402  0.00  0.00             0
ATOM    958    O   1     1      -0.726   1.734   3.619  0.00  0.00             0
ATOM    959    O   1     1       1.875   1.724   3.755  0.00  0.00             0
ATOM    960    O   1     1      -0.573   5.996   3.792  0.00  0.00             0
ATOM    961    O   1     1       3.200  -0.265   1.389  0.00  0.00             0
ATOM    962    O   1     1       0.697   3.949   1.607  0.00  0.00             0
ATOM    963    O   1     1       9.330   7.014  -0.520  0.00  0.00             0
ATOM    964    O   1     1       1.478   2.494  -0.580  0.00  0.00             0
ATOM    965    O   1     1       3.950   4.200  -0.794  0.00  0.00             0
ATOM    966    O   1     1       1.320  -0.239  -0.527  0.00  0.00             0
ATOM    967    O   1     1       3.931   0.879  -0.669  0.00  0.00             0
ATOM    968    O   1     1       1.402   5.394  -0.382  0.00  0.00             0
ATOM    969    H   1     1       2.872   7.843   2.389  0.00  0.00             0
ATOM    970    H   1     1       0.312   3.159   1.698  0.00  0.00             0
ATOM    971    H   1     1       4.275   7.200  -1.913  0.00  0.00             0
ATOM    972    H   1     1       0.641   2.718  -0.658  0.00  0.00             0
ATOM    973    H   1     1       3.974   3.391  -1.247  0.00  0.00             0
ATOM    974    H   1     1       1.935   8.275  -0.995  0.00  0.00             0
ATOM    975    H   1     1       1.997   6.091  -0.866  0.00  0.00             0
ATOM    976    H   1     1       4.207   1.025  -1.682  0.00  0.00             0
END
