# Supplementary material for: Competing Nuclear Quantum Effects and Hydrogen-Bond Jumps in Hydrated Kaolinite
Source: J Phys Chem Lett. 2023 Feb 6;14(6):1542–7. doi: 10.1021/acs.jpclett.2c03896 (PMC9940297; doi:10.1021/acs.jpclett.2c03896)
Supplement: Supplementary file 1 — jz2c03896_si_001.zip [file jz2c03896_si_001.zip › Clay_NQEs_HBond_Jumps_SI/silica-surface/QM/equil-2/init.19.pdb]

TITLE     Step:       20000  Bead:      19 positions{angstrom}  cell{angstrom}
CRYST1   10.307   17.884   76.812  91.93 105.05  89.80 P 1           1
ATOM      1   Al   1     1      -9.068   1.822  43.564  0.00  0.00             0
ATOM      2   Al   1     1      -6.454   6.302  43.487  0.00  0.00             0
ATOM      3   Al   1     1      -6.373   0.274  43.268  0.00  0.00             0
ATOM      4   Al   1     1      -8.969   4.834  43.468  0.00  0.00             0
ATOM      5   Si   1     1      -4.700   0.519  40.503  0.00  0.00             0
ATOM      6   Si   1     1      -7.295   4.931  40.764  0.00  0.00             0
ATOM      7   Si   1     1      -7.178  -1.099  40.602  0.00  0.00             0
ATOM      8   Si   1     1      -9.782   3.335  40.743  0.00  0.00             0
ATOM      9    O   1     1     -10.084   0.476  42.207  0.00  0.00             0
ATOM     10    O   1     1      -7.422   5.097  42.367  0.00  0.00             0
ATOM     11    O   1     1      -9.605   3.185  42.371  0.00  0.00             0
ATOM     12    O   1     1      -7.013  -1.237  42.169  0.00  0.00             0
ATOM     13    O   1     1      -9.807   1.864  40.135  0.00  0.00             0
ATOM     14    O   1     1      -7.193  -2.612  40.073  0.00  0.00             0
ATOM     15    O   1     1      -8.635  -0.376  40.289  0.00  0.00             0
ATOM     16    O   1     1      -6.017   4.127  40.307  0.00  0.00             0
ATOM     17    O   1     1      -8.611   4.205  40.227  0.00  0.00             0
ATOM     18    O   1     1      -6.046  -0.216  40.039  0.00  0.00             0
ATOM     19    O   1     1      -9.970   5.987  42.447  0.00  0.00             0
ATOM     20    O   1     1      -7.391   1.577  42.239  0.00  0.00             0
ATOM     21    O   1     1      -5.698  -1.300  44.257  0.00  0.00             0
ATOM     22    O   1     1      -8.112   3.303  44.444  0.00  0.00             0
ATOM     23    O   1     1     -10.579   1.581  44.567  0.00  0.00             0
ATOM     24    O   1     1      -8.135   6.066  44.612  0.00  0.00             0
ATOM     25    O   1     1     -10.635   4.999  44.592  0.00  0.00             0
ATOM     26    O   1     1      -8.025   0.422  44.411  0.00  0.00             0
ATOM     27    H   1     1      -9.199  -1.951  42.610  0.00  0.00             0
ATOM     28    H   1     1      -7.047   2.179  41.585  0.00  0.00             0
ATOM     29    H   1     1     -10.629  -1.720  45.299  0.00  0.00             0
ATOM     30    H   1     1      -7.187   3.319  44.329  0.00  0.00             0
ATOM     31    H   1     1     -10.829   1.863  45.491  0.00  0.00             0
ATOM     32    H   1     1      -8.075  -2.295  45.264  0.00  0.00             0
ATOM     33    H   1     1      -8.313  -0.553  44.868  0.00  0.00             0
ATOM     34    H   1     1     -10.645   4.719  45.500  0.00  0.00             0
ATOM     35   Al   1     1     -11.017   1.600  50.883  0.00  0.00             0
ATOM     36   Al   1     1      -8.226   5.968  50.882  0.00  0.00             0
ATOM     37   Al   1     1      -8.330   0.154  50.660  0.00  0.00             0
ATOM     38   Al   1     1     -10.858   4.700  50.863  0.00  0.00             0
ATOM     39   Si   1     1      -6.355   0.151  47.989  0.00  0.00             0
ATOM     40   Si   1     1      -9.129   4.695  48.178  0.00  0.00             0
ATOM     41   Si   1     1      -9.046  -1.247  47.957  0.00  0.00             0
ATOM     42   Si   1     1     -11.691   3.192  48.097  0.00  0.00             0
ATOM     43    O   1     1     -11.763   0.415  49.653  0.00  0.00             0
ATOM     44    O   1     1      -9.238   4.862  49.694  0.00  0.00             0
ATOM     45    O   1     1     -11.430   3.240  49.748  0.00  0.00             0
ATOM     46    O   1     1      -8.926  -1.274  49.648  0.00  0.00             0
ATOM     47    O   1     1     -11.553   1.789  47.491  0.00  0.00             0
ATOM     48    O   1     1      -9.312  -2.823  47.547  0.00  0.00             0
ATOM     49    O   1     1     -10.279  -0.556  47.657  0.00  0.00             0
ATOM     50    O   1     1      -7.883   3.750  47.881  0.00  0.00             0
ATOM     51    O   1     1     -10.427   4.084  47.667  0.00  0.00             0
ATOM     52    O   1     1      -7.799  -0.529  47.483  0.00  0.00             0
ATOM     53    O   1     1     -11.843   6.173  49.835  0.00  0.00             0
ATOM     54    O   1     1      -9.094   1.504  49.532  0.00  0.00             0
ATOM     55    O   1     1      -7.725  -1.567  51.904  0.00  0.00             0
ATOM     56    O   1     1     -10.049   3.148  52.131  0.00  0.00             0
ATOM     57    O   1     1     -12.559   1.578  51.858  0.00  0.00             0
ATOM     58    O   1     1      -9.842   6.035  51.954  0.00  0.00             0
ATOM     59    O   1     1     -12.518   4.735  51.927  0.00  0.00             0
ATOM     60    O   1     1      -9.984   0.389  51.959  0.00  0.00             0
ATOM     61    H   1     1     -11.476  -2.160  49.078  0.00  0.00             0
ATOM     62    H   1     1      -8.629   2.299  49.187  0.00  0.00             0
ATOM     63    H   1     1     -11.988  -1.240  52.573  0.00  0.00             0
ATOM     64    H   1     1     -10.038   3.233  52.952  0.00  0.00             0
ATOM     65    H   1     1     -13.514   1.552  52.267  0.00  0.00             0
ATOM     66    H   1     1      -9.947  -2.602  52.663  0.00  0.00             0
ATOM     67    H   1     1     -10.217   0.075  52.789  0.00  0.00             0
ATOM     68    H   1     1     -12.808   3.951  52.630  0.00  0.00             0
ATOM     69   Al   1     1      -8.978  10.637  43.633  0.00  0.00             0
ATOM     70   Al   1     1      -6.536  15.123  43.263  0.00  0.00             0
ATOM     71   Al   1     1      -6.351   9.362  43.352  0.00  0.00             0
ATOM     72   Al   1     1      -9.092  13.539  43.540  0.00  0.00             0
ATOM     73   Si   1     1      -4.574   9.378  40.661  0.00  0.00             0
ATOM     74   Si   1     1      -7.180  13.775  40.647  0.00  0.00             0
ATOM     75   Si   1     1      -7.221   7.935  40.734  0.00  0.00             0
ATOM     76   Si   1     1      -9.713  12.301  40.688  0.00  0.00             0
ATOM     77    O   1     1      -9.969   9.587  42.255  0.00  0.00             0
ATOM     78    O   1     1      -7.322  13.832  42.325  0.00  0.00             0
ATOM     79    O   1     1      -9.678  12.257  42.260  0.00  0.00             0
ATOM     80    O   1     1      -7.028   7.963  42.308  0.00  0.00             0
ATOM     81    O   1     1      -9.798  10.848  40.010  0.00  0.00             0
ATOM     82    O   1     1      -7.302   6.434  40.318  0.00  0.00             0
ATOM     83    O   1     1      -8.451   8.580  40.347  0.00  0.00             0
ATOM     84    O   1     1      -5.844  13.048  40.278  0.00  0.00             0
ATOM     85    O   1     1      -8.442  12.998  40.077  0.00  0.00             0
ATOM     86    O   1     1      -5.952   8.623  40.202  0.00  0.00             0
ATOM     87    O   1     1      -9.837  15.111  42.421  0.00  0.00             0
ATOM     88    O   1     1      -7.452  10.790  42.465  0.00  0.00             0
ATOM     89    O   1     1      -5.764   7.783  44.470  0.00  0.00             0
ATOM     90    O   1     1      -8.317  12.179  44.588  0.00  0.00             0
ATOM     91    O   1     1     -10.503  10.299  44.703  0.00  0.00             0
ATOM     92    O   1     1      -8.103  15.110  44.437  0.00  0.00             0
ATOM     93    O   1     1     -10.578  13.620  44.591  0.00  0.00             0
ATOM     94    O   1     1      -7.955   9.359  44.596  0.00  0.00             0
ATOM     95    H   1     1      -9.572   6.456  41.557  0.00  0.00             0
ATOM     96    H   1     1      -6.996  11.629  42.205  0.00  0.00             0
ATOM     97    H   1     1     -10.105   7.978  45.389  0.00  0.00             0
ATOM     98    H   1     1      -7.711  12.045  45.177  0.00  0.00             0
ATOM     99    H   1     1     -11.004  10.994  45.246  0.00  0.00             0
ATOM    100    H   1     1      -8.314   5.869  45.526  0.00  0.00             0
ATOM    101    H   1     1      -7.895   8.697  45.275  0.00  0.00             0
ATOM    102    H   1     1     -10.505  13.369  45.506  0.00  0.00             0
ATOM    103   Al   1     1     -10.739  10.573  50.875  0.00  0.00             0
ATOM    104   Al   1     1      -8.353  15.066  50.773  0.00  0.00             0
ATOM    105   Al   1     1      -8.213   8.971  50.752  0.00  0.00             0
ATOM    106   Al   1     1     -10.929  13.471  50.724  0.00  0.00             0
ATOM    107   Si   1     1      -6.462   9.150  47.722  0.00  0.00             0
ATOM    108   Si   1     1      -9.172  13.653  47.985  0.00  0.00             0
ATOM    109   Si   1     1      -8.939   7.599  47.913  0.00  0.00             0
ATOM    110   Si   1     1     -11.564  11.933  48.022  0.00  0.00             0
ATOM    111    O   1     1     -11.809   9.138  49.467  0.00  0.00             0
ATOM    112    O   1     1      -9.324  13.673  49.610  0.00  0.00             0
ATOM    113    O   1     1     -11.522  12.019  49.553  0.00  0.00             0
ATOM    114    O   1     1      -8.797   7.639  49.487  0.00  0.00             0
ATOM    115    O   1     1     -11.397  10.523  47.466  0.00  0.00             0
ATOM    116    O   1     1      -8.859   6.170  47.472  0.00  0.00             0
ATOM    117    O   1     1     -10.361   8.162  47.744  0.00  0.00             0
ATOM    118    O   1     1      -7.782  12.956  47.619  0.00  0.00             0
ATOM    119    O   1     1     -10.360  12.830  47.409  0.00  0.00             0
ATOM    120    O   1     1      -7.745   8.421  47.304  0.00  0.00             0
ATOM    121    O   1     1     -11.744  14.930  49.548  0.00  0.00             0
ATOM    122    O   1     1      -9.331  10.325  49.487  0.00  0.00             0
ATOM    123    O   1     1      -7.697   7.559  51.972  0.00  0.00             0
ATOM    124    O   1     1     -10.143  11.928  52.005  0.00  0.00             0
ATOM    125    O   1     1     -12.409  10.318  51.859  0.00  0.00             0
ATOM    126    O   1     1      -9.926  14.840  51.826  0.00  0.00             0
ATOM    127    O   1     1     -12.523  13.694  51.740  0.00  0.00             0
ATOM    128    O   1     1      -9.926   8.976  51.760  0.00  0.00             0
ATOM    129    H   1     1     -11.402   6.994  49.666  0.00  0.00             0
ATOM    130    H   1     1      -8.903  10.704  48.739  0.00  0.00             0
ATOM    131    H   1     1     -12.931   7.492  53.058  0.00  0.00             0
ATOM    132    H   1     1      -9.878  11.589  52.900  0.00  0.00             0
ATOM    133    H   1     1     -12.870  10.968  52.303  0.00  0.00             0
ATOM    134    H   1     1      -9.969   6.323  52.880  0.00  0.00             0
ATOM    135    H   1     1     -10.380   8.210  51.856  0.00  0.00             0
ATOM    136    H   1     1     -12.803  13.273  52.601  0.00  0.00             0
ATOM    137   Al   1     1      -3.841   1.752  43.500  0.00  0.00             0
ATOM    138   Al   1     1      -1.276   6.173  43.623  0.00  0.00             0
ATOM    139   Al   1     1      -1.231   0.265  43.428  0.00  0.00             0
ATOM    140   Al   1     1      -3.845   4.794  43.437  0.00  0.00             0
ATOM    141   Si   1     1       0.438   0.389  40.611  0.00  0.00             0
ATOM    142   Si   1     1      -2.165   4.820  40.842  0.00  0.00             0
ATOM    143   Si   1     1      -2.133  -1.152  40.598  0.00  0.00             0
ATOM    144   Si   1     1      -4.732   3.450  40.705  0.00  0.00             0
ATOM    145    O   1     1      -4.757   0.508  42.233  0.00  0.00             0
ATOM    146    O   1     1      -2.248   4.987  42.467  0.00  0.00             0
ATOM    147    O   1     1      -4.511   3.416  42.337  0.00  0.00             0
ATOM    148    O   1     1      -2.053  -1.204  42.184  0.00  0.00             0
ATOM    149    O   1     1      -4.762   2.011  40.275  0.00  0.00             0
ATOM    150    O   1     1      -2.094  -2.579  40.056  0.00  0.00             0
ATOM    151    O   1     1      -3.418  -0.361  40.266  0.00  0.00             0
ATOM    152    O   1     1      -0.833   3.972  40.454  0.00  0.00             0
ATOM    153    O   1     1      -3.349   4.079  40.282  0.00  0.00             0
ATOM    154    O   1     1      -0.936  -0.309  40.038  0.00  0.00             0
ATOM    155    O   1     1      -4.776   6.223  42.419  0.00  0.00             0
ATOM    156    O   1     1      -2.203   1.634  42.280  0.00  0.00             0
ATOM    157    O   1     1     -10.952  -1.358  44.455  0.00  0.00             0
ATOM    158    O   1     1      -3.039   3.341  44.460  0.00  0.00             0
ATOM    159    O   1     1      -5.432   1.697  44.447  0.00  0.00             0
ATOM    160    O   1     1      -2.926   6.144  44.667  0.00  0.00             0
ATOM    161    O   1     1      -5.476   4.938  44.526  0.00  0.00             0
ATOM    162    O   1     1      -2.911   0.479  44.342  0.00  0.00             0
ATOM    163    H   1     1      -4.195  -1.868  42.088  0.00  0.00             0
ATOM    164    H   1     1      -2.188   2.029  41.410  0.00  0.00             0
ATOM    165    H   1     1      -4.773  -1.603  44.400  0.00  0.00             0
ATOM    166    H   1     1      -2.323   3.059  44.852  0.00  0.00             0
ATOM    167    H   1     1      -5.998   2.068  45.061  0.00  0.00             0
ATOM    168    H   1     1      -3.047  -3.351  45.360  0.00  0.00             0
ATOM    169    H   1     1      -3.039  -0.507  44.743  0.00  0.00             0
ATOM    170    H   1     1      -5.286   4.375  45.233  0.00  0.00             0
ATOM    171   Al   1     1      -5.664   1.492  50.897  0.00  0.00             0
ATOM    172   Al   1     1      -3.051   6.107  50.793  0.00  0.00             0
ATOM    173   Al   1     1      -3.117  -0.168  50.610  0.00  0.00             0
ATOM    174   Al   1     1      -5.652   4.650  50.896  0.00  0.00             0
ATOM    175   Si   1     1      -1.353   0.285  47.985  0.00  0.00             0
ATOM    176   Si   1     1      -4.020   4.786  48.048  0.00  0.00             0
ATOM    177   Si   1     1      -3.807  -1.416  47.771  0.00  0.00             0
ATOM    178   Si   1     1      -6.512   3.105  48.110  0.00  0.00             0
ATOM    179    O   1     1      -6.621   0.185  49.680  0.00  0.00             0
ATOM    180    O   1     1      -4.143   4.981  49.591  0.00  0.00             0
ATOM    181    O   1     1      -6.263   2.973  49.716  0.00  0.00             0
ATOM    182    O   1     1      -3.665  -1.469  49.498  0.00  0.00             0
ATOM    183    O   1     1      -6.276   1.633  47.562  0.00  0.00             0
ATOM    184    O   1     1      -3.745  -2.823  47.214  0.00  0.00             0
ATOM    185    O   1     1      -5.152  -0.731  47.590  0.00  0.00             0
ATOM    186    O   1     1      -2.773   3.920  47.911  0.00  0.00             0
ATOM    187    O   1     1      -5.317   4.044  47.583  0.00  0.00             0
ATOM    188    O   1     1      -2.542  -0.512  47.457  0.00  0.00             0
ATOM    189    O   1     1      -6.581   5.833  49.865  0.00  0.00             0
ATOM    190    O   1     1      -3.888   1.425  49.725  0.00  0.00             0
ATOM    191    O   1     1     -12.637  -1.375  51.748  0.00  0.00             0
ATOM    192    O   1     1      -5.090   3.064  51.989  0.00  0.00             0
ATOM    193    O   1     1      -7.382   1.393  51.976  0.00  0.00             0
ATOM    194    O   1     1      -4.870   5.880  52.065  0.00  0.00             0
ATOM    195    O   1     1      -7.331   4.706  51.914  0.00  0.00             0
ATOM    196    O   1     1      -4.766   0.239  51.871  0.00  0.00             0
ATOM    197    H   1     1      -6.452  -2.091  49.714  0.00  0.00             0
ATOM    198    H   1     1      -4.125   2.392  49.256  0.00  0.00             0
ATOM    199    H   1     1      -7.275  -1.344  52.659  0.00  0.00             0
ATOM    200    H   1     1      -4.764   2.484  52.735  0.00  0.00             0
ATOM    201    H   1     1      -7.975   2.210  52.178  0.00  0.00             0
ATOM    202    H   1     1      -5.334  -2.487  52.180  0.00  0.00             0
ATOM    203    H   1     1      -4.519  -0.539  52.341  0.00  0.00             0
ATOM    204    H   1     1      -7.443   4.198  52.739  0.00  0.00             0
ATOM    205   Al   1     1      -3.683  10.848  43.376  0.00  0.00             0
ATOM    206   Al   1     1      -1.355  15.234  43.213  0.00  0.00             0
ATOM    207   Al   1     1      -1.307   9.097  43.542  0.00  0.00             0
ATOM    208   Al   1     1      -3.919  13.711  43.330  0.00  0.00             0
ATOM    209   Si   1     1       0.539   9.452  40.660  0.00  0.00             0
ATOM    210   Si   1     1      -1.969  13.798  40.483  0.00  0.00             0
ATOM    211   Si   1     1      -1.986   7.779  40.772  0.00  0.00             0
ATOM    212   Si   1     1      -4.536  12.336  40.520  0.00  0.00             0
ATOM    213    O   1     1      -4.708   9.546  42.273  0.00  0.00             0
ATOM    214    O   1     1      -2.179  13.966  42.230  0.00  0.00             0
ATOM    215    O   1     1      -4.417  12.251  42.135  0.00  0.00             0
ATOM    216    O   1     1      -1.777   7.754  42.359  0.00  0.00             0
ATOM    217    O   1     1      -4.552  10.794  40.201  0.00  0.00             0
ATOM    218    O   1     1      -2.008   6.308  40.254  0.00  0.00             0
ATOM    219    O   1     1      -3.355   8.417  40.418  0.00  0.00             0
ATOM    220    O   1     1      -0.696  13.114  40.374  0.00  0.00             0
ATOM    221    O   1     1      -3.201  12.988  40.001  0.00  0.00             0
ATOM    222    O   1     1      -0.825   8.567  40.299  0.00  0.00             0
ATOM    223    O   1     1      -4.698  14.987  42.236  0.00  0.00             0
ATOM    224    O   1     1      -2.230  10.572  42.303  0.00  0.00             0
ATOM    225    O   1     1     -10.801   7.673  44.710  0.00  0.00             0
ATOM    226    O   1     1      -2.962  12.272  44.405  0.00  0.00             0
ATOM    227    O   1     1      -5.431  10.587  44.530  0.00  0.00             0
ATOM    228    O   1     1      -2.875  15.053  44.477  0.00  0.00             0
ATOM    229    O   1     1      -5.373  13.775  44.591  0.00  0.00             0
ATOM    230    O   1     1      -2.844   9.357  44.495  0.00  0.00             0
ATOM    231    H   1     1      -4.429   7.070  42.140  0.00  0.00             0
ATOM    232    H   1     1      -1.757  10.967  41.580  0.00  0.00             0
ATOM    233    H   1     1      -4.873   7.851  44.862  0.00  0.00             0
ATOM    234    H   1     1      -2.142  12.763  44.399  0.00  0.00             0
ATOM    235    H   1     1      -5.505  10.697  45.554  0.00  0.00             0
ATOM    236    H   1     1      -3.123   5.738  45.467  0.00  0.00             0
ATOM    237    H   1     1      -2.970   8.900  45.427  0.00  0.00             0
ATOM    238    H   1     1      -5.628  13.418  45.463  0.00  0.00             0
ATOM    239   Al   1     1      -5.643  10.432  50.484  0.00  0.00             0
ATOM    240   Al   1     1      -3.137  14.935  50.639  0.00  0.00             0
ATOM    241   Al   1     1      -3.075   9.064  50.751  0.00  0.00             0
ATOM    242   Al   1     1      -5.698  13.506  50.662  0.00  0.00             0
ATOM    243   Si   1     1      -1.296   9.054  47.922  0.00  0.00             0
ATOM    244   Si   1     1      -3.865  13.564  47.781  0.00  0.00             0
ATOM    245   Si   1     1      -3.878   7.674  47.896  0.00  0.00             0
ATOM    246   Si   1     1      -6.491  12.202  47.902  0.00  0.00             0
ATOM    247    O   1     1      -6.598   9.294  49.476  0.00  0.00             0
ATOM    248    O   1     1      -4.008  13.712  49.374  0.00  0.00             0
ATOM    249    O   1     1      -6.194  11.973  49.524  0.00  0.00             0
ATOM    250    O   1     1      -3.790   7.614  49.573  0.00  0.00             0
ATOM    251    O   1     1      -6.413  10.728  47.326  0.00  0.00             0
ATOM    252    O   1     1      -3.906   6.161  47.355  0.00  0.00             0
ATOM    253    O   1     1      -5.174   8.401  47.571  0.00  0.00             0
ATOM    254    O   1     1      -2.628  12.699  47.570  0.00  0.00             0
ATOM    255    O   1     1      -5.244  13.057  47.332  0.00  0.00             0
ATOM    256    O   1     1      -2.655   8.500  47.443  0.00  0.00             0
ATOM    257    O   1     1      -6.561  14.971  49.638  0.00  0.00             0
ATOM    258    O   1     1      -3.977  10.515  49.584  0.00  0.00             0
ATOM    259    O   1     1     -12.873   7.640  52.041  0.00  0.00             0
ATOM    260    O   1     1      -4.979  12.209  51.733  0.00  0.00             0
ATOM    261    O   1     1      -7.361  10.334  51.735  0.00  0.00             0
ATOM    262    O   1     1      -4.703  14.903  51.697  0.00  0.00             0
ATOM    263    O   1     1      -7.389  13.558  51.493  0.00  0.00             0
ATOM    264    O   1     1      -4.844   9.198  51.704  0.00  0.00             0
ATOM    265    H   1     1      -6.323   6.742  49.571  0.00  0.00             0
ATOM    266    H   1     1      -3.429  11.198  49.409  0.00  0.00             0
ATOM    267    H   1     1      -7.203   7.554  52.813  0.00  0.00             0
ATOM    268    H   1     1      -4.803  12.105  52.678  0.00  0.00             0
ATOM    269    H   1     1      -7.595  11.111  52.214  0.00  0.00             0
ATOM    270    H   1     1      -4.430   6.246  52.951  0.00  0.00             0
ATOM    271    H   1     1      -5.031   8.373  52.289  0.00  0.00             0
ATOM    272    H   1     1      -8.048  12.774  51.128  0.00  0.00             0
ATOM    273    O   1     1      -9.252   0.767  31.748  0.00  0.00             0
ATOM    274    H   1     1      -8.941   0.058  31.125  0.00  0.00             0
ATOM    275    H   1     1       1.593   1.597  31.556  0.00  0.00             0
ATOM    276    O   1     1      -7.527   2.862  31.111  0.00  0.00             0
ATOM    277    H   1     1      -6.522   3.265  31.152  0.00  0.00             0
ATOM    278    H   1     1       2.418   3.411  31.774  0.00  0.00             0
ATOM    279    O   1     1       4.948   6.859  30.175  0.00  0.00             0
ATOM    280    H   1     1      -4.628   6.997  29.771  0.00  0.00             0
ATOM    281    H   1     1       4.659   7.696  30.471  0.00  0.00             0
ATOM    282    O   1     1      -2.976   9.685  28.378  0.00  0.00             0
ATOM    283    H   1     1      -2.954   8.704  28.508  0.00  0.00             0
ATOM    284    H   1     1       8.102   9.944  28.661  0.00  0.00             0
ATOM    285    O   1     1      -5.669  10.273  29.770  0.00  0.00             0
ATOM    286    H   1     1      -4.720  10.020  29.316  0.00  0.00             0
ATOM    287    H   1     1       4.820  10.810  30.351  0.00  0.00             0
ATOM    288    O   1     1     -11.737  18.020  31.776  0.00  0.00             0
ATOM    289    H   1     1     -10.838  18.317  31.828  0.00  0.00             0
ATOM    290    H   1     1      -1.845  18.792  31.352  0.00  0.00             0
ATOM    291    O   1     1      -4.482   0.617  30.477  0.00  0.00             0
ATOM    292    H   1     1      -4.104   1.145  29.745  0.00  0.00             0
ATOM    293    H   1     1      -4.118   1.032  31.344  0.00  0.00             0
ATOM    294    O   1     1      -4.906   4.283  30.809  0.00  0.00             0
ATOM    295    H   1     1      -4.576   3.924  29.946  0.00  0.00             0
ATOM    296    H   1     1      -4.783   5.208  30.659  0.00  0.00             0
ATOM    297    O   1     1      -2.989   6.870  28.439  0.00  0.00             0
ATOM    298    H   1     1      -2.585   7.007  27.526  0.00  0.00             0
ATOM    299    H   1     1      -2.277   6.365  28.862  0.00  0.00             0
ATOM    300    O   1     1      -0.217  11.468  29.578  0.00  0.00             0
ATOM    301    H   1     1       0.232  11.060  28.898  0.00  0.00             0
ATOM    302    H   1     1      -0.410  12.277  29.552  0.00  0.00             0
ATOM    303    O   1     1      -3.830  14.192  28.093  0.00  0.00             0
ATOM    304    H   1     1      -4.537  14.880  27.932  0.00  0.00             0
ATOM    305    H   1     1      -4.024  14.083  29.129  0.00  0.00             0
ATOM    306    O   1     1      -5.994  16.070  31.648  0.00  0.00             0
ATOM    307    H   1     1      -5.819  16.821  31.266  0.00  0.00             0
ATOM    308    H   1     1      -5.728  16.266  32.661  0.00  0.00             0
ATOM    309    O   1     1       0.235   3.873  30.188  0.00  0.00             0
ATOM    310    H   1     1      -0.273   3.394  29.554  0.00  0.00             0
ATOM    311    H   1     1       1.126   3.605  30.042  0.00  0.00             0
ATOM    312    O   1     1       3.618   4.531  26.501  0.00  0.00             0
ATOM    313    H   1     1       3.043   4.977  25.913  0.00  0.00             0
ATOM    314    H   1     1       3.624   5.061  27.287  0.00  0.00             0
ATOM    315    O   1     1      -0.439   6.527  29.714  0.00  0.00             0
ATOM    316    H   1     1      -0.071   5.782  29.882  0.00  0.00             0
ATOM    317    H   1     1      -0.394   7.065  30.526  0.00  0.00             0
ATOM    318    O   1     1       1.198  11.201  27.486  0.00  0.00             0
ATOM    319    H   1     1       0.606  10.641  26.821  0.00  0.00             0
ATOM    320    H   1     1       1.749  10.493  27.326  0.00  0.00             0
ATOM    321    O   1     1       2.036  11.389  31.134  0.00  0.00             0
ATOM    322    H   1     1       1.930  10.425  31.150  0.00  0.00             0
ATOM    323    H   1     1       1.138  11.742  30.410  0.00  0.00             0
ATOM    324    O   1     1      -1.775  15.097  31.788  0.00  0.00             0
ATOM    325    H   1     1      -1.808  16.033  31.579  0.00  0.00             0
ATOM    326    H   1     1      -2.493  14.709  31.140  0.00  0.00             0
ATOM    327    O   1     1      -9.383  17.349  34.348  0.00  0.00             0
ATOM    328    H   1     1      -9.487  17.816  33.512  0.00  0.00             0
ATOM    329    H   1     1       0.256  -0.078  34.859  0.00  0.00             0
ATOM    330    O   1     1      -8.453   4.385  33.332  0.00  0.00             0
ATOM    331    H   1     1      -7.944   4.314  34.218  0.00  0.00             0
ATOM    332    H   1     1       2.271   5.134  32.776  0.00  0.00             0
ATOM    333    O   1     1       2.440   6.300  31.477  0.00  0.00             0
ATOM    334    H   1     1      -7.227   6.091  30.709  0.00  0.00             0
ATOM    335    H   1     1       2.946   6.857  32.056  0.00  0.00             0
ATOM    336    O   1     1      -9.740  11.794  33.366  0.00  0.00             0
ATOM    337    H   1     1      -9.397  11.857  32.409  0.00  0.00             0
ATOM    338    H   1     1       0.366  12.774  33.512  0.00  0.00             0
ATOM    339    O   1     1       3.021  11.921  35.233  0.00  0.00             0
ATOM    340    H   1     1      -6.299  12.066  35.086  0.00  0.00             0
ATOM    341    H   1     1       2.585  12.550  34.585  0.00  0.00             0
ATOM    342    O   1     1     -10.384  14.627  33.860  0.00  0.00             0
ATOM    343    H   1     1     -10.749  14.530  32.958  0.00  0.00             0
ATOM    344    H   1     1       0.534  15.420  34.224  0.00  0.00             0
ATOM    345    O   1     1      -5.753  19.560  34.359  0.00  0.00             0
ATOM    346    H   1     1      -5.068  19.599  34.994  0.00  0.00             0
ATOM    347    H   1     1      -5.247   2.109  33.606  0.00  0.00             0
ATOM    348    O   1     1      -3.807   2.329  32.438  0.00  0.00             0
ATOM    349    H   1     1      -3.157   2.857  32.865  0.00  0.00             0
ATOM    350    H   1     1      -4.176   3.051  31.938  0.00  0.00             0
ATOM    351    O   1     1      -5.960   6.980  33.336  0.00  0.00             0
ATOM    352    H   1     1      -4.933   6.876  33.294  0.00  0.00             0
ATOM    353    H   1     1      -5.958   7.886  33.682  0.00  0.00             0
ATOM    354    O   1     1      -5.671   9.694  34.011  0.00  0.00             0
ATOM    355    H   1     1      -5.008   9.895  34.658  0.00  0.00             0
ATOM    356    H   1     1      -6.563  10.075  34.439  0.00  0.00             0
ATOM    357    O   1     1      -4.229  11.500  32.309  0.00  0.00             0
ATOM    358    H   1     1      -4.836  10.956  32.739  0.00  0.00             0
ATOM    359    H   1     1      -3.432  10.962  32.446  0.00  0.00             0
ATOM    360    O   1     1      -6.309  16.832  34.354  0.00  0.00             0
ATOM    361    H   1     1      -6.060  17.764  34.606  0.00  0.00             0
ATOM    362    H   1     1      -7.175  16.963  34.139  0.00  0.00             0
ATOM    363    O   1     1      -2.542  17.704  34.312  0.00  0.00             0
ATOM    364    H   1     1      -2.063  17.031  35.008  0.00  0.00             0
ATOM    365    H   1     1      -2.199  -0.202  33.406  0.00  0.00             0
ATOM    366    O   1     1      -1.039   3.799  32.772  0.00  0.00             0
ATOM    367    H   1     1      -0.577   3.474  31.970  0.00  0.00             0
ATOM    368    H   1     1      -0.326   3.868  33.609  0.00  0.00             0
ATOM    369    O   1     1      -3.178   6.129  32.809  0.00  0.00             0
ATOM    370    H   1     1      -2.765   5.159  33.039  0.00  0.00             0
ATOM    371    H   1     1      -2.341   6.666  32.495  0.00  0.00             0
ATOM    372    O   1     1      -1.135   7.842  32.239  0.00  0.00             0
ATOM    373    H   1     1      -0.646   7.462  33.003  0.00  0.00             0
ATOM    374    H   1     1      -1.433   8.741  32.514  0.00  0.00             0
ATOM    375    O   1     1      -2.083  10.298  33.223  0.00  0.00             0
ATOM    376    H   1     1      -1.241  10.836  33.476  0.00  0.00             0
ATOM    377    H   1     1      -2.270   9.938  34.095  0.00  0.00             0
ATOM    378    O   1     1      -4.305  13.856  30.618  0.00  0.00             0
ATOM    379    H   1     1      -4.276  13.061  31.189  0.00  0.00             0
ATOM    380    H   1     1      -5.123  14.354  30.898  0.00  0.00             0
ATOM    381    O   1     1     -10.470  -0.349  37.401  0.00  0.00             0
ATOM    382    H   1     1      -9.559  -0.073  37.570  0.00  0.00             0
ATOM    383    H   1     1      -0.357  -0.392  38.408  0.00  0.00             0
ATOM    384    O   1     1     -10.619   1.825  35.578  0.00  0.00             0
ATOM    385    H   1     1     -10.633   1.255  36.394  0.00  0.00             0
ATOM    386    H   1     1       0.569   2.321  35.865  0.00  0.00             0
ATOM    387    O   1     1       0.154   6.394  34.794  0.00  0.00             0
ATOM    388    H   1     1      -9.412   6.082  34.453  0.00  0.00             0
ATOM    389    H   1     1       0.373   7.365  34.896  0.00  0.00             0
ATOM    390    O   1     1      -9.179   9.306  34.874  0.00  0.00             0
ATOM    391    H   1     1      -9.215  10.086  34.327  0.00  0.00             0
ATOM    392    H   1     1       1.605   9.623  35.495  0.00  0.00             0
ATOM    393    O   1     1      -9.033  11.033  37.262  0.00  0.00             0
ATOM    394    H   1     1      -8.302  11.499  36.917  0.00  0.00             0
ATOM    395    H   1     1       1.113  11.216  38.139  0.00  0.00             0
ATOM    396    O   1     1     -11.632  15.665  35.953  0.00  0.00             0
ATOM    397    H   1     1     -11.346  15.282  35.180  0.00  0.00             0
ATOM    398    H   1     1      -0.725  16.312  36.188  0.00  0.00             0
ATOM    399    O   1     1      -7.987   0.554  37.552  0.00  0.00             0
ATOM    400    H   1     1      -7.302  -0.080  37.288  0.00  0.00             0
ATOM    401    H   1     1      -7.846   1.409  37.045  0.00  0.00             0
ATOM    402    O   1     1      -7.861   3.000  35.855  0.00  0.00             0
ATOM    403    H   1     1      -7.550   2.565  35.051  0.00  0.00             0
ATOM    404    H   1     1      -7.229   3.512  36.076  0.00  0.00             0
ATOM    405    O   1     1      -6.297   5.541  35.789  0.00  0.00             0
ATOM    406    H   1     1      -6.010   5.696  34.886  0.00  0.00             0
ATOM    407    H   1     1      -5.644   6.079  36.387  0.00  0.00             0
ATOM    408    O   1     1      -4.650   6.627  37.900  0.00  0.00             0
ATOM    409    H   1     1      -4.708   7.504  38.265  0.00  0.00             0
ATOM    410    H   1     1      -3.823   6.574  37.784  0.00  0.00             0
ATOM    411    O   1     1      -5.000  12.986  34.902  0.00  0.00             0
ATOM    412    H   1     1      -4.813  12.552  34.099  0.00  0.00             0
ATOM    413    H   1     1      -4.362  13.240  35.589  0.00  0.00             0
ATOM    414    O   1     1      -5.383  16.894  36.898  0.00  0.00             0
ATOM    415    H   1     1      -5.785  16.442  36.224  0.00  0.00             0
ATOM    416    H   1     1      -4.764  17.498  36.673  0.00  0.00             0
ATOM    417    O   1     1      -3.834   1.026  36.410  0.00  0.00             0
ATOM    418    H   1     1      -3.492   0.721  35.491  0.00  0.00             0
ATOM    419    H   1     1      -3.573   2.027  36.593  0.00  0.00             0
ATOM    420    O   1     1      -2.626   3.607  35.393  0.00  0.00             0
ATOM    421    H   1     1      -1.620   3.162  35.146  0.00  0.00             0
ATOM    422    H   1     1      -2.376   4.310  35.995  0.00  0.00             0
ATOM    423    O   1     1      -2.500   6.391  36.090  0.00  0.00             0
ATOM    424    H   1     1      -1.545   6.338  35.917  0.00  0.00             0
ATOM    425    H   1     1      -3.158   6.412  35.468  0.00  0.00             0
ATOM    426    O   1     1      -3.380   9.675  35.644  0.00  0.00             0
ATOM    427    H   1     1      -2.974   8.966  36.139  0.00  0.00             0
ATOM    428    H   1     1      -2.727  10.252  36.004  0.00  0.00             0
ATOM    429    O   1     1      -1.673  11.503  36.909  0.00  0.00             0
ATOM    430    H   1     1      -0.778  11.626  36.920  0.00  0.00             0
ATOM    431    H   1     1      -2.131  12.440  37.077  0.00  0.00             0
ATOM    432    O   1     1      -3.417  14.180  36.809  0.00  0.00             0
ATOM    433    H   1     1      -2.801  14.802  36.438  0.00  0.00             0
ATOM    434    H   1     1      -4.236  14.680  36.949  0.00  0.00             0
ATOM    435    O   1     1      -4.416   2.630  15.315  0.00  0.00             0
ATOM    436    H   1     1      -3.738   3.300  15.591  0.00  0.00             0
ATOM    437    H   1     1       5.084   3.043  15.757  0.00  0.00             0
ATOM    438    O   1     1      -5.087   4.806  13.672  0.00  0.00             0
ATOM    439    H   1     1      -4.894   3.891  13.732  0.00  0.00             0
ATOM    440    H   1     1       5.938   5.198  14.013  0.00  0.00             0
ATOM    441    O   1     1       7.026   6.741  17.153  0.00  0.00             0
ATOM    442    H   1     1      -3.728   6.022  17.747  0.00  0.00             0
ATOM    443    H   1     1       7.988   6.713  17.505  0.00  0.00             0
ATOM    444    O   1     1      -2.960  10.185  14.570  0.00  0.00             0
ATOM    445    H   1     1      -2.352   9.435  14.364  0.00  0.00             0
ATOM    446    H   1     1       7.714  10.851  14.247  0.00  0.00             0
ATOM    447    O   1     1       4.870  15.631  14.821  0.00  0.00             0
ATOM    448    H   1     1      -4.503  15.060  14.673  0.00  0.00             0
ATOM    449    H   1     1       5.043  16.433  15.309  0.00  0.00             0
ATOM    450    O   1     1      -4.397  18.054  16.168  0.00  0.00             0
ATOM    451    H   1     1      -3.626  17.898  16.744  0.00  0.00             0
ATOM    452    H   1     1       6.050  18.745  15.718  0.00  0.00             0
ATOM    453    O   1     1      -1.883   3.760  16.126  0.00  0.00             0
ATOM    454    H   1     1      -0.927   3.589  15.952  0.00  0.00             0
ATOM    455    H   1     1      -1.993   4.306  15.329  0.00  0.00             0
ATOM    456    O   1     1      -2.788   5.868  14.724  0.00  0.00             0
ATOM    457    H   1     1      -3.070   6.264  15.637  0.00  0.00             0
ATOM    458    H   1     1      -2.140   6.588  14.459  0.00  0.00             0
ATOM    459    O   1     1       2.185   6.714  16.794  0.00  0.00             0
ATOM    460    H   1     1       2.516   7.646  16.533  0.00  0.00             0
ATOM    461    H   1     1       2.073   6.141  16.023  0.00  0.00             0
ATOM    462    O   1     1      -0.573   7.550  14.146  0.00  0.00             0
ATOM    463    H   1     1       0.283   8.156  13.912  0.00  0.00             0
ATOM    464    H   1     1      -0.193   6.936  15.023  0.00  0.00             0
ATOM    465    O   1     1      -2.852  14.367  14.562  0.00  0.00             0
ATOM    466    H   1     1      -2.263  13.878  14.098  0.00  0.00             0
ATOM    467    H   1     1      -2.394  15.361  14.155  0.00  0.00             0
ATOM    468    O   1     1      -0.854  16.494  14.965  0.00  0.00             0
ATOM    469    H   1     1      -0.248  17.059  14.636  0.00  0.00             0
ATOM    470    H   1     1      -0.490  15.806  15.630  0.00  0.00             0
ATOM    471    O   1     1       0.511   0.889  17.636  0.00  0.00             0
ATOM    472    H   1     1       1.022   0.992  16.915  0.00  0.00             0
ATOM    473    H   1     1       1.044   1.451  18.422  0.00  0.00             0
ATOM    474    O   1     1       2.392   4.670  14.543  0.00  0.00             0
ATOM    475    H   1     1       3.350   4.687  14.205  0.00  0.00             0
ATOM    476    H   1     1       1.756   4.796  13.877  0.00  0.00             0
ATOM    477    O   1     1       1.866   8.650  13.596  0.00  0.00             0
ATOM    478    H   1     1       2.495   8.176  13.182  0.00  0.00             0
ATOM    479    H   1     1       2.246   9.196  14.319  0.00  0.00             0
ATOM    480    O   1     1      -1.022  11.976  13.480  0.00  0.00             0
ATOM    481    H   1     1      -0.340  11.917  14.393  0.00  0.00             0
ATOM    482    H   1     1      -0.692  11.417  12.809  0.00  0.00             0
ATOM    483    O   1     1       3.059  13.817  15.574  0.00  0.00             0
ATOM    484    H   1     1       3.342  14.653  15.248  0.00  0.00             0
ATOM    485    H   1     1       2.595  14.431  16.068  0.00  0.00             0
ATOM    486    O   1     1       1.437  17.845  13.645  0.00  0.00             0
ATOM    487    H   1     1       2.374  17.317  13.604  0.00  0.00             0
ATOM    488    H   1     1       1.620  18.454  14.541  0.00  0.00             0
ATOM    489    O   1     1      -6.697  20.546  17.496  0.00  0.00             0
ATOM    490    H   1     1      -5.999  20.327  17.895  0.00  0.00             0
ATOM    491    H   1     1       3.129   3.426  18.161  0.00  0.00             0
ATOM    492    O   1     1      -3.969   4.813  19.390  0.00  0.00             0
ATOM    493    H   1     1      -4.808   5.082  19.177  0.00  0.00             0
ATOM    494    H   1     1       6.241   3.762  19.083  0.00  0.00             0
ATOM    495    O   1     1       5.157   8.255  18.276  0.00  0.00             0
ATOM    496    H   1     1      -4.296   7.799  18.085  0.00  0.00             0
ATOM    497    H   1     1       5.005   8.909  17.410  0.00  0.00             0
ATOM    498    O   1     1      -5.105   9.792  16.392  0.00  0.00             0
ATOM    499    H   1     1      -4.247   9.740  15.689  0.00  0.00             0
ATOM    500    H   1     1       5.175  10.806  16.600  0.00  0.00             0
ATOM    501    O   1     1      -5.135  12.472  17.220  0.00  0.00             0
ATOM    502    H   1     1      -5.980  12.680  16.631  0.00  0.00             0
ATOM    503    H   1     1       5.211  13.094  17.905  0.00  0.00             0
ATOM    504    O   1     1      -7.100  17.654  17.417  0.00  0.00             0
ATOM    505    H   1     1      -6.217  17.931  17.114  0.00  0.00             0
ATOM    506    H   1     1       2.734  18.342  18.056  0.00  0.00             0
ATOM    507    O   1     1       1.155  20.455  19.766  0.00  0.00             0
ATOM    508    H   1     1       1.634  20.623  20.555  0.00  0.00             0
ATOM    509    H   1     1       0.558   3.553  19.644  0.00  0.00             0
ATOM    510    O   1     1       0.392   5.198  19.640  0.00  0.00             0
ATOM    511    H   1     1       0.228   5.562  18.900  0.00  0.00             0
ATOM    512    H   1     1      -0.603   5.264  20.017  0.00  0.00             0
ATOM    513    O   1     1      -0.586   7.135  17.804  0.00  0.00             0
ATOM    514    H   1     1       0.146   7.283  17.269  0.00  0.00             0
ATOM    515    H   1     1      -0.860   8.178  17.894  0.00  0.00             0
ATOM    516    O   1     1      -0.710   9.789  17.696  0.00  0.00             0
ATOM    517    H   1     1       0.275  10.188  17.577  0.00  0.00             0
ATOM    518    H   1     1      -1.368  10.479  17.358  0.00  0.00             0
ATOM    519    O   1     1      -2.674  12.474  16.786  0.00  0.00             0
ATOM    520    H   1     1      -3.039  12.942  16.025  0.00  0.00             0
ATOM    521    H   1     1      -3.583  12.353  16.973  0.00  0.00             0
ATOM    522    O   1     1      -1.868  17.490  17.383  0.00  0.00             0
ATOM    523    H   1     1      -1.571  16.985  16.409  0.00  0.00             0
ATOM    524    H   1     1      -0.939  17.955  17.621  0.00  0.00             0
ATOM    525    O   1     1       4.132  16.442  22.133  0.00  0.00             0
ATOM    526    H   1     1       4.377  17.091  22.780  0.00  0.00             0
ATOM    527    H   1     1       3.132  -1.702  22.356  0.00  0.00             0
ATOM    528    O   1     1       1.617   2.006  15.360  0.00  0.00             0
ATOM    529    H   1     1       1.618   2.730  14.780  0.00  0.00             0
ATOM    530    H   1     1       2.485   2.080  16.084  0.00  0.00             0
ATOM    531    O   1     1       3.621   5.393  18.859  0.00  0.00             0
ATOM    532    H   1     1       3.286   5.975  18.109  0.00  0.00             0
ATOM    533    H   1     1       3.237   5.868  19.830  0.00  0.00             0
ATOM    534    O   1     1       2.696   9.128  16.219  0.00  0.00             0
ATOM    535    H   1     1       3.579   9.427  16.281  0.00  0.00             0
ATOM    536    H   1     1       2.391   9.851  17.022  0.00  0.00             0
ATOM    537    O   1     1       0.571  12.451  15.686  0.00  0.00             0
ATOM    538    H   1     1      -0.065  13.003  16.067  0.00  0.00             0
ATOM    539    H   1     1       1.370  12.990  15.790  0.00  0.00             0
ATOM    540    O   1     1       1.270  15.462  17.052  0.00  0.00             0
ATOM    541    H   1     1       1.898  16.222  17.044  0.00  0.00             0
ATOM    542    H   1     1       0.865  15.451  17.934  0.00  0.00             0
ATOM    543    O   1     1      -3.709   0.303  22.804  0.00  0.00             0
ATOM    544    H   1     1      -3.357   1.082  22.412  0.00  0.00             0
ATOM    545    H   1     1       6.494   0.622  23.634  0.00  0.00             0
ATOM    546    O   1     1      -6.018   6.452  23.188  0.00  0.00             0
ATOM    547    H   1     1      -6.905   6.286  22.788  0.00  0.00             0
ATOM    548    H   1     1       4.683   6.899  22.566  0.00  0.00             0
ATOM    549    O   1     1       5.652   7.858  21.147  0.00  0.00             0
ATOM    550    H   1     1      -4.664   8.244  20.246  0.00  0.00             0
ATOM    551    H   1     1       6.119   8.537  21.721  0.00  0.00             0
ATOM    552    O   1     1      -4.122  10.404  22.586  0.00  0.00             0
ATOM    553    H   1     1      -3.444  11.203  22.141  0.00  0.00             0
ATOM    554    H   1     1       5.160  10.648  22.537  0.00  0.00             0
ATOM    555    O   1     1       5.168  14.100  19.543  0.00  0.00             0
ATOM    556    H   1     1      -5.575  14.873  19.529  0.00  0.00             0
ATOM    557    H   1     1       5.430  13.868  20.478  0.00  0.00             0
ATOM    558    O   1     1      -5.456  17.014  19.459  0.00  0.00             0
ATOM    559    H   1     1      -6.161  16.926  18.779  0.00  0.00             0
ATOM    560    H   1     1       4.359  16.989  20.347  0.00  0.00             0
ATOM    561    O   1     1      -4.430   1.848  18.931  0.00  0.00             0
ATOM    562    H   1     1      -3.443   1.746  18.606  0.00  0.00             0
ATOM    563    H   1     1      -4.817   0.983  18.943  0.00  0.00             0
ATOM    564    O   1     1      -1.987   5.415  21.055  0.00  0.00             0
ATOM    565    H   1     1      -2.680   5.561  20.495  0.00  0.00             0
ATOM    566    H   1     1      -2.046   6.293  21.512  0.00  0.00             0
ATOM    567    O   1     1      -1.421   8.053  22.213  0.00  0.00             0
ATOM    568    H   1     1      -1.553   8.731  23.067  0.00  0.00             0
ATOM    569    H   1     1      -0.754   8.667  21.612  0.00  0.00             0
ATOM    570    O   1     1      -0.012   9.682  20.626  0.00  0.00             0
ATOM    571    H   1     1      -0.171   9.658  19.672  0.00  0.00             0
ATOM    572    H   1     1       0.848   9.234  20.699  0.00  0.00             0
ATOM    573    O   1     1      -1.476  13.703  19.370  0.00  0.00             0
ATOM    574    H   1     1      -2.097  13.354  18.742  0.00  0.00             0
ATOM    575    H   1     1      -1.733  14.711  19.414  0.00  0.00             0
ATOM    576    O   1     1      -2.581  16.349  19.755  0.00  0.00             0
ATOM    577    H   1     1      -2.538  16.826  18.996  0.00  0.00             0
ATOM    578    H   1     1      -3.471  16.489  19.961  0.00  0.00             0
ATOM    579    O   1     1       2.461   3.164  21.979  0.00  0.00             0
ATOM    580    H   1     1       3.263   3.174  22.293  0.00  0.00             0
ATOM    581    H   1     1       2.312   4.125  21.885  0.00  0.00             0
ATOM    582    O   1     1       2.221   6.069  21.243  0.00  0.00             0
ATOM    583    H   1     1       1.817   6.537  22.040  0.00  0.00             0
ATOM    584    H   1     1       1.566   5.793  20.465  0.00  0.00             0
ATOM    585    O   1     1       3.110   8.992  20.431  0.00  0.00             0
ATOM    586    H   1     1       3.428   9.038  21.277  0.00  0.00             0
ATOM    587    H   1     1       4.023   8.427  20.218  0.00  0.00             0
ATOM    588    O   1     1       2.123  10.585  18.186  0.00  0.00             0
ATOM    589    H   1     1       2.589  10.139  18.898  0.00  0.00             0
ATOM    590    H   1     1       2.327  11.547  18.417  0.00  0.00             0
ATOM    591    O   1     1       2.850  12.675  19.957  0.00  0.00             0
ATOM    592    H   1     1       3.575  13.321  19.820  0.00  0.00             0
ATOM    593    H   1     1       2.103  13.006  19.812  0.00  0.00             0
ATOM    594    O   1     1       0.889  14.895  19.809  0.00  0.00             0
ATOM    595    H   1     1       0.851  15.781  20.208  0.00  0.00             0
ATOM    596    H   1     1      -0.031  14.544  19.580  0.00  0.00             0
ATOM    597    O   1     1      -6.683  -0.068  25.668  0.00  0.00             0
ATOM    598    H   1     1      -5.775   0.109  25.777  0.00  0.00             0
ATOM    599    H   1     1       3.082   0.701  26.005  0.00  0.00             0
ATOM    600    O   1     1      -7.920   2.147  26.859  0.00  0.00             0
ATOM    601    H   1     1      -7.443   3.082  26.871  0.00  0.00             0
ATOM    602    H   1     1       2.708   1.580  27.676  0.00  0.00             0
ATOM    603    O   1     1       2.618   9.444  23.383  0.00  0.00             0
ATOM    604    H   1     1      -7.071   8.982  23.921  0.00  0.00             0
ATOM    605    H   1     1       2.884  10.358  23.011  0.00  0.00             0
ATOM    606    O   1     1      -4.892  13.908  24.866  0.00  0.00             0
ATOM    607    H   1     1      -4.437  13.128  25.519  0.00  0.00             0
ATOM    608    H   1     1       5.502  13.553  23.946  0.00  0.00             0
ATOM    609    O   1     1       6.002  14.224  21.969  0.00  0.00             0
ATOM    610    H   1     1      -4.875  15.070  21.819  0.00  0.00             0
ATOM    611    H   1     1       6.687  14.489  22.567  0.00  0.00             0
ATOM    612    O   1     1      -8.867  16.494  25.619  0.00  0.00             0
ATOM    613    H   1     1      -8.926  15.486  25.837  0.00  0.00             0
ATOM    614    H   1     1       2.409  16.644  25.541  0.00  0.00             0
ATOM    615    O   1     1      -2.562   2.999  22.326  0.00  0.00             0
ATOM    616    H   1     1      -1.773   2.710  22.708  0.00  0.00             0
ATOM    617    H   1     1      -2.366   3.716  21.638  0.00  0.00             0
ATOM    618    O   1     1      -3.573   4.918  24.026  0.00  0.00             0
ATOM    619    H   1     1      -3.152   4.582  23.344  0.00  0.00             0
ATOM    620    H   1     1      -4.500   5.181  23.814  0.00  0.00             0
ATOM    621    O   1     1      -5.476   9.115  25.396  0.00  0.00             0
ATOM    622    H   1     1      -4.975   9.798  25.314  0.00  0.00             0
ATOM    623    H   1     1      -4.883   8.280  25.128  0.00  0.00             0
ATOM    624    O   1     1      -1.756  11.695  21.368  0.00  0.00             0
ATOM    625    H   1     1      -1.462  12.485  20.948  0.00  0.00             0
ATOM    626    H   1     1      -1.067  11.122  21.034  0.00  0.00             0
ATOM    627    O   1     1      -1.955  15.919  22.575  0.00  0.00             0
ATOM    628    H   1     1      -2.480  16.675  22.857  0.00  0.00             0
ATOM    629    H   1     1      -1.838  16.188  21.571  0.00  0.00             0
ATOM    630    O   1     1       0.793  18.462  21.388  0.00  0.00             0
ATOM    631    H   1     1       0.940  18.908  20.656  0.00  0.00             0
ATOM    632    H   1     1       0.329  18.891  22.097  0.00  0.00             0
ATOM    633    O   1     1       0.033   2.587  23.295  0.00  0.00             0
ATOM    634    H   1     1       0.963   2.544  23.159  0.00  0.00             0
ATOM    635    H   1     1      -0.147   2.826  24.332  0.00  0.00             0
ATOM    636    O   1     1      -0.143   3.199  25.924  0.00  0.00             0
ATOM    637    H   1     1       0.644   2.646  26.329  0.00  0.00             0
ATOM    638    H   1     1       0.284   4.182  25.846  0.00  0.00             0
ATOM    639    O   1     1       1.027   7.351  23.506  0.00  0.00             0
ATOM    640    H   1     1       1.519   8.122  23.155  0.00  0.00             0
ATOM    641    H   1     1       0.123   7.808  23.011  0.00  0.00             0
ATOM    642    O   1     1       3.791  11.805  22.342  0.00  0.00             0
ATOM    643    H   1     1       3.511  12.280  21.450  0.00  0.00             0
ATOM    644    H   1     1       3.143  12.207  22.789  0.00  0.00             0
ATOM    645    O   1     1       1.833  12.974  23.571  0.00  0.00             0
ATOM    646    H   1     1       1.837  13.320  24.533  0.00  0.00             0
ATOM    647    H   1     1       1.253  13.735  23.217  0.00  0.00             0
ATOM    648    O   1     1       1.527  15.891  22.644  0.00  0.00             0
ATOM    649    H   1     1       1.353  15.829  23.490  0.00  0.00             0
ATOM    650    H   1     1       1.375  16.811  22.500  0.00  0.00             0
ATOM    651    O   1     1      -8.406  16.686  30.076  0.00  0.00             0
ATOM    652    H   1     1      -7.971  15.971  30.663  0.00  0.00             0
ATOM    653    H   1     1       2.540  -0.769  29.555  0.00  0.00             0
ATOM    654    O   1     1      -6.945   1.057  29.373  0.00  0.00             0
ATOM    655    H   1     1      -5.996   0.580  29.604  0.00  0.00             0
ATOM    656    H   1     1       2.990   1.773  30.085  0.00  0.00             0
ATOM    657    O   1     1       3.071   9.091  27.487  0.00  0.00             0
ATOM    658    H   1     1      -6.855   9.201  26.633  0.00  0.00             0
ATOM    659    H   1     1       3.560   9.540  28.177  0.00  0.00             0
ATOM    660    O   1     1      -4.486  11.724  26.890  0.00  0.00             0
ATOM    661    H   1     1      -4.108  12.525  27.417  0.00  0.00             0
ATOM    662    H   1     1       6.255  11.028  27.346  0.00  0.00             0
ATOM    663    O   1     1       1.727  13.872  26.342  0.00  0.00             0
ATOM    664    H   1     1      -7.628  14.035  26.639  0.00  0.00             0
ATOM    665    H   1     1       1.441  13.107  26.804  0.00  0.00             0
ATOM    666    O   1     1     -10.182  17.557  28.102  0.00  0.00             0
ATOM    667    H   1     1      -9.717  17.434  27.300  0.00  0.00             0
ATOM    668    H   1     1       0.559  17.168  28.939  0.00  0.00             0
ATOM    669    O   1     1      -3.773  20.556  28.855  0.00  0.00             0
ATOM    670    H   1     1      -2.742  20.436  28.806  0.00  0.00             0
ATOM    671    H   1     1      -4.120   2.959  27.944  0.00  0.00             0
ATOM    672    O   1     1      -4.295   3.615  26.222  0.00  0.00             0
ATOM    673    H   1     1      -5.188   3.980  26.239  0.00  0.00             0
ATOM    674    H   1     1      -4.051   3.952  25.362  0.00  0.00             0
ATOM    675    O   1     1      -3.323   7.095  25.551  0.00  0.00             0
ATOM    676    H   1     1      -3.413   6.003  25.008  0.00  0.00             0
ATOM    677    H   1     1      -2.726   7.836  25.016  0.00  0.00             0
ATOM    678    O   1     1      -2.277   9.534  24.324  0.00  0.00             0
ATOM    679    H   1     1      -1.346  10.053  24.354  0.00  0.00             0
ATOM    680    H   1     1      -2.945  10.120  23.797  0.00  0.00             0
ATOM    681    O   1     1      -6.103  15.221  26.974  0.00  0.00             0
ATOM    682    H   1     1      -6.016  14.766  26.018  0.00  0.00             0
ATOM    683    H   1     1      -6.602  16.134  26.715  0.00  0.00             0
ATOM    684    O   1     1      -3.781  18.345  25.597  0.00  0.00             0
ATOM    685    H   1     1      -3.182  17.783  26.040  0.00  0.00             0
ATOM    686    H   1     1      -3.623  19.162  26.120  0.00  0.00             0
ATOM    687    O   1     1      -1.039  19.841  28.306  0.00  0.00             0
ATOM    688    H   1     1      -0.747  19.020  28.081  0.00  0.00             0
ATOM    689    H   1     1      -1.020   2.482  27.486  0.00  0.00             0
ATOM    690    O   1     1       1.288   5.417  25.458  0.00  0.00             0
ATOM    691    H   1     1       1.335   6.036  24.741  0.00  0.00             0
ATOM    692    H   1     1       1.463   6.012  26.302  0.00  0.00             0
ATOM    693    O   1     1       1.481   6.961  27.625  0.00  0.00             0
ATOM    694    H   1     1       1.964   7.806  27.712  0.00  0.00             0
ATOM    695    H   1     1       0.789   6.814  28.246  0.00  0.00             0
ATOM    696    O   1     1      -0.225  11.174  24.839  0.00  0.00             0
ATOM    697    H   1     1       0.565  11.398  24.303  0.00  0.00             0
ATOM    698    H   1     1      -0.693  11.994  24.819  0.00  0.00             0
ATOM    699    O   1     1      -1.318  13.890  24.957  0.00  0.00             0
ATOM    700    H   1     1      -1.573  14.486  25.566  0.00  0.00             0
ATOM    701    H   1     1      -1.486  14.309  24.224  0.00  0.00             0
ATOM    702    O   1     1      -2.059  16.082  27.013  0.00  0.00             0
ATOM    703    H   1     1      -1.379  16.634  27.525  0.00  0.00             0
ATOM    704    H   1     1      -2.613  15.355  27.673  0.00  0.00             0
ATOM    705   Al   1     1       5.720  12.871   7.703  0.00  0.00             0
ATOM    706   Al   1     1       3.240   8.559   7.699  0.00  0.00             0
ATOM    707   Al   1     1       3.143  14.471   7.723  0.00  0.00             0
ATOM    708   Al   1     1       5.649   9.959   7.858  0.00  0.00             0
ATOM    709   Si   1     1       1.545  14.378  10.612  0.00  0.00             0
ATOM    710   Si   1     1       3.905   9.767  10.506  0.00  0.00             0
ATOM    711   Si   1     1       4.124  15.898  10.556  0.00  0.00             0
ATOM    712   Si   1     1       6.367  11.298  10.611  0.00  0.00             0
ATOM    713    O   1     1       6.757  14.167   8.886  0.00  0.00             0
ATOM    714    O   1     1       3.980   9.698   8.872  0.00  0.00             0
ATOM    715    O   1     1       6.162  11.374   8.989  0.00  0.00             0
ATOM    716    O   1     1       3.932  16.060   8.945  0.00  0.00             0
ATOM    717    O   1     1       6.363  12.905  11.081  0.00  0.00             0
ATOM    718    O   1     1       4.136  17.346  10.977  0.00  0.00             0
ATOM    719    O   1     1       5.415  15.223  10.854  0.00  0.00             0
ATOM    720    O   1     1       2.693  10.740  10.743  0.00  0.00             0
ATOM    721    O   1     1       5.181  10.440  11.166  0.00  0.00             0
ATOM    722    O   1     1       2.810  15.072  11.047  0.00  0.00             0
ATOM    723    O   1     1       6.497   8.658   8.877  0.00  0.00             0
ATOM    724    O   1     1       4.141  13.280   8.878  0.00  0.00             0
ATOM    725    O   1     1       2.485  15.890   6.695  0.00  0.00             0
ATOM    726    O   1     1       4.799  11.463   6.885  0.00  0.00             0
ATOM    727    O   1     1       7.475  12.864   6.984  0.00  0.00             0
ATOM    728    O   1     1       4.766   8.776   6.604  0.00  0.00             0
ATOM    729    O   1     1       7.211   9.903   6.770  0.00  0.00             0
ATOM    730    O   1     1       5.054  14.413   6.651  0.00  0.00             0
ATOM    731    H   1     1       5.884  17.050   8.824  0.00  0.00             0
ATOM    732    H   1     1       3.746  12.924   9.754  0.00  0.00             0
ATOM    733    H   1     1       6.601  15.695   7.065  0.00  0.00             0
ATOM    734    H   1     1       3.875  11.202   6.622  0.00  0.00             0
ATOM    735    H   1     1       7.927  11.864   7.173  0.00  0.00             0
ATOM    736    H   1     1       5.177  17.184   5.848  0.00  0.00             0
ATOM    737    H   1     1       5.215  14.371   5.708  0.00  0.00             0
ATOM    738    H   1     1       7.081  10.282   5.845  0.00  0.00             0
ATOM    739   Al   1     1       7.543  12.845   0.666  0.00  0.00             0
ATOM    740   Al   1     1       4.934   8.401   0.353  0.00  0.00             0
ATOM    741   Al   1     1       4.934  14.362   0.610  0.00  0.00             0
ATOM    742   Al   1     1       7.555   9.930   0.663  0.00  0.00             0
ATOM    743   Si   1     1       3.219  14.353   3.398  0.00  0.00             0
ATOM    744   Si   1     1       5.749   9.861   3.361  0.00  0.00             0
ATOM    745   Si   1     1       5.826  15.765   3.307  0.00  0.00             0
ATOM    746   Si   1     1       8.283  11.363   3.369  0.00  0.00             0
ATOM    747    O   1     1       8.453  14.227   1.779  0.00  0.00             0
ATOM    748    O   1     1       5.941   9.828   1.729  0.00  0.00             0
ATOM    749    O   1     1       8.284  11.502   1.779  0.00  0.00             0
ATOM    750    O   1     1       5.625  15.827   1.797  0.00  0.00             0
ATOM    751    O   1     1       8.327  12.840   3.868  0.00  0.00             0
ATOM    752    O   1     1       5.706  17.263   3.806  0.00  0.00             0
ATOM    753    O   1     1       7.113  15.044   3.625  0.00  0.00             0
ATOM    754    O   1     1       4.422  10.635   3.748  0.00  0.00             0
ATOM    755    O   1     1       7.047  10.554   3.863  0.00  0.00             0
ATOM    756    O   1     1       4.503  14.968   3.814  0.00  0.00             0
ATOM    757    O   1     1       8.414   8.491   1.739  0.00  0.00             0
ATOM    758    O   1     1       5.916  13.042   1.603  0.00  0.00             0
ATOM    759    O   1     1       4.250  15.821  -0.535  0.00  0.00             0
ATOM    760    O   1     1       6.750  11.463  -0.526  0.00  0.00             0
ATOM    761    O   1     1       9.153  12.951  -0.470  0.00  0.00             0
ATOM    762    O   1     1       6.585   8.522  -0.513  0.00  0.00             0
ATOM    763    O   1     1       9.127   9.779  -0.381  0.00  0.00             0
ATOM    764    O   1     1       6.683  14.418  -0.437  0.00  0.00             0
ATOM    765    H   1     1       8.167  16.436   1.637  0.00  0.00             0
ATOM    766    H   1     1       5.506  12.239   2.034  0.00  0.00             0
ATOM    767    H   1     1       8.693  15.763  -1.220  0.00  0.00             0
ATOM    768    H   1     1       6.748  11.585  -1.403  0.00  0.00             0
ATOM    769    H   1     1       8.947  13.154  -1.375  0.00  0.00             0
ATOM    770    H   1     1       6.673  17.628  -1.617  0.00  0.00             0
ATOM    771    H   1     1       6.797  15.383  -0.433  0.00  0.00             0
ATOM    772    H   1     1       9.689  10.558  -0.423  0.00  0.00             0
ATOM    773   Al   1     1       5.736   4.243   7.706  0.00  0.00             0
ATOM    774   Al   1     1       3.226  -0.389   7.741  0.00  0.00             0
ATOM    775   Al   1     1       3.051   5.527   7.801  0.00  0.00             0
ATOM    776   Al   1     1       5.768   1.213   7.652  0.00  0.00             0
ATOM    777   Si   1     1       1.388   5.302  10.471  0.00  0.00             0
ATOM    778   Si   1     1       3.929   1.036  10.493  0.00  0.00             0
ATOM    779   Si   1     1       3.903   6.822  10.551  0.00  0.00             0
ATOM    780   Si   1     1       6.511   2.499  10.512  0.00  0.00             0
ATOM    781    O   1     1       6.706   5.329   8.796  0.00  0.00             0
ATOM    782    O   1     1       4.086   0.926   8.909  0.00  0.00             0
ATOM    783    O   1     1       6.310   2.562   8.917  0.00  0.00             0
ATOM    784    O   1     1       3.708   6.977   8.898  0.00  0.00             0
ATOM    785    O   1     1       6.601   4.027  10.984  0.00  0.00             0
ATOM    786    O   1     1       3.735   8.275  11.130  0.00  0.00             0
ATOM    787    O   1     1       5.307   6.287  10.677  0.00  0.00             0
ATOM    788    O   1     1       2.654   1.681  10.798  0.00  0.00             0
ATOM    789    O   1     1       5.134   1.853  10.936  0.00  0.00             0
ATOM    790    O   1     1       2.708   5.950  10.992  0.00  0.00             0
ATOM    791    O   1     1       6.652  -0.294   8.831  0.00  0.00             0
ATOM    792    O   1     1       4.004   4.189   8.652  0.00  0.00             0
ATOM    793    O   1     1       2.309   7.198   6.686  0.00  0.00             0
ATOM    794    O   1     1       4.866   2.569   6.647  0.00  0.00             0
ATOM    795    O   1     1       7.235   4.238   6.630  0.00  0.00             0
ATOM    796    O   1     1       5.019  -0.188   6.718  0.00  0.00             0
ATOM    797    O   1     1       7.440   1.099   6.820  0.00  0.00             0
ATOM    798    O   1     1       4.695   5.498   6.570  0.00  0.00             0
ATOM    799    H   1     1       6.089   8.013   9.512  0.00  0.00             0
ATOM    800    H   1     1       3.436   3.375   8.753  0.00  0.00             0
ATOM    801    H   1     1       6.515   7.340   6.812  0.00  0.00             0
ATOM    802    H   1     1       3.933   2.415   6.775  0.00  0.00             0
ATOM    803    H   1     1       7.633   3.418   6.539  0.00  0.00             0
ATOM    804    H   1     1       5.188   8.675   5.754  0.00  0.00             0
ATOM    805    H   1     1       4.264   5.652   5.783  0.00  0.00             0
ATOM    806    H   1     1       7.245   0.591   6.057  0.00  0.00             0
ATOM    807   Al   1     1       7.573   3.957   0.559  0.00  0.00             0
ATOM    808   Al   1     1       4.778  -0.353   0.337  0.00  0.00             0
ATOM    809   Al   1     1       4.845   5.567   0.230  0.00  0.00             0
ATOM    810   Al   1     1       7.530   1.074   0.551  0.00  0.00             0
ATOM    811   Si   1     1       3.299   5.317   3.119  0.00  0.00             0
ATOM    812   Si   1     1       5.764   0.811   3.163  0.00  0.00             0
ATOM    813   Si   1     1       5.732   6.886   3.170  0.00  0.00             0
ATOM    814   Si   1     1       8.297   2.438   3.281  0.00  0.00             0
ATOM    815    O   1     1       8.636   5.082   1.622  0.00  0.00             0
ATOM    816    O   1     1       5.949   0.749   1.627  0.00  0.00             0
ATOM    817    O   1     1       8.143   2.442   1.642  0.00  0.00             0
ATOM    818    O   1     1       5.503   6.936   1.507  0.00  0.00             0
ATOM    819    O   1     1       8.287   3.866   3.737  0.00  0.00             0
ATOM    820    O   1     1       5.706   8.333   3.712  0.00  0.00             0
ATOM    821    O   1     1       7.173   6.199   3.537  0.00  0.00             0
ATOM    822    O   1     1       4.511   1.600   3.492  0.00  0.00             0
ATOM    823    O   1     1       7.071   1.664   3.638  0.00  0.00             0
ATOM    824    O   1     1       4.491   6.066   3.704  0.00  0.00             0
ATOM    825    O   1     1       8.311  -0.425   1.478  0.00  0.00             0
ATOM    826    O   1     1       5.987   4.098   1.771  0.00  0.00             0
ATOM    827    O   1     1       4.174   7.040  -0.842  0.00  0.00             0
ATOM    828    O   1     1       6.885   2.579  -0.630  0.00  0.00             0
ATOM    829    O   1     1       9.010   4.184  -0.734  0.00  0.00             0
ATOM    830    O   1     1       6.380  -0.389  -0.701  0.00  0.00             0
ATOM    831    O   1     1       9.070   0.928  -0.563  0.00  0.00             0
ATOM    832    O   1     1       6.558   5.399  -0.478  0.00  0.00             0
ATOM    833    H   1     1       7.750   7.831   2.137  0.00  0.00             0
ATOM    834    H   1     1       5.332   3.898   2.603  0.00  0.00             0
ATOM    835    H   1     1       9.239   6.873  -1.498  0.00  0.00             0
ATOM    836    H   1     1       5.958   2.456  -0.985  0.00  0.00             0
ATOM    837    H   1     1       8.795   4.169  -1.594  0.00  0.00             0
ATOM    838    H   1     1       7.425   8.359  -0.818  0.00  0.00             0
ATOM    839    H   1     1       7.240   6.074  -0.854  0.00  0.00             0
ATOM    840    H   1     1       9.217   1.846  -0.881  0.00  0.00             0
ATOM    841   Al   1     1       0.641  12.974   7.759  0.00  0.00             0
ATOM    842   Al   1     1      -1.954   8.636   7.812  0.00  0.00             0
ATOM    843   Al   1     1      -1.929  14.328   7.802  0.00  0.00             0
ATOM    844   Al   1     1       0.581  10.033   7.796  0.00  0.00             0
ATOM    845   Si   1     1      -3.674  14.331  10.549  0.00  0.00             0
ATOM    846   Si   1     1      -1.164   9.878  10.687  0.00  0.00             0
ATOM    847   Si   1     1      -1.153  15.829  10.638  0.00  0.00             0
ATOM    848   Si   1     1       1.338  11.360  10.507  0.00  0.00             0
ATOM    849    O   1     1       1.658  14.194   8.962  0.00  0.00             0
ATOM    850    O   1     1      -1.103   9.781   9.027  0.00  0.00             0
ATOM    851    O   1     1       1.211  11.409   8.884  0.00  0.00             0
ATOM    852    O   1     1      -1.294  15.796   9.071  0.00  0.00             0
ATOM    853    O   1     1       1.346  12.878  11.005  0.00  0.00             0
ATOM    854    O   1     1      -1.313  17.325  11.078  0.00  0.00             0
ATOM    855    O   1     1       0.298  15.239  10.877  0.00  0.00             0
ATOM    856    O   1     1      -2.494  10.793  10.888  0.00  0.00             0
ATOM    857    O   1     1       0.038  10.718  11.167  0.00  0.00             0
ATOM    858    O   1     1      -2.281  14.885  11.115  0.00  0.00             0
ATOM    859    O   1     1       1.281   8.562   8.942  0.00  0.00             0
ATOM    860    O   1     1      -0.945  13.145   8.969  0.00  0.00             0
ATOM    861    O   1     1       7.627  15.922   6.814  0.00  0.00             0
ATOM    862    O   1     1      -0.178  11.468   6.791  0.00  0.00             0
ATOM    863    O   1     1       2.396  13.188   6.720  0.00  0.00             0
ATOM    864    O   1     1      -0.490   8.760   6.647  0.00  0.00             0
ATOM    865    O   1     1       2.269   9.949   6.849  0.00  0.00             0
ATOM    866    O   1     1      -0.325  14.293   6.743  0.00  0.00             0
ATOM    867    H   1     1       1.066  16.888   9.280  0.00  0.00             0
ATOM    868    H   1     1      -0.752  12.780   9.871  0.00  0.00             0
ATOM    869    H   1     1       1.778  16.292   6.502  0.00  0.00             0
ATOM    870    H   1     1      -0.917  11.706   6.052  0.00  0.00             0
ATOM    871    H   1     1       2.801  12.848   5.820  0.00  0.00             0
ATOM    872    H   1     1       0.124  17.027   5.910  0.00  0.00             0
ATOM    873    H   1     1      -0.020  14.549   5.839  0.00  0.00             0
ATOM    874    H   1     1       1.961   9.875   5.807  0.00  0.00             0
ATOM    875   Al   1     1       2.338  12.888   0.556  0.00  0.00             0
ATOM    876   Al   1     1      -0.264   8.343   0.680  0.00  0.00             0
ATOM    877   Al   1     1      -0.235  14.452   0.441  0.00  0.00             0
ATOM    878   Al   1     1       2.354   9.925   0.574  0.00  0.00             0
ATOM    879   Si   1     1      -1.840  14.359   3.370  0.00  0.00             0
ATOM    880   Si   1     1       0.603   9.820   3.447  0.00  0.00             0
ATOM    881   Si   1     1       0.622  15.899   3.141  0.00  0.00             0
ATOM    882   Si   1     1       3.094  11.296   3.484  0.00  0.00             0
ATOM    883    O   1     1       3.324  14.151   1.657  0.00  0.00             0
ATOM    884    O   1     1       0.747   9.686   1.828  0.00  0.00             0
ATOM    885    O   1     1       2.998  11.408   1.829  0.00  0.00             0
ATOM    886    O   1     1       0.516  15.877   1.611  0.00  0.00             0
ATOM    887    O   1     1       3.136  12.795   3.970  0.00  0.00             0
ATOM    888    O   1     1       0.635  17.346   3.643  0.00  0.00             0
ATOM    889    O   1     1       1.931  15.174   3.665  0.00  0.00             0
ATOM    890    O   1     1      -0.688  10.600   3.780  0.00  0.00             0
ATOM    891    O   1     1       1.904  10.515   3.991  0.00  0.00             0
ATOM    892    O   1     1      -0.576  15.098   3.745  0.00  0.00             0
ATOM    893    O   1     1       3.233   8.501   1.657  0.00  0.00             0
ATOM    894    O   1     1       0.620  12.992   1.606  0.00  0.00             0
ATOM    895    O   1     1       9.417  15.877  -0.538  0.00  0.00             0
ATOM    896    O   1     1       1.655  11.289  -0.476  0.00  0.00             0
ATOM    897    O   1     1       4.091  13.119  -0.661  0.00  0.00             0
ATOM    898    O   1     1       1.255   8.573  -0.432  0.00  0.00             0
ATOM    899    O   1     1       4.014   9.821  -0.383  0.00  0.00             0
ATOM    900    O   1     1       1.572  14.395  -0.513  0.00  0.00             0
ATOM    901    H   1     1       2.521  17.099   1.834  0.00  0.00             0
ATOM    902    H   1     1       0.286  12.157   2.041  0.00  0.00             0
ATOM    903    H   1     1       4.218  15.793  -1.496  0.00  0.00             0
ATOM    904    H   1     1       1.432  11.692  -1.331  0.00  0.00             0
ATOM    905    H   1     1       4.804  12.643  -1.031  0.00  0.00             0
ATOM    906    H   1     1       1.605  16.986  -1.432  0.00  0.00             0
ATOM    907    H   1     1       2.181  15.026  -0.392  0.00  0.00             0
ATOM    908    H   1     1       4.561  10.469  -0.737  0.00  0.00             0
ATOM    909   Al   1     1       0.517   3.854   7.579  0.00  0.00             0
ATOM    910   Al   1     1      -2.023  -0.635   7.808  0.00  0.00             0
ATOM    911   Al   1     1      -2.084   5.527   7.622  0.00  0.00             0
ATOM    912   Al   1     1       0.561   1.011   7.757  0.00  0.00             0
ATOM    913   Si   1     1      -3.738   5.456  10.456  0.00  0.00             0
ATOM    914   Si   1     1      -1.232   0.897  10.597  0.00  0.00             0
ATOM    915   Si   1     1      -1.171   6.926  10.509  0.00  0.00             0
ATOM    916   Si   1     1       1.208   2.359  10.490  0.00  0.00             0
ATOM    917    O   1     1       1.449   5.218   8.866  0.00  0.00             0
ATOM    918    O   1     1      -1.049   0.692   8.939  0.00  0.00             0
ATOM    919    O   1     1       1.134   2.416   8.909  0.00  0.00             0
ATOM    920    O   1     1      -1.281   7.127   8.934  0.00  0.00             0
ATOM    921    O   1     1       1.301   3.829  10.953  0.00  0.00             0
ATOM    922    O   1     1      -1.167   8.422  11.125  0.00  0.00             0
ATOM    923    O   1     1       0.144   6.235  10.802  0.00  0.00             0
ATOM    924    O   1     1      -2.493   1.814  10.786  0.00  0.00             0
ATOM    925    O   1     1       0.039   1.569  11.038  0.00  0.00             0
ATOM    926    O   1     1      -2.395   6.160  10.982  0.00  0.00             0
ATOM    927    O   1     1       1.620  -0.292   8.704  0.00  0.00             0
ATOM    928    O   1     1      -1.144   3.889   8.812  0.00  0.00             0
ATOM    929    O   1     1       7.489   7.148   6.743  0.00  0.00             0
ATOM    930    O   1     1      -0.150   2.410   6.614  0.00  0.00             0
ATOM    931    O   1     1       2.230   4.282   6.550  0.00  0.00             0
ATOM    932    O   1     1      -0.385  -0.374   6.559  0.00  0.00             0
ATOM    933    O   1     1       2.379   0.830   6.544  0.00  0.00             0
ATOM    934    O   1     1      -0.460   5.161   6.600  0.00  0.00             0
ATOM    935    H   1     1       0.841   7.660   8.828  0.00  0.00             0
ATOM    936    H   1     1      -1.547   3.097   9.190  0.00  0.00             0
ATOM    937    H   1     1       1.390   6.996   6.458  0.00  0.00             0
ATOM    938    H   1     1      -1.002   1.970   6.459  0.00  0.00             0
ATOM    939    H   1     1       2.541   3.941   5.671  0.00  0.00             0
ATOM    940    H   1     1      -0.008   8.449   5.712  0.00  0.00             0
ATOM    941    H   1     1      -0.488   5.268   5.643  0.00  0.00             0
ATOM    942    H   1     1       2.868   0.906   5.769  0.00  0.00             0
ATOM    943   Al   1     1       2.320   3.938   0.409  0.00  0.00             0
ATOM    944   Al   1     1      -0.302  -0.405   0.290  0.00  0.00             0
ATOM    945   Al   1     1      -0.202   5.478   0.556  0.00  0.00             0
ATOM    946   Al   1     1       2.257   1.102   0.466  0.00  0.00             0
ATOM    947   Si   1     1      -1.907   5.320   3.205  0.00  0.00             0
ATOM    948   Si   1     1       0.529   0.979   3.221  0.00  0.00             0
ATOM    949   Si   1     1       0.565   6.856   3.339  0.00  0.00             0
ATOM    950   Si   1     1       3.120   2.405   3.284  0.00  0.00             0
ATOM    951    O   1     1       3.335   5.139   1.522  0.00  0.00             0
ATOM    952    O   1     1       0.581   0.906   1.580  0.00  0.00             0
ATOM    953    O   1     1       2.925   2.447   1.582  0.00  0.00             0
ATOM    954    O   1     1       0.296   6.920   1.690  0.00  0.00             0
ATOM    955    O   1     1       3.211   3.820   3.623  0.00  0.00             0
ATOM    956    O   1     1       0.522   8.301   3.920  0.00  0.00             0
ATOM    957    O   1     1       1.989   6.102   3.428  0.00  0.00             0
ATOM    958    O   1     1      -0.698   1.725   3.604  0.00  0.00             0
ATOM    959    O   1     1       1.864   1.670   3.718  0.00  0.00             0
ATOM    960    O   1     1      -0.612   5.941   3.776  0.00  0.00             0
ATOM    961    O   1     1       3.205  -0.299   1.398  0.00  0.00             0
ATOM    962    O   1     1       0.702   3.925   1.551  0.00  0.00             0
ATOM    963    O   1     1       9.301   7.047  -0.570  0.00  0.00             0
ATOM    964    O   1     1       1.458   2.473  -0.543  0.00  0.00             0
ATOM    965    O   1     1       3.938   4.206  -0.780  0.00  0.00             0
ATOM    966    O   1     1       1.325  -0.212  -0.634  0.00  0.00             0
ATOM    967    O   1     1       3.938   0.813  -0.734  0.00  0.00             0
ATOM    968    O   1     1       1.444   5.345  -0.402  0.00  0.00             0
ATOM    969    H   1     1       2.776   7.918   2.403  0.00  0.00             0
ATOM    970    H   1     1       0.352   3.163   1.761  0.00  0.00             0
ATOM    971    H   1     1       4.098   7.100  -1.905  0.00  0.00             0
ATOM    972    H   1     1       0.625   2.873  -0.640  0.00  0.00             0
ATOM    973    H   1     1       3.919   3.434  -1.305  0.00  0.00             0
ATOM    974    H   1     1       1.875   8.350  -1.062  0.00  0.00             0
ATOM    975    H   1     1       1.952   6.051  -0.846  0.00  0.00             0
ATOM    976    H   1     1       4.318   1.081  -1.636  0.00  0.00             0
END
