# Supplementary material for: Competing Nuclear Quantum Effects and Hydrogen-Bond Jumps in Hydrated Kaolinite
Source: J Phys Chem Lett. 2023 Feb 6;14(6):1542–7. doi: 10.1021/acs.jpclett.2c03896 (PMC9940297; doi:10.1021/acs.jpclett.2c03896)
Supplement: Supplementary file 1 — jz2c03896_si_001.zip [file jz2c03896_si_001.zip › Clay_NQEs_HBond_Jumps_SI/silica-surface/QM/equil-2/init.02.pdb]

TITLE     Step:       20000  Bead:       2 positions{angstrom}  cell{angstrom}
CRYST1   10.307   17.884   76.812  91.93 105.05  89.80 P 1           1
ATOM      1   Al   1     1      -9.003   1.846  43.578  0.00  0.00             0
ATOM      2   Al   1     1      -6.410   6.309  43.512  0.00  0.00             0
ATOM      3   Al   1     1      -6.341   0.344  43.260  0.00  0.00             0
ATOM      4   Al   1     1      -8.959   4.823  43.422  0.00  0.00             0
ATOM      5   Si   1     1      -4.715   0.490  40.538  0.00  0.00             0
ATOM      6   Si   1     1      -7.253   4.942  40.771  0.00  0.00             0
ATOM      7   Si   1     1      -7.182  -1.100  40.561  0.00  0.00             0
ATOM      8   Si   1     1      -9.807   3.339  40.729  0.00  0.00             0
ATOM      9    O   1     1     -10.037   0.356  42.281  0.00  0.00             0
ATOM     10    O   1     1      -7.449   5.091  42.352  0.00  0.00             0
ATOM     11    O   1     1      -9.672   3.161  42.328  0.00  0.00             0
ATOM     12    O   1     1      -7.047  -1.236  42.152  0.00  0.00             0
ATOM     13    O   1     1      -9.820   1.867  40.227  0.00  0.00             0
ATOM     14    O   1     1      -7.191  -2.554  40.090  0.00  0.00             0
ATOM     15    O   1     1      -8.609  -0.406  40.236  0.00  0.00             0
ATOM     16    O   1     1      -6.038   4.132  40.371  0.00  0.00             0
ATOM     17    O   1     1      -8.592   4.211  40.198  0.00  0.00             0
ATOM     18    O   1     1      -6.044  -0.211  40.076  0.00  0.00             0
ATOM     19    O   1     1      -9.997   6.002  42.462  0.00  0.00             0
ATOM     20    O   1     1      -7.386   1.617  42.170  0.00  0.00             0
ATOM     21    O   1     1      -5.687  -1.349  44.243  0.00  0.00             0
ATOM     22    O   1     1      -8.077   3.342  44.483  0.00  0.00             0
ATOM     23    O   1     1     -10.613   1.575  44.543  0.00  0.00             0
ATOM     24    O   1     1      -8.115   6.068  44.634  0.00  0.00             0
ATOM     25    O   1     1     -10.673   5.015  44.675  0.00  0.00             0
ATOM     26    O   1     1      -8.097   0.366  44.448  0.00  0.00             0
ATOM     27    H   1     1      -9.559  -1.921  42.485  0.00  0.00             0
ATOM     28    H   1     1      -7.248   2.330  41.423  0.00  0.00             0
ATOM     29    H   1     1     -10.482  -1.695  45.102  0.00  0.00             0
ATOM     30    H   1     1      -7.072   3.412  44.337  0.00  0.00             0
ATOM     31    H   1     1     -10.922   1.688  45.471  0.00  0.00             0
ATOM     32    H   1     1      -7.981  -2.549  45.382  0.00  0.00             0
ATOM     33    H   1     1      -8.262  -0.630  44.591  0.00  0.00             0
ATOM     34    H   1     1     -10.599   4.591  45.503  0.00  0.00             0
ATOM     35   Al   1     1     -11.016   1.631  50.878  0.00  0.00             0
ATOM     36   Al   1     1      -8.225   5.933  50.871  0.00  0.00             0
ATOM     37   Al   1     1      -8.343   0.181  50.731  0.00  0.00             0
ATOM     38   Al   1     1     -10.856   4.739  50.802  0.00  0.00             0
ATOM     39   Si   1     1      -6.391   0.184  47.978  0.00  0.00             0
ATOM     40   Si   1     1      -9.140   4.678  48.171  0.00  0.00             0
ATOM     41   Si   1     1      -9.073  -1.221  47.970  0.00  0.00             0
ATOM     42   Si   1     1     -11.647   3.231  48.084  0.00  0.00             0
ATOM     43    O   1     1     -11.766   0.384  49.695  0.00  0.00             0
ATOM     44    O   1     1      -9.216   4.870  49.720  0.00  0.00             0
ATOM     45    O   1     1     -11.467   3.176  49.789  0.00  0.00             0
ATOM     46    O   1     1      -8.920  -1.277  49.605  0.00  0.00             0
ATOM     47    O   1     1     -11.632   1.787  47.523  0.00  0.00             0
ATOM     48    O   1     1      -9.359  -2.722  47.591  0.00  0.00             0
ATOM     49    O   1     1     -10.365  -0.522  47.677  0.00  0.00             0
ATOM     50    O   1     1      -8.026   3.679  47.875  0.00  0.00             0
ATOM     51    O   1     1     -10.518   4.109  47.722  0.00  0.00             0
ATOM     52    O   1     1      -7.812  -0.522  47.458  0.00  0.00             0
ATOM     53    O   1     1     -11.889   6.174  49.778  0.00  0.00             0
ATOM     54    O   1     1      -9.021   1.562  49.570  0.00  0.00             0
ATOM     55    O   1     1      -7.771  -1.568  51.896  0.00  0.00             0
ATOM     56    O   1     1     -10.062   3.131  52.074  0.00  0.00             0
ATOM     57    O   1     1     -12.538   1.545  51.884  0.00  0.00             0
ATOM     58    O   1     1      -9.868   5.999  51.995  0.00  0.00             0
ATOM     59    O   1     1     -12.452   4.711  51.933  0.00  0.00             0
ATOM     60    O   1     1     -10.041   0.300  51.927  0.00  0.00             0
ATOM     61    H   1     1     -11.496  -2.464  48.875  0.00  0.00             0
ATOM     62    H   1     1      -8.664   2.371  48.798  0.00  0.00             0
ATOM     63    H   1     1     -11.974  -1.100  52.311  0.00  0.00             0
ATOM     64    H   1     1      -9.966   3.351  53.014  0.00  0.00             0
ATOM     65    H   1     1     -13.489   1.590  52.343  0.00  0.00             0
ATOM     66    H   1     1      -9.940  -2.518  52.708  0.00  0.00             0
ATOM     67    H   1     1     -10.044  -0.159  52.835  0.00  0.00             0
ATOM     68    H   1     1     -12.792   4.001  52.595  0.00  0.00             0
ATOM     69   Al   1     1      -8.949  10.654  43.596  0.00  0.00             0
ATOM     70   Al   1     1      -6.528  15.064  43.229  0.00  0.00             0
ATOM     71   Al   1     1      -6.413   9.357  43.381  0.00  0.00             0
ATOM     72   Al   1     1      -9.087  13.552  43.481  0.00  0.00             0
ATOM     73   Si   1     1      -4.591   9.383  40.618  0.00  0.00             0
ATOM     74   Si   1     1      -7.168  13.762  40.611  0.00  0.00             0
ATOM     75   Si   1     1      -7.202   7.895  40.674  0.00  0.00             0
ATOM     76   Si   1     1      -9.699  12.316  40.644  0.00  0.00             0
ATOM     77    O   1     1      -9.930   9.596  42.277  0.00  0.00             0
ATOM     78    O   1     1      -7.372  13.864  42.329  0.00  0.00             0
ATOM     79    O   1     1      -9.561  12.250  42.191  0.00  0.00             0
ATOM     80    O   1     1      -7.097   8.007  42.372  0.00  0.00             0
ATOM     81    O   1     1      -9.828  10.912  40.050  0.00  0.00             0
ATOM     82    O   1     1      -7.352   6.336  40.247  0.00  0.00             0
ATOM     83    O   1     1      -8.479   8.686  40.254  0.00  0.00             0
ATOM     84    O   1     1      -5.803  13.035  40.275  0.00  0.00             0
ATOM     85    O   1     1      -8.420  12.995  40.131  0.00  0.00             0
ATOM     86    O   1     1      -5.889   8.568  40.174  0.00  0.00             0
ATOM     87    O   1     1      -9.890  15.084  42.440  0.00  0.00             0
ATOM     88    O   1     1      -7.378  10.804  42.457  0.00  0.00             0
ATOM     89    O   1     1      -5.755   7.793  44.404  0.00  0.00             0
ATOM     90    O   1     1      -8.298  12.222  44.520  0.00  0.00             0
ATOM     91    O   1     1     -10.519  10.307  44.711  0.00  0.00             0
ATOM     92    O   1     1      -8.064  15.203  44.475  0.00  0.00             0
ATOM     93    O   1     1     -10.618  13.738  44.620  0.00  0.00             0
ATOM     94    O   1     1      -7.911   9.414  44.524  0.00  0.00             0
ATOM     95    H   1     1      -9.831   6.401  41.789  0.00  0.00             0
ATOM     96    H   1     1      -7.108  11.639  42.672  0.00  0.00             0
ATOM     97    H   1     1     -10.061   7.818  45.252  0.00  0.00             0
ATOM     98    H   1     1      -7.912  12.027  45.273  0.00  0.00             0
ATOM     99    H   1     1     -11.225  10.726  45.313  0.00  0.00             0
ATOM    100    H   1     1      -8.395   6.294  45.573  0.00  0.00             0
ATOM    101    H   1     1      -7.751   8.590  45.114  0.00  0.00             0
ATOM    102    H   1     1     -10.871  13.144  45.291  0.00  0.00             0
ATOM    103   Al   1     1     -10.663  10.564  50.930  0.00  0.00             0
ATOM    104   Al   1     1      -8.310  14.999  50.778  0.00  0.00             0
ATOM    105   Al   1     1      -8.279   8.953  50.740  0.00  0.00             0
ATOM    106   Al   1     1     -10.924  13.552  50.760  0.00  0.00             0
ATOM    107   Si   1     1      -6.458   9.225  47.749  0.00  0.00             0
ATOM    108   Si   1     1      -9.204  13.601  48.022  0.00  0.00             0
ATOM    109   Si   1     1      -8.962   7.631  47.968  0.00  0.00             0
ATOM    110   Si   1     1     -11.565  11.939  48.009  0.00  0.00             0
ATOM    111    O   1     1     -11.857   9.128  49.565  0.00  0.00             0
ATOM    112    O   1     1      -9.363  13.671  49.688  0.00  0.00             0
ATOM    113    O   1     1     -11.541  12.048  49.596  0.00  0.00             0
ATOM    114    O   1     1      -8.741   7.630  49.519  0.00  0.00             0
ATOM    115    O   1     1     -11.487  10.521  47.458  0.00  0.00             0
ATOM    116    O   1     1      -8.871   6.108  47.500  0.00  0.00             0
ATOM    117    O   1     1     -10.404   8.218  47.665  0.00  0.00             0
ATOM    118    O   1     1      -7.786  12.927  47.630  0.00  0.00             0
ATOM    119    O   1     1     -10.372  12.816  47.375  0.00  0.00             0
ATOM    120    O   1     1      -7.728   8.493  47.424  0.00  0.00             0
ATOM    121    O   1     1     -11.735  14.971  49.585  0.00  0.00             0
ATOM    122    O   1     1      -9.325  10.319  49.580  0.00  0.00             0
ATOM    123    O   1     1      -7.563   7.509  51.927  0.00  0.00             0
ATOM    124    O   1     1     -10.136  12.058  51.973  0.00  0.00             0
ATOM    125    O   1     1     -12.416  10.339  51.837  0.00  0.00             0
ATOM    126    O   1     1      -9.945  14.871  51.763  0.00  0.00             0
ATOM    127    O   1     1     -12.553  13.661  51.727  0.00  0.00             0
ATOM    128    O   1     1      -9.977   9.025  51.821  0.00  0.00             0
ATOM    129    H   1     1     -11.525   7.093  49.760  0.00  0.00             0
ATOM    130    H   1     1      -9.563  10.446  48.612  0.00  0.00             0
ATOM    131    H   1     1     -12.859   7.584  52.930  0.00  0.00             0
ATOM    132    H   1     1      -9.863  11.929  52.836  0.00  0.00             0
ATOM    133    H   1     1     -12.916  10.778  52.383  0.00  0.00             0
ATOM    134    H   1     1     -10.115   6.366  52.918  0.00  0.00             0
ATOM    135    H   1     1     -10.280   8.148  52.049  0.00  0.00             0
ATOM    136    H   1     1     -13.247  13.228  52.165  0.00  0.00             0
ATOM    137   Al   1     1      -3.851   1.782  43.469  0.00  0.00             0
ATOM    138   Al   1     1      -1.227   6.196  43.579  0.00  0.00             0
ATOM    139   Al   1     1      -1.279   0.269  43.391  0.00  0.00             0
ATOM    140   Al   1     1      -3.852   4.781  43.498  0.00  0.00             0
ATOM    141   Si   1     1       0.401   0.414  40.618  0.00  0.00             0
ATOM    142   Si   1     1      -2.193   4.858  40.832  0.00  0.00             0
ATOM    143   Si   1     1      -2.113  -1.108  40.573  0.00  0.00             0
ATOM    144   Si   1     1      -4.746   3.499  40.698  0.00  0.00             0
ATOM    145    O   1     1      -4.760   0.570  42.222  0.00  0.00             0
ATOM    146    O   1     1      -2.265   5.019  42.363  0.00  0.00             0
ATOM    147    O   1     1      -4.481   3.445  42.359  0.00  0.00             0
ATOM    148    O   1     1      -2.035  -1.229  42.166  0.00  0.00             0
ATOM    149    O   1     1      -4.814   2.041  40.198  0.00  0.00             0
ATOM    150    O   1     1      -2.142  -2.582  40.036  0.00  0.00             0
ATOM    151    O   1     1      -3.452  -0.310  40.227  0.00  0.00             0
ATOM    152    O   1     1      -0.875   3.965  40.493  0.00  0.00             0
ATOM    153    O   1     1      -3.383   4.096  40.247  0.00  0.00             0
ATOM    154    O   1     1      -0.893  -0.275  40.059  0.00  0.00             0
ATOM    155    O   1     1      -4.747   6.274  42.366  0.00  0.00             0
ATOM    156    O   1     1      -2.165   1.718  42.293  0.00  0.00             0
ATOM    157    O   1     1     -11.038  -1.363  44.376  0.00  0.00             0
ATOM    158    O   1     1      -3.046   3.286  44.527  0.00  0.00             0
ATOM    159    O   1     1      -5.445   1.634  44.404  0.00  0.00             0
ATOM    160    O   1     1      -2.928   6.169  44.626  0.00  0.00             0
ATOM    161    O   1     1      -5.429   4.927  44.503  0.00  0.00             0
ATOM    162    O   1     1      -2.888   0.440  44.349  0.00  0.00             0
ATOM    163    H   1     1      -4.105  -2.058  42.166  0.00  0.00             0
ATOM    164    H   1     1      -2.034   2.103  41.416  0.00  0.00             0
ATOM    165    H   1     1      -4.726  -1.496  44.289  0.00  0.00             0
ATOM    166    H   1     1      -2.185   3.256  45.071  0.00  0.00             0
ATOM    167    H   1     1      -5.958   1.981  45.310  0.00  0.00             0
ATOM    168    H   1     1      -2.887  -3.229  45.453  0.00  0.00             0
ATOM    169    H   1     1      -3.192  -0.490  44.680  0.00  0.00             0
ATOM    170    H   1     1      -5.894   4.740  45.255  0.00  0.00             0
ATOM    171   Al   1     1      -5.712   1.547  50.839  0.00  0.00             0
ATOM    172   Al   1     1      -3.084   6.167  50.801  0.00  0.00             0
ATOM    173   Al   1     1      -3.105  -0.141  50.626  0.00  0.00             0
ATOM    174   Al   1     1      -5.698   4.604  50.845  0.00  0.00             0
ATOM    175   Si   1     1      -1.324   0.302  47.961  0.00  0.00             0
ATOM    176   Si   1     1      -4.035   4.768  48.029  0.00  0.00             0
ATOM    177   Si   1     1      -3.826  -1.429  47.827  0.00  0.00             0
ATOM    178   Si   1     1      -6.527   3.192  48.078  0.00  0.00             0
ATOM    179    O   1     1      -6.579   0.179  49.591  0.00  0.00             0
ATOM    180    O   1     1      -4.119   5.039  49.623  0.00  0.00             0
ATOM    181    O   1     1      -6.224   3.019  49.781  0.00  0.00             0
ATOM    182    O   1     1      -3.635  -1.460  49.507  0.00  0.00             0
ATOM    183    O   1     1      -6.264   1.690  47.602  0.00  0.00             0
ATOM    184    O   1     1      -3.657  -2.852  47.159  0.00  0.00             0
ATOM    185    O   1     1      -5.136  -0.685  47.533  0.00  0.00             0
ATOM    186    O   1     1      -2.775   3.870  47.971  0.00  0.00             0
ATOM    187    O   1     1      -5.360   4.003  47.539  0.00  0.00             0
ATOM    188    O   1     1      -2.638  -0.540  47.487  0.00  0.00             0
ATOM    189    O   1     1      -6.586   5.846  49.855  0.00  0.00             0
ATOM    190    O   1     1      -3.918   1.384  49.689  0.00  0.00             0
ATOM    191    O   1     1     -12.604  -1.331  51.667  0.00  0.00             0
ATOM    192    O   1     1      -5.134   3.017  52.010  0.00  0.00             0
ATOM    193    O   1     1      -7.388   1.367  51.882  0.00  0.00             0
ATOM    194    O   1     1      -4.793   5.832  52.020  0.00  0.00             0
ATOM    195    O   1     1      -7.414   4.687  51.867  0.00  0.00             0
ATOM    196    O   1     1      -4.833   0.273  51.883  0.00  0.00             0
ATOM    197    H   1     1      -6.232  -2.073  49.700  0.00  0.00             0
ATOM    198    H   1     1      -3.558   2.123  49.173  0.00  0.00             0
ATOM    199    H   1     1      -7.274  -1.450  52.769  0.00  0.00             0
ATOM    200    H   1     1      -4.793   2.673  52.801  0.00  0.00             0
ATOM    201    H   1     1      -8.008   2.082  52.046  0.00  0.00             0
ATOM    202    H   1     1      -5.363  -2.445  52.168  0.00  0.00             0
ATOM    203    H   1     1      -4.709  -0.722  52.198  0.00  0.00             0
ATOM    204    H   1     1      -7.713   4.214  52.565  0.00  0.00             0
ATOM    205   Al   1     1      -3.664  10.802  43.428  0.00  0.00             0
ATOM    206   Al   1     1      -1.333  15.264  43.250  0.00  0.00             0
ATOM    207   Al   1     1      -1.297   9.141  43.533  0.00  0.00             0
ATOM    208   Al   1     1      -3.966  13.761  43.375  0.00  0.00             0
ATOM    209   Si   1     1       0.517   9.392  40.654  0.00  0.00             0
ATOM    210   Si   1     1      -2.024  13.809  40.545  0.00  0.00             0
ATOM    211   Si   1     1      -2.037   7.744  40.815  0.00  0.00             0
ATOM    212   Si   1     1      -4.507  12.366  40.527  0.00  0.00             0
ATOM    213    O   1     1      -4.723   9.491  42.255  0.00  0.00             0
ATOM    214    O   1     1      -2.166  13.942  42.189  0.00  0.00             0
ATOM    215    O   1     1      -4.399  12.304  42.211  0.00  0.00             0
ATOM    216    O   1     1      -1.837   7.708  42.421  0.00  0.00             0
ATOM    217    O   1     1      -4.515  10.803  40.093  0.00  0.00             0
ATOM    218    O   1     1      -2.033   6.300  40.273  0.00  0.00             0
ATOM    219    O   1     1      -3.365   8.523  40.426  0.00  0.00             0
ATOM    220    O   1     1      -0.672  13.070  40.385  0.00  0.00             0
ATOM    221    O   1     1      -3.161  12.989  40.025  0.00  0.00             0
ATOM    222    O   1     1      -0.742   8.661  40.254  0.00  0.00             0
ATOM    223    O   1     1      -4.710  15.012  42.283  0.00  0.00             0
ATOM    224    O   1     1      -2.219  10.534  42.277  0.00  0.00             0
ATOM    225    O   1     1     -10.807   7.679  44.696  0.00  0.00             0
ATOM    226    O   1     1      -2.973  12.214  44.353  0.00  0.00             0
ATOM    227    O   1     1      -5.417  10.661  44.456  0.00  0.00             0
ATOM    228    O   1     1      -2.862  14.913  44.510  0.00  0.00             0
ATOM    229    O   1     1      -5.361  13.780  44.521  0.00  0.00             0
ATOM    230    O   1     1      -2.868   9.417  44.535  0.00  0.00             0
ATOM    231    H   1     1      -4.450   7.289  42.268  0.00  0.00             0
ATOM    232    H   1     1      -2.078  11.275  41.623  0.00  0.00             0
ATOM    233    H   1     1      -4.825   7.765  44.766  0.00  0.00             0
ATOM    234    H   1     1      -2.053  12.710  44.280  0.00  0.00             0
ATOM    235    H   1     1      -5.467  10.549  45.499  0.00  0.00             0
ATOM    236    H   1     1      -3.249   6.103  45.585  0.00  0.00             0
ATOM    237    H   1     1      -3.114   8.758  45.204  0.00  0.00             0
ATOM    238    H   1     1      -5.466  13.383  45.421  0.00  0.00             0
ATOM    239   Al   1     1      -5.645  10.415  50.453  0.00  0.00             0
ATOM    240   Al   1     1      -3.035  14.988  50.639  0.00  0.00             0
ATOM    241   Al   1     1      -3.098   9.134  50.714  0.00  0.00             0
ATOM    242   Al   1     1      -5.708  13.572  50.650  0.00  0.00             0
ATOM    243   Si   1     1      -1.283   9.050  47.927  0.00  0.00             0
ATOM    244   Si   1     1      -3.844  13.600  47.770  0.00  0.00             0
ATOM    245   Si   1     1      -3.858   7.657  47.906  0.00  0.00             0
ATOM    246   Si   1     1      -6.446  12.144  47.881  0.00  0.00             0
ATOM    247    O   1     1      -6.625   9.289  49.403  0.00  0.00             0
ATOM    248    O   1     1      -3.978  13.725  49.390  0.00  0.00             0
ATOM    249    O   1     1      -6.178  12.044  49.512  0.00  0.00             0
ATOM    250    O   1     1      -3.773   7.543  49.560  0.00  0.00             0
ATOM    251    O   1     1      -6.451  10.721  47.302  0.00  0.00             0
ATOM    252    O   1     1      -3.912   6.263  47.408  0.00  0.00             0
ATOM    253    O   1     1      -5.241   8.379  47.556  0.00  0.00             0
ATOM    254    O   1     1      -2.706  12.663  47.535  0.00  0.00             0
ATOM    255    O   1     1      -5.314  13.028  47.285  0.00  0.00             0
ATOM    256    O   1     1      -2.558   8.419  47.462  0.00  0.00             0
ATOM    257    O   1     1      -6.510  14.940  49.662  0.00  0.00             0
ATOM    258    O   1     1      -3.948  10.421  49.574  0.00  0.00             0
ATOM    259    O   1     1     -12.932   7.606  52.074  0.00  0.00             0
ATOM    260    O   1     1      -5.008  12.124  51.804  0.00  0.00             0
ATOM    261    O   1     1      -7.302  10.479  51.699  0.00  0.00             0
ATOM    262    O   1     1      -4.771  14.914  51.749  0.00  0.00             0
ATOM    263    O   1     1      -7.394  13.598  51.542  0.00  0.00             0
ATOM    264    O   1     1      -4.868   9.249  51.700  0.00  0.00             0
ATOM    265    H   1     1      -5.964   6.685  49.801  0.00  0.00             0
ATOM    266    H   1     1      -3.465  11.230  49.523  0.00  0.00             0
ATOM    267    H   1     1      -6.984   7.525  52.810  0.00  0.00             0
ATOM    268    H   1     1      -4.733  12.106  52.760  0.00  0.00             0
ATOM    269    H   1     1      -7.770  11.122  52.301  0.00  0.00             0
ATOM    270    H   1     1      -4.495   6.191  52.710  0.00  0.00             0
ATOM    271    H   1     1      -5.141   8.571  52.397  0.00  0.00             0
ATOM    272    H   1     1      -8.090  12.852  51.186  0.00  0.00             0
ATOM    273    O   1     1      -9.194   0.757  31.715  0.00  0.00             0
ATOM    274    H   1     1      -8.924   0.021  31.103  0.00  0.00             0
ATOM    275    H   1     1       1.615   1.508  31.559  0.00  0.00             0
ATOM    276    O   1     1      -7.563   2.973  31.159  0.00  0.00             0
ATOM    277    H   1     1      -6.560   3.083  31.098  0.00  0.00             0
ATOM    278    H   1     1       2.619   3.423  32.001  0.00  0.00             0
ATOM    279    O   1     1       4.966   6.822  30.173  0.00  0.00             0
ATOM    280    H   1     1      -4.689   7.015  29.254  0.00  0.00             0
ATOM    281    H   1     1       4.975   7.578  30.751  0.00  0.00             0
ATOM    282    O   1     1      -2.922   9.770  28.463  0.00  0.00             0
ATOM    283    H   1     1      -3.064   8.730  28.450  0.00  0.00             0
ATOM    284    H   1     1       8.296  10.088  28.770  0.00  0.00             0
ATOM    285    O   1     1      -5.644  10.245  29.738  0.00  0.00             0
ATOM    286    H   1     1      -4.757   9.925  29.306  0.00  0.00             0
ATOM    287    H   1     1       5.126  10.770  30.494  0.00  0.00             0
ATOM    288    O   1     1     -11.728  18.026  31.667  0.00  0.00             0
ATOM    289    H   1     1     -10.707  18.217  31.758  0.00  0.00             0
ATOM    290    H   1     1      -1.831  18.737  31.439  0.00  0.00             0
ATOM    291    O   1     1      -4.519   0.538  30.523  0.00  0.00             0
ATOM    292    H   1     1      -4.045   1.008  29.555  0.00  0.00             0
ATOM    293    H   1     1      -4.515   1.035  31.260  0.00  0.00             0
ATOM    294    O   1     1      -4.839   4.317  30.876  0.00  0.00             0
ATOM    295    H   1     1      -4.470   3.921  30.100  0.00  0.00             0
ATOM    296    H   1     1      -4.713   5.224  30.515  0.00  0.00             0
ATOM    297    O   1     1      -2.988   6.867  28.497  0.00  0.00             0
ATOM    298    H   1     1      -2.773   7.027  27.601  0.00  0.00             0
ATOM    299    H   1     1      -2.087   6.506  28.827  0.00  0.00             0
ATOM    300    O   1     1      -0.250  11.471  29.578  0.00  0.00             0
ATOM    301    H   1     1       0.261  11.106  28.628  0.00  0.00             0
ATOM    302    H   1     1      -0.424  12.429  29.746  0.00  0.00             0
ATOM    303    O   1     1      -3.777  14.207  28.120  0.00  0.00             0
ATOM    304    H   1     1      -4.584  14.825  27.816  0.00  0.00             0
ATOM    305    H   1     1      -4.101  14.020  29.032  0.00  0.00             0
ATOM    306    O   1     1      -5.938  16.029  31.681  0.00  0.00             0
ATOM    307    H   1     1      -5.452  16.965  31.373  0.00  0.00             0
ATOM    308    H   1     1      -5.648  16.150  32.615  0.00  0.00             0
ATOM    309    O   1     1       0.267   3.903  30.148  0.00  0.00             0
ATOM    310    H   1     1      -0.183   3.386  29.555  0.00  0.00             0
ATOM    311    H   1     1       1.125   3.485  30.222  0.00  0.00             0
ATOM    312    O   1     1       3.711   4.480  26.524  0.00  0.00             0
ATOM    313    H   1     1       2.956   5.066  26.021  0.00  0.00             0
ATOM    314    H   1     1       3.890   4.994  27.347  0.00  0.00             0
ATOM    315    O   1     1      -0.491   6.592  29.659  0.00  0.00             0
ATOM    316    H   1     1      -0.172   5.778  29.903  0.00  0.00             0
ATOM    317    H   1     1      -0.360   6.960  30.438  0.00  0.00             0
ATOM    318    O   1     1       1.221  11.064  27.468  0.00  0.00             0
ATOM    319    H   1     1       0.420  10.671  26.966  0.00  0.00             0
ATOM    320    H   1     1       1.928  10.373  27.633  0.00  0.00             0
ATOM    321    O   1     1       2.025  11.355  31.096  0.00  0.00             0
ATOM    322    H   1     1       2.055  10.460  31.069  0.00  0.00             0
ATOM    323    H   1     1       1.319  11.534  30.464  0.00  0.00             0
ATOM    324    O   1     1      -1.666  15.115  31.693  0.00  0.00             0
ATOM    325    H   1     1      -1.760  16.208  31.386  0.00  0.00             0
ATOM    326    H   1     1      -2.507  14.611  31.481  0.00  0.00             0
ATOM    327    O   1     1      -9.395  17.353  34.353  0.00  0.00             0
ATOM    328    H   1     1      -9.530  17.842  33.466  0.00  0.00             0
ATOM    329    H   1     1       0.300   0.077  34.911  0.00  0.00             0
ATOM    330    O   1     1      -8.448   4.373  33.336  0.00  0.00             0
ATOM    331    H   1     1      -7.916   4.523  34.178  0.00  0.00             0
ATOM    332    H   1     1       1.864   5.095  32.656  0.00  0.00             0
ATOM    333    O   1     1       2.449   6.240  31.527  0.00  0.00             0
ATOM    334    H   1     1      -7.177   6.255  30.822  0.00  0.00             0
ATOM    335    H   1     1       3.009   6.548  32.125  0.00  0.00             0
ATOM    336    O   1     1      -9.777  11.839  33.349  0.00  0.00             0
ATOM    337    H   1     1      -9.353  11.804  32.613  0.00  0.00             0
ATOM    338    H   1     1       0.445  12.787  33.496  0.00  0.00             0
ATOM    339    O   1     1       3.020  11.888  35.183  0.00  0.00             0
ATOM    340    H   1     1      -6.328  12.260  35.095  0.00  0.00             0
ATOM    341    H   1     1       2.766  12.430  34.412  0.00  0.00             0
ATOM    342    O   1     1     -10.396  14.618  33.841  0.00  0.00             0
ATOM    343    H   1     1     -10.972  14.724  33.022  0.00  0.00             0
ATOM    344    H   1     1       0.326  15.456  33.897  0.00  0.00             0
ATOM    345    O   1     1      -5.760  19.647  34.356  0.00  0.00             0
ATOM    346    H   1     1      -5.118  19.716  35.006  0.00  0.00             0
ATOM    347    H   1     1      -5.410   1.982  33.444  0.00  0.00             0
ATOM    348    O   1     1      -3.831   2.358  32.347  0.00  0.00             0
ATOM    349    H   1     1      -3.428   2.823  33.107  0.00  0.00             0
ATOM    350    H   1     1      -4.233   3.081  31.791  0.00  0.00             0
ATOM    351    O   1     1      -5.886   6.927  33.336  0.00  0.00             0
ATOM    352    H   1     1      -5.050   6.375  33.123  0.00  0.00             0
ATOM    353    H   1     1      -5.869   7.739  33.692  0.00  0.00             0
ATOM    354    O   1     1      -5.581   9.709  34.108  0.00  0.00             0
ATOM    355    H   1     1      -4.851  10.016  34.697  0.00  0.00             0
ATOM    356    H   1     1      -6.411  10.145  34.455  0.00  0.00             0
ATOM    357    O   1     1      -4.209  11.489  32.342  0.00  0.00             0
ATOM    358    H   1     1      -4.892  10.947  32.862  0.00  0.00             0
ATOM    359    H   1     1      -3.494  11.042  32.522  0.00  0.00             0
ATOM    360    O   1     1      -6.272  16.920  34.317  0.00  0.00             0
ATOM    361    H   1     1      -6.234  17.875  34.442  0.00  0.00             0
ATOM    362    H   1     1      -7.223  16.878  34.192  0.00  0.00             0
ATOM    363    O   1     1      -2.554  17.702  34.243  0.00  0.00             0
ATOM    364    H   1     1      -2.160  17.078  34.882  0.00  0.00             0
ATOM    365    H   1     1      -2.392  -0.509  33.354  0.00  0.00             0
ATOM    366    O   1     1      -0.989   3.790  32.772  0.00  0.00             0
ATOM    367    H   1     1      -0.428   3.868  31.909  0.00  0.00             0
ATOM    368    H   1     1      -0.442   3.694  33.579  0.00  0.00             0
ATOM    369    O   1     1      -3.172   6.127  32.774  0.00  0.00             0
ATOM    370    H   1     1      -2.797   5.265  32.958  0.00  0.00             0
ATOM    371    H   1     1      -2.562   6.792  32.413  0.00  0.00             0
ATOM    372    O   1     1      -1.128   7.804  32.242  0.00  0.00             0
ATOM    373    H   1     1      -0.632   7.269  33.063  0.00  0.00             0
ATOM    374    H   1     1      -1.416   8.652  32.533  0.00  0.00             0
ATOM    375    O   1     1      -2.048  10.375  33.285  0.00  0.00             0
ATOM    376    H   1     1      -1.196  10.738  33.416  0.00  0.00             0
ATOM    377    H   1     1      -2.443  10.092  34.063  0.00  0.00             0
ATOM    378    O   1     1      -4.334  13.836  30.623  0.00  0.00             0
ATOM    379    H   1     1      -4.370  12.974  31.306  0.00  0.00             0
ATOM    380    H   1     1      -5.208  14.151  30.688  0.00  0.00             0
ATOM    381    O   1     1     -10.547  -0.268  37.460  0.00  0.00             0
ATOM    382    H   1     1      -9.567  -0.166  37.689  0.00  0.00             0
ATOM    383    H   1     1      -0.474  -0.160  38.382  0.00  0.00             0
ATOM    384    O   1     1     -10.552   1.829  35.620  0.00  0.00             0
ATOM    385    H   1     1     -10.598   1.180  36.508  0.00  0.00             0
ATOM    386    H   1     1       0.685   2.107  35.648  0.00  0.00             0
ATOM    387    O   1     1       0.077   6.392  34.722  0.00  0.00             0
ATOM    388    H   1     1      -9.588   5.801  34.417  0.00  0.00             0
ATOM    389    H   1     1       0.476   7.241  34.923  0.00  0.00             0
ATOM    390    O   1     1      -9.242   9.333  34.857  0.00  0.00             0
ATOM    391    H   1     1      -9.183  10.237  34.383  0.00  0.00             0
ATOM    392    H   1     1       1.196   9.636  35.736  0.00  0.00             0
ATOM    393    O   1     1      -9.108  11.079  37.296  0.00  0.00             0
ATOM    394    H   1     1      -8.341  11.500  36.914  0.00  0.00             0
ATOM    395    H   1     1       1.173  10.887  38.328  0.00  0.00             0
ATOM    396    O   1     1     -11.752  15.661  35.957  0.00  0.00             0
ATOM    397    H   1     1     -11.129  15.314  35.142  0.00  0.00             0
ATOM    398    H   1     1      -0.747  16.312  36.309  0.00  0.00             0
ATOM    399    O   1     1      -8.009   0.544  37.585  0.00  0.00             0
ATOM    400    H   1     1      -7.187   0.046  37.606  0.00  0.00             0
ATOM    401    H   1     1      -7.816   1.402  36.997  0.00  0.00             0
ATOM    402    O   1     1      -7.803   3.012  35.882  0.00  0.00             0
ATOM    403    H   1     1      -7.341   2.890  34.973  0.00  0.00             0
ATOM    404    H   1     1      -7.379   3.689  36.227  0.00  0.00             0
ATOM    405    O   1     1      -6.341   5.481  35.727  0.00  0.00             0
ATOM    406    H   1     1      -6.359   6.163  35.105  0.00  0.00             0
ATOM    407    H   1     1      -5.789   5.958  36.325  0.00  0.00             0
ATOM    408    O   1     1      -4.665   6.721  37.954  0.00  0.00             0
ATOM    409    H   1     1      -4.824   7.726  38.192  0.00  0.00             0
ATOM    410    H   1     1      -3.656   6.592  37.566  0.00  0.00             0
ATOM    411    O   1     1      -4.975  13.064  34.882  0.00  0.00             0
ATOM    412    H   1     1      -4.679  12.750  34.005  0.00  0.00             0
ATOM    413    H   1     1      -4.086  13.501  35.413  0.00  0.00             0
ATOM    414    O   1     1      -5.460  16.883  36.889  0.00  0.00             0
ATOM    415    H   1     1      -5.913  16.548  35.974  0.00  0.00             0
ATOM    416    H   1     1      -4.715  17.541  36.704  0.00  0.00             0
ATOM    417    O   1     1      -3.797   1.092  36.440  0.00  0.00             0
ATOM    418    H   1     1      -3.444   0.593  35.633  0.00  0.00             0
ATOM    419    H   1     1      -3.579   2.004  36.440  0.00  0.00             0
ATOM    420    O   1     1      -2.601   3.577  35.414  0.00  0.00             0
ATOM    421    H   1     1      -1.734   3.191  35.438  0.00  0.00             0
ATOM    422    H   1     1      -2.398   4.394  35.978  0.00  0.00             0
ATOM    423    O   1     1      -2.393   6.436  36.195  0.00  0.00             0
ATOM    424    H   1     1      -1.507   6.316  35.789  0.00  0.00             0
ATOM    425    H   1     1      -2.793   6.297  35.220  0.00  0.00             0
ATOM    426    O   1     1      -3.336   9.744  35.704  0.00  0.00             0
ATOM    427    H   1     1      -3.124   8.851  36.011  0.00  0.00             0
ATOM    428    H   1     1      -2.811  10.618  35.826  0.00  0.00             0
ATOM    429    O   1     1      -1.671  11.567  36.893  0.00  0.00             0
ATOM    430    H   1     1      -0.739  11.644  37.174  0.00  0.00             0
ATOM    431    H   1     1      -2.049  12.338  37.168  0.00  0.00             0
ATOM    432    O   1     1      -3.453  14.140  36.858  0.00  0.00             0
ATOM    433    H   1     1      -2.681  14.890  36.709  0.00  0.00             0
ATOM    434    H   1     1      -4.158  14.715  37.395  0.00  0.00             0
ATOM    435    O   1     1      -4.446   2.631  15.313  0.00  0.00             0
ATOM    436    H   1     1      -3.841   3.463  15.542  0.00  0.00             0
ATOM    437    H   1     1       5.114   2.760  15.800  0.00  0.00             0
ATOM    438    O   1     1      -5.104   4.747  13.652  0.00  0.00             0
ATOM    439    H   1     1      -4.845   3.799  13.802  0.00  0.00             0
ATOM    440    H   1     1       6.018   5.351  13.993  0.00  0.00             0
ATOM    441    O   1     1       7.109   6.799  17.198  0.00  0.00             0
ATOM    442    H   1     1      -3.653   6.044  17.726  0.00  0.00             0
ATOM    443    H   1     1       7.836   6.769  17.708  0.00  0.00             0
ATOM    444    O   1     1      -2.876  10.112  14.576  0.00  0.00             0
ATOM    445    H   1     1      -2.194   9.497  14.301  0.00  0.00             0
ATOM    446    H   1     1       7.758  10.979  14.195  0.00  0.00             0
ATOM    447    O   1     1       4.893  15.591  14.882  0.00  0.00             0
ATOM    448    H   1     1      -4.639  15.165  14.729  0.00  0.00             0
ATOM    449    H   1     1       5.081  16.407  15.178  0.00  0.00             0
ATOM    450    O   1     1      -4.451  18.171  16.194  0.00  0.00             0
ATOM    451    H   1     1      -3.543  17.975  16.633  0.00  0.00             0
ATOM    452    H   1     1       6.218  18.990  15.687  0.00  0.00             0
ATOM    453    O   1     1      -1.999   3.801  16.188  0.00  0.00             0
ATOM    454    H   1     1      -1.141   3.611  16.022  0.00  0.00             0
ATOM    455    H   1     1      -2.123   4.504  15.654  0.00  0.00             0
ATOM    456    O   1     1      -2.720   5.939  14.757  0.00  0.00             0
ATOM    457    H   1     1      -3.182   6.183  15.492  0.00  0.00             0
ATOM    458    H   1     1      -2.079   6.713  14.410  0.00  0.00             0
ATOM    459    O   1     1       2.241   6.704  16.809  0.00  0.00             0
ATOM    460    H   1     1       2.535   7.580  16.548  0.00  0.00             0
ATOM    461    H   1     1       2.434   6.112  16.138  0.00  0.00             0
ATOM    462    O   1     1      -0.525   7.549  14.141  0.00  0.00             0
ATOM    463    H   1     1       0.379   8.090  13.771  0.00  0.00             0
ATOM    464    H   1     1      -0.002   7.267  14.863  0.00  0.00             0
ATOM    465    O   1     1      -2.840  14.353  14.523  0.00  0.00             0
ATOM    466    H   1     1      -2.258  13.851  14.010  0.00  0.00             0
ATOM    467    H   1     1      -2.481  15.142  14.316  0.00  0.00             0
ATOM    468    O   1     1      -0.932  16.535  14.905  0.00  0.00             0
ATOM    469    H   1     1      -0.160  16.936  14.602  0.00  0.00             0
ATOM    470    H   1     1      -0.427  15.883  15.531  0.00  0.00             0
ATOM    471    O   1     1       0.566   0.871  17.669  0.00  0.00             0
ATOM    472    H   1     1       0.797   1.209  16.755  0.00  0.00             0
ATOM    473    H   1     1       0.948   1.573  18.162  0.00  0.00             0
ATOM    474    O   1     1       2.375   4.684  14.571  0.00  0.00             0
ATOM    475    H   1     1       3.313   4.535  14.397  0.00  0.00             0
ATOM    476    H   1     1       1.833   5.203  13.781  0.00  0.00             0
ATOM    477    O   1     1       1.817   8.691  13.602  0.00  0.00             0
ATOM    478    H   1     1       2.531   8.439  13.011  0.00  0.00             0
ATOM    479    H   1     1       2.272   9.129  14.403  0.00  0.00             0
ATOM    480    O   1     1      -1.070  11.915  13.490  0.00  0.00             0
ATOM    481    H   1     1      -0.298  11.778  14.017  0.00  0.00             0
ATOM    482    H   1     1      -0.556  11.789  12.549  0.00  0.00             0
ATOM    483    O   1     1       3.018  13.825  15.545  0.00  0.00             0
ATOM    484    H   1     1       3.722  14.428  15.098  0.00  0.00             0
ATOM    485    H   1     1       2.444  14.345  16.123  0.00  0.00             0
ATOM    486    O   1     1       1.410  17.887  13.681  0.00  0.00             0
ATOM    487    H   1     1       2.328  17.432  13.866  0.00  0.00             0
ATOM    488    H   1     1       1.428  18.549  14.315  0.00  0.00             0
ATOM    489    O   1     1      -6.697  20.627  17.499  0.00  0.00             0
ATOM    490    H   1     1      -5.979  20.327  18.013  0.00  0.00             0
ATOM    491    H   1     1       3.317   3.599  17.979  0.00  0.00             0
ATOM    492    O   1     1      -3.937   4.804  19.325  0.00  0.00             0
ATOM    493    H   1     1      -4.996   5.205  19.159  0.00  0.00             0
ATOM    494    H   1     1       6.248   3.794  19.061  0.00  0.00             0
ATOM    495    O   1     1       5.146   8.258  18.375  0.00  0.00             0
ATOM    496    H   1     1      -4.522   7.757  18.083  0.00  0.00             0
ATOM    497    H   1     1       5.017   8.924  17.624  0.00  0.00             0
ATOM    498    O   1     1      -5.163   9.814  16.369  0.00  0.00             0
ATOM    499    H   1     1      -4.287   9.739  15.896  0.00  0.00             0
ATOM    500    H   1     1       5.155  10.666  16.737  0.00  0.00             0
ATOM    501    O   1     1      -5.138  12.513  17.240  0.00  0.00             0
ATOM    502    H   1     1      -5.824  13.004  16.790  0.00  0.00             0
ATOM    503    H   1     1       5.106  13.074  17.959  0.00  0.00             0
ATOM    504    O   1     1      -7.102  17.659  17.366  0.00  0.00             0
ATOM    505    H   1     1      -6.210  18.108  17.025  0.00  0.00             0
ATOM    506    H   1     1       2.673  18.251  17.861  0.00  0.00             0
ATOM    507    O   1     1       1.159  20.472  19.749  0.00  0.00             0
ATOM    508    H   1     1       1.649  20.599  20.556  0.00  0.00             0
ATOM    509    H   1     1       0.651   3.320  19.474  0.00  0.00             0
ATOM    510    O   1     1       0.388   5.264  19.598  0.00  0.00             0
ATOM    511    H   1     1       0.000   5.539  18.777  0.00  0.00             0
ATOM    512    H   1     1      -0.362   5.535  20.358  0.00  0.00             0
ATOM    513    O   1     1      -0.627   7.143  17.727  0.00  0.00             0
ATOM    514    H   1     1       0.342   7.204  17.250  0.00  0.00             0
ATOM    515    H   1     1      -0.722   7.983  17.871  0.00  0.00             0
ATOM    516    O   1     1      -0.754   9.804  17.723  0.00  0.00             0
ATOM    517    H   1     1       0.204   9.983  17.822  0.00  0.00             0
ATOM    518    H   1     1      -1.135  10.514  17.216  0.00  0.00             0
ATOM    519    O   1     1      -2.620  12.468  16.768  0.00  0.00             0
ATOM    520    H   1     1      -2.710  12.823  16.027  0.00  0.00             0
ATOM    521    H   1     1      -3.648  12.337  16.919  0.00  0.00             0
ATOM    522    O   1     1      -1.884  17.458  17.378  0.00  0.00             0
ATOM    523    H   1     1      -1.829  17.125  16.484  0.00  0.00             0
ATOM    524    H   1     1      -1.035  18.121  17.589  0.00  0.00             0
ATOM    525    O   1     1       4.197  16.409  22.212  0.00  0.00             0
ATOM    526    H   1     1       4.499  17.037  22.813  0.00  0.00             0
ATOM    527    H   1     1       3.208  -1.631  22.390  0.00  0.00             0
ATOM    528    O   1     1       1.638   2.015  15.391  0.00  0.00             0
ATOM    529    H   1     1       1.658   2.902  15.001  0.00  0.00             0
ATOM    530    H   1     1       2.346   2.201  16.057  0.00  0.00             0
ATOM    531    O   1     1       3.618   5.408  18.890  0.00  0.00             0
ATOM    532    H   1     1       3.063   6.013  18.213  0.00  0.00             0
ATOM    533    H   1     1       3.175   5.643  19.659  0.00  0.00             0
ATOM    534    O   1     1       2.652   9.183  16.215  0.00  0.00             0
ATOM    535    H   1     1       3.609   9.408  16.009  0.00  0.00             0
ATOM    536    H   1     1       2.416   9.768  16.955  0.00  0.00             0
ATOM    537    O   1     1       0.563  12.455  15.638  0.00  0.00             0
ATOM    538    H   1     1       0.036  13.112  16.025  0.00  0.00             0
ATOM    539    H   1     1       1.296  12.844  15.870  0.00  0.00             0
ATOM    540    O   1     1       1.250  15.421  17.064  0.00  0.00             0
ATOM    541    H   1     1       1.954  16.293  17.217  0.00  0.00             0
ATOM    542    H   1     1       1.052  15.442  18.133  0.00  0.00             0
ATOM    543    O   1     1      -3.717   0.295  22.932  0.00  0.00             0
ATOM    544    H   1     1      -3.566   1.161  22.358  0.00  0.00             0
ATOM    545    H   1     1       6.699   0.438  23.811  0.00  0.00             0
ATOM    546    O   1     1      -5.951   6.390  23.167  0.00  0.00             0
ATOM    547    H   1     1      -6.778   6.294  23.008  0.00  0.00             0
ATOM    548    H   1     1       4.685   7.139  22.611  0.00  0.00             0
ATOM    549    O   1     1       5.700   7.832  21.178  0.00  0.00             0
ATOM    550    H   1     1      -4.605   8.052  20.345  0.00  0.00             0
ATOM    551    H   1     1       6.041   8.663  21.756  0.00  0.00             0
ATOM    552    O   1     1      -4.199  10.337  22.528  0.00  0.00             0
ATOM    553    H   1     1      -3.491  10.806  22.099  0.00  0.00             0
ATOM    554    H   1     1       5.193  10.741  22.560  0.00  0.00             0
ATOM    555    O   1     1       5.112  14.084  19.564  0.00  0.00             0
ATOM    556    H   1     1      -5.126  14.992  19.468  0.00  0.00             0
ATOM    557    H   1     1       5.585  14.093  20.427  0.00  0.00             0
ATOM    558    O   1     1      -5.445  17.000  19.501  0.00  0.00             0
ATOM    559    H   1     1      -6.052  16.868  18.683  0.00  0.00             0
ATOM    560    H   1     1       4.260  17.139  20.290  0.00  0.00             0
ATOM    561    O   1     1      -4.468   1.763  18.882  0.00  0.00             0
ATOM    562    H   1     1      -3.540   1.693  18.955  0.00  0.00             0
ATOM    563    H   1     1      -4.850   0.864  18.809  0.00  0.00             0
ATOM    564    O   1     1      -1.933   5.401  21.096  0.00  0.00             0
ATOM    565    H   1     1      -2.658   5.343  20.409  0.00  0.00             0
ATOM    566    H   1     1      -1.980   6.159  21.628  0.00  0.00             0
ATOM    567    O   1     1      -1.391   7.969  22.166  0.00  0.00             0
ATOM    568    H   1     1      -1.489   8.538  22.971  0.00  0.00             0
ATOM    569    H   1     1      -1.048   8.491  21.500  0.00  0.00             0
ATOM    570    O   1     1      -0.095   9.661  20.629  0.00  0.00             0
ATOM    571    H   1     1      -0.295   9.729  19.708  0.00  0.00             0
ATOM    572    H   1     1       0.752   9.562  20.504  0.00  0.00             0
ATOM    573    O   1     1      -1.515  13.698  19.313  0.00  0.00             0
ATOM    574    H   1     1      -1.965  12.941  18.852  0.00  0.00             0
ATOM    575    H   1     1      -2.149  14.522  19.165  0.00  0.00             0
ATOM    576    O   1     1      -2.516  16.368  19.762  0.00  0.00             0
ATOM    577    H   1     1      -2.177  16.865  19.018  0.00  0.00             0
ATOM    578    H   1     1      -3.445  16.569  19.828  0.00  0.00             0
ATOM    579    O   1     1       2.464   3.196  21.987  0.00  0.00             0
ATOM    580    H   1     1       3.403   3.141  22.282  0.00  0.00             0
ATOM    581    H   1     1       2.706   4.171  21.825  0.00  0.00             0
ATOM    582    O   1     1       2.247   6.048  21.304  0.00  0.00             0
ATOM    583    H   1     1       1.890   6.569  22.044  0.00  0.00             0
ATOM    584    H   1     1       1.386   5.709  20.993  0.00  0.00             0
ATOM    585    O   1     1       3.111   8.916  20.423  0.00  0.00             0
ATOM    586    H   1     1       3.086   9.127  21.428  0.00  0.00             0
ATOM    587    H   1     1       4.141   8.494  20.169  0.00  0.00             0
ATOM    588    O   1     1       2.077  10.607  18.251  0.00  0.00             0
ATOM    589    H   1     1       2.559   9.915  19.008  0.00  0.00             0
ATOM    590    H   1     1       2.285  11.418  18.739  0.00  0.00             0
ATOM    591    O   1     1       2.785  12.631  19.953  0.00  0.00             0
ATOM    592    H   1     1       3.538  13.267  19.690  0.00  0.00             0
ATOM    593    H   1     1       2.069  13.342  19.950  0.00  0.00             0
ATOM    594    O   1     1       0.884  14.918  19.771  0.00  0.00             0
ATOM    595    H   1     1       0.750  15.802  20.422  0.00  0.00             0
ATOM    596    H   1     1      -0.078  14.718  19.702  0.00  0.00             0
ATOM    597    O   1     1      -6.642  -0.082  25.723  0.00  0.00             0
ATOM    598    H   1     1      -5.625   0.051  25.722  0.00  0.00             0
ATOM    599    H   1     1       3.145   0.618  26.101  0.00  0.00             0
ATOM    600    O   1     1      -7.939   2.135  26.866  0.00  0.00             0
ATOM    601    H   1     1      -7.291   3.100  26.603  0.00  0.00             0
ATOM    602    H   1     1       2.781   1.759  27.712  0.00  0.00             0
ATOM    603    O   1     1       2.655   9.362  23.440  0.00  0.00             0
ATOM    604    H   1     1      -6.846   9.096  23.990  0.00  0.00             0
ATOM    605    H   1     1       2.804  10.157  22.980  0.00  0.00             0
ATOM    606    O   1     1      -4.956  13.868  24.844  0.00  0.00             0
ATOM    607    H   1     1      -4.484  13.354  25.461  0.00  0.00             0
ATOM    608    H   1     1       5.461  13.621  24.029  0.00  0.00             0
ATOM    609    O   1     1       6.064  14.257  21.979  0.00  0.00             0
ATOM    610    H   1     1      -4.791  14.978  21.985  0.00  0.00             0
ATOM    611    H   1     1       6.887  14.433  22.295  0.00  0.00             0
ATOM    612    O   1     1      -8.951  16.513  25.619  0.00  0.00             0
ATOM    613    H   1     1      -8.795  15.629  25.940  0.00  0.00             0
ATOM    614    H   1     1       2.316  16.745  25.340  0.00  0.00             0
ATOM    615    O   1     1      -2.504   3.015  22.306  0.00  0.00             0
ATOM    616    H   1     1      -1.727   2.695  22.937  0.00  0.00             0
ATOM    617    H   1     1      -2.284   3.869  21.767  0.00  0.00             0
ATOM    618    O   1     1      -3.615   4.907  24.008  0.00  0.00             0
ATOM    619    H   1     1      -3.087   4.618  23.378  0.00  0.00             0
ATOM    620    H   1     1      -4.598   4.911  23.746  0.00  0.00             0
ATOM    621    O   1     1      -5.521   9.088  25.456  0.00  0.00             0
ATOM    622    H   1     1      -5.074   9.763  25.491  0.00  0.00             0
ATOM    623    H   1     1      -4.832   8.435  25.298  0.00  0.00             0
ATOM    624    O   1     1      -1.774  11.751  21.372  0.00  0.00             0
ATOM    625    H   1     1      -1.715  12.445  20.775  0.00  0.00             0
ATOM    626    H   1     1      -1.212  11.198  21.125  0.00  0.00             0
ATOM    627    O   1     1      -1.959  15.950  22.591  0.00  0.00             0
ATOM    628    H   1     1      -2.807  16.542  22.604  0.00  0.00             0
ATOM    629    H   1     1      -1.884  16.069  21.523  0.00  0.00             0
ATOM    630    O   1     1       0.747  18.551  21.433  0.00  0.00             0
ATOM    631    H   1     1       0.768  19.227  20.757  0.00  0.00             0
ATOM    632    H   1     1       0.250  18.732  22.152  0.00  0.00             0
ATOM    633    O   1     1       0.030   2.438  23.386  0.00  0.00             0
ATOM    634    H   1     1       0.845   2.759  23.016  0.00  0.00             0
ATOM    635    H   1     1      -0.137   3.068  24.244  0.00  0.00             0
ATOM    636    O   1     1      -0.151   3.104  25.918  0.00  0.00             0
ATOM    637    H   1     1       0.510   2.406  26.114  0.00  0.00             0
ATOM    638    H   1     1       0.223   3.964  26.130  0.00  0.00             0
ATOM    639    O   1     1       0.928   7.362  23.494  0.00  0.00             0
ATOM    640    H   1     1       1.438   8.258  23.285  0.00  0.00             0
ATOM    641    H   1     1       0.031   7.696  23.135  0.00  0.00             0
ATOM    642    O   1     1       3.857  11.727  22.378  0.00  0.00             0
ATOM    643    H   1     1       3.525  12.045  21.563  0.00  0.00             0
ATOM    644    H   1     1       3.357  12.192  23.185  0.00  0.00             0
ATOM    645    O   1     1       1.873  12.999  23.561  0.00  0.00             0
ATOM    646    H   1     1       1.794  13.232  24.447  0.00  0.00             0
ATOM    647    H   1     1       1.536  13.780  22.986  0.00  0.00             0
ATOM    648    O   1     1       1.567  15.883  22.718  0.00  0.00             0
ATOM    649    H   1     1       1.181  15.788  23.616  0.00  0.00             0
ATOM    650    H   1     1       1.391  16.828  22.350  0.00  0.00             0
ATOM    651    O   1     1      -8.426  16.706  30.022  0.00  0.00             0
ATOM    652    H   1     1      -7.837  16.040  30.621  0.00  0.00             0
ATOM    653    H   1     1       2.556  -0.679  29.735  0.00  0.00             0
ATOM    654    O   1     1      -6.936   1.025  29.398  0.00  0.00             0
ATOM    655    H   1     1      -5.956   0.776  29.777  0.00  0.00             0
ATOM    656    H   1     1       2.957   1.899  29.880  0.00  0.00             0
ATOM    657    O   1     1       3.078   9.150  27.457  0.00  0.00             0
ATOM    658    H   1     1      -6.670   8.964  26.710  0.00  0.00             0
ATOM    659    H   1     1       3.687   9.397  28.077  0.00  0.00             0
ATOM    660    O   1     1      -4.444  11.757  26.882  0.00  0.00             0
ATOM    661    H   1     1      -4.081  12.573  27.381  0.00  0.00             0
ATOM    662    H   1     1       6.309  10.908  27.138  0.00  0.00             0
ATOM    663    O   1     1       1.774  13.906  26.322  0.00  0.00             0
ATOM    664    H   1     1      -7.571  14.008  26.751  0.00  0.00             0
ATOM    665    H   1     1       1.505  13.016  26.784  0.00  0.00             0
ATOM    666    O   1     1     -10.223  17.581  28.149  0.00  0.00             0
ATOM    667    H   1     1     -10.057  17.201  27.207  0.00  0.00             0
ATOM    668    H   1     1       0.949  17.088  28.571  0.00  0.00             0
ATOM    669    O   1     1      -3.748  20.505  28.823  0.00  0.00             0
ATOM    670    H   1     1      -2.802  20.379  28.611  0.00  0.00             0
ATOM    671    H   1     1      -4.097   3.011  27.926  0.00  0.00             0
ATOM    672    O   1     1      -4.181   3.479  26.208  0.00  0.00             0
ATOM    673    H   1     1      -5.028   3.906  26.226  0.00  0.00             0
ATOM    674    H   1     1      -3.832   3.960  25.514  0.00  0.00             0
ATOM    675    O   1     1      -3.430   7.171  25.610  0.00  0.00             0
ATOM    676    H   1     1      -3.410   6.472  25.035  0.00  0.00             0
ATOM    677    H   1     1      -2.844   7.722  25.042  0.00  0.00             0
ATOM    678    O   1     1      -2.244   9.561  24.303  0.00  0.00             0
ATOM    679    H   1     1      -1.386   9.984  24.506  0.00  0.00             0
ATOM    680    H   1     1      -2.907  10.200  23.874  0.00  0.00             0
ATOM    681    O   1     1      -6.145  15.206  26.944  0.00  0.00             0
ATOM    682    H   1     1      -5.828  14.864  26.080  0.00  0.00             0
ATOM    683    H   1     1      -6.252  16.131  26.828  0.00  0.00             0
ATOM    684    O   1     1      -3.863  18.393  25.684  0.00  0.00             0
ATOM    685    H   1     1      -3.097  17.834  26.051  0.00  0.00             0
ATOM    686    H   1     1      -3.488  19.281  25.890  0.00  0.00             0
ATOM    687    O   1     1      -1.046  19.829  28.383  0.00  0.00             0
ATOM    688    H   1     1      -0.631  18.965  28.316  0.00  0.00             0
ATOM    689    H   1     1      -0.931   2.125  27.471  0.00  0.00             0
ATOM    690    O   1     1       1.246   5.469  25.489  0.00  0.00             0
ATOM    691    H   1     1       1.357   5.977  24.722  0.00  0.00             0
ATOM    692    H   1     1       1.423   6.028  26.271  0.00  0.00             0
ATOM    693    O   1     1       1.549   7.018  27.606  0.00  0.00             0
ATOM    694    H   1     1       1.916   7.874  27.664  0.00  0.00             0
ATOM    695    H   1     1       0.745   6.996  28.243  0.00  0.00             0
ATOM    696    O   1     1      -0.106  11.233  24.949  0.00  0.00             0
ATOM    697    H   1     1       0.495  11.298  24.130  0.00  0.00             0
ATOM    698    H   1     1      -0.718  12.097  24.963  0.00  0.00             0
ATOM    699    O   1     1      -1.321  13.805  25.024  0.00  0.00             0
ATOM    700    H   1     1      -1.713  14.428  25.580  0.00  0.00             0
ATOM    701    H   1     1      -1.238  14.144  24.096  0.00  0.00             0
ATOM    702    O   1     1      -2.154  16.096  26.994  0.00  0.00             0
ATOM    703    H   1     1      -1.405  16.120  27.491  0.00  0.00             0
ATOM    704    H   1     1      -2.725  15.626  27.551  0.00  0.00             0
ATOM    705   Al   1     1       5.680  12.836   7.728  0.00  0.00             0
ATOM    706   Al   1     1       3.230   8.539   7.690  0.00  0.00             0
ATOM    707   Al   1     1       3.214  14.532   7.761  0.00  0.00             0
ATOM    708   Al   1     1       5.662   9.980   7.857  0.00  0.00             0
ATOM    709   Si   1     1       1.502  14.388  10.596  0.00  0.00             0
ATOM    710   Si   1     1       3.873   9.711  10.477  0.00  0.00             0
ATOM    711   Si   1     1       4.147  15.850  10.631  0.00  0.00             0
ATOM    712   Si   1     1       6.380  11.378  10.644  0.00  0.00             0
ATOM    713    O   1     1       6.770  14.217   9.063  0.00  0.00             0
ATOM    714    O   1     1       4.091   9.676   8.876  0.00  0.00             0
ATOM    715    O   1     1       6.195  11.379   9.030  0.00  0.00             0
ATOM    716    O   1     1       3.924  15.950   8.867  0.00  0.00             0
ATOM    717    O   1     1       6.431  12.821  11.067  0.00  0.00             0
ATOM    718    O   1     1       4.056  17.440  10.978  0.00  0.00             0
ATOM    719    O   1     1       5.413  15.206  10.859  0.00  0.00             0
ATOM    720    O   1     1       2.801  10.786  10.732  0.00  0.00             0
ATOM    721    O   1     1       5.163  10.424  11.154  0.00  0.00             0
ATOM    722    O   1     1       2.760  15.107  11.093  0.00  0.00             0
ATOM    723    O   1     1       6.482   8.630   8.866  0.00  0.00             0
ATOM    724    O   1     1       4.124  13.308   8.827  0.00  0.00             0
ATOM    725    O   1     1       2.556  15.885   6.728  0.00  0.00             0
ATOM    726    O   1     1       4.812  11.492   6.859  0.00  0.00             0
ATOM    727    O   1     1       7.451  12.927   6.909  0.00  0.00             0
ATOM    728    O   1     1       4.761   8.797   6.572  0.00  0.00             0
ATOM    729    O   1     1       7.204   9.921   6.735  0.00  0.00             0
ATOM    730    O   1     1       5.107  14.412   6.618  0.00  0.00             0
ATOM    731    H   1     1       6.018  16.705   8.674  0.00  0.00             0
ATOM    732    H   1     1       3.773  12.862   9.837  0.00  0.00             0
ATOM    733    H   1     1       6.614  15.690   6.720  0.00  0.00             0
ATOM    734    H   1     1       3.901  11.172   6.890  0.00  0.00             0
ATOM    735    H   1     1       7.854  12.037   7.128  0.00  0.00             0
ATOM    736    H   1     1       5.389  17.415   5.815  0.00  0.00             0
ATOM    737    H   1     1       5.370  14.210   5.719  0.00  0.00             0
ATOM    738    H   1     1       6.984  10.579   6.243  0.00  0.00             0
ATOM    739   Al   1     1       7.514  12.838   0.732  0.00  0.00             0
ATOM    740   Al   1     1       4.967   8.388   0.370  0.00  0.00             0
ATOM    741   Al   1     1       4.904  14.388   0.614  0.00  0.00             0
ATOM    742   Al   1     1       7.500   9.895   0.624  0.00  0.00             0
ATOM    743   Si   1     1       3.186  14.313   3.457  0.00  0.00             0
ATOM    744   Si   1     1       5.742   9.865   3.402  0.00  0.00             0
ATOM    745   Si   1     1       5.797  15.750   3.324  0.00  0.00             0
ATOM    746   Si   1     1       8.306  11.363   3.381  0.00  0.00             0
ATOM    747    O   1     1       8.548  14.286   1.752  0.00  0.00             0
ATOM    748    O   1     1       5.952   9.865   1.767  0.00  0.00             0
ATOM    749    O   1     1       8.270  11.512   1.789  0.00  0.00             0
ATOM    750    O   1     1       5.539  15.829   1.758  0.00  0.00             0
ATOM    751    O   1     1       8.363  12.834   3.785  0.00  0.00             0
ATOM    752    O   1     1       5.728  17.268   3.748  0.00  0.00             0
ATOM    753    O   1     1       7.138  15.056   3.674  0.00  0.00             0
ATOM    754    O   1     1       4.445  10.623   3.672  0.00  0.00             0
ATOM    755    O   1     1       7.051  10.561   3.920  0.00  0.00             0
ATOM    756    O   1     1       4.497  14.944   3.821  0.00  0.00             0
ATOM    757    O   1     1       8.424   8.539   1.749  0.00  0.00             0
ATOM    758    O   1     1       5.920  12.992   1.637  0.00  0.00             0
ATOM    759    O   1     1       4.235  15.863  -0.509  0.00  0.00             0
ATOM    760    O   1     1       6.844  11.438  -0.427  0.00  0.00             0
ATOM    761    O   1     1       9.150  13.039  -0.483  0.00  0.00             0
ATOM    762    O   1     1       6.603   8.552  -0.425  0.00  0.00             0
ATOM    763    O   1     1       9.072   9.754  -0.444  0.00  0.00             0
ATOM    764    O   1     1       6.709  14.352  -0.389  0.00  0.00             0
ATOM    765    H   1     1       8.062  16.544   1.354  0.00  0.00             0
ATOM    766    H   1     1       5.289  12.422   1.855  0.00  0.00             0
ATOM    767    H   1     1       8.778  15.757  -1.309  0.00  0.00             0
ATOM    768    H   1     1       6.754  11.559  -1.428  0.00  0.00             0
ATOM    769    H   1     1       8.998  12.669  -1.401  0.00  0.00             0
ATOM    770    H   1     1       6.691  17.750  -1.564  0.00  0.00             0
ATOM    771    H   1     1       6.814  15.427  -0.478  0.00  0.00             0
ATOM    772    H   1     1       9.625  10.564  -0.512  0.00  0.00             0
ATOM    773   Al   1     1       5.709   4.227   7.694  0.00  0.00             0
ATOM    774   Al   1     1       3.226  -0.402   7.784  0.00  0.00             0
ATOM    775   Al   1     1       3.087   5.590   7.788  0.00  0.00             0
ATOM    776   Al   1     1       5.757   1.202   7.651  0.00  0.00             0
ATOM    777   Si   1     1       1.360   5.334  10.470  0.00  0.00             0
ATOM    778   Si   1     1       3.984   0.992  10.514  0.00  0.00             0
ATOM    779   Si   1     1       3.874   6.834  10.555  0.00  0.00             0
ATOM    780   Si   1     1       6.538   2.488  10.543  0.00  0.00             0
ATOM    781    O   1     1       6.784   5.309   8.890  0.00  0.00             0
ATOM    782    O   1     1       4.048   0.933   8.907  0.00  0.00             0
ATOM    783    O   1     1       6.347   2.585   8.888  0.00  0.00             0
ATOM    784    O   1     1       3.724   6.928   8.897  0.00  0.00             0
ATOM    785    O   1     1       6.540   3.995  10.964  0.00  0.00             0
ATOM    786    O   1     1       3.629   8.277  11.090  0.00  0.00             0
ATOM    787    O   1     1       5.291   6.300  10.691  0.00  0.00             0
ATOM    788    O   1     1       2.683   1.735  10.846  0.00  0.00             0
ATOM    789    O   1     1       5.200   1.833  11.012  0.00  0.00             0
ATOM    790    O   1     1       2.690   5.972  10.946  0.00  0.00             0
ATOM    791    O   1     1       6.677  -0.344   8.834  0.00  0.00             0
ATOM    792    O   1     1       4.066   4.200   8.692  0.00  0.00             0
ATOM    793    O   1     1       2.341   7.268   6.640  0.00  0.00             0
ATOM    794    O   1     1       4.772   2.572   6.686  0.00  0.00             0
ATOM    795    O   1     1       7.249   4.202   6.681  0.00  0.00             0
ATOM    796    O   1     1       4.955  -0.196   6.700  0.00  0.00             0
ATOM    797    O   1     1       7.490   1.052   6.798  0.00  0.00             0
ATOM    798    O   1     1       4.746   5.515   6.584  0.00  0.00             0
ATOM    799    H   1     1       6.097   7.929   9.492  0.00  0.00             0
ATOM    800    H   1     1       3.497   3.390   8.697  0.00  0.00             0
ATOM    801    H   1     1       6.450   7.267   6.612  0.00  0.00             0
ATOM    802    H   1     1       3.940   2.661   6.709  0.00  0.00             0
ATOM    803    H   1     1       7.883   3.405   6.651  0.00  0.00             0
ATOM    804    H   1     1       4.903   8.458   5.612  0.00  0.00             0
ATOM    805    H   1     1       4.582   6.008   5.706  0.00  0.00             0
ATOM    806    H   1     1       7.427   0.615   6.004  0.00  0.00             0
ATOM    807   Al   1     1       7.588   3.898   0.572  0.00  0.00             0
ATOM    808   Al   1     1       4.832  -0.428   0.355  0.00  0.00             0
ATOM    809   Al   1     1       4.882   5.593   0.226  0.00  0.00             0
ATOM    810   Al   1     1       7.479   1.061   0.475  0.00  0.00             0
ATOM    811   Si   1     1       3.278   5.366   3.085  0.00  0.00             0
ATOM    812   Si   1     1       5.744   0.804   3.173  0.00  0.00             0
ATOM    813   Si   1     1       5.793   6.820   3.145  0.00  0.00             0
ATOM    814   Si   1     1       8.266   2.474   3.218  0.00  0.00             0
ATOM    815    O   1     1       8.680   5.136   1.598  0.00  0.00             0
ATOM    816    O   1     1       5.867   0.629   1.638  0.00  0.00             0
ATOM    817    O   1     1       8.172   2.431   1.678  0.00  0.00             0
ATOM    818    O   1     1       5.631   6.937   1.535  0.00  0.00             0
ATOM    819    O   1     1       8.264   3.950   3.753  0.00  0.00             0
ATOM    820    O   1     1       5.624   8.328   3.754  0.00  0.00             0
ATOM    821    O   1     1       7.129   6.218   3.548  0.00  0.00             0
ATOM    822    O   1     1       4.486   1.557   3.440  0.00  0.00             0
ATOM    823    O   1     1       7.064   1.583   3.698  0.00  0.00             0
ATOM    824    O   1     1       4.537   6.039   3.724  0.00  0.00             0
ATOM    825    O   1     1       8.318  -0.429   1.480  0.00  0.00             0
ATOM    826    O   1     1       5.987   4.114   1.754  0.00  0.00             0
ATOM    827    O   1     1       4.242   7.033  -0.894  0.00  0.00             0
ATOM    828    O   1     1       6.890   2.580  -0.608  0.00  0.00             0
ATOM    829    O   1     1       9.073   4.178  -0.763  0.00  0.00             0
ATOM    830    O   1     1       6.395  -0.337  -0.712  0.00  0.00             0
ATOM    831    O   1     1       9.077   0.938  -0.621  0.00  0.00             0
ATOM    832    O   1     1       6.553   5.410  -0.439  0.00  0.00             0
ATOM    833    H   1     1       7.839   7.984   2.320  0.00  0.00             0
ATOM    834    H   1     1       5.382   4.141   2.566  0.00  0.00             0
ATOM    835    H   1     1       9.199   6.880  -1.431  0.00  0.00             0
ATOM    836    H   1     1       6.012   2.492  -1.095  0.00  0.00             0
ATOM    837    H   1     1       8.679   4.105  -1.609  0.00  0.00             0
ATOM    838    H   1     1       7.491   8.114  -0.815  0.00  0.00             0
ATOM    839    H   1     1       7.243   6.053  -0.690  0.00  0.00             0
ATOM    840    H   1     1       9.188   1.812  -1.109  0.00  0.00             0
ATOM    841   Al   1     1       0.667  12.979   7.796  0.00  0.00             0
ATOM    842   Al   1     1      -1.977   8.581   7.858  0.00  0.00             0
ATOM    843   Al   1     1      -1.953  14.368   7.765  0.00  0.00             0
ATOM    844   Al   1     1       0.633  10.045   7.745  0.00  0.00             0
ATOM    845   Si   1     1      -3.679  14.330  10.555  0.00  0.00             0
ATOM    846   Si   1     1      -1.197   9.970  10.648  0.00  0.00             0
ATOM    847   Si   1     1      -1.148  15.820  10.622  0.00  0.00             0
ATOM    848   Si   1     1       1.353  11.433  10.526  0.00  0.00             0
ATOM    849    O   1     1       1.680  14.177   9.014  0.00  0.00             0
ATOM    850    O   1     1      -1.097   9.856   9.064  0.00  0.00             0
ATOM    851    O   1     1       1.247  11.373   8.913  0.00  0.00             0
ATOM    852    O   1     1      -1.337  15.760   8.982  0.00  0.00             0
ATOM    853    O   1     1       1.343  12.911  11.022  0.00  0.00             0
ATOM    854    O   1     1      -1.291  17.372  11.080  0.00  0.00             0
ATOM    855    O   1     1       0.291  15.289  10.878  0.00  0.00             0
ATOM    856    O   1     1      -2.515  10.733  10.859  0.00  0.00             0
ATOM    857    O   1     1       0.064  10.723  11.160  0.00  0.00             0
ATOM    858    O   1     1      -2.346  14.895  11.145  0.00  0.00             0
ATOM    859    O   1     1       1.279   8.562   8.904  0.00  0.00             0
ATOM    860    O   1     1      -0.952  13.113   8.937  0.00  0.00             0
ATOM    861    O   1     1       7.632  15.862   6.834  0.00  0.00             0
ATOM    862    O   1     1      -0.118  11.523   6.762  0.00  0.00             0
ATOM    863    O   1     1       2.393  13.133   6.704  0.00  0.00             0
ATOM    864    O   1     1      -0.544   8.756   6.661  0.00  0.00             0
ATOM    865    O   1     1       2.230   9.974   6.832  0.00  0.00             0
ATOM    866    O   1     1      -0.339  14.198   6.585  0.00  0.00             0
ATOM    867    H   1     1       1.264  16.969   9.422  0.00  0.00             0
ATOM    868    H   1     1      -0.704  12.790   9.759  0.00  0.00             0
ATOM    869    H   1     1       1.818  16.369   6.343  0.00  0.00             0
ATOM    870    H   1     1      -0.946  11.609   6.325  0.00  0.00             0
ATOM    871    H   1     1       2.834  12.850   5.948  0.00  0.00             0
ATOM    872    H   1     1      -0.328  16.961   5.827  0.00  0.00             0
ATOM    873    H   1     1       0.053  14.608   5.749  0.00  0.00             0
ATOM    874    H   1     1       2.468  10.001   5.981  0.00  0.00             0
ATOM    875   Al   1     1       2.363  12.917   0.568  0.00  0.00             0
ATOM    876   Al   1     1      -0.206   8.366   0.632  0.00  0.00             0
ATOM    877   Al   1     1      -0.219  14.464   0.439  0.00  0.00             0
ATOM    878   Al   1     1       2.322   9.932   0.586  0.00  0.00             0
ATOM    879   Si   1     1      -1.867  14.355   3.360  0.00  0.00             0
ATOM    880   Si   1     1       0.650   9.769   3.436  0.00  0.00             0
ATOM    881   Si   1     1       0.656  15.886   3.104  0.00  0.00             0
ATOM    882   Si   1     1       3.111  11.387   3.473  0.00  0.00             0
ATOM    883    O   1     1       3.310  14.055   1.717  0.00  0.00             0
ATOM    884    O   1     1       0.754   9.708   1.854  0.00  0.00             0
ATOM    885    O   1     1       2.937  11.353   1.794  0.00  0.00             0
ATOM    886    O   1     1       0.517  15.839   1.658  0.00  0.00             0
ATOM    887    O   1     1       3.080  12.762   3.920  0.00  0.00             0
ATOM    888    O   1     1       0.631  17.312   3.627  0.00  0.00             0
ATOM    889    O   1     1       1.985  15.211   3.644  0.00  0.00             0
ATOM    890    O   1     1      -0.704  10.554   3.732  0.00  0.00             0
ATOM    891    O   1     1       1.866  10.555   3.969  0.00  0.00             0
ATOM    892    O   1     1      -0.587  15.131   3.710  0.00  0.00             0
ATOM    893    O   1     1       3.342   8.487   1.665  0.00  0.00             0
ATOM    894    O   1     1       0.654  13.005   1.586  0.00  0.00             0
ATOM    895    O   1     1       9.425  15.899  -0.527  0.00  0.00             0
ATOM    896    O   1     1       1.647  11.270  -0.420  0.00  0.00             0
ATOM    897    O   1     1       4.095  13.124  -0.672  0.00  0.00             0
ATOM    898    O   1     1       1.358   8.609  -0.401  0.00  0.00             0
ATOM    899    O   1     1       4.049   9.825  -0.412  0.00  0.00             0
ATOM    900    O   1     1       1.667  14.408  -0.495  0.00  0.00             0
ATOM    901    H   1     1       2.674  16.738   1.701  0.00  0.00             0
ATOM    902    H   1     1       0.163  12.264   1.941  0.00  0.00             0
ATOM    903    H   1     1       4.448  15.762  -1.569  0.00  0.00             0
ATOM    904    H   1     1       1.289  11.826  -1.192  0.00  0.00             0
ATOM    905    H   1     1       4.447  12.227  -0.680  0.00  0.00             0
ATOM    906    H   1     1       1.621  16.919  -1.087  0.00  0.00             0
ATOM    907    H   1     1       2.322  15.031  -0.285  0.00  0.00             0
ATOM    908    H   1     1       4.740  10.487  -0.639  0.00  0.00             0
ATOM    909   Al   1     1       0.557   3.878   7.621  0.00  0.00             0
ATOM    910   Al   1     1      -1.969  -0.652   7.836  0.00  0.00             0
ATOM    911   Al   1     1      -2.104   5.554   7.627  0.00  0.00             0
ATOM    912   Al   1     1       0.612   0.967   7.782  0.00  0.00             0
ATOM    913   Si   1     1      -3.732   5.469  10.489  0.00  0.00             0
ATOM    914   Si   1     1      -1.165   0.895  10.594  0.00  0.00             0
ATOM    915   Si   1     1      -1.239   6.927  10.525  0.00  0.00             0
ATOM    916   Si   1     1       1.295   2.381  10.498  0.00  0.00             0
ATOM    917    O   1     1       1.537   5.337   8.807  0.00  0.00             0
ATOM    918    O   1     1      -0.965   0.716   8.904  0.00  0.00             0
ATOM    919    O   1     1       1.098   2.373   8.892  0.00  0.00             0
ATOM    920    O   1     1      -1.325   7.156   8.917  0.00  0.00             0
ATOM    921    O   1     1       1.248   3.849  10.982  0.00  0.00             0
ATOM    922    O   1     1      -1.160   8.397  11.124  0.00  0.00             0
ATOM    923    O   1     1       0.187   6.217  10.823  0.00  0.00             0
ATOM    924    O   1     1      -2.438   1.799  10.819  0.00  0.00             0
ATOM    925    O   1     1       0.118   1.564  11.106  0.00  0.00             0
ATOM    926    O   1     1      -2.413   6.113  10.979  0.00  0.00             0
ATOM    927    O   1     1       1.584  -0.346   8.657  0.00  0.00             0
ATOM    928    O   1     1      -1.097   3.952   8.854  0.00  0.00             0
ATOM    929    O   1     1       7.508   7.152   6.790  0.00  0.00             0
ATOM    930    O   1     1      -0.116   2.400   6.607  0.00  0.00             0
ATOM    931    O   1     1       2.162   4.259   6.613  0.00  0.00             0
ATOM    932    O   1     1      -0.390  -0.382   6.582  0.00  0.00             0
ATOM    933    O   1     1       2.365   0.842   6.515  0.00  0.00             0
ATOM    934    O   1     1      -0.470   5.181   6.558  0.00  0.00             0
ATOM    935    H   1     1       0.655   7.850   8.838  0.00  0.00             0
ATOM    936    H   1     1      -1.743   3.264   9.349  0.00  0.00             0
ATOM    937    H   1     1       1.496   6.749   6.631  0.00  0.00             0
ATOM    938    H   1     1      -1.096   2.001   6.619  0.00  0.00             0
ATOM    939    H   1     1       2.541   3.886   5.864  0.00  0.00             0
ATOM    940    H   1     1      -0.070   8.500   5.738  0.00  0.00             0
ATOM    941    H   1     1      -0.519   5.709   5.598  0.00  0.00             0
ATOM    942    H   1     1       2.464   1.297   5.706  0.00  0.00             0
ATOM    943   Al   1     1       2.320   3.931   0.457  0.00  0.00             0
ATOM    944   Al   1     1      -0.249  -0.421   0.278  0.00  0.00             0
ATOM    945   Al   1     1      -0.181   5.435   0.605  0.00  0.00             0
ATOM    946   Al   1     1       2.287   1.065   0.418  0.00  0.00             0
ATOM    947   Si   1     1      -1.906   5.314   3.217  0.00  0.00             0
ATOM    948   Si   1     1       0.607   0.972   3.213  0.00  0.00             0
ATOM    949   Si   1     1       0.561   6.879   3.365  0.00  0.00             0
ATOM    950   Si   1     1       3.021   2.331   3.249  0.00  0.00             0
ATOM    951    O   1     1       3.401   5.210   1.548  0.00  0.00             0
ATOM    952    O   1     1       0.589   0.966   1.513  0.00  0.00             0
ATOM    953    O   1     1       2.906   2.445   1.577  0.00  0.00             0
ATOM    954    O   1     1       0.362   6.938   1.670  0.00  0.00             0
ATOM    955    O   1     1       3.254   3.807   3.647  0.00  0.00             0
ATOM    956    O   1     1       0.532   8.298   3.981  0.00  0.00             0
ATOM    957    O   1     1       1.970   6.157   3.406  0.00  0.00             0
ATOM    958    O   1     1      -0.733   1.685   3.579  0.00  0.00             0
ATOM    959    O   1     1       1.870   1.679   3.813  0.00  0.00             0
ATOM    960    O   1     1      -0.607   5.957   3.821  0.00  0.00             0
ATOM    961    O   1     1       3.139  -0.401   1.403  0.00  0.00             0
ATOM    962    O   1     1       0.693   3.960   1.532  0.00  0.00             0
ATOM    963    O   1     1       9.353   6.993  -0.439  0.00  0.00             0
ATOM    964    O   1     1       1.464   2.460  -0.515  0.00  0.00             0
ATOM    965    O   1     1       3.960   4.216  -0.782  0.00  0.00             0
ATOM    966    O   1     1       1.343  -0.230  -0.543  0.00  0.00             0
ATOM    967    O   1     1       3.878   0.919  -0.715  0.00  0.00             0
ATOM    968    O   1     1       1.473   5.384  -0.390  0.00  0.00             0
ATOM    969    H   1     1       2.919   8.098   2.286  0.00  0.00             0
ATOM    970    H   1     1       0.346   3.105   1.667  0.00  0.00             0
ATOM    971    H   1     1       4.118   7.047  -1.810  0.00  0.00             0
ATOM    972    H   1     1       0.606   2.509  -0.993  0.00  0.00             0
ATOM    973    H   1     1       4.081   3.678  -1.563  0.00  0.00             0
ATOM    974    H   1     1       1.942   8.330  -1.071  0.00  0.00             0
ATOM    975    H   1     1       2.158   5.872  -0.812  0.00  0.00             0
ATOM    976    H   1     1       4.213   1.098  -1.627  0.00  0.00             0
END
