# Supplementary material for: Competing Nuclear Quantum Effects and Hydrogen-Bond Jumps in Hydrated Kaolinite
Source: J Phys Chem Lett. 2023 Feb 6;14(6):1542–7. doi: 10.1021/acs.jpclett.2c03896 (PMC9940297; doi:10.1021/acs.jpclett.2c03896)
Supplement: Supplementary file 1 — jz2c03896_si_001.zip [file jz2c03896_si_001.zip › Clay_NQEs_HBond_Jumps_SI/silica-surface/QM/equil-2/init.04.pdb]

TITLE     Step:       20000  Bead:       4 positions{angstrom}  cell{angstrom}
CRYST1   10.307   17.884   76.812  91.93 105.05  89.80 P 1           1
ATOM      1   Al   1     1      -8.996   1.831  43.563  0.00  0.00             0
ATOM      2   Al   1     1      -6.430   6.284  43.496  0.00  0.00             0
ATOM      3   Al   1     1      -6.319   0.338  43.249  0.00  0.00             0
ATOM      4   Al   1     1      -8.960   4.838  43.439  0.00  0.00             0
ATOM      5   Si   1     1      -4.697   0.514  40.536  0.00  0.00             0
ATOM      6   Si   1     1      -7.288   4.945  40.777  0.00  0.00             0
ATOM      7   Si   1     1      -7.207  -1.080  40.581  0.00  0.00             0
ATOM      8   Si   1     1      -9.782   3.332  40.722  0.00  0.00             0
ATOM      9    O   1     1      -9.998   0.381  42.270  0.00  0.00             0
ATOM     10    O   1     1      -7.387   5.097  42.359  0.00  0.00             0
ATOM     11    O   1     1      -9.680   3.160  42.365  0.00  0.00             0
ATOM     12    O   1     1      -7.067  -1.202  42.139  0.00  0.00             0
ATOM     13    O   1     1      -9.800   1.885  40.225  0.00  0.00             0
ATOM     14    O   1     1      -7.210  -2.626  40.095  0.00  0.00             0
ATOM     15    O   1     1      -8.619  -0.423  40.257  0.00  0.00             0
ATOM     16    O   1     1      -6.038   4.118  40.368  0.00  0.00             0
ATOM     17    O   1     1      -8.586   4.199  40.230  0.00  0.00             0
ATOM     18    O   1     1      -6.001  -0.248  40.062  0.00  0.00             0
ATOM     19    O   1     1      -9.988   6.005  42.463  0.00  0.00             0
ATOM     20    O   1     1      -7.356   1.608  42.197  0.00  0.00             0
ATOM     21    O   1     1      -5.690  -1.344  44.257  0.00  0.00             0
ATOM     22    O   1     1      -8.061   3.358  44.494  0.00  0.00             0
ATOM     23    O   1     1     -10.565   1.579  44.510  0.00  0.00             0
ATOM     24    O   1     1      -8.144   6.050  44.624  0.00  0.00             0
ATOM     25    O   1     1     -10.670   5.034  44.679  0.00  0.00             0
ATOM     26    O   1     1      -8.083   0.366  44.437  0.00  0.00             0
ATOM     27    H   1     1      -9.567  -1.982  42.575  0.00  0.00             0
ATOM     28    H   1     1      -7.225   2.364  41.500  0.00  0.00             0
ATOM     29    H   1     1     -10.320  -1.824  44.973  0.00  0.00             0
ATOM     30    H   1     1      -7.120   3.422  44.387  0.00  0.00             0
ATOM     31    H   1     1     -10.901   1.677  45.444  0.00  0.00             0
ATOM     32    H   1     1      -7.975  -2.540  45.385  0.00  0.00             0
ATOM     33    H   1     1      -8.247  -0.634  44.785  0.00  0.00             0
ATOM     34    H   1     1     -10.592   4.492  45.531  0.00  0.00             0
ATOM     35   Al   1     1     -11.004   1.643  50.878  0.00  0.00             0
ATOM     36   Al   1     1      -8.233   5.921  50.837  0.00  0.00             0
ATOM     37   Al   1     1      -8.354   0.186  50.715  0.00  0.00             0
ATOM     38   Al   1     1     -10.871   4.731  50.779  0.00  0.00             0
ATOM     39   Si   1     1      -6.420   0.185  47.966  0.00  0.00             0
ATOM     40   Si   1     1      -9.117   4.668  48.151  0.00  0.00             0
ATOM     41   Si   1     1      -9.103  -1.250  47.978  0.00  0.00             0
ATOM     42   Si   1     1     -11.671   3.227  48.064  0.00  0.00             0
ATOM     43    O   1     1     -11.752   0.393  49.660  0.00  0.00             0
ATOM     44    O   1     1      -9.195   4.871  49.697  0.00  0.00             0
ATOM     45    O   1     1     -11.451   3.223  49.776  0.00  0.00             0
ATOM     46    O   1     1      -8.932  -1.309  49.635  0.00  0.00             0
ATOM     47    O   1     1     -11.612   1.781  47.530  0.00  0.00             0
ATOM     48    O   1     1      -9.298  -2.743  47.587  0.00  0.00             0
ATOM     49    O   1     1     -10.330  -0.539  47.638  0.00  0.00             0
ATOM     50    O   1     1      -8.014   3.688  47.844  0.00  0.00             0
ATOM     51    O   1     1     -10.537   4.141  47.663  0.00  0.00             0
ATOM     52    O   1     1      -7.813  -0.511  47.453  0.00  0.00             0
ATOM     53    O   1     1     -11.871   6.156  49.786  0.00  0.00             0
ATOM     54    O   1     1      -9.023   1.527  49.536  0.00  0.00             0
ATOM     55    O   1     1      -7.801  -1.549  51.909  0.00  0.00             0
ATOM     56    O   1     1     -10.058   3.134  52.059  0.00  0.00             0
ATOM     57    O   1     1     -12.523   1.567  51.916  0.00  0.00             0
ATOM     58    O   1     1      -9.869   6.028  51.988  0.00  0.00             0
ATOM     59    O   1     1     -12.468   4.691  51.915  0.00  0.00             0
ATOM     60    O   1     1     -10.028   0.290  51.908  0.00  0.00             0
ATOM     61    H   1     1     -11.542  -2.354  48.991  0.00  0.00             0
ATOM     62    H   1     1      -8.717   2.208  48.895  0.00  0.00             0
ATOM     63    H   1     1     -11.858  -1.237  52.325  0.00  0.00             0
ATOM     64    H   1     1      -9.959   3.384  52.999  0.00  0.00             0
ATOM     65    H   1     1     -13.447   1.721  52.288  0.00  0.00             0
ATOM     66    H   1     1      -9.833  -2.570  52.737  0.00  0.00             0
ATOM     67    H   1     1      -9.867  -0.039  52.882  0.00  0.00             0
ATOM     68    H   1     1     -12.794   3.915  52.489  0.00  0.00             0
ATOM     69   Al   1     1      -8.932  10.663  43.603  0.00  0.00             0
ATOM     70   Al   1     1      -6.539  15.068  43.236  0.00  0.00             0
ATOM     71   Al   1     1      -6.416   9.357  43.381  0.00  0.00             0
ATOM     72   Al   1     1      -9.090  13.554  43.492  0.00  0.00             0
ATOM     73   Si   1     1      -4.571   9.380  40.646  0.00  0.00             0
ATOM     74   Si   1     1      -7.184  13.777  40.619  0.00  0.00             0
ATOM     75   Si   1     1      -7.176   7.905  40.683  0.00  0.00             0
ATOM     76   Si   1     1      -9.695  12.301  40.673  0.00  0.00             0
ATOM     77    O   1     1      -9.904   9.619  42.234  0.00  0.00             0
ATOM     78    O   1     1      -7.366  13.841  42.320  0.00  0.00             0
ATOM     79    O   1     1      -9.559  12.273  42.168  0.00  0.00             0
ATOM     80    O   1     1      -7.069   7.982  42.363  0.00  0.00             0
ATOM     81    O   1     1      -9.833  10.865  40.041  0.00  0.00             0
ATOM     82    O   1     1      -7.314   6.331  40.266  0.00  0.00             0
ATOM     83    O   1     1      -8.489   8.625  40.266  0.00  0.00             0
ATOM     84    O   1     1      -5.821  13.035  40.262  0.00  0.00             0
ATOM     85    O   1     1      -8.406  12.966  40.122  0.00  0.00             0
ATOM     86    O   1     1      -5.918   8.588  40.146  0.00  0.00             0
ATOM     87    O   1     1      -9.884  15.068  42.440  0.00  0.00             0
ATOM     88    O   1     1      -7.357  10.819  42.490  0.00  0.00             0
ATOM     89    O   1     1      -5.712   7.820  44.445  0.00  0.00             0
ATOM     90    O   1     1      -8.297  12.174  44.541  0.00  0.00             0
ATOM     91    O   1     1     -10.529  10.297  44.698  0.00  0.00             0
ATOM     92    O   1     1      -8.099  15.189  44.481  0.00  0.00             0
ATOM     93    O   1     1     -10.619  13.743  44.589  0.00  0.00             0
ATOM     94    O   1     1      -7.943   9.434  44.543  0.00  0.00             0
ATOM     95    H   1     1      -9.613   6.345  41.753  0.00  0.00             0
ATOM     96    H   1     1      -7.038  11.566  42.627  0.00  0.00             0
ATOM     97    H   1     1     -10.120   7.863  45.256  0.00  0.00             0
ATOM     98    H   1     1      -7.932  12.030  45.310  0.00  0.00             0
ATOM     99    H   1     1     -11.271  10.837  45.166  0.00  0.00             0
ATOM    100    H   1     1      -8.354   6.303  45.536  0.00  0.00             0
ATOM    101    H   1     1      -7.931   8.561  45.060  0.00  0.00             0
ATOM    102    H   1     1     -10.824  13.227  45.295  0.00  0.00             0
ATOM    103   Al   1     1     -10.679  10.605  50.896  0.00  0.00             0
ATOM    104   Al   1     1      -8.333  15.022  50.773  0.00  0.00             0
ATOM    105   Al   1     1      -8.267   8.963  50.760  0.00  0.00             0
ATOM    106   Al   1     1     -10.908  13.570  50.763  0.00  0.00             0
ATOM    107   Si   1     1      -6.476   9.229  47.750  0.00  0.00             0
ATOM    108   Si   1     1      -9.215  13.624  48.010  0.00  0.00             0
ATOM    109   Si   1     1      -8.959   7.623  47.994  0.00  0.00             0
ATOM    110   Si   1     1     -11.585  11.958  48.035  0.00  0.00             0
ATOM    111    O   1     1     -11.853   9.122  49.565  0.00  0.00             0
ATOM    112    O   1     1      -9.355  13.694  49.683  0.00  0.00             0
ATOM    113    O   1     1     -11.537  11.987  49.588  0.00  0.00             0
ATOM    114    O   1     1      -8.720   7.609  49.506  0.00  0.00             0
ATOM    115    O   1     1     -11.503  10.527  47.459  0.00  0.00             0
ATOM    116    O   1     1      -8.827   6.129  47.507  0.00  0.00             0
ATOM    117    O   1     1     -10.362   8.236  47.700  0.00  0.00             0
ATOM    118    O   1     1      -7.809  12.912  47.636  0.00  0.00             0
ATOM    119    O   1     1     -10.397  12.853  47.354  0.00  0.00             0
ATOM    120    O   1     1      -7.747   8.479  47.367  0.00  0.00             0
ATOM    121    O   1     1     -11.763  14.960  49.577  0.00  0.00             0
ATOM    122    O   1     1      -9.318  10.293  49.592  0.00  0.00             0
ATOM    123    O   1     1      -7.585   7.536  51.927  0.00  0.00             0
ATOM    124    O   1     1     -10.178  12.026  51.949  0.00  0.00             0
ATOM    125    O   1     1     -12.375  10.324  51.811  0.00  0.00             0
ATOM    126    O   1     1      -9.917  14.889  51.760  0.00  0.00             0
ATOM    127    O   1     1     -12.533  13.653  51.758  0.00  0.00             0
ATOM    128    O   1     1      -9.965   9.033  51.824  0.00  0.00             0
ATOM    129    H   1     1     -11.449   7.167  49.911  0.00  0.00             0
ATOM    130    H   1     1      -9.349  10.618  48.759  0.00  0.00             0
ATOM    131    H   1     1     -12.770   7.583  52.926  0.00  0.00             0
ATOM    132    H   1     1      -9.911  11.952  52.822  0.00  0.00             0
ATOM    133    H   1     1     -12.819  10.697  52.514  0.00  0.00             0
ATOM    134    H   1     1     -10.057   6.338  52.963  0.00  0.00             0
ATOM    135    H   1     1     -10.349   8.225  52.026  0.00  0.00             0
ATOM    136    H   1     1     -13.316  13.226  52.240  0.00  0.00             0
ATOM    137   Al   1     1      -3.858   1.789  43.452  0.00  0.00             0
ATOM    138   Al   1     1      -1.222   6.195  43.563  0.00  0.00             0
ATOM    139   Al   1     1      -1.280   0.271  43.429  0.00  0.00             0
ATOM    140   Al   1     1      -3.881   4.805  43.493  0.00  0.00             0
ATOM    141   Si   1     1       0.424   0.404  40.615  0.00  0.00             0
ATOM    142   Si   1     1      -2.180   4.844  40.802  0.00  0.00             0
ATOM    143   Si   1     1      -2.099  -1.109  40.536  0.00  0.00             0
ATOM    144   Si   1     1      -4.749   3.505  40.706  0.00  0.00             0
ATOM    145    O   1     1      -4.736   0.557  42.191  0.00  0.00             0
ATOM    146    O   1     1      -2.236   5.006  42.360  0.00  0.00             0
ATOM    147    O   1     1      -4.453   3.442  42.327  0.00  0.00             0
ATOM    148    O   1     1      -2.039  -1.241  42.213  0.00  0.00             0
ATOM    149    O   1     1      -4.774   2.020  40.228  0.00  0.00             0
ATOM    150    O   1     1      -2.176  -2.591  40.058  0.00  0.00             0
ATOM    151    O   1     1      -3.436  -0.303  40.229  0.00  0.00             0
ATOM    152    O   1     1      -0.843   3.968  40.492  0.00  0.00             0
ATOM    153    O   1     1      -3.365   4.064  40.257  0.00  0.00             0
ATOM    154    O   1     1      -0.907  -0.315  40.066  0.00  0.00             0
ATOM    155    O   1     1      -4.758   6.259  42.354  0.00  0.00             0
ATOM    156    O   1     1      -2.188   1.715  42.270  0.00  0.00             0
ATOM    157    O   1     1     -11.060  -1.320  44.391  0.00  0.00             0
ATOM    158    O   1     1      -3.060   3.299  44.535  0.00  0.00             0
ATOM    159    O   1     1      -5.405   1.639  44.382  0.00  0.00             0
ATOM    160    O   1     1      -2.907   6.163  44.667  0.00  0.00             0
ATOM    161    O   1     1      -5.430   4.949  44.527  0.00  0.00             0
ATOM    162    O   1     1      -2.945   0.455  44.372  0.00  0.00             0
ATOM    163    H   1     1      -4.187  -2.021  42.112  0.00  0.00             0
ATOM    164    H   1     1      -2.074   2.067  41.370  0.00  0.00             0
ATOM    165    H   1     1      -4.772  -1.533  44.390  0.00  0.00             0
ATOM    166    H   1     1      -2.086   3.214  44.918  0.00  0.00             0
ATOM    167    H   1     1      -6.018   1.993  45.109  0.00  0.00             0
ATOM    168    H   1     1      -2.887  -3.342  45.269  0.00  0.00             0
ATOM    169    H   1     1      -3.314  -0.443  44.585  0.00  0.00             0
ATOM    170    H   1     1      -5.832   4.781  45.432  0.00  0.00             0
ATOM    171   Al   1     1      -5.722   1.524  50.864  0.00  0.00             0
ATOM    172   Al   1     1      -3.059   6.158  50.833  0.00  0.00             0
ATOM    173   Al   1     1      -3.118  -0.157  50.628  0.00  0.00             0
ATOM    174   Al   1     1      -5.715   4.602  50.827  0.00  0.00             0
ATOM    175   Si   1     1      -1.325   0.282  47.963  0.00  0.00             0
ATOM    176   Si   1     1      -4.046   4.762  48.007  0.00  0.00             0
ATOM    177   Si   1     1      -3.799  -1.454  47.796  0.00  0.00             0
ATOM    178   Si   1     1      -6.545   3.160  48.081  0.00  0.00             0
ATOM    179    O   1     1      -6.579   0.170  49.599  0.00  0.00             0
ATOM    180    O   1     1      -4.116   5.023  49.626  0.00  0.00             0
ATOM    181    O   1     1      -6.263   3.000  49.763  0.00  0.00             0
ATOM    182    O   1     1      -3.660  -1.468  49.505  0.00  0.00             0
ATOM    183    O   1     1      -6.280   1.712  47.562  0.00  0.00             0
ATOM    184    O   1     1      -3.675  -2.888  47.140  0.00  0.00             0
ATOM    185    O   1     1      -5.083  -0.660  47.542  0.00  0.00             0
ATOM    186    O   1     1      -2.770   3.847  47.951  0.00  0.00             0
ATOM    187    O   1     1      -5.351   3.996  47.527  0.00  0.00             0
ATOM    188    O   1     1      -2.646  -0.537  47.488  0.00  0.00             0
ATOM    189    O   1     1      -6.628   5.842  49.819  0.00  0.00             0
ATOM    190    O   1     1      -3.941   1.343  49.694  0.00  0.00             0
ATOM    191    O   1     1     -12.580  -1.342  51.675  0.00  0.00             0
ATOM    192    O   1     1      -5.126   3.059  51.999  0.00  0.00             0
ATOM    193    O   1     1      -7.347   1.345  51.908  0.00  0.00             0
ATOM    194    O   1     1      -4.848   5.819  52.011  0.00  0.00             0
ATOM    195    O   1     1      -7.410   4.652  51.878  0.00  0.00             0
ATOM    196    O   1     1      -4.840   0.259  51.884  0.00  0.00             0
ATOM    197    H   1     1      -6.258  -2.115  49.564  0.00  0.00             0
ATOM    198    H   1     1      -3.449   2.107  49.203  0.00  0.00             0
ATOM    199    H   1     1      -7.217  -1.405  52.724  0.00  0.00             0
ATOM    200    H   1     1      -4.869   2.719  52.791  0.00  0.00             0
ATOM    201    H   1     1      -8.022   1.993  52.160  0.00  0.00             0
ATOM    202    H   1     1      -5.502  -2.404  52.103  0.00  0.00             0
ATOM    203    H   1     1      -4.714  -0.584  52.051  0.00  0.00             0
ATOM    204    H   1     1      -7.710   4.162  52.723  0.00  0.00             0
ATOM    205   Al   1     1      -3.672  10.810  43.390  0.00  0.00             0
ATOM    206   Al   1     1      -1.333  15.276  43.207  0.00  0.00             0
ATOM    207   Al   1     1      -1.318   9.138  43.539  0.00  0.00             0
ATOM    208   Al   1     1      -3.961  13.753  43.384  0.00  0.00             0
ATOM    209   Si   1     1       0.522   9.423  40.640  0.00  0.00             0
ATOM    210   Si   1     1      -2.015  13.821  40.552  0.00  0.00             0
ATOM    211   Si   1     1      -2.032   7.771  40.805  0.00  0.00             0
ATOM    212   Si   1     1      -4.504  12.354  40.540  0.00  0.00             0
ATOM    213    O   1     1      -4.696   9.460  42.277  0.00  0.00             0
ATOM    214    O   1     1      -2.181  13.940  42.167  0.00  0.00             0
ATOM    215    O   1     1      -4.369  12.291  42.189  0.00  0.00             0
ATOM    216    O   1     1      -1.823   7.705  42.454  0.00  0.00             0
ATOM    217    O   1     1      -4.557  10.856  40.093  0.00  0.00             0
ATOM    218    O   1     1      -2.016   6.314  40.289  0.00  0.00             0
ATOM    219    O   1     1      -3.347   8.522  40.411  0.00  0.00             0
ATOM    220    O   1     1      -0.673  13.057  40.383  0.00  0.00             0
ATOM    221    O   1     1      -3.199  12.948  40.006  0.00  0.00             0
ATOM    222    O   1     1      -0.721   8.634  40.260  0.00  0.00             0
ATOM    223    O   1     1      -4.683  15.017  42.258  0.00  0.00             0
ATOM    224    O   1     1      -2.171  10.533  42.251  0.00  0.00             0
ATOM    225    O   1     1     -10.792   7.674  44.693  0.00  0.00             0
ATOM    226    O   1     1      -2.947  12.226  44.376  0.00  0.00             0
ATOM    227    O   1     1      -5.402  10.646  44.461  0.00  0.00             0
ATOM    228    O   1     1      -2.891  14.907  44.502  0.00  0.00             0
ATOM    229    O   1     1      -5.382  13.775  44.533  0.00  0.00             0
ATOM    230    O   1     1      -2.849   9.375  44.507  0.00  0.00             0
ATOM    231    H   1     1      -4.399   7.351  42.294  0.00  0.00             0
ATOM    232    H   1     1      -2.012  11.311  41.739  0.00  0.00             0
ATOM    233    H   1     1      -4.799   7.779  44.741  0.00  0.00             0
ATOM    234    H   1     1      -2.057  12.610  44.313  0.00  0.00             0
ATOM    235    H   1     1      -5.555  10.560  45.496  0.00  0.00             0
ATOM    236    H   1     1      -3.283   6.033  45.586  0.00  0.00             0
ATOM    237    H   1     1      -3.046   8.871  45.428  0.00  0.00             0
ATOM    238    H   1     1      -5.506  13.360  45.279  0.00  0.00             0
ATOM    239   Al   1     1      -5.650  10.398  50.459  0.00  0.00             0
ATOM    240   Al   1     1      -3.026  15.002  50.646  0.00  0.00             0
ATOM    241   Al   1     1      -3.111   9.134  50.712  0.00  0.00             0
ATOM    242   Al   1     1      -5.711  13.553  50.649  0.00  0.00             0
ATOM    243   Si   1     1      -1.330   9.037  47.910  0.00  0.00             0
ATOM    244   Si   1     1      -3.849  13.588  47.750  0.00  0.00             0
ATOM    245   Si   1     1      -3.841   7.663  47.924  0.00  0.00             0
ATOM    246   Si   1     1      -6.445  12.155  47.871  0.00  0.00             0
ATOM    247    O   1     1      -6.609   9.325  49.386  0.00  0.00             0
ATOM    248    O   1     1      -4.055  13.730  49.410  0.00  0.00             0
ATOM    249    O   1     1      -6.171  11.959  49.508  0.00  0.00             0
ATOM    250    O   1     1      -3.780   7.597  49.541  0.00  0.00             0
ATOM    251    O   1     1      -6.445  10.722  47.288  0.00  0.00             0
ATOM    252    O   1     1      -3.928   6.279  47.419  0.00  0.00             0
ATOM    253    O   1     1      -5.249   8.385  47.533  0.00  0.00             0
ATOM    254    O   1     1      -2.654  12.622  47.513  0.00  0.00             0
ATOM    255    O   1     1      -5.244  12.978  47.317  0.00  0.00             0
ATOM    256    O   1     1      -2.615   8.392  47.449  0.00  0.00             0
ATOM    257    O   1     1      -6.506  14.954  49.639  0.00  0.00             0
ATOM    258    O   1     1      -3.957  10.462  49.583  0.00  0.00             0
ATOM    259    O   1     1     -12.983   7.591  52.060  0.00  0.00             0
ATOM    260    O   1     1      -5.031  12.108  51.781  0.00  0.00             0
ATOM    261    O   1     1      -7.313  10.458  51.717  0.00  0.00             0
ATOM    262    O   1     1      -4.750  14.869  51.725  0.00  0.00             0
ATOM    263    O   1     1      -7.399  13.605  51.515  0.00  0.00             0
ATOM    264    O   1     1      -4.891   9.226  51.710  0.00  0.00             0
ATOM    265    H   1     1      -6.039   6.743  49.667  0.00  0.00             0
ATOM    266    H   1     1      -3.500  11.277  49.569  0.00  0.00             0
ATOM    267    H   1     1      -6.979   7.747  52.804  0.00  0.00             0
ATOM    268    H   1     1      -4.748  12.156  52.777  0.00  0.00             0
ATOM    269    H   1     1      -7.814  11.097  52.380  0.00  0.00             0
ATOM    270    H   1     1      -4.398   6.235  52.663  0.00  0.00             0
ATOM    271    H   1     1      -5.263   8.594  52.371  0.00  0.00             0
ATOM    272    H   1     1      -8.014  12.831  51.189  0.00  0.00             0
ATOM    273    O   1     1      -9.208   0.762  31.750  0.00  0.00             0
ATOM    274    H   1     1      -9.008  -0.047  31.179  0.00  0.00             0
ATOM    275    H   1     1       1.675   1.500  31.550  0.00  0.00             0
ATOM    276    O   1     1      -7.541   2.965  31.110  0.00  0.00             0
ATOM    277    H   1     1      -6.584   3.058  31.064  0.00  0.00             0
ATOM    278    H   1     1       2.598   3.344  31.933  0.00  0.00             0
ATOM    279    O   1     1       4.929   6.830  30.153  0.00  0.00             0
ATOM    280    H   1     1      -4.632   7.048  29.449  0.00  0.00             0
ATOM    281    H   1     1       5.060   7.511  30.816  0.00  0.00             0
ATOM    282    O   1     1      -2.952   9.761  28.451  0.00  0.00             0
ATOM    283    H   1     1      -3.002   8.804  28.420  0.00  0.00             0
ATOM    284    H   1     1       8.216  10.114  28.685  0.00  0.00             0
ATOM    285    O   1     1      -5.646  10.249  29.749  0.00  0.00             0
ATOM    286    H   1     1      -4.886  10.002  29.271  0.00  0.00             0
ATOM    287    H   1     1       4.965  10.822  30.565  0.00  0.00             0
ATOM    288    O   1     1     -11.711  18.001  31.715  0.00  0.00             0
ATOM    289    H   1     1     -10.781  18.195  31.881  0.00  0.00             0
ATOM    290    H   1     1      -1.779  18.853  31.373  0.00  0.00             0
ATOM    291    O   1     1      -4.508   0.572  30.498  0.00  0.00             0
ATOM    292    H   1     1      -4.140   0.976  29.745  0.00  0.00             0
ATOM    293    H   1     1      -4.278   1.186  31.343  0.00  0.00             0
ATOM    294    O   1     1      -4.850   4.313  30.901  0.00  0.00             0
ATOM    295    H   1     1      -4.516   4.063  30.101  0.00  0.00             0
ATOM    296    H   1     1      -4.823   5.208  30.565  0.00  0.00             0
ATOM    297    O   1     1      -3.009   6.891  28.457  0.00  0.00             0
ATOM    298    H   1     1      -2.818   7.005  27.542  0.00  0.00             0
ATOM    299    H   1     1      -2.198   6.435  28.746  0.00  0.00             0
ATOM    300    O   1     1      -0.287  11.454  29.565  0.00  0.00             0
ATOM    301    H   1     1       0.289  11.058  28.792  0.00  0.00             0
ATOM    302    H   1     1      -0.529  12.364  29.538  0.00  0.00             0
ATOM    303    O   1     1      -3.782  14.176  28.134  0.00  0.00             0
ATOM    304    H   1     1      -4.540  14.745  27.593  0.00  0.00             0
ATOM    305    H   1     1      -4.086  14.129  29.098  0.00  0.00             0
ATOM    306    O   1     1      -5.913  16.014  31.716  0.00  0.00             0
ATOM    307    H   1     1      -5.573  16.930  31.342  0.00  0.00             0
ATOM    308    H   1     1      -5.567  16.173  32.712  0.00  0.00             0
ATOM    309    O   1     1       0.227   3.896  30.156  0.00  0.00             0
ATOM    310    H   1     1      -0.007   3.239  29.434  0.00  0.00             0
ATOM    311    H   1     1       1.011   3.448  30.200  0.00  0.00             0
ATOM    312    O   1     1       3.687   4.477  26.527  0.00  0.00             0
ATOM    313    H   1     1       2.959   4.988  25.880  0.00  0.00             0
ATOM    314    H   1     1       3.745   5.085  27.331  0.00  0.00             0
ATOM    315    O   1     1      -0.481   6.593  29.661  0.00  0.00             0
ATOM    316    H   1     1      -0.152   5.799  29.932  0.00  0.00             0
ATOM    317    H   1     1      -0.422   7.008  30.324  0.00  0.00             0
ATOM    318    O   1     1       1.239  11.110  27.469  0.00  0.00             0
ATOM    319    H   1     1       0.585  10.733  26.767  0.00  0.00             0
ATOM    320    H   1     1       1.847  10.437  27.491  0.00  0.00             0
ATOM    321    O   1     1       1.994  11.355  31.121  0.00  0.00             0
ATOM    322    H   1     1       2.045  10.453  30.937  0.00  0.00             0
ATOM    323    H   1     1       1.376  11.594  30.540  0.00  0.00             0
ATOM    324    O   1     1      -1.660  15.083  31.708  0.00  0.00             0
ATOM    325    H   1     1      -1.623  16.025  31.422  0.00  0.00             0
ATOM    326    H   1     1      -2.485  14.715  31.395  0.00  0.00             0
ATOM    327    O   1     1      -9.413  17.363  34.356  0.00  0.00             0
ATOM    328    H   1     1      -9.572  17.655  33.447  0.00  0.00             0
ATOM    329    H   1     1       0.266   0.071  34.979  0.00  0.00             0
ATOM    330    O   1     1      -8.426   4.416  33.338  0.00  0.00             0
ATOM    331    H   1     1      -7.934   4.664  34.197  0.00  0.00             0
ATOM    332    H   1     1       1.965   4.992  32.630  0.00  0.00             0
ATOM    333    O   1     1       2.475   6.268  31.508  0.00  0.00             0
ATOM    334    H   1     1      -7.191   6.318  30.771  0.00  0.00             0
ATOM    335    H   1     1       3.097   6.532  32.110  0.00  0.00             0
ATOM    336    O   1     1      -9.788  11.811  33.328  0.00  0.00             0
ATOM    337    H   1     1      -9.169  11.697  32.627  0.00  0.00             0
ATOM    338    H   1     1       0.547  12.839  33.467  0.00  0.00             0
ATOM    339    O   1     1       3.036  11.881  35.214  0.00  0.00             0
ATOM    340    H   1     1      -6.312  12.271  35.247  0.00  0.00             0
ATOM    341    H   1     1       2.664  12.490  34.362  0.00  0.00             0
ATOM    342    O   1     1     -10.418  14.633  33.866  0.00  0.00             0
ATOM    343    H   1     1     -10.989  14.762  32.961  0.00  0.00             0
ATOM    344    H   1     1       0.466  15.511  33.856  0.00  0.00             0
ATOM    345    O   1     1      -5.748  19.626  34.347  0.00  0.00             0
ATOM    346    H   1     1      -5.054  19.702  35.002  0.00  0.00             0
ATOM    347    H   1     1      -5.241   1.999  33.587  0.00  0.00             0
ATOM    348    O   1     1      -3.884   2.359  32.394  0.00  0.00             0
ATOM    349    H   1     1      -3.397   2.875  33.024  0.00  0.00             0
ATOM    350    H   1     1      -4.402   3.113  31.897  0.00  0.00             0
ATOM    351    O   1     1      -5.861   6.920  33.336  0.00  0.00             0
ATOM    352    H   1     1      -4.956   6.485  33.134  0.00  0.00             0
ATOM    353    H   1     1      -5.839   7.791  33.666  0.00  0.00             0
ATOM    354    O   1     1      -5.611   9.697  34.107  0.00  0.00             0
ATOM    355    H   1     1      -4.793  10.016  34.690  0.00  0.00             0
ATOM    356    H   1     1      -6.549  10.210  34.376  0.00  0.00             0
ATOM    357    O   1     1      -4.219  11.503  32.336  0.00  0.00             0
ATOM    358    H   1     1      -4.746  11.002  32.876  0.00  0.00             0
ATOM    359    H   1     1      -3.414  10.997  32.484  0.00  0.00             0
ATOM    360    O   1     1      -6.264  16.915  34.294  0.00  0.00             0
ATOM    361    H   1     1      -6.194  17.911  34.300  0.00  0.00             0
ATOM    362    H   1     1      -7.107  16.926  34.201  0.00  0.00             0
ATOM    363    O   1     1      -2.536  17.728  34.238  0.00  0.00             0
ATOM    364    H   1     1      -2.062  16.917  34.865  0.00  0.00             0
ATOM    365    H   1     1      -2.386  -0.357  33.419  0.00  0.00             0
ATOM    366    O   1     1      -0.967   3.821  32.766  0.00  0.00             0
ATOM    367    H   1     1      -0.344   4.070  31.968  0.00  0.00             0
ATOM    368    H   1     1      -0.249   3.910  33.426  0.00  0.00             0
ATOM    369    O   1     1      -3.155   6.104  32.742  0.00  0.00             0
ATOM    370    H   1     1      -2.846   5.245  32.885  0.00  0.00             0
ATOM    371    H   1     1      -2.542   6.701  32.388  0.00  0.00             0
ATOM    372    O   1     1      -1.154   7.818  32.212  0.00  0.00             0
ATOM    373    H   1     1      -0.601   7.294  33.008  0.00  0.00             0
ATOM    374    H   1     1      -1.388   8.632  32.512  0.00  0.00             0
ATOM    375    O   1     1      -2.064  10.387  33.312  0.00  0.00             0
ATOM    376    H   1     1      -1.203  10.933  33.376  0.00  0.00             0
ATOM    377    H   1     1      -2.606   9.971  34.105  0.00  0.00             0
ATOM    378    O   1     1      -4.337  13.841  30.653  0.00  0.00             0
ATOM    379    H   1     1      -4.295  13.044  31.238  0.00  0.00             0
ATOM    380    H   1     1      -5.173  14.154  30.835  0.00  0.00             0
ATOM    381    O   1     1     -10.552  -0.246  37.437  0.00  0.00             0
ATOM    382    H   1     1      -9.548  -0.050  37.590  0.00  0.00             0
ATOM    383    H   1     1      -0.575  -0.385  38.442  0.00  0.00             0
ATOM    384    O   1     1     -10.569   1.784  35.644  0.00  0.00             0
ATOM    385    H   1     1     -10.659   1.178  36.492  0.00  0.00             0
ATOM    386    H   1     1       0.628   2.110  35.645  0.00  0.00             0
ATOM    387    O   1     1       0.092   6.439  34.744  0.00  0.00             0
ATOM    388    H   1     1      -9.542   5.743  34.339  0.00  0.00             0
ATOM    389    H   1     1       0.493   7.239  35.024  0.00  0.00             0
ATOM    390    O   1     1      -9.206   9.319  34.800  0.00  0.00             0
ATOM    391    H   1     1      -9.247  10.243  34.506  0.00  0.00             0
ATOM    392    H   1     1       1.284   9.730  35.641  0.00  0.00             0
ATOM    393    O   1     1      -9.118  11.051  37.269  0.00  0.00             0
ATOM    394    H   1     1      -8.318  11.538  36.888  0.00  0.00             0
ATOM    395    H   1     1       1.303  10.870  38.224  0.00  0.00             0
ATOM    396    O   1     1     -11.700  15.704  35.953  0.00  0.00             0
ATOM    397    H   1     1     -11.097  15.274  35.179  0.00  0.00             0
ATOM    398    H   1     1      -0.821  16.304  36.367  0.00  0.00             0
ATOM    399    O   1     1      -7.990   0.553  37.591  0.00  0.00             0
ATOM    400    H   1     1      -7.126  -0.026  37.609  0.00  0.00             0
ATOM    401    H   1     1      -7.900   1.451  37.081  0.00  0.00             0
ATOM    402    O   1     1      -7.802   2.996  35.825  0.00  0.00             0
ATOM    403    H   1     1      -7.391   2.830  34.973  0.00  0.00             0
ATOM    404    H   1     1      -7.238   3.732  36.053  0.00  0.00             0
ATOM    405    O   1     1      -6.340   5.463  35.711  0.00  0.00             0
ATOM    406    H   1     1      -6.234   6.194  35.058  0.00  0.00             0
ATOM    407    H   1     1      -5.850   5.982  36.312  0.00  0.00             0
ATOM    408    O   1     1      -4.701   6.722  37.934  0.00  0.00             0
ATOM    409    H   1     1      -4.815   7.734  38.185  0.00  0.00             0
ATOM    410    H   1     1      -3.794   6.744  37.719  0.00  0.00             0
ATOM    411    O   1     1      -4.985  13.044  34.894  0.00  0.00             0
ATOM    412    H   1     1      -4.735  12.741  34.061  0.00  0.00             0
ATOM    413    H   1     1      -4.173  13.477  35.423  0.00  0.00             0
ATOM    414    O   1     1      -5.428  16.880  36.868  0.00  0.00             0
ATOM    415    H   1     1      -5.843  16.655  36.043  0.00  0.00             0
ATOM    416    H   1     1      -4.610  17.391  36.640  0.00  0.00             0
ATOM    417    O   1     1      -3.805   1.103  36.450  0.00  0.00             0
ATOM    418    H   1     1      -3.347   0.641  35.601  0.00  0.00             0
ATOM    419    H   1     1      -3.524   2.084  36.509  0.00  0.00             0
ATOM    420    O   1     1      -2.615   3.533  35.404  0.00  0.00             0
ATOM    421    H   1     1      -1.658   3.190  35.318  0.00  0.00             0
ATOM    422    H   1     1      -2.612   4.370  35.910  0.00  0.00             0
ATOM    423    O   1     1      -2.408   6.423  36.177  0.00  0.00             0
ATOM    424    H   1     1      -1.539   6.404  35.833  0.00  0.00             0
ATOM    425    H   1     1      -2.752   6.135  35.310  0.00  0.00             0
ATOM    426    O   1     1      -3.350   9.739  35.700  0.00  0.00             0
ATOM    427    H   1     1      -3.286   8.811  35.918  0.00  0.00             0
ATOM    428    H   1     1      -2.882  10.556  35.911  0.00  0.00             0
ATOM    429    O   1     1      -1.640  11.579  36.879  0.00  0.00             0
ATOM    430    H   1     1      -0.740  11.728  37.204  0.00  0.00             0
ATOM    431    H   1     1      -2.043  12.285  37.162  0.00  0.00             0
ATOM    432    O   1     1      -3.476  14.150  36.852  0.00  0.00             0
ATOM    433    H   1     1      -2.795  14.839  36.708  0.00  0.00             0
ATOM    434    H   1     1      -4.200  14.655  37.319  0.00  0.00             0
ATOM    435    O   1     1      -4.477   2.616  15.339  0.00  0.00             0
ATOM    436    H   1     1      -3.668   3.324  15.518  0.00  0.00             0
ATOM    437    H   1     1       5.054   2.847  15.892  0.00  0.00             0
ATOM    438    O   1     1      -5.081   4.738  13.674  0.00  0.00             0
ATOM    439    H   1     1      -4.780   3.787  13.821  0.00  0.00             0
ATOM    440    H   1     1       5.954   5.436  14.176  0.00  0.00             0
ATOM    441    O   1     1       7.074   6.777  17.206  0.00  0.00             0
ATOM    442    H   1     1      -3.567   5.840  17.644  0.00  0.00             0
ATOM    443    H   1     1       7.915   6.778  17.494  0.00  0.00             0
ATOM    444    O   1     1      -2.879  10.136  14.553  0.00  0.00             0
ATOM    445    H   1     1      -2.269   9.637  14.399  0.00  0.00             0
ATOM    446    H   1     1       7.727  10.925  14.088  0.00  0.00             0
ATOM    447    O   1     1       4.892  15.572  14.931  0.00  0.00             0
ATOM    448    H   1     1      -4.555  15.223  14.750  0.00  0.00             0
ATOM    449    H   1     1       4.945  16.542  15.132  0.00  0.00             0
ATOM    450    O   1     1      -4.445  18.175  16.201  0.00  0.00             0
ATOM    451    H   1     1      -3.577  17.888  16.615  0.00  0.00             0
ATOM    452    H   1     1       6.213  18.967  15.691  0.00  0.00             0
ATOM    453    O   1     1      -1.992   3.778  16.160  0.00  0.00             0
ATOM    454    H   1     1      -1.156   3.530  15.900  0.00  0.00             0
ATOM    455    H   1     1      -2.029   4.403  15.567  0.00  0.00             0
ATOM    456    O   1     1      -2.750   5.933  14.733  0.00  0.00             0
ATOM    457    H   1     1      -3.212   6.295  15.490  0.00  0.00             0
ATOM    458    H   1     1      -2.088   6.615  14.540  0.00  0.00             0
ATOM    459    O   1     1       2.187   6.735  16.853  0.00  0.00             0
ATOM    460    H   1     1       2.614   7.533  16.340  0.00  0.00             0
ATOM    461    H   1     1       2.396   6.140  16.106  0.00  0.00             0
ATOM    462    O   1     1      -0.516   7.570  14.100  0.00  0.00             0
ATOM    463    H   1     1       0.212   8.055  13.833  0.00  0.00             0
ATOM    464    H   1     1       0.112   7.172  14.663  0.00  0.00             0
ATOM    465    O   1     1      -2.828  14.349  14.513  0.00  0.00             0
ATOM    466    H   1     1      -2.253  13.842  13.864  0.00  0.00             0
ATOM    467    H   1     1      -2.587  15.213  14.099  0.00  0.00             0
ATOM    468    O   1     1      -0.895  16.526  14.918  0.00  0.00             0
ATOM    469    H   1     1      -0.251  17.115  14.575  0.00  0.00             0
ATOM    470    H   1     1      -0.498  15.884  15.594  0.00  0.00             0
ATOM    471    O   1     1       0.570   0.869  17.682  0.00  0.00             0
ATOM    472    H   1     1       0.759   1.087  16.709  0.00  0.00             0
ATOM    473    H   1     1       0.921   1.600  18.278  0.00  0.00             0
ATOM    474    O   1     1       2.357   4.719  14.522  0.00  0.00             0
ATOM    475    H   1     1       3.382   4.495  14.413  0.00  0.00             0
ATOM    476    H   1     1       1.859   5.093  13.822  0.00  0.00             0
ATOM    477    O   1     1       1.842   8.680  13.624  0.00  0.00             0
ATOM    478    H   1     1       2.682   8.323  13.059  0.00  0.00             0
ATOM    479    H   1     1       2.218   9.142  14.410  0.00  0.00             0
ATOM    480    O   1     1      -1.042  11.913  13.510  0.00  0.00             0
ATOM    481    H   1     1      -0.166  11.857  14.084  0.00  0.00             0
ATOM    482    H   1     1      -0.747  11.894  12.660  0.00  0.00             0
ATOM    483    O   1     1       2.998  13.860  15.491  0.00  0.00             0
ATOM    484    H   1     1       3.657  14.512  15.254  0.00  0.00             0
ATOM    485    H   1     1       2.377  14.379  16.091  0.00  0.00             0
ATOM    486    O   1     1       1.443  17.869  13.699  0.00  0.00             0
ATOM    487    H   1     1       2.335  17.343  13.866  0.00  0.00             0
ATOM    488    H   1     1       1.453  18.571  14.308  0.00  0.00             0
ATOM    489    O   1     1      -6.722  20.633  17.532  0.00  0.00             0
ATOM    490    H   1     1      -5.908  20.419  18.038  0.00  0.00             0
ATOM    491    H   1     1       3.329   3.476  17.917  0.00  0.00             0
ATOM    492    O   1     1      -3.968   4.805  19.295  0.00  0.00             0
ATOM    493    H   1     1      -4.842   5.151  19.204  0.00  0.00             0
ATOM    494    H   1     1       6.265   3.919  19.089  0.00  0.00             0
ATOM    495    O   1     1       5.149   8.267  18.335  0.00  0.00             0
ATOM    496    H   1     1      -4.380   7.758  18.025  0.00  0.00             0
ATOM    497    H   1     1       4.921   8.911  17.585  0.00  0.00             0
ATOM    498    O   1     1      -5.187   9.832  16.340  0.00  0.00             0
ATOM    499    H   1     1      -4.310   9.592  15.834  0.00  0.00             0
ATOM    500    H   1     1       5.265  10.668  16.727  0.00  0.00             0
ATOM    501    O   1     1      -5.095  12.510  17.276  0.00  0.00             0
ATOM    502    H   1     1      -5.800  12.857  16.909  0.00  0.00             0
ATOM    503    H   1     1       5.280  13.046  17.977  0.00  0.00             0
ATOM    504    O   1     1      -7.096  17.637  17.351  0.00  0.00             0
ATOM    505    H   1     1      -6.327  18.040  16.816  0.00  0.00             0
ATOM    506    H   1     1       2.781  18.301  17.958  0.00  0.00             0
ATOM    507    O   1     1       1.179  20.478  19.741  0.00  0.00             0
ATOM    508    H   1     1       1.665  20.546  20.483  0.00  0.00             0
ATOM    509    H   1     1       0.608   3.449  19.523  0.00  0.00             0
ATOM    510    O   1     1       0.412   5.263  19.595  0.00  0.00             0
ATOM    511    H   1     1      -0.155   5.604  18.780  0.00  0.00             0
ATOM    512    H   1     1      -0.226   5.571  20.186  0.00  0.00             0
ATOM    513    O   1     1      -0.624   7.143  17.681  0.00  0.00             0
ATOM    514    H   1     1       0.382   7.117  17.225  0.00  0.00             0
ATOM    515    H   1     1      -0.751   8.154  17.844  0.00  0.00             0
ATOM    516    O   1     1      -0.761   9.792  17.737  0.00  0.00             0
ATOM    517    H   1     1       0.331  10.011  17.863  0.00  0.00             0
ATOM    518    H   1     1      -1.078  10.437  17.245  0.00  0.00             0
ATOM    519    O   1     1      -2.625  12.434  16.775  0.00  0.00             0
ATOM    520    H   1     1      -2.801  12.901  16.141  0.00  0.00             0
ATOM    521    H   1     1      -3.580  12.359  16.815  0.00  0.00             0
ATOM    522    O   1     1      -1.906  17.480  17.347  0.00  0.00             0
ATOM    523    H   1     1      -1.812  17.099  16.475  0.00  0.00             0
ATOM    524    H   1     1      -1.072  18.014  17.565  0.00  0.00             0
ATOM    525    O   1     1       4.216  16.402  22.203  0.00  0.00             0
ATOM    526    H   1     1       4.432  16.969  22.890  0.00  0.00             0
ATOM    527    H   1     1       3.224  -1.719  22.416  0.00  0.00             0
ATOM    528    O   1     1       1.641   2.018  15.413  0.00  0.00             0
ATOM    529    H   1     1       1.527   2.861  14.947  0.00  0.00             0
ATOM    530    H   1     1       2.409   2.241  15.985  0.00  0.00             0
ATOM    531    O   1     1       3.645   5.431  18.871  0.00  0.00             0
ATOM    532    H   1     1       3.003   6.023  18.244  0.00  0.00             0
ATOM    533    H   1     1       3.311   5.592  19.767  0.00  0.00             0
ATOM    534    O   1     1       2.664   9.144  16.233  0.00  0.00             0
ATOM    535    H   1     1       3.657   9.496  15.977  0.00  0.00             0
ATOM    536    H   1     1       2.362   9.844  16.903  0.00  0.00             0
ATOM    537    O   1     1       0.577  12.478  15.587  0.00  0.00             0
ATOM    538    H   1     1      -0.050  13.078  16.005  0.00  0.00             0
ATOM    539    H   1     1       1.306  12.913  15.801  0.00  0.00             0
ATOM    540    O   1     1       1.243  15.430  17.082  0.00  0.00             0
ATOM    541    H   1     1       1.985  16.149  17.199  0.00  0.00             0
ATOM    542    H   1     1       0.952  15.433  18.051  0.00  0.00             0
ATOM    543    O   1     1      -3.718   0.338  22.877  0.00  0.00             0
ATOM    544    H   1     1      -3.617   1.079  22.417  0.00  0.00             0
ATOM    545    H   1     1       6.726   0.443  23.871  0.00  0.00             0
ATOM    546    O   1     1      -5.929   6.401  23.183  0.00  0.00             0
ATOM    547    H   1     1      -6.759   6.278  23.083  0.00  0.00             0
ATOM    548    H   1     1       4.675   7.120  22.480  0.00  0.00             0
ATOM    549    O   1     1       5.666   7.898  21.214  0.00  0.00             0
ATOM    550    H   1     1      -4.544   8.080  20.236  0.00  0.00             0
ATOM    551    H   1     1       6.041   8.738  21.761  0.00  0.00             0
ATOM    552    O   1     1      -4.227  10.326  22.543  0.00  0.00             0
ATOM    553    H   1     1      -3.592  10.865  22.120  0.00  0.00             0
ATOM    554    H   1     1       5.168  10.724  22.668  0.00  0.00             0
ATOM    555    O   1     1       5.161  14.099  19.561  0.00  0.00             0
ATOM    556    H   1     1      -5.315  15.032  19.511  0.00  0.00             0
ATOM    557    H   1     1       5.524  14.144  20.415  0.00  0.00             0
ATOM    558    O   1     1      -5.424  17.026  19.456  0.00  0.00             0
ATOM    559    H   1     1      -6.148  16.811  18.944  0.00  0.00             0
ATOM    560    H   1     1       4.298  17.044  20.240  0.00  0.00             0
ATOM    561    O   1     1      -4.473   1.731  18.899  0.00  0.00             0
ATOM    562    H   1     1      -3.515   1.661  19.029  0.00  0.00             0
ATOM    563    H   1     1      -4.956   0.864  18.906  0.00  0.00             0
ATOM    564    O   1     1      -1.948   5.423  21.046  0.00  0.00             0
ATOM    565    H   1     1      -2.709   5.474  20.454  0.00  0.00             0
ATOM    566    H   1     1      -1.871   6.340  21.605  0.00  0.00             0
ATOM    567    O   1     1      -1.409   7.961  22.220  0.00  0.00             0
ATOM    568    H   1     1      -1.377   8.484  22.880  0.00  0.00             0
ATOM    569    H   1     1      -0.893   8.459  21.592  0.00  0.00             0
ATOM    570    O   1     1      -0.098   9.696  20.569  0.00  0.00             0
ATOM    571    H   1     1      -0.332   9.678  19.687  0.00  0.00             0
ATOM    572    H   1     1       0.827   9.554  20.649  0.00  0.00             0
ATOM    573    O   1     1      -1.524  13.693  19.334  0.00  0.00             0
ATOM    574    H   1     1      -1.867  12.959  18.825  0.00  0.00             0
ATOM    575    H   1     1      -1.971  14.513  18.983  0.00  0.00             0
ATOM    576    O   1     1      -2.514  16.353  19.775  0.00  0.00             0
ATOM    577    H   1     1      -2.002  16.739  18.962  0.00  0.00             0
ATOM    578    H   1     1      -3.513  16.632  19.807  0.00  0.00             0
ATOM    579    O   1     1       2.466   3.134  21.988  0.00  0.00             0
ATOM    580    H   1     1       3.362   2.955  22.174  0.00  0.00             0
ATOM    581    H   1     1       2.590   4.280  21.759  0.00  0.00             0
ATOM    582    O   1     1       2.255   6.051  21.295  0.00  0.00             0
ATOM    583    H   1     1       1.705   6.608  21.932  0.00  0.00             0
ATOM    584    H   1     1       1.508   5.610  20.824  0.00  0.00             0
ATOM    585    O   1     1       3.133   8.924  20.408  0.00  0.00             0
ATOM    586    H   1     1       3.204   9.133  21.283  0.00  0.00             0
ATOM    587    H   1     1       3.949   8.538  20.190  0.00  0.00             0
ATOM    588    O   1     1       2.090  10.564  18.230  0.00  0.00             0
ATOM    589    H   1     1       2.558  10.000  18.946  0.00  0.00             0
ATOM    590    H   1     1       2.370  11.422  18.725  0.00  0.00             0
ATOM    591    O   1     1       2.807  12.621  19.972  0.00  0.00             0
ATOM    592    H   1     1       3.574  13.276  19.766  0.00  0.00             0
ATOM    593    H   1     1       2.207  13.320  19.995  0.00  0.00             0
ATOM    594    O   1     1       0.861  14.913  19.760  0.00  0.00             0
ATOM    595    H   1     1       0.789  15.688  20.182  0.00  0.00             0
ATOM    596    H   1     1      -0.014  14.594  19.532  0.00  0.00             0
ATOM    597    O   1     1      -6.655  -0.059  25.700  0.00  0.00             0
ATOM    598    H   1     1      -5.687   0.066  25.683  0.00  0.00             0
ATOM    599    H   1     1       3.166   0.568  26.066  0.00  0.00             0
ATOM    600    O   1     1      -7.939   2.120  26.869  0.00  0.00             0
ATOM    601    H   1     1      -7.409   2.974  26.729  0.00  0.00             0
ATOM    602    H   1     1       2.654   1.723  27.620  0.00  0.00             0
ATOM    603    O   1     1       2.625   9.394  23.461  0.00  0.00             0
ATOM    604    H   1     1      -6.844   9.042  24.023  0.00  0.00             0
ATOM    605    H   1     1       2.849  10.337  23.106  0.00  0.00             0
ATOM    606    O   1     1      -4.928  13.850  24.856  0.00  0.00             0
ATOM    607    H   1     1      -4.342  13.212  25.354  0.00  0.00             0
ATOM    608    H   1     1       5.456  13.541  24.020  0.00  0.00             0
ATOM    609    O   1     1       6.057  14.276  21.986  0.00  0.00             0
ATOM    610    H   1     1      -4.928  15.078  22.004  0.00  0.00             0
ATOM    611    H   1     1       6.861  14.413  22.374  0.00  0.00             0
ATOM    612    O   1     1      -8.943  16.509  25.632  0.00  0.00             0
ATOM    613    H   1     1      -8.892  15.639  25.877  0.00  0.00             0
ATOM    614    H   1     1       2.301  16.707  25.515  0.00  0.00             0
ATOM    615    O   1     1      -2.511   3.008  22.330  0.00  0.00             0
ATOM    616    H   1     1      -1.678   2.666  22.913  0.00  0.00             0
ATOM    617    H   1     1      -2.402   3.842  21.733  0.00  0.00             0
ATOM    618    O   1     1      -3.631   4.974  23.995  0.00  0.00             0
ATOM    619    H   1     1      -3.096   4.597  23.364  0.00  0.00             0
ATOM    620    H   1     1      -4.676   4.893  23.729  0.00  0.00             0
ATOM    621    O   1     1      -5.520   9.101  25.395  0.00  0.00             0
ATOM    622    H   1     1      -5.029   9.902  25.451  0.00  0.00             0
ATOM    623    H   1     1      -4.747   8.374  25.074  0.00  0.00             0
ATOM    624    O   1     1      -1.796  11.764  21.360  0.00  0.00             0
ATOM    625    H   1     1      -1.716  12.428  20.674  0.00  0.00             0
ATOM    626    H   1     1      -1.242  11.206  21.148  0.00  0.00             0
ATOM    627    O   1     1      -1.961  15.972  22.532  0.00  0.00             0
ATOM    628    H   1     1      -2.737  16.622  22.600  0.00  0.00             0
ATOM    629    H   1     1      -1.736  15.952  21.649  0.00  0.00             0
ATOM    630    O   1     1       0.725  18.529  21.369  0.00  0.00             0
ATOM    631    H   1     1       0.950  19.387  20.792  0.00  0.00             0
ATOM    632    H   1     1       0.301  18.712  22.234  0.00  0.00             0
ATOM    633    O   1     1       0.012   2.440  23.374  0.00  0.00             0
ATOM    634    H   1     1       0.808   2.755  22.937  0.00  0.00             0
ATOM    635    H   1     1      -0.085   3.121  24.224  0.00  0.00             0
ATOM    636    O   1     1      -0.145   3.140  25.890  0.00  0.00             0
ATOM    637    H   1     1       0.577   2.347  26.088  0.00  0.00             0
ATOM    638    H   1     1       0.259   3.972  26.146  0.00  0.00             0
ATOM    639    O   1     1       0.956   7.392  23.502  0.00  0.00             0
ATOM    640    H   1     1       1.358   8.268  23.334  0.00  0.00             0
ATOM    641    H   1     1      -0.055   7.641  23.046  0.00  0.00             0
ATOM    642    O   1     1       3.820  11.724  22.375  0.00  0.00             0
ATOM    643    H   1     1       3.355  11.859  21.530  0.00  0.00             0
ATOM    644    H   1     1       3.494  12.133  23.149  0.00  0.00             0
ATOM    645    O   1     1       1.857  12.968  23.547  0.00  0.00             0
ATOM    646    H   1     1       1.668  13.400  24.392  0.00  0.00             0
ATOM    647    H   1     1       1.563  13.637  23.015  0.00  0.00             0
ATOM    648    O   1     1       1.586  15.929  22.739  0.00  0.00             0
ATOM    649    H   1     1       1.274  15.907  23.599  0.00  0.00             0
ATOM    650    H   1     1       1.168  16.605  22.412  0.00  0.00             0
ATOM    651    O   1     1      -8.437  16.703  30.016  0.00  0.00             0
ATOM    652    H   1     1      -7.963  15.836  30.648  0.00  0.00             0
ATOM    653    H   1     1       2.534  -0.741  29.729  0.00  0.00             0
ATOM    654    O   1     1      -6.936   1.022  29.409  0.00  0.00             0
ATOM    655    H   1     1      -5.984   0.736  29.709  0.00  0.00             0
ATOM    656    H   1     1       3.122   1.845  29.918  0.00  0.00             0
ATOM    657    O   1     1       3.032   9.163  27.467  0.00  0.00             0
ATOM    658    H   1     1      -6.586   8.896  26.704  0.00  0.00             0
ATOM    659    H   1     1       3.661   9.438  28.125  0.00  0.00             0
ATOM    660    O   1     1      -4.421  11.802  26.870  0.00  0.00             0
ATOM    661    H   1     1      -4.101  12.705  27.297  0.00  0.00             0
ATOM    662    H   1     1       6.307  11.020  27.216  0.00  0.00             0
ATOM    663    O   1     1       1.784  13.902  26.282  0.00  0.00             0
ATOM    664    H   1     1      -7.674  13.980  26.580  0.00  0.00             0
ATOM    665    H   1     1       1.378  13.010  26.751  0.00  0.00             0
ATOM    666    O   1     1     -10.183  17.516  28.119  0.00  0.00             0
ATOM    667    H   1     1     -10.029  17.247  27.191  0.00  0.00             0
ATOM    668    H   1     1       0.911  17.061  28.732  0.00  0.00             0
ATOM    669    O   1     1      -3.726  20.488  28.849  0.00  0.00             0
ATOM    670    H   1     1      -2.757  20.534  28.693  0.00  0.00             0
ATOM    671    H   1     1      -3.969   3.134  27.855  0.00  0.00             0
ATOM    672    O   1     1      -4.178   3.466  26.181  0.00  0.00             0
ATOM    673    H   1     1      -5.152   3.898  26.364  0.00  0.00             0
ATOM    674    H   1     1      -3.820   3.998  25.561  0.00  0.00             0
ATOM    675    O   1     1      -3.417   7.146  25.589  0.00  0.00             0
ATOM    676    H   1     1      -3.352   6.427  25.062  0.00  0.00             0
ATOM    677    H   1     1      -2.769   7.814  25.078  0.00  0.00             0
ATOM    678    O   1     1      -2.249   9.538  24.315  0.00  0.00             0
ATOM    679    H   1     1      -1.321  10.089  24.476  0.00  0.00             0
ATOM    680    H   1     1      -2.963  10.211  23.854  0.00  0.00             0
ATOM    681    O   1     1      -6.133  15.211  26.951  0.00  0.00             0
ATOM    682    H   1     1      -5.745  14.940  26.041  0.00  0.00             0
ATOM    683    H   1     1      -6.281  16.114  26.700  0.00  0.00             0
ATOM    684    O   1     1      -3.815  18.346  25.682  0.00  0.00             0
ATOM    685    H   1     1      -3.154  17.871  26.070  0.00  0.00             0
ATOM    686    H   1     1      -3.467  19.200  25.957  0.00  0.00             0
ATOM    687    O   1     1      -1.023  19.818  28.405  0.00  0.00             0
ATOM    688    H   1     1      -0.679  18.892  28.355  0.00  0.00             0
ATOM    689    H   1     1      -0.902   2.213  27.477  0.00  0.00             0
ATOM    690    O   1     1       1.217   5.461  25.463  0.00  0.00             0
ATOM    691    H   1     1       1.343   6.053  24.658  0.00  0.00             0
ATOM    692    H   1     1       1.432   6.107  26.154  0.00  0.00             0
ATOM    693    O   1     1       1.527   7.054  27.627  0.00  0.00             0
ATOM    694    H   1     1       1.845   7.906  27.769  0.00  0.00             0
ATOM    695    H   1     1       0.791   6.969  28.285  0.00  0.00             0
ATOM    696    O   1     1      -0.102  11.231  24.972  0.00  0.00             0
ATOM    697    H   1     1       0.515  11.258  24.217  0.00  0.00             0
ATOM    698    H   1     1      -0.646  12.091  24.967  0.00  0.00             0
ATOM    699    O   1     1      -1.346  13.794  24.985  0.00  0.00             0
ATOM    700    H   1     1      -1.896  14.400  25.516  0.00  0.00             0
ATOM    701    H   1     1      -1.270  14.035  24.104  0.00  0.00             0
ATOM    702    O   1     1      -2.123  16.071  26.973  0.00  0.00             0
ATOM    703    H   1     1      -1.338  16.076  27.540  0.00  0.00             0
ATOM    704    H   1     1      -2.851  15.578  27.443  0.00  0.00             0
ATOM    705   Al   1     1       5.641  12.847   7.739  0.00  0.00             0
ATOM    706   Al   1     1       3.202   8.552   7.692  0.00  0.00             0
ATOM    707   Al   1     1       3.199  14.568   7.772  0.00  0.00             0
ATOM    708   Al   1     1       5.642   9.974   7.837  0.00  0.00             0
ATOM    709   Si   1     1       1.522  14.382  10.601  0.00  0.00             0
ATOM    710   Si   1     1       3.867   9.731  10.476  0.00  0.00             0
ATOM    711   Si   1     1       4.121  15.887  10.609  0.00  0.00             0
ATOM    712   Si   1     1       6.374  11.356  10.663  0.00  0.00             0
ATOM    713    O   1     1       6.775  14.213   8.997  0.00  0.00             0
ATOM    714    O   1     1       4.123   9.638   8.881  0.00  0.00             0
ATOM    715    O   1     1       6.167  11.381   8.987  0.00  0.00             0
ATOM    716    O   1     1       3.938  15.952   8.910  0.00  0.00             0
ATOM    717    O   1     1       6.407  12.848  11.076  0.00  0.00             0
ATOM    718    O   1     1       4.083  17.394  11.039  0.00  0.00             0
ATOM    719    O   1     1       5.463  15.201  10.883  0.00  0.00             0
ATOM    720    O   1     1       2.774  10.805  10.737  0.00  0.00             0
ATOM    721    O   1     1       5.139  10.464  11.121  0.00  0.00             0
ATOM    722    O   1     1       2.781  15.154  11.068  0.00  0.00             0
ATOM    723    O   1     1       6.525   8.634   8.854  0.00  0.00             0
ATOM    724    O   1     1       4.145  13.301   8.874  0.00  0.00             0
ATOM    725    O   1     1       2.566  15.849   6.791  0.00  0.00             0
ATOM    726    O   1     1       4.800  11.495   6.839  0.00  0.00             0
ATOM    727    O   1     1       7.435  12.896   6.884  0.00  0.00             0
ATOM    728    O   1     1       4.773   8.810   6.572  0.00  0.00             0
ATOM    729    O   1     1       7.203   9.938   6.753  0.00  0.00             0
ATOM    730    O   1     1       5.055  14.389   6.622  0.00  0.00             0
ATOM    731    H   1     1       6.040  16.844   8.580  0.00  0.00             0
ATOM    732    H   1     1       3.707  12.983   9.831  0.00  0.00             0
ATOM    733    H   1     1       6.686  15.802   6.529  0.00  0.00             0
ATOM    734    H   1     1       3.984  11.149   6.940  0.00  0.00             0
ATOM    735    H   1     1       7.894  12.044   7.024  0.00  0.00             0
ATOM    736    H   1     1       5.292  17.365   5.785  0.00  0.00             0
ATOM    737    H   1     1       5.510  14.189   5.774  0.00  0.00             0
ATOM    738    H   1     1       7.146  10.690   6.174  0.00  0.00             0
ATOM    739   Al   1     1       7.510  12.833   0.730  0.00  0.00             0
ATOM    740   Al   1     1       4.905   8.400   0.373  0.00  0.00             0
ATOM    741   Al   1     1       4.914  14.387   0.597  0.00  0.00             0
ATOM    742   Al   1     1       7.500   9.921   0.630  0.00  0.00             0
ATOM    743   Si   1     1       3.202  14.306   3.423  0.00  0.00             0
ATOM    744   Si   1     1       5.749   9.855   3.401  0.00  0.00             0
ATOM    745   Si   1     1       5.814  15.735   3.312  0.00  0.00             0
ATOM    746   Si   1     1       8.275  11.377   3.371  0.00  0.00             0
ATOM    747    O   1     1       8.541  14.268   1.741  0.00  0.00             0
ATOM    748    O   1     1       5.958   9.859   1.722  0.00  0.00             0
ATOM    749    O   1     1       8.260  11.505   1.784  0.00  0.00             0
ATOM    750    O   1     1       5.514  15.793   1.729  0.00  0.00             0
ATOM    751    O   1     1       8.339  12.830   3.810  0.00  0.00             0
ATOM    752    O   1     1       5.703  17.279   3.789  0.00  0.00             0
ATOM    753    O   1     1       7.143  15.065   3.693  0.00  0.00             0
ATOM    754    O   1     1       4.412  10.601   3.672  0.00  0.00             0
ATOM    755    O   1     1       7.065  10.590   3.867  0.00  0.00             0
ATOM    756    O   1     1       4.478  14.980   3.840  0.00  0.00             0
ATOM    757    O   1     1       8.384   8.498   1.728  0.00  0.00             0
ATOM    758    O   1     1       5.926  12.995   1.606  0.00  0.00             0
ATOM    759    O   1     1       4.230  15.849  -0.528  0.00  0.00             0
ATOM    760    O   1     1       6.795  11.422  -0.473  0.00  0.00             0
ATOM    761    O   1     1       9.148  13.016  -0.513  0.00  0.00             0
ATOM    762    O   1     1       6.594   8.565  -0.420  0.00  0.00             0
ATOM    763    O   1     1       9.065   9.761  -0.433  0.00  0.00             0
ATOM    764    O   1     1       6.736  14.362  -0.399  0.00  0.00             0
ATOM    765    H   1     1       8.011  16.542   1.468  0.00  0.00             0
ATOM    766    H   1     1       5.297  12.289   1.892  0.00  0.00             0
ATOM    767    H   1     1       8.806  15.932  -1.315  0.00  0.00             0
ATOM    768    H   1     1       6.827  11.629  -1.454  0.00  0.00             0
ATOM    769    H   1     1       9.151  12.703  -1.422  0.00  0.00             0
ATOM    770    H   1     1       6.626  17.894  -1.477  0.00  0.00             0
ATOM    771    H   1     1       6.911  15.359  -0.456  0.00  0.00             0
ATOM    772    H   1     1       9.600  10.668  -0.488  0.00  0.00             0
ATOM    773   Al   1     1       5.714   4.231   7.658  0.00  0.00             0
ATOM    774   Al   1     1       3.238  -0.369   7.794  0.00  0.00             0
ATOM    775   Al   1     1       3.068   5.587   7.805  0.00  0.00             0
ATOM    776   Al   1     1       5.777   1.212   7.673  0.00  0.00             0
ATOM    777   Si   1     1       1.352   5.359  10.481  0.00  0.00             0
ATOM    778   Si   1     1       3.976   1.017  10.504  0.00  0.00             0
ATOM    779   Si   1     1       3.861   6.824  10.539  0.00  0.00             0
ATOM    780   Si   1     1       6.515   2.504  10.550  0.00  0.00             0
ATOM    781    O   1     1       6.755   5.346   8.844  0.00  0.00             0
ATOM    782    O   1     1       4.042   0.914   8.904  0.00  0.00             0
ATOM    783    O   1     1       6.399   2.626   8.861  0.00  0.00             0
ATOM    784    O   1     1       3.723   6.902   8.894  0.00  0.00             0
ATOM    785    O   1     1       6.543   4.037  10.996  0.00  0.00             0
ATOM    786    O   1     1       3.620   8.313  11.084  0.00  0.00             0
ATOM    787    O   1     1       5.323   6.308  10.693  0.00  0.00             0
ATOM    788    O   1     1       2.650   1.769  10.822  0.00  0.00             0
ATOM    789    O   1     1       5.195   1.828  10.990  0.00  0.00             0
ATOM    790    O   1     1       2.716   5.950  10.947  0.00  0.00             0
ATOM    791    O   1     1       6.669  -0.315   8.866  0.00  0.00             0
ATOM    792    O   1     1       4.060   4.196   8.712  0.00  0.00             0
ATOM    793    O   1     1       2.310   7.254   6.591  0.00  0.00             0
ATOM    794    O   1     1       4.784   2.596   6.715  0.00  0.00             0
ATOM    795    O   1     1       7.295   4.206   6.640  0.00  0.00             0
ATOM    796    O   1     1       4.957  -0.194   6.687  0.00  0.00             0
ATOM    797    O   1     1       7.493   1.049   6.809  0.00  0.00             0
ATOM    798    O   1     1       4.726   5.512   6.553  0.00  0.00             0
ATOM    799    H   1     1       6.134   7.933   9.285  0.00  0.00             0
ATOM    800    H   1     1       3.472   3.297   8.825  0.00  0.00             0
ATOM    801    H   1     1       6.537   7.060   6.928  0.00  0.00             0
ATOM    802    H   1     1       3.794   2.614   6.811  0.00  0.00             0
ATOM    803    H   1     1       7.833   3.276   6.750  0.00  0.00             0
ATOM    804    H   1     1       4.975   8.377   5.706  0.00  0.00             0
ATOM    805    H   1     1       4.607   6.000   5.597  0.00  0.00             0
ATOM    806    H   1     1       7.425   0.620   5.908  0.00  0.00             0
ATOM    807   Al   1     1       7.595   3.914   0.594  0.00  0.00             0
ATOM    808   Al   1     1       4.828  -0.440   0.361  0.00  0.00             0
ATOM    809   Al   1     1       4.883   5.584   0.243  0.00  0.00             0
ATOM    810   Al   1     1       7.475   1.084   0.499  0.00  0.00             0
ATOM    811   Si   1     1       3.262   5.344   3.094  0.00  0.00             0
ATOM    812   Si   1     1       5.736   0.839   3.184  0.00  0.00             0
ATOM    813   Si   1     1       5.780   6.786   3.161  0.00  0.00             0
ATOM    814   Si   1     1       8.269   2.475   3.253  0.00  0.00             0
ATOM    815    O   1     1       8.663   5.168   1.623  0.00  0.00             0
ATOM    816    O   1     1       5.919   0.645   1.620  0.00  0.00             0
ATOM    817    O   1     1       8.204   2.419   1.673  0.00  0.00             0
ATOM    818    O   1     1       5.609   6.859   1.534  0.00  0.00             0
ATOM    819    O   1     1       8.215   3.947   3.754  0.00  0.00             0
ATOM    820    O   1     1       5.677   8.300   3.768  0.00  0.00             0
ATOM    821    O   1     1       7.103   6.199   3.568  0.00  0.00             0
ATOM    822    O   1     1       4.454   1.609   3.442  0.00  0.00             0
ATOM    823    O   1     1       7.079   1.537   3.716  0.00  0.00             0
ATOM    824    O   1     1       4.492   6.025   3.690  0.00  0.00             0
ATOM    825    O   1     1       8.326  -0.413   1.513  0.00  0.00             0
ATOM    826    O   1     1       6.008   4.119   1.746  0.00  0.00             0
ATOM    827    O   1     1       4.250   7.066  -0.915  0.00  0.00             0
ATOM    828    O   1     1       6.860   2.594  -0.618  0.00  0.00             0
ATOM    829    O   1     1       9.081   4.189  -0.795  0.00  0.00             0
ATOM    830    O   1     1       6.414  -0.360  -0.683  0.00  0.00             0
ATOM    831    O   1     1       9.068   0.968  -0.601  0.00  0.00             0
ATOM    832    O   1     1       6.542   5.371  -0.444  0.00  0.00             0
ATOM    833    H   1     1       7.804   7.984   2.333  0.00  0.00             0
ATOM    834    H   1     1       5.388   4.105   2.557  0.00  0.00             0
ATOM    835    H   1     1       9.122   6.858  -1.494  0.00  0.00             0
ATOM    836    H   1     1       6.059   2.415  -1.070  0.00  0.00             0
ATOM    837    H   1     1       8.666   3.935  -1.644  0.00  0.00             0
ATOM    838    H   1     1       7.386   8.146  -0.855  0.00  0.00             0
ATOM    839    H   1     1       7.183   6.073  -0.699  0.00  0.00             0
ATOM    840    H   1     1       9.360   1.868  -1.010  0.00  0.00             0
ATOM    841   Al   1     1       0.684  13.012   7.799  0.00  0.00             0
ATOM    842   Al   1     1      -1.954   8.581   7.847  0.00  0.00             0
ATOM    843   Al   1     1      -1.955  14.360   7.770  0.00  0.00             0
ATOM    844   Al   1     1       0.607  10.038   7.760  0.00  0.00             0
ATOM    845   Si   1     1      -3.687  14.314  10.562  0.00  0.00             0
ATOM    846   Si   1     1      -1.184   9.955  10.639  0.00  0.00             0
ATOM    847   Si   1     1      -1.130  15.816  10.621  0.00  0.00             0
ATOM    848   Si   1     1       1.322  11.440  10.521  0.00  0.00             0
ATOM    849    O   1     1       1.672  14.204   9.012  0.00  0.00             0
ATOM    850    O   1     1      -1.092   9.886   9.074  0.00  0.00             0
ATOM    851    O   1     1       1.272  11.392   8.907  0.00  0.00             0
ATOM    852    O   1     1      -1.273  15.794   9.011  0.00  0.00             0
ATOM    853    O   1     1       1.332  12.913  11.077  0.00  0.00             0
ATOM    854    O   1     1      -1.298  17.356  11.094  0.00  0.00             0
ATOM    855    O   1     1       0.260  15.287  10.864  0.00  0.00             0
ATOM    856    O   1     1      -2.512  10.724  10.869  0.00  0.00             0
ATOM    857    O   1     1       0.040  10.707  11.161  0.00  0.00             0
ATOM    858    O   1     1      -2.351  14.918  11.120  0.00  0.00             0
ATOM    859    O   1     1       1.266   8.575   8.919  0.00  0.00             0
ATOM    860    O   1     1      -0.971  13.087   8.951  0.00  0.00             0
ATOM    861    O   1     1       7.637  15.814   6.825  0.00  0.00             0
ATOM    862    O   1     1      -0.139  11.514   6.745  0.00  0.00             0
ATOM    863    O   1     1       2.405  13.185   6.670  0.00  0.00             0
ATOM    864    O   1     1      -0.520   8.751   6.634  0.00  0.00             0
ATOM    865    O   1     1       2.230   9.955   6.834  0.00  0.00             0
ATOM    866    O   1     1      -0.358  14.202   6.626  0.00  0.00             0
ATOM    867    H   1     1       1.195  16.947   9.457  0.00  0.00             0
ATOM    868    H   1     1      -0.660  12.855   9.736  0.00  0.00             0
ATOM    869    H   1     1       1.864  16.340   6.100  0.00  0.00             0
ATOM    870    H   1     1      -0.995  11.617   6.135  0.00  0.00             0
ATOM    871    H   1     1       2.803  12.769   5.831  0.00  0.00             0
ATOM    872    H   1     1      -0.089  17.218   5.913  0.00  0.00             0
ATOM    873    H   1     1       0.056  14.599   5.802  0.00  0.00             0
ATOM    874    H   1     1       2.411  10.027   5.970  0.00  0.00             0
ATOM    875   Al   1     1       2.322  12.921   0.577  0.00  0.00             0
ATOM    876   Al   1     1      -0.209   8.365   0.637  0.00  0.00             0
ATOM    877   Al   1     1      -0.217  14.434   0.451  0.00  0.00             0
ATOM    878   Al   1     1       2.319   9.925   0.570  0.00  0.00             0
ATOM    879   Si   1     1      -1.853  14.372   3.400  0.00  0.00             0
ATOM    880   Si   1     1       0.652   9.787   3.450  0.00  0.00             0
ATOM    881   Si   1     1       0.665  15.914   3.130  0.00  0.00             0
ATOM    882   Si   1     1       3.099  11.379   3.462  0.00  0.00             0
ATOM    883    O   1     1       3.341  14.089   1.721  0.00  0.00             0
ATOM    884    O   1     1       0.788   9.665   1.868  0.00  0.00             0
ATOM    885    O   1     1       2.947  11.371   1.798  0.00  0.00             0
ATOM    886    O   1     1       0.559  15.872   1.604  0.00  0.00             0
ATOM    887    O   1     1       3.067  12.771   3.905  0.00  0.00             0
ATOM    888    O   1     1       0.669  17.290   3.574  0.00  0.00             0
ATOM    889    O   1     1       1.974  15.185   3.664  0.00  0.00             0
ATOM    890    O   1     1      -0.706  10.539   3.746  0.00  0.00             0
ATOM    891    O   1     1       1.853  10.542   3.963  0.00  0.00             0
ATOM    892    O   1     1      -0.575  15.161   3.707  0.00  0.00             0
ATOM    893    O   1     1       3.313   8.463   1.624  0.00  0.00             0
ATOM    894    O   1     1       0.656  13.007   1.584  0.00  0.00             0
ATOM    895    O   1     1       9.421  15.892  -0.513  0.00  0.00             0
ATOM    896    O   1     1       1.621  11.286  -0.464  0.00  0.00             0
ATOM    897    O   1     1       4.038  13.135  -0.664  0.00  0.00             0
ATOM    898    O   1     1       1.353   8.615  -0.407  0.00  0.00             0
ATOM    899    O   1     1       4.080   9.804  -0.418  0.00  0.00             0
ATOM    900    O   1     1       1.704  14.377  -0.520  0.00  0.00             0
ATOM    901    H   1     1       2.648  16.589   1.677  0.00  0.00             0
ATOM    902    H   1     1       0.094  12.315   1.919  0.00  0.00             0
ATOM    903    H   1     1       4.275  15.781  -1.527  0.00  0.00             0
ATOM    904    H   1     1       1.166  11.763  -1.295  0.00  0.00             0
ATOM    905    H   1     1       4.354  12.208  -1.042  0.00  0.00             0
ATOM    906    H   1     1       1.771  17.064  -1.135  0.00  0.00             0
ATOM    907    H   1     1       2.370  15.008  -0.174  0.00  0.00             0
ATOM    908    H   1     1       4.713  10.399  -0.757  0.00  0.00             0
ATOM    909   Al   1     1       0.543   3.905   7.595  0.00  0.00             0
ATOM    910   Al   1     1      -1.962  -0.643   7.819  0.00  0.00             0
ATOM    911   Al   1     1      -2.119   5.547   7.631  0.00  0.00             0
ATOM    912   Al   1     1       0.613   0.979   7.780  0.00  0.00             0
ATOM    913   Si   1     1      -3.728   5.484  10.486  0.00  0.00             0
ATOM    914   Si   1     1      -1.199   0.894  10.627  0.00  0.00             0
ATOM    915   Si   1     1      -1.243   6.921  10.552  0.00  0.00             0
ATOM    916   Si   1     1       1.294   2.382  10.507  0.00  0.00             0
ATOM    917    O   1     1       1.516   5.313   8.824  0.00  0.00             0
ATOM    918    O   1     1      -0.972   0.685   8.916  0.00  0.00             0
ATOM    919    O   1     1       1.118   2.401   8.926  0.00  0.00             0
ATOM    920    O   1     1      -1.327   7.154   8.911  0.00  0.00             0
ATOM    921    O   1     1       1.263   3.902  10.969  0.00  0.00             0
ATOM    922    O   1     1      -1.176   8.389  11.115  0.00  0.00             0
ATOM    923    O   1     1       0.165   6.234  10.805  0.00  0.00             0
ATOM    924    O   1     1      -2.458   1.806  10.799  0.00  0.00             0
ATOM    925    O   1     1       0.088   1.576  11.083  0.00  0.00             0
ATOM    926    O   1     1      -2.428   6.098  10.953  0.00  0.00             0
ATOM    927    O   1     1       1.549  -0.351   8.670  0.00  0.00             0
ATOM    928    O   1     1      -1.103   3.982   8.866  0.00  0.00             0
ATOM    929    O   1     1       7.513   7.190   6.747  0.00  0.00             0
ATOM    930    O   1     1      -0.093   2.415   6.622  0.00  0.00             0
ATOM    931    O   1     1       2.197   4.236   6.573  0.00  0.00             0
ATOM    932    O   1     1      -0.374  -0.362   6.617  0.00  0.00             0
ATOM    933    O   1     1       2.341   0.848   6.493  0.00  0.00             0
ATOM    934    O   1     1      -0.489   5.220   6.542  0.00  0.00             0
ATOM    935    H   1     1       0.763   7.765   8.837  0.00  0.00             0
ATOM    936    H   1     1      -1.637   3.260   9.211  0.00  0.00             0
ATOM    937    H   1     1       1.623   6.652   6.553  0.00  0.00             0
ATOM    938    H   1     1      -1.166   1.999   6.553  0.00  0.00             0
ATOM    939    H   1     1       2.644   3.874   5.788  0.00  0.00             0
ATOM    940    H   1     1      -0.137   8.327   5.643  0.00  0.00             0
ATOM    941    H   1     1      -0.541   5.501   5.669  0.00  0.00             0
ATOM    942    H   1     1       2.512   1.300   5.627  0.00  0.00             0
ATOM    943   Al   1     1       2.324   3.918   0.431  0.00  0.00             0
ATOM    944   Al   1     1      -0.249  -0.426   0.328  0.00  0.00             0
ATOM    945   Al   1     1      -0.199   5.475   0.602  0.00  0.00             0
ATOM    946   Al   1     1       2.252   1.084   0.416  0.00  0.00             0
ATOM    947   Si   1     1      -1.898   5.307   3.229  0.00  0.00             0
ATOM    948   Si   1     1       0.573   0.983   3.213  0.00  0.00             0
ATOM    949   Si   1     1       0.567   6.850   3.351  0.00  0.00             0
ATOM    950   Si   1     1       3.017   2.335   3.285  0.00  0.00             0
ATOM    951    O   1     1       3.431   5.213   1.519  0.00  0.00             0
ATOM    952    O   1     1       0.609   0.969   1.538  0.00  0.00             0
ATOM    953    O   1     1       2.884   2.416   1.575  0.00  0.00             0
ATOM    954    O   1     1       0.402   6.942   1.650  0.00  0.00             0
ATOM    955    O   1     1       3.206   3.807   3.665  0.00  0.00             0
ATOM    956    O   1     1       0.538   8.313   4.027  0.00  0.00             0
ATOM    957    O   1     1       1.965   6.165   3.405  0.00  0.00             0
ATOM    958    O   1     1      -0.744   1.686   3.627  0.00  0.00             0
ATOM    959    O   1     1       1.838   1.655   3.791  0.00  0.00             0
ATOM    960    O   1     1      -0.599   5.973   3.828  0.00  0.00             0
ATOM    961    O   1     1       3.136  -0.403   1.439  0.00  0.00             0
ATOM    962    O   1     1       0.724   3.935   1.529  0.00  0.00             0
ATOM    963    O   1     1       9.325   7.021  -0.499  0.00  0.00             0
ATOM    964    O   1     1       1.413   2.468  -0.536  0.00  0.00             0
ATOM    965    O   1     1       3.921   4.250  -0.802  0.00  0.00             0
ATOM    966    O   1     1       1.360  -0.250  -0.543  0.00  0.00             0
ATOM    967    O   1     1       3.898   0.896  -0.726  0.00  0.00             0
ATOM    968    O   1     1       1.475   5.367  -0.391  0.00  0.00             0
ATOM    969    H   1     1       2.784   8.073   2.289  0.00  0.00             0
ATOM    970    H   1     1       0.356   3.044   1.649  0.00  0.00             0
ATOM    971    H   1     1       4.187   7.021  -1.853  0.00  0.00             0
ATOM    972    H   1     1       0.530   2.517  -0.996  0.00  0.00             0
ATOM    973    H   1     1       4.113   3.526  -1.543  0.00  0.00             0
ATOM    974    H   1     1       2.055   8.197  -0.920  0.00  0.00             0
ATOM    975    H   1     1       2.157   6.021  -0.774  0.00  0.00             0
ATOM    976    H   1     1       4.185   1.101  -1.629  0.00  0.00             0
END
