# Supplementary material for: Competing Nuclear Quantum Effects and Hydrogen-Bond Jumps in Hydrated Kaolinite
Source: J Phys Chem Lett. 2023 Feb 6;14(6):1542–7. doi: 10.1021/acs.jpclett.2c03896 (PMC9940297; doi:10.1021/acs.jpclett.2c03896)
Supplement: Supplementary file 1 — jz2c03896_si_001.zip [file jz2c03896_si_001.zip › Clay_NQEs_HBond_Jumps_SI/silica-surface/QM/equil-2/init.13.pdb]

TITLE     Step:       20000  Bead:      13 positions{angstrom}  cell{angstrom}
CRYST1   10.307   17.884   76.812  91.93 105.05  89.80 P 1           1
ATOM      1   Al   1     1      -9.027   1.842  43.567  0.00  0.00             0
ATOM      2   Al   1     1      -6.443   6.311  43.499  0.00  0.00             0
ATOM      3   Al   1     1      -6.349   0.260  43.241  0.00  0.00             0
ATOM      4   Al   1     1      -8.990   4.853  43.411  0.00  0.00             0
ATOM      5   Si   1     1      -4.709   0.487  40.492  0.00  0.00             0
ATOM      6   Si   1     1      -7.276   4.930  40.782  0.00  0.00             0
ATOM      7   Si   1     1      -7.196  -1.115  40.564  0.00  0.00             0
ATOM      8   Si   1     1      -9.807   3.278  40.778  0.00  0.00             0
ATOM      9    O   1     1     -10.064   0.376  42.200  0.00  0.00             0
ATOM     10    O   1     1      -7.444   5.087  42.422  0.00  0.00             0
ATOM     11    O   1     1      -9.618   3.185  42.348  0.00  0.00             0
ATOM     12    O   1     1      -7.031  -1.221  42.161  0.00  0.00             0
ATOM     13    O   1     1      -9.823   1.877  40.160  0.00  0.00             0
ATOM     14    O   1     1      -7.133  -2.632  40.117  0.00  0.00             0
ATOM     15    O   1     1      -8.585  -0.424  40.291  0.00  0.00             0
ATOM     16    O   1     1      -6.090   4.105  40.371  0.00  0.00             0
ATOM     17    O   1     1      -8.625   4.226  40.244  0.00  0.00             0
ATOM     18    O   1     1      -6.009  -0.210  40.054  0.00  0.00             0
ATOM     19    O   1     1      -9.991   5.952  42.416  0.00  0.00             0
ATOM     20    O   1     1      -7.390   1.644  42.237  0.00  0.00             0
ATOM     21    O   1     1      -5.707  -1.329  44.283  0.00  0.00             0
ATOM     22    O   1     1      -8.049   3.295  44.427  0.00  0.00             0
ATOM     23    O   1     1     -10.606   1.532  44.562  0.00  0.00             0
ATOM     24    O   1     1      -8.111   6.041  44.595  0.00  0.00             0
ATOM     25    O   1     1     -10.594   5.012  44.639  0.00  0.00             0
ATOM     26    O   1     1      -8.031   0.331  44.407  0.00  0.00             0
ATOM     27    H   1     1      -9.254  -1.971  42.565  0.00  0.00             0
ATOM     28    H   1     1      -7.149   2.184  41.617  0.00  0.00             0
ATOM     29    H   1     1     -10.752  -1.906  45.152  0.00  0.00             0
ATOM     30    H   1     1      -6.995   3.644  44.240  0.00  0.00             0
ATOM     31    H   1     1     -10.792   1.694  45.550  0.00  0.00             0
ATOM     32    H   1     1      -8.020  -2.318  45.294  0.00  0.00             0
ATOM     33    H   1     1      -8.352  -0.394  44.808  0.00  0.00             0
ATOM     34    H   1     1     -10.604   4.471  45.374  0.00  0.00             0
ATOM     35   Al   1     1     -11.038   1.601  50.895  0.00  0.00             0
ATOM     36   Al   1     1      -8.254   5.931  50.875  0.00  0.00             0
ATOM     37   Al   1     1      -8.270   0.156  50.713  0.00  0.00             0
ATOM     38   Al   1     1     -10.862   4.714  50.858  0.00  0.00             0
ATOM     39   Si   1     1      -6.354   0.151  47.974  0.00  0.00             0
ATOM     40   Si   1     1      -9.107   4.625  48.145  0.00  0.00             0
ATOM     41   Si   1     1      -9.032  -1.266  47.951  0.00  0.00             0
ATOM     42   Si   1     1     -11.681   3.180  48.053  0.00  0.00             0
ATOM     43    O   1     1     -11.728   0.431  49.647  0.00  0.00             0
ATOM     44    O   1     1      -9.241   4.858  49.693  0.00  0.00             0
ATOM     45    O   1     1     -11.441   3.207  49.809  0.00  0.00             0
ATOM     46    O   1     1      -8.878  -1.321  49.683  0.00  0.00             0
ATOM     47    O   1     1     -11.611   1.713  47.514  0.00  0.00             0
ATOM     48    O   1     1      -9.320  -2.766  47.612  0.00  0.00             0
ATOM     49    O   1     1     -10.354  -0.522  47.720  0.00  0.00             0
ATOM     50    O   1     1      -7.974   3.713  47.761  0.00  0.00             0
ATOM     51    O   1     1     -10.431   4.051  47.663  0.00  0.00             0
ATOM     52    O   1     1      -7.751  -0.518  47.530  0.00  0.00             0
ATOM     53    O   1     1     -11.820   6.209  49.871  0.00  0.00             0
ATOM     54    O   1     1      -9.046   1.518  49.568  0.00  0.00             0
ATOM     55    O   1     1      -7.749  -1.551  51.976  0.00  0.00             0
ATOM     56    O   1     1     -10.071   3.132  52.110  0.00  0.00             0
ATOM     57    O   1     1     -12.537   1.611  51.941  0.00  0.00             0
ATOM     58    O   1     1      -9.855   5.972  52.013  0.00  0.00             0
ATOM     59    O   1     1     -12.543   4.750  51.953  0.00  0.00             0
ATOM     60    O   1     1      -9.993   0.314  51.924  0.00  0.00             0
ATOM     61    H   1     1     -11.343  -2.334  49.235  0.00  0.00             0
ATOM     62    H   1     1      -8.397   2.240  49.162  0.00  0.00             0
ATOM     63    H   1     1     -12.041  -1.314  52.543  0.00  0.00             0
ATOM     64    H   1     1     -10.083   3.377  53.020  0.00  0.00             0
ATOM     65    H   1     1     -13.423   1.747  52.196  0.00  0.00             0
ATOM     66    H   1     1      -9.724  -2.751  52.792  0.00  0.00             0
ATOM     67    H   1     1     -10.175  -0.001  52.900  0.00  0.00             0
ATOM     68    H   1     1     -12.721   3.936  52.371  0.00  0.00             0
ATOM     69   Al   1     1      -8.953  10.673  43.640  0.00  0.00             0
ATOM     70   Al   1     1      -6.498  15.106  43.229  0.00  0.00             0
ATOM     71   Al   1     1      -6.362   9.369  43.384  0.00  0.00             0
ATOM     72   Al   1     1      -9.037  13.593  43.575  0.00  0.00             0
ATOM     73   Si   1     1      -4.581   9.412  40.691  0.00  0.00             0
ATOM     74   Si   1     1      -7.176  13.744  40.651  0.00  0.00             0
ATOM     75   Si   1     1      -7.217   7.918  40.700  0.00  0.00             0
ATOM     76   Si   1     1      -9.701  12.335  40.693  0.00  0.00             0
ATOM     77    O   1     1      -9.937   9.644  42.230  0.00  0.00             0
ATOM     78    O   1     1      -7.341  13.849  42.311  0.00  0.00             0
ATOM     79    O   1     1      -9.589  12.278  42.211  0.00  0.00             0
ATOM     80    O   1     1      -7.097   7.874  42.355  0.00  0.00             0
ATOM     81    O   1     1      -9.843  10.860  40.001  0.00  0.00             0
ATOM     82    O   1     1      -7.307   6.423  40.331  0.00  0.00             0
ATOM     83    O   1     1      -8.495   8.597  40.351  0.00  0.00             0
ATOM     84    O   1     1      -5.827  13.043  40.246  0.00  0.00             0
ATOM     85    O   1     1      -8.418  13.013  40.048  0.00  0.00             0
ATOM     86    O   1     1      -5.919   8.556  40.203  0.00  0.00             0
ATOM     87    O   1     1      -9.866  15.059  42.394  0.00  0.00             0
ATOM     88    O   1     1      -7.399  10.774  42.483  0.00  0.00             0
ATOM     89    O   1     1      -5.728   7.800  44.475  0.00  0.00             0
ATOM     90    O   1     1      -8.329  12.174  44.537  0.00  0.00             0
ATOM     91    O   1     1     -10.500  10.264  44.662  0.00  0.00             0
ATOM     92    O   1     1      -8.106  15.118  44.424  0.00  0.00             0
ATOM     93    O   1     1     -10.577  13.647  44.607  0.00  0.00             0
ATOM     94    O   1     1      -8.006   9.412  44.623  0.00  0.00             0
ATOM     95    H   1     1      -9.528   6.435  41.685  0.00  0.00             0
ATOM     96    H   1     1      -7.210  11.729  42.389  0.00  0.00             0
ATOM     97    H   1     1     -10.180   8.208  45.221  0.00  0.00             0
ATOM     98    H   1     1      -7.712  12.086  45.324  0.00  0.00             0
ATOM     99    H   1     1     -11.001  10.966  45.124  0.00  0.00             0
ATOM    100    H   1     1      -8.409   5.922  45.519  0.00  0.00             0
ATOM    101    H   1     1      -7.955   8.625  45.012  0.00  0.00             0
ATOM    102    H   1     1     -10.585  13.078  45.524  0.00  0.00             0
ATOM    103   Al   1     1     -10.722  10.594  50.858  0.00  0.00             0
ATOM    104   Al   1     1      -8.326  15.028  50.767  0.00  0.00             0
ATOM    105   Al   1     1      -8.294   8.974  50.793  0.00  0.00             0
ATOM    106   Al   1     1     -10.927  13.501  50.759  0.00  0.00             0
ATOM    107   Si   1     1      -6.481   9.196  47.760  0.00  0.00             0
ATOM    108   Si   1     1      -9.182  13.620  48.026  0.00  0.00             0
ATOM    109   Si   1     1      -8.928   7.641  47.914  0.00  0.00             0
ATOM    110   Si   1     1     -11.587  11.975  48.000  0.00  0.00             0
ATOM    111    O   1     1     -11.828   9.181  49.505  0.00  0.00             0
ATOM    112    O   1     1      -9.364  13.701  49.600  0.00  0.00             0
ATOM    113    O   1     1     -11.527  12.052  49.598  0.00  0.00             0
ATOM    114    O   1     1      -8.754   7.615  49.481  0.00  0.00             0
ATOM    115    O   1     1     -11.439  10.579  47.468  0.00  0.00             0
ATOM    116    O   1     1      -8.853   6.173  47.543  0.00  0.00             0
ATOM    117    O   1     1     -10.402   8.167  47.785  0.00  0.00             0
ATOM    118    O   1     1      -7.813  12.936  47.598  0.00  0.00             0
ATOM    119    O   1     1     -10.373  12.853  47.430  0.00  0.00             0
ATOM    120    O   1     1      -7.751   8.396  47.357  0.00  0.00             0
ATOM    121    O   1     1     -11.752  14.887  49.543  0.00  0.00             0
ATOM    122    O   1     1      -9.281  10.361  49.513  0.00  0.00             0
ATOM    123    O   1     1      -7.597   7.523  51.863  0.00  0.00             0
ATOM    124    O   1     1     -10.171  11.956  51.935  0.00  0.00             0
ATOM    125    O   1     1     -12.399  10.270  51.797  0.00  0.00             0
ATOM    126    O   1     1      -9.887  14.889  51.764  0.00  0.00             0
ATOM    127    O   1     1     -12.478  13.655  51.718  0.00  0.00             0
ATOM    128    O   1     1      -9.950   9.055  51.796  0.00  0.00             0
ATOM    129    H   1     1     -11.298   7.055  49.695  0.00  0.00             0
ATOM    130    H   1     1      -9.446  10.627  48.640  0.00  0.00             0
ATOM    131    H   1     1     -12.806   7.461  52.865  0.00  0.00             0
ATOM    132    H   1     1      -9.888  11.877  52.939  0.00  0.00             0
ATOM    133    H   1     1     -12.975  10.603  52.578  0.00  0.00             0
ATOM    134    H   1     1      -9.888   6.424  52.827  0.00  0.00             0
ATOM    135    H   1     1     -10.558   8.339  51.995  0.00  0.00             0
ATOM    136    H   1     1     -13.053  13.235  52.274  0.00  0.00             0
ATOM    137   Al   1     1      -3.823   1.760  43.474  0.00  0.00             0
ATOM    138   Al   1     1      -1.274   6.187  43.603  0.00  0.00             0
ATOM    139   Al   1     1      -1.216   0.288  43.452  0.00  0.00             0
ATOM    140   Al   1     1      -3.847   4.775  43.541  0.00  0.00             0
ATOM    141   Si   1     1       0.404   0.377  40.622  0.00  0.00             0
ATOM    142   Si   1     1      -2.166   4.827  40.815  0.00  0.00             0
ATOM    143   Si   1     1      -2.090  -1.140  40.584  0.00  0.00             0
ATOM    144   Si   1     1      -4.702   3.441  40.684  0.00  0.00             0
ATOM    145    O   1     1      -4.747   0.563  42.211  0.00  0.00             0
ATOM    146    O   1     1      -2.256   5.024  42.423  0.00  0.00             0
ATOM    147    O   1     1      -4.497   3.428  42.321  0.00  0.00             0
ATOM    148    O   1     1      -2.048  -1.217  42.175  0.00  0.00             0
ATOM    149    O   1     1      -4.753   1.994  40.209  0.00  0.00             0
ATOM    150    O   1     1      -2.175  -2.556  40.020  0.00  0.00             0
ATOM    151    O   1     1      -3.432  -0.301  40.182  0.00  0.00             0
ATOM    152    O   1     1      -0.810   3.958  40.419  0.00  0.00             0
ATOM    153    O   1     1      -3.408   4.068  40.212  0.00  0.00             0
ATOM    154    O   1     1      -0.859  -0.301  40.046  0.00  0.00             0
ATOM    155    O   1     1      -4.828   6.276  42.445  0.00  0.00             0
ATOM    156    O   1     1      -2.077   1.595  42.230  0.00  0.00             0
ATOM    157    O   1     1     -10.984  -1.342  44.402  0.00  0.00             0
ATOM    158    O   1     1      -3.004   3.320  44.500  0.00  0.00             0
ATOM    159    O   1     1      -5.450   1.667  44.379  0.00  0.00             0
ATOM    160    O   1     1      -2.871   6.183  44.667  0.00  0.00             0
ATOM    161    O   1     1      -5.440   4.897  44.493  0.00  0.00             0
ATOM    162    O   1     1      -2.904   0.412  44.409  0.00  0.00             0
ATOM    163    H   1     1      -4.383  -1.989  42.013  0.00  0.00             0
ATOM    164    H   1     1      -2.212   2.184  41.419  0.00  0.00             0
ATOM    165    H   1     1      -4.771  -1.449  44.575  0.00  0.00             0
ATOM    166    H   1     1      -2.179   3.147  44.893  0.00  0.00             0
ATOM    167    H   1     1      -6.062   1.868  45.116  0.00  0.00             0
ATOM    168    H   1     1      -2.930  -3.325  45.397  0.00  0.00             0
ATOM    169    H   1     1      -3.017  -0.428  44.845  0.00  0.00             0
ATOM    170    H   1     1      -5.461   4.755  45.488  0.00  0.00             0
ATOM    171   Al   1     1      -5.671   1.508  50.896  0.00  0.00             0
ATOM    172   Al   1     1      -3.070   6.149  50.818  0.00  0.00             0
ATOM    173   Al   1     1      -3.127  -0.121  50.608  0.00  0.00             0
ATOM    174   Al   1     1      -5.713   4.623  50.849  0.00  0.00             0
ATOM    175   Si   1     1      -1.317   0.296  47.984  0.00  0.00             0
ATOM    176   Si   1     1      -4.042   4.767  48.010  0.00  0.00             0
ATOM    177   Si   1     1      -3.805  -1.425  47.785  0.00  0.00             0
ATOM    178   Si   1     1      -6.528   3.152  48.093  0.00  0.00             0
ATOM    179    O   1     1      -6.571   0.190  49.645  0.00  0.00             0
ATOM    180    O   1     1      -4.138   5.009  49.546  0.00  0.00             0
ATOM    181    O   1     1      -6.307   3.004  49.734  0.00  0.00             0
ATOM    182    O   1     1      -3.660  -1.511  49.496  0.00  0.00             0
ATOM    183    O   1     1      -6.284   1.694  47.505  0.00  0.00             0
ATOM    184    O   1     1      -3.716  -2.864  47.153  0.00  0.00             0
ATOM    185    O   1     1      -5.176  -0.675  47.521  0.00  0.00             0
ATOM    186    O   1     1      -2.794   3.857  47.913  0.00  0.00             0
ATOM    187    O   1     1      -5.305   4.091  47.604  0.00  0.00             0
ATOM    188    O   1     1      -2.551  -0.535  47.497  0.00  0.00             0
ATOM    189    O   1     1      -6.658   5.848  49.868  0.00  0.00             0
ATOM    190    O   1     1      -3.945   1.369  49.744  0.00  0.00             0
ATOM    191    O   1     1     -12.650  -1.300  51.787  0.00  0.00             0
ATOM    192    O   1     1      -5.093   3.082  52.010  0.00  0.00             0
ATOM    193    O   1     1      -7.391   1.380  51.974  0.00  0.00             0
ATOM    194    O   1     1      -4.860   5.765  52.041  0.00  0.00             0
ATOM    195    O   1     1      -7.336   4.675  51.910  0.00  0.00             0
ATOM    196    O   1     1      -4.830   0.247  51.891  0.00  0.00             0
ATOM    197    H   1     1      -6.381  -2.143  49.328  0.00  0.00             0
ATOM    198    H   1     1      -3.816   2.244  49.434  0.00  0.00             0
ATOM    199    H   1     1      -7.364  -1.091  52.700  0.00  0.00             0
ATOM    200    H   1     1      -4.823   2.446  52.661  0.00  0.00             0
ATOM    201    H   1     1      -7.973   1.999  51.828  0.00  0.00             0
ATOM    202    H   1     1      -5.491  -2.406  51.959  0.00  0.00             0
ATOM    203    H   1     1      -4.509  -0.559  52.312  0.00  0.00             0
ATOM    204    H   1     1      -7.537   4.144  52.652  0.00  0.00             0
ATOM    205   Al   1     1      -3.684  10.807  43.386  0.00  0.00             0
ATOM    206   Al   1     1      -1.419  15.266  43.216  0.00  0.00             0
ATOM    207   Al   1     1      -1.296   9.109  43.553  0.00  0.00             0
ATOM    208   Al   1     1      -3.904  13.715  43.306  0.00  0.00             0
ATOM    209   Si   1     1       0.541   9.423  40.665  0.00  0.00             0
ATOM    210   Si   1     1      -2.035  13.790  40.530  0.00  0.00             0
ATOM    211   Si   1     1      -2.024   7.794  40.789  0.00  0.00             0
ATOM    212   Si   1     1      -4.502  12.317  40.509  0.00  0.00             0
ATOM    213    O   1     1      -4.710   9.517  42.255  0.00  0.00             0
ATOM    214    O   1     1      -2.172  13.934  42.171  0.00  0.00             0
ATOM    215    O   1     1      -4.354  12.287  42.204  0.00  0.00             0
ATOM    216    O   1     1      -1.833   7.737  42.368  0.00  0.00             0
ATOM    217    O   1     1      -4.546  10.801  40.158  0.00  0.00             0
ATOM    218    O   1     1      -1.955   6.278  40.343  0.00  0.00             0
ATOM    219    O   1     1      -3.331   8.445  40.408  0.00  0.00             0
ATOM    220    O   1     1      -0.643  13.077  40.326  0.00  0.00             0
ATOM    221    O   1     1      -3.211  12.917  40.006  0.00  0.00             0
ATOM    222    O   1     1      -0.760   8.547  40.268  0.00  0.00             0
ATOM    223    O   1     1      -4.660  15.014  42.255  0.00  0.00             0
ATOM    224    O   1     1      -2.117  10.487  42.261  0.00  0.00             0
ATOM    225    O   1     1     -10.793   7.654  44.653  0.00  0.00             0
ATOM    226    O   1     1      -2.962  12.213  44.378  0.00  0.00             0
ATOM    227    O   1     1      -5.381  10.674  44.584  0.00  0.00             0
ATOM    228    O   1     1      -2.871  15.011  44.512  0.00  0.00             0
ATOM    229    O   1     1      -5.414  13.825  44.589  0.00  0.00             0
ATOM    230    O   1     1      -2.901   9.352  44.489  0.00  0.00             0
ATOM    231    H   1     1      -4.254   7.026  42.238  0.00  0.00             0
ATOM    232    H   1     1      -1.864  11.255  41.676  0.00  0.00             0
ATOM    233    H   1     1      -4.812   7.682  44.967  0.00  0.00             0
ATOM    234    H   1     1      -2.164  12.797  44.411  0.00  0.00             0
ATOM    235    H   1     1      -5.710  10.752  45.614  0.00  0.00             0
ATOM    236    H   1     1      -3.049   5.927  45.508  0.00  0.00             0
ATOM    237    H   1     1      -3.232   8.821  45.185  0.00  0.00             0
ATOM    238    H   1     1      -5.894  13.533  45.391  0.00  0.00             0
ATOM    239   Al   1     1      -5.674  10.459  50.501  0.00  0.00             0
ATOM    240   Al   1     1      -3.085  15.028  50.628  0.00  0.00             0
ATOM    241   Al   1     1      -3.070   9.071  50.726  0.00  0.00             0
ATOM    242   Al   1     1      -5.755  13.520  50.639  0.00  0.00             0
ATOM    243   Si   1     1      -1.320   9.060  47.917  0.00  0.00             0
ATOM    244   Si   1     1      -3.853  13.583  47.757  0.00  0.00             0
ATOM    245   Si   1     1      -3.894   7.662  47.950  0.00  0.00             0
ATOM    246   Si   1     1      -6.426  12.181  47.879  0.00  0.00             0
ATOM    247    O   1     1      -6.585   9.294  49.463  0.00  0.00             0
ATOM    248    O   1     1      -4.033  13.743  49.400  0.00  0.00             0
ATOM    249    O   1     1      -6.216  12.027  49.523  0.00  0.00             0
ATOM    250    O   1     1      -3.851   7.610  49.530  0.00  0.00             0
ATOM    251    O   1     1      -6.442  10.752  47.302  0.00  0.00             0
ATOM    252    O   1     1      -3.868   6.166  47.365  0.00  0.00             0
ATOM    253    O   1     1      -5.219   8.373  47.576  0.00  0.00             0
ATOM    254    O   1     1      -2.649  12.680  47.575  0.00  0.00             0
ATOM    255    O   1     1      -5.241  13.018  47.313  0.00  0.00             0
ATOM    256    O   1     1      -2.632   8.454  47.356  0.00  0.00             0
ATOM    257    O   1     1      -6.557  14.984  49.634  0.00  0.00             0
ATOM    258    O   1     1      -3.973  10.523  49.611  0.00  0.00             0
ATOM    259    O   1     1     -12.967   7.629  52.041  0.00  0.00             0
ATOM    260    O   1     1      -5.035  12.187  51.711  0.00  0.00             0
ATOM    261    O   1     1      -7.346  10.380  51.766  0.00  0.00             0
ATOM    262    O   1     1      -4.678  14.889  51.707  0.00  0.00             0
ATOM    263    O   1     1      -7.417  13.540  51.517  0.00  0.00             0
ATOM    264    O   1     1      -4.885   9.188  51.733  0.00  0.00             0
ATOM    265    H   1     1      -6.406   6.777  49.516  0.00  0.00             0
ATOM    266    H   1     1      -3.335  11.370  49.488  0.00  0.00             0
ATOM    267    H   1     1      -7.232   7.557  52.724  0.00  0.00             0
ATOM    268    H   1     1      -4.718  12.065  52.726  0.00  0.00             0
ATOM    269    H   1     1      -7.680  11.280  52.286  0.00  0.00             0
ATOM    270    H   1     1      -4.471   6.123  52.879  0.00  0.00             0
ATOM    271    H   1     1      -5.388   8.546  52.337  0.00  0.00             0
ATOM    272    H   1     1      -8.255  12.937  51.219  0.00  0.00             0
ATOM    273    O   1     1      -9.307   0.758  31.762  0.00  0.00             0
ATOM    274    H   1     1      -8.949   0.188  31.222  0.00  0.00             0
ATOM    275    H   1     1       1.532   1.419  31.549  0.00  0.00             0
ATOM    276    O   1     1      -7.474   2.955  31.133  0.00  0.00             0
ATOM    277    H   1     1      -6.615   3.363  31.307  0.00  0.00             0
ATOM    278    H   1     1       2.414   3.478  31.872  0.00  0.00             0
ATOM    279    O   1     1       4.963   6.889  30.114  0.00  0.00             0
ATOM    280    H   1     1      -4.515   6.806  29.764  0.00  0.00             0
ATOM    281    H   1     1       4.818   7.640  30.704  0.00  0.00             0
ATOM    282    O   1     1      -2.945   9.658  28.356  0.00  0.00             0
ATOM    283    H   1     1      -3.070   8.804  28.589  0.00  0.00             0
ATOM    284    H   1     1       8.243  10.006  28.636  0.00  0.00             0
ATOM    285    O   1     1      -5.649  10.265  29.645  0.00  0.00             0
ATOM    286    H   1     1      -4.799  10.105  29.202  0.00  0.00             0
ATOM    287    H   1     1       4.833  10.819  30.332  0.00  0.00             0
ATOM    288    O   1     1     -11.766  18.037  31.781  0.00  0.00             0
ATOM    289    H   1     1     -10.808  18.124  31.857  0.00  0.00             0
ATOM    290    H   1     1      -1.884  18.742  31.656  0.00  0.00             0
ATOM    291    O   1     1      -4.501   0.604  30.465  0.00  0.00             0
ATOM    292    H   1     1      -4.022   1.100  29.852  0.00  0.00             0
ATOM    293    H   1     1      -4.201   1.027  31.311  0.00  0.00             0
ATOM    294    O   1     1      -4.900   4.279  30.816  0.00  0.00             0
ATOM    295    H   1     1      -4.535   3.738  30.032  0.00  0.00             0
ATOM    296    H   1     1      -5.132   5.248  30.658  0.00  0.00             0
ATOM    297    O   1     1      -2.985   6.873  28.432  0.00  0.00             0
ATOM    298    H   1     1      -2.769   7.206  27.572  0.00  0.00             0
ATOM    299    H   1     1      -2.249   6.387  28.725  0.00  0.00             0
ATOM    300    O   1     1      -0.247  11.458  29.647  0.00  0.00             0
ATOM    301    H   1     1       0.126  11.168  28.840  0.00  0.00             0
ATOM    302    H   1     1      -0.596  12.299  29.493  0.00  0.00             0
ATOM    303    O   1     1      -3.853  14.178  28.079  0.00  0.00             0
ATOM    304    H   1     1      -4.590  14.821  27.783  0.00  0.00             0
ATOM    305    H   1     1      -4.104  13.995  29.151  0.00  0.00             0
ATOM    306    O   1     1      -5.969  15.994  31.694  0.00  0.00             0
ATOM    307    H   1     1      -5.542  16.748  31.235  0.00  0.00             0
ATOM    308    H   1     1      -5.699  16.302  32.677  0.00  0.00             0
ATOM    309    O   1     1       0.157   3.936  30.230  0.00  0.00             0
ATOM    310    H   1     1      -0.167   3.359  29.438  0.00  0.00             0
ATOM    311    H   1     1       1.053   3.402  30.246  0.00  0.00             0
ATOM    312    O   1     1       3.652   4.501  26.538  0.00  0.00             0
ATOM    313    H   1     1       2.942   4.852  25.888  0.00  0.00             0
ATOM    314    H   1     1       3.550   5.145  27.188  0.00  0.00             0
ATOM    315    O   1     1      -0.429   6.580  29.692  0.00  0.00             0
ATOM    316    H   1     1      -0.338   5.549  29.870  0.00  0.00             0
ATOM    317    H   1     1      -0.454   7.086  30.644  0.00  0.00             0
ATOM    318    O   1     1       1.225  11.138  27.462  0.00  0.00             0
ATOM    319    H   1     1       0.470  10.725  26.992  0.00  0.00             0
ATOM    320    H   1     1       1.883  10.365  27.417  0.00  0.00             0
ATOM    321    O   1     1       1.978  11.377  31.133  0.00  0.00             0
ATOM    322    H   1     1       1.943  10.489  30.998  0.00  0.00             0
ATOM    323    H   1     1       1.053  11.605  30.752  0.00  0.00             0
ATOM    324    O   1     1      -1.744  15.091  31.750  0.00  0.00             0
ATOM    325    H   1     1      -1.761  15.859  31.309  0.00  0.00             0
ATOM    326    H   1     1      -2.637  14.669  31.499  0.00  0.00             0
ATOM    327    O   1     1      -9.381  17.294  34.385  0.00  0.00             0
ATOM    328    H   1     1      -9.334  17.776  33.433  0.00  0.00             0
ATOM    329    H   1     1       0.297  -0.017  35.051  0.00  0.00             0
ATOM    330    O   1     1      -8.399   4.429  33.321  0.00  0.00             0
ATOM    331    H   1     1      -7.896   4.592  34.034  0.00  0.00             0
ATOM    332    H   1     1       2.229   5.069  32.514  0.00  0.00             0
ATOM    333    O   1     1       2.443   6.286  31.500  0.00  0.00             0
ATOM    334    H   1     1      -7.345   6.213  30.686  0.00  0.00             0
ATOM    335    H   1     1       3.217   6.602  31.945  0.00  0.00             0
ATOM    336    O   1     1      -9.762  11.818  33.420  0.00  0.00             0
ATOM    337    H   1     1      -9.137  11.818  32.612  0.00  0.00             0
ATOM    338    H   1     1       0.406  12.765  33.416  0.00  0.00             0
ATOM    339    O   1     1       2.984  11.890  35.220  0.00  0.00             0
ATOM    340    H   1     1      -6.315  12.141  35.249  0.00  0.00             0
ATOM    341    H   1     1       2.875  12.626  34.427  0.00  0.00             0
ATOM    342    O   1     1     -10.371  14.606  33.814  0.00  0.00             0
ATOM    343    H   1     1     -10.881  14.705  32.940  0.00  0.00             0
ATOM    344    H   1     1       0.552  15.338  34.079  0.00  0.00             0
ATOM    345    O   1     1      -5.763  19.580  34.361  0.00  0.00             0
ATOM    346    H   1     1      -5.155  19.645  34.928  0.00  0.00             0
ATOM    347    H   1     1      -5.320   2.026  33.714  0.00  0.00             0
ATOM    348    O   1     1      -3.867   2.392  32.451  0.00  0.00             0
ATOM    349    H   1     1      -3.106   2.959  32.777  0.00  0.00             0
ATOM    350    H   1     1      -4.281   3.063  31.765  0.00  0.00             0
ATOM    351    O   1     1      -5.913   6.941  33.336  0.00  0.00             0
ATOM    352    H   1     1      -5.037   6.685  33.068  0.00  0.00             0
ATOM    353    H   1     1      -5.829   7.789  33.781  0.00  0.00             0
ATOM    354    O   1     1      -5.658   9.734  34.058  0.00  0.00             0
ATOM    355    H   1     1      -4.938  10.009  34.537  0.00  0.00             0
ATOM    356    H   1     1      -6.411   9.994  34.360  0.00  0.00             0
ATOM    357    O   1     1      -4.219  11.476  32.324  0.00  0.00             0
ATOM    358    H   1     1      -5.122  10.900  32.734  0.00  0.00             0
ATOM    359    H   1     1      -3.313  11.000  32.582  0.00  0.00             0
ATOM    360    O   1     1      -6.215  16.878  34.339  0.00  0.00             0
ATOM    361    H   1     1      -6.005  17.830  34.362  0.00  0.00             0
ATOM    362    H   1     1      -7.151  16.890  34.135  0.00  0.00             0
ATOM    363    O   1     1      -2.556  17.700  34.308  0.00  0.00             0
ATOM    364    H   1     1      -2.118  16.922  34.636  0.00  0.00             0
ATOM    365    H   1     1      -2.242  -0.523  33.411  0.00  0.00             0
ATOM    366    O   1     1      -1.017   3.775  32.829  0.00  0.00             0
ATOM    367    H   1     1      -0.508   3.663  31.913  0.00  0.00             0
ATOM    368    H   1     1      -0.389   3.662  33.467  0.00  0.00             0
ATOM    369    O   1     1      -3.160   6.130  32.830  0.00  0.00             0
ATOM    370    H   1     1      -2.633   5.334  32.810  0.00  0.00             0
ATOM    371    H   1     1      -2.619   6.875  32.496  0.00  0.00             0
ATOM    372    O   1     1      -1.109   7.844  32.237  0.00  0.00             0
ATOM    373    H   1     1      -0.722   7.434  32.982  0.00  0.00             0
ATOM    374    H   1     1      -1.410   8.877  32.460  0.00  0.00             0
ATOM    375    O   1     1      -2.064  10.326  33.259  0.00  0.00             0
ATOM    376    H   1     1      -1.429  11.046  33.439  0.00  0.00             0
ATOM    377    H   1     1      -2.375   9.979  34.008  0.00  0.00             0
ATOM    378    O   1     1      -4.249  13.802  30.686  0.00  0.00             0
ATOM    379    H   1     1      -4.150  12.956  31.142  0.00  0.00             0
ATOM    380    H   1     1      -5.189  14.066  30.898  0.00  0.00             0
ATOM    381    O   1     1     -10.521  -0.294  37.455  0.00  0.00             0
ATOM    382    H   1     1      -9.558  -0.026  37.346  0.00  0.00             0
ATOM    383    H   1     1      -0.408  -0.465  38.492  0.00  0.00             0
ATOM    384    O   1     1     -10.614   1.833  35.548  0.00  0.00             0
ATOM    385    H   1     1     -10.649   1.191  36.417  0.00  0.00             0
ATOM    386    H   1     1       0.617   2.116  35.727  0.00  0.00             0
ATOM    387    O   1     1       0.089   6.394  34.755  0.00  0.00             0
ATOM    388    H   1     1      -9.551   5.924  34.504  0.00  0.00             0
ATOM    389    H   1     1       0.117   7.246  35.003  0.00  0.00             0
ATOM    390    O   1     1      -9.232   9.334  34.806  0.00  0.00             0
ATOM    391    H   1     1      -9.232  10.052  34.262  0.00  0.00             0
ATOM    392    H   1     1       1.323   9.674  35.699  0.00  0.00             0
ATOM    393    O   1     1      -9.107  11.061  37.283  0.00  0.00             0
ATOM    394    H   1     1      -8.371  11.651  36.944  0.00  0.00             0
ATOM    395    H   1     1       1.277  11.004  38.221  0.00  0.00             0
ATOM    396    O   1     1     -11.656  15.698  35.946  0.00  0.00             0
ATOM    397    H   1     1     -11.177  15.306  35.259  0.00  0.00             0
ATOM    398    H   1     1      -0.704  16.377  36.178  0.00  0.00             0
ATOM    399    O   1     1      -8.001   0.592  37.566  0.00  0.00             0
ATOM    400    H   1     1      -7.299   0.055  37.227  0.00  0.00             0
ATOM    401    H   1     1      -7.955   1.381  36.867  0.00  0.00             0
ATOM    402    O   1     1      -7.798   2.982  35.924  0.00  0.00             0
ATOM    403    H   1     1      -7.372   2.664  35.111  0.00  0.00             0
ATOM    404    H   1     1      -7.013   3.654  36.107  0.00  0.00             0
ATOM    405    O   1     1      -6.346   5.569  35.742  0.00  0.00             0
ATOM    406    H   1     1      -6.053   5.795  34.759  0.00  0.00             0
ATOM    407    H   1     1      -5.723   6.165  36.242  0.00  0.00             0
ATOM    408    O   1     1      -4.738   6.632  37.946  0.00  0.00             0
ATOM    409    H   1     1      -4.458   7.623  38.277  0.00  0.00             0
ATOM    410    H   1     1      -3.749   6.520  37.770  0.00  0.00             0
ATOM    411    O   1     1      -4.979  13.025  34.936  0.00  0.00             0
ATOM    412    H   1     1      -4.810  12.686  34.037  0.00  0.00             0
ATOM    413    H   1     1      -4.164  13.254  35.429  0.00  0.00             0
ATOM    414    O   1     1      -5.365  16.826  36.930  0.00  0.00             0
ATOM    415    H   1     1      -5.779  16.547  36.201  0.00  0.00             0
ATOM    416    H   1     1      -4.718  17.492  36.646  0.00  0.00             0
ATOM    417    O   1     1      -3.795   1.098  36.426  0.00  0.00             0
ATOM    418    H   1     1      -3.384   0.785  35.655  0.00  0.00             0
ATOM    419    H   1     1      -3.415   1.898  36.649  0.00  0.00             0
ATOM    420    O   1     1      -2.661   3.584  35.373  0.00  0.00             0
ATOM    421    H   1     1      -1.847   3.183  35.249  0.00  0.00             0
ATOM    422    H   1     1      -2.345   4.330  36.031  0.00  0.00             0
ATOM    423    O   1     1      -2.493   6.409  36.120  0.00  0.00             0
ATOM    424    H   1     1      -1.543   6.354  35.928  0.00  0.00             0
ATOM    425    H   1     1      -3.053   6.220  35.469  0.00  0.00             0
ATOM    426    O   1     1      -3.321   9.698  35.623  0.00  0.00             0
ATOM    427    H   1     1      -3.052   8.963  36.131  0.00  0.00             0
ATOM    428    H   1     1      -2.595  10.329  35.955  0.00  0.00             0
ATOM    429    O   1     1      -1.741  11.560  36.938  0.00  0.00             0
ATOM    430    H   1     1      -0.751  11.590  37.002  0.00  0.00             0
ATOM    431    H   1     1      -2.140  12.456  37.153  0.00  0.00             0
ATOM    432    O   1     1      -3.418  14.154  36.838  0.00  0.00             0
ATOM    433    H   1     1      -2.650  14.794  36.665  0.00  0.00             0
ATOM    434    H   1     1      -4.021  14.821  37.022  0.00  0.00             0
ATOM    435    O   1     1      -4.454   2.610  15.304  0.00  0.00             0
ATOM    436    H   1     1      -3.717   3.227  15.519  0.00  0.00             0
ATOM    437    H   1     1       5.020   3.135  15.785  0.00  0.00             0
ATOM    438    O   1     1      -5.084   4.762  13.648  0.00  0.00             0
ATOM    439    H   1     1      -4.867   3.870  13.740  0.00  0.00             0
ATOM    440    H   1     1       6.004   5.193  13.909  0.00  0.00             0
ATOM    441    O   1     1       7.035   6.745  17.192  0.00  0.00             0
ATOM    442    H   1     1      -3.521   5.813  17.781  0.00  0.00             0
ATOM    443    H   1     1       7.987   6.842  17.571  0.00  0.00             0
ATOM    444    O   1     1      -2.924  10.094  14.570  0.00  0.00             0
ATOM    445    H   1     1      -2.367   9.451  14.332  0.00  0.00             0
ATOM    446    H   1     1       7.824  10.857  14.066  0.00  0.00             0
ATOM    447    O   1     1       4.915  15.654  14.850  0.00  0.00             0
ATOM    448    H   1     1      -4.595  15.098  14.923  0.00  0.00             0
ATOM    449    H   1     1       5.004  16.508  15.286  0.00  0.00             0
ATOM    450    O   1     1      -4.435  18.047  16.143  0.00  0.00             0
ATOM    451    H   1     1      -3.569  17.895  16.744  0.00  0.00             0
ATOM    452    H   1     1       6.135  18.793  15.539  0.00  0.00             0
ATOM    453    O   1     1      -1.947   3.761  16.176  0.00  0.00             0
ATOM    454    H   1     1      -0.900   3.611  16.197  0.00  0.00             0
ATOM    455    H   1     1      -1.927   4.440  15.465  0.00  0.00             0
ATOM    456    O   1     1      -2.799   5.898  14.740  0.00  0.00             0
ATOM    457    H   1     1      -3.150   6.100  15.667  0.00  0.00             0
ATOM    458    H   1     1      -2.280   6.599  14.472  0.00  0.00             0
ATOM    459    O   1     1       2.224   6.677  16.812  0.00  0.00             0
ATOM    460    H   1     1       2.649   7.592  16.484  0.00  0.00             0
ATOM    461    H   1     1       2.221   6.150  15.910  0.00  0.00             0
ATOM    462    O   1     1      -0.546   7.578  14.114  0.00  0.00             0
ATOM    463    H   1     1       0.227   8.221  13.963  0.00  0.00             0
ATOM    464    H   1     1       0.053   7.142  14.738  0.00  0.00             0
ATOM    465    O   1     1      -2.841  14.338  14.540  0.00  0.00             0
ATOM    466    H   1     1      -2.315  13.878  13.904  0.00  0.00             0
ATOM    467    H   1     1      -2.571  15.288  14.142  0.00  0.00             0
ATOM    468    O   1     1      -0.859  16.468  14.957  0.00  0.00             0
ATOM    469    H   1     1      -0.216  17.081  14.470  0.00  0.00             0
ATOM    470    H   1     1      -0.226  16.020  15.612  0.00  0.00             0
ATOM    471    O   1     1       0.531   0.847  17.673  0.00  0.00             0
ATOM    472    H   1     1       0.921   1.131  16.749  0.00  0.00             0
ATOM    473    H   1     1       0.819   1.583  18.205  0.00  0.00             0
ATOM    474    O   1     1       2.457   4.699  14.518  0.00  0.00             0
ATOM    475    H   1     1       3.269   4.558  14.159  0.00  0.00             0
ATOM    476    H   1     1       1.639   5.034  13.952  0.00  0.00             0
ATOM    477    O   1     1       1.890   8.663  13.568  0.00  0.00             0
ATOM    478    H   1     1       2.723   8.444  13.265  0.00  0.00             0
ATOM    479    H   1     1       2.161   9.023  14.390  0.00  0.00             0
ATOM    480    O   1     1      -0.982  11.975  13.489  0.00  0.00             0
ATOM    481    H   1     1      -0.230  11.936  14.305  0.00  0.00             0
ATOM    482    H   1     1      -0.492  11.547  12.752  0.00  0.00             0
ATOM    483    O   1     1       3.011  13.858  15.554  0.00  0.00             0
ATOM    484    H   1     1       3.642  14.640  15.106  0.00  0.00             0
ATOM    485    H   1     1       2.431  14.289  16.158  0.00  0.00             0
ATOM    486    O   1     1       1.402  17.832  13.634  0.00  0.00             0
ATOM    487    H   1     1       2.364  17.464  13.549  0.00  0.00             0
ATOM    488    H   1     1       1.585  18.507  14.311  0.00  0.00             0
ATOM    489    O   1     1      -6.727  20.552  17.532  0.00  0.00             0
ATOM    490    H   1     1      -5.791  20.061  17.907  0.00  0.00             0
ATOM    491    H   1     1       3.220   3.408  18.080  0.00  0.00             0
ATOM    492    O   1     1      -3.968   4.824  19.349  0.00  0.00             0
ATOM    493    H   1     1      -4.855   5.098  19.335  0.00  0.00             0
ATOM    494    H   1     1       6.204   3.851  19.191  0.00  0.00             0
ATOM    495    O   1     1       5.170   8.242  18.346  0.00  0.00             0
ATOM    496    H   1     1      -4.346   7.831  18.129  0.00  0.00             0
ATOM    497    H   1     1       4.981   8.881  17.662  0.00  0.00             0
ATOM    498    O   1     1      -5.070   9.827  16.372  0.00  0.00             0
ATOM    499    H   1     1      -4.176   9.850  15.915  0.00  0.00             0
ATOM    500    H   1     1       5.299  10.702  16.690  0.00  0.00             0
ATOM    501    O   1     1      -5.130  12.548  17.183  0.00  0.00             0
ATOM    502    H   1     1      -5.966  12.722  16.640  0.00  0.00             0
ATOM    503    H   1     1       5.431  13.134  18.031  0.00  0.00             0
ATOM    504    O   1     1      -7.103  17.705  17.353  0.00  0.00             0
ATOM    505    H   1     1      -6.219  18.079  17.142  0.00  0.00             0
ATOM    506    H   1     1       2.732  18.360  17.898  0.00  0.00             0
ATOM    507    O   1     1       1.173  20.453  19.709  0.00  0.00             0
ATOM    508    H   1     1       1.781  20.610  20.430  0.00  0.00             0
ATOM    509    H   1     1       0.687   3.454  19.614  0.00  0.00             0
ATOM    510    O   1     1       0.417   5.267  19.647  0.00  0.00             0
ATOM    511    H   1     1       0.135   5.515  18.697  0.00  0.00             0
ATOM    512    H   1     1      -0.485   5.337  19.924  0.00  0.00             0
ATOM    513    O   1     1      -0.691   7.108  17.761  0.00  0.00             0
ATOM    514    H   1     1       0.235   7.204  17.394  0.00  0.00             0
ATOM    515    H   1     1      -0.816   7.941  17.951  0.00  0.00             0
ATOM    516    O   1     1      -0.640   9.835  17.715  0.00  0.00             0
ATOM    517    H   1     1       0.212  10.169  17.546  0.00  0.00             0
ATOM    518    H   1     1      -1.222  10.653  17.328  0.00  0.00             0
ATOM    519    O   1     1      -2.630  12.413  16.846  0.00  0.00             0
ATOM    520    H   1     1      -2.532  13.040  16.081  0.00  0.00             0
ATOM    521    H   1     1      -3.526  12.175  17.088  0.00  0.00             0
ATOM    522    O   1     1      -1.891  17.453  17.400  0.00  0.00             0
ATOM    523    H   1     1      -1.632  17.041  16.538  0.00  0.00             0
ATOM    524    H   1     1      -0.956  17.928  17.475  0.00  0.00             0
ATOM    525    O   1     1       4.174  16.397  22.160  0.00  0.00             0
ATOM    526    H   1     1       4.636  16.974  22.596  0.00  0.00             0
ATOM    527    H   1     1       3.205  -1.752  22.358  0.00  0.00             0
ATOM    528    O   1     1       1.643   2.001  15.376  0.00  0.00             0
ATOM    529    H   1     1       1.555   2.895  14.969  0.00  0.00             0
ATOM    530    H   1     1       2.286   2.211  16.071  0.00  0.00             0
ATOM    531    O   1     1       3.634   5.381  18.859  0.00  0.00             0
ATOM    532    H   1     1       3.067   5.938  17.989  0.00  0.00             0
ATOM    533    H   1     1       3.230   5.690  19.782  0.00  0.00             0
ATOM    534    O   1     1       2.661   9.180  16.202  0.00  0.00             0
ATOM    535    H   1     1       3.663   9.610  16.169  0.00  0.00             0
ATOM    536    H   1     1       2.466   9.723  17.081  0.00  0.00             0
ATOM    537    O   1     1       0.616  12.481  15.613  0.00  0.00             0
ATOM    538    H   1     1       0.164  12.958  16.133  0.00  0.00             0
ATOM    539    H   1     1       1.568  12.984  15.638  0.00  0.00             0
ATOM    540    O   1     1       1.235  15.467  17.004  0.00  0.00             0
ATOM    541    H   1     1       1.778  16.232  17.132  0.00  0.00             0
ATOM    542    H   1     1       0.865  15.476  17.902  0.00  0.00             0
ATOM    543    O   1     1      -3.683   0.311  22.831  0.00  0.00             0
ATOM    544    H   1     1      -3.323   0.931  22.407  0.00  0.00             0
ATOM    545    H   1     1       6.514   0.405  23.764  0.00  0.00             0
ATOM    546    O   1     1      -5.935   6.437  23.216  0.00  0.00             0
ATOM    547    H   1     1      -6.990   6.246  22.897  0.00  0.00             0
ATOM    548    H   1     1       4.749   6.840  22.456  0.00  0.00             0
ATOM    549    O   1     1       5.636   7.921  21.148  0.00  0.00             0
ATOM    550    H   1     1      -4.551   8.158  20.229  0.00  0.00             0
ATOM    551    H   1     1       6.085   8.662  21.720  0.00  0.00             0
ATOM    552    O   1     1      -4.130  10.387  22.520  0.00  0.00             0
ATOM    553    H   1     1      -3.716  11.074  22.136  0.00  0.00             0
ATOM    554    H   1     1       5.261  10.658  22.510  0.00  0.00             0
ATOM    555    O   1     1       5.104  14.061  19.600  0.00  0.00             0
ATOM    556    H   1     1      -5.411  14.955  19.148  0.00  0.00             0
ATOM    557    H   1     1       5.492  14.132  20.551  0.00  0.00             0
ATOM    558    O   1     1      -5.467  17.001  19.454  0.00  0.00             0
ATOM    559    H   1     1      -6.216  16.567  18.847  0.00  0.00             0
ATOM    560    H   1     1       4.521  16.877  20.428  0.00  0.00             0
ATOM    561    O   1     1      -4.496   1.783  18.889  0.00  0.00             0
ATOM    562    H   1     1      -3.586   1.634  18.745  0.00  0.00             0
ATOM    563    H   1     1      -4.713   0.845  19.001  0.00  0.00             0
ATOM    564    O   1     1      -1.920   5.443  21.008  0.00  0.00             0
ATOM    565    H   1     1      -2.723   5.355  20.348  0.00  0.00             0
ATOM    566    H   1     1      -2.245   6.255  21.510  0.00  0.00             0
ATOM    567    O   1     1      -1.377   8.012  22.172  0.00  0.00             0
ATOM    568    H   1     1      -1.568   8.455  23.048  0.00  0.00             0
ATOM    569    H   1     1      -0.662   8.474  21.698  0.00  0.00             0
ATOM    570    O   1     1      -0.047   9.667  20.638  0.00  0.00             0
ATOM    571    H   1     1      -0.400   9.574  19.714  0.00  0.00             0
ATOM    572    H   1     1       0.890   9.454  20.728  0.00  0.00             0
ATOM    573    O   1     1      -1.475  13.768  19.345  0.00  0.00             0
ATOM    574    H   1     1      -1.738  13.355  18.517  0.00  0.00             0
ATOM    575    H   1     1      -1.900  14.711  19.459  0.00  0.00             0
ATOM    576    O   1     1      -2.534  16.360  19.779  0.00  0.00             0
ATOM    577    H   1     1      -2.197  16.985  19.087  0.00  0.00             0
ATOM    578    H   1     1      -3.424  16.618  19.935  0.00  0.00             0
ATOM    579    O   1     1       2.509   3.142  22.014  0.00  0.00             0
ATOM    580    H   1     1       3.337   2.987  22.471  0.00  0.00             0
ATOM    581    H   1     1       2.178   4.062  22.082  0.00  0.00             0
ATOM    582    O   1     1       2.235   6.093  21.248  0.00  0.00             0
ATOM    583    H   1     1       1.573   6.574  21.847  0.00  0.00             0
ATOM    584    H   1     1       1.631   5.909  20.643  0.00  0.00             0
ATOM    585    O   1     1       3.086   8.968  20.409  0.00  0.00             0
ATOM    586    H   1     1       3.433   9.175  21.370  0.00  0.00             0
ATOM    587    H   1     1       3.987   8.485  20.260  0.00  0.00             0
ATOM    588    O   1     1       2.139  10.600  18.230  0.00  0.00             0
ATOM    589    H   1     1       2.488  10.152  19.031  0.00  0.00             0
ATOM    590    H   1     1       2.433  11.493  18.651  0.00  0.00             0
ATOM    591    O   1     1       2.864  12.657  19.970  0.00  0.00             0
ATOM    592    H   1     1       3.490  13.329  19.960  0.00  0.00             0
ATOM    593    H   1     1       2.214  13.277  19.710  0.00  0.00             0
ATOM    594    O   1     1       0.843  14.914  19.764  0.00  0.00             0
ATOM    595    H   1     1       0.608  15.846  20.215  0.00  0.00             0
ATOM    596    H   1     1      -0.086  14.489  19.764  0.00  0.00             0
ATOM    597    O   1     1      -6.605  -0.024  25.715  0.00  0.00             0
ATOM    598    H   1     1      -5.774   0.274  25.644  0.00  0.00             0
ATOM    599    H   1     1       3.107   0.642  26.294  0.00  0.00             0
ATOM    600    O   1     1      -8.015   2.135  26.934  0.00  0.00             0
ATOM    601    H   1     1      -7.386   2.853  26.759  0.00  0.00             0
ATOM    602    H   1     1       2.580   1.461  27.559  0.00  0.00             0
ATOM    603    O   1     1       2.598   9.410  23.381  0.00  0.00             0
ATOM    604    H   1     1      -6.869   8.982  23.795  0.00  0.00             0
ATOM    605    H   1     1       2.785  10.203  23.106  0.00  0.00             0
ATOM    606    O   1     1      -4.880  13.871  24.841  0.00  0.00             0
ATOM    607    H   1     1      -4.369  13.255  25.365  0.00  0.00             0
ATOM    608    H   1     1       5.555  13.424  23.839  0.00  0.00             0
ATOM    609    O   1     1       5.963  14.269  22.032  0.00  0.00             0
ATOM    610    H   1     1      -4.834  14.992  21.866  0.00  0.00             0
ATOM    611    H   1     1       6.665  14.805  22.415  0.00  0.00             0
ATOM    612    O   1     1      -8.986  16.526  25.665  0.00  0.00             0
ATOM    613    H   1     1      -8.822  15.588  25.606  0.00  0.00             0
ATOM    614    H   1     1       2.229  16.729  25.567  0.00  0.00             0
ATOM    615    O   1     1      -2.550   3.017  22.364  0.00  0.00             0
ATOM    616    H   1     1      -1.724   2.693  22.986  0.00  0.00             0
ATOM    617    H   1     1      -2.288   3.933  21.810  0.00  0.00             0
ATOM    618    O   1     1      -3.605   4.924  24.022  0.00  0.00             0
ATOM    619    H   1     1      -3.117   4.571  23.282  0.00  0.00             0
ATOM    620    H   1     1      -4.516   5.063  23.721  0.00  0.00             0
ATOM    621    O   1     1      -5.507   9.167  25.356  0.00  0.00             0
ATOM    622    H   1     1      -4.859   9.998  25.405  0.00  0.00             0
ATOM    623    H   1     1      -4.810   8.437  25.361  0.00  0.00             0
ATOM    624    O   1     1      -1.781  11.716  21.377  0.00  0.00             0
ATOM    625    H   1     1      -1.703  12.591  20.907  0.00  0.00             0
ATOM    626    H   1     1      -1.028  11.085  21.125  0.00  0.00             0
ATOM    627    O   1     1      -1.942  15.950  22.600  0.00  0.00             0
ATOM    628    H   1     1      -2.513  16.767  22.601  0.00  0.00             0
ATOM    629    H   1     1      -1.699  16.069  21.623  0.00  0.00             0
ATOM    630    O   1     1       0.815  18.469  21.326  0.00  0.00             0
ATOM    631    H   1     1       0.756  19.167  20.754  0.00  0.00             0
ATOM    632    H   1     1       0.299  18.879  22.178  0.00  0.00             0
ATOM    633    O   1     1      -0.003   2.551  23.335  0.00  0.00             0
ATOM    634    H   1     1       0.744   2.666  23.001  0.00  0.00             0
ATOM    635    H   1     1      -0.057   2.867  24.155  0.00  0.00             0
ATOM    636    O   1     1      -0.030   3.159  25.890  0.00  0.00             0
ATOM    637    H   1     1       0.607   2.683  26.218  0.00  0.00             0
ATOM    638    H   1     1       0.639   4.255  25.941  0.00  0.00             0
ATOM    639    O   1     1       1.039   7.373  23.460  0.00  0.00             0
ATOM    640    H   1     1       1.480   8.150  23.301  0.00  0.00             0
ATOM    641    H   1     1       0.058   7.735  23.147  0.00  0.00             0
ATOM    642    O   1     1       3.818  11.768  22.329  0.00  0.00             0
ATOM    643    H   1     1       3.516  12.181  21.474  0.00  0.00             0
ATOM    644    H   1     1       3.221  12.251  22.936  0.00  0.00             0
ATOM    645    O   1     1       1.900  12.957  23.544  0.00  0.00             0
ATOM    646    H   1     1       2.021  13.006  24.419  0.00  0.00             0
ATOM    647    H   1     1       1.384  13.739  23.081  0.00  0.00             0
ATOM    648    O   1     1       1.567  15.869  22.671  0.00  0.00             0
ATOM    649    H   1     1       1.399  15.953  23.684  0.00  0.00             0
ATOM    650    H   1     1       1.053  16.733  22.380  0.00  0.00             0
ATOM    651    O   1     1      -8.373  16.720  30.045  0.00  0.00             0
ATOM    652    H   1     1      -7.939  15.941  30.489  0.00  0.00             0
ATOM    653    H   1     1       2.708  -0.763  29.662  0.00  0.00             0
ATOM    654    O   1     1      -6.883   1.018  29.347  0.00  0.00             0
ATOM    655    H   1     1      -6.046   0.693  29.672  0.00  0.00             0
ATOM    656    H   1     1       2.988   1.741  30.030  0.00  0.00             0
ATOM    657    O   1     1       2.986   9.101  27.479  0.00  0.00             0
ATOM    658    H   1     1      -6.653   9.169  26.842  0.00  0.00             0
ATOM    659    H   1     1       3.521   9.547  28.202  0.00  0.00             0
ATOM    660    O   1     1      -4.500  11.732  26.824  0.00  0.00             0
ATOM    661    H   1     1      -4.250  12.495  27.439  0.00  0.00             0
ATOM    662    H   1     1       6.240  10.843  27.256  0.00  0.00             0
ATOM    663    O   1     1       1.793  13.810  26.285  0.00  0.00             0
ATOM    664    H   1     1      -7.579  13.851  26.431  0.00  0.00             0
ATOM    665    H   1     1       1.582  13.080  26.893  0.00  0.00             0
ATOM    666    O   1     1     -10.168  17.538  28.144  0.00  0.00             0
ATOM    667    H   1     1      -9.803  17.532  27.224  0.00  0.00             0
ATOM    668    H   1     1       0.748  16.986  28.776  0.00  0.00             0
ATOM    669    O   1     1      -3.702  20.488  28.809  0.00  0.00             0
ATOM    670    H   1     1      -2.733  20.304  28.726  0.00  0.00             0
ATOM    671    H   1     1      -4.075   3.074  27.969  0.00  0.00             0
ATOM    672    O   1     1      -4.214   3.530  26.194  0.00  0.00             0
ATOM    673    H   1     1      -5.086   3.931  26.198  0.00  0.00             0
ATOM    674    H   1     1      -3.746   4.163  25.577  0.00  0.00             0
ATOM    675    O   1     1      -3.336   7.077  25.553  0.00  0.00             0
ATOM    676    H   1     1      -3.283   6.248  24.961  0.00  0.00             0
ATOM    677    H   1     1      -2.732   7.749  25.010  0.00  0.00             0
ATOM    678    O   1     1      -2.246   9.529  24.368  0.00  0.00             0
ATOM    679    H   1     1      -1.643  10.135  24.454  0.00  0.00             0
ATOM    680    H   1     1      -2.971  10.059  23.930  0.00  0.00             0
ATOM    681    O   1     1      -6.094  15.231  26.953  0.00  0.00             0
ATOM    682    H   1     1      -5.983  14.982  25.946  0.00  0.00             0
ATOM    683    H   1     1      -6.262  16.362  26.746  0.00  0.00             0
ATOM    684    O   1     1      -3.800  18.373  25.623  0.00  0.00             0
ATOM    685    H   1     1      -3.265  17.832  26.219  0.00  0.00             0
ATOM    686    H   1     1      -3.567  19.216  26.045  0.00  0.00             0
ATOM    687    O   1     1      -1.013  19.921  28.342  0.00  0.00             0
ATOM    688    H   1     1      -0.611  19.032  28.251  0.00  0.00             0
ATOM    689    H   1     1      -0.911   2.259  27.370  0.00  0.00             0
ATOM    690    O   1     1       1.236   5.428  25.518  0.00  0.00             0
ATOM    691    H   1     1       1.122   5.949  24.854  0.00  0.00             0
ATOM    692    H   1     1       1.403   6.107  26.234  0.00  0.00             0
ATOM    693    O   1     1       1.485   6.987  27.661  0.00  0.00             0
ATOM    694    H   1     1       2.103   7.823  27.836  0.00  0.00             0
ATOM    695    H   1     1       0.696   6.901  28.235  0.00  0.00             0
ATOM    696    O   1     1      -0.195  11.191  24.886  0.00  0.00             0
ATOM    697    H   1     1       0.584  11.581  24.361  0.00  0.00             0
ATOM    698    H   1     1      -0.698  11.966  24.762  0.00  0.00             0
ATOM    699    O   1     1      -1.312  13.882  24.952  0.00  0.00             0
ATOM    700    H   1     1      -1.699  14.309  25.768  0.00  0.00             0
ATOM    701    H   1     1      -1.432  14.375  24.013  0.00  0.00             0
ATOM    702    O   1     1      -2.022  16.084  26.998  0.00  0.00             0
ATOM    703    H   1     1      -1.263  16.301  27.450  0.00  0.00             0
ATOM    704    H   1     1      -2.592  15.384  27.585  0.00  0.00             0
ATOM    705   Al   1     1       5.730  12.857   7.735  0.00  0.00             0
ATOM    706   Al   1     1       3.255   8.553   7.740  0.00  0.00             0
ATOM    707   Al   1     1       3.233  14.514   7.745  0.00  0.00             0
ATOM    708   Al   1     1       5.666   9.972   7.877  0.00  0.00             0
ATOM    709   Si   1     1       1.563  14.368  10.649  0.00  0.00             0
ATOM    710   Si   1     1       3.861   9.739  10.515  0.00  0.00             0
ATOM    711   Si   1     1       4.144  15.897  10.551  0.00  0.00             0
ATOM    712   Si   1     1       6.383  11.335  10.647  0.00  0.00             0
ATOM    713    O   1     1       6.755  14.194   8.995  0.00  0.00             0
ATOM    714    O   1     1       3.998   9.708   8.821  0.00  0.00             0
ATOM    715    O   1     1       6.134  11.340   8.967  0.00  0.00             0
ATOM    716    O   1     1       3.921  16.008   8.939  0.00  0.00             0
ATOM    717    O   1     1       6.391  12.792  11.065  0.00  0.00             0
ATOM    718    O   1     1       4.153  17.364  11.031  0.00  0.00             0
ATOM    719    O   1     1       5.431  15.254  10.910  0.00  0.00             0
ATOM    720    O   1     1       2.752  10.797  10.759  0.00  0.00             0
ATOM    721    O   1     1       5.194  10.427  11.160  0.00  0.00             0
ATOM    722    O   1     1       2.810  15.121  11.019  0.00  0.00             0
ATOM    723    O   1     1       6.550   8.650   8.892  0.00  0.00             0
ATOM    724    O   1     1       4.197  13.309   8.883  0.00  0.00             0
ATOM    725    O   1     1       2.512  15.848   6.743  0.00  0.00             0
ATOM    726    O   1     1       4.885  11.496   6.854  0.00  0.00             0
ATOM    727    O   1     1       7.444  12.896   6.948  0.00  0.00             0
ATOM    728    O   1     1       4.751   8.783   6.535  0.00  0.00             0
ATOM    729    O   1     1       7.232   9.851   6.781  0.00  0.00             0
ATOM    730    O   1     1       5.012  14.405   6.670  0.00  0.00             0
ATOM    731    H   1     1       5.891  16.859   8.821  0.00  0.00             0
ATOM    732    H   1     1       4.030  12.907   9.793  0.00  0.00             0
ATOM    733    H   1     1       6.664  15.620   6.925  0.00  0.00             0
ATOM    734    H   1     1       3.902  11.353   6.862  0.00  0.00             0
ATOM    735    H   1     1       7.837  12.125   7.270  0.00  0.00             0
ATOM    736    H   1     1       5.169  17.350   5.849  0.00  0.00             0
ATOM    737    H   1     1       5.338  14.355   5.786  0.00  0.00             0
ATOM    738    H   1     1       7.014  10.541   5.978  0.00  0.00             0
ATOM    739   Al   1     1       7.514  12.876   0.698  0.00  0.00             0
ATOM    740   Al   1     1       4.927   8.376   0.363  0.00  0.00             0
ATOM    741   Al   1     1       4.946  14.370   0.642  0.00  0.00             0
ATOM    742   Al   1     1       7.530   9.911   0.634  0.00  0.00             0
ATOM    743   Si   1     1       3.207  14.310   3.384  0.00  0.00             0
ATOM    744   Si   1     1       5.723   9.868   3.351  0.00  0.00             0
ATOM    745   Si   1     1       5.825  15.734   3.335  0.00  0.00             0
ATOM    746   Si   1     1       8.256  11.351   3.390  0.00  0.00             0
ATOM    747    O   1     1       8.511  14.228   1.733  0.00  0.00             0
ATOM    748    O   1     1       5.879   9.862   1.724  0.00  0.00             0
ATOM    749    O   1     1       8.296  11.519   1.786  0.00  0.00             0
ATOM    750    O   1     1       5.562  15.823   1.742  0.00  0.00             0
ATOM    751    O   1     1       8.324  12.799   3.840  0.00  0.00             0
ATOM    752    O   1     1       5.718  17.292   3.810  0.00  0.00             0
ATOM    753    O   1     1       7.079  15.076   3.653  0.00  0.00             0
ATOM    754    O   1     1       4.434  10.661   3.714  0.00  0.00             0
ATOM    755    O   1     1       7.064  10.560   3.806  0.00  0.00             0
ATOM    756    O   1     1       4.540  14.966   3.769  0.00  0.00             0
ATOM    757    O   1     1       8.423   8.574   1.746  0.00  0.00             0
ATOM    758    O   1     1       5.819  13.025   1.554  0.00  0.00             0
ATOM    759    O   1     1       4.294  15.887  -0.544  0.00  0.00             0
ATOM    760    O   1     1       6.806  11.467  -0.505  0.00  0.00             0
ATOM    761    O   1     1       9.188  12.995  -0.550  0.00  0.00             0
ATOM    762    O   1     1       6.576   8.487  -0.463  0.00  0.00             0
ATOM    763    O   1     1       9.065   9.798  -0.347  0.00  0.00             0
ATOM    764    O   1     1       6.722  14.330  -0.420  0.00  0.00             0
ATOM    765    H   1     1       8.109  16.600   1.423  0.00  0.00             0
ATOM    766    H   1     1       5.392  12.331   1.847  0.00  0.00             0
ATOM    767    H   1     1       8.611  15.817  -1.215  0.00  0.00             0
ATOM    768    H   1     1       6.823  11.516  -1.438  0.00  0.00             0
ATOM    769    H   1     1       9.151  13.013  -1.509  0.00  0.00             0
ATOM    770    H   1     1       6.608  17.750  -1.689  0.00  0.00             0
ATOM    771    H   1     1       6.901  15.314  -0.442  0.00  0.00             0
ATOM    772    H   1     1       9.775  10.596  -0.470  0.00  0.00             0
ATOM    773   Al   1     1       5.701   4.244   7.695  0.00  0.00             0
ATOM    774   Al   1     1       3.176  -0.365   7.765  0.00  0.00             0
ATOM    775   Al   1     1       3.034   5.519   7.786  0.00  0.00             0
ATOM    776   Al   1     1       5.764   1.213   7.668  0.00  0.00             0
ATOM    777   Si   1     1       1.377   5.357  10.445  0.00  0.00             0
ATOM    778   Si   1     1       3.940   1.028  10.486  0.00  0.00             0
ATOM    779   Si   1     1       3.882   6.840  10.588  0.00  0.00             0
ATOM    780   Si   1     1       6.486   2.537  10.522  0.00  0.00             0
ATOM    781    O   1     1       6.713   5.310   8.805  0.00  0.00             0
ATOM    782    O   1     1       4.092   0.964   8.864  0.00  0.00             0
ATOM    783    O   1     1       6.367   2.588   8.888  0.00  0.00             0
ATOM    784    O   1     1       3.686   6.959   8.915  0.00  0.00             0
ATOM    785    O   1     1       6.564   4.059  11.036  0.00  0.00             0
ATOM    786    O   1     1       3.706   8.287  11.085  0.00  0.00             0
ATOM    787    O   1     1       5.295   6.345  10.694  0.00  0.00             0
ATOM    788    O   1     1       2.630   1.744  10.836  0.00  0.00             0
ATOM    789    O   1     1       5.146   1.803  10.984  0.00  0.00             0
ATOM    790    O   1     1       2.675   5.993  10.914  0.00  0.00             0
ATOM    791    O   1     1       6.667  -0.308   8.860  0.00  0.00             0
ATOM    792    O   1     1       4.015   4.213   8.698  0.00  0.00             0
ATOM    793    O   1     1       2.310   7.158   6.707  0.00  0.00             0
ATOM    794    O   1     1       4.830   2.540   6.661  0.00  0.00             0
ATOM    795    O   1     1       7.295   4.245   6.628  0.00  0.00             0
ATOM    796    O   1     1       4.957  -0.223   6.707  0.00  0.00             0
ATOM    797    O   1     1       7.457   1.088   6.782  0.00  0.00             0
ATOM    798    O   1     1       4.721   5.462   6.573  0.00  0.00             0
ATOM    799    H   1     1       6.132   7.979   9.335  0.00  0.00             0
ATOM    800    H   1     1       3.547   3.433   8.775  0.00  0.00             0
ATOM    801    H   1     1       6.492   7.078   6.816  0.00  0.00             0
ATOM    802    H   1     1       3.905   2.356   6.766  0.00  0.00             0
ATOM    803    H   1     1       7.791   3.537   6.522  0.00  0.00             0
ATOM    804    H   1     1       4.968   8.710   5.691  0.00  0.00             0
ATOM    805    H   1     1       4.415   5.573   5.667  0.00  0.00             0
ATOM    806    H   1     1       7.472   0.463   6.009  0.00  0.00             0
ATOM    807   Al   1     1       7.612   3.935   0.627  0.00  0.00             0
ATOM    808   Al   1     1       4.828  -0.354   0.369  0.00  0.00             0
ATOM    809   Al   1     1       4.884   5.637   0.233  0.00  0.00             0
ATOM    810   Al   1     1       7.523   1.075   0.534  0.00  0.00             0
ATOM    811   Si   1     1       3.250   5.332   3.093  0.00  0.00             0
ATOM    812   Si   1     1       5.731   0.789   3.195  0.00  0.00             0
ATOM    813   Si   1     1       5.751   6.865   3.163  0.00  0.00             0
ATOM    814   Si   1     1       8.311   2.501   3.271  0.00  0.00             0
ATOM    815    O   1     1       8.681   5.085   1.598  0.00  0.00             0
ATOM    816    O   1     1       5.920   0.732   1.576  0.00  0.00             0
ATOM    817    O   1     1       8.171   2.458   1.659  0.00  0.00             0
ATOM    818    O   1     1       5.592   6.961   1.519  0.00  0.00             0
ATOM    819    O   1     1       8.217   3.941   3.767  0.00  0.00             0
ATOM    820    O   1     1       5.658   8.312   3.754  0.00  0.00             0
ATOM    821    O   1     1       7.142   6.201   3.515  0.00  0.00             0
ATOM    822    O   1     1       4.472   1.625   3.489  0.00  0.00             0
ATOM    823    O   1     1       7.043   1.562   3.678  0.00  0.00             0
ATOM    824    O   1     1       4.512   6.040   3.699  0.00  0.00             0
ATOM    825    O   1     1       8.338  -0.381   1.506  0.00  0.00             0
ATOM    826    O   1     1       6.022   4.018   1.705  0.00  0.00             0
ATOM    827    O   1     1       4.182   7.117  -0.864  0.00  0.00             0
ATOM    828    O   1     1       6.863   2.521  -0.626  0.00  0.00             0
ATOM    829    O   1     1       9.078   4.177  -0.766  0.00  0.00             0
ATOM    830    O   1     1       6.379  -0.367  -0.723  0.00  0.00             0
ATOM    831    O   1     1       9.032   0.936  -0.562  0.00  0.00             0
ATOM    832    O   1     1       6.571   5.439  -0.468  0.00  0.00             0
ATOM    833    H   1     1       7.989   7.873   2.314  0.00  0.00             0
ATOM    834    H   1     1       5.561   4.014   2.654  0.00  0.00             0
ATOM    835    H   1     1       9.004   6.782  -1.356  0.00  0.00             0
ATOM    836    H   1     1       6.000   2.325  -1.053  0.00  0.00             0
ATOM    837    H   1     1       8.792   4.129  -1.755  0.00  0.00             0
ATOM    838    H   1     1       7.463   8.394  -0.899  0.00  0.00             0
ATOM    839    H   1     1       7.257   5.673  -1.096  0.00  0.00             0
ATOM    840    H   1     1       9.517   1.688  -0.895  0.00  0.00             0
ATOM    841   Al   1     1       0.678  12.961   7.726  0.00  0.00             0
ATOM    842   Al   1     1      -1.966   8.642   7.824  0.00  0.00             0
ATOM    843   Al   1     1      -1.924  14.368   7.776  0.00  0.00             0
ATOM    844   Al   1     1       0.545  10.027   7.786  0.00  0.00             0
ATOM    845   Si   1     1      -3.681  14.309  10.574  0.00  0.00             0
ATOM    846   Si   1     1      -1.178   9.918  10.684  0.00  0.00             0
ATOM    847   Si   1     1      -1.105  15.825  10.629  0.00  0.00             0
ATOM    848   Si   1     1       1.335  11.407  10.530  0.00  0.00             0
ATOM    849    O   1     1       1.646  14.193   8.978  0.00  0.00             0
ATOM    850    O   1     1      -1.038   9.829   9.024  0.00  0.00             0
ATOM    851    O   1     1       1.185  11.479   8.914  0.00  0.00             0
ATOM    852    O   1     1      -1.298  15.814   9.085  0.00  0.00             0
ATOM    853    O   1     1       1.360  12.875  11.036  0.00  0.00             0
ATOM    854    O   1     1      -1.339  17.364  11.064  0.00  0.00             0
ATOM    855    O   1     1       0.285  15.236  10.919  0.00  0.00             0
ATOM    856    O   1     1      -2.492  10.789  10.922  0.00  0.00             0
ATOM    857    O   1     1       0.033  10.679  11.161  0.00  0.00             0
ATOM    858    O   1     1      -2.292  14.865  11.164  0.00  0.00             0
ATOM    859    O   1     1       1.319   8.538   8.927  0.00  0.00             0
ATOM    860    O   1     1      -0.981  13.101   8.914  0.00  0.00             0
ATOM    861    O   1     1       7.597  15.879   6.874  0.00  0.00             0
ATOM    862    O   1     1      -0.161  11.510   6.802  0.00  0.00             0
ATOM    863    O   1     1       2.403  13.151   6.653  0.00  0.00             0
ATOM    864    O   1     1      -0.490   8.793   6.587  0.00  0.00             0
ATOM    865    O   1     1       2.161   9.909   6.822  0.00  0.00             0
ATOM    866    O   1     1      -0.352  14.311   6.678  0.00  0.00             0
ATOM    867    H   1     1       1.122  16.924   9.336  0.00  0.00             0
ATOM    868    H   1     1      -1.006  12.788   9.821  0.00  0.00             0
ATOM    869    H   1     1       1.910  16.494   6.289  0.00  0.00             0
ATOM    870    H   1     1      -0.608  11.746   6.056  0.00  0.00             0
ATOM    871    H   1     1       2.893  12.743   5.936  0.00  0.00             0
ATOM    872    H   1     1      -0.080  16.967   5.889  0.00  0.00             0
ATOM    873    H   1     1       0.062  14.624   5.931  0.00  0.00             0
ATOM    874    H   1     1       2.066  10.046   5.813  0.00  0.00             0
ATOM    875   Al   1     1       2.333  12.865   0.536  0.00  0.00             0
ATOM    876   Al   1     1      -0.232   8.297   0.662  0.00  0.00             0
ATOM    877   Al   1     1      -0.240  14.490   0.487  0.00  0.00             0
ATOM    878   Al   1     1       2.323   9.964   0.575  0.00  0.00             0
ATOM    879   Si   1     1      -1.894  14.295   3.378  0.00  0.00             0
ATOM    880   Si   1     1       0.596   9.842   3.438  0.00  0.00             0
ATOM    881   Si   1     1       0.628  15.902   3.183  0.00  0.00             0
ATOM    882   Si   1     1       3.113  11.298   3.471  0.00  0.00             0
ATOM    883    O   1     1       3.295  14.099   1.727  0.00  0.00             0
ATOM    884    O   1     1       0.722   9.666   1.858  0.00  0.00             0
ATOM    885    O   1     1       2.942  11.368   1.817  0.00  0.00             0
ATOM    886    O   1     1       0.495  15.920   1.675  0.00  0.00             0
ATOM    887    O   1     1       3.122  12.774   3.876  0.00  0.00             0
ATOM    888    O   1     1       0.666  17.393   3.591  0.00  0.00             0
ATOM    889    O   1     1       1.954  15.125   3.586  0.00  0.00             0
ATOM    890    O   1     1      -0.692  10.614   3.745  0.00  0.00             0
ATOM    891    O   1     1       1.920  10.519   3.970  0.00  0.00             0
ATOM    892    O   1     1      -0.564  15.076   3.749  0.00  0.00             0
ATOM    893    O   1     1       3.229   8.501   1.651  0.00  0.00             0
ATOM    894    O   1     1       0.611  12.971   1.500  0.00  0.00             0
ATOM    895    O   1     1       9.432  15.863  -0.573  0.00  0.00             0
ATOM    896    O   1     1       1.609  11.278  -0.505  0.00  0.00             0
ATOM    897    O   1     1       4.046  13.174  -0.643  0.00  0.00             0
ATOM    898    O   1     1       1.328   8.489  -0.442  0.00  0.00             0
ATOM    899    O   1     1       4.018   9.846  -0.391  0.00  0.00             0
ATOM    900    O   1     1       1.660  14.391  -0.572  0.00  0.00             0
ATOM    901    H   1     1       2.503  17.010   1.702  0.00  0.00             0
ATOM    902    H   1     1       0.240  12.252   1.962  0.00  0.00             0
ATOM    903    H   1     1       4.327  15.830  -1.456  0.00  0.00             0
ATOM    904    H   1     1       1.351  11.399  -1.454  0.00  0.00             0
ATOM    905    H   1     1       4.540  12.591  -1.143  0.00  0.00             0
ATOM    906    H   1     1       1.631  16.856  -1.074  0.00  0.00             0
ATOM    907    H   1     1       2.587  14.846  -0.254  0.00  0.00             0
ATOM    908    H   1     1       4.528  10.392  -0.572  0.00  0.00             0
ATOM    909   Al   1     1       0.534   3.862   7.577  0.00  0.00             0
ATOM    910   Al   1     1      -1.992  -0.584   7.828  0.00  0.00             0
ATOM    911   Al   1     1      -2.066   5.510   7.592  0.00  0.00             0
ATOM    912   Al   1     1       0.573   0.965   7.810  0.00  0.00             0
ATOM    913   Si   1     1      -3.726   5.464  10.488  0.00  0.00             0
ATOM    914   Si   1     1      -1.221   0.907  10.626  0.00  0.00             0
ATOM    915   Si   1     1      -1.186   6.945  10.503  0.00  0.00             0
ATOM    916   Si   1     1       1.248   2.386  10.494  0.00  0.00             0
ATOM    917    O   1     1       1.479   5.270   8.819  0.00  0.00             0
ATOM    918    O   1     1      -0.986   0.656   8.934  0.00  0.00             0
ATOM    919    O   1     1       1.158   2.441   8.978  0.00  0.00             0
ATOM    920    O   1     1      -1.290   7.112   8.966  0.00  0.00             0
ATOM    921    O   1     1       1.307   3.882  10.999  0.00  0.00             0
ATOM    922    O   1     1      -1.162   8.426  11.121  0.00  0.00             0
ATOM    923    O   1     1       0.167   6.225  10.786  0.00  0.00             0
ATOM    924    O   1     1      -2.455   1.841  10.814  0.00  0.00             0
ATOM    925    O   1     1       0.104   1.568  11.065  0.00  0.00             0
ATOM    926    O   1     1      -2.426   6.193  10.951  0.00  0.00             0
ATOM    927    O   1     1       1.531  -0.339   8.712  0.00  0.00             0
ATOM    928    O   1     1      -1.120   3.874   8.766  0.00  0.00             0
ATOM    929    O   1     1       7.501   7.186   6.801  0.00  0.00             0
ATOM    930    O   1     1      -0.132   2.404   6.646  0.00  0.00             0
ATOM    931    O   1     1       2.196   4.279   6.536  0.00  0.00             0
ATOM    932    O   1     1      -0.364  -0.394   6.591  0.00  0.00             0
ATOM    933    O   1     1       2.414   0.862   6.510  0.00  0.00             0
ATOM    934    O   1     1      -0.482   5.183   6.565  0.00  0.00             0
ATOM    935    H   1     1       0.840   7.822   8.557  0.00  0.00             0
ATOM    936    H   1     1      -1.671   3.387   9.380  0.00  0.00             0
ATOM    937    H   1     1       1.433   6.840   6.445  0.00  0.00             0
ATOM    938    H   1     1      -0.979   2.132   6.655  0.00  0.00             0
ATOM    939    H   1     1       2.450   4.032   5.717  0.00  0.00             0
ATOM    940    H   1     1      -0.035   8.351   5.577  0.00  0.00             0
ATOM    941    H   1     1      -0.489   5.364   5.698  0.00  0.00             0
ATOM    942    H   1     1       2.897   0.939   5.705  0.00  0.00             0
ATOM    943   Al   1     1       2.331   3.913   0.393  0.00  0.00             0
ATOM    944   Al   1     1      -0.275  -0.416   0.309  0.00  0.00             0
ATOM    945   Al   1     1      -0.201   5.497   0.520  0.00  0.00             0
ATOM    946   Al   1     1       2.257   1.081   0.461  0.00  0.00             0
ATOM    947   Si   1     1      -1.904   5.326   3.142  0.00  0.00             0
ATOM    948   Si   1     1       0.599   0.969   3.217  0.00  0.00             0
ATOM    949   Si   1     1       0.626   6.892   3.368  0.00  0.00             0
ATOM    950   Si   1     1       3.118   2.369   3.251  0.00  0.00             0
ATOM    951    O   1     1       3.399   5.248   1.591  0.00  0.00             0
ATOM    952    O   1     1       0.633   0.937   1.606  0.00  0.00             0
ATOM    953    O   1     1       2.906   2.365   1.674  0.00  0.00             0
ATOM    954    O   1     1       0.328   6.937   1.733  0.00  0.00             0
ATOM    955    O   1     1       3.138   3.845   3.623  0.00  0.00             0
ATOM    956    O   1     1       0.530   8.311   3.930  0.00  0.00             0
ATOM    957    O   1     1       2.036   6.141   3.422  0.00  0.00             0
ATOM    958    O   1     1      -0.697   1.750   3.613  0.00  0.00             0
ATOM    959    O   1     1       1.879   1.638   3.789  0.00  0.00             0
ATOM    960    O   1     1      -0.565   5.976   3.788  0.00  0.00             0
ATOM    961    O   1     1       3.200  -0.311   1.387  0.00  0.00             0
ATOM    962    O   1     1       0.678   3.983   1.615  0.00  0.00             0
ATOM    963    O   1     1       9.319   7.032  -0.507  0.00  0.00             0
ATOM    964    O   1     1       1.460   2.472  -0.601  0.00  0.00             0
ATOM    965    O   1     1       3.962   4.196  -0.794  0.00  0.00             0
ATOM    966    O   1     1       1.318  -0.210  -0.547  0.00  0.00             0
ATOM    967    O   1     1       3.917   0.852  -0.694  0.00  0.00             0
ATOM    968    O   1     1       1.454   5.362  -0.374  0.00  0.00             0
ATOM    969    H   1     1       2.858   7.731   2.341  0.00  0.00             0
ATOM    970    H   1     1       0.212   3.199   1.727  0.00  0.00             0
ATOM    971    H   1     1       4.217   7.250  -1.962  0.00  0.00             0
ATOM    972    H   1     1       0.590   2.759  -0.696  0.00  0.00             0
ATOM    973    H   1     1       4.017   3.405  -1.279  0.00  0.00             0
ATOM    974    H   1     1       2.049   8.223  -0.971  0.00  0.00             0
ATOM    975    H   1     1       2.048   6.027  -0.826  0.00  0.00             0
ATOM    976    H   1     1       4.159   1.012  -1.652  0.00  0.00             0
END
