# Supplementary material for: Competing Nuclear Quantum Effects and Hydrogen-Bond Jumps in Hydrated Kaolinite
Source: J Phys Chem Lett. 2023 Feb 6;14(6):1542–7. doi: 10.1021/acs.jpclett.2c03896 (PMC9940297; doi:10.1021/acs.jpclett.2c03896)
Supplement: Supplementary file 1 — jz2c03896_si_001.zip [file jz2c03896_si_001.zip › Clay_NQEs_HBond_Jumps_SI/silica-surface/QM/equil-2/init.10.pdb]

TITLE     Step:       20000  Bead:      10 positions{angstrom}  cell{angstrom}
CRYST1   10.307   17.884   76.812  91.93 105.05  89.80 P 1           1
ATOM      1   Al   1     1      -9.013   1.789  43.611  0.00  0.00             0
ATOM      2   Al   1     1      -6.449   6.301  43.487  0.00  0.00             0
ATOM      3   Al   1     1      -6.334   0.274  43.221  0.00  0.00             0
ATOM      4   Al   1     1      -8.988   4.838  43.410  0.00  0.00             0
ATOM      5   Si   1     1      -4.692   0.452  40.510  0.00  0.00             0
ATOM      6   Si   1     1      -7.280   4.930  40.763  0.00  0.00             0
ATOM      7   Si   1     1      -7.222  -1.153  40.596  0.00  0.00             0
ATOM      8   Si   1     1      -9.768   3.306  40.722  0.00  0.00             0
ATOM      9    O   1     1     -10.031   0.330  42.229  0.00  0.00             0
ATOM     10    O   1     1      -7.409   5.072  42.402  0.00  0.00             0
ATOM     11    O   1     1      -9.630   3.157  42.345  0.00  0.00             0
ATOM     12    O   1     1      -6.989  -1.169  42.115  0.00  0.00             0
ATOM     13    O   1     1      -9.845   1.838  40.162  0.00  0.00             0
ATOM     14    O   1     1      -7.122  -2.665  40.125  0.00  0.00             0
ATOM     15    O   1     1      -8.586  -0.445  40.249  0.00  0.00             0
ATOM     16    O   1     1      -6.050   4.071  40.364  0.00  0.00             0
ATOM     17    O   1     1      -8.645   4.231  40.258  0.00  0.00             0
ATOM     18    O   1     1      -6.010  -0.194  40.031  0.00  0.00             0
ATOM     19    O   1     1      -9.960   5.986  42.420  0.00  0.00             0
ATOM     20    O   1     1      -7.306   1.626  42.276  0.00  0.00             0
ATOM     21    O   1     1      -5.696  -1.329  44.260  0.00  0.00             0
ATOM     22    O   1     1      -8.067   3.307  44.464  0.00  0.00             0
ATOM     23    O   1     1     -10.552   1.567  44.539  0.00  0.00             0
ATOM     24    O   1     1      -8.111   6.016  44.612  0.00  0.00             0
ATOM     25    O   1     1     -10.640   5.005  44.646  0.00  0.00             0
ATOM     26    O   1     1      -8.042   0.371  44.442  0.00  0.00             0
ATOM     27    H   1     1      -9.272  -1.881  42.471  0.00  0.00             0
ATOM     28    H   1     1      -7.178   2.125  41.537  0.00  0.00             0
ATOM     29    H   1     1     -10.835  -1.880  45.161  0.00  0.00             0
ATOM     30    H   1     1      -7.163   3.566  44.377  0.00  0.00             0
ATOM     31    H   1     1     -10.878   1.688  45.414  0.00  0.00             0
ATOM     32    H   1     1      -7.927  -2.482  45.337  0.00  0.00             0
ATOM     33    H   1     1      -8.113  -0.530  44.781  0.00  0.00             0
ATOM     34    H   1     1     -10.427   4.389  45.504  0.00  0.00             0
ATOM     35   Al   1     1     -11.052   1.571  50.906  0.00  0.00             0
ATOM     36   Al   1     1      -8.251   5.913  50.838  0.00  0.00             0
ATOM     37   Al   1     1      -8.309   0.157  50.706  0.00  0.00             0
ATOM     38   Al   1     1     -10.863   4.728  50.809  0.00  0.00             0
ATOM     39   Si   1     1      -6.345   0.176  47.973  0.00  0.00             0
ATOM     40   Si   1     1      -9.134   4.646  48.155  0.00  0.00             0
ATOM     41   Si   1     1      -9.057  -1.250  47.940  0.00  0.00             0
ATOM     42   Si   1     1     -11.693   3.187  48.084  0.00  0.00             0
ATOM     43    O   1     1     -11.745   0.445  49.623  0.00  0.00             0
ATOM     44    O   1     1      -9.205   4.822  49.674  0.00  0.00             0
ATOM     45    O   1     1     -11.504   3.202  49.782  0.00  0.00             0
ATOM     46    O   1     1      -8.922  -1.292  49.700  0.00  0.00             0
ATOM     47    O   1     1     -11.570   1.747  47.555  0.00  0.00             0
ATOM     48    O   1     1      -9.272  -2.769  47.598  0.00  0.00             0
ATOM     49    O   1     1     -10.294  -0.516  47.719  0.00  0.00             0
ATOM     50    O   1     1      -7.971   3.709  47.866  0.00  0.00             0
ATOM     51    O   1     1     -10.459   4.048  47.631  0.00  0.00             0
ATOM     52    O   1     1      -7.730  -0.519  47.514  0.00  0.00             0
ATOM     53    O   1     1     -11.828   6.195  49.811  0.00  0.00             0
ATOM     54    O   1     1      -9.021   1.559  49.582  0.00  0.00             0
ATOM     55    O   1     1      -7.731  -1.568  51.964  0.00  0.00             0
ATOM     56    O   1     1     -10.057   3.162  52.048  0.00  0.00             0
ATOM     57    O   1     1     -12.532   1.584  51.978  0.00  0.00             0
ATOM     58    O   1     1      -9.795   5.969  52.002  0.00  0.00             0
ATOM     59    O   1     1     -12.497   4.711  51.921  0.00  0.00             0
ATOM     60    O   1     1     -10.042   0.300  51.914  0.00  0.00             0
ATOM     61    H   1     1     -11.460  -2.174  48.989  0.00  0.00             0
ATOM     62    H   1     1      -8.462   2.135  49.065  0.00  0.00             0
ATOM     63    H   1     1     -11.921  -1.313  52.398  0.00  0.00             0
ATOM     64    H   1     1     -10.196   3.555  52.849  0.00  0.00             0
ATOM     65    H   1     1     -13.432   1.466  52.055  0.00  0.00             0
ATOM     66    H   1     1      -9.846  -2.645  52.692  0.00  0.00             0
ATOM     67    H   1     1     -10.117  -0.035  52.827  0.00  0.00             0
ATOM     68    H   1     1     -12.552   3.928  52.413  0.00  0.00             0
ATOM     69   Al   1     1      -8.964  10.668  43.621  0.00  0.00             0
ATOM     70   Al   1     1      -6.514  15.092  43.248  0.00  0.00             0
ATOM     71   Al   1     1      -6.367   9.393  43.427  0.00  0.00             0
ATOM     72   Al   1     1      -9.023  13.588  43.545  0.00  0.00             0
ATOM     73   Si   1     1      -4.583   9.390  40.675  0.00  0.00             0
ATOM     74   Si   1     1      -7.171  13.744  40.639  0.00  0.00             0
ATOM     75   Si   1     1      -7.225   7.909  40.686  0.00  0.00             0
ATOM     76   Si   1     1      -9.728  12.324  40.673  0.00  0.00             0
ATOM     77    O   1     1      -9.950   9.644  42.200  0.00  0.00             0
ATOM     78    O   1     1      -7.390  13.866  42.300  0.00  0.00             0
ATOM     79    O   1     1      -9.591  12.271  42.206  0.00  0.00             0
ATOM     80    O   1     1      -7.076   7.982  42.301  0.00  0.00             0
ATOM     81    O   1     1      -9.866  10.876  39.989  0.00  0.00             0
ATOM     82    O   1     1      -7.319   6.386  40.352  0.00  0.00             0
ATOM     83    O   1     1      -8.485   8.613  40.347  0.00  0.00             0
ATOM     84    O   1     1      -5.834  13.119  40.260  0.00  0.00             0
ATOM     85    O   1     1      -8.422  13.013  40.054  0.00  0.00             0
ATOM     86    O   1     1      -5.893   8.592  40.209  0.00  0.00             0
ATOM     87    O   1     1      -9.881  15.087  42.450  0.00  0.00             0
ATOM     88    O   1     1      -7.369  10.819  42.438  0.00  0.00             0
ATOM     89    O   1     1      -5.689   7.800  44.446  0.00  0.00             0
ATOM     90    O   1     1      -8.332  12.133  44.572  0.00  0.00             0
ATOM     91    O   1     1     -10.496  10.259  44.650  0.00  0.00             0
ATOM     92    O   1     1      -8.105  15.144  44.462  0.00  0.00             0
ATOM     93    O   1     1     -10.621  13.709  44.606  0.00  0.00             0
ATOM     94    O   1     1      -7.982   9.481  44.596  0.00  0.00             0
ATOM     95    H   1     1      -9.524   6.239  41.609  0.00  0.00             0
ATOM     96    H   1     1      -7.220  11.811  42.541  0.00  0.00             0
ATOM     97    H   1     1     -10.219   8.154  45.194  0.00  0.00             0
ATOM     98    H   1     1      -7.752  12.094  45.277  0.00  0.00             0
ATOM     99    H   1     1     -11.062  10.929  45.116  0.00  0.00             0
ATOM    100    H   1     1      -8.434   5.997  45.457  0.00  0.00             0
ATOM    101    H   1     1      -7.742   8.507  44.958  0.00  0.00             0
ATOM    102    H   1     1     -10.917  13.040  45.467  0.00  0.00             0
ATOM    103   Al   1     1     -10.745  10.620  50.869  0.00  0.00             0
ATOM    104   Al   1     1      -8.363  14.999  50.771  0.00  0.00             0
ATOM    105   Al   1     1      -8.265   8.929  50.744  0.00  0.00             0
ATOM    106   Al   1     1     -10.932  13.508  50.761  0.00  0.00             0
ATOM    107   Si   1     1      -6.443   9.214  47.754  0.00  0.00             0
ATOM    108   Si   1     1      -9.222  13.587  48.051  0.00  0.00             0
ATOM    109   Si   1     1      -8.965   7.613  47.941  0.00  0.00             0
ATOM    110   Si   1     1     -11.587  11.963  48.016  0.00  0.00             0
ATOM    111    O   1     1     -11.854   9.153  49.522  0.00  0.00             0
ATOM    112    O   1     1      -9.345  13.705  49.609  0.00  0.00             0
ATOM    113    O   1     1     -11.516  12.033  49.587  0.00  0.00             0
ATOM    114    O   1     1      -8.727   7.605  49.480  0.00  0.00             0
ATOM    115    O   1     1     -11.465  10.578  47.455  0.00  0.00             0
ATOM    116    O   1     1      -8.840   6.143  47.527  0.00  0.00             0
ATOM    117    O   1     1     -10.401   8.200  47.719  0.00  0.00             0
ATOM    118    O   1     1      -7.841  12.931  47.616  0.00  0.00             0
ATOM    119    O   1     1     -10.395  12.864  47.399  0.00  0.00             0
ATOM    120    O   1     1      -7.729   8.434  47.326  0.00  0.00             0
ATOM    121    O   1     1     -11.805  14.897  49.560  0.00  0.00             0
ATOM    122    O   1     1      -9.291  10.325  49.562  0.00  0.00             0
ATOM    123    O   1     1      -7.588   7.489  51.865  0.00  0.00             0
ATOM    124    O   1     1     -10.133  12.020  51.922  0.00  0.00             0
ATOM    125    O   1     1     -12.371  10.315  51.806  0.00  0.00             0
ATOM    126    O   1     1      -9.943  14.903  51.782  0.00  0.00             0
ATOM    127    O   1     1     -12.527  13.663  51.717  0.00  0.00             0
ATOM    128    O   1     1      -9.950   9.055  51.817  0.00  0.00             0
ATOM    129    H   1     1     -11.392   6.984  49.630  0.00  0.00             0
ATOM    130    H   1     1      -9.146  10.377  48.653  0.00  0.00             0
ATOM    131    H   1     1     -12.959   7.445  52.941  0.00  0.00             0
ATOM    132    H   1     1     -10.077  11.894  52.814  0.00  0.00             0
ATOM    133    H   1     1     -12.990  10.546  52.573  0.00  0.00             0
ATOM    134    H   1     1     -10.071   6.302  52.795  0.00  0.00             0
ATOM    135    H   1     1     -10.522   8.262  52.016  0.00  0.00             0
ATOM    136    H   1     1     -13.248  13.276  52.370  0.00  0.00             0
ATOM    137   Al   1     1      -3.867   1.774  43.452  0.00  0.00             0
ATOM    138   Al   1     1      -1.235   6.192  43.559  0.00  0.00             0
ATOM    139   Al   1     1      -1.255   0.301  43.456  0.00  0.00             0
ATOM    140   Al   1     1      -3.846   4.778  43.524  0.00  0.00             0
ATOM    141   Si   1     1       0.404   0.382  40.628  0.00  0.00             0
ATOM    142   Si   1     1      -2.191   4.840  40.802  0.00  0.00             0
ATOM    143   Si   1     1      -2.137  -1.102  40.522  0.00  0.00             0
ATOM    144   Si   1     1      -4.722   3.448  40.674  0.00  0.00             0
ATOM    145    O   1     1      -4.717   0.574  42.193  0.00  0.00             0
ATOM    146    O   1     1      -2.257   4.984  42.424  0.00  0.00             0
ATOM    147    O   1     1      -4.505   3.469  42.336  0.00  0.00             0
ATOM    148    O   1     1      -2.103  -1.232  42.211  0.00  0.00             0
ATOM    149    O   1     1      -4.801   1.977  40.206  0.00  0.00             0
ATOM    150    O   1     1      -2.228  -2.568  40.023  0.00  0.00             0
ATOM    151    O   1     1      -3.410  -0.304  40.199  0.00  0.00             0
ATOM    152    O   1     1      -0.839   3.951  40.453  0.00  0.00             0
ATOM    153    O   1     1      -3.377   4.051  40.247  0.00  0.00             0
ATOM    154    O   1     1      -0.875  -0.295  40.077  0.00  0.00             0
ATOM    155    O   1     1      -4.815   6.285  42.403  0.00  0.00             0
ATOM    156    O   1     1      -2.088   1.605  42.249  0.00  0.00             0
ATOM    157    O   1     1     -10.996  -1.318  44.409  0.00  0.00             0
ATOM    158    O   1     1      -3.038   3.342  44.474  0.00  0.00             0
ATOM    159    O   1     1      -5.452   1.657  44.412  0.00  0.00             0
ATOM    160    O   1     1      -2.865   6.172  44.672  0.00  0.00             0
ATOM    161    O   1     1      -5.434   4.909  44.517  0.00  0.00             0
ATOM    162    O   1     1      -2.916   0.425  44.387  0.00  0.00             0
ATOM    163    H   1     1      -4.132  -2.131  41.892  0.00  0.00             0
ATOM    164    H   1     1      -2.092   2.220  41.342  0.00  0.00             0
ATOM    165    H   1     1      -4.877  -1.563  44.462  0.00  0.00             0
ATOM    166    H   1     1      -1.981   3.097  44.751  0.00  0.00             0
ATOM    167    H   1     1      -6.042   1.752  45.155  0.00  0.00             0
ATOM    168    H   1     1      -2.949  -3.492  45.359  0.00  0.00             0
ATOM    169    H   1     1      -3.240  -0.313  44.776  0.00  0.00             0
ATOM    170    H   1     1      -5.573   4.591  45.533  0.00  0.00             0
ATOM    171   Al   1     1      -5.680   1.515  50.882  0.00  0.00             0
ATOM    172   Al   1     1      -3.099   6.150  50.824  0.00  0.00             0
ATOM    173   Al   1     1      -3.121  -0.103  50.604  0.00  0.00             0
ATOM    174   Al   1     1      -5.712   4.596  50.827  0.00  0.00             0
ATOM    175   Si   1     1      -1.305   0.268  47.968  0.00  0.00             0
ATOM    176   Si   1     1      -4.075   4.769  48.013  0.00  0.00             0
ATOM    177   Si   1     1      -3.793  -1.432  47.784  0.00  0.00             0
ATOM    178   Si   1     1      -6.510   3.149  48.074  0.00  0.00             0
ATOM    179    O   1     1      -6.579   0.159  49.634  0.00  0.00             0
ATOM    180    O   1     1      -4.155   4.980  49.603  0.00  0.00             0
ATOM    181    O   1     1      -6.327   3.021  49.714  0.00  0.00             0
ATOM    182    O   1     1      -3.652  -1.495  49.526  0.00  0.00             0
ATOM    183    O   1     1      -6.294   1.699  47.506  0.00  0.00             0
ATOM    184    O   1     1      -3.725  -2.828  47.168  0.00  0.00             0
ATOM    185    O   1     1      -5.168  -0.652  47.537  0.00  0.00             0
ATOM    186    O   1     1      -2.749   3.854  47.907  0.00  0.00             0
ATOM    187    O   1     1      -5.307   4.060  47.563  0.00  0.00             0
ATOM    188    O   1     1      -2.595  -0.502  47.473  0.00  0.00             0
ATOM    189    O   1     1      -6.658   5.901  49.817  0.00  0.00             0
ATOM    190    O   1     1      -3.911   1.351  49.752  0.00  0.00             0
ATOM    191    O   1     1     -12.675  -1.289  51.750  0.00  0.00             0
ATOM    192    O   1     1      -5.131   3.062  52.000  0.00  0.00             0
ATOM    193    O   1     1      -7.392   1.325  51.963  0.00  0.00             0
ATOM    194    O   1     1      -4.837   5.805  51.988  0.00  0.00             0
ATOM    195    O   1     1      -7.391   4.689  51.898  0.00  0.00             0
ATOM    196    O   1     1      -4.837   0.199  51.923  0.00  0.00             0
ATOM    197    H   1     1      -6.242  -1.939  49.359  0.00  0.00             0
ATOM    198    H   1     1      -3.607   2.192  49.362  0.00  0.00             0
ATOM    199    H   1     1      -7.323  -1.324  52.851  0.00  0.00             0
ATOM    200    H   1     1      -4.873   2.407  52.591  0.00  0.00             0
ATOM    201    H   1     1      -7.957   1.975  51.970  0.00  0.00             0
ATOM    202    H   1     1      -5.376  -2.239  52.025  0.00  0.00             0
ATOM    203    H   1     1      -4.671  -0.714  52.100  0.00  0.00             0
ATOM    204    H   1     1      -7.695   4.069  52.642  0.00  0.00             0
ATOM    205   Al   1     1      -3.708  10.791  43.396  0.00  0.00             0
ATOM    206   Al   1     1      -1.381  15.270  43.212  0.00  0.00             0
ATOM    207   Al   1     1      -1.320   9.132  43.587  0.00  0.00             0
ATOM    208   Al   1     1      -3.934  13.714  43.332  0.00  0.00             0
ATOM    209   Si   1     1       0.542   9.418  40.648  0.00  0.00             0
ATOM    210   Si   1     1      -2.024  13.786  40.544  0.00  0.00             0
ATOM    211   Si   1     1      -2.032   7.778  40.770  0.00  0.00             0
ATOM    212   Si   1     1      -4.523  12.313  40.483  0.00  0.00             0
ATOM    213    O   1     1      -4.734   9.486  42.296  0.00  0.00             0
ATOM    214    O   1     1      -2.129  13.930  42.190  0.00  0.00             0
ATOM    215    O   1     1      -4.341  12.324  42.152  0.00  0.00             0
ATOM    216    O   1     1      -1.815   7.756  42.400  0.00  0.00             0
ATOM    217    O   1     1      -4.534  10.811  40.143  0.00  0.00             0
ATOM    218    O   1     1      -1.993   6.284  40.326  0.00  0.00             0
ATOM    219    O   1     1      -3.356   8.468  40.387  0.00  0.00             0
ATOM    220    O   1     1      -0.676  13.036  40.375  0.00  0.00             0
ATOM    221    O   1     1      -3.217  12.942  40.044  0.00  0.00             0
ATOM    222    O   1     1      -0.695   8.569  40.304  0.00  0.00             0
ATOM    223    O   1     1      -4.688  15.058  42.261  0.00  0.00             0
ATOM    224    O   1     1      -2.189  10.554  42.273  0.00  0.00             0
ATOM    225    O   1     1     -10.792   7.662  44.687  0.00  0.00             0
ATOM    226    O   1     1      -2.937  12.242  44.401  0.00  0.00             0
ATOM    227    O   1     1      -5.425  10.680  44.529  0.00  0.00             0
ATOM    228    O   1     1      -2.912  14.977  44.507  0.00  0.00             0
ATOM    229    O   1     1      -5.424  13.819  44.524  0.00  0.00             0
ATOM    230    O   1     1      -2.898   9.347  44.512  0.00  0.00             0
ATOM    231    H   1     1      -4.264   7.045  42.391  0.00  0.00             0
ATOM    232    H   1     1      -1.892  11.197  41.612  0.00  0.00             0
ATOM    233    H   1     1      -4.883   7.618  45.042  0.00  0.00             0
ATOM    234    H   1     1      -2.079  12.676  44.204  0.00  0.00             0
ATOM    235    H   1     1      -5.671  10.874  45.649  0.00  0.00             0
ATOM    236    H   1     1      -3.047   5.864  45.548  0.00  0.00             0
ATOM    237    H   1     1      -3.094   8.690  45.300  0.00  0.00             0
ATOM    238    H   1     1      -5.706  13.508  45.380  0.00  0.00             0
ATOM    239   Al   1     1      -5.662  10.426  50.514  0.00  0.00             0
ATOM    240   Al   1     1      -3.045  15.054  50.612  0.00  0.00             0
ATOM    241   Al   1     1      -3.050   9.110  50.723  0.00  0.00             0
ATOM    242   Al   1     1      -5.723  13.524  50.646  0.00  0.00             0
ATOM    243   Si   1     1      -1.323   9.073  47.940  0.00  0.00             0
ATOM    244   Si   1     1      -3.839  13.607  47.760  0.00  0.00             0
ATOM    245   Si   1     1      -3.886   7.655  47.933  0.00  0.00             0
ATOM    246   Si   1     1      -6.435  12.179  47.875  0.00  0.00             0
ATOM    247    O   1     1      -6.576   9.274  49.419  0.00  0.00             0
ATOM    248    O   1     1      -4.075  13.758  49.396  0.00  0.00             0
ATOM    249    O   1     1      -6.193  12.004  49.487  0.00  0.00             0
ATOM    250    O   1     1      -3.825   7.611  49.551  0.00  0.00             0
ATOM    251    O   1     1      -6.419  10.755  47.299  0.00  0.00             0
ATOM    252    O   1     1      -3.932   6.210  47.338  0.00  0.00             0
ATOM    253    O   1     1      -5.238   8.354  47.512  0.00  0.00             0
ATOM    254    O   1     1      -2.636  12.628  47.574  0.00  0.00             0
ATOM    255    O   1     1      -5.270  13.032  47.320  0.00  0.00             0
ATOM    256    O   1     1      -2.645   8.441  47.432  0.00  0.00             0
ATOM    257    O   1     1      -6.515  14.976  49.636  0.00  0.00             0
ATOM    258    O   1     1      -3.979  10.491  49.624  0.00  0.00             0
ATOM    259    O   1     1     -12.975   7.582  52.027  0.00  0.00             0
ATOM    260    O   1     1      -5.089  12.161  51.702  0.00  0.00             0
ATOM    261    O   1     1      -7.352  10.413  51.776  0.00  0.00             0
ATOM    262    O   1     1      -4.678  14.860  51.675  0.00  0.00             0
ATOM    263    O   1     1      -7.423  13.503  51.490  0.00  0.00             0
ATOM    264    O   1     1      -4.849   9.230  51.744  0.00  0.00             0
ATOM    265    H   1     1      -6.242   6.635  49.611  0.00  0.00             0
ATOM    266    H   1     1      -3.409  11.366  49.567  0.00  0.00             0
ATOM    267    H   1     1      -7.051   7.569  52.682  0.00  0.00             0
ATOM    268    H   1     1      -4.819  12.096  52.833  0.00  0.00             0
ATOM    269    H   1     1      -7.665  11.261  52.328  0.00  0.00             0
ATOM    270    H   1     1      -4.400   6.176  52.669  0.00  0.00             0
ATOM    271    H   1     1      -5.244   8.663  52.418  0.00  0.00             0
ATOM    272    H   1     1      -8.078  12.860  51.252  0.00  0.00             0
ATOM    273    O   1     1      -9.315   0.753  31.740  0.00  0.00             0
ATOM    274    H   1     1      -9.109   0.174  31.038  0.00  0.00             0
ATOM    275    H   1     1       1.560   1.537  31.586  0.00  0.00             0
ATOM    276    O   1     1      -7.480   2.962  31.154  0.00  0.00             0
ATOM    277    H   1     1      -6.631   3.263  31.308  0.00  0.00             0
ATOM    278    H   1     1       2.396   3.521  31.824  0.00  0.00             0
ATOM    279    O   1     1       4.955   6.843  30.130  0.00  0.00             0
ATOM    280    H   1     1      -4.660   7.014  29.692  0.00  0.00             0
ATOM    281    H   1     1       4.903   7.604  30.760  0.00  0.00             0
ATOM    282    O   1     1      -2.947   9.699  28.395  0.00  0.00             0
ATOM    283    H   1     1      -2.816   8.733  28.508  0.00  0.00             0
ATOM    284    H   1     1       8.201  10.083  28.637  0.00  0.00             0
ATOM    285    O   1     1      -5.650  10.268  29.704  0.00  0.00             0
ATOM    286    H   1     1      -4.846  10.109  29.307  0.00  0.00             0
ATOM    287    H   1     1       4.890  10.876  30.284  0.00  0.00             0
ATOM    288    O   1     1     -11.790  18.033  31.771  0.00  0.00             0
ATOM    289    H   1     1     -10.773  18.212  31.811  0.00  0.00             0
ATOM    290    H   1     1      -1.857  18.716  31.413  0.00  0.00             0
ATOM    291    O   1     1      -4.504   0.586  30.498  0.00  0.00             0
ATOM    292    H   1     1      -3.918   1.023  29.883  0.00  0.00             0
ATOM    293    H   1     1      -4.255   1.027  31.285  0.00  0.00             0
ATOM    294    O   1     1      -4.889   4.333  30.870  0.00  0.00             0
ATOM    295    H   1     1      -4.661   3.860  29.909  0.00  0.00             0
ATOM    296    H   1     1      -5.012   5.270  30.623  0.00  0.00             0
ATOM    297    O   1     1      -2.976   6.939  28.433  0.00  0.00             0
ATOM    298    H   1     1      -2.658   7.056  27.430  0.00  0.00             0
ATOM    299    H   1     1      -2.215   6.263  28.758  0.00  0.00             0
ATOM    300    O   1     1      -0.250  11.410  29.609  0.00  0.00             0
ATOM    301    H   1     1       0.215  11.046  28.687  0.00  0.00             0
ATOM    302    H   1     1      -0.578  12.376  29.492  0.00  0.00             0
ATOM    303    O   1     1      -3.813  14.205  28.120  0.00  0.00             0
ATOM    304    H   1     1      -4.626  14.728  27.675  0.00  0.00             0
ATOM    305    H   1     1      -4.125  13.972  29.082  0.00  0.00             0
ATOM    306    O   1     1      -5.952  16.006  31.704  0.00  0.00             0
ATOM    307    H   1     1      -5.610  16.841  31.170  0.00  0.00             0
ATOM    308    H   1     1      -5.676  16.201  32.641  0.00  0.00             0
ATOM    309    O   1     1       0.186   3.937  30.170  0.00  0.00             0
ATOM    310    H   1     1      -0.180   3.414  29.409  0.00  0.00             0
ATOM    311    H   1     1       0.882   3.337  30.232  0.00  0.00             0
ATOM    312    O   1     1       3.618   4.501  26.516  0.00  0.00             0
ATOM    313    H   1     1       2.962   4.959  25.947  0.00  0.00             0
ATOM    314    H   1     1       3.637   5.100  27.325  0.00  0.00             0
ATOM    315    O   1     1      -0.419   6.577  29.715  0.00  0.00             0
ATOM    316    H   1     1      -0.365   5.673  29.938  0.00  0.00             0
ATOM    317    H   1     1      -0.467   7.116  30.637  0.00  0.00             0
ATOM    318    O   1     1       1.257  11.129  27.438  0.00  0.00             0
ATOM    319    H   1     1       0.442  10.729  26.942  0.00  0.00             0
ATOM    320    H   1     1       1.958  10.383  27.431  0.00  0.00             0
ATOM    321    O   1     1       1.951  11.413  31.121  0.00  0.00             0
ATOM    322    H   1     1       2.116  10.610  30.801  0.00  0.00             0
ATOM    323    H   1     1       1.127  11.538  30.607  0.00  0.00             0
ATOM    324    O   1     1      -1.698  15.080  31.685  0.00  0.00             0
ATOM    325    H   1     1      -1.446  15.938  31.303  0.00  0.00             0
ATOM    326    H   1     1      -2.680  14.706  31.415  0.00  0.00             0
ATOM    327    O   1     1      -9.381  17.324  34.342  0.00  0.00             0
ATOM    328    H   1     1      -9.425  17.767  33.520  0.00  0.00             0
ATOM    329    H   1     1       0.346   0.092  35.076  0.00  0.00             0
ATOM    330    O   1     1      -8.423   4.414  33.323  0.00  0.00             0
ATOM    331    H   1     1      -7.813   4.702  34.086  0.00  0.00             0
ATOM    332    H   1     1       2.139   5.053  32.620  0.00  0.00             0
ATOM    333    O   1     1       2.488   6.275  31.489  0.00  0.00             0
ATOM    334    H   1     1      -7.510   6.289  30.625  0.00  0.00             0
ATOM    335    H   1     1       3.240   6.482  32.120  0.00  0.00             0
ATOM    336    O   1     1      -9.764  11.835  33.371  0.00  0.00             0
ATOM    337    H   1     1      -9.092  11.618  32.643  0.00  0.00             0
ATOM    338    H   1     1       0.470  12.713  33.376  0.00  0.00             0
ATOM    339    O   1     1       3.002  11.905  35.199  0.00  0.00             0
ATOM    340    H   1     1      -6.411  12.206  35.195  0.00  0.00             0
ATOM    341    H   1     1       2.727  12.451  34.583  0.00  0.00             0
ATOM    342    O   1     1     -10.398  14.673  33.819  0.00  0.00             0
ATOM    343    H   1     1     -10.858  14.755  33.225  0.00  0.00             0
ATOM    344    H   1     1       0.573  15.320  34.058  0.00  0.00             0
ATOM    345    O   1     1      -5.806  19.592  34.362  0.00  0.00             0
ATOM    346    H   1     1      -5.083  19.544  35.057  0.00  0.00             0
ATOM    347    H   1     1      -5.448   2.156  33.496  0.00  0.00             0
ATOM    348    O   1     1      -3.890   2.374  32.409  0.00  0.00             0
ATOM    349    H   1     1      -3.217   2.805  32.738  0.00  0.00             0
ATOM    350    H   1     1      -4.450   2.873  32.044  0.00  0.00             0
ATOM    351    O   1     1      -5.884   6.907  33.319  0.00  0.00             0
ATOM    352    H   1     1      -5.108   6.564  32.963  0.00  0.00             0
ATOM    353    H   1     1      -5.773   7.714  33.903  0.00  0.00             0
ATOM    354    O   1     1      -5.704   9.709  34.064  0.00  0.00             0
ATOM    355    H   1     1      -4.918   9.965  34.587  0.00  0.00             0
ATOM    356    H   1     1      -6.492  10.072  34.495  0.00  0.00             0
ATOM    357    O   1     1      -4.198  11.488  32.334  0.00  0.00             0
ATOM    358    H   1     1      -4.978  10.993  32.774  0.00  0.00             0
ATOM    359    H   1     1      -3.433  11.195  32.727  0.00  0.00             0
ATOM    360    O   1     1      -6.298  16.889  34.289  0.00  0.00             0
ATOM    361    H   1     1      -5.929  17.845  34.311  0.00  0.00             0
ATOM    362    H   1     1      -7.258  17.026  34.216  0.00  0.00             0
ATOM    363    O   1     1      -2.564  17.707  34.303  0.00  0.00             0
ATOM    364    H   1     1      -2.226  16.935  34.662  0.00  0.00             0
ATOM    365    H   1     1      -2.307  -0.503  33.469  0.00  0.00             0
ATOM    366    O   1     1      -0.964   3.797  32.795  0.00  0.00             0
ATOM    367    H   1     1      -0.315   3.860  32.087  0.00  0.00             0
ATOM    368    H   1     1      -0.450   3.674  33.440  0.00  0.00             0
ATOM    369    O   1     1      -3.164   6.130  32.813  0.00  0.00             0
ATOM    370    H   1     1      -2.717   5.287  32.938  0.00  0.00             0
ATOM    371    H   1     1      -2.549   6.924  32.560  0.00  0.00             0
ATOM    372    O   1     1      -1.100   7.834  32.227  0.00  0.00             0
ATOM    373    H   1     1      -0.643   7.579  32.882  0.00  0.00             0
ATOM    374    H   1     1      -1.329   8.766  32.323  0.00  0.00             0
ATOM    375    O   1     1      -2.108  10.391  33.294  0.00  0.00             0
ATOM    376    H   1     1      -1.207  10.979  33.358  0.00  0.00             0
ATOM    377    H   1     1      -2.413   9.965  34.060  0.00  0.00             0
ATOM    378    O   1     1      -4.273  13.832  30.672  0.00  0.00             0
ATOM    379    H   1     1      -4.192  13.037  31.181  0.00  0.00             0
ATOM    380    H   1     1      -5.019  14.201  30.764  0.00  0.00             0
ATOM    381    O   1     1     -10.518  -0.280  37.454  0.00  0.00             0
ATOM    382    H   1     1      -9.589  -0.155  37.520  0.00  0.00             0
ATOM    383    H   1     1      -0.508  -0.428  38.371  0.00  0.00             0
ATOM    384    O   1     1     -10.573   1.824  35.587  0.00  0.00             0
ATOM    385    H   1     1     -10.854   1.251  36.308  0.00  0.00             0
ATOM    386    H   1     1       0.651   2.288  35.787  0.00  0.00             0
ATOM    387    O   1     1       0.077   6.405  34.772  0.00  0.00             0
ATOM    388    H   1     1      -9.501   5.886  34.403  0.00  0.00             0
ATOM    389    H   1     1       0.289   7.267  34.985  0.00  0.00             0
ATOM    390    O   1     1      -9.245   9.342  34.809  0.00  0.00             0
ATOM    391    H   1     1      -9.519  10.121  34.435  0.00  0.00             0
ATOM    392    H   1     1       1.230   9.724  35.680  0.00  0.00             0
ATOM    393    O   1     1      -9.153  11.003  37.276  0.00  0.00             0
ATOM    394    H   1     1      -8.440  11.546  36.810  0.00  0.00             0
ATOM    395    H   1     1       1.324  11.058  38.312  0.00  0.00             0
ATOM    396    O   1     1     -11.637  15.656  35.916  0.00  0.00             0
ATOM    397    H   1     1     -11.227  15.350  35.074  0.00  0.00             0
ATOM    398    H   1     1      -0.832  16.281  36.580  0.00  0.00             0
ATOM    399    O   1     1      -8.021   0.591  37.553  0.00  0.00             0
ATOM    400    H   1     1      -7.379   0.018  37.209  0.00  0.00             0
ATOM    401    H   1     1      -7.854   1.326  36.964  0.00  0.00             0
ATOM    402    O   1     1      -7.781   3.014  35.882  0.00  0.00             0
ATOM    403    H   1     1      -7.445   2.595  35.115  0.00  0.00             0
ATOM    404    H   1     1      -7.196   3.716  35.979  0.00  0.00             0
ATOM    405    O   1     1      -6.337   5.550  35.743  0.00  0.00             0
ATOM    406    H   1     1      -6.224   5.910  34.836  0.00  0.00             0
ATOM    407    H   1     1      -5.742   6.033  36.369  0.00  0.00             0
ATOM    408    O   1     1      -4.705   6.644  37.955  0.00  0.00             0
ATOM    409    H   1     1      -4.607   7.620  38.232  0.00  0.00             0
ATOM    410    H   1     1      -3.913   6.589  37.806  0.00  0.00             0
ATOM    411    O   1     1      -4.979  13.008  34.876  0.00  0.00             0
ATOM    412    H   1     1      -4.695  12.763  33.982  0.00  0.00             0
ATOM    413    H   1     1      -4.225  13.232  35.381  0.00  0.00             0
ATOM    414    O   1     1      -5.345  16.877  36.931  0.00  0.00             0
ATOM    415    H   1     1      -5.605  16.451  36.139  0.00  0.00             0
ATOM    416    H   1     1      -4.667  17.482  36.660  0.00  0.00             0
ATOM    417    O   1     1      -3.808   1.126  36.446  0.00  0.00             0
ATOM    418    H   1     1      -3.517   0.674  35.604  0.00  0.00             0
ATOM    419    H   1     1      -3.423   1.932  36.501  0.00  0.00             0
ATOM    420    O   1     1      -2.670   3.558  35.398  0.00  0.00             0
ATOM    421    H   1     1      -1.799   3.010  35.257  0.00  0.00             0
ATOM    422    H   1     1      -2.449   4.347  36.136  0.00  0.00             0
ATOM    423    O   1     1      -2.422   6.397  36.162  0.00  0.00             0
ATOM    424    H   1     1      -1.577   6.436  35.925  0.00  0.00             0
ATOM    425    H   1     1      -2.891   6.215  35.413  0.00  0.00             0
ATOM    426    O   1     1      -3.304   9.694  35.687  0.00  0.00             0
ATOM    427    H   1     1      -3.057   8.782  36.017  0.00  0.00             0
ATOM    428    H   1     1      -2.690  10.423  36.124  0.00  0.00             0
ATOM    429    O   1     1      -1.739  11.589  36.946  0.00  0.00             0
ATOM    430    H   1     1      -0.772  11.621  37.062  0.00  0.00             0
ATOM    431    H   1     1      -2.021  12.439  37.248  0.00  0.00             0
ATOM    432    O   1     1      -3.403  14.119  36.857  0.00  0.00             0
ATOM    433    H   1     1      -2.773  14.864  36.809  0.00  0.00             0
ATOM    434    H   1     1      -4.067  14.652  37.077  0.00  0.00             0
ATOM    435    O   1     1      -4.446   2.629  15.326  0.00  0.00             0
ATOM    436    H   1     1      -3.583   3.179  15.583  0.00  0.00             0
ATOM    437    H   1     1       5.141   3.149  15.744  0.00  0.00             0
ATOM    438    O   1     1      -5.078   4.812  13.653  0.00  0.00             0
ATOM    439    H   1     1      -4.821   3.904  13.821  0.00  0.00             0
ATOM    440    H   1     1       6.016   5.222  13.968  0.00  0.00             0
ATOM    441    O   1     1       7.047   6.739  17.163  0.00  0.00             0
ATOM    442    H   1     1      -3.540   5.824  17.751  0.00  0.00             0
ATOM    443    H   1     1       7.948   6.761  17.525  0.00  0.00             0
ATOM    444    O   1     1      -2.898  10.129  14.566  0.00  0.00             0
ATOM    445    H   1     1      -2.167   9.491  14.436  0.00  0.00             0
ATOM    446    H   1     1       7.738  10.727  13.897  0.00  0.00             0
ATOM    447    O   1     1       4.882  15.599  14.857  0.00  0.00             0
ATOM    448    H   1     1      -4.602  15.204  14.987  0.00  0.00             0
ATOM    449    H   1     1       4.844  16.534  15.240  0.00  0.00             0
ATOM    450    O   1     1      -4.441  18.115  16.159  0.00  0.00             0
ATOM    451    H   1     1      -3.805  17.895  16.747  0.00  0.00             0
ATOM    452    H   1     1       6.073  18.964  15.712  0.00  0.00             0
ATOM    453    O   1     1      -1.979   3.789  16.164  0.00  0.00             0
ATOM    454    H   1     1      -1.101   3.564  16.201  0.00  0.00             0
ATOM    455    H   1     1      -1.986   4.559  15.477  0.00  0.00             0
ATOM    456    O   1     1      -2.759   5.887  14.736  0.00  0.00             0
ATOM    457    H   1     1      -3.275   6.150  15.625  0.00  0.00             0
ATOM    458    H   1     1      -2.238   6.692  14.501  0.00  0.00             0
ATOM    459    O   1     1       2.182   6.695  16.844  0.00  0.00             0
ATOM    460    H   1     1       2.483   7.557  16.531  0.00  0.00             0
ATOM    461    H   1     1       2.341   6.040  16.160  0.00  0.00             0
ATOM    462    O   1     1      -0.547   7.590  14.131  0.00  0.00             0
ATOM    463    H   1     1       0.112   8.216  13.926  0.00  0.00             0
ATOM    464    H   1     1      -0.040   6.967  14.611  0.00  0.00             0
ATOM    465    O   1     1      -2.888  14.322  14.549  0.00  0.00             0
ATOM    466    H   1     1      -2.208  13.901  13.773  0.00  0.00             0
ATOM    467    H   1     1      -2.583  15.242  14.119  0.00  0.00             0
ATOM    468    O   1     1      -0.875  16.462  14.931  0.00  0.00             0
ATOM    469    H   1     1      -0.194  16.990  14.472  0.00  0.00             0
ATOM    470    H   1     1      -0.315  16.006  15.544  0.00  0.00             0
ATOM    471    O   1     1       0.560   0.810  17.696  0.00  0.00             0
ATOM    472    H   1     1       0.737   1.191  16.809  0.00  0.00             0
ATOM    473    H   1     1       0.912   1.681  18.222  0.00  0.00             0
ATOM    474    O   1     1       2.424   4.714  14.549  0.00  0.00             0
ATOM    475    H   1     1       3.359   4.570  14.074  0.00  0.00             0
ATOM    476    H   1     1       1.797   4.991  13.928  0.00  0.00             0
ATOM    477    O   1     1       1.846   8.649  13.588  0.00  0.00             0
ATOM    478    H   1     1       2.602   8.274  13.150  0.00  0.00             0
ATOM    479    H   1     1       2.110   9.232  14.379  0.00  0.00             0
ATOM    480    O   1     1      -1.011  12.005  13.494  0.00  0.00             0
ATOM    481    H   1     1      -0.356  12.077  14.209  0.00  0.00             0
ATOM    482    H   1     1      -0.420  11.840  12.850  0.00  0.00             0
ATOM    483    O   1     1       3.000  13.878  15.538  0.00  0.00             0
ATOM    484    H   1     1       3.688  14.496  15.163  0.00  0.00             0
ATOM    485    H   1     1       2.433  14.348  16.066  0.00  0.00             0
ATOM    486    O   1     1       1.412  17.874  13.624  0.00  0.00             0
ATOM    487    H   1     1       2.256  17.364  13.679  0.00  0.00             0
ATOM    488    H   1     1       1.517  18.571  14.337  0.00  0.00             0
ATOM    489    O   1     1      -6.736  20.602  17.509  0.00  0.00             0
ATOM    490    H   1     1      -5.962  20.029  17.971  0.00  0.00             0
ATOM    491    H   1     1       3.318   3.424  18.046  0.00  0.00             0
ATOM    492    O   1     1      -3.969   4.788  19.319  0.00  0.00             0
ATOM    493    H   1     1      -4.843   5.080  19.186  0.00  0.00             0
ATOM    494    H   1     1       6.409   4.027  19.236  0.00  0.00             0
ATOM    495    O   1     1       5.138   8.280  18.323  0.00  0.00             0
ATOM    496    H   1     1      -4.271   7.743  18.144  0.00  0.00             0
ATOM    497    H   1     1       4.903   8.802  17.629  0.00  0.00             0
ATOM    498    O   1     1      -5.102   9.866  16.377  0.00  0.00             0
ATOM    499    H   1     1      -4.268   9.642  15.832  0.00  0.00             0
ATOM    500    H   1     1       5.286  10.787  16.828  0.00  0.00             0
ATOM    501    O   1     1      -5.129  12.549  17.244  0.00  0.00             0
ATOM    502    H   1     1      -6.085  12.902  16.758  0.00  0.00             0
ATOM    503    H   1     1       5.206  12.992  18.109  0.00  0.00             0
ATOM    504    O   1     1      -7.074  17.666  17.365  0.00  0.00             0
ATOM    505    H   1     1      -6.149  18.095  17.151  0.00  0.00             0
ATOM    506    H   1     1       2.812  18.461  17.944  0.00  0.00             0
ATOM    507    O   1     1       1.226  20.419  19.707  0.00  0.00             0
ATOM    508    H   1     1       1.719  20.695  20.469  0.00  0.00             0
ATOM    509    H   1     1       0.617   3.368  19.416  0.00  0.00             0
ATOM    510    O   1     1       0.430   5.262  19.652  0.00  0.00             0
ATOM    511    H   1     1       0.071   5.570  18.784  0.00  0.00             0
ATOM    512    H   1     1      -0.350   5.363  20.180  0.00  0.00             0
ATOM    513    O   1     1      -0.660   7.084  17.735  0.00  0.00             0
ATOM    514    H   1     1       0.250   7.107  17.467  0.00  0.00             0
ATOM    515    H   1     1      -0.734   8.103  17.922  0.00  0.00             0
ATOM    516    O   1     1      -0.712   9.833  17.712  0.00  0.00             0
ATOM    517    H   1     1       0.255  10.081  17.750  0.00  0.00             0
ATOM    518    H   1     1      -1.150  10.663  17.247  0.00  0.00             0
ATOM    519    O   1     1      -2.597  12.408  16.855  0.00  0.00             0
ATOM    520    H   1     1      -2.644  13.024  15.947  0.00  0.00             0
ATOM    521    H   1     1      -3.516  12.554  17.053  0.00  0.00             0
ATOM    522    O   1     1      -1.908  17.469  17.378  0.00  0.00             0
ATOM    523    H   1     1      -1.711  16.985  16.460  0.00  0.00             0
ATOM    524    H   1     1      -0.940  18.012  17.561  0.00  0.00             0
ATOM    525    O   1     1       4.137  16.408  22.178  0.00  0.00             0
ATOM    526    H   1     1       4.518  16.792  22.898  0.00  0.00             0
ATOM    527    H   1     1       2.989  -1.697  22.438  0.00  0.00             0
ATOM    528    O   1     1       1.669   2.046  15.401  0.00  0.00             0
ATOM    529    H   1     1       1.648   2.957  14.936  0.00  0.00             0
ATOM    530    H   1     1       2.515   2.156  15.872  0.00  0.00             0
ATOM    531    O   1     1       3.634   5.406  18.866  0.00  0.00             0
ATOM    532    H   1     1       3.190   5.944  18.196  0.00  0.00             0
ATOM    533    H   1     1       3.354   5.489  19.764  0.00  0.00             0
ATOM    534    O   1     1       2.639   9.174  16.216  0.00  0.00             0
ATOM    535    H   1     1       3.563   9.398  16.035  0.00  0.00             0
ATOM    536    H   1     1       2.424   9.716  17.011  0.00  0.00             0
ATOM    537    O   1     1       0.610  12.510  15.636  0.00  0.00             0
ATOM    538    H   1     1      -0.135  13.122  15.934  0.00  0.00             0
ATOM    539    H   1     1       1.475  13.120  15.648  0.00  0.00             0
ATOM    540    O   1     1       1.263  15.454  16.994  0.00  0.00             0
ATOM    541    H   1     1       1.767  16.304  17.037  0.00  0.00             0
ATOM    542    H   1     1       0.846  15.486  17.863  0.00  0.00             0
ATOM    543    O   1     1      -3.730   0.310  22.843  0.00  0.00             0
ATOM    544    H   1     1      -3.317   0.998  22.514  0.00  0.00             0
ATOM    545    H   1     1       6.412   0.381  23.795  0.00  0.00             0
ATOM    546    O   1     1      -5.952   6.407  23.193  0.00  0.00             0
ATOM    547    H   1     1      -6.915   6.345  22.896  0.00  0.00             0
ATOM    548    H   1     1       4.657   6.898  22.547  0.00  0.00             0
ATOM    549    O   1     1       5.640   7.918  21.174  0.00  0.00             0
ATOM    550    H   1     1      -4.507   8.279  20.368  0.00  0.00             0
ATOM    551    H   1     1       6.161   8.523  21.764  0.00  0.00             0
ATOM    552    O   1     1      -4.154  10.361  22.553  0.00  0.00             0
ATOM    553    H   1     1      -3.635  10.949  22.036  0.00  0.00             0
ATOM    554    H   1     1       5.264  10.949  22.550  0.00  0.00             0
ATOM    555    O   1     1       5.157  14.070  19.592  0.00  0.00             0
ATOM    556    H   1     1      -5.354  14.946  19.177  0.00  0.00             0
ATOM    557    H   1     1       5.642  14.212  20.531  0.00  0.00             0
ATOM    558    O   1     1      -5.463  17.039  19.422  0.00  0.00             0
ATOM    559    H   1     1      -6.159  16.628  18.861  0.00  0.00             0
ATOM    560    H   1     1       4.418  16.930  20.287  0.00  0.00             0
ATOM    561    O   1     1      -4.478   1.752  18.846  0.00  0.00             0
ATOM    562    H   1     1      -3.680   1.613  18.679  0.00  0.00             0
ATOM    563    H   1     1      -4.688   0.932  18.878  0.00  0.00             0
ATOM    564    O   1     1      -1.963   5.425  21.049  0.00  0.00             0
ATOM    565    H   1     1      -2.664   5.218  20.517  0.00  0.00             0
ATOM    566    H   1     1      -2.077   6.312  21.529  0.00  0.00             0
ATOM    567    O   1     1      -1.398   8.015  22.217  0.00  0.00             0
ATOM    568    H   1     1      -1.401   8.544  22.888  0.00  0.00             0
ATOM    569    H   1     1      -0.866   8.523  21.718  0.00  0.00             0
ATOM    570    O   1     1      -0.039   9.701  20.626  0.00  0.00             0
ATOM    571    H   1     1      -0.404   9.538  19.833  0.00  0.00             0
ATOM    572    H   1     1       0.991   9.730  20.751  0.00  0.00             0
ATOM    573    O   1     1      -1.510  13.712  19.329  0.00  0.00             0
ATOM    574    H   1     1      -1.797  13.378  18.685  0.00  0.00             0
ATOM    575    H   1     1      -1.936  14.624  19.278  0.00  0.00             0
ATOM    576    O   1     1      -2.520  16.376  19.754  0.00  0.00             0
ATOM    577    H   1     1      -2.022  17.040  18.990  0.00  0.00             0
ATOM    578    H   1     1      -3.507  16.634  19.741  0.00  0.00             0
ATOM    579    O   1     1       2.488   3.146  21.978  0.00  0.00             0
ATOM    580    H   1     1       3.312   2.801  22.358  0.00  0.00             0
ATOM    581    H   1     1       2.217   4.078  21.860  0.00  0.00             0
ATOM    582    O   1     1       2.219   6.083  21.273  0.00  0.00             0
ATOM    583    H   1     1       1.596   6.566  21.856  0.00  0.00             0
ATOM    584    H   1     1       1.546   5.721  20.663  0.00  0.00             0
ATOM    585    O   1     1       3.063   8.977  20.374  0.00  0.00             0
ATOM    586    H   1     1       3.389   9.204  21.404  0.00  0.00             0
ATOM    587    H   1     1       3.956   8.440  20.184  0.00  0.00             0
ATOM    588    O   1     1       2.119  10.593  18.243  0.00  0.00             0
ATOM    589    H   1     1       2.407  10.077  18.882  0.00  0.00             0
ATOM    590    H   1     1       2.391  11.602  18.547  0.00  0.00             0
ATOM    591    O   1     1       2.833  12.672  19.981  0.00  0.00             0
ATOM    592    H   1     1       3.603  13.181  19.815  0.00  0.00             0
ATOM    593    H   1     1       2.069  13.328  19.943  0.00  0.00             0
ATOM    594    O   1     1       0.876  14.925  19.774  0.00  0.00             0
ATOM    595    H   1     1       0.831  15.827  20.235  0.00  0.00             0
ATOM    596    H   1     1       0.003  14.384  19.676  0.00  0.00             0
ATOM    597    O   1     1      -6.604  -0.024  25.712  0.00  0.00             0
ATOM    598    H   1     1      -5.629   0.386  25.640  0.00  0.00             0
ATOM    599    H   1     1       3.123   0.541  26.252  0.00  0.00             0
ATOM    600    O   1     1      -7.945   2.104  26.941  0.00  0.00             0
ATOM    601    H   1     1      -7.312   2.919  26.779  0.00  0.00             0
ATOM    602    H   1     1       2.790   1.443  27.665  0.00  0.00             0
ATOM    603    O   1     1       2.623   9.411  23.387  0.00  0.00             0
ATOM    604    H   1     1      -6.824   9.100  23.870  0.00  0.00             0
ATOM    605    H   1     1       2.762  10.309  23.237  0.00  0.00             0
ATOM    606    O   1     1      -4.879  13.839  24.858  0.00  0.00             0
ATOM    607    H   1     1      -4.284  13.400  25.307  0.00  0.00             0
ATOM    608    H   1     1       5.519  13.672  23.967  0.00  0.00             0
ATOM    609    O   1     1       6.000  14.252  22.010  0.00  0.00             0
ATOM    610    H   1     1      -4.946  15.017  21.893  0.00  0.00             0
ATOM    611    H   1     1       6.857  14.660  22.240  0.00  0.00             0
ATOM    612    O   1     1      -8.970  16.543  25.653  0.00  0.00             0
ATOM    613    H   1     1      -8.889  15.603  25.568  0.00  0.00             0
ATOM    614    H   1     1       2.409  16.737  25.548  0.00  0.00             0
ATOM    615    O   1     1      -2.550   3.035  22.353  0.00  0.00             0
ATOM    616    H   1     1      -2.073   2.674  23.023  0.00  0.00             0
ATOM    617    H   1     1      -2.129   3.783  21.906  0.00  0.00             0
ATOM    618    O   1     1      -3.605   4.988  24.008  0.00  0.00             0
ATOM    619    H   1     1      -3.135   4.693  23.365  0.00  0.00             0
ATOM    620    H   1     1      -4.663   5.015  23.678  0.00  0.00             0
ATOM    621    O   1     1      -5.489   9.159  25.344  0.00  0.00             0
ATOM    622    H   1     1      -5.045   9.817  25.575  0.00  0.00             0
ATOM    623    H   1     1      -4.905   8.524  25.245  0.00  0.00             0
ATOM    624    O   1     1      -1.759  11.718  21.355  0.00  0.00             0
ATOM    625    H   1     1      -1.598  12.515  20.717  0.00  0.00             0
ATOM    626    H   1     1      -1.000  11.324  20.962  0.00  0.00             0
ATOM    627    O   1     1      -1.985  15.963  22.562  0.00  0.00             0
ATOM    628    H   1     1      -2.659  16.654  22.603  0.00  0.00             0
ATOM    629    H   1     1      -1.733  16.197  21.647  0.00  0.00             0
ATOM    630    O   1     1       0.789  18.442  21.322  0.00  0.00             0
ATOM    631    H   1     1       0.835  19.086  20.701  0.00  0.00             0
ATOM    632    H   1     1       0.179  18.843  22.004  0.00  0.00             0
ATOM    633    O   1     1      -0.000   2.498  23.342  0.00  0.00             0
ATOM    634    H   1     1       0.940   2.908  22.980  0.00  0.00             0
ATOM    635    H   1     1      -0.133   2.924  24.090  0.00  0.00             0
ATOM    636    O   1     1      -0.029   3.163  25.871  0.00  0.00             0
ATOM    637    H   1     1       0.537   2.531  26.140  0.00  0.00             0
ATOM    638    H   1     1       0.572   4.172  26.046  0.00  0.00             0
ATOM    639    O   1     1       0.999   7.382  23.455  0.00  0.00             0
ATOM    640    H   1     1       1.593   8.232  23.385  0.00  0.00             0
ATOM    641    H   1     1       0.110   7.649  23.062  0.00  0.00             0
ATOM    642    O   1     1       3.881  11.825  22.372  0.00  0.00             0
ATOM    643    H   1     1       3.443  12.182  21.604  0.00  0.00             0
ATOM    644    H   1     1       3.369  12.253  23.096  0.00  0.00             0
ATOM    645    O   1     1       1.859  12.957  23.560  0.00  0.00             0
ATOM    646    H   1     1       1.737  12.917  24.464  0.00  0.00             0
ATOM    647    H   1     1       1.520  13.705  23.005  0.00  0.00             0
ATOM    648    O   1     1       1.556  15.892  22.699  0.00  0.00             0
ATOM    649    H   1     1       1.553  15.725  23.630  0.00  0.00             0
ATOM    650    H   1     1       1.078  16.648  22.429  0.00  0.00             0
ATOM    651    O   1     1      -8.388  16.675  30.056  0.00  0.00             0
ATOM    652    H   1     1      -8.021  15.954  30.452  0.00  0.00             0
ATOM    653    H   1     1       2.755  -0.836  29.793  0.00  0.00             0
ATOM    654    O   1     1      -6.912   1.014  29.398  0.00  0.00             0
ATOM    655    H   1     1      -6.039   0.630  29.633  0.00  0.00             0
ATOM    656    H   1     1       3.088   1.720  30.010  0.00  0.00             0
ATOM    657    O   1     1       2.983   9.153  27.462  0.00  0.00             0
ATOM    658    H   1     1      -6.560   8.927  26.830  0.00  0.00             0
ATOM    659    H   1     1       3.619   9.596  28.080  0.00  0.00             0
ATOM    660    O   1     1      -4.481  11.763  26.843  0.00  0.00             0
ATOM    661    H   1     1      -4.201  12.493  27.448  0.00  0.00             0
ATOM    662    H   1     1       6.286  11.069  27.342  0.00  0.00             0
ATOM    663    O   1     1       1.807  13.828  26.277  0.00  0.00             0
ATOM    664    H   1     1      -7.464  13.821  26.489  0.00  0.00             0
ATOM    665    H   1     1       1.485  13.143  26.889  0.00  0.00             0
ATOM    666    O   1     1     -10.173  17.534  28.144  0.00  0.00             0
ATOM    667    H   1     1      -9.742  17.602  27.095  0.00  0.00             0
ATOM    668    H   1     1       0.704  16.971  28.838  0.00  0.00             0
ATOM    669    O   1     1      -3.685  20.506  28.805  0.00  0.00             0
ATOM    670    H   1     1      -2.768  20.442  28.782  0.00  0.00             0
ATOM    671    H   1     1      -4.019   2.995  27.718  0.00  0.00             0
ATOM    672    O   1     1      -4.224   3.502  26.179  0.00  0.00             0
ATOM    673    H   1     1      -5.180   3.883  26.320  0.00  0.00             0
ATOM    674    H   1     1      -3.840   4.134  25.529  0.00  0.00             0
ATOM    675    O   1     1      -3.340   7.104  25.543  0.00  0.00             0
ATOM    676    H   1     1      -3.338   6.283  25.007  0.00  0.00             0
ATOM    677    H   1     1      -2.596   7.684  25.087  0.00  0.00             0
ATOM    678    O   1     1      -2.260   9.489  24.345  0.00  0.00             0
ATOM    679    H   1     1      -1.617  10.064  24.405  0.00  0.00             0
ATOM    680    H   1     1      -2.877  10.093  23.905  0.00  0.00             0
ATOM    681    O   1     1      -6.099  15.225  26.969  0.00  0.00             0
ATOM    682    H   1     1      -5.889  15.132  25.989  0.00  0.00             0
ATOM    683    H   1     1      -6.235  16.186  26.952  0.00  0.00             0
ATOM    684    O   1     1      -3.781  18.351  25.627  0.00  0.00             0
ATOM    685    H   1     1      -3.227  17.736  26.130  0.00  0.00             0
ATOM    686    H   1     1      -3.492  19.228  25.973  0.00  0.00             0
ATOM    687    O   1     1      -1.044  19.893  28.334  0.00  0.00             0
ATOM    688    H   1     1      -0.427  18.960  28.269  0.00  0.00             0
ATOM    689    H   1     1      -0.986   2.262  27.347  0.00  0.00             0
ATOM    690    O   1     1       1.214   5.487  25.476  0.00  0.00             0
ATOM    691    H   1     1       1.167   6.073  24.772  0.00  0.00             0
ATOM    692    H   1     1       1.470   6.218  26.126  0.00  0.00             0
ATOM    693    O   1     1       1.517   6.991  27.673  0.00  0.00             0
ATOM    694    H   1     1       2.066   7.861  27.753  0.00  0.00             0
ATOM    695    H   1     1       0.755   7.018  28.147  0.00  0.00             0
ATOM    696    O   1     1      -0.156  11.223  24.886  0.00  0.00             0
ATOM    697    H   1     1       0.546  11.373  24.368  0.00  0.00             0
ATOM    698    H   1     1      -0.577  12.045  24.833  0.00  0.00             0
ATOM    699    O   1     1      -1.331  13.858  24.945  0.00  0.00             0
ATOM    700    H   1     1      -1.771  14.398  25.612  0.00  0.00             0
ATOM    701    H   1     1      -1.424  14.300  24.054  0.00  0.00             0
ATOM    702    O   1     1      -2.071  16.081  26.969  0.00  0.00             0
ATOM    703    H   1     1      -1.287  16.341  27.520  0.00  0.00             0
ATOM    704    H   1     1      -2.700  15.376  27.450  0.00  0.00             0
ATOM    705   Al   1     1       5.719  12.835   7.728  0.00  0.00             0
ATOM    706   Al   1     1       3.276   8.530   7.710  0.00  0.00             0
ATOM    707   Al   1     1       3.250  14.531   7.733  0.00  0.00             0
ATOM    708   Al   1     1       5.667   9.993   7.860  0.00  0.00             0
ATOM    709   Si   1     1       1.562  14.345  10.607  0.00  0.00             0
ATOM    710   Si   1     1       3.851   9.752  10.523  0.00  0.00             0
ATOM    711   Si   1     1       4.133  15.879  10.570  0.00  0.00             0
ATOM    712   Si   1     1       6.382  11.332  10.635  0.00  0.00             0
ATOM    713    O   1     1       6.722  14.170   9.043  0.00  0.00             0
ATOM    714    O   1     1       4.029   9.678   8.876  0.00  0.00             0
ATOM    715    O   1     1       6.158  11.353   8.981  0.00  0.00             0
ATOM    716    O   1     1       3.954  15.973   8.932  0.00  0.00             0
ATOM    717    O   1     1       6.399  12.836  11.079  0.00  0.00             0
ATOM    718    O   1     1       4.109  17.380  11.045  0.00  0.00             0
ATOM    719    O   1     1       5.467  15.246  10.875  0.00  0.00             0
ATOM    720    O   1     1       2.737  10.759  10.736  0.00  0.00             0
ATOM    721    O   1     1       5.152  10.444  11.177  0.00  0.00             0
ATOM    722    O   1     1       2.783  15.169  11.022  0.00  0.00             0
ATOM    723    O   1     1       6.518   8.621   8.882  0.00  0.00             0
ATOM    724    O   1     1       4.166  13.309   8.898  0.00  0.00             0
ATOM    725    O   1     1       2.527  15.874   6.839  0.00  0.00             0
ATOM    726    O   1     1       4.863  11.480   6.902  0.00  0.00             0
ATOM    727    O   1     1       7.428  12.902   6.949  0.00  0.00             0
ATOM    728    O   1     1       4.763   8.818   6.603  0.00  0.00             0
ATOM    729    O   1     1       7.206   9.891   6.764  0.00  0.00             0
ATOM    730    O   1     1       5.009  14.381   6.625  0.00  0.00             0
ATOM    731    H   1     1       6.060  16.985   8.499  0.00  0.00             0
ATOM    732    H   1     1       4.029  12.863   9.752  0.00  0.00             0
ATOM    733    H   1     1       6.744  15.765   6.596  0.00  0.00             0
ATOM    734    H   1     1       3.929  11.178   6.847  0.00  0.00             0
ATOM    735    H   1     1       7.811  11.986   7.039  0.00  0.00             0
ATOM    736    H   1     1       5.121  17.346   5.725  0.00  0.00             0
ATOM    737    H   1     1       5.326  14.385   5.589  0.00  0.00             0
ATOM    738    H   1     1       7.315  10.567   6.178  0.00  0.00             0
ATOM    739   Al   1     1       7.510  12.887   0.712  0.00  0.00             0
ATOM    740   Al   1     1       4.894   8.365   0.360  0.00  0.00             0
ATOM    741   Al   1     1       4.928  14.377   0.656  0.00  0.00             0
ATOM    742   Al   1     1       7.497   9.951   0.607  0.00  0.00             0
ATOM    743   Si   1     1       3.195  14.300   3.390  0.00  0.00             0
ATOM    744   Si   1     1       5.737   9.837   3.392  0.00  0.00             0
ATOM    745   Si   1     1       5.804  15.749   3.341  0.00  0.00             0
ATOM    746   Si   1     1       8.258  11.327   3.391  0.00  0.00             0
ATOM    747    O   1     1       8.538  14.239   1.718  0.00  0.00             0
ATOM    748    O   1     1       5.894   9.864   1.755  0.00  0.00             0
ATOM    749    O   1     1       8.251  11.509   1.784  0.00  0.00             0
ATOM    750    O   1     1       5.533  15.820   1.765  0.00  0.00             0
ATOM    751    O   1     1       8.340  12.797   3.826  0.00  0.00             0
ATOM    752    O   1     1       5.719  17.291   3.795  0.00  0.00             0
ATOM    753    O   1     1       7.131  15.085   3.680  0.00  0.00             0
ATOM    754    O   1     1       4.431  10.631   3.737  0.00  0.00             0
ATOM    755    O   1     1       7.083  10.595   3.811  0.00  0.00             0
ATOM    756    O   1     1       4.536  14.987   3.800  0.00  0.00             0
ATOM    757    O   1     1       8.420   8.605   1.721  0.00  0.00             0
ATOM    758    O   1     1       5.880  13.018   1.605  0.00  0.00             0
ATOM    759    O   1     1       4.261  15.899  -0.512  0.00  0.00             0
ATOM    760    O   1     1       6.820  11.493  -0.490  0.00  0.00             0
ATOM    761    O   1     1       9.155  13.006  -0.504  0.00  0.00             0
ATOM    762    O   1     1       6.610   8.505  -0.434  0.00  0.00             0
ATOM    763    O   1     1       9.041   9.832  -0.357  0.00  0.00             0
ATOM    764    O   1     1       6.703  14.317  -0.368  0.00  0.00             0
ATOM    765    H   1     1       7.958  16.605   1.598  0.00  0.00             0
ATOM    766    H   1     1       5.320  12.311   1.978  0.00  0.00             0
ATOM    767    H   1     1       8.796  15.901  -1.160  0.00  0.00             0
ATOM    768    H   1     1       6.940  11.678  -1.377  0.00  0.00             0
ATOM    769    H   1     1       9.033  12.768  -1.476  0.00  0.00             0
ATOM    770    H   1     1       6.586  17.781  -1.453  0.00  0.00             0
ATOM    771    H   1     1       6.900  15.258  -0.283  0.00  0.00             0
ATOM    772    H   1     1       9.647  10.468  -0.477  0.00  0.00             0
ATOM    773   Al   1     1       5.706   4.243   7.686  0.00  0.00             0
ATOM    774   Al   1     1       3.164  -0.388   7.718  0.00  0.00             0
ATOM    775   Al   1     1       3.043   5.535   7.780  0.00  0.00             0
ATOM    776   Al   1     1       5.735   1.195   7.690  0.00  0.00             0
ATOM    777   Si   1     1       1.350   5.326  10.455  0.00  0.00             0
ATOM    778   Si   1     1       3.943   1.022  10.480  0.00  0.00             0
ATOM    779   Si   1     1       3.866   6.859  10.577  0.00  0.00             0
ATOM    780   Si   1     1       6.461   2.546  10.577  0.00  0.00             0
ATOM    781    O   1     1       6.752   5.410   8.823  0.00  0.00             0
ATOM    782    O   1     1       4.061   0.915   8.844  0.00  0.00             0
ATOM    783    O   1     1       6.394   2.612   8.910  0.00  0.00             0
ATOM    784    O   1     1       3.720   6.944   8.906  0.00  0.00             0
ATOM    785    O   1     1       6.566   4.086  11.018  0.00  0.00             0
ATOM    786    O   1     1       3.701   8.298  11.038  0.00  0.00             0
ATOM    787    O   1     1       5.325   6.379  10.724  0.00  0.00             0
ATOM    788    O   1     1       2.648   1.712  10.803  0.00  0.00             0
ATOM    789    O   1     1       5.181   1.831  10.927  0.00  0.00             0
ATOM    790    O   1     1       2.659   5.994  10.905  0.00  0.00             0
ATOM    791    O   1     1       6.636  -0.330   8.862  0.00  0.00             0
ATOM    792    O   1     1       4.025   4.199   8.702  0.00  0.00             0
ATOM    793    O   1     1       2.330   7.224   6.645  0.00  0.00             0
ATOM    794    O   1     1       4.784   2.584   6.650  0.00  0.00             0
ATOM    795    O   1     1       7.279   4.179   6.578  0.00  0.00             0
ATOM    796    O   1     1       4.990  -0.247   6.696  0.00  0.00             0
ATOM    797    O   1     1       7.484   1.068   6.788  0.00  0.00             0
ATOM    798    O   1     1       4.751   5.471   6.599  0.00  0.00             0
ATOM    799    H   1     1       6.157   7.802   9.370  0.00  0.00             0
ATOM    800    H   1     1       3.460   3.349   8.747  0.00  0.00             0
ATOM    801    H   1     1       6.581   6.922   6.758  0.00  0.00             0
ATOM    802    H   1     1       3.728   2.541   6.687  0.00  0.00             0
ATOM    803    H   1     1       7.820   3.439   6.369  0.00  0.00             0
ATOM    804    H   1     1       4.936   8.702   5.622  0.00  0.00             0
ATOM    805    H   1     1       4.550   5.705   5.665  0.00  0.00             0
ATOM    806    H   1     1       7.355   0.532   6.069  0.00  0.00             0
ATOM    807   Al   1     1       7.609   3.932   0.618  0.00  0.00             0
ATOM    808   Al   1     1       4.843  -0.408   0.384  0.00  0.00             0
ATOM    809   Al   1     1       4.886   5.627   0.229  0.00  0.00             0
ATOM    810   Al   1     1       7.475   1.074   0.514  0.00  0.00             0
ATOM    811   Si   1     1       3.296   5.351   3.128  0.00  0.00             0
ATOM    812   Si   1     1       5.744   0.788   3.183  0.00  0.00             0
ATOM    813   Si   1     1       5.743   6.832   3.186  0.00  0.00             0
ATOM    814   Si   1     1       8.300   2.486   3.312  0.00  0.00             0
ATOM    815    O   1     1       8.658   5.141   1.607  0.00  0.00             0
ATOM    816    O   1     1       5.946   0.680   1.568  0.00  0.00             0
ATOM    817    O   1     1       8.184   2.460   1.683  0.00  0.00             0
ATOM    818    O   1     1       5.593   6.894   1.518  0.00  0.00             0
ATOM    819    O   1     1       8.181   3.948   3.770  0.00  0.00             0
ATOM    820    O   1     1       5.668   8.322   3.756  0.00  0.00             0
ATOM    821    O   1     1       7.158   6.226   3.575  0.00  0.00             0
ATOM    822    O   1     1       4.465   1.589   3.464  0.00  0.00             0
ATOM    823    O   1     1       7.034   1.573   3.684  0.00  0.00             0
ATOM    824    O   1     1       4.534   6.041   3.637  0.00  0.00             0
ATOM    825    O   1     1       8.379  -0.386   1.496  0.00  0.00             0
ATOM    826    O   1     1       6.038   4.053   1.729  0.00  0.00             0
ATOM    827    O   1     1       4.188   7.093  -0.841  0.00  0.00             0
ATOM    828    O   1     1       6.898   2.522  -0.602  0.00  0.00             0
ATOM    829    O   1     1       9.124   4.168  -0.809  0.00  0.00             0
ATOM    830    O   1     1       6.378  -0.390  -0.710  0.00  0.00             0
ATOM    831    O   1     1       9.063   0.930  -0.598  0.00  0.00             0
ATOM    832    O   1     1       6.544   5.432  -0.470  0.00  0.00             0
ATOM    833    H   1     1       7.995   8.019   2.288  0.00  0.00             0
ATOM    834    H   1     1       5.671   3.982   2.552  0.00  0.00             0
ATOM    835    H   1     1       9.040   6.831  -1.410  0.00  0.00             0
ATOM    836    H   1     1       6.055   2.425  -1.013  0.00  0.00             0
ATOM    837    H   1     1       8.765   3.931  -1.671  0.00  0.00             0
ATOM    838    H   1     1       7.457   8.312  -0.920  0.00  0.00             0
ATOM    839    H   1     1       7.320   5.608  -0.955  0.00  0.00             0
ATOM    840    H   1     1       9.473   1.659  -0.950  0.00  0.00             0
ATOM    841   Al   1     1       0.659  12.981   7.775  0.00  0.00             0
ATOM    842   Al   1     1      -1.972   8.617   7.830  0.00  0.00             0
ATOM    843   Al   1     1      -1.933  14.369   7.790  0.00  0.00             0
ATOM    844   Al   1     1       0.582   9.978   7.783  0.00  0.00             0
ATOM    845   Si   1     1      -3.672  14.331  10.577  0.00  0.00             0
ATOM    846   Si   1     1      -1.164   9.913  10.656  0.00  0.00             0
ATOM    847   Si   1     1      -1.095  15.816  10.669  0.00  0.00             0
ATOM    848   Si   1     1       1.311  11.422  10.535  0.00  0.00             0
ATOM    849    O   1     1       1.638  14.237   8.985  0.00  0.00             0
ATOM    850    O   1     1      -1.050   9.844   9.060  0.00  0.00             0
ATOM    851    O   1     1       1.197  11.448   8.935  0.00  0.00             0
ATOM    852    O   1     1      -1.292  15.781   9.074  0.00  0.00             0
ATOM    853    O   1     1       1.374  12.890  11.010  0.00  0.00             0
ATOM    854    O   1     1      -1.307  17.326  11.045  0.00  0.00             0
ATOM    855    O   1     1       0.326  15.214  10.881  0.00  0.00             0
ATOM    856    O   1     1      -2.487  10.760  10.959  0.00  0.00             0
ATOM    857    O   1     1      -0.006  10.657  11.159  0.00  0.00             0
ATOM    858    O   1     1      -2.311  14.917  11.142  0.00  0.00             0
ATOM    859    O   1     1       1.243   8.524   8.915  0.00  0.00             0
ATOM    860    O   1     1      -0.978  13.104   8.888  0.00  0.00             0
ATOM    861    O   1     1       7.634  15.852   6.874  0.00  0.00             0
ATOM    862    O   1     1      -0.146  11.517   6.749  0.00  0.00             0
ATOM    863    O   1     1       2.423  13.192   6.636  0.00  0.00             0
ATOM    864    O   1     1      -0.507   8.793   6.592  0.00  0.00             0
ATOM    865    O   1     1       2.204   9.934   6.861  0.00  0.00             0
ATOM    866    O   1     1      -0.335  14.287   6.656  0.00  0.00             0
ATOM    867    H   1     1       1.069  16.994   9.432  0.00  0.00             0
ATOM    868    H   1     1      -1.028  12.666   9.798  0.00  0.00             0
ATOM    869    H   1     1       1.880  16.311   6.278  0.00  0.00             0
ATOM    870    H   1     1      -0.727  11.633   6.158  0.00  0.00             0
ATOM    871    H   1     1       2.929  12.708   5.937  0.00  0.00             0
ATOM    872    H   1     1       0.006  16.794   5.835  0.00  0.00             0
ATOM    873    H   1     1       0.052  14.636   5.807  0.00  0.00             0
ATOM    874    H   1     1       2.392  10.156   5.897  0.00  0.00             0
ATOM    875   Al   1     1       2.317  12.875   0.563  0.00  0.00             0
ATOM    876   Al   1     1      -0.225   8.336   0.669  0.00  0.00             0
ATOM    877   Al   1     1      -0.238  14.495   0.484  0.00  0.00             0
ATOM    878   Al   1     1       2.307   9.950   0.556  0.00  0.00             0
ATOM    879   Si   1     1      -1.855  14.331   3.366  0.00  0.00             0
ATOM    880   Si   1     1       0.645   9.814   3.452  0.00  0.00             0
ATOM    881   Si   1     1       0.645  15.913   3.193  0.00  0.00             0
ATOM    882   Si   1     1       3.119  11.306   3.482  0.00  0.00             0
ATOM    883    O   1     1       3.294  14.074   1.708  0.00  0.00             0
ATOM    884    O   1     1       0.729   9.688   1.833  0.00  0.00             0
ATOM    885    O   1     1       2.957  11.354   1.786  0.00  0.00             0
ATOM    886    O   1     1       0.506  15.918   1.620  0.00  0.00             0
ATOM    887    O   1     1       3.098  12.772   3.887  0.00  0.00             0
ATOM    888    O   1     1       0.686  17.309   3.575  0.00  0.00             0
ATOM    889    O   1     1       1.971  15.150   3.635  0.00  0.00             0
ATOM    890    O   1     1      -0.682  10.621   3.765  0.00  0.00             0
ATOM    891    O   1     1       1.911  10.525   3.979  0.00  0.00             0
ATOM    892    O   1     1      -0.584  15.104   3.743  0.00  0.00             0
ATOM    893    O   1     1       3.243   8.456   1.659  0.00  0.00             0
ATOM    894    O   1     1       0.660  13.016   1.484  0.00  0.00             0
ATOM    895    O   1     1       9.423  15.865  -0.509  0.00  0.00             0
ATOM    896    O   1     1       1.603  11.293  -0.470  0.00  0.00             0
ATOM    897    O   1     1       4.017  13.150  -0.659  0.00  0.00             0
ATOM    898    O   1     1       1.322   8.533  -0.440  0.00  0.00             0
ATOM    899    O   1     1       4.041   9.813  -0.402  0.00  0.00             0
ATOM    900    O   1     1       1.720  14.372  -0.554  0.00  0.00             0
ATOM    901    H   1     1       2.507  16.935   1.651  0.00  0.00             0
ATOM    902    H   1     1       0.340  12.244   1.819  0.00  0.00             0
ATOM    903    H   1     1       4.269  16.009  -1.436  0.00  0.00             0
ATOM    904    H   1     1       1.322  11.531  -1.385  0.00  0.00             0
ATOM    905    H   1     1       4.500  12.318  -1.137  0.00  0.00             0
ATOM    906    H   1     1       1.497  17.049  -1.171  0.00  0.00             0
ATOM    907    H   1     1       2.298  14.852  -0.185  0.00  0.00             0
ATOM    908    H   1     1       4.717  10.568  -0.558  0.00  0.00             0
ATOM    909   Al   1     1       0.517   3.891   7.596  0.00  0.00             0
ATOM    910   Al   1     1      -2.004  -0.635   7.847  0.00  0.00             0
ATOM    911   Al   1     1      -2.067   5.560   7.592  0.00  0.00             0
ATOM    912   Al   1     1       0.601   1.005   7.808  0.00  0.00             0
ATOM    913   Si   1     1      -3.696   5.455  10.457  0.00  0.00             0
ATOM    914   Si   1     1      -1.246   0.894  10.647  0.00  0.00             0
ATOM    915   Si   1     1      -1.189   6.944  10.528  0.00  0.00             0
ATOM    916   Si   1     1       1.241   2.360  10.493  0.00  0.00             0
ATOM    917    O   1     1       1.465   5.319   8.816  0.00  0.00             0
ATOM    918    O   1     1      -0.959   0.697   8.913  0.00  0.00             0
ATOM    919    O   1     1       1.139   2.443   8.925  0.00  0.00             0
ATOM    920    O   1     1      -1.314   7.111   8.910  0.00  0.00             0
ATOM    921    O   1     1       1.338   3.899  10.972  0.00  0.00             0
ATOM    922    O   1     1      -1.183   8.440  11.159  0.00  0.00             0
ATOM    923    O   1     1       0.145   6.247  10.802  0.00  0.00             0
ATOM    924    O   1     1      -2.518   1.849  10.771  0.00  0.00             0
ATOM    925    O   1     1       0.050   1.593  11.056  0.00  0.00             0
ATOM    926    O   1     1      -2.395   6.145  10.948  0.00  0.00             0
ATOM    927    O   1     1       1.485  -0.369   8.752  0.00  0.00             0
ATOM    928    O   1     1      -1.133   3.874   8.781  0.00  0.00             0
ATOM    929    O   1     1       7.446   7.201   6.794  0.00  0.00             0
ATOM    930    O   1     1      -0.143   2.440   6.640  0.00  0.00             0
ATOM    931    O   1     1       2.145   4.275   6.528  0.00  0.00             0
ATOM    932    O   1     1      -0.340  -0.358   6.604  0.00  0.00             0
ATOM    933    O   1     1       2.429   0.851   6.510  0.00  0.00             0
ATOM    934    O   1     1      -0.491   5.216   6.575  0.00  0.00             0
ATOM    935    H   1     1       0.837   7.785   8.693  0.00  0.00             0
ATOM    936    H   1     1      -1.705   3.255   9.234  0.00  0.00             0
ATOM    937    H   1     1       1.424   6.844   6.513  0.00  0.00             0
ATOM    938    H   1     1      -0.982   2.204   6.713  0.00  0.00             0
ATOM    939    H   1     1       2.485   3.795   5.639  0.00  0.00             0
ATOM    940    H   1     1      -0.135   8.597   5.663  0.00  0.00             0
ATOM    941    H   1     1      -0.556   5.311   5.502  0.00  0.00             0
ATOM    942    H   1     1       2.548   1.203   5.655  0.00  0.00             0
ATOM    943   Al   1     1       2.316   3.915   0.398  0.00  0.00             0
ATOM    944   Al   1     1      -0.315  -0.414   0.299  0.00  0.00             0
ATOM    945   Al   1     1      -0.234   5.508   0.554  0.00  0.00             0
ATOM    946   Al   1     1       2.271   1.070   0.484  0.00  0.00             0
ATOM    947   Si   1     1      -1.952   5.318   3.145  0.00  0.00             0
ATOM    948   Si   1     1       0.610   0.986   3.216  0.00  0.00             0
ATOM    949   Si   1     1       0.614   6.847   3.380  0.00  0.00             0
ATOM    950   Si   1     1       3.099   2.373   3.283  0.00  0.00             0
ATOM    951    O   1     1       3.405   5.217   1.518  0.00  0.00             0
ATOM    952    O   1     1       0.652   0.959   1.617  0.00  0.00             0
ATOM    953    O   1     1       2.888   2.390   1.653  0.00  0.00             0
ATOM    954    O   1     1       0.360   6.936   1.733  0.00  0.00             0
ATOM    955    O   1     1       3.189   3.837   3.661  0.00  0.00             0
ATOM    956    O   1     1       0.533   8.312   4.001  0.00  0.00             0
ATOM    957    O   1     1       2.027   6.122   3.420  0.00  0.00             0
ATOM    958    O   1     1      -0.717   1.716   3.589  0.00  0.00             0
ATOM    959    O   1     1       1.885   1.610   3.797  0.00  0.00             0
ATOM    960    O   1     1      -0.574   5.969   3.784  0.00  0.00             0
ATOM    961    O   1     1       3.161  -0.362   1.414  0.00  0.00             0
ATOM    962    O   1     1       0.696   3.990   1.557  0.00  0.00             0
ATOM    963    O   1     1       9.315   7.036  -0.492  0.00  0.00             0
ATOM    964    O   1     1       1.441   2.485  -0.626  0.00  0.00             0
ATOM    965    O   1     1       3.907   4.218  -0.758  0.00  0.00             0
ATOM    966    O   1     1       1.333  -0.265  -0.534  0.00  0.00             0
ATOM    967    O   1     1       3.908   0.891  -0.650  0.00  0.00             0
ATOM    968    O   1     1       1.437   5.354  -0.348  0.00  0.00             0
ATOM    969    H   1     1       2.802   7.873   2.294  0.00  0.00             0
ATOM    970    H   1     1       0.156   3.177   1.832  0.00  0.00             0
ATOM    971    H   1     1       4.244   7.224  -1.814  0.00  0.00             0
ATOM    972    H   1     1       0.541   2.636  -0.805  0.00  0.00             0
ATOM    973    H   1     1       4.078   3.405  -1.448  0.00  0.00             0
ATOM    974    H   1     1       1.914   8.224  -1.091  0.00  0.00             0
ATOM    975    H   1     1       2.071   5.880  -0.901  0.00  0.00             0
ATOM    976    H   1     1       4.055   1.133  -1.631  0.00  0.00             0
END
