# Supplementary material for: Competing Nuclear Quantum Effects and Hydrogen-Bond Jumps in Hydrated Kaolinite
Source: J Phys Chem Lett. 2023 Feb 6;14(6):1542–7. doi: 10.1021/acs.jpclett.2c03896 (PMC9940297; doi:10.1021/acs.jpclett.2c03896)
Supplement: Supplementary file 1 — jz2c03896_si_001.zip [file jz2c03896_si_001.zip › Clay_NQEs_HBond_Jumps_SI/silica-surface/QM/equil-2/init.14.pdb]

TITLE     Step:       20000  Bead:      14 positions{angstrom}  cell{angstrom}
CRYST1   10.307   17.884   76.812  91.93 105.05  89.80 P 1           1
ATOM      1   Al   1     1      -9.002   1.848  43.582  0.00  0.00             0
ATOM      2   Al   1     1      -6.440   6.307  43.489  0.00  0.00             0
ATOM      3   Al   1     1      -6.341   0.274  43.235  0.00  0.00             0
ATOM      4   Al   1     1      -8.973   4.839  43.417  0.00  0.00             0
ATOM      5   Si   1     1      -4.707   0.489  40.487  0.00  0.00             0
ATOM      6   Si   1     1      -7.289   4.923  40.776  0.00  0.00             0
ATOM      7   Si   1     1      -7.202  -1.120  40.561  0.00  0.00             0
ATOM      8   Si   1     1      -9.786   3.302  40.765  0.00  0.00             0
ATOM      9    O   1     1     -10.074   0.376  42.187  0.00  0.00             0
ATOM     10    O   1     1      -7.422   5.092  42.422  0.00  0.00             0
ATOM     11    O   1     1      -9.622   3.163  42.348  0.00  0.00             0
ATOM     12    O   1     1      -7.050  -1.222  42.166  0.00  0.00             0
ATOM     13    O   1     1      -9.843   1.854  40.147  0.00  0.00             0
ATOM     14    O   1     1      -7.143  -2.621  40.110  0.00  0.00             0
ATOM     15    O   1     1      -8.579  -0.390  40.284  0.00  0.00             0
ATOM     16    O   1     1      -6.047   4.133  40.366  0.00  0.00             0
ATOM     17    O   1     1      -8.630   4.202  40.254  0.00  0.00             0
ATOM     18    O   1     1      -6.032  -0.222  40.052  0.00  0.00             0
ATOM     19    O   1     1      -9.962   5.975  42.427  0.00  0.00             0
ATOM     20    O   1     1      -7.402   1.632  42.239  0.00  0.00             0
ATOM     21    O   1     1      -5.711  -1.327  44.304  0.00  0.00             0
ATOM     22    O   1     1      -8.077   3.314  44.425  0.00  0.00             0
ATOM     23    O   1     1     -10.602   1.535  44.565  0.00  0.00             0
ATOM     24    O   1     1      -8.132   6.048  44.609  0.00  0.00             0
ATOM     25    O   1     1     -10.595   5.003  44.600  0.00  0.00             0
ATOM     26    O   1     1      -8.037   0.399  44.397  0.00  0.00             0
ATOM     27    H   1     1      -9.324  -1.946  42.439  0.00  0.00             0
ATOM     28    H   1     1      -6.976   2.127  41.510  0.00  0.00             0
ATOM     29    H   1     1     -10.749  -1.855  45.179  0.00  0.00             0
ATOM     30    H   1     1      -7.090   3.605  44.250  0.00  0.00             0
ATOM     31    H   1     1     -10.848   1.834  45.516  0.00  0.00             0
ATOM     32    H   1     1      -8.030  -2.244  45.207  0.00  0.00             0
ATOM     33    H   1     1      -8.180  -0.409  44.871  0.00  0.00             0
ATOM     34    H   1     1     -10.625   4.457  45.373  0.00  0.00             0
ATOM     35   Al   1     1     -11.041   1.604  50.890  0.00  0.00             0
ATOM     36   Al   1     1      -8.261   5.929  50.871  0.00  0.00             0
ATOM     37   Al   1     1      -8.282   0.129  50.700  0.00  0.00             0
ATOM     38   Al   1     1     -10.871   4.698  50.866  0.00  0.00             0
ATOM     39   Si   1     1      -6.327   0.161  47.973  0.00  0.00             0
ATOM     40   Si   1     1      -9.103   4.627  48.156  0.00  0.00             0
ATOM     41   Si   1     1      -9.042  -1.274  47.962  0.00  0.00             0
ATOM     42   Si   1     1     -11.683   3.173  48.069  0.00  0.00             0
ATOM     43    O   1     1     -11.746   0.419  49.662  0.00  0.00             0
ATOM     44    O   1     1      -9.265   4.864  49.701  0.00  0.00             0
ATOM     45    O   1     1     -11.435   3.198  49.800  0.00  0.00             0
ATOM     46    O   1     1      -8.876  -1.321  49.700  0.00  0.00             0
ATOM     47    O   1     1     -11.608   1.746  47.503  0.00  0.00             0
ATOM     48    O   1     1      -9.310  -2.768  47.618  0.00  0.00             0
ATOM     49    O   1     1     -10.331  -0.553  47.706  0.00  0.00             0
ATOM     50    O   1     1      -7.952   3.721  47.769  0.00  0.00             0
ATOM     51    O   1     1     -10.433   4.052  47.678  0.00  0.00             0
ATOM     52    O   1     1      -7.736  -0.515  47.514  0.00  0.00             0
ATOM     53    O   1     1     -11.842   6.192  49.886  0.00  0.00             0
ATOM     54    O   1     1      -9.055   1.529  49.563  0.00  0.00             0
ATOM     55    O   1     1      -7.743  -1.562  51.994  0.00  0.00             0
ATOM     56    O   1     1     -10.049   3.144  52.125  0.00  0.00             0
ATOM     57    O   1     1     -12.547   1.585  51.938  0.00  0.00             0
ATOM     58    O   1     1      -9.841   5.972  51.998  0.00  0.00             0
ATOM     59    O   1     1     -12.545   4.755  51.931  0.00  0.00             0
ATOM     60    O   1     1      -9.977   0.309  51.929  0.00  0.00             0
ATOM     61    H   1     1     -11.250  -2.227  49.308  0.00  0.00             0
ATOM     62    H   1     1      -8.442   2.305  49.229  0.00  0.00             0
ATOM     63    H   1     1     -12.021  -1.234  52.407  0.00  0.00             0
ATOM     64    H   1     1     -10.039   3.353  53.110  0.00  0.00             0
ATOM     65    H   1     1     -13.456   1.684  52.260  0.00  0.00             0
ATOM     66    H   1     1      -9.863  -2.648  52.756  0.00  0.00             0
ATOM     67    H   1     1     -10.223   0.000  52.850  0.00  0.00             0
ATOM     68    H   1     1     -12.791   3.854  52.378  0.00  0.00             0
ATOM     69   Al   1     1      -8.938  10.652  43.642  0.00  0.00             0
ATOM     70   Al   1     1      -6.500  15.118  43.226  0.00  0.00             0
ATOM     71   Al   1     1      -6.367   9.374  43.363  0.00  0.00             0
ATOM     72   Al   1     1      -9.061  13.583  43.579  0.00  0.00             0
ATOM     73   Si   1     1      -4.576   9.438  40.674  0.00  0.00             0
ATOM     74   Si   1     1      -7.161  13.724  40.649  0.00  0.00             0
ATOM     75   Si   1     1      -7.228   7.921  40.703  0.00  0.00             0
ATOM     76   Si   1     1      -9.712  12.326  40.697  0.00  0.00             0
ATOM     77    O   1     1      -9.933   9.631  42.227  0.00  0.00             0
ATOM     78    O   1     1      -7.350  13.876  42.311  0.00  0.00             0
ATOM     79    O   1     1      -9.599  12.255  42.204  0.00  0.00             0
ATOM     80    O   1     1      -7.096   7.869  42.345  0.00  0.00             0
ATOM     81    O   1     1      -9.853  10.867  40.009  0.00  0.00             0
ATOM     82    O   1     1      -7.299   6.420  40.319  0.00  0.00             0
ATOM     83    O   1     1      -8.486   8.583  40.347  0.00  0.00             0
ATOM     84    O   1     1      -5.815  13.050  40.310  0.00  0.00             0
ATOM     85    O   1     1      -8.419  12.983  40.037  0.00  0.00             0
ATOM     86    O   1     1      -5.941   8.564  40.221  0.00  0.00             0
ATOM     87    O   1     1      -9.844  15.066  42.392  0.00  0.00             0
ATOM     88    O   1     1      -7.395  10.765  42.456  0.00  0.00             0
ATOM     89    O   1     1      -5.738   7.804  44.459  0.00  0.00             0
ATOM     90    O   1     1      -8.363  12.182  44.544  0.00  0.00             0
ATOM     91    O   1     1     -10.486  10.240  44.666  0.00  0.00             0
ATOM     92    O   1     1      -8.116  15.127  44.430  0.00  0.00             0
ATOM     93    O   1     1     -10.563  13.636  44.590  0.00  0.00             0
ATOM     94    O   1     1      -8.023   9.401  44.588  0.00  0.00             0
ATOM     95    H   1     1      -9.487   6.475  41.798  0.00  0.00             0
ATOM     96    H   1     1      -7.172  11.645  42.350  0.00  0.00             0
ATOM     97    H   1     1     -10.170   8.193  45.251  0.00  0.00             0
ATOM     98    H   1     1      -7.713  12.170  45.227  0.00  0.00             0
ATOM     99    H   1     1     -11.027  10.945  45.213  0.00  0.00             0
ATOM    100    H   1     1      -8.544   5.966  45.539  0.00  0.00             0
ATOM    101    H   1     1      -8.000   8.582  45.191  0.00  0.00             0
ATOM    102    H   1     1     -10.478  13.106  45.375  0.00  0.00             0
ATOM    103   Al   1     1     -10.739  10.586  50.889  0.00  0.00             0
ATOM    104   Al   1     1      -8.313  15.032  50.766  0.00  0.00             0
ATOM    105   Al   1     1      -8.256   8.968  50.785  0.00  0.00             0
ATOM    106   Al   1     1     -10.937  13.525  50.760  0.00  0.00             0
ATOM    107   Si   1     1      -6.468   9.200  47.732  0.00  0.00             0
ATOM    108   Si   1     1      -9.157  13.622  48.019  0.00  0.00             0
ATOM    109   Si   1     1      -8.938   7.634  47.913  0.00  0.00             0
ATOM    110   Si   1     1     -11.579  11.959  47.994  0.00  0.00             0
ATOM    111    O   1     1     -11.835   9.171  49.512  0.00  0.00             0
ATOM    112    O   1     1      -9.325  13.706  49.637  0.00  0.00             0
ATOM    113    O   1     1     -11.514  12.040  49.563  0.00  0.00             0
ATOM    114    O   1     1      -8.741   7.624  49.503  0.00  0.00             0
ATOM    115    O   1     1     -11.456  10.576  47.450  0.00  0.00             0
ATOM    116    O   1     1      -8.842   6.163  47.532  0.00  0.00             0
ATOM    117    O   1     1     -10.395   8.183  47.800  0.00  0.00             0
ATOM    118    O   1     1      -7.805  12.953  47.600  0.00  0.00             0
ATOM    119    O   1     1     -10.375  12.887  47.425  0.00  0.00             0
ATOM    120    O   1     1      -7.746   8.382  47.340  0.00  0.00             0
ATOM    121    O   1     1     -11.734  14.898  49.577  0.00  0.00             0
ATOM    122    O   1     1      -9.274  10.384  49.506  0.00  0.00             0
ATOM    123    O   1     1      -7.631   7.547  51.870  0.00  0.00             0
ATOM    124    O   1     1     -10.174  11.942  51.935  0.00  0.00             0
ATOM    125    O   1     1     -12.414  10.278  51.813  0.00  0.00             0
ATOM    126    O   1     1      -9.891  14.875  51.774  0.00  0.00             0
ATOM    127    O   1     1     -12.474  13.637  51.710  0.00  0.00             0
ATOM    128    O   1     1      -9.935   9.032  51.800  0.00  0.00             0
ATOM    129    H   1     1     -11.215   7.049  49.645  0.00  0.00             0
ATOM    130    H   1     1      -9.377  10.627  48.540  0.00  0.00             0
ATOM    131    H   1     1     -12.773   7.428  52.971  0.00  0.00             0
ATOM    132    H   1     1      -9.990  11.876  52.966  0.00  0.00             0
ATOM    133    H   1     1     -13.001  10.620  52.632  0.00  0.00             0
ATOM    134    H   1     1      -9.923   6.449  52.924  0.00  0.00             0
ATOM    135    H   1     1     -10.534   8.294  52.002  0.00  0.00             0
ATOM    136    H   1     1     -13.024  13.235  52.334  0.00  0.00             0
ATOM    137   Al   1     1      -3.818   1.768  43.467  0.00  0.00             0
ATOM    138   Al   1     1      -1.276   6.177  43.610  0.00  0.00             0
ATOM    139   Al   1     1      -1.212   0.280  43.468  0.00  0.00             0
ATOM    140   Al   1     1      -3.827   4.788  43.527  0.00  0.00             0
ATOM    141   Si   1     1       0.402   0.367  40.620  0.00  0.00             0
ATOM    142   Si   1     1      -2.148   4.817  40.812  0.00  0.00             0
ATOM    143   Si   1     1      -2.083  -1.138  40.573  0.00  0.00             0
ATOM    144   Si   1     1      -4.713   3.456  40.681  0.00  0.00             0
ATOM    145    O   1     1      -4.743   0.550  42.222  0.00  0.00             0
ATOM    146    O   1     1      -2.214   5.023  42.411  0.00  0.00             0
ATOM    147    O   1     1      -4.494   3.398  42.306  0.00  0.00             0
ATOM    148    O   1     1      -2.041  -1.221  42.163  0.00  0.00             0
ATOM    149    O   1     1      -4.740   2.033  40.224  0.00  0.00             0
ATOM    150    O   1     1      -2.163  -2.561  40.033  0.00  0.00             0
ATOM    151    O   1     1      -3.465  -0.306  40.214  0.00  0.00             0
ATOM    152    O   1     1      -0.833   3.966  40.419  0.00  0.00             0
ATOM    153    O   1     1      -3.397   4.065  40.213  0.00  0.00             0
ATOM    154    O   1     1      -0.859  -0.293  40.052  0.00  0.00             0
ATOM    155    O   1     1      -4.843   6.257  42.450  0.00  0.00             0
ATOM    156    O   1     1      -2.111   1.622  42.255  0.00  0.00             0
ATOM    157    O   1     1     -10.983  -1.357  44.404  0.00  0.00             0
ATOM    158    O   1     1      -3.026   3.309  44.457  0.00  0.00             0
ATOM    159    O   1     1      -5.425   1.648  44.378  0.00  0.00             0
ATOM    160    O   1     1      -2.885   6.183  44.654  0.00  0.00             0
ATOM    161    O   1     1      -5.477   4.891  44.476  0.00  0.00             0
ATOM    162    O   1     1      -2.895   0.394  44.415  0.00  0.00             0
ATOM    163    H   1     1      -4.407  -1.981  42.002  0.00  0.00             0
ATOM    164    H   1     1      -2.272   2.016  41.305  0.00  0.00             0
ATOM    165    H   1     1      -4.817  -1.475  44.602  0.00  0.00             0
ATOM    166    H   1     1      -2.087   3.052  44.864  0.00  0.00             0
ATOM    167    H   1     1      -6.055   1.881  45.059  0.00  0.00             0
ATOM    168    H   1     1      -2.941  -3.377  45.393  0.00  0.00             0
ATOM    169    H   1     1      -3.033  -0.587  44.802  0.00  0.00             0
ATOM    170    H   1     1      -5.349   4.642  45.507  0.00  0.00             0
ATOM    171   Al   1     1      -5.663   1.505  50.892  0.00  0.00             0
ATOM    172   Al   1     1      -3.073   6.157  50.816  0.00  0.00             0
ATOM    173   Al   1     1      -3.135  -0.129  50.626  0.00  0.00             0
ATOM    174   Al   1     1      -5.730   4.631  50.856  0.00  0.00             0
ATOM    175   Si   1     1      -1.313   0.311  47.971  0.00  0.00             0
ATOM    176   Si   1     1      -4.031   4.797  48.030  0.00  0.00             0
ATOM    177   Si   1     1      -3.810  -1.425  47.775  0.00  0.00             0
ATOM    178   Si   1     1      -6.519   3.153  48.122  0.00  0.00             0
ATOM    179    O   1     1      -6.573   0.198  49.653  0.00  0.00             0
ATOM    180    O   1     1      -4.155   4.990  49.562  0.00  0.00             0
ATOM    181    O   1     1      -6.317   3.002  49.718  0.00  0.00             0
ATOM    182    O   1     1      -3.653  -1.528  49.496  0.00  0.00             0
ATOM    183    O   1     1      -6.264   1.707  47.530  0.00  0.00             0
ATOM    184    O   1     1      -3.724  -2.874  47.166  0.00  0.00             0
ATOM    185    O   1     1      -5.205  -0.663  47.506  0.00  0.00             0
ATOM    186    O   1     1      -2.794   3.847  47.911  0.00  0.00             0
ATOM    187    O   1     1      -5.329   4.086  47.587  0.00  0.00             0
ATOM    188    O   1     1      -2.544  -0.533  47.459  0.00  0.00             0
ATOM    189    O   1     1      -6.652   5.846  49.873  0.00  0.00             0
ATOM    190    O   1     1      -3.939   1.390  49.738  0.00  0.00             0
ATOM    191    O   1     1     -12.647  -1.332  51.755  0.00  0.00             0
ATOM    192    O   1     1      -5.112   3.052  51.970  0.00  0.00             0
ATOM    193    O   1     1      -7.374   1.347  51.996  0.00  0.00             0
ATOM    194    O   1     1      -4.846   5.805  52.052  0.00  0.00             0
ATOM    195    O   1     1      -7.339   4.682  51.896  0.00  0.00             0
ATOM    196    O   1     1      -4.809   0.236  51.900  0.00  0.00             0
ATOM    197    H   1     1      -6.285  -2.115  49.312  0.00  0.00             0
ATOM    198    H   1     1      -3.988   2.215  49.336  0.00  0.00             0
ATOM    199    H   1     1      -7.226  -1.117  52.700  0.00  0.00             0
ATOM    200    H   1     1      -4.753   2.394  52.784  0.00  0.00             0
ATOM    201    H   1     1      -8.127   2.166  51.936  0.00  0.00             0
ATOM    202    H   1     1      -5.434  -2.404  52.094  0.00  0.00             0
ATOM    203    H   1     1      -4.452  -0.487  52.438  0.00  0.00             0
ATOM    204    H   1     1      -7.489   4.148  52.627  0.00  0.00             0
ATOM    205   Al   1     1      -3.698  10.807  43.370  0.00  0.00             0
ATOM    206   Al   1     1      -1.448  15.262  43.209  0.00  0.00             0
ATOM    207   Al   1     1      -1.281   9.097  43.537  0.00  0.00             0
ATOM    208   Al   1     1      -3.909  13.722  43.300  0.00  0.00             0
ATOM    209   Si   1     1       0.540   9.441  40.637  0.00  0.00             0
ATOM    210   Si   1     1      -2.039  13.770  40.503  0.00  0.00             0
ATOM    211   Si   1     1      -2.034   7.814  40.773  0.00  0.00             0
ATOM    212   Si   1     1      -4.524  12.326  40.523  0.00  0.00             0
ATOM    213    O   1     1      -4.711   9.565  42.261  0.00  0.00             0
ATOM    214    O   1     1      -2.161  13.935  42.185  0.00  0.00             0
ATOM    215    O   1     1      -4.363  12.256  42.205  0.00  0.00             0
ATOM    216    O   1     1      -1.836   7.722  42.364  0.00  0.00             0
ATOM    217    O   1     1      -4.546  10.809  40.159  0.00  0.00             0
ATOM    218    O   1     1      -1.962   6.271  40.333  0.00  0.00             0
ATOM    219    O   1     1      -3.328   8.457  40.395  0.00  0.00             0
ATOM    220    O   1     1      -0.635  13.096  40.318  0.00  0.00             0
ATOM    221    O   1     1      -3.219  12.921  40.022  0.00  0.00             0
ATOM    222    O   1     1      -0.772   8.567  40.272  0.00  0.00             0
ATOM    223    O   1     1      -4.650  15.033  42.263  0.00  0.00             0
ATOM    224    O   1     1      -2.127  10.512  42.277  0.00  0.00             0
ATOM    225    O   1     1     -10.816   7.669  44.681  0.00  0.00             0
ATOM    226    O   1     1      -2.946  12.220  44.372  0.00  0.00             0
ATOM    227    O   1     1      -5.396  10.653  44.558  0.00  0.00             0
ATOM    228    O   1     1      -2.878  15.016  44.510  0.00  0.00             0
ATOM    229    O   1     1      -5.424  13.848  44.581  0.00  0.00             0
ATOM    230    O   1     1      -2.886   9.357  44.491  0.00  0.00             0
ATOM    231    H   1     1      -4.410   6.997  42.166  0.00  0.00             0
ATOM    232    H   1     1      -1.882  11.174  41.630  0.00  0.00             0
ATOM    233    H   1     1      -4.847   7.635  44.947  0.00  0.00             0
ATOM    234    H   1     1      -2.255  12.813  44.348  0.00  0.00             0
ATOM    235    H   1     1      -5.675  10.807  45.513  0.00  0.00             0
ATOM    236    H   1     1      -2.967   5.943  45.580  0.00  0.00             0
ATOM    237    H   1     1      -3.204   8.819  45.270  0.00  0.00             0
ATOM    238    H   1     1      -5.975  13.523  45.367  0.00  0.00             0
ATOM    239   Al   1     1      -5.652  10.450  50.496  0.00  0.00             0
ATOM    240   Al   1     1      -3.101  15.018  50.627  0.00  0.00             0
ATOM    241   Al   1     1      -3.093   9.073  50.741  0.00  0.00             0
ATOM    242   Al   1     1      -5.747  13.523  50.648  0.00  0.00             0
ATOM    243   Si   1     1      -1.307   9.066  47.924  0.00  0.00             0
ATOM    244   Si   1     1      -3.842  13.583  47.752  0.00  0.00             0
ATOM    245   Si   1     1      -3.881   7.664  47.933  0.00  0.00             0
ATOM    246   Si   1     1      -6.427  12.193  47.883  0.00  0.00             0
ATOM    247    O   1     1      -6.578   9.319  49.485  0.00  0.00             0
ATOM    248    O   1     1      -4.045  13.715  49.399  0.00  0.00             0
ATOM    249    O   1     1      -6.195  12.024  49.525  0.00  0.00             0
ATOM    250    O   1     1      -3.848   7.615  49.570  0.00  0.00             0
ATOM    251    O   1     1      -6.433  10.717  47.283  0.00  0.00             0
ATOM    252    O   1     1      -3.904   6.165  47.368  0.00  0.00             0
ATOM    253    O   1     1      -5.198   8.395  47.586  0.00  0.00             0
ATOM    254    O   1     1      -2.626  12.694  47.573  0.00  0.00             0
ATOM    255    O   1     1      -5.268  13.011  47.298  0.00  0.00             0
ATOM    256    O   1     1      -2.644   8.442  47.377  0.00  0.00             0
ATOM    257    O   1     1      -6.564  14.964  49.637  0.00  0.00             0
ATOM    258    O   1     1      -3.980  10.525  49.595  0.00  0.00             0
ATOM    259    O   1     1     -12.966   7.647  52.033  0.00  0.00             0
ATOM    260    O   1     1      -5.013  12.211  51.717  0.00  0.00             0
ATOM    261    O   1     1      -7.332  10.370  51.778  0.00  0.00             0
ATOM    262    O   1     1      -4.686  14.878  51.719  0.00  0.00             0
ATOM    263    O   1     1      -7.424  13.543  51.510  0.00  0.00             0
ATOM    264    O   1     1      -4.890   9.184  51.721  0.00  0.00             0
ATOM    265    H   1     1      -6.407   6.691  49.498  0.00  0.00             0
ATOM    266    H   1     1      -3.304  11.367  49.452  0.00  0.00             0
ATOM    267    H   1     1      -7.204   7.423  52.735  0.00  0.00             0
ATOM    268    H   1     1      -4.685  11.973  52.654  0.00  0.00             0
ATOM    269    H   1     1      -7.671  11.231  52.243  0.00  0.00             0
ATOM    270    H   1     1      -4.450   6.090  52.906  0.00  0.00             0
ATOM    271    H   1     1      -5.253   8.549  52.259  0.00  0.00             0
ATOM    272    H   1     1      -8.174  12.917  51.193  0.00  0.00             0
ATOM    273    O   1     1      -9.303   0.757  31.770  0.00  0.00             0
ATOM    274    H   1     1      -8.804   0.145  31.268  0.00  0.00             0
ATOM    275    H   1     1       1.518   1.421  31.510  0.00  0.00             0
ATOM    276    O   1     1      -7.479   2.925  31.117  0.00  0.00             0
ATOM    277    H   1     1      -6.502   3.275  31.095  0.00  0.00             0
ATOM    278    H   1     1       2.489   3.503  31.811  0.00  0.00             0
ATOM    279    O   1     1       4.949   6.863  30.136  0.00  0.00             0
ATOM    280    H   1     1      -4.611   6.922  29.651  0.00  0.00             0
ATOM    281    H   1     1       4.764   7.653  30.618  0.00  0.00             0
ATOM    282    O   1     1      -2.932   9.669  28.326  0.00  0.00             0
ATOM    283    H   1     1      -3.057   8.843  28.606  0.00  0.00             0
ATOM    284    H   1     1       8.302   9.986  28.748  0.00  0.00             0
ATOM    285    O   1     1      -5.658  10.265  29.642  0.00  0.00             0
ATOM    286    H   1     1      -4.867  10.083  29.221  0.00  0.00             0
ATOM    287    H   1     1       4.891  10.935  30.369  0.00  0.00             0
ATOM    288    O   1     1     -11.769  18.006  31.761  0.00  0.00             0
ATOM    289    H   1     1     -10.809  18.124  31.864  0.00  0.00             0
ATOM    290    H   1     1      -1.902  18.811  31.624  0.00  0.00             0
ATOM    291    O   1     1      -4.501   0.612  30.476  0.00  0.00             0
ATOM    292    H   1     1      -3.968   1.084  29.683  0.00  0.00             0
ATOM    293    H   1     1      -4.276   1.134  31.209  0.00  0.00             0
ATOM    294    O   1     1      -4.904   4.266  30.811  0.00  0.00             0
ATOM    295    H   1     1      -4.640   3.788  30.035  0.00  0.00             0
ATOM    296    H   1     1      -5.043   5.171  30.694  0.00  0.00             0
ATOM    297    O   1     1      -2.981   6.874  28.425  0.00  0.00             0
ATOM    298    H   1     1      -2.741   7.204  27.599  0.00  0.00             0
ATOM    299    H   1     1      -2.272   6.265  28.814  0.00  0.00             0
ATOM    300    O   1     1      -0.224  11.461  29.634  0.00  0.00             0
ATOM    301    H   1     1       0.291  11.119  28.911  0.00  0.00             0
ATOM    302    H   1     1      -0.695  12.218  29.526  0.00  0.00             0
ATOM    303    O   1     1      -3.859  14.161  28.051  0.00  0.00             0
ATOM    304    H   1     1      -4.598  14.811  27.787  0.00  0.00             0
ATOM    305    H   1     1      -4.079  14.077  29.094  0.00  0.00             0
ATOM    306    O   1     1      -5.974  16.027  31.699  0.00  0.00             0
ATOM    307    H   1     1      -5.467  16.710  31.280  0.00  0.00             0
ATOM    308    H   1     1      -5.571  16.339  32.655  0.00  0.00             0
ATOM    309    O   1     1       0.167   3.906  30.249  0.00  0.00             0
ATOM    310    H   1     1      -0.130   3.314  29.486  0.00  0.00             0
ATOM    311    H   1     1       1.047   3.470  30.296  0.00  0.00             0
ATOM    312    O   1     1       3.656   4.506  26.550  0.00  0.00             0
ATOM    313    H   1     1       2.947   4.847  25.973  0.00  0.00             0
ATOM    314    H   1     1       3.681   5.128  27.228  0.00  0.00             0
ATOM    315    O   1     1      -0.452   6.588  29.704  0.00  0.00             0
ATOM    316    H   1     1      -0.305   5.613  29.957  0.00  0.00             0
ATOM    317    H   1     1      -0.400   7.207  30.680  0.00  0.00             0
ATOM    318    O   1     1       1.213  11.150  27.446  0.00  0.00             0
ATOM    319    H   1     1       0.567  10.644  26.902  0.00  0.00             0
ATOM    320    H   1     1       1.866  10.321  27.310  0.00  0.00             0
ATOM    321    O   1     1       2.011  11.377  31.162  0.00  0.00             0
ATOM    322    H   1     1       1.861  10.454  30.840  0.00  0.00             0
ATOM    323    H   1     1       1.119  11.644  30.651  0.00  0.00             0
ATOM    324    O   1     1      -1.737  15.088  31.774  0.00  0.00             0
ATOM    325    H   1     1      -1.678  15.892  31.279  0.00  0.00             0
ATOM    326    H   1     1      -2.588  14.684  31.439  0.00  0.00             0
ATOM    327    O   1     1      -9.407  17.301  34.399  0.00  0.00             0
ATOM    328    H   1     1      -9.383  17.843  33.544  0.00  0.00             0
ATOM    329    H   1     1       0.364  -0.045  35.071  0.00  0.00             0
ATOM    330    O   1     1      -8.408   4.407  33.334  0.00  0.00             0
ATOM    331    H   1     1      -7.835   4.568  34.054  0.00  0.00             0
ATOM    332    H   1     1       2.171   5.135  32.582  0.00  0.00             0
ATOM    333    O   1     1       2.435   6.300  31.525  0.00  0.00             0
ATOM    334    H   1     1      -7.437   6.162  30.706  0.00  0.00             0
ATOM    335    H   1     1       3.243   6.671  31.894  0.00  0.00             0
ATOM    336    O   1     1      -9.777  11.837  33.402  0.00  0.00             0
ATOM    337    H   1     1      -9.220  11.819  32.434  0.00  0.00             0
ATOM    338    H   1     1       0.362  12.803  33.418  0.00  0.00             0
ATOM    339    O   1     1       2.986  11.909  35.207  0.00  0.00             0
ATOM    340    H   1     1      -6.274  12.144  35.161  0.00  0.00             0
ATOM    341    H   1     1       2.919  12.554  34.543  0.00  0.00             0
ATOM    342    O   1     1     -10.394  14.597  33.836  0.00  0.00             0
ATOM    343    H   1     1     -10.798  14.786  32.969  0.00  0.00             0
ATOM    344    H   1     1       0.542  15.304  34.181  0.00  0.00             0
ATOM    345    O   1     1      -5.747  19.553  34.352  0.00  0.00             0
ATOM    346    H   1     1      -5.130  19.777  34.970  0.00  0.00             0
ATOM    347    H   1     1      -5.329   2.051  33.694  0.00  0.00             0
ATOM    348    O   1     1      -3.859   2.392  32.469  0.00  0.00             0
ATOM    349    H   1     1      -3.115   2.846  32.830  0.00  0.00             0
ATOM    350    H   1     1      -4.206   3.054  31.938  0.00  0.00             0
ATOM    351    O   1     1      -5.930   6.942  33.365  0.00  0.00             0
ATOM    352    H   1     1      -5.017   6.742  33.177  0.00  0.00             0
ATOM    353    H   1     1      -5.965   7.794  33.842  0.00  0.00             0
ATOM    354    O   1     1      -5.627   9.702  34.029  0.00  0.00             0
ATOM    355    H   1     1      -4.863   9.831  34.618  0.00  0.00             0
ATOM    356    H   1     1      -6.417  10.034  34.398  0.00  0.00             0
ATOM    357    O   1     1      -4.210  11.502  32.328  0.00  0.00             0
ATOM    358    H   1     1      -4.956  11.017  32.811  0.00  0.00             0
ATOM    359    H   1     1      -3.402  10.945  32.558  0.00  0.00             0
ATOM    360    O   1     1      -6.253  16.871  34.338  0.00  0.00             0
ATOM    361    H   1     1      -5.950  17.736  34.291  0.00  0.00             0
ATOM    362    H   1     1      -7.181  16.938  34.142  0.00  0.00             0
ATOM    363    O   1     1      -2.558  17.705  34.302  0.00  0.00             0
ATOM    364    H   1     1      -2.212  16.792  34.748  0.00  0.00             0
ATOM    365    H   1     1      -2.249  -0.457  33.357  0.00  0.00             0
ATOM    366    O   1     1      -0.998   3.781  32.808  0.00  0.00             0
ATOM    367    H   1     1      -0.495   3.669  31.989  0.00  0.00             0
ATOM    368    H   1     1      -0.328   3.628  33.404  0.00  0.00             0
ATOM    369    O   1     1      -3.157   6.138  32.835  0.00  0.00             0
ATOM    370    H   1     1      -2.637   5.333  32.907  0.00  0.00             0
ATOM    371    H   1     1      -2.454   6.844  32.413  0.00  0.00             0
ATOM    372    O   1     1      -1.124   7.837  32.245  0.00  0.00             0
ATOM    373    H   1     1      -0.749   7.530  32.999  0.00  0.00             0
ATOM    374    H   1     1      -1.372   8.886  32.492  0.00  0.00             0
ATOM    375    O   1     1      -2.062  10.326  33.270  0.00  0.00             0
ATOM    376    H   1     1      -1.431  11.016  33.419  0.00  0.00             0
ATOM    377    H   1     1      -2.224  10.084  34.085  0.00  0.00             0
ATOM    378    O   1     1      -4.254  13.799  30.665  0.00  0.00             0
ATOM    379    H   1     1      -4.166  13.008  30.985  0.00  0.00             0
ATOM    380    H   1     1      -5.222  14.105  30.943  0.00  0.00             0
ATOM    381    O   1     1     -10.529  -0.285  37.440  0.00  0.00             0
ATOM    382    H   1     1      -9.608  -0.089  37.399  0.00  0.00             0
ATOM    383    H   1     1      -0.364  -0.442  38.521  0.00  0.00             0
ATOM    384    O   1     1     -10.636   1.839  35.552  0.00  0.00             0
ATOM    385    H   1     1     -10.626   1.217  36.435  0.00  0.00             0
ATOM    386    H   1     1       0.647   2.156  35.753  0.00  0.00             0
ATOM    387    O   1     1       0.107   6.399  34.763  0.00  0.00             0
ATOM    388    H   1     1      -9.514   5.984  34.570  0.00  0.00             0
ATOM    389    H   1     1       0.164   7.243  34.919  0.00  0.00             0
ATOM    390    O   1     1      -9.213   9.327  34.849  0.00  0.00             0
ATOM    391    H   1     1      -9.179   9.982  34.159  0.00  0.00             0
ATOM    392    H   1     1       1.381   9.681  35.661  0.00  0.00             0
ATOM    393    O   1     1      -9.108  11.081  37.300  0.00  0.00             0
ATOM    394    H   1     1      -8.351  11.623  36.889  0.00  0.00             0
ATOM    395    H   1     1       1.285  11.051  38.248  0.00  0.00             0
ATOM    396    O   1     1     -11.670  15.664  35.959  0.00  0.00             0
ATOM    397    H   1     1     -11.220  15.301  35.215  0.00  0.00             0
ATOM    398    H   1     1      -0.606  16.398  36.189  0.00  0.00             0
ATOM    399    O   1     1      -7.996   0.566  37.543  0.00  0.00             0
ATOM    400    H   1     1      -7.311   0.049  37.192  0.00  0.00             0
ATOM    401    H   1     1      -7.992   1.335  36.798  0.00  0.00             0
ATOM    402    O   1     1      -7.807   2.983  35.919  0.00  0.00             0
ATOM    403    H   1     1      -7.447   2.756  35.030  0.00  0.00             0
ATOM    404    H   1     1      -7.173   3.598  36.264  0.00  0.00             0
ATOM    405    O   1     1      -6.317   5.558  35.760  0.00  0.00             0
ATOM    406    H   1     1      -6.053   5.831  34.896  0.00  0.00             0
ATOM    407    H   1     1      -5.605   6.176  36.378  0.00  0.00             0
ATOM    408    O   1     1      -4.739   6.634  37.930  0.00  0.00             0
ATOM    409    H   1     1      -4.500   7.560  38.152  0.00  0.00             0
ATOM    410    H   1     1      -3.844   6.433  37.792  0.00  0.00             0
ATOM    411    O   1     1      -5.006  13.008  34.954  0.00  0.00             0
ATOM    412    H   1     1      -4.807  12.655  33.989  0.00  0.00             0
ATOM    413    H   1     1      -4.296  13.226  35.462  0.00  0.00             0
ATOM    414    O   1     1      -5.376  16.827  36.919  0.00  0.00             0
ATOM    415    H   1     1      -5.847  16.503  36.115  0.00  0.00             0
ATOM    416    H   1     1      -4.800  17.443  36.613  0.00  0.00             0
ATOM    417    O   1     1      -3.825   1.080  36.427  0.00  0.00             0
ATOM    418    H   1     1      -3.342   0.849  35.627  0.00  0.00             0
ATOM    419    H   1     1      -3.403   1.915  36.610  0.00  0.00             0
ATOM    420    O   1     1      -2.670   3.585  35.390  0.00  0.00             0
ATOM    421    H   1     1      -1.895   3.231  35.220  0.00  0.00             0
ATOM    422    H   1     1      -2.356   4.394  35.959  0.00  0.00             0
ATOM    423    O   1     1      -2.492   6.398  36.120  0.00  0.00             0
ATOM    424    H   1     1      -1.621   6.283  36.043  0.00  0.00             0
ATOM    425    H   1     1      -3.023   6.200  35.491  0.00  0.00             0
ATOM    426    O   1     1      -3.304   9.691  35.617  0.00  0.00             0
ATOM    427    H   1     1      -3.046   9.036  36.192  0.00  0.00             0
ATOM    428    H   1     1      -2.661  10.317  35.902  0.00  0.00             0
ATOM    429    O   1     1      -1.739  11.555  36.949  0.00  0.00             0
ATOM    430    H   1     1      -0.632  11.531  36.893  0.00  0.00             0
ATOM    431    H   1     1      -2.072  12.502  37.073  0.00  0.00             0
ATOM    432    O   1     1      -3.415  14.161  36.820  0.00  0.00             0
ATOM    433    H   1     1      -2.592  14.748  36.735  0.00  0.00             0
ATOM    434    H   1     1      -4.206  14.847  37.014  0.00  0.00             0
ATOM    435    O   1     1      -4.471   2.591  15.308  0.00  0.00             0
ATOM    436    H   1     1      -3.677   3.236  15.456  0.00  0.00             0
ATOM    437    H   1     1       5.103   3.125  15.743  0.00  0.00             0
ATOM    438    O   1     1      -5.071   4.742  13.658  0.00  0.00             0
ATOM    439    H   1     1      -4.821   3.885  13.714  0.00  0.00             0
ATOM    440    H   1     1       5.968   5.102  14.003  0.00  0.00             0
ATOM    441    O   1     1       7.023   6.771  17.184  0.00  0.00             0
ATOM    442    H   1     1      -3.571   5.920  17.806  0.00  0.00             0
ATOM    443    H   1     1       7.983   6.827  17.671  0.00  0.00             0
ATOM    444    O   1     1      -2.937  10.112  14.579  0.00  0.00             0
ATOM    445    H   1     1      -2.458   9.459  14.353  0.00  0.00             0
ATOM    446    H   1     1       7.804  10.860  14.099  0.00  0.00             0
ATOM    447    O   1     1       4.927  15.642  14.863  0.00  0.00             0
ATOM    448    H   1     1      -4.560  15.076  14.799  0.00  0.00             0
ATOM    449    H   1     1       5.007  16.534  15.375  0.00  0.00             0
ATOM    450    O   1     1      -4.394  18.058  16.139  0.00  0.00             0
ATOM    451    H   1     1      -3.478  18.028  16.775  0.00  0.00             0
ATOM    452    H   1     1       6.074  18.840  15.583  0.00  0.00             0
ATOM    453    O   1     1      -1.920   3.759  16.163  0.00  0.00             0
ATOM    454    H   1     1      -0.872   3.682  16.114  0.00  0.00             0
ATOM    455    H   1     1      -1.878   4.495  15.464  0.00  0.00             0
ATOM    456    O   1     1      -2.793   5.890  14.723  0.00  0.00             0
ATOM    457    H   1     1      -3.166   6.174  15.784  0.00  0.00             0
ATOM    458    H   1     1      -2.244   6.603  14.324  0.00  0.00             0
ATOM    459    O   1     1       2.193   6.710  16.823  0.00  0.00             0
ATOM    460    H   1     1       2.699   7.553  16.567  0.00  0.00             0
ATOM    461    H   1     1       2.194   6.155  15.986  0.00  0.00             0
ATOM    462    O   1     1      -0.540   7.566  14.100  0.00  0.00             0
ATOM    463    H   1     1       0.242   8.180  13.818  0.00  0.00             0
ATOM    464    H   1     1      -0.069   7.031  14.800  0.00  0.00             0
ATOM    465    O   1     1      -2.852  14.335  14.564  0.00  0.00             0
ATOM    466    H   1     1      -2.188  13.888  13.813  0.00  0.00             0
ATOM    467    H   1     1      -2.591  15.324  14.093  0.00  0.00             0
ATOM    468    O   1     1      -0.840  16.457  14.931  0.00  0.00             0
ATOM    469    H   1     1      -0.225  17.071  14.522  0.00  0.00             0
ATOM    470    H   1     1      -0.174  16.028  15.576  0.00  0.00             0
ATOM    471    O   1     1       0.516   0.854  17.661  0.00  0.00             0
ATOM    472    H   1     1       0.899   1.083  16.799  0.00  0.00             0
ATOM    473    H   1     1       0.807   1.557  18.165  0.00  0.00             0
ATOM    474    O   1     1       2.466   4.696  14.519  0.00  0.00             0
ATOM    475    H   1     1       3.355   4.591  14.189  0.00  0.00             0
ATOM    476    H   1     1       1.749   5.023  13.927  0.00  0.00             0
ATOM    477    O   1     1       1.885   8.663  13.583  0.00  0.00             0
ATOM    478    H   1     1       2.689   8.273  13.289  0.00  0.00             0
ATOM    479    H   1     1       2.160   9.147  14.437  0.00  0.00             0
ATOM    480    O   1     1      -0.999  11.962  13.530  0.00  0.00             0
ATOM    481    H   1     1      -0.202  11.973  14.202  0.00  0.00             0
ATOM    482    H   1     1      -0.396  11.488  12.784  0.00  0.00             0
ATOM    483    O   1     1       3.028  13.869  15.557  0.00  0.00             0
ATOM    484    H   1     1       3.577  14.575  15.141  0.00  0.00             0
ATOM    485    H   1     1       2.477  14.258  16.091  0.00  0.00             0
ATOM    486    O   1     1       1.415  17.821  13.623  0.00  0.00             0
ATOM    487    H   1     1       2.299  17.417  13.513  0.00  0.00             0
ATOM    488    H   1     1       1.618  18.456  14.374  0.00  0.00             0
ATOM    489    O   1     1      -6.733  20.547  17.530  0.00  0.00             0
ATOM    490    H   1     1      -5.795  20.109  17.890  0.00  0.00             0
ATOM    491    H   1     1       3.369   3.440  18.101  0.00  0.00             0
ATOM    492    O   1     1      -4.000   4.808  19.392  0.00  0.00             0
ATOM    493    H   1     1      -4.904   5.120  19.239  0.00  0.00             0
ATOM    494    H   1     1       6.298   3.810  19.218  0.00  0.00             0
ATOM    495    O   1     1       5.175   8.220  18.340  0.00  0.00             0
ATOM    496    H   1     1      -4.295   7.875  18.017  0.00  0.00             0
ATOM    497    H   1     1       5.004   8.921  17.607  0.00  0.00             0
ATOM    498    O   1     1      -5.080   9.815  16.386  0.00  0.00             0
ATOM    499    H   1     1      -4.308   9.731  15.914  0.00  0.00             0
ATOM    500    H   1     1       5.328  10.686  16.758  0.00  0.00             0
ATOM    501    O   1     1      -5.133  12.549  17.188  0.00  0.00             0
ATOM    502    H   1     1      -5.933  12.731  16.669  0.00  0.00             0
ATOM    503    H   1     1       5.263  13.170  18.025  0.00  0.00             0
ATOM    504    O   1     1      -7.126  17.660  17.319  0.00  0.00             0
ATOM    505    H   1     1      -6.205  18.016  17.069  0.00  0.00             0
ATOM    506    H   1     1       2.697  18.354  17.855  0.00  0.00             0
ATOM    507    O   1     1       1.186  20.461  19.715  0.00  0.00             0
ATOM    508    H   1     1       1.758  20.550  20.522  0.00  0.00             0
ATOM    509    H   1     1       0.722   3.595  19.627  0.00  0.00             0
ATOM    510    O   1     1       0.398   5.249  19.642  0.00  0.00             0
ATOM    511    H   1     1       0.164   5.520  18.769  0.00  0.00             0
ATOM    512    H   1     1      -0.438   5.367  20.015  0.00  0.00             0
ATOM    513    O   1     1      -0.697   7.111  17.772  0.00  0.00             0
ATOM    514    H   1     1       0.232   7.139  17.428  0.00  0.00             0
ATOM    515    H   1     1      -0.803   8.042  17.872  0.00  0.00             0
ATOM    516    O   1     1      -0.635   9.813  17.714  0.00  0.00             0
ATOM    517    H   1     1       0.251  10.211  17.524  0.00  0.00             0
ATOM    518    H   1     1      -1.274  10.653  17.330  0.00  0.00             0
ATOM    519    O   1     1      -2.650  12.412  16.836  0.00  0.00             0
ATOM    520    H   1     1      -2.675  13.026  16.046  0.00  0.00             0
ATOM    521    H   1     1      -3.607  12.244  17.006  0.00  0.00             0
ATOM    522    O   1     1      -1.904  17.433  17.418  0.00  0.00             0
ATOM    523    H   1     1      -1.705  16.973  16.502  0.00  0.00             0
ATOM    524    H   1     1      -0.926  17.952  17.552  0.00  0.00             0
ATOM    525    O   1     1       4.156  16.401  22.140  0.00  0.00             0
ATOM    526    H   1     1       4.649  16.967  22.736  0.00  0.00             0
ATOM    527    H   1     1       3.249  -1.680  22.332  0.00  0.00             0
ATOM    528    O   1     1       1.620   2.006  15.388  0.00  0.00             0
ATOM    529    H   1     1       1.428   2.845  15.046  0.00  0.00             0
ATOM    530    H   1     1       2.242   2.193  16.050  0.00  0.00             0
ATOM    531    O   1     1       3.610   5.376  18.816  0.00  0.00             0
ATOM    532    H   1     1       3.062   5.950  18.057  0.00  0.00             0
ATOM    533    H   1     1       3.276   5.703  19.824  0.00  0.00             0
ATOM    534    O   1     1       2.637   9.186  16.197  0.00  0.00             0
ATOM    535    H   1     1       3.556   9.623  16.167  0.00  0.00             0
ATOM    536    H   1     1       2.367   9.784  16.981  0.00  0.00             0
ATOM    537    O   1     1       0.589  12.468  15.617  0.00  0.00             0
ATOM    538    H   1     1       0.064  13.002  16.125  0.00  0.00             0
ATOM    539    H   1     1       1.481  12.949  15.667  0.00  0.00             0
ATOM    540    O   1     1       1.255  15.458  17.015  0.00  0.00             0
ATOM    541    H   1     1       1.794  16.183  17.058  0.00  0.00             0
ATOM    542    H   1     1       0.895  15.472  17.893  0.00  0.00             0
ATOM    543    O   1     1      -3.669   0.298  22.820  0.00  0.00             0
ATOM    544    H   1     1      -3.367   0.963  22.410  0.00  0.00             0
ATOM    545    H   1     1       6.451   0.351  23.644  0.00  0.00             0
ATOM    546    O   1     1      -5.958   6.419  23.213  0.00  0.00             0
ATOM    547    H   1     1      -6.912   6.260  22.881  0.00  0.00             0
ATOM    548    H   1     1       4.663   6.888  22.507  0.00  0.00             0
ATOM    549    O   1     1       5.632   7.883  21.138  0.00  0.00             0
ATOM    550    H   1     1      -4.531   8.222  20.273  0.00  0.00             0
ATOM    551    H   1     1       5.968   8.550  21.703  0.00  0.00             0
ATOM    552    O   1     1      -4.136  10.390  22.554  0.00  0.00             0
ATOM    553    H   1     1      -3.739  10.941  22.053  0.00  0.00             0
ATOM    554    H   1     1       5.271  10.611  22.593  0.00  0.00             0
ATOM    555    O   1     1       5.101  14.073  19.569  0.00  0.00             0
ATOM    556    H   1     1      -5.409  14.966  19.329  0.00  0.00             0
ATOM    557    H   1     1       5.436  14.086  20.451  0.00  0.00             0
ATOM    558    O   1     1      -5.456  17.016  19.457  0.00  0.00             0
ATOM    559    H   1     1      -6.281  16.746  18.742  0.00  0.00             0
ATOM    560    H   1     1       4.438  16.838  20.222  0.00  0.00             0
ATOM    561    O   1     1      -4.474   1.769  18.921  0.00  0.00             0
ATOM    562    H   1     1      -3.578   1.611  18.642  0.00  0.00             0
ATOM    563    H   1     1      -4.725   0.896  18.950  0.00  0.00             0
ATOM    564    O   1     1      -1.920   5.437  21.020  0.00  0.00             0
ATOM    565    H   1     1      -2.708   5.336  20.427  0.00  0.00             0
ATOM    566    H   1     1      -2.232   6.264  21.575  0.00  0.00             0
ATOM    567    O   1     1      -1.397   8.024  22.178  0.00  0.00             0
ATOM    568    H   1     1      -1.572   8.423  23.059  0.00  0.00             0
ATOM    569    H   1     1      -0.691   8.496  21.668  0.00  0.00             0
ATOM    570    O   1     1      -0.046   9.663  20.616  0.00  0.00             0
ATOM    571    H   1     1      -0.471   9.539  19.860  0.00  0.00             0
ATOM    572    H   1     1       0.792   9.388  20.794  0.00  0.00             0
ATOM    573    O   1     1      -1.472  13.755  19.363  0.00  0.00             0
ATOM    574    H   1     1      -1.747  13.343  18.448  0.00  0.00             0
ATOM    575    H   1     1      -1.862  14.693  19.406  0.00  0.00             0
ATOM    576    O   1     1      -2.537  16.364  19.761  0.00  0.00             0
ATOM    577    H   1     1      -2.204  16.927  19.095  0.00  0.00             0
ATOM    578    H   1     1      -3.443  16.728  19.922  0.00  0.00             0
ATOM    579    O   1     1       2.514   3.133  21.995  0.00  0.00             0
ATOM    580    H   1     1       3.353   2.959  22.502  0.00  0.00             0
ATOM    581    H   1     1       2.140   4.065  22.176  0.00  0.00             0
ATOM    582    O   1     1       2.215   6.095  21.246  0.00  0.00             0
ATOM    583    H   1     1       1.632   6.601  21.800  0.00  0.00             0
ATOM    584    H   1     1       1.553   5.813  20.631  0.00  0.00             0
ATOM    585    O   1     1       3.091   8.946  20.413  0.00  0.00             0
ATOM    586    H   1     1       3.507   9.264  21.410  0.00  0.00             0
ATOM    587    H   1     1       3.859   8.561  20.174  0.00  0.00             0
ATOM    588    O   1     1       2.143  10.602  18.215  0.00  0.00             0
ATOM    589    H   1     1       2.447  10.140  18.938  0.00  0.00             0
ATOM    590    H   1     1       2.335  11.502  18.588  0.00  0.00             0
ATOM    591    O   1     1       2.871  12.642  19.929  0.00  0.00             0
ATOM    592    H   1     1       3.527  13.280  19.973  0.00  0.00             0
ATOM    593    H   1     1       2.187  13.343  19.732  0.00  0.00             0
ATOM    594    O   1     1       0.816  14.914  19.756  0.00  0.00             0
ATOM    595    H   1     1       0.654  15.817  20.225  0.00  0.00             0
ATOM    596    H   1     1      -0.124  14.458  19.767  0.00  0.00             0
ATOM    597    O   1     1      -6.608  -0.019  25.707  0.00  0.00             0
ATOM    598    H   1     1      -5.799   0.213  25.582  0.00  0.00             0
ATOM    599    H   1     1       3.118   0.702  26.204  0.00  0.00             0
ATOM    600    O   1     1      -7.990   2.150  26.906  0.00  0.00             0
ATOM    601    H   1     1      -7.391   2.927  26.551  0.00  0.00             0
ATOM    602    H   1     1       2.633   1.479  27.570  0.00  0.00             0
ATOM    603    O   1     1       2.593   9.397  23.364  0.00  0.00             0
ATOM    604    H   1     1      -6.918   9.019  23.788  0.00  0.00             0
ATOM    605    H   1     1       2.883  10.364  23.111  0.00  0.00             0
ATOM    606    O   1     1      -4.901  13.864  24.846  0.00  0.00             0
ATOM    607    H   1     1      -4.472  13.247  25.389  0.00  0.00             0
ATOM    608    H   1     1       5.546  13.410  23.849  0.00  0.00             0
ATOM    609    O   1     1       5.917  14.240  22.001  0.00  0.00             0
ATOM    610    H   1     1      -4.901  14.915  21.865  0.00  0.00             0
ATOM    611    H   1     1       6.618  14.817  22.436  0.00  0.00             0
ATOM    612    O   1     1      -8.963  16.522  25.665  0.00  0.00             0
ATOM    613    H   1     1      -8.959  15.624  25.715  0.00  0.00             0
ATOM    614    H   1     1       2.324  16.714  25.534  0.00  0.00             0
ATOM    615    O   1     1      -2.567   3.010  22.348  0.00  0.00             0
ATOM    616    H   1     1      -1.808   2.812  22.911  0.00  0.00             0
ATOM    617    H   1     1      -2.270   3.845  21.876  0.00  0.00             0
ATOM    618    O   1     1      -3.591   4.923  24.042  0.00  0.00             0
ATOM    619    H   1     1      -3.163   4.557  23.410  0.00  0.00             0
ATOM    620    H   1     1      -4.514   5.180  23.790  0.00  0.00             0
ATOM    621    O   1     1      -5.507   9.136  25.350  0.00  0.00             0
ATOM    622    H   1     1      -4.994   9.957  25.439  0.00  0.00             0
ATOM    623    H   1     1      -4.801   8.403  25.362  0.00  0.00             0
ATOM    624    O   1     1      -1.790  11.728  21.366  0.00  0.00             0
ATOM    625    H   1     1      -1.716  12.540  20.929  0.00  0.00             0
ATOM    626    H   1     1      -1.105  11.091  21.213  0.00  0.00             0
ATOM    627    O   1     1      -1.951  15.935  22.603  0.00  0.00             0
ATOM    628    H   1     1      -2.453  16.761  22.592  0.00  0.00             0
ATOM    629    H   1     1      -1.630  15.998  21.615  0.00  0.00             0
ATOM    630    O   1     1       0.829  18.464  21.358  0.00  0.00             0
ATOM    631    H   1     1       0.822  19.074  20.747  0.00  0.00             0
ATOM    632    H   1     1       0.367  18.888  22.244  0.00  0.00             0
ATOM    633    O   1     1      -0.008   2.574  23.317  0.00  0.00             0
ATOM    634    H   1     1       0.898   2.582  23.044  0.00  0.00             0
ATOM    635    H   1     1      -0.058   2.971  24.243  0.00  0.00             0
ATOM    636    O   1     1      -0.070   3.198  25.879  0.00  0.00             0
ATOM    637    H   1     1       0.651   2.732  26.272  0.00  0.00             0
ATOM    638    H   1     1       0.613   4.170  25.866  0.00  0.00             0
ATOM    639    O   1     1       1.024   7.398  23.477  0.00  0.00             0
ATOM    640    H   1     1       1.586   8.197  23.269  0.00  0.00             0
ATOM    641    H   1     1       0.157   7.684  23.013  0.00  0.00             0
ATOM    642    O   1     1       3.823  11.759  22.336  0.00  0.00             0
ATOM    643    H   1     1       3.570  12.221  21.512  0.00  0.00             0
ATOM    644    H   1     1       3.309  12.362  22.907  0.00  0.00             0
ATOM    645    O   1     1       1.879  12.951  23.556  0.00  0.00             0
ATOM    646    H   1     1       1.978  13.017  24.479  0.00  0.00             0
ATOM    647    H   1     1       1.430  13.840  23.101  0.00  0.00             0
ATOM    648    O   1     1       1.579  15.894  22.658  0.00  0.00             0
ATOM    649    H   1     1       1.372  16.067  23.725  0.00  0.00             0
ATOM    650    H   1     1       1.081  16.783  22.281  0.00  0.00             0
ATOM    651    O   1     1      -8.386  16.676  30.027  0.00  0.00             0
ATOM    652    H   1     1      -8.058  16.063  30.556  0.00  0.00             0
ATOM    653    H   1     1       2.727  -0.758  29.662  0.00  0.00             0
ATOM    654    O   1     1      -6.888   1.007  29.354  0.00  0.00             0
ATOM    655    H   1     1      -5.990   0.678  29.631  0.00  0.00             0
ATOM    656    H   1     1       3.079   1.735  29.923  0.00  0.00             0
ATOM    657    O   1     1       3.010   9.089  27.491  0.00  0.00             0
ATOM    658    H   1     1      -6.582   9.131  26.837  0.00  0.00             0
ATOM    659    H   1     1       3.570   9.639  28.240  0.00  0.00             0
ATOM    660    O   1     1      -4.479  11.714  26.856  0.00  0.00             0
ATOM    661    H   1     1      -4.264  12.570  27.482  0.00  0.00             0
ATOM    662    H   1     1       6.227  10.927  27.268  0.00  0.00             0
ATOM    663    O   1     1       1.787  13.815  26.291  0.00  0.00             0
ATOM    664    H   1     1      -7.635  13.958  26.488  0.00  0.00             0
ATOM    665    H   1     1       1.488  13.085  26.932  0.00  0.00             0
ATOM    666    O   1     1     -10.166  17.560  28.116  0.00  0.00             0
ATOM    667    H   1     1      -9.837  17.538  27.262  0.00  0.00             0
ATOM    668    H   1     1       0.693  16.928  28.890  0.00  0.00             0
ATOM    669    O   1     1      -3.692  20.516  28.821  0.00  0.00             0
ATOM    670    H   1     1      -2.617  20.381  28.717  0.00  0.00             0
ATOM    671    H   1     1      -4.072   2.933  27.922  0.00  0.00             0
ATOM    672    O   1     1      -4.245   3.519  26.213  0.00  0.00             0
ATOM    673    H   1     1      -5.035   4.019  26.162  0.00  0.00             0
ATOM    674    H   1     1      -3.834   4.086  25.519  0.00  0.00             0
ATOM    675    O   1     1      -3.325   7.077  25.563  0.00  0.00             0
ATOM    676    H   1     1      -3.325   6.286  24.938  0.00  0.00             0
ATOM    677    H   1     1      -2.804   7.815  24.977  0.00  0.00             0
ATOM    678    O   1     1      -2.263   9.518  24.358  0.00  0.00             0
ATOM    679    H   1     1      -1.551  10.051  24.499  0.00  0.00             0
ATOM    680    H   1     1      -3.071  10.092  23.923  0.00  0.00             0
ATOM    681    O   1     1      -6.109  15.244  26.942  0.00  0.00             0
ATOM    682    H   1     1      -5.875  15.011  25.983  0.00  0.00             0
ATOM    683    H   1     1      -6.322  16.258  26.608  0.00  0.00             0
ATOM    684    O   1     1      -3.805  18.357  25.604  0.00  0.00             0
ATOM    685    H   1     1      -3.375  17.731  26.212  0.00  0.00             0
ATOM    686    H   1     1      -3.656  19.204  25.985  0.00  0.00             0
ATOM    687    O   1     1      -1.019  19.897  28.308  0.00  0.00             0
ATOM    688    H   1     1      -0.514  19.122  28.260  0.00  0.00             0
ATOM    689    H   1     1      -0.902   2.270  27.392  0.00  0.00             0
ATOM    690    O   1     1       1.230   5.435  25.516  0.00  0.00             0
ATOM    691    H   1     1       1.131   5.996  24.890  0.00  0.00             0
ATOM    692    H   1     1       1.473   6.145  26.274  0.00  0.00             0
ATOM    693    O   1     1       1.471   6.991  27.661  0.00  0.00             0
ATOM    694    H   1     1       2.097   7.863  27.735  0.00  0.00             0
ATOM    695    H   1     1       0.774   6.809  28.275  0.00  0.00             0
ATOM    696    O   1     1      -0.212  11.178  24.895  0.00  0.00             0
ATOM    697    H   1     1       0.537  11.584  24.295  0.00  0.00             0
ATOM    698    H   1     1      -0.607  12.068  24.757  0.00  0.00             0
ATOM    699    O   1     1      -1.306  13.886  24.948  0.00  0.00             0
ATOM    700    H   1     1      -1.649  14.282  25.773  0.00  0.00             0
ATOM    701    H   1     1      -1.410  14.389  24.154  0.00  0.00             0
ATOM    702    O   1     1      -2.031  16.093  27.005  0.00  0.00             0
ATOM    703    H   1     1      -1.372  16.507  27.430  0.00  0.00             0
ATOM    704    H   1     1      -2.610  15.388  27.572  0.00  0.00             0
ATOM    705   Al   1     1       5.731  12.879   7.736  0.00  0.00             0
ATOM    706   Al   1     1       3.273   8.570   7.737  0.00  0.00             0
ATOM    707   Al   1     1       3.239  14.500   7.748  0.00  0.00             0
ATOM    708   Al   1     1       5.672   9.988   7.863  0.00  0.00             0
ATOM    709   Si   1     1       1.558  14.364  10.629  0.00  0.00             0
ATOM    710   Si   1     1       3.884   9.750  10.506  0.00  0.00             0
ATOM    711   Si   1     1       4.143  15.917  10.554  0.00  0.00             0
ATOM    712   Si   1     1       6.368  11.324  10.656  0.00  0.00             0
ATOM    713    O   1     1       6.770  14.197   8.991  0.00  0.00             0
ATOM    714    O   1     1       4.002   9.727   8.811  0.00  0.00             0
ATOM    715    O   1     1       6.154  11.337   8.975  0.00  0.00             0
ATOM    716    O   1     1       3.904  16.006   8.927  0.00  0.00             0
ATOM    717    O   1     1       6.365  12.831  11.039  0.00  0.00             0
ATOM    718    O   1     1       4.140  17.356  11.032  0.00  0.00             0
ATOM    719    O   1     1       5.420  15.242  10.917  0.00  0.00             0
ATOM    720    O   1     1       2.751  10.812  10.753  0.00  0.00             0
ATOM    721    O   1     1       5.169  10.430  11.140  0.00  0.00             0
ATOM    722    O   1     1       2.824  15.102  11.001  0.00  0.00             0
ATOM    723    O   1     1       6.534   8.664   8.883  0.00  0.00             0
ATOM    724    O   1     1       4.150  13.270   8.863  0.00  0.00             0
ATOM    725    O   1     1       2.524  15.861   6.745  0.00  0.00             0
ATOM    726    O   1     1       4.877  11.469   6.860  0.00  0.00             0
ATOM    727    O   1     1       7.454  12.858   6.955  0.00  0.00             0
ATOM    728    O   1     1       4.769   8.803   6.538  0.00  0.00             0
ATOM    729    O   1     1       7.194   9.872   6.804  0.00  0.00             0
ATOM    730    O   1     1       5.007  14.394   6.671  0.00  0.00             0
ATOM    731    H   1     1       5.849  16.917   8.799  0.00  0.00             0
ATOM    732    H   1     1       4.060  12.968   9.771  0.00  0.00             0
ATOM    733    H   1     1       6.724  15.606   6.958  0.00  0.00             0
ATOM    734    H   1     1       3.984  11.293   6.749  0.00  0.00             0
ATOM    735    H   1     1       7.866  12.047   7.316  0.00  0.00             0
ATOM    736    H   1     1       5.116  17.338   5.894  0.00  0.00             0
ATOM    737    H   1     1       5.335  14.379   5.778  0.00  0.00             0
ATOM    738    H   1     1       7.028  10.511   5.960  0.00  0.00             0
ATOM    739   Al   1     1       7.523  12.849   0.683  0.00  0.00             0
ATOM    740   Al   1     1       4.907   8.378   0.376  0.00  0.00             0
ATOM    741   Al   1     1       4.932  14.376   0.627  0.00  0.00             0
ATOM    742   Al   1     1       7.545   9.883   0.640  0.00  0.00             0
ATOM    743   Si   1     1       3.202  14.319   3.364  0.00  0.00             0
ATOM    744   Si   1     1       5.725   9.882   3.367  0.00  0.00             0
ATOM    745   Si   1     1       5.833  15.737   3.313  0.00  0.00             0
ATOM    746   Si   1     1       8.265  11.337   3.400  0.00  0.00             0
ATOM    747    O   1     1       8.498  14.220   1.775  0.00  0.00             0
ATOM    748    O   1     1       5.868   9.852   1.735  0.00  0.00             0
ATOM    749    O   1     1       8.296  11.527   1.787  0.00  0.00             0
ATOM    750    O   1     1       5.546  15.808   1.774  0.00  0.00             0
ATOM    751    O   1     1       8.309  12.802   3.881  0.00  0.00             0
ATOM    752    O   1     1       5.722  17.287   3.810  0.00  0.00             0
ATOM    753    O   1     1       7.106  15.043   3.663  0.00  0.00             0
ATOM    754    O   1     1       4.448  10.680   3.723  0.00  0.00             0
ATOM    755    O   1     1       7.062  10.529   3.813  0.00  0.00             0
ATOM    756    O   1     1       4.537  14.949   3.793  0.00  0.00             0
ATOM    757    O   1     1       8.426   8.558   1.730  0.00  0.00             0
ATOM    758    O   1     1       5.823  13.023   1.570  0.00  0.00             0
ATOM    759    O   1     1       4.284  15.899  -0.528  0.00  0.00             0
ATOM    760    O   1     1       6.792  11.437  -0.513  0.00  0.00             0
ATOM    761    O   1     1       9.199  13.007  -0.503  0.00  0.00             0
ATOM    762    O   1     1       6.578   8.487  -0.449  0.00  0.00             0
ATOM    763    O   1     1       9.066   9.793  -0.364  0.00  0.00             0
ATOM    764    O   1     1       6.690  14.356  -0.436  0.00  0.00             0
ATOM    765    H   1     1       8.199  16.647   1.511  0.00  0.00             0
ATOM    766    H   1     1       5.333  12.253   1.886  0.00  0.00             0
ATOM    767    H   1     1       8.668  15.757  -1.052  0.00  0.00             0
ATOM    768    H   1     1       6.851  11.515  -1.476  0.00  0.00             0
ATOM    769    H   1     1       9.110  13.096  -1.589  0.00  0.00             0
ATOM    770    H   1     1       6.583  17.698  -1.641  0.00  0.00             0
ATOM    771    H   1     1       6.868  15.294  -0.460  0.00  0.00             0
ATOM    772    H   1     1       9.833  10.573  -0.527  0.00  0.00             0
ATOM    773   Al   1     1       5.686   4.230   7.704  0.00  0.00             0
ATOM    774   Al   1     1       3.190  -0.369   7.761  0.00  0.00             0
ATOM    775   Al   1     1       3.011   5.516   7.805  0.00  0.00             0
ATOM    776   Al   1     1       5.763   1.233   7.644  0.00  0.00             0
ATOM    777   Si   1     1       1.393   5.338  10.465  0.00  0.00             0
ATOM    778   Si   1     1       3.943   1.033  10.483  0.00  0.00             0
ATOM    779   Si   1     1       3.874   6.832  10.591  0.00  0.00             0
ATOM    780   Si   1     1       6.490   2.534  10.520  0.00  0.00             0
ATOM    781    O   1     1       6.672   5.308   8.804  0.00  0.00             0
ATOM    782    O   1     1       4.104   0.923   8.856  0.00  0.00             0
ATOM    783    O   1     1       6.396   2.594   8.903  0.00  0.00             0
ATOM    784    O   1     1       3.705   6.955   8.913  0.00  0.00             0
ATOM    785    O   1     1       6.576   4.067  11.071  0.00  0.00             0
ATOM    786    O   1     1       3.688   8.289  11.112  0.00  0.00             0
ATOM    787    O   1     1       5.310   6.325  10.678  0.00  0.00             0
ATOM    788    O   1     1       2.619   1.713  10.853  0.00  0.00             0
ATOM    789    O   1     1       5.128   1.830  10.970  0.00  0.00             0
ATOM    790    O   1     1       2.701   6.012  10.941  0.00  0.00             0
ATOM    791    O   1     1       6.662  -0.286   8.847  0.00  0.00             0
ATOM    792    O   1     1       4.022   4.219   8.682  0.00  0.00             0
ATOM    793    O   1     1       2.321   7.175   6.715  0.00  0.00             0
ATOM    794    O   1     1       4.834   2.544   6.655  0.00  0.00             0
ATOM    795    O   1     1       7.297   4.240   6.640  0.00  0.00             0
ATOM    796    O   1     1       4.959  -0.199   6.703  0.00  0.00             0
ATOM    797    O   1     1       7.469   1.095   6.768  0.00  0.00             0
ATOM    798    O   1     1       4.731   5.455   6.580  0.00  0.00             0
ATOM    799    H   1     1       6.109   8.027   9.422  0.00  0.00             0
ATOM    800    H   1     1       3.537   3.342   8.795  0.00  0.00             0
ATOM    801    H   1     1       6.533   7.094   6.807  0.00  0.00             0
ATOM    802    H   1     1       3.887   2.320   6.759  0.00  0.00             0
ATOM    803    H   1     1       7.654   3.381   6.616  0.00  0.00             0
ATOM    804    H   1     1       4.904   8.711   5.654  0.00  0.00             0
ATOM    805    H   1     1       4.403   5.595   5.636  0.00  0.00             0
ATOM    806    H   1     1       7.378   0.491   5.993  0.00  0.00             0
ATOM    807   Al   1     1       7.603   3.934   0.609  0.00  0.00             0
ATOM    808   Al   1     1       4.821  -0.348   0.364  0.00  0.00             0
ATOM    809   Al   1     1       4.865   5.615   0.227  0.00  0.00             0
ATOM    810   Al   1     1       7.541   1.053   0.555  0.00  0.00             0
ATOM    811   Si   1     1       3.256   5.329   3.100  0.00  0.00             0
ATOM    812   Si   1     1       5.741   0.806   3.188  0.00  0.00             0
ATOM    813   Si   1     1       5.750   6.871   3.164  0.00  0.00             0
ATOM    814   Si   1     1       8.317   2.495   3.294  0.00  0.00             0
ATOM    815    O   1     1       8.672   5.107   1.599  0.00  0.00             0
ATOM    816    O   1     1       5.934   0.734   1.593  0.00  0.00             0
ATOM    817    O   1     1       8.155   2.463   1.655  0.00  0.00             0
ATOM    818    O   1     1       5.557   6.954   1.510  0.00  0.00             0
ATOM    819    O   1     1       8.232   3.977   3.789  0.00  0.00             0
ATOM    820    O   1     1       5.639   8.326   3.759  0.00  0.00             0
ATOM    821    O   1     1       7.145   6.178   3.511  0.00  0.00             0
ATOM    822    O   1     1       4.448   1.637   3.462  0.00  0.00             0
ATOM    823    O   1     1       7.050   1.539   3.665  0.00  0.00             0
ATOM    824    O   1     1       4.515   6.045   3.687  0.00  0.00             0
ATOM    825    O   1     1       8.336  -0.356   1.496  0.00  0.00             0
ATOM    826    O   1     1       6.026   4.021   1.716  0.00  0.00             0
ATOM    827    O   1     1       4.196   7.116  -0.869  0.00  0.00             0
ATOM    828    O   1     1       6.883   2.541  -0.626  0.00  0.00             0
ATOM    829    O   1     1       9.060   4.175  -0.785  0.00  0.00             0
ATOM    830    O   1     1       6.362  -0.356  -0.737  0.00  0.00             0
ATOM    831    O   1     1       9.035   0.943  -0.530  0.00  0.00             0
ATOM    832    O   1     1       6.561   5.437  -0.463  0.00  0.00             0
ATOM    833    H   1     1       7.960   7.898   2.334  0.00  0.00             0
ATOM    834    H   1     1       5.595   4.078   2.620  0.00  0.00             0
ATOM    835    H   1     1       8.959   6.869  -1.259  0.00  0.00             0
ATOM    836    H   1     1       5.955   2.314  -1.063  0.00  0.00             0
ATOM    837    H   1     1       8.778   4.084  -1.678  0.00  0.00             0
ATOM    838    H   1     1       7.431   8.440  -0.910  0.00  0.00             0
ATOM    839    H   1     1       7.210   5.740  -1.047  0.00  0.00             0
ATOM    840    H   1     1       9.465   1.799  -0.896  0.00  0.00             0
ATOM    841   Al   1     1       0.654  12.959   7.742  0.00  0.00             0
ATOM    842   Al   1     1      -1.950   8.662   7.811  0.00  0.00             0
ATOM    843   Al   1     1      -1.929  14.362   7.777  0.00  0.00             0
ATOM    844   Al   1     1       0.553  10.017   7.789  0.00  0.00             0
ATOM    845   Si   1     1      -3.668  14.319  10.579  0.00  0.00             0
ATOM    846   Si   1     1      -1.192   9.918  10.684  0.00  0.00             0
ATOM    847   Si   1     1      -1.117  15.801  10.662  0.00  0.00             0
ATOM    848   Si   1     1       1.328  11.406  10.530  0.00  0.00             0
ATOM    849    O   1     1       1.664  14.193   8.968  0.00  0.00             0
ATOM    850    O   1     1      -1.073   9.818   9.002  0.00  0.00             0
ATOM    851    O   1     1       1.180  11.437   8.938  0.00  0.00             0
ATOM    852    O   1     1      -1.282  15.810   9.068  0.00  0.00             0
ATOM    853    O   1     1       1.354  12.868  11.032  0.00  0.00             0
ATOM    854    O   1     1      -1.347  17.338  11.036  0.00  0.00             0
ATOM    855    O   1     1       0.292  15.228  10.931  0.00  0.00             0
ATOM    856    O   1     1      -2.512  10.792  10.919  0.00  0.00             0
ATOM    857    O   1     1       0.047  10.674  11.187  0.00  0.00             0
ATOM    858    O   1     1      -2.282  14.875  11.149  0.00  0.00             0
ATOM    859    O   1     1       1.290   8.550   8.917  0.00  0.00             0
ATOM    860    O   1     1      -0.970  13.132   8.928  0.00  0.00             0
ATOM    861    O   1     1       7.589  15.894   6.836  0.00  0.00             0
ATOM    862    O   1     1      -0.167  11.494   6.776  0.00  0.00             0
ATOM    863    O   1     1       2.400  13.132   6.632  0.00  0.00             0
ATOM    864    O   1     1      -0.483   8.782   6.634  0.00  0.00             0
ATOM    865    O   1     1       2.193   9.921   6.850  0.00  0.00             0
ATOM    866    O   1     1      -0.350  14.294   6.716  0.00  0.00             0
ATOM    867    H   1     1       1.086  16.982   9.384  0.00  0.00             0
ATOM    868    H   1     1      -0.922  12.793   9.738  0.00  0.00             0
ATOM    869    H   1     1       1.825  16.578   6.181  0.00  0.00             0
ATOM    870    H   1     1      -0.642  11.746   6.039  0.00  0.00             0
ATOM    871    H   1     1       2.901  12.808   6.026  0.00  0.00             0
ATOM    872    H   1     1      -0.036  16.922   5.937  0.00  0.00             0
ATOM    873    H   1     1       0.112  14.696   5.942  0.00  0.00             0
ATOM    874    H   1     1       2.149  10.062   5.772  0.00  0.00             0
ATOM    875   Al   1     1       2.336  12.873   0.534  0.00  0.00             0
ATOM    876   Al   1     1      -0.238   8.290   0.681  0.00  0.00             0
ATOM    877   Al   1     1      -0.244  14.469   0.465  0.00  0.00             0
ATOM    878   Al   1     1       2.306   9.977   0.575  0.00  0.00             0
ATOM    879   Si   1     1      -1.882  14.272   3.395  0.00  0.00             0
ATOM    880   Si   1     1       0.593   9.839   3.440  0.00  0.00             0
ATOM    881   Si   1     1       0.638  15.908   3.165  0.00  0.00             0
ATOM    882   Si   1     1       3.123  11.292   3.487  0.00  0.00             0
ATOM    883    O   1     1       3.295  14.123   1.710  0.00  0.00             0
ATOM    884    O   1     1       0.723   9.666   1.864  0.00  0.00             0
ATOM    885    O   1     1       2.932  11.361   1.831  0.00  0.00             0
ATOM    886    O   1     1       0.500  15.886   1.652  0.00  0.00             0
ATOM    887    O   1     1       3.127  12.769   3.888  0.00  0.00             0
ATOM    888    O   1     1       0.674  17.372   3.592  0.00  0.00             0
ATOM    889    O   1     1       1.941  15.130   3.594  0.00  0.00             0
ATOM    890    O   1     1      -0.706  10.636   3.762  0.00  0.00             0
ATOM    891    O   1     1       1.935  10.515   3.972  0.00  0.00             0
ATOM    892    O   1     1      -0.553  15.077   3.740  0.00  0.00             0
ATOM    893    O   1     1       3.221   8.515   1.625  0.00  0.00             0
ATOM    894    O   1     1       0.627  12.969   1.499  0.00  0.00             0
ATOM    895    O   1     1       9.431  15.865  -0.529  0.00  0.00             0
ATOM    896    O   1     1       1.640  11.295  -0.505  0.00  0.00             0
ATOM    897    O   1     1       4.074  13.165  -0.651  0.00  0.00             0
ATOM    898    O   1     1       1.331   8.501  -0.399  0.00  0.00             0
ATOM    899    O   1     1       4.002   9.842  -0.401  0.00  0.00             0
ATOM    900    O   1     1       1.653  14.397  -0.557  0.00  0.00             0
ATOM    901    H   1     1       2.559  16.897   1.840  0.00  0.00             0
ATOM    902    H   1     1       0.250  12.270   1.978  0.00  0.00             0
ATOM    903    H   1     1       4.258  15.896  -1.498  0.00  0.00             0
ATOM    904    H   1     1       1.321  11.459  -1.454  0.00  0.00             0
ATOM    905    H   1     1       4.580  12.488  -1.235  0.00  0.00             0
ATOM    906    H   1     1       1.663  16.863  -1.168  0.00  0.00             0
ATOM    907    H   1     1       2.517  14.896  -0.381  0.00  0.00             0
ATOM    908    H   1     1       4.578  10.557  -0.635  0.00  0.00             0
ATOM    909   Al   1     1       0.544   3.838   7.580  0.00  0.00             0
ATOM    910   Al   1     1      -2.007  -0.596   7.814  0.00  0.00             0
ATOM    911   Al   1     1      -2.085   5.526   7.600  0.00  0.00             0
ATOM    912   Al   1     1       0.579   0.980   7.809  0.00  0.00             0
ATOM    913   Si   1     1      -3.707   5.469  10.469  0.00  0.00             0
ATOM    914   Si   1     1      -1.228   0.883  10.616  0.00  0.00             0
ATOM    915   Si   1     1      -1.176   6.952  10.498  0.00  0.00             0
ATOM    916   Si   1     1       1.227   2.380  10.492  0.00  0.00             0
ATOM    917    O   1     1       1.496   5.245   8.841  0.00  0.00             0
ATOM    918    O   1     1      -1.009   0.641   8.935  0.00  0.00             0
ATOM    919    O   1     1       1.162   2.429   8.940  0.00  0.00             0
ATOM    920    O   1     1      -1.260   7.111   8.945  0.00  0.00             0
ATOM    921    O   1     1       1.300   3.855  10.970  0.00  0.00             0
ATOM    922    O   1     1      -1.168   8.414  11.126  0.00  0.00             0
ATOM    923    O   1     1       0.141   6.240  10.788  0.00  0.00             0
ATOM    924    O   1     1      -2.440   1.835  10.810  0.00  0.00             0
ATOM    925    O   1     1       0.073   1.573  11.065  0.00  0.00             0
ATOM    926    O   1     1      -2.421   6.199  10.932  0.00  0.00             0
ATOM    927    O   1     1       1.562  -0.335   8.720  0.00  0.00             0
ATOM    928    O   1     1      -1.101   3.885   8.779  0.00  0.00             0
ATOM    929    O   1     1       7.517   7.176   6.771  0.00  0.00             0
ATOM    930    O   1     1      -0.127   2.409   6.636  0.00  0.00             0
ATOM    931    O   1     1       2.211   4.299   6.569  0.00  0.00             0
ATOM    932    O   1     1      -0.384  -0.394   6.534  0.00  0.00             0
ATOM    933    O   1     1       2.432   0.837   6.518  0.00  0.00             0
ATOM    934    O   1     1      -0.484   5.200   6.561  0.00  0.00             0
ATOM    935    H   1     1       0.875   7.729   8.643  0.00  0.00             0
ATOM    936    H   1     1      -1.652   3.261   9.346  0.00  0.00             0
ATOM    937    H   1     1       1.526   6.798   6.464  0.00  0.00             0
ATOM    938    H   1     1      -0.990   2.085   6.589  0.00  0.00             0
ATOM    939    H   1     1       2.427   4.016   5.658  0.00  0.00             0
ATOM    940    H   1     1      -0.101   8.355   5.626  0.00  0.00             0
ATOM    941    H   1     1      -0.434   5.407   5.675  0.00  0.00             0
ATOM    942    H   1     1       3.006   0.918   5.838  0.00  0.00             0
ATOM    943   Al   1     1       2.344   3.900   0.390  0.00  0.00             0
ATOM    944   Al   1     1      -0.280  -0.382   0.317  0.00  0.00             0
ATOM    945   Al   1     1      -0.200   5.501   0.545  0.00  0.00             0
ATOM    946   Al   1     1       2.262   1.094   0.431  0.00  0.00             0
ATOM    947   Si   1     1      -1.918   5.350   3.131  0.00  0.00             0
ATOM    948   Si   1     1       0.586   0.972   3.222  0.00  0.00             0
ATOM    949   Si   1     1       0.578   6.870   3.394  0.00  0.00             0
ATOM    950   Si   1     1       3.131   2.382   3.245  0.00  0.00             0
ATOM    951    O   1     1       3.393   5.226   1.552  0.00  0.00             0
ATOM    952    O   1     1       0.617   0.936   1.607  0.00  0.00             0
ATOM    953    O   1     1       2.918   2.362   1.665  0.00  0.00             0
ATOM    954    O   1     1       0.335   6.930   1.678  0.00  0.00             0
ATOM    955    O   1     1       3.162   3.835   3.612  0.00  0.00             0
ATOM    956    O   1     1       0.530   8.291   3.898  0.00  0.00             0
ATOM    957    O   1     1       2.059   6.149   3.403  0.00  0.00             0
ATOM    958    O   1     1      -0.717   1.725   3.598  0.00  0.00             0
ATOM    959    O   1     1       1.871   1.668   3.769  0.00  0.00             0
ATOM    960    O   1     1      -0.565   5.984   3.769  0.00  0.00             0
ATOM    961    O   1     1       3.183  -0.297   1.379  0.00  0.00             0
ATOM    962    O   1     1       0.716   3.962   1.627  0.00  0.00             0
ATOM    963    O   1     1       9.327   7.019  -0.494  0.00  0.00             0
ATOM    964    O   1     1       1.462   2.500  -0.579  0.00  0.00             0
ATOM    965    O   1     1       3.946   4.184  -0.792  0.00  0.00             0
ATOM    966    O   1     1       1.314  -0.211  -0.532  0.00  0.00             0
ATOM    967    O   1     1       3.905   0.885  -0.672  0.00  0.00             0
ATOM    968    O   1     1       1.401   5.379  -0.377  0.00  0.00             0
ATOM    969    H   1     1       2.835   7.838   2.427  0.00  0.00             0
ATOM    970    H   1     1       0.292   3.118   1.700  0.00  0.00             0
ATOM    971    H   1     1       4.254   7.265  -1.940  0.00  0.00             0
ATOM    972    H   1     1       0.628   2.734  -0.684  0.00  0.00             0
ATOM    973    H   1     1       4.016   3.318  -1.149  0.00  0.00             0
ATOM    974    H   1     1       1.991   8.198  -0.994  0.00  0.00             0
ATOM    975    H   1     1       2.000   6.131  -0.855  0.00  0.00             0
ATOM    976    H   1     1       4.141   1.022  -1.675  0.00  0.00             0
END
