# Supplementary material for: Competing Nuclear Quantum Effects and Hydrogen-Bond Jumps in Hydrated Kaolinite
Source: J Phys Chem Lett. 2023 Feb 6;14(6):1542–7. doi: 10.1021/acs.jpclett.2c03896 (PMC9940297; doi:10.1021/acs.jpclett.2c03896)
Supplement: Supplementary file 1 — jz2c03896_si_001.zip [file jz2c03896_si_001.zip › Clay_NQEs_HBond_Jumps_SI/silica-surface/QM/equil-2/init.08.pdb]

TITLE     Step:       20000  Bead:       8 positions{angstrom}  cell{angstrom}
CRYST1   10.307   17.884   76.812  91.93 105.05  89.80 P 1           1
ATOM      1   Al   1     1      -9.000   1.768  43.599  0.00  0.00             0
ATOM      2   Al   1     1      -6.443   6.321  43.491  0.00  0.00             0
ATOM      3   Al   1     1      -6.333   0.300  43.246  0.00  0.00             0
ATOM      4   Al   1     1      -8.972   4.859  43.422  0.00  0.00             0
ATOM      5   Si   1     1      -4.716   0.468  40.487  0.00  0.00             0
ATOM      6   Si   1     1      -7.281   4.926  40.789  0.00  0.00             0
ATOM      7   Si   1     1      -7.209  -1.143  40.575  0.00  0.00             0
ATOM      8   Si   1     1      -9.760   3.318  40.728  0.00  0.00             0
ATOM      9    O   1     1      -9.983   0.356  42.238  0.00  0.00             0
ATOM     10    O   1     1      -7.382   5.086  42.392  0.00  0.00             0
ATOM     11    O   1     1      -9.634   3.163  42.357  0.00  0.00             0
ATOM     12    O   1     1      -6.999  -1.160  42.111  0.00  0.00             0
ATOM     13    O   1     1      -9.811   1.844  40.192  0.00  0.00             0
ATOM     14    O   1     1      -7.132  -2.693  40.129  0.00  0.00             0
ATOM     15    O   1     1      -8.627  -0.401  40.260  0.00  0.00             0
ATOM     16    O   1     1      -6.074   4.065  40.355  0.00  0.00             0
ATOM     17    O   1     1      -8.648   4.220  40.256  0.00  0.00             0
ATOM     18    O   1     1      -6.020  -0.228  40.033  0.00  0.00             0
ATOM     19    O   1     1      -9.942   5.994  42.441  0.00  0.00             0
ATOM     20    O   1     1      -7.342   1.617  42.238  0.00  0.00             0
ATOM     21    O   1     1      -5.696  -1.362  44.268  0.00  0.00             0
ATOM     22    O   1     1      -8.078   3.298  44.469  0.00  0.00             0
ATOM     23    O   1     1     -10.548   1.576  44.541  0.00  0.00             0
ATOM     24    O   1     1      -8.102   6.051  44.628  0.00  0.00             0
ATOM     25    O   1     1     -10.671   5.021  44.700  0.00  0.00             0
ATOM     26    O   1     1      -8.040   0.368  44.456  0.00  0.00             0
ATOM     27    H   1     1      -9.351  -1.902  42.525  0.00  0.00             0
ATOM     28    H   1     1      -7.096   2.185  41.450  0.00  0.00             0
ATOM     29    H   1     1     -10.604  -1.960  45.029  0.00  0.00             0
ATOM     30    H   1     1      -7.068   3.664  44.318  0.00  0.00             0
ATOM     31    H   1     1     -10.809   1.614  45.358  0.00  0.00             0
ATOM     32    H   1     1      -8.002  -2.403  45.371  0.00  0.00             0
ATOM     33    H   1     1      -8.168  -0.569  44.636  0.00  0.00             0
ATOM     34    H   1     1     -10.459   4.502  45.457  0.00  0.00             0
ATOM     35   Al   1     1     -11.030   1.617  50.903  0.00  0.00             0
ATOM     36   Al   1     1      -8.240   5.905  50.844  0.00  0.00             0
ATOM     37   Al   1     1      -8.325   0.165  50.684  0.00  0.00             0
ATOM     38   Al   1     1     -10.841   4.751  50.790  0.00  0.00             0
ATOM     39   Si   1     1      -6.358   0.180  47.963  0.00  0.00             0
ATOM     40   Si   1     1      -9.107   4.675  48.147  0.00  0.00             0
ATOM     41   Si   1     1      -9.058  -1.258  47.967  0.00  0.00             0
ATOM     42   Si   1     1     -11.704   3.196  48.070  0.00  0.00             0
ATOM     43    O   1     1     -11.770   0.417  49.647  0.00  0.00             0
ATOM     44    O   1     1      -9.206   4.875  49.683  0.00  0.00             0
ATOM     45    O   1     1     -11.523   3.219  49.728  0.00  0.00             0
ATOM     46    O   1     1      -8.928  -1.330  49.643  0.00  0.00             0
ATOM     47    O   1     1     -11.590   1.790  47.542  0.00  0.00             0
ATOM     48    O   1     1      -9.276  -2.802  47.602  0.00  0.00             0
ATOM     49    O   1     1     -10.329  -0.532  47.709  0.00  0.00             0
ATOM     50    O   1     1      -7.955   3.698  47.872  0.00  0.00             0
ATOM     51    O   1     1     -10.476   4.085  47.613  0.00  0.00             0
ATOM     52    O   1     1      -7.760  -0.467  47.483  0.00  0.00             0
ATOM     53    O   1     1     -11.816   6.183  49.830  0.00  0.00             0
ATOM     54    O   1     1      -9.025   1.556  49.579  0.00  0.00             0
ATOM     55    O   1     1      -7.712  -1.559  51.950  0.00  0.00             0
ATOM     56    O   1     1     -10.070   3.163  52.059  0.00  0.00             0
ATOM     57    O   1     1     -12.550   1.569  51.960  0.00  0.00             0
ATOM     58    O   1     1      -9.809   5.982  52.018  0.00  0.00             0
ATOM     59    O   1     1     -12.499   4.706  51.907  0.00  0.00             0
ATOM     60    O   1     1     -10.019   0.297  51.926  0.00  0.00             0
ATOM     61    H   1     1     -11.427  -2.220  49.055  0.00  0.00             0
ATOM     62    H   1     1      -8.469   2.151  49.057  0.00  0.00             0
ATOM     63    H   1     1     -11.833  -1.407  52.269  0.00  0.00             0
ATOM     64    H   1     1      -9.990   3.501  52.920  0.00  0.00             0
ATOM     65    H   1     1     -13.486   1.587  52.112  0.00  0.00             0
ATOM     66    H   1     1      -9.914  -2.616  52.663  0.00  0.00             0
ATOM     67    H   1     1      -9.939  -0.028  52.859  0.00  0.00             0
ATOM     68    H   1     1     -12.700   3.916  52.409  0.00  0.00             0
ATOM     69   Al   1     1      -8.995  10.676  43.615  0.00  0.00             0
ATOM     70   Al   1     1      -6.534  15.095  43.233  0.00  0.00             0
ATOM     71   Al   1     1      -6.364   9.380  43.438  0.00  0.00             0
ATOM     72   Al   1     1      -9.041  13.613  43.503  0.00  0.00             0
ATOM     73   Si   1     1      -4.607   9.393  40.673  0.00  0.00             0
ATOM     74   Si   1     1      -7.149  13.776  40.662  0.00  0.00             0
ATOM     75   Si   1     1      -7.187   7.924  40.690  0.00  0.00             0
ATOM     76   Si   1     1      -9.723  12.323  40.678  0.00  0.00             0
ATOM     77    O   1     1      -9.948   9.620  42.231  0.00  0.00             0
ATOM     78    O   1     1      -7.370  13.867  42.315  0.00  0.00             0
ATOM     79    O   1     1      -9.587  12.281  42.189  0.00  0.00             0
ATOM     80    O   1     1      -7.053   8.003  42.345  0.00  0.00             0
ATOM     81    O   1     1      -9.879  10.872  39.998  0.00  0.00             0
ATOM     82    O   1     1      -7.302   6.406  40.324  0.00  0.00             0
ATOM     83    O   1     1      -8.502   8.622  40.331  0.00  0.00             0
ATOM     84    O   1     1      -5.828  13.108  40.259  0.00  0.00             0
ATOM     85    O   1     1      -8.412  13.012  40.057  0.00  0.00             0
ATOM     86    O   1     1      -5.863   8.618  40.203  0.00  0.00             0
ATOM     87    O   1     1      -9.857  15.110  42.489  0.00  0.00             0
ATOM     88    O   1     1      -7.355  10.822  42.461  0.00  0.00             0
ATOM     89    O   1     1      -5.676   7.784  44.430  0.00  0.00             0
ATOM     90    O   1     1      -8.349  12.154  44.582  0.00  0.00             0
ATOM     91    O   1     1     -10.519  10.264  44.676  0.00  0.00             0
ATOM     92    O   1     1      -8.061  15.131  44.482  0.00  0.00             0
ATOM     93    O   1     1     -10.615  13.735  44.563  0.00  0.00             0
ATOM     94    O   1     1      -7.956   9.452  44.543  0.00  0.00             0
ATOM     95    H   1     1      -9.506   6.259  41.642  0.00  0.00             0
ATOM     96    H   1     1      -7.182  11.831  42.586  0.00  0.00             0
ATOM     97    H   1     1     -10.164   8.212  45.257  0.00  0.00             0
ATOM     98    H   1     1      -7.728  12.066  45.239  0.00  0.00             0
ATOM     99    H   1     1     -11.029  11.052  45.085  0.00  0.00             0
ATOM    100    H   1     1      -8.522   6.019  45.496  0.00  0.00             0
ATOM    101    H   1     1      -7.808   8.522  44.937  0.00  0.00             0
ATOM    102    H   1     1     -10.784  12.959  45.335  0.00  0.00             0
ATOM    103   Al   1     1     -10.742  10.633  50.853  0.00  0.00             0
ATOM    104   Al   1     1      -8.366  15.023  50.793  0.00  0.00             0
ATOM    105   Al   1     1      -8.255   8.934  50.766  0.00  0.00             0
ATOM    106   Al   1     1     -10.926  13.532  50.763  0.00  0.00             0
ATOM    107   Si   1     1      -6.445   9.231  47.747  0.00  0.00             0
ATOM    108   Si   1     1      -9.219  13.637  48.039  0.00  0.00             0
ATOM    109   Si   1     1      -8.957   7.620  47.967  0.00  0.00             0
ATOM    110   Si   1     1     -11.564  11.948  48.029  0.00  0.00             0
ATOM    111    O   1     1     -11.841   9.110  49.512  0.00  0.00             0
ATOM    112    O   1     1      -9.372  13.705  49.665  0.00  0.00             0
ATOM    113    O   1     1     -11.490  12.029  49.592  0.00  0.00             0
ATOM    114    O   1     1      -8.711   7.624  49.527  0.00  0.00             0
ATOM    115    O   1     1     -11.487  10.559  47.476  0.00  0.00             0
ATOM    116    O   1     1      -8.819   6.166  47.549  0.00  0.00             0
ATOM    117    O   1     1     -10.377   8.212  47.693  0.00  0.00             0
ATOM    118    O   1     1      -7.832  12.932  47.627  0.00  0.00             0
ATOM    119    O   1     1     -10.413  12.864  47.415  0.00  0.00             0
ATOM    120    O   1     1      -7.767   8.442  47.325  0.00  0.00             0
ATOM    121    O   1     1     -11.791  14.916  49.572  0.00  0.00             0
ATOM    122    O   1     1      -9.304  10.354  49.595  0.00  0.00             0
ATOM    123    O   1     1      -7.610   7.496  51.901  0.00  0.00             0
ATOM    124    O   1     1     -10.125  12.015  51.925  0.00  0.00             0
ATOM    125    O   1     1     -12.372  10.305  51.777  0.00  0.00             0
ATOM    126    O   1     1      -9.930  14.891  51.756  0.00  0.00             0
ATOM    127    O   1     1     -12.543  13.661  51.777  0.00  0.00             0
ATOM    128    O   1     1      -9.913   9.045  51.806  0.00  0.00             0
ATOM    129    H   1     1     -11.468   7.162  49.692  0.00  0.00             0
ATOM    130    H   1     1      -9.215  10.503  48.747  0.00  0.00             0
ATOM    131    H   1     1     -12.885   7.437  52.998  0.00  0.00             0
ATOM    132    H   1     1     -10.147  11.882  52.857  0.00  0.00             0
ATOM    133    H   1     1     -12.880  10.621  52.528  0.00  0.00             0
ATOM    134    H   1     1     -10.203   6.339  52.821  0.00  0.00             0
ATOM    135    H   1     1     -10.404   8.179  52.276  0.00  0.00             0
ATOM    136    H   1     1     -13.357  13.239  52.279  0.00  0.00             0
ATOM    137   Al   1     1      -3.859   1.802  43.460  0.00  0.00             0
ATOM    138   Al   1     1      -1.228   6.193  43.544  0.00  0.00             0
ATOM    139   Al   1     1      -1.275   0.295  43.454  0.00  0.00             0
ATOM    140   Al   1     1      -3.841   4.783  43.489  0.00  0.00             0
ATOM    141   Si   1     1       0.431   0.363  40.627  0.00  0.00             0
ATOM    142   Si   1     1      -2.183   4.850  40.794  0.00  0.00             0
ATOM    143   Si   1     1      -2.123  -1.076  40.543  0.00  0.00             0
ATOM    144   Si   1     1      -4.737   3.463  40.682  0.00  0.00             0
ATOM    145    O   1     1      -4.751   0.560  42.202  0.00  0.00             0
ATOM    146    O   1     1      -2.267   5.003  42.393  0.00  0.00             0
ATOM    147    O   1     1      -4.485   3.478  42.306  0.00  0.00             0
ATOM    148    O   1     1      -2.053  -1.225  42.189  0.00  0.00             0
ATOM    149    O   1     1      -4.765   1.942  40.232  0.00  0.00             0
ATOM    150    O   1     1      -2.200  -2.608  40.059  0.00  0.00             0
ATOM    151    O   1     1      -3.407  -0.261  40.214  0.00  0.00             0
ATOM    152    O   1     1      -0.847   3.915  40.515  0.00  0.00             0
ATOM    153    O   1     1      -3.402   4.062  40.234  0.00  0.00             0
ATOM    154    O   1     1      -0.858  -0.324  40.143  0.00  0.00             0
ATOM    155    O   1     1      -4.760   6.266  42.369  0.00  0.00             0
ATOM    156    O   1     1      -2.128   1.680  42.266  0.00  0.00             0
ATOM    157    O   1     1     -10.949  -1.290  44.424  0.00  0.00             0
ATOM    158    O   1     1      -3.070   3.338  44.502  0.00  0.00             0
ATOM    159    O   1     1      -5.414   1.647  44.394  0.00  0.00             0
ATOM    160    O   1     1      -2.878   6.171  44.680  0.00  0.00             0
ATOM    161    O   1     1      -5.469   4.947  44.529  0.00  0.00             0
ATOM    162    O   1     1      -2.928   0.393  44.359  0.00  0.00             0
ATOM    163    H   1     1      -4.121  -2.067  42.052  0.00  0.00             0
ATOM    164    H   1     1      -1.979   2.312  41.477  0.00  0.00             0
ATOM    165    H   1     1      -4.800  -1.510  44.417  0.00  0.00             0
ATOM    166    H   1     1      -2.022   3.093  44.764  0.00  0.00             0
ATOM    167    H   1     1      -6.114   1.832  45.047  0.00  0.00             0
ATOM    168    H   1     1      -2.920  -3.458  45.256  0.00  0.00             0
ATOM    169    H   1     1      -3.360  -0.466  44.751  0.00  0.00             0
ATOM    170    H   1     1      -5.628   4.615  45.527  0.00  0.00             0
ATOM    171   Al   1     1      -5.686   1.534  50.871  0.00  0.00             0
ATOM    172   Al   1     1      -3.083   6.166  50.822  0.00  0.00             0
ATOM    173   Al   1     1      -3.122  -0.126  50.614  0.00  0.00             0
ATOM    174   Al   1     1      -5.741   4.598  50.794  0.00  0.00             0
ATOM    175   Si   1     1      -1.315   0.283  47.966  0.00  0.00             0
ATOM    176   Si   1     1      -4.084   4.742  48.003  0.00  0.00             0
ATOM    177   Si   1     1      -3.807  -1.449  47.792  0.00  0.00             0
ATOM    178   Si   1     1      -6.539   3.135  48.049  0.00  0.00             0
ATOM    179    O   1     1      -6.579   0.163  49.627  0.00  0.00             0
ATOM    180    O   1     1      -4.164   4.978  49.625  0.00  0.00             0
ATOM    181    O   1     1      -6.330   3.007  49.766  0.00  0.00             0
ATOM    182    O   1     1      -3.674  -1.473  49.524  0.00  0.00             0
ATOM    183    O   1     1      -6.274   1.694  47.505  0.00  0.00             0
ATOM    184    O   1     1      -3.704  -2.849  47.146  0.00  0.00             0
ATOM    185    O   1     1      -5.131  -0.657  47.520  0.00  0.00             0
ATOM    186    O   1     1      -2.749   3.904  47.937  0.00  0.00             0
ATOM    187    O   1     1      -5.328   4.001  47.549  0.00  0.00             0
ATOM    188    O   1     1      -2.587  -0.528  47.470  0.00  0.00             0
ATOM    189    O   1     1      -6.646   5.894  49.848  0.00  0.00             0
ATOM    190    O   1     1      -3.914   1.389  49.741  0.00  0.00             0
ATOM    191    O   1     1     -12.624  -1.298  51.735  0.00  0.00             0
ATOM    192    O   1     1      -5.166   3.072  52.000  0.00  0.00             0
ATOM    193    O   1     1      -7.380   1.309  51.971  0.00  0.00             0
ATOM    194    O   1     1      -4.842   5.806  51.991  0.00  0.00             0
ATOM    195    O   1     1      -7.385   4.689  51.894  0.00  0.00             0
ATOM    196    O   1     1      -4.830   0.224  51.906  0.00  0.00             0
ATOM    197    H   1     1      -6.369  -1.955  49.448  0.00  0.00             0
ATOM    198    H   1     1      -3.514   2.189  49.393  0.00  0.00             0
ATOM    199    H   1     1      -7.418  -1.477  52.824  0.00  0.00             0
ATOM    200    H   1     1      -4.735   2.609  52.805  0.00  0.00             0
ATOM    201    H   1     1      -7.972   1.965  52.095  0.00  0.00             0
ATOM    202    H   1     1      -5.309  -2.382  51.991  0.00  0.00             0
ATOM    203    H   1     1      -4.643  -0.614  52.109  0.00  0.00             0
ATOM    204    H   1     1      -7.556   4.095  52.652  0.00  0.00             0
ATOM    205   Al   1     1      -3.701  10.801  43.388  0.00  0.00             0
ATOM    206   Al   1     1      -1.366  15.263  43.208  0.00  0.00             0
ATOM    207   Al   1     1      -1.318   9.125  43.564  0.00  0.00             0
ATOM    208   Al   1     1      -3.956  13.740  43.381  0.00  0.00             0
ATOM    209   Si   1     1       0.538   9.397  40.639  0.00  0.00             0
ATOM    210   Si   1     1      -1.995  13.808  40.522  0.00  0.00             0
ATOM    211   Si   1     1      -2.051   7.819  40.767  0.00  0.00             0
ATOM    212   Si   1     1      -4.534  12.321  40.480  0.00  0.00             0
ATOM    213    O   1     1      -4.731   9.487  42.258  0.00  0.00             0
ATOM    214    O   1     1      -2.192  13.958  42.141  0.00  0.00             0
ATOM    215    O   1     1      -4.329  12.317  42.122  0.00  0.00             0
ATOM    216    O   1     1      -1.803   7.727  42.401  0.00  0.00             0
ATOM    217    O   1     1      -4.549  10.841  40.158  0.00  0.00             0
ATOM    218    O   1     1      -1.981   6.280  40.269  0.00  0.00             0
ATOM    219    O   1     1      -3.354   8.484  40.403  0.00  0.00             0
ATOM    220    O   1     1      -0.671  13.077  40.329  0.00  0.00             0
ATOM    221    O   1     1      -3.158  12.931  40.055  0.00  0.00             0
ATOM    222    O   1     1      -0.684   8.637  40.249  0.00  0.00             0
ATOM    223    O   1     1      -4.718  15.054  42.265  0.00  0.00             0
ATOM    224    O   1     1      -2.164  10.573  42.280  0.00  0.00             0
ATOM    225    O   1     1     -10.806   7.658  44.672  0.00  0.00             0
ATOM    226    O   1     1      -2.942  12.172  44.368  0.00  0.00             0
ATOM    227    O   1     1      -5.405  10.704  44.483  0.00  0.00             0
ATOM    228    O   1     1      -2.923  14.963  44.461  0.00  0.00             0
ATOM    229    O   1     1      -5.373  13.815  44.487  0.00  0.00             0
ATOM    230    O   1     1      -2.872   9.358  44.524  0.00  0.00             0
ATOM    231    H   1     1      -4.364   7.197  42.177  0.00  0.00             0
ATOM    232    H   1     1      -1.947  11.230  41.689  0.00  0.00             0
ATOM    233    H   1     1      -4.728   7.665  45.026  0.00  0.00             0
ATOM    234    H   1     1      -2.108  12.730  44.200  0.00  0.00             0
ATOM    235    H   1     1      -5.542  10.881  45.515  0.00  0.00             0
ATOM    236    H   1     1      -3.022   6.146  45.577  0.00  0.00             0
ATOM    237    H   1     1      -3.144   8.791  45.367  0.00  0.00             0
ATOM    238    H   1     1      -5.668  13.389  45.145  0.00  0.00             0
ATOM    239   Al   1     1      -5.646  10.403  50.503  0.00  0.00             0
ATOM    240   Al   1     1      -3.051  15.015  50.625  0.00  0.00             0
ATOM    241   Al   1     1      -3.083   9.122  50.718  0.00  0.00             0
ATOM    242   Al   1     1      -5.712  13.514  50.633  0.00  0.00             0
ATOM    243   Si   1     1      -1.329   9.087  47.952  0.00  0.00             0
ATOM    244   Si   1     1      -3.854  13.608  47.757  0.00  0.00             0
ATOM    245   Si   1     1      -3.855   7.651  47.954  0.00  0.00             0
ATOM    246   Si   1     1      -6.459  12.203  47.859  0.00  0.00             0
ATOM    247    O   1     1      -6.603   9.279  49.455  0.00  0.00             0
ATOM    248    O   1     1      -4.065  13.765  49.393  0.00  0.00             0
ATOM    249    O   1     1      -6.207  11.960  49.516  0.00  0.00             0
ATOM    250    O   1     1      -3.808   7.565  49.548  0.00  0.00             0
ATOM    251    O   1     1      -6.435  10.723  47.265  0.00  0.00             0
ATOM    252    O   1     1      -3.909   6.208  47.377  0.00  0.00             0
ATOM    253    O   1     1      -5.235   8.380  47.554  0.00  0.00             0
ATOM    254    O   1     1      -2.639  12.637  47.594  0.00  0.00             0
ATOM    255    O   1     1      -5.235  13.028  47.323  0.00  0.00             0
ATOM    256    O   1     1      -2.649   8.430  47.425  0.00  0.00             0
ATOM    257    O   1     1      -6.547  14.951  49.674  0.00  0.00             0
ATOM    258    O   1     1      -3.987  10.457  49.612  0.00  0.00             0
ATOM    259    O   1     1     -12.983   7.552  52.003  0.00  0.00             0
ATOM    260    O   1     1      -5.075  12.129  51.757  0.00  0.00             0
ATOM    261    O   1     1      -7.332  10.430  51.699  0.00  0.00             0
ATOM    262    O   1     1      -4.676  14.853  51.698  0.00  0.00             0
ATOM    263    O   1     1      -7.377  13.543  51.490  0.00  0.00             0
ATOM    264    O   1     1      -4.858   9.222  51.750  0.00  0.00             0
ATOM    265    H   1     1      -6.243   6.658  49.525  0.00  0.00             0
ATOM    266    H   1     1      -3.396  11.215  49.550  0.00  0.00             0
ATOM    267    H   1     1      -6.874   7.584  52.693  0.00  0.00             0
ATOM    268    H   1     1      -4.783  12.118  52.711  0.00  0.00             0
ATOM    269    H   1     1      -7.579  11.196  52.295  0.00  0.00             0
ATOM    270    H   1     1      -4.468   6.287  52.654  0.00  0.00             0
ATOM    271    H   1     1      -5.235   8.633  52.389  0.00  0.00             0
ATOM    272    H   1     1      -8.089  12.783  51.227  0.00  0.00             0
ATOM    273    O   1     1      -9.293   0.736  31.724  0.00  0.00             0
ATOM    274    H   1     1      -9.136   0.037  31.063  0.00  0.00             0
ATOM    275    H   1     1       1.631   1.544  31.592  0.00  0.00             0
ATOM    276    O   1     1      -7.496   2.928  31.141  0.00  0.00             0
ATOM    277    H   1     1      -6.516   3.129  31.272  0.00  0.00             0
ATOM    278    H   1     1       2.498   3.486  31.902  0.00  0.00             0
ATOM    279    O   1     1       4.956   6.845  30.156  0.00  0.00             0
ATOM    280    H   1     1      -4.695   7.059  29.592  0.00  0.00             0
ATOM    281    H   1     1       4.909   7.460  30.773  0.00  0.00             0
ATOM    282    O   1     1      -2.917   9.765  28.402  0.00  0.00             0
ATOM    283    H   1     1      -2.870   8.678  28.617  0.00  0.00             0
ATOM    284    H   1     1       8.200  10.121  28.720  0.00  0.00             0
ATOM    285    O   1     1      -5.651  10.273  29.748  0.00  0.00             0
ATOM    286    H   1     1      -4.984  10.095  29.275  0.00  0.00             0
ATOM    287    H   1     1       4.987  10.833  30.395  0.00  0.00             0
ATOM    288    O   1     1     -11.805  18.040  31.756  0.00  0.00             0
ATOM    289    H   1     1     -10.830  18.104  32.016  0.00  0.00             0
ATOM    290    H   1     1      -1.784  18.787  31.375  0.00  0.00             0
ATOM    291    O   1     1      -4.486   0.596  30.494  0.00  0.00             0
ATOM    292    H   1     1      -3.932   1.124  29.762  0.00  0.00             0
ATOM    293    H   1     1      -4.164   1.109  31.241  0.00  0.00             0
ATOM    294    O   1     1      -4.889   4.346  30.880  0.00  0.00             0
ATOM    295    H   1     1      -4.523   3.953  30.076  0.00  0.00             0
ATOM    296    H   1     1      -4.982   5.287  30.600  0.00  0.00             0
ATOM    297    O   1     1      -2.972   6.888  28.442  0.00  0.00             0
ATOM    298    H   1     1      -2.797   7.087  27.507  0.00  0.00             0
ATOM    299    H   1     1      -2.373   6.258  28.846  0.00  0.00             0
ATOM    300    O   1     1      -0.275  11.445  29.599  0.00  0.00             0
ATOM    301    H   1     1       0.253  11.136  28.836  0.00  0.00             0
ATOM    302    H   1     1      -0.548  12.374  29.512  0.00  0.00             0
ATOM    303    O   1     1      -3.817  14.188  28.125  0.00  0.00             0
ATOM    304    H   1     1      -4.527  14.696  27.644  0.00  0.00             0
ATOM    305    H   1     1      -4.000  13.942  29.156  0.00  0.00             0
ATOM    306    O   1     1      -5.921  16.023  31.700  0.00  0.00             0
ATOM    307    H   1     1      -5.720  16.847  31.248  0.00  0.00             0
ATOM    308    H   1     1      -5.688  16.101  32.527  0.00  0.00             0
ATOM    309    O   1     1       0.201   3.926  30.161  0.00  0.00             0
ATOM    310    H   1     1      -0.166   3.389  29.504  0.00  0.00             0
ATOM    311    H   1     1       0.909   3.365  30.318  0.00  0.00             0
ATOM    312    O   1     1       3.629   4.482  26.555  0.00  0.00             0
ATOM    313    H   1     1       2.822   5.000  25.907  0.00  0.00             0
ATOM    314    H   1     1       3.640   4.999  27.317  0.00  0.00             0
ATOM    315    O   1     1      -0.440   6.569  29.696  0.00  0.00             0
ATOM    316    H   1     1      -0.180   5.756  29.981  0.00  0.00             0
ATOM    317    H   1     1      -0.371   7.001  30.619  0.00  0.00             0
ATOM    318    O   1     1       1.268  11.084  27.455  0.00  0.00             0
ATOM    319    H   1     1       0.427  10.733  26.878  0.00  0.00             0
ATOM    320    H   1     1       1.802  10.376  27.443  0.00  0.00             0
ATOM    321    O   1     1       1.972  11.428  31.137  0.00  0.00             0
ATOM    322    H   1     1       2.070  10.563  30.755  0.00  0.00             0
ATOM    323    H   1     1       1.170  11.560  30.632  0.00  0.00             0
ATOM    324    O   1     1      -1.678  15.067  31.689  0.00  0.00             0
ATOM    325    H   1     1      -1.443  15.852  31.330  0.00  0.00             0
ATOM    326    H   1     1      -2.715  14.831  31.450  0.00  0.00             0
ATOM    327    O   1     1      -9.367  17.318  34.388  0.00  0.00             0
ATOM    328    H   1     1      -9.492  17.640  33.522  0.00  0.00             0
ATOM    329    H   1     1       0.275  -0.070  34.879  0.00  0.00             0
ATOM    330    O   1     1      -8.438   4.414  33.333  0.00  0.00             0
ATOM    331    H   1     1      -7.800   4.663  34.041  0.00  0.00             0
ATOM    332    H   1     1       2.115   5.009  32.697  0.00  0.00             0
ATOM    333    O   1     1       2.481   6.269  31.491  0.00  0.00             0
ATOM    334    H   1     1      -7.431   6.282  30.541  0.00  0.00             0
ATOM    335    H   1     1       3.187   6.407  32.166  0.00  0.00             0
ATOM    336    O   1     1      -9.761  11.835  33.356  0.00  0.00             0
ATOM    337    H   1     1      -9.070  11.703  32.656  0.00  0.00             0
ATOM    338    H   1     1       0.497  12.768  33.353  0.00  0.00             0
ATOM    339    O   1     1       3.000  11.893  35.209  0.00  0.00             0
ATOM    340    H   1     1      -6.282  12.224  35.199  0.00  0.00             0
ATOM    341    H   1     1       2.747  12.543  34.585  0.00  0.00             0
ATOM    342    O   1     1     -10.392  14.687  33.790  0.00  0.00             0
ATOM    343    H   1     1     -10.995  14.844  33.110  0.00  0.00             0
ATOM    344    H   1     1       0.595  15.421  33.965  0.00  0.00             0
ATOM    345    O   1     1      -5.814  19.617  34.335  0.00  0.00             0
ATOM    346    H   1     1      -5.126  19.690  34.966  0.00  0.00             0
ATOM    347    H   1     1      -5.419   1.977  33.531  0.00  0.00             0
ATOM    348    O   1     1      -3.886   2.388  32.404  0.00  0.00             0
ATOM    349    H   1     1      -3.156   2.866  32.849  0.00  0.00             0
ATOM    350    H   1     1      -4.463   3.048  32.016  0.00  0.00             0
ATOM    351    O   1     1      -5.887   6.892  33.334  0.00  0.00             0
ATOM    352    H   1     1      -4.965   6.472  33.161  0.00  0.00             0
ATOM    353    H   1     1      -5.814   7.802  33.628  0.00  0.00             0
ATOM    354    O   1     1      -5.659   9.683  34.088  0.00  0.00             0
ATOM    355    H   1     1      -4.848   9.973  34.594  0.00  0.00             0
ATOM    356    H   1     1      -6.566  10.000  34.434  0.00  0.00             0
ATOM    357    O   1     1      -4.208  11.482  32.335  0.00  0.00             0
ATOM    358    H   1     1      -4.980  10.997  32.757  0.00  0.00             0
ATOM    359    H   1     1      -3.428  11.116  32.588  0.00  0.00             0
ATOM    360    O   1     1      -6.249  16.868  34.286  0.00  0.00             0
ATOM    361    H   1     1      -5.979  17.761  34.184  0.00  0.00             0
ATOM    362    H   1     1      -7.305  16.882  34.290  0.00  0.00             0
ATOM    363    O   1     1      -2.539  17.710  34.252  0.00  0.00             0
ATOM    364    H   1     1      -2.176  16.914  34.576  0.00  0.00             0
ATOM    365    H   1     1      -2.277  -0.396  33.342  0.00  0.00             0
ATOM    366    O   1     1      -0.972   3.830  32.785  0.00  0.00             0
ATOM    367    H   1     1      -0.266   3.892  32.126  0.00  0.00             0
ATOM    368    H   1     1      -0.344   3.792  33.455  0.00  0.00             0
ATOM    369    O   1     1      -3.157   6.127  32.762  0.00  0.00             0
ATOM    370    H   1     1      -2.699   5.305  32.986  0.00  0.00             0
ATOM    371    H   1     1      -2.553   6.728  32.486  0.00  0.00             0
ATOM    372    O   1     1      -1.115   7.840  32.218  0.00  0.00             0
ATOM    373    H   1     1      -0.597   7.425  32.908  0.00  0.00             0
ATOM    374    H   1     1      -1.330   8.792  32.432  0.00  0.00             0
ATOM    375    O   1     1      -2.084  10.387  33.276  0.00  0.00             0
ATOM    376    H   1     1      -1.391  11.046  33.520  0.00  0.00             0
ATOM    377    H   1     1      -2.256  10.024  34.315  0.00  0.00             0
ATOM    378    O   1     1      -4.254  13.830  30.654  0.00  0.00             0
ATOM    379    H   1     1      -4.292  13.003  31.141  0.00  0.00             0
ATOM    380    H   1     1      -4.969  14.228  30.752  0.00  0.00             0
ATOM    381    O   1     1     -10.545  -0.265  37.444  0.00  0.00             0
ATOM    382    H   1     1      -9.559  -0.064  37.504  0.00  0.00             0
ATOM    383    H   1     1      -0.544  -0.356  38.321  0.00  0.00             0
ATOM    384    O   1     1     -10.559   1.804  35.595  0.00  0.00             0
ATOM    385    H   1     1     -10.727   1.275  36.347  0.00  0.00             0
ATOM    386    H   1     1       0.562   2.280  35.722  0.00  0.00             0
ATOM    387    O   1     1       0.075   6.414  34.770  0.00  0.00             0
ATOM    388    H   1     1      -9.522   5.888  34.363  0.00  0.00             0
ATOM    389    H   1     1       0.513   7.317  35.042  0.00  0.00             0
ATOM    390    O   1     1      -9.236   9.322  34.799  0.00  0.00             0
ATOM    391    H   1     1      -9.322  10.100  34.406  0.00  0.00             0
ATOM    392    H   1     1       1.293   9.637  35.703  0.00  0.00             0
ATOM    393    O   1     1      -9.145  11.013  37.304  0.00  0.00             0
ATOM    394    H   1     1      -8.478  11.452  36.772  0.00  0.00             0
ATOM    395    H   1     1       1.279  10.953  38.327  0.00  0.00             0
ATOM    396    O   1     1     -11.660  15.665  35.922  0.00  0.00             0
ATOM    397    H   1     1     -10.967  15.392  35.198  0.00  0.00             0
ATOM    398    H   1     1      -0.819  16.325  36.569  0.00  0.00             0
ATOM    399    O   1     1      -8.018   0.618  37.580  0.00  0.00             0
ATOM    400    H   1     1      -7.143   0.033  37.290  0.00  0.00             0
ATOM    401    H   1     1      -7.780   1.410  37.024  0.00  0.00             0
ATOM    402    O   1     1      -7.767   2.991  35.878  0.00  0.00             0
ATOM    403    H   1     1      -7.401   2.628  35.073  0.00  0.00             0
ATOM    404    H   1     1      -7.182   3.661  35.941  0.00  0.00             0
ATOM    405    O   1     1      -6.320   5.505  35.714  0.00  0.00             0
ATOM    406    H   1     1      -6.354   6.009  34.860  0.00  0.00             0
ATOM    407    H   1     1      -5.733   5.982  36.274  0.00  0.00             0
ATOM    408    O   1     1      -4.718   6.687  37.997  0.00  0.00             0
ATOM    409    H   1     1      -4.619   7.645  38.257  0.00  0.00             0
ATOM    410    H   1     1      -3.970   6.523  37.755  0.00  0.00             0
ATOM    411    O   1     1      -4.960  13.012  34.888  0.00  0.00             0
ATOM    412    H   1     1      -4.670  12.665  34.093  0.00  0.00             0
ATOM    413    H   1     1      -4.171  13.221  35.443  0.00  0.00             0
ATOM    414    O   1     1      -5.340  16.885  36.898  0.00  0.00             0
ATOM    415    H   1     1      -5.635  16.476  35.993  0.00  0.00             0
ATOM    416    H   1     1      -4.467  17.528  36.622  0.00  0.00             0
ATOM    417    O   1     1      -3.785   1.098  36.462  0.00  0.00             0
ATOM    418    H   1     1      -3.354   0.663  35.663  0.00  0.00             0
ATOM    419    H   1     1      -3.488   1.957  36.523  0.00  0.00             0
ATOM    420    O   1     1      -2.641   3.564  35.385  0.00  0.00             0
ATOM    421    H   1     1      -1.783   3.083  35.186  0.00  0.00             0
ATOM    422    H   1     1      -2.423   4.240  36.080  0.00  0.00             0
ATOM    423    O   1     1      -2.407   6.391  36.182  0.00  0.00             0
ATOM    424    H   1     1      -1.531   6.537  35.905  0.00  0.00             0
ATOM    425    H   1     1      -2.874   6.244  35.376  0.00  0.00             0
ATOM    426    O   1     1      -3.313   9.735  35.707  0.00  0.00             0
ATOM    427    H   1     1      -2.998   8.860  35.920  0.00  0.00             0
ATOM    428    H   1     1      -2.781  10.412  36.084  0.00  0.00             0
ATOM    429    O   1     1      -1.715  11.579  36.921  0.00  0.00             0
ATOM    430    H   1     1      -0.748  11.755  36.913  0.00  0.00             0
ATOM    431    H   1     1      -2.112  12.467  37.198  0.00  0.00             0
ATOM    432    O   1     1      -3.441  14.118  36.850  0.00  0.00             0
ATOM    433    H   1     1      -2.815  14.915  36.956  0.00  0.00             0
ATOM    434    H   1     1      -4.167  14.733  37.041  0.00  0.00             0
ATOM    435    O   1     1      -4.465   2.645  15.336  0.00  0.00             0
ATOM    436    H   1     1      -3.758   3.290  15.515  0.00  0.00             0
ATOM    437    H   1     1       5.131   3.158  15.811  0.00  0.00             0
ATOM    438    O   1     1      -5.098   4.788  13.695  0.00  0.00             0
ATOM    439    H   1     1      -4.820   3.806  13.790  0.00  0.00             0
ATOM    440    H   1     1       6.003   5.269  14.038  0.00  0.00             0
ATOM    441    O   1     1       7.064   6.742  17.200  0.00  0.00             0
ATOM    442    H   1     1      -3.435   5.800  17.738  0.00  0.00             0
ATOM    443    H   1     1       7.997   6.757  17.460  0.00  0.00             0
ATOM    444    O   1     1      -2.886  10.128  14.577  0.00  0.00             0
ATOM    445    H   1     1      -2.184   9.376  14.427  0.00  0.00             0
ATOM    446    H   1     1       7.800  10.828  13.953  0.00  0.00             0
ATOM    447    O   1     1       4.902  15.596  14.875  0.00  0.00             0
ATOM    448    H   1     1      -4.530  15.315  14.900  0.00  0.00             0
ATOM    449    H   1     1       5.022  16.585  15.187  0.00  0.00             0
ATOM    450    O   1     1      -4.445  18.134  16.161  0.00  0.00             0
ATOM    451    H   1     1      -3.754  17.787  16.703  0.00  0.00             0
ATOM    452    H   1     1       6.161  18.904  15.661  0.00  0.00             0
ATOM    453    O   1     1      -1.968   3.777  16.156  0.00  0.00             0
ATOM    454    H   1     1      -1.108   3.469  16.143  0.00  0.00             0
ATOM    455    H   1     1      -1.999   4.580  15.561  0.00  0.00             0
ATOM    456    O   1     1      -2.757   5.884  14.734  0.00  0.00             0
ATOM    457    H   1     1      -3.184   6.286  15.636  0.00  0.00             0
ATOM    458    H   1     1      -2.158   6.596  14.551  0.00  0.00             0
ATOM    459    O   1     1       2.183   6.713  16.803  0.00  0.00             0
ATOM    460    H   1     1       2.440   7.477  16.473  0.00  0.00             0
ATOM    461    H   1     1       2.493   6.026  16.249  0.00  0.00             0
ATOM    462    O   1     1      -0.520   7.561  14.177  0.00  0.00             0
ATOM    463    H   1     1       0.056   8.207  13.926  0.00  0.00             0
ATOM    464    H   1     1      -0.024   6.985  14.650  0.00  0.00             0
ATOM    465    O   1     1      -2.853  14.342  14.543  0.00  0.00             0
ATOM    466    H   1     1      -2.358  13.928  13.753  0.00  0.00             0
ATOM    467    H   1     1      -2.718  15.204  14.185  0.00  0.00             0
ATOM    468    O   1     1      -0.923  16.459  14.914  0.00  0.00             0
ATOM    469    H   1     1      -0.182  16.927  14.637  0.00  0.00             0
ATOM    470    H   1     1      -0.386  16.103  15.483  0.00  0.00             0
ATOM    471    O   1     1       0.575   0.820  17.689  0.00  0.00             0
ATOM    472    H   1     1       0.743   1.180  16.773  0.00  0.00             0
ATOM    473    H   1     1       0.836   1.654  18.232  0.00  0.00             0
ATOM    474    O   1     1       2.380   4.697  14.538  0.00  0.00             0
ATOM    475    H   1     1       3.185   4.557  14.188  0.00  0.00             0
ATOM    476    H   1     1       1.743   4.962  13.835  0.00  0.00             0
ATOM    477    O   1     1       1.851   8.656  13.617  0.00  0.00             0
ATOM    478    H   1     1       2.626   8.356  13.195  0.00  0.00             0
ATOM    479    H   1     1       2.059   9.101  14.307  0.00  0.00             0
ATOM    480    O   1     1      -0.989  11.991  13.494  0.00  0.00             0
ATOM    481    H   1     1      -0.334  12.066  14.227  0.00  0.00             0
ATOM    482    H   1     1      -0.443  11.718  12.878  0.00  0.00             0
ATOM    483    O   1     1       2.984  13.833  15.521  0.00  0.00             0
ATOM    484    H   1     1       3.513  14.426  15.117  0.00  0.00             0
ATOM    485    H   1     1       2.449  14.442  16.029  0.00  0.00             0
ATOM    486    O   1     1       1.433  17.846  13.679  0.00  0.00             0
ATOM    487    H   1     1       2.205  17.313  13.723  0.00  0.00             0
ATOM    488    H   1     1       1.608  18.518  14.330  0.00  0.00             0
ATOM    489    O   1     1      -6.729  20.593  17.517  0.00  0.00             0
ATOM    490    H   1     1      -5.923  20.160  18.028  0.00  0.00             0
ATOM    491    H   1     1       3.345   3.388  18.062  0.00  0.00             0
ATOM    492    O   1     1      -3.944   4.797  19.301  0.00  0.00             0
ATOM    493    H   1     1      -4.757   5.085  19.209  0.00  0.00             0
ATOM    494    H   1     1       6.369   3.942  19.111  0.00  0.00             0
ATOM    495    O   1     1       5.133   8.240  18.294  0.00  0.00             0
ATOM    496    H   1     1      -4.441   7.798  18.151  0.00  0.00             0
ATOM    497    H   1     1       4.972   8.858  17.574  0.00  0.00             0
ATOM    498    O   1     1      -5.109   9.864  16.367  0.00  0.00             0
ATOM    499    H   1     1      -4.354   9.522  15.816  0.00  0.00             0
ATOM    500    H   1     1       5.299  10.587  16.958  0.00  0.00             0
ATOM    501    O   1     1      -5.133  12.542  17.242  0.00  0.00             0
ATOM    502    H   1     1      -5.879  12.785  16.774  0.00  0.00             0
ATOM    503    H   1     1       5.334  13.042  18.187  0.00  0.00             0
ATOM    504    O   1     1      -7.073  17.682  17.357  0.00  0.00             0
ATOM    505    H   1     1      -6.150  18.080  17.005  0.00  0.00             0
ATOM    506    H   1     1       2.867  18.352  17.986  0.00  0.00             0
ATOM    507    O   1     1       1.229  20.449  19.697  0.00  0.00             0
ATOM    508    H   1     1       1.752  20.653  20.620  0.00  0.00             0
ATOM    509    H   1     1       0.688   3.398  19.356  0.00  0.00             0
ATOM    510    O   1     1       0.468   5.273  19.605  0.00  0.00             0
ATOM    511    H   1     1      -0.022   5.466  18.793  0.00  0.00             0
ATOM    512    H   1     1      -0.336   5.301  20.088  0.00  0.00             0
ATOM    513    O   1     1      -0.596   7.093  17.735  0.00  0.00             0
ATOM    514    H   1     1       0.310   7.114  17.346  0.00  0.00             0
ATOM    515    H   1     1      -0.664   8.223  17.971  0.00  0.00             0
ATOM    516    O   1     1      -0.735   9.825  17.724  0.00  0.00             0
ATOM    517    H   1     1       0.311  10.155  17.692  0.00  0.00             0
ATOM    518    H   1     1      -1.148  10.529  17.209  0.00  0.00             0
ATOM    519    O   1     1      -2.661  12.419  16.818  0.00  0.00             0
ATOM    520    H   1     1      -2.646  12.897  16.013  0.00  0.00             0
ATOM    521    H   1     1      -3.584  12.491  16.989  0.00  0.00             0
ATOM    522    O   1     1      -1.909  17.510  17.355  0.00  0.00             0
ATOM    523    H   1     1      -1.729  17.125  16.487  0.00  0.00             0
ATOM    524    H   1     1      -1.177  17.964  17.499  0.00  0.00             0
ATOM    525    O   1     1       4.165  16.416  22.195  0.00  0.00             0
ATOM    526    H   1     1       4.473  16.935  22.911  0.00  0.00             0
ATOM    527    H   1     1       3.013  -1.648  22.381  0.00  0.00             0
ATOM    528    O   1     1       1.686   2.007  15.412  0.00  0.00             0
ATOM    529    H   1     1       1.493   2.880  15.025  0.00  0.00             0
ATOM    530    H   1     1       2.539   2.231  15.818  0.00  0.00             0
ATOM    531    O   1     1       3.601   5.392  18.871  0.00  0.00             0
ATOM    532    H   1     1       3.100   6.018  18.134  0.00  0.00             0
ATOM    533    H   1     1       3.321   5.423  19.809  0.00  0.00             0
ATOM    534    O   1     1       2.656   9.177  16.244  0.00  0.00             0
ATOM    535    H   1     1       3.600   9.482  16.101  0.00  0.00             0
ATOM    536    H   1     1       2.352   9.665  17.114  0.00  0.00             0
ATOM    537    O   1     1       0.615  12.476  15.669  0.00  0.00             0
ATOM    538    H   1     1      -0.072  13.140  15.939  0.00  0.00             0
ATOM    539    H   1     1       1.489  12.961  15.658  0.00  0.00             0
ATOM    540    O   1     1       1.243  15.431  17.015  0.00  0.00             0
ATOM    541    H   1     1       1.978  16.217  17.115  0.00  0.00             0
ATOM    542    H   1     1       0.750  15.406  17.842  0.00  0.00             0
ATOM    543    O   1     1      -3.735   0.333  22.846  0.00  0.00             0
ATOM    544    H   1     1      -3.304   1.013  22.387  0.00  0.00             0
ATOM    545    H   1     1       6.456   0.229  23.879  0.00  0.00             0
ATOM    546    O   1     1      -5.962   6.402  23.184  0.00  0.00             0
ATOM    547    H   1     1      -6.796   6.107  22.885  0.00  0.00             0
ATOM    548    H   1     1       4.886   6.917  22.533  0.00  0.00             0
ATOM    549    O   1     1       5.655   7.899  21.201  0.00  0.00             0
ATOM    550    H   1     1      -4.486   8.220  20.373  0.00  0.00             0
ATOM    551    H   1     1       6.067   8.516  21.900  0.00  0.00             0
ATOM    552    O   1     1      -4.190  10.360  22.553  0.00  0.00             0
ATOM    553    H   1     1      -3.697  10.867  22.188  0.00  0.00             0
ATOM    554    H   1     1       5.193  10.958  22.659  0.00  0.00             0
ATOM    555    O   1     1       5.181  14.081  19.588  0.00  0.00             0
ATOM    556    H   1     1      -5.406  15.084  19.357  0.00  0.00             0
ATOM    557    H   1     1       5.524  14.157  20.500  0.00  0.00             0
ATOM    558    O   1     1      -5.470  16.995  19.424  0.00  0.00             0
ATOM    559    H   1     1      -6.183  16.723  18.728  0.00  0.00             0
ATOM    560    H   1     1       4.267  17.191  20.233  0.00  0.00             0
ATOM    561    O   1     1      -4.476   1.744  18.844  0.00  0.00             0
ATOM    562    H   1     1      -3.649   1.515  18.766  0.00  0.00             0
ATOM    563    H   1     1      -4.753   0.822  18.857  0.00  0.00             0
ATOM    564    O   1     1      -1.951   5.393  21.046  0.00  0.00             0
ATOM    565    H   1     1      -2.608   5.190  20.335  0.00  0.00             0
ATOM    566    H   1     1      -1.952   6.283  21.504  0.00  0.00             0
ATOM    567    O   1     1      -1.395   7.982  22.221  0.00  0.00             0
ATOM    568    H   1     1      -1.362   8.490  22.895  0.00  0.00             0
ATOM    569    H   1     1      -0.867   8.370  21.693  0.00  0.00             0
ATOM    570    O   1     1      -0.083   9.673  20.654  0.00  0.00             0
ATOM    571    H   1     1      -0.330   9.561  19.798  0.00  0.00             0
ATOM    572    H   1     1       0.943   9.724  20.711  0.00  0.00             0
ATOM    573    O   1     1      -1.519  13.747  19.342  0.00  0.00             0
ATOM    574    H   1     1      -1.920  13.179  18.498  0.00  0.00             0
ATOM    575    H   1     1      -1.828  14.526  19.268  0.00  0.00             0
ATOM    576    O   1     1      -2.512  16.370  19.738  0.00  0.00             0
ATOM    577    H   1     1      -2.039  16.834  19.118  0.00  0.00             0
ATOM    578    H   1     1      -3.511  16.664  19.812  0.00  0.00             0
ATOM    579    O   1     1       2.472   3.113  22.004  0.00  0.00             0
ATOM    580    H   1     1       3.515   2.755  22.254  0.00  0.00             0
ATOM    581    H   1     1       2.314   4.151  21.816  0.00  0.00             0
ATOM    582    O   1     1       2.208   6.068  21.278  0.00  0.00             0
ATOM    583    H   1     1       1.668   6.643  21.827  0.00  0.00             0
ATOM    584    H   1     1       1.673   5.679  20.558  0.00  0.00             0
ATOM    585    O   1     1       3.056   8.941  20.383  0.00  0.00             0
ATOM    586    H   1     1       3.328   9.111  21.329  0.00  0.00             0
ATOM    587    H   1     1       3.858   8.528  20.193  0.00  0.00             0
ATOM    588    O   1     1       2.092  10.546  18.230  0.00  0.00             0
ATOM    589    H   1     1       2.567   9.967  18.881  0.00  0.00             0
ATOM    590    H   1     1       2.505  11.551  18.594  0.00  0.00             0
ATOM    591    O   1     1       2.834  12.665  19.929  0.00  0.00             0
ATOM    592    H   1     1       3.571  13.115  19.664  0.00  0.00             0
ATOM    593    H   1     1       2.088  13.305  19.980  0.00  0.00             0
ATOM    594    O   1     1       0.899  14.927  19.760  0.00  0.00             0
ATOM    595    H   1     1       0.820  15.836  20.367  0.00  0.00             0
ATOM    596    H   1     1      -0.009  14.405  19.730  0.00  0.00             0
ATOM    597    O   1     1      -6.624  -0.038  25.711  0.00  0.00             0
ATOM    598    H   1     1      -5.676   0.136  25.642  0.00  0.00             0
ATOM    599    H   1     1       3.058   0.535  26.352  0.00  0.00             0
ATOM    600    O   1     1      -7.924   2.143  26.952  0.00  0.00             0
ATOM    601    H   1     1      -7.293   2.863  26.695  0.00  0.00             0
ATOM    602    H   1     1       2.793   1.594  27.809  0.00  0.00             0
ATOM    603    O   1     1       2.605   9.387  23.406  0.00  0.00             0
ATOM    604    H   1     1      -6.864   9.022  23.972  0.00  0.00             0
ATOM    605    H   1     1       2.908  10.358  23.174  0.00  0.00             0
ATOM    606    O   1     1      -4.877  13.850  24.880  0.00  0.00             0
ATOM    607    H   1     1      -4.314  13.269  25.431  0.00  0.00             0
ATOM    608    H   1     1       5.491  13.541  23.900  0.00  0.00             0
ATOM    609    O   1     1       6.034  14.247  21.978  0.00  0.00             0
ATOM    610    H   1     1      -4.931  15.039  21.993  0.00  0.00             0
ATOM    611    H   1     1       6.869  14.677  22.295  0.00  0.00             0
ATOM    612    O   1     1      -8.993  16.524  25.638  0.00  0.00             0
ATOM    613    H   1     1      -8.753  15.657  25.635  0.00  0.00             0
ATOM    614    H   1     1       2.377  16.816  25.704  0.00  0.00             0
ATOM    615    O   1     1      -2.523   3.006  22.326  0.00  0.00             0
ATOM    616    H   1     1      -1.886   2.667  23.103  0.00  0.00             0
ATOM    617    H   1     1      -2.230   3.781  21.784  0.00  0.00             0
ATOM    618    O   1     1      -3.618   4.958  24.002  0.00  0.00             0
ATOM    619    H   1     1      -3.031   4.585  23.271  0.00  0.00             0
ATOM    620    H   1     1      -4.615   4.936  23.860  0.00  0.00             0
ATOM    621    O   1     1      -5.491   9.169  25.338  0.00  0.00             0
ATOM    622    H   1     1      -4.993   9.921  25.587  0.00  0.00             0
ATOM    623    H   1     1      -4.796   8.552  25.171  0.00  0.00             0
ATOM    624    O   1     1      -1.749  11.723  21.386  0.00  0.00             0
ATOM    625    H   1     1      -1.687  12.410  20.730  0.00  0.00             0
ATOM    626    H   1     1      -0.971  11.229  20.934  0.00  0.00             0
ATOM    627    O   1     1      -1.985  15.954  22.549  0.00  0.00             0
ATOM    628    H   1     1      -2.715  16.675  22.748  0.00  0.00             0
ATOM    629    H   1     1      -1.660  16.060  21.583  0.00  0.00             0
ATOM    630    O   1     1       0.776  18.458  21.336  0.00  0.00             0
ATOM    631    H   1     1       0.792  19.146  20.750  0.00  0.00             0
ATOM    632    H   1     1       0.225  18.756  22.091  0.00  0.00             0
ATOM    633    O   1     1       0.002   2.501  23.322  0.00  0.00             0
ATOM    634    H   1     1       0.754   2.823  23.060  0.00  0.00             0
ATOM    635    H   1     1      -0.109   3.089  24.103  0.00  0.00             0
ATOM    636    O   1     1      -0.060   3.179  25.873  0.00  0.00             0
ATOM    637    H   1     1       0.659   2.583  26.259  0.00  0.00             0
ATOM    638    H   1     1       0.510   4.133  26.071  0.00  0.00             0
ATOM    639    O   1     1       0.972   7.375  23.476  0.00  0.00             0
ATOM    640    H   1     1       1.701   8.319  23.380  0.00  0.00             0
ATOM    641    H   1     1       0.044   7.712  23.086  0.00  0.00             0
ATOM    642    O   1     1       3.872  11.796  22.371  0.00  0.00             0
ATOM    643    H   1     1       3.520  12.119  21.593  0.00  0.00             0
ATOM    644    H   1     1       3.575  12.269  23.233  0.00  0.00             0
ATOM    645    O   1     1       1.893  12.978  23.558  0.00  0.00             0
ATOM    646    H   1     1       1.764  13.218  24.342  0.00  0.00             0
ATOM    647    H   1     1       1.551  13.615  22.995  0.00  0.00             0
ATOM    648    O   1     1       1.556  15.923  22.717  0.00  0.00             0
ATOM    649    H   1     1       1.407  15.760  23.568  0.00  0.00             0
ATOM    650    H   1     1       1.133  16.668  22.421  0.00  0.00             0
ATOM    651    O   1     1      -8.396  16.681  30.062  0.00  0.00             0
ATOM    652    H   1     1      -8.003  15.944  30.506  0.00  0.00             0
ATOM    653    H   1     1       2.899  -0.865  29.948  0.00  0.00             0
ATOM    654    O   1     1      -6.928   1.002  29.382  0.00  0.00             0
ATOM    655    H   1     1      -6.021   0.895  29.700  0.00  0.00             0
ATOM    656    H   1     1       3.141   1.656  30.088  0.00  0.00             0
ATOM    657    O   1     1       3.011   9.146  27.428  0.00  0.00             0
ATOM    658    H   1     1      -6.664   8.688  26.824  0.00  0.00             0
ATOM    659    H   1     1       3.668   9.627  27.901  0.00  0.00             0
ATOM    660    O   1     1      -4.498  11.788  26.829  0.00  0.00             0
ATOM    661    H   1     1      -4.295  12.608  27.289  0.00  0.00             0
ATOM    662    H   1     1       6.355  11.135  27.410  0.00  0.00             0
ATOM    663    O   1     1       1.777  13.846  26.303  0.00  0.00             0
ATOM    664    H   1     1      -7.558  13.804  26.414  0.00  0.00             0
ATOM    665    H   1     1       1.548  13.164  26.786  0.00  0.00             0
ATOM    666    O   1     1     -10.180  17.506  28.115  0.00  0.00             0
ATOM    667    H   1     1      -9.877  17.588  27.196  0.00  0.00             0
ATOM    668    H   1     1       0.683  17.105  28.738  0.00  0.00             0
ATOM    669    O   1     1      -3.675  20.519  28.812  0.00  0.00             0
ATOM    670    H   1     1      -2.791  20.598  28.695  0.00  0.00             0
ATOM    671    H   1     1      -3.953   3.050  27.767  0.00  0.00             0
ATOM    672    O   1     1      -4.219   3.468  26.179  0.00  0.00             0
ATOM    673    H   1     1      -5.080   3.996  26.294  0.00  0.00             0
ATOM    674    H   1     1      -3.756   3.995  25.611  0.00  0.00             0
ATOM    675    O   1     1      -3.395   7.114  25.580  0.00  0.00             0
ATOM    676    H   1     1      -3.378   6.339  24.948  0.00  0.00             0
ATOM    677    H   1     1      -2.799   7.724  25.012  0.00  0.00             0
ATOM    678    O   1     1      -2.255   9.500  24.341  0.00  0.00             0
ATOM    679    H   1     1      -1.520  10.126  24.324  0.00  0.00             0
ATOM    680    H   1     1      -2.791  10.021  23.848  0.00  0.00             0
ATOM    681    O   1     1      -6.135  15.242  26.963  0.00  0.00             0
ATOM    682    H   1     1      -5.920  15.005  26.066  0.00  0.00             0
ATOM    683    H   1     1      -6.448  16.173  26.924  0.00  0.00             0
ATOM    684    O   1     1      -3.790  18.357  25.644  0.00  0.00             0
ATOM    685    H   1     1      -3.171  17.838  26.131  0.00  0.00             0
ATOM    686    H   1     1      -3.558  19.296  25.914  0.00  0.00             0
ATOM    687    O   1     1      -1.045  19.893  28.342  0.00  0.00             0
ATOM    688    H   1     1      -0.560  18.985  28.323  0.00  0.00             0
ATOM    689    H   1     1      -1.023   2.148  27.383  0.00  0.00             0
ATOM    690    O   1     1       1.230   5.496  25.473  0.00  0.00             0
ATOM    691    H   1     1       1.214   6.186  24.828  0.00  0.00             0
ATOM    692    H   1     1       1.477   6.207  26.079  0.00  0.00             0
ATOM    693    O   1     1       1.500   7.011  27.648  0.00  0.00             0
ATOM    694    H   1     1       2.036   7.824  27.610  0.00  0.00             0
ATOM    695    H   1     1       0.819   7.058  28.285  0.00  0.00             0
ATOM    696    O   1     1      -0.165  11.227  24.906  0.00  0.00             0
ATOM    697    H   1     1       0.555  11.346  24.276  0.00  0.00             0
ATOM    698    H   1     1      -0.643  11.988  24.830  0.00  0.00             0
ATOM    699    O   1     1      -1.339  13.813  24.951  0.00  0.00             0
ATOM    700    H   1     1      -1.804  14.421  25.612  0.00  0.00             0
ATOM    701    H   1     1      -1.353  14.201  24.000  0.00  0.00             0
ATOM    702    O   1     1      -2.089  16.053  26.974  0.00  0.00             0
ATOM    703    H   1     1      -1.419  16.144  27.682  0.00  0.00             0
ATOM    704    H   1     1      -2.872  15.385  27.506  0.00  0.00             0
ATOM    705   Al   1     1       5.702  12.822   7.741  0.00  0.00             0
ATOM    706   Al   1     1       3.270   8.552   7.697  0.00  0.00             0
ATOM    707   Al   1     1       3.214  14.554   7.755  0.00  0.00             0
ATOM    708   Al   1     1       5.655   9.968   7.846  0.00  0.00             0
ATOM    709   Si   1     1       1.557  14.355  10.611  0.00  0.00             0
ATOM    710   Si   1     1       3.841   9.754  10.489  0.00  0.00             0
ATOM    711   Si   1     1       4.127  15.886  10.570  0.00  0.00             0
ATOM    712   Si   1     1       6.380  11.351  10.641  0.00  0.00             0
ATOM    713    O   1     1       6.775  14.229   9.048  0.00  0.00             0
ATOM    714    O   1     1       4.016   9.652   8.902  0.00  0.00             0
ATOM    715    O   1     1       6.147  11.384   8.995  0.00  0.00             0
ATOM    716    O   1     1       3.932  15.955   8.934  0.00  0.00             0
ATOM    717    O   1     1       6.430  12.840  11.066  0.00  0.00             0
ATOM    718    O   1     1       4.079  17.393  11.027  0.00  0.00             0
ATOM    719    O   1     1       5.484  15.246  10.902  0.00  0.00             0
ATOM    720    O   1     1       2.776  10.738  10.751  0.00  0.00             0
ATOM    721    O   1     1       5.135  10.435  11.157  0.00  0.00             0
ATOM    722    O   1     1       2.799  15.166  11.072  0.00  0.00             0
ATOM    723    O   1     1       6.534   8.665   8.879  0.00  0.00             0
ATOM    724    O   1     1       4.161  13.312   8.861  0.00  0.00             0
ATOM    725    O   1     1       2.551  15.896   6.878  0.00  0.00             0
ATOM    726    O   1     1       4.818  11.500   6.856  0.00  0.00             0
ATOM    727    O   1     1       7.436  12.914   6.919  0.00  0.00             0
ATOM    728    O   1     1       4.741   8.826   6.587  0.00  0.00             0
ATOM    729    O   1     1       7.204   9.890   6.767  0.00  0.00             0
ATOM    730    O   1     1       5.043  14.376   6.593  0.00  0.00             0
ATOM    731    H   1     1       6.052  17.012   8.574  0.00  0.00             0
ATOM    732    H   1     1       3.904  12.927   9.677  0.00  0.00             0
ATOM    733    H   1     1       6.747  15.693   6.595  0.00  0.00             0
ATOM    734    H   1     1       3.909  11.154   6.861  0.00  0.00             0
ATOM    735    H   1     1       8.001  12.048   7.026  0.00  0.00             0
ATOM    736    H   1     1       5.029  17.352   5.752  0.00  0.00             0
ATOM    737    H   1     1       5.339  14.300   5.715  0.00  0.00             0
ATOM    738    H   1     1       7.310  10.628   6.104  0.00  0.00             0
ATOM    739   Al   1     1       7.489  12.870   0.726  0.00  0.00             0
ATOM    740   Al   1     1       4.915   8.398   0.372  0.00  0.00             0
ATOM    741   Al   1     1       4.925  14.384   0.644  0.00  0.00             0
ATOM    742   Al   1     1       7.497   9.936   0.587  0.00  0.00             0
ATOM    743   Si   1     1       3.167  14.324   3.414  0.00  0.00             0
ATOM    744   Si   1     1       5.740   9.866   3.406  0.00  0.00             0
ATOM    745   Si   1     1       5.801  15.733   3.342  0.00  0.00             0
ATOM    746   Si   1     1       8.279  11.353   3.378  0.00  0.00             0
ATOM    747    O   1     1       8.558  14.224   1.730  0.00  0.00             0
ATOM    748    O   1     1       5.895   9.856   1.754  0.00  0.00             0
ATOM    749    O   1     1       8.247  11.535   1.789  0.00  0.00             0
ATOM    750    O   1     1       5.546  15.816   1.813  0.00  0.00             0
ATOM    751    O   1     1       8.337  12.824   3.802  0.00  0.00             0
ATOM    752    O   1     1       5.721  17.275   3.798  0.00  0.00             0
ATOM    753    O   1     1       7.132  15.075   3.663  0.00  0.00             0
ATOM    754    O   1     1       4.437  10.607   3.765  0.00  0.00             0
ATOM    755    O   1     1       7.066  10.559   3.801  0.00  0.00             0
ATOM    756    O   1     1       4.533  14.966   3.803  0.00  0.00             0
ATOM    757    O   1     1       8.421   8.541   1.719  0.00  0.00             0
ATOM    758    O   1     1       5.891  12.990   1.638  0.00  0.00             0
ATOM    759    O   1     1       4.228  15.909  -0.481  0.00  0.00             0
ATOM    760    O   1     1       6.785  11.443  -0.484  0.00  0.00             0
ATOM    761    O   1     1       9.172  12.990  -0.521  0.00  0.00             0
ATOM    762    O   1     1       6.626   8.494  -0.419  0.00  0.00             0
ATOM    763    O   1     1       9.048   9.830  -0.404  0.00  0.00             0
ATOM    764    O   1     1       6.669  14.356  -0.390  0.00  0.00             0
ATOM    765    H   1     1       7.952  16.653   1.599  0.00  0.00             0
ATOM    766    H   1     1       5.204  12.334   1.852  0.00  0.00             0
ATOM    767    H   1     1       8.761  15.818  -1.280  0.00  0.00             0
ATOM    768    H   1     1       6.985  11.595  -1.459  0.00  0.00             0
ATOM    769    H   1     1       9.212  12.616  -1.501  0.00  0.00             0
ATOM    770    H   1     1       6.800  17.745  -1.485  0.00  0.00             0
ATOM    771    H   1     1       6.812  15.293  -0.445  0.00  0.00             0
ATOM    772    H   1     1       9.722  10.500  -0.564  0.00  0.00             0
ATOM    773   Al   1     1       5.725   4.233   7.677  0.00  0.00             0
ATOM    774   Al   1     1       3.172  -0.399   7.726  0.00  0.00             0
ATOM    775   Al   1     1       3.049   5.576   7.800  0.00  0.00             0
ATOM    776   Al   1     1       5.748   1.203   7.709  0.00  0.00             0
ATOM    777   Si   1     1       1.358   5.336  10.485  0.00  0.00             0
ATOM    778   Si   1     1       3.960   1.029  10.501  0.00  0.00             0
ATOM    779   Si   1     1       3.870   6.837  10.562  0.00  0.00             0
ATOM    780   Si   1     1       6.476   2.548  10.570  0.00  0.00             0
ATOM    781    O   1     1       6.760   5.387   8.850  0.00  0.00             0
ATOM    782    O   1     1       4.102   0.964   8.854  0.00  0.00             0
ATOM    783    O   1     1       6.405   2.623   8.883  0.00  0.00             0
ATOM    784    O   1     1       3.702   6.889   8.920  0.00  0.00             0
ATOM    785    O   1     1       6.560   4.087  11.006  0.00  0.00             0
ATOM    786    O   1     1       3.687   8.274  11.063  0.00  0.00             0
ATOM    787    O   1     1       5.323   6.328  10.716  0.00  0.00             0
ATOM    788    O   1     1       2.623   1.719  10.803  0.00  0.00             0
ATOM    789    O   1     1       5.128   1.828  10.962  0.00  0.00             0
ATOM    790    O   1     1       2.675   5.987  10.944  0.00  0.00             0
ATOM    791    O   1     1       6.674  -0.340   8.849  0.00  0.00             0
ATOM    792    O   1     1       4.055   4.218   8.692  0.00  0.00             0
ATOM    793    O   1     1       2.343   7.245   6.621  0.00  0.00             0
ATOM    794    O   1     1       4.768   2.558   6.708  0.00  0.00             0
ATOM    795    O   1     1       7.309   4.191   6.583  0.00  0.00             0
ATOM    796    O   1     1       4.961  -0.202   6.699  0.00  0.00             0
ATOM    797    O   1     1       7.481   1.073   6.823  0.00  0.00             0
ATOM    798    O   1     1       4.733   5.538   6.580  0.00  0.00             0
ATOM    799    H   1     1       6.220   7.914   9.308  0.00  0.00             0
ATOM    800    H   1     1       3.452   3.405   8.716  0.00  0.00             0
ATOM    801    H   1     1       6.499   6.993   6.810  0.00  0.00             0
ATOM    802    H   1     1       3.690   2.583   6.754  0.00  0.00             0
ATOM    803    H   1     1       7.843   3.305   6.455  0.00  0.00             0
ATOM    804    H   1     1       4.852   8.855   5.640  0.00  0.00             0
ATOM    805    H   1     1       4.555   5.829   5.655  0.00  0.00             0
ATOM    806    H   1     1       7.400   0.668   5.978  0.00  0.00             0
ATOM    807   Al   1     1       7.605   3.926   0.608  0.00  0.00             0
ATOM    808   Al   1     1       4.837  -0.451   0.379  0.00  0.00             0
ATOM    809   Al   1     1       4.868   5.628   0.237  0.00  0.00             0
ATOM    810   Al   1     1       7.480   1.094   0.509  0.00  0.00             0
ATOM    811   Si   1     1       3.236   5.323   3.125  0.00  0.00             0
ATOM    812   Si   1     1       5.739   0.793   3.195  0.00  0.00             0
ATOM    813   Si   1     1       5.756   6.815   3.193  0.00  0.00             0
ATOM    814   Si   1     1       8.290   2.467   3.263  0.00  0.00             0
ATOM    815    O   1     1       8.632   5.182   1.627  0.00  0.00             0
ATOM    816    O   1     1       5.968   0.650   1.569  0.00  0.00             0
ATOM    817    O   1     1       8.177   2.464   1.643  0.00  0.00             0
ATOM    818    O   1     1       5.611   6.871   1.536  0.00  0.00             0
ATOM    819    O   1     1       8.197   3.952   3.771  0.00  0.00             0
ATOM    820    O   1     1       5.683   8.290   3.773  0.00  0.00             0
ATOM    821    O   1     1       7.113   6.205   3.572  0.00  0.00             0
ATOM    822    O   1     1       4.466   1.598   3.472  0.00  0.00             0
ATOM    823    O   1     1       7.065   1.582   3.670  0.00  0.00             0
ATOM    824    O   1     1       4.521   6.034   3.618  0.00  0.00             0
ATOM    825    O   1     1       8.328  -0.385   1.505  0.00  0.00             0
ATOM    826    O   1     1       6.034   4.093   1.720  0.00  0.00             0
ATOM    827    O   1     1       4.205   7.105  -0.877  0.00  0.00             0
ATOM    828    O   1     1       6.850   2.557  -0.602  0.00  0.00             0
ATOM    829    O   1     1       9.105   4.185  -0.799  0.00  0.00             0
ATOM    830    O   1     1       6.406  -0.348  -0.680  0.00  0.00             0
ATOM    831    O   1     1       9.104   0.930  -0.585  0.00  0.00             0
ATOM    832    O   1     1       6.558   5.388  -0.465  0.00  0.00             0
ATOM    833    H   1     1       7.885   7.992   2.191  0.00  0.00             0
ATOM    834    H   1     1       5.728   4.054   2.574  0.00  0.00             0
ATOM    835    H   1     1       9.031   6.853  -1.384  0.00  0.00             0
ATOM    836    H   1     1       6.062   2.267  -0.989  0.00  0.00             0
ATOM    837    H   1     1       8.786   3.959  -1.817  0.00  0.00             0
ATOM    838    H   1     1       7.418   8.321  -0.990  0.00  0.00             0
ATOM    839    H   1     1       7.314   5.637  -0.904  0.00  0.00             0
ATOM    840    H   1     1       9.417   1.666  -0.984  0.00  0.00             0
ATOM    841   Al   1     1       0.656  12.971   7.793  0.00  0.00             0
ATOM    842   Al   1     1      -1.987   8.604   7.830  0.00  0.00             0
ATOM    843   Al   1     1      -1.959  14.333   7.788  0.00  0.00             0
ATOM    844   Al   1     1       0.622   9.994   7.746  0.00  0.00             0
ATOM    845   Si   1     1      -3.659  14.330  10.578  0.00  0.00             0
ATOM    846   Si   1     1      -1.212   9.903  10.625  0.00  0.00             0
ATOM    847   Si   1     1      -1.090  15.812  10.658  0.00  0.00             0
ATOM    848   Si   1     1       1.310  11.452  10.538  0.00  0.00             0
ATOM    849    O   1     1       1.662  14.225   8.974  0.00  0.00             0
ATOM    850    O   1     1      -1.025   9.869   9.074  0.00  0.00             0
ATOM    851    O   1     1       1.212  11.428   8.960  0.00  0.00             0
ATOM    852    O   1     1      -1.295  15.821   9.075  0.00  0.00             0
ATOM    853    O   1     1       1.371  12.901  11.054  0.00  0.00             0
ATOM    854    O   1     1      -1.297  17.314  11.063  0.00  0.00             0
ATOM    855    O   1     1       0.314  15.259  10.860  0.00  0.00             0
ATOM    856    O   1     1      -2.518  10.720  10.919  0.00  0.00             0
ATOM    857    O   1     1       0.039  10.683  11.142  0.00  0.00             0
ATOM    858    O   1     1      -2.317  14.889  11.131  0.00  0.00             0
ATOM    859    O   1     1       1.275   8.573   8.928  0.00  0.00             0
ATOM    860    O   1     1      -0.963  13.112   8.894  0.00  0.00             0
ATOM    861    O   1     1       7.635  15.809   6.859  0.00  0.00             0
ATOM    862    O   1     1      -0.150  11.511   6.746  0.00  0.00             0
ATOM    863    O   1     1       2.405  13.193   6.643  0.00  0.00             0
ATOM    864    O   1     1      -0.551   8.764   6.599  0.00  0.00             0
ATOM    865    O   1     1       2.198   9.946   6.847  0.00  0.00             0
ATOM    866    O   1     1      -0.329  14.242   6.624  0.00  0.00             0
ATOM    867    H   1     1       1.058  17.094   9.572  0.00  0.00             0
ATOM    868    H   1     1      -0.921  12.679   9.730  0.00  0.00             0
ATOM    869    H   1     1       1.779  16.149   6.168  0.00  0.00             0
ATOM    870    H   1     1      -0.917  11.584   6.173  0.00  0.00             0
ATOM    871    H   1     1       2.918  12.796   5.826  0.00  0.00             0
ATOM    872    H   1     1      -0.002  16.925   5.912  0.00  0.00             0
ATOM    873    H   1     1       0.091  14.733   5.828  0.00  0.00             0
ATOM    874    H   1     1       2.406  10.217   5.856  0.00  0.00             0
ATOM    875   Al   1     1       2.322  12.901   0.595  0.00  0.00             0
ATOM    876   Al   1     1      -0.236   8.360   0.622  0.00  0.00             0
ATOM    877   Al   1     1      -0.235  14.450   0.455  0.00  0.00             0
ATOM    878   Al   1     1       2.317   9.905   0.555  0.00  0.00             0
ATOM    879   Si   1     1      -1.844  14.339   3.370  0.00  0.00             0
ATOM    880   Si   1     1       0.650   9.816   3.459  0.00  0.00             0
ATOM    881   Si   1     1       0.639  15.913   3.202  0.00  0.00             0
ATOM    882   Si   1     1       3.112  11.330   3.479  0.00  0.00             0
ATOM    883    O   1     1       3.278  14.087   1.718  0.00  0.00             0
ATOM    884    O   1     1       0.754   9.670   1.814  0.00  0.00             0
ATOM    885    O   1     1       2.983  11.339   1.790  0.00  0.00             0
ATOM    886    O   1     1       0.525  15.918   1.629  0.00  0.00             0
ATOM    887    O   1     1       3.049  12.785   3.946  0.00  0.00             0
ATOM    888    O   1     1       0.670  17.325   3.605  0.00  0.00             0
ATOM    889    O   1     1       1.986  15.162   3.645  0.00  0.00             0
ATOM    890    O   1     1      -0.692  10.569   3.772  0.00  0.00             0
ATOM    891    O   1     1       1.896  10.540   3.952  0.00  0.00             0
ATOM    892    O   1     1      -0.579  15.127   3.701  0.00  0.00             0
ATOM    893    O   1     1       3.235   8.422   1.685  0.00  0.00             0
ATOM    894    O   1     1       0.649  12.996   1.541  0.00  0.00             0
ATOM    895    O   1     1       9.394  15.913  -0.531  0.00  0.00             0
ATOM    896    O   1     1       1.614  11.271  -0.454  0.00  0.00             0
ATOM    897    O   1     1       4.045  13.145  -0.631  0.00  0.00             0
ATOM    898    O   1     1       1.303   8.535  -0.447  0.00  0.00             0
ATOM    899    O   1     1       4.029   9.819  -0.405  0.00  0.00             0
ATOM    900    O   1     1       1.703  14.365  -0.509  0.00  0.00             0
ATOM    901    H   1     1       2.542  16.874   1.573  0.00  0.00             0
ATOM    902    H   1     1       0.266  12.213   1.807  0.00  0.00             0
ATOM    903    H   1     1       4.301  16.087  -1.458  0.00  0.00             0
ATOM    904    H   1     1       1.326  11.617  -1.349  0.00  0.00             0
ATOM    905    H   1     1       4.322  12.287  -1.085  0.00  0.00             0
ATOM    906    H   1     1       1.640  16.934  -1.132  0.00  0.00             0
ATOM    907    H   1     1       2.450  14.762  -0.208  0.00  0.00             0
ATOM    908    H   1     1       4.780  10.355  -0.736  0.00  0.00             0
ATOM    909   Al   1     1       0.543   3.877   7.586  0.00  0.00             0
ATOM    910   Al   1     1      -1.973  -0.626   7.818  0.00  0.00             0
ATOM    911   Al   1     1      -2.072   5.537   7.585  0.00  0.00             0
ATOM    912   Al   1     1       0.609   1.015   7.803  0.00  0.00             0
ATOM    913   Si   1     1      -3.692   5.485  10.449  0.00  0.00             0
ATOM    914   Si   1     1      -1.229   0.889  10.651  0.00  0.00             0
ATOM    915   Si   1     1      -1.211   6.938  10.552  0.00  0.00             0
ATOM    916   Si   1     1       1.233   2.362  10.503  0.00  0.00             0
ATOM    917    O   1     1       1.482   5.327   8.826  0.00  0.00             0
ATOM    918    O   1     1      -0.968   0.672   8.871  0.00  0.00             0
ATOM    919    O   1     1       1.107   2.429   8.928  0.00  0.00             0
ATOM    920    O   1     1      -1.344   7.109   8.921  0.00  0.00             0
ATOM    921    O   1     1       1.338   3.896  10.994  0.00  0.00             0
ATOM    922    O   1     1      -1.171   8.411  11.155  0.00  0.00             0
ATOM    923    O   1     1       0.108   6.216  10.820  0.00  0.00             0
ATOM    924    O   1     1      -2.504   1.822  10.767  0.00  0.00             0
ATOM    925    O   1     1       0.051   1.583  11.063  0.00  0.00             0
ATOM    926    O   1     1      -2.423   6.147  10.959  0.00  0.00             0
ATOM    927    O   1     1       1.507  -0.369   8.696  0.00  0.00             0
ATOM    928    O   1     1      -1.146   3.907   8.812  0.00  0.00             0
ATOM    929    O   1     1       7.480   7.224   6.793  0.00  0.00             0
ATOM    930    O   1     1      -0.148   2.411   6.630  0.00  0.00             0
ATOM    931    O   1     1       2.170   4.313   6.536  0.00  0.00             0
ATOM    932    O   1     1      -0.373  -0.310   6.607  0.00  0.00             0
ATOM    933    O   1     1       2.391   0.861   6.519  0.00  0.00             0
ATOM    934    O   1     1      -0.489   5.235   6.562  0.00  0.00             0
ATOM    935    H   1     1       0.864   7.774   8.715  0.00  0.00             0
ATOM    936    H   1     1      -1.742   3.255   9.251  0.00  0.00             0
ATOM    937    H   1     1       1.378   6.780   6.589  0.00  0.00             0
ATOM    938    H   1     1      -0.982   2.060   6.637  0.00  0.00             0
ATOM    939    H   1     1       2.512   3.845   5.681  0.00  0.00             0
ATOM    940    H   1     1      -0.195   8.506   5.578  0.00  0.00             0
ATOM    941    H   1     1      -0.589   5.291   5.429  0.00  0.00             0
ATOM    942    H   1     1       2.558   1.065   5.660  0.00  0.00             0
ATOM    943   Al   1     1       2.316   3.884   0.413  0.00  0.00             0
ATOM    944   Al   1     1      -0.285  -0.414   0.300  0.00  0.00             0
ATOM    945   Al   1     1      -0.230   5.505   0.571  0.00  0.00             0
ATOM    946   Al   1     1       2.277   1.081   0.442  0.00  0.00             0
ATOM    947   Si   1     1      -1.931   5.303   3.178  0.00  0.00             0
ATOM    948   Si   1     1       0.617   0.981   3.217  0.00  0.00             0
ATOM    949   Si   1     1       0.626   6.855   3.360  0.00  0.00             0
ATOM    950   Si   1     1       3.073   2.379   3.301  0.00  0.00             0
ATOM    951    O   1     1       3.387   5.230   1.528  0.00  0.00             0
ATOM    952    O   1     1       0.630   0.949   1.599  0.00  0.00             0
ATOM    953    O   1     1       2.913   2.416   1.627  0.00  0.00             0
ATOM    954    O   1     1       0.390   6.937   1.696  0.00  0.00             0
ATOM    955    O   1     1       3.205   3.836   3.696  0.00  0.00             0
ATOM    956    O   1     1       0.514   8.307   4.018  0.00  0.00             0
ATOM    957    O   1     1       2.018   6.146   3.436  0.00  0.00             0
ATOM    958    O   1     1      -0.730   1.731   3.637  0.00  0.00             0
ATOM    959    O   1     1       1.888   1.606   3.805  0.00  0.00             0
ATOM    960    O   1     1      -0.587   5.952   3.808  0.00  0.00             0
ATOM    961    O   1     1       3.164  -0.369   1.451  0.00  0.00             0
ATOM    962    O   1     1       0.699   3.943   1.579  0.00  0.00             0
ATOM    963    O   1     1       9.318   7.023  -0.490  0.00  0.00             0
ATOM    964    O   1     1       1.450   2.521  -0.579  0.00  0.00             0
ATOM    965    O   1     1       3.935   4.192  -0.747  0.00  0.00             0
ATOM    966    O   1     1       1.356  -0.256  -0.527  0.00  0.00             0
ATOM    967    O   1     1       3.890   0.902  -0.663  0.00  0.00             0
ATOM    968    O   1     1       1.459   5.352  -0.391  0.00  0.00             0
ATOM    969    H   1     1       2.828   7.829   2.356  0.00  0.00             0
ATOM    970    H   1     1       0.221   3.145   1.840  0.00  0.00             0
ATOM    971    H   1     1       4.213   7.153  -1.874  0.00  0.00             0
ATOM    972    H   1     1       0.462   2.742  -0.865  0.00  0.00             0
ATOM    973    H   1     1       4.119   3.488  -1.400  0.00  0.00             0
ATOM    974    H   1     1       1.943   8.287  -1.012  0.00  0.00             0
ATOM    975    H   1     1       2.197   5.805  -0.865  0.00  0.00             0
ATOM    976    H   1     1       4.035   1.024  -1.557  0.00  0.00             0
END
