# Supplementary material for: Competing Nuclear Quantum Effects and Hydrogen-Bond Jumps in Hydrated Kaolinite
Source: J Phys Chem Lett. 2023 Feb 6;14(6):1542–7. doi: 10.1021/acs.jpclett.2c03896 (PMC9940297; doi:10.1021/acs.jpclett.2c03896)
Supplement: Supplementary file 1 — jz2c03896_si_001.zip [file jz2c03896_si_001.zip › Clay_NQEs_HBond_Jumps_SI/silica-surface/QM/prod-2/init.26.pdb]

TITLE     Step:     2000000  Bead:      26 positions{angstrom}  cell{angstrom}
CRYST1   10.307   17.884   76.812  91.93 105.05  89.80 P 1           1
ATOM      1   Al   1     1     -22.556  11.886  42.598  0.00  0.00             0
ATOM      2   Al   1     1     -19.665  16.451  42.528  0.00  0.00             0
ATOM      3   Al   1     1     -19.845  10.576  42.263  0.00  0.00             0
ATOM      4   Al   1     1     -22.199  14.924  42.471  0.00  0.00             0
ATOM      5   Si   1     1     -17.922  10.571  39.725  0.00  0.00             0
ATOM      6   Si   1     1     -20.636  15.063  39.813  0.00  0.00             0
ATOM      7   Si   1     1     -20.435   9.034  39.719  0.00  0.00             0
ATOM      8   Si   1     1     -23.146  13.507  39.680  0.00  0.00             0
ATOM      9    O   1     1     -23.313  10.632  41.485  0.00  0.00             0
ATOM     10    O   1     1     -20.712  15.134  41.381  0.00  0.00             0
ATOM     11    O   1     1     -22.816  13.340  41.354  0.00  0.00             0
ATOM     12    O   1     1     -20.397   9.035  41.310  0.00  0.00             0
ATOM     13    O   1     1     -23.002  12.025  39.294  0.00  0.00             0
ATOM     14    O   1     1     -20.304   7.594  39.215  0.00  0.00             0
ATOM     15    O   1     1     -21.810   9.684  39.442  0.00  0.00             0
ATOM     16    O   1     1     -19.401  14.143  39.354  0.00  0.00             0
ATOM     17    O   1     1     -21.932  14.247  39.176  0.00  0.00             0
ATOM     18    O   1     1     -19.293   9.904  39.096  0.00  0.00             0
ATOM     19    O   1     1     -23.207  16.120  41.386  0.00  0.00             0
ATOM     20    O   1     1     -20.679  11.847  41.179  0.00  0.00             0
ATOM     21    O   1     1     -18.795   9.118  43.517  0.00  0.00             0
ATOM     22    O   1     1     -21.490  13.500  43.564  0.00  0.00             0
ATOM     23    O   1     1     -24.014  11.861  43.664  0.00  0.00             0
ATOM     24    O   1     1     -21.163  16.215  43.675  0.00  0.00             0
ATOM     25    O   1     1     -23.909  14.958  43.507  0.00  0.00             0
ATOM     26    O   1     1     -21.309  10.601  43.464  0.00  0.00             0
ATOM     27    H   1     1     -22.581   8.179  41.495  0.00  0.00             0
ATOM     28    H   1     1     -20.638  12.590  40.396  0.00  0.00             0
ATOM     29    H   1     1     -23.538   8.649  44.069  0.00  0.00             0
ATOM     30    H   1     1     -20.879  12.796  43.943  0.00  0.00             0
ATOM     31    H   1     1     -24.516  12.215  44.302  0.00  0.00             0
ATOM     32    H   1     1     -21.349   7.282  44.538  0.00  0.00             0
ATOM     33    H   1     1     -21.399   9.795  43.856  0.00  0.00             0
ATOM     34    H   1     1     -24.418  14.139  43.666  0.00  0.00             0
ATOM     35   Al   1     1     -22.706  14.576  49.899  0.00  0.00             0
ATOM     36   Al   1     1     -20.090  19.105  49.646  0.00  0.00             0
ATOM     37   Al   1     1     -20.072  12.928  49.818  0.00  0.00             0
ATOM     38   Al   1     1     -22.611  17.498  49.880  0.00  0.00             0
ATOM     39   Si   1     1     -18.141  13.241  47.086  0.00  0.00             0
ATOM     40   Si   1     1     -20.893  17.580  47.025  0.00  0.00             0
ATOM     41   Si   1     1     -20.745  11.743  47.049  0.00  0.00             0
ATOM     42   Si   1     1     -23.445  16.115  47.095  0.00  0.00             0
ATOM     43    O   1     1     -23.596  13.285  48.672  0.00  0.00             0
ATOM     44    O   1     1     -20.977  17.780  48.665  0.00  0.00             0
ATOM     45    O   1     1     -23.416  16.090  48.643  0.00  0.00             0
ATOM     46    O   1     1     -20.566  11.601  48.660  0.00  0.00             0
ATOM     47    O   1     1     -23.434  14.617  46.621  0.00  0.00             0
ATOM     48    O   1     1     -20.548  10.209  46.636  0.00  0.00             0
ATOM     49    O   1     1     -22.170  12.196  46.818  0.00  0.00             0
ATOM     50    O   1     1     -19.580  16.816  46.643  0.00  0.00             0
ATOM     51    O   1     1     -22.257  16.938  46.566  0.00  0.00             0
ATOM     52    O   1     1     -19.597  12.650  46.635  0.00  0.00             0
ATOM     53    O   1     1     -23.510  18.782  48.662  0.00  0.00             0
ATOM     54    O   1     1     -20.954  14.319  48.928  0.00  0.00             0
ATOM     55    O   1     1     -19.079  11.548  50.807  0.00  0.00             0
ATOM     56    O   1     1     -21.787  16.073  50.813  0.00  0.00             0
ATOM     57    O   1     1     -24.175  14.247  51.069  0.00  0.00             0
ATOM     58    O   1     1     -21.862  18.992  50.710  0.00  0.00             0
ATOM     59    O   1     1     -24.343  17.607  50.862  0.00  0.00             0
ATOM     60    O   1     1     -21.586  12.895  50.970  0.00  0.00             0
ATOM     61    H   1     1     -23.194  10.781  48.004  0.00  0.00             0
ATOM     62    H   1     1     -20.322  15.158  48.794  0.00  0.00             0
ATOM     63    H   1     1     -24.438  11.293  52.120  0.00  0.00             0
ATOM     64    H   1     1     -21.070  16.554  51.137  0.00  0.00             0
ATOM     65    H   1     1     -24.634  14.791  51.876  0.00  0.00             0
ATOM     66    H   1     1     -21.844  11.001  51.317  0.00  0.00             0
ATOM     67    H   1     1     -22.496  12.453  51.284  0.00  0.00             0
ATOM     68    H   1     1     -25.182  16.984  51.150  0.00  0.00             0
ATOM     69   Al   1     1     -22.199  20.883  42.407  0.00  0.00             0
ATOM     70   Al   1     1     -19.672  25.516  42.460  0.00  0.00             0
ATOM     71   Al   1     1     -19.621  19.486  42.427  0.00  0.00             0
ATOM     72   Al   1     1     -22.178  23.790  42.577  0.00  0.00             0
ATOM     73   Si   1     1     -17.908  19.485  39.535  0.00  0.00             0
ATOM     74   Si   1     1     -20.378  24.013  39.777  0.00  0.00             0
ATOM     75   Si   1     1     -20.395  17.936  39.643  0.00  0.00             0
ATOM     76   Si   1     1     -22.920  22.458  39.755  0.00  0.00             0
ATOM     77    O   1     1     -23.156  19.528  41.276  0.00  0.00             0
ATOM     78    O   1     1     -20.592  24.184  41.298  0.00  0.00             0
ATOM     79    O   1     1     -22.713  22.370  41.406  0.00  0.00             0
ATOM     80    O   1     1     -20.422  17.928  41.282  0.00  0.00             0
ATOM     81    O   1     1     -22.862  21.023  39.229  0.00  0.00             0
ATOM     82    O   1     1     -20.585  16.444  39.252  0.00  0.00             0
ATOM     83    O   1     1     -21.790  18.759  39.307  0.00  0.00             0
ATOM     84    O   1     1     -19.181  23.090  39.504  0.00  0.00             0
ATOM     85    O   1     1     -21.698  23.305  39.254  0.00  0.00             0
ATOM     86    O   1     1     -19.201  18.748  39.037  0.00  0.00             0
ATOM     87    O   1     1     -23.161  25.263  41.646  0.00  0.00             0
ATOM     88    O   1     1     -20.623  20.793  41.278  0.00  0.00             0
ATOM     89    O   1     1     -19.081  18.021  43.441  0.00  0.00             0
ATOM     90    O   1     1     -21.421  22.430  43.671  0.00  0.00             0
ATOM     91    O   1     1     -23.778  20.775  43.535  0.00  0.00             0
ATOM     92    O   1     1     -21.303  25.202  43.579  0.00  0.00             0
ATOM     93    O   1     1     -23.896  23.860  43.613  0.00  0.00             0
ATOM     94    O   1     1     -21.218  19.735  43.565  0.00  0.00             0
ATOM     95    H   1     1     -23.028  16.850  40.951  0.00  0.00             0
ATOM     96    H   1     1     -20.472  21.648  40.690  0.00  0.00             0
ATOM     97    H   1     1     -23.485  18.028  44.180  0.00  0.00             0
ATOM     98    H   1     1     -21.126  21.912  44.384  0.00  0.00             0
ATOM     99    H   1     1     -24.368  20.981  44.378  0.00  0.00             0
ATOM    100    H   1     1     -21.494  16.010  44.550  0.00  0.00             0
ATOM    101    H   1     1     -21.223  18.801  44.084  0.00  0.00             0
ATOM    102    H   1     1     -24.343  23.212  44.141  0.00  0.00             0
ATOM    103   Al   1     1     -22.566  23.579  49.781  0.00  0.00             0
ATOM    104   Al   1     1     -19.980  27.930  49.768  0.00  0.00             0
ATOM    105   Al   1     1     -20.034  21.956  49.735  0.00  0.00             0
ATOM    106   Al   1     1     -22.534  26.645  49.914  0.00  0.00             0
ATOM    107   Si   1     1     -18.105  21.972  46.854  0.00  0.00             0
ATOM    108   Si   1     1     -20.832  26.679  47.166  0.00  0.00             0
ATOM    109   Si   1     1     -20.656  20.585  46.897  0.00  0.00             0
ATOM    110   Si   1     1     -23.393  25.150  47.087  0.00  0.00             0
ATOM    111    O   1     1     -23.418  22.085  48.505  0.00  0.00             0
ATOM    112    O   1     1     -21.047  26.750  48.704  0.00  0.00             0
ATOM    113    O   1     1     -23.274  25.000  48.692  0.00  0.00             0
ATOM    114    O   1     1     -20.629  20.465  48.623  0.00  0.00             0
ATOM    115    O   1     1     -23.230  23.707  46.502  0.00  0.00             0
ATOM    116    O   1     1     -20.919  19.125  46.531  0.00  0.00             0
ATOM    117    O   1     1     -21.903  21.462  46.601  0.00  0.00             0
ATOM    118    O   1     1     -19.603  25.710  46.847  0.00  0.00             0
ATOM    119    O   1     1     -22.175  26.037  46.580  0.00  0.00             0
ATOM    120    O   1     1     -19.343  21.179  46.415  0.00  0.00             0
ATOM    121    O   1     1     -23.478  28.024  48.762  0.00  0.00             0
ATOM    122    O   1     1     -20.895  23.452  48.630  0.00  0.00             0
ATOM    123    O   1     1     -19.448  20.477  50.932  0.00  0.00             0
ATOM    124    O   1     1     -21.953  25.128  50.904  0.00  0.00             0
ATOM    125    O   1     1     -24.210  23.288  50.677  0.00  0.00             0
ATOM    126    O   1     1     -21.606  28.000  50.823  0.00  0.00             0
ATOM    127    O   1     1     -24.183  26.668  50.945  0.00  0.00             0
ATOM    128    O   1     1     -21.610  22.234  50.768  0.00  0.00             0
ATOM    129    H   1     1     -22.858  19.361  48.144  0.00  0.00             0
ATOM    130    H   1     1     -20.292  24.267  48.600  0.00  0.00             0
ATOM    131    H   1     1     -23.832  20.116  51.371  0.00  0.00             0
ATOM    132    H   1     1     -21.210  25.443  51.490  0.00  0.00             0
ATOM    133    H   1     1     -24.686  23.414  51.483  0.00  0.00             0
ATOM    134    H   1     1     -22.039  19.967  50.613  0.00  0.00             0
ATOM    135    H   1     1     -21.246  21.890  51.643  0.00  0.00             0
ATOM    136    H   1     1     -23.921  26.357  51.770  0.00  0.00             0
ATOM    137   Al   1     1     -17.087  11.951  42.342  0.00  0.00             0
ATOM    138   Al   1     1     -14.511  16.496  42.466  0.00  0.00             0
ATOM    139   Al   1     1     -14.757  10.327  42.575  0.00  0.00             0
ATOM    140   Al   1     1     -17.109  14.934  42.532  0.00  0.00             0
ATOM    141   Si   1     1     -12.731  10.561  39.798  0.00  0.00             0
ATOM    142   Si   1     1     -15.483  15.081  39.744  0.00  0.00             0
ATOM    143   Si   1     1     -15.295   9.005  39.813  0.00  0.00             0
ATOM    144   Si   1     1     -17.941  13.649  39.611  0.00  0.00             0
ATOM    145    O   1     1     -18.209  10.664  41.241  0.00  0.00             0
ATOM    146    O   1     1     -15.618  15.213  41.328  0.00  0.00             0
ATOM    147    O   1     1     -17.721  13.548  41.255  0.00  0.00             0
ATOM    148    O   1     1     -15.351   8.859  41.425  0.00  0.00             0
ATOM    149    O   1     1     -17.819  12.095  39.094  0.00  0.00             0
ATOM    150    O   1     1     -15.241   7.522  39.318  0.00  0.00             0
ATOM    151    O   1     1     -16.598   9.737  39.472  0.00  0.00             0
ATOM    152    O   1     1     -14.236  14.146  39.427  0.00  0.00             0
ATOM    153    O   1     1     -16.784  14.434  39.174  0.00  0.00             0
ATOM    154    O   1     1     -14.087   9.809  39.393  0.00  0.00             0
ATOM    155    O   1     1     -18.162  16.355  41.476  0.00  0.00             0
ATOM    156    O   1     1     -15.521  11.733  41.405  0.00  0.00             0
ATOM    157    O   1     1     -24.212   8.991  43.514  0.00  0.00             0
ATOM    158    O   1     1     -16.351  13.496  43.560  0.00  0.00             0
ATOM    159    O   1     1     -18.822  11.930  43.396  0.00  0.00             0
ATOM    160    O   1     1     -16.175  16.435  43.605  0.00  0.00             0
ATOM    161    O   1     1     -18.716  15.009  43.602  0.00  0.00             0
ATOM    162    O   1     1     -16.375  10.461  43.605  0.00  0.00             0
ATOM    163    H   1     1     -17.158   8.019  41.351  0.00  0.00             0
ATOM    164    H   1     1     -15.035  12.481  41.056  0.00  0.00             0
ATOM    165    H   1     1     -18.186   9.659  43.945  0.00  0.00             0
ATOM    166    H   1     1     -16.236  13.482  44.390  0.00  0.00             0
ATOM    167    H   1     1     -18.393  12.267  44.162  0.00  0.00             0
ATOM    168    H   1     1     -16.425   7.391  44.634  0.00  0.00             0
ATOM    169    H   1     1     -16.349   9.905  44.491  0.00  0.00             0
ATOM    170    H   1     1     -19.079  14.202  43.476  0.00  0.00             0
ATOM    171   Al   1     1     -17.457  14.616  49.893  0.00  0.00             0
ATOM    172   Al   1     1     -14.777  19.127  49.631  0.00  0.00             0
ATOM    173   Al   1     1     -14.827  13.046  49.956  0.00  0.00             0
ATOM    174   Al   1     1     -17.581  17.603  49.760  0.00  0.00             0
ATOM    175   Si   1     1     -13.106  13.200  47.145  0.00  0.00             0
ATOM    176   Si   1     1     -15.718  17.747  46.852  0.00  0.00             0
ATOM    177   Si   1     1     -15.597  11.556  47.117  0.00  0.00             0
ATOM    178   Si   1     1     -18.216  16.153  46.948  0.00  0.00             0
ATOM    179    O   1     1     -18.405  13.340  48.727  0.00  0.00             0
ATOM    180    O   1     1     -15.905  17.894  48.498  0.00  0.00             0
ATOM    181    O   1     1     -18.122  16.250  48.610  0.00  0.00             0
ATOM    182    O   1     1     -15.464  11.588  48.763  0.00  0.00             0
ATOM    183    O   1     1     -18.033  14.663  46.604  0.00  0.00             0
ATOM    184    O   1     1     -15.577  10.161  46.571  0.00  0.00             0
ATOM    185    O   1     1     -17.011  12.268  46.835  0.00  0.00             0
ATOM    186    O   1     1     -14.463  16.902  46.665  0.00  0.00             0
ATOM    187    O   1     1     -17.002  16.962  46.394  0.00  0.00             0
ATOM    188    O   1     1     -14.438  12.433  46.604  0.00  0.00             0
ATOM    189    O   1     1     -18.385  18.953  48.889  0.00  0.00             0
ATOM    190    O   1     1     -15.858  14.535  48.857  0.00  0.00             0
ATOM    191    O   1     1     -24.546  11.582  51.164  0.00  0.00             0
ATOM    192    O   1     1     -16.969  16.005  50.865  0.00  0.00             0
ATOM    193    O   1     1     -19.166  14.592  50.955  0.00  0.00             0
ATOM    194    O   1     1     -16.707  18.808  51.036  0.00  0.00             0
ATOM    195    O   1     1     -19.391  17.729  50.995  0.00  0.00             0
ATOM    196    O   1     1     -16.481  13.311  51.061  0.00  0.00             0
ATOM    197    H   1     1     -18.269  10.753  48.281  0.00  0.00             0
ATOM    198    H   1     1     -15.280  15.215  48.629  0.00  0.00             0
ATOM    199    H   1     1     -19.136  11.520  51.839  0.00  0.00             0
ATOM    200    H   1     1     -17.184  15.952  51.743  0.00  0.00             0
ATOM    201    H   1     1     -19.632  15.033  51.528  0.00  0.00             0
ATOM    202    H   1     1     -17.488  10.459  50.854  0.00  0.00             0
ATOM    203    H   1     1     -17.102  12.763  51.469  0.00  0.00             0
ATOM    204    H   1     1     -19.596  17.917  51.841  0.00  0.00             0
ATOM    205   Al   1     1     -17.020  20.909  42.455  0.00  0.00             0
ATOM    206   Al   1     1     -14.565  25.275  42.601  0.00  0.00             0
ATOM    207   Al   1     1     -14.432  19.478  42.277  0.00  0.00             0
ATOM    208   Al   1     1     -16.990  23.791  42.612  0.00  0.00             0
ATOM    209   Si   1     1     -12.696  19.470  39.582  0.00  0.00             0
ATOM    210   Si   1     1     -15.214  23.936  39.776  0.00  0.00             0
ATOM    211   Si   1     1     -15.337  18.020  39.605  0.00  0.00             0
ATOM    212   Si   1     1     -17.769  22.426  39.713  0.00  0.00             0
ATOM    213    O   1     1     -18.087  19.498  41.201  0.00  0.00             0
ATOM    214    O   1     1     -15.363  23.999  41.452  0.00  0.00             0
ATOM    215    O   1     1     -17.600  22.433  41.309  0.00  0.00             0
ATOM    216    O   1     1     -15.238  17.932  41.255  0.00  0.00             0
ATOM    217    O   1     1     -17.737  21.019  39.194  0.00  0.00             0
ATOM    218    O   1     1     -15.224  16.511  39.285  0.00  0.00             0
ATOM    219    O   1     1     -16.636  18.749  39.231  0.00  0.00             0
ATOM    220    O   1     1     -13.924  23.177  39.468  0.00  0.00             0
ATOM    221    O   1     1     -16.498  23.262  39.234  0.00  0.00             0
ATOM    222    O   1     1     -14.072  18.786  39.154  0.00  0.00             0
ATOM    223    O   1     1     -17.968  25.318  41.400  0.00  0.00             0
ATOM    224    O   1     1     -15.540  20.759  41.395  0.00  0.00             0
ATOM    225    O   1     1     -24.155  17.742  43.548  0.00  0.00             0
ATOM    226    O   1     1     -16.372  22.373  43.696  0.00  0.00             0
ATOM    227    O   1     1     -18.613  20.684  43.477  0.00  0.00             0
ATOM    228    O   1     1     -16.120  25.055  43.680  0.00  0.00             0
ATOM    229    O   1     1     -18.780  23.863  43.446  0.00  0.00             0
ATOM    230    O   1     1     -16.160  19.458  43.522  0.00  0.00             0
ATOM    231    H   1     1     -17.710  17.244  41.320  0.00  0.00             0
ATOM    232    H   1     1     -15.095  21.651  41.362  0.00  0.00             0
ATOM    233    H   1     1     -18.148  18.195  43.957  0.00  0.00             0
ATOM    234    H   1     1     -16.575  22.415  44.616  0.00  0.00             0
ATOM    235    H   1     1     -19.156  21.292  44.141  0.00  0.00             0
ATOM    236    H   1     1     -16.447  16.202  44.478  0.00  0.00             0
ATOM    237    H   1     1     -16.098  18.625  43.921  0.00  0.00             0
ATOM    238    H   1     1     -19.647  23.365  43.271  0.00  0.00             0
ATOM    239   Al   1     1     -17.380  23.255  49.743  0.00  0.00             0
ATOM    240   Al   1     1     -14.851  27.958  49.868  0.00  0.00             0
ATOM    241   Al   1     1     -14.714  21.871  49.668  0.00  0.00             0
ATOM    242   Al   1     1     -17.456  26.356  49.798  0.00  0.00             0
ATOM    243   Si   1     1     -12.949  22.152  46.926  0.00  0.00             0
ATOM    244   Si   1     1     -15.713  26.555  47.073  0.00  0.00             0
ATOM    245   Si   1     1     -15.461  20.644  46.757  0.00  0.00             0
ATOM    246   Si   1     1     -18.235  25.015  46.986  0.00  0.00             0
ATOM    247    O   1     1     -18.235  21.986  48.580  0.00  0.00             0
ATOM    248    O   1     1     -15.782  26.639  48.592  0.00  0.00             0
ATOM    249    O   1     1     -17.970  25.020  48.640  0.00  0.00             0
ATOM    250    O   1     1     -15.314  20.567  48.502  0.00  0.00             0
ATOM    251    O   1     1     -18.160  23.505  46.581  0.00  0.00             0
ATOM    252    O   1     1     -15.528  19.142  46.387  0.00  0.00             0
ATOM    253    O   1     1     -16.783  21.389  46.405  0.00  0.00             0
ATOM    254    O   1     1     -14.479  25.586  46.685  0.00  0.00             0
ATOM    255    O   1     1     -17.030  25.922  46.402  0.00  0.00             0
ATOM    256    O   1     1     -14.206  21.395  46.350  0.00  0.00             0
ATOM    257    O   1     1     -18.413  27.744  48.733  0.00  0.00             0
ATOM    258    O   1     1     -15.829  23.351  48.543  0.00  0.00             0
ATOM    259    O   1     1     -24.496  20.443  50.735  0.00  0.00             0
ATOM    260    O   1     1     -16.654  24.949  50.834  0.00  0.00             0
ATOM    261    O   1     1     -19.051  23.397  50.706  0.00  0.00             0
ATOM    262    O   1     1     -16.567  27.824  50.780  0.00  0.00             0
ATOM    263    O   1     1     -19.130  26.623  50.922  0.00  0.00             0
ATOM    264    O   1     1     -16.410  22.061  50.942  0.00  0.00             0
ATOM    265    H   1     1     -17.871  19.849  48.685  0.00  0.00             0
ATOM    266    H   1     1     -15.229  23.951  48.176  0.00  0.00             0
ATOM    267    H   1     1     -18.567  20.390  51.384  0.00  0.00             0
ATOM    268    H   1     1     -15.772  25.449  51.284  0.00  0.00             0
ATOM    269    H   1     1     -19.509  24.349  50.849  0.00  0.00             0
ATOM    270    H   1     1     -16.256  19.520  51.621  0.00  0.00             0
ATOM    271    H   1     1     -16.643  21.641  51.816  0.00  0.00             0
ATOM    272    H   1     1     -18.770  27.036  51.599  0.00  0.00             0
ATOM    273    O   1     1      -3.384   4.781  32.640  0.00  0.00             0
ATOM    274    H   1     1      -3.098   4.080  31.965  0.00  0.00             0
ATOM    275    H   1     1       7.340   4.081  33.375  0.00  0.00             0
ATOM    276    O   1     1      12.319 -25.282  14.961  0.00  0.00             0
ATOM    277    H   1     1      12.313 -25.817  15.845  0.00  0.00             0
ATOM    278    H   1     1      21.711 -24.980  14.695  0.00  0.00             0
ATOM    279    O   1     1      33.711   1.915  24.296  0.00  0.00             0
ATOM    280    H   1     1      24.301   2.077  24.062  0.00  0.00             0
ATOM    281    H   1     1      33.685   1.172  23.874  0.00  0.00             0
ATOM    282    O   1     1      25.036   8.592  18.830  0.00  0.00             0
ATOM    283    H   1     1      25.339   9.190  19.527  0.00  0.00             0
ATOM    284    H   1     1      36.141   8.440  18.216  0.00  0.00             0
ATOM    285    O   1     1     -16.191  -3.364  31.435  0.00  0.00             0
ATOM    286    H   1     1     -15.994  -3.501  32.414  0.00  0.00             0
ATOM    287    H   1     1      -6.688  -3.962  31.599  0.00  0.00             0
ATOM    288    O   1     1     -10.612 -24.316  23.770  0.00  0.00             0
ATOM    289    H   1     1      -9.982 -23.938  24.426  0.00  0.00             0
ATOM    290    H   1     1      -0.405 -23.624  23.061  0.00  0.00             0
ATOM    291    O   1     1      -4.467   8.612  23.539  0.00  0.00             0
ATOM    292    H   1     1      -5.335   8.793  23.491  0.00  0.00             0
ATOM    293    H   1     1      -4.543   7.528  23.442  0.00  0.00             0
ATOM    294    O   1     1      -4.773   3.277  37.277  0.00  0.00             0
ATOM    295    H   1     1      -5.557   2.769  37.057  0.00  0.00             0
ATOM    296    H   1     1      -3.999   2.882  36.863  0.00  0.00             0
ATOM    297    O   1     1       3.914   5.187  18.316  0.00  0.00             0
ATOM    298    H   1     1       4.704   5.595  17.966  0.00  0.00             0
ATOM    299    H   1     1       3.484   5.852  18.963  0.00  0.00             0
ATOM    300    O   1     1      25.549  16.549  20.950  0.00  0.00             0
ATOM    301    H   1     1      26.478  16.779  21.177  0.00  0.00             0
ATOM    302    H   1     1      25.030  16.909  21.771  0.00  0.00             0
ATOM    303    O   1     1       6.195  -3.530  20.126  0.00  0.00             0
ATOM    304    H   1     1       5.216  -3.893  19.882  0.00  0.00             0
ATOM    305    H   1     1       5.672  -2.844  20.742  0.00  0.00             0
ATOM    306    O   1     1     -13.998  25.050  31.295  0.00  0.00             0
ATOM    307    H   1     1     -14.501  25.031  30.518  0.00  0.00             0
ATOM    308    H   1     1     -14.045  24.134  31.597  0.00  0.00             0
ATOM    309    O   1     1       1.757 -14.499  20.661  0.00  0.00             0
ATOM    310    H   1     1       2.722 -14.647  20.594  0.00  0.00             0
ATOM    311    H   1     1       1.728 -13.576  21.125  0.00  0.00             0
ATOM    312    O   1     1      40.470  14.765  18.333  0.00  0.00             0
ATOM    313    H   1     1      40.100  13.946  18.641  0.00  0.00             0
ATOM    314    H   1     1      39.702  15.183  17.720  0.00  0.00             0
ATOM    315    O   1     1      21.528   5.254  36.082  0.00  0.00             0
ATOM    316    H   1     1      22.470   5.488  36.242  0.00  0.00             0
ATOM    317    H   1     1      21.282   6.113  35.701  0.00  0.00             0
ATOM    318    O   1     1      28.305  22.163  18.487  0.00  0.00             0
ATOM    319    H   1     1      28.243  21.355  18.949  0.00  0.00             0
ATOM    320    H   1     1      29.200  22.677  18.695  0.00  0.00             0
ATOM    321    O   1     1      29.511  16.579  35.688  0.00  0.00             0
ATOM    322    H   1     1      29.250  16.820  34.814  0.00  0.00             0
ATOM    323    H   1     1      30.195  15.868  35.608  0.00  0.00             0
ATOM    324    O   1     1      29.967  -6.581  14.860  0.00  0.00             0
ATOM    325    H   1     1      29.578  -7.060  14.118  0.00  0.00             0
ATOM    326    H   1     1      29.970  -5.562  14.765  0.00  0.00             0
ATOM    327    O   1     1       2.851  29.447  28.736  0.00  0.00             0
ATOM    328    H   1     1       2.116  29.688  28.244  0.00  0.00             0
ATOM    329    H   1     1      12.847  11.949  29.576  0.00  0.00             0
ATOM    330    O   1     1      -9.811  32.705  35.023  0.00  0.00             0
ATOM    331    H   1     1      -9.864  32.626  33.938  0.00  0.00             0
ATOM    332    H   1     1      -0.003  31.887  35.158  0.00  0.00             0
ATOM    333    O   1     1      12.518  21.788  29.035  0.00  0.00             0
ATOM    334    H   1     1       2.197  22.374  28.294  0.00  0.00             0
ATOM    335    H   1     1      11.966  21.201  28.786  0.00  0.00             0
ATOM    336    O   1     1      -2.046  12.587  19.308  0.00  0.00             0
ATOM    337    H   1     1      -2.830  12.900  19.634  0.00  0.00             0
ATOM    338    H   1     1       8.015  12.060  18.501  0.00  0.00             0
ATOM    339    O   1     1      14.387  35.493  31.592  0.00  0.00             0
ATOM    340    H   1     1       4.548  34.709  31.608  0.00  0.00             0
ATOM    341    H   1     1      13.652  35.794  31.114  0.00  0.00             0
ATOM    342    O   1     1      13.851  21.587  33.872  0.00  0.00             0
ATOM    343    H   1     1      14.430  21.056  33.307  0.00  0.00             0
ATOM    344    H   1     1      24.992  22.163  34.199  0.00  0.00             0
ATOM    345    O   1     1      39.361  -2.959  21.904  0.00  0.00             0
ATOM    346    H   1     1      38.622  -3.265  21.324  0.00  0.00             0
ATOM    347    H   1     1      39.274 -20.018  21.764  0.00  0.00             0
ATOM    348    O   1     1      33.016   8.550  16.899  0.00  0.00             0
ATOM    349    H   1     1      33.521   9.018  17.459  0.00  0.00             0
ATOM    350    H   1     1      33.658   8.241  16.127  0.00  0.00             0
ATOM    351    O   1     1       9.658   3.646  16.202  0.00  0.00             0
ATOM    352    H   1     1      10.474   3.283  16.646  0.00  0.00             0
ATOM    353    H   1     1       9.759   4.315  15.530  0.00  0.00             0
ATOM    354    O   1     1      -2.802  10.291  28.723  0.00  0.00             0
ATOM    355    H   1     1      -2.521  10.691  27.965  0.00  0.00             0
ATOM    356    H   1     1      -2.123   9.606  28.798  0.00  0.00             0
ATOM    357    O   1     1       1.537 -17.709  29.972  0.00  0.00             0
ATOM    358    H   1     1       1.170 -17.791  30.874  0.00  0.00             0
ATOM    359    H   1     1       0.761 -17.889  29.305  0.00  0.00             0
ATOM    360    O   1     1     -17.292   7.176  36.770  0.00  0.00             0
ATOM    361    H   1     1     -16.616   6.840  36.266  0.00  0.00             0
ATOM    362    H   1     1     -16.804   7.090  37.649  0.00  0.00             0
ATOM    363    O   1     1      47.912   5.859  21.209  0.00  0.00             0
ATOM    364    H   1     1      47.874   5.399  20.367  0.00  0.00             0
ATOM    365    H   1     1      48.585 -12.485  21.434  0.00  0.00             0
ATOM    366    O   1     1      15.026  17.677  36.318  0.00  0.00             0
ATOM    367    H   1     1      15.421  18.081  35.627  0.00  0.00             0
ATOM    368    H   1     1      14.550  18.343  36.822  0.00  0.00             0
ATOM    369    O   1     1       5.852   9.738  35.866  0.00  0.00             0
ATOM    370    H   1     1       6.499  10.500  35.924  0.00  0.00             0
ATOM    371    H   1     1       5.912   9.483  35.015  0.00  0.00             0
ATOM    372    O   1     1      18.674 -11.006  24.147  0.00  0.00             0
ATOM    373    H   1     1      18.341 -10.247  24.413  0.00  0.00             0
ATOM    374    H   1     1      18.058 -11.770  24.485  0.00  0.00             0
ATOM    375    O   1     1       2.968  13.409  35.905  0.00  0.00             0
ATOM    376    H   1     1       2.751  12.876  36.669  0.00  0.00             0
ATOM    377    H   1     1       2.124  13.881  35.736  0.00  0.00             0
ATOM    378    O   1     1       7.270 -10.121  36.900  0.00  0.00             0
ATOM    379    H   1     1       6.717 -10.411  37.664  0.00  0.00             0
ATOM    380    H   1     1       6.592  -9.491  36.581  0.00  0.00             0
ATOM    381    O   1     1     -10.382 -15.077  30.895  0.00  0.00             0
ATOM    382    H   1     1      -9.974 -14.859  31.696  0.00  0.00             0
ATOM    383    H   1     1       0.573 -15.450  30.334  0.00  0.00             0
ATOM    384    O   1     1       1.554   9.162  28.309  0.00  0.00             0
ATOM    385    H   1     1       0.767   9.325  27.964  0.00  0.00             0
ATOM    386    H   1     1      12.229   9.853  28.821  0.00  0.00             0
ATOM    387    O   1     1      17.041  15.140  36.073  0.00  0.00             0
ATOM    388    H   1     1       5.945  15.708  36.335  0.00  0.00             0
ATOM    389    H   1     1      17.744  15.712  35.811  0.00  0.00             0
ATOM    390    O   1     1      20.724   5.945  14.906  0.00  0.00             0
ATOM    391    H   1     1      21.761   5.651  15.028  0.00  0.00             0
ATOM    392    H   1     1      30.820   6.462  15.601  0.00  0.00             0
ATOM    393    O   1     1       0.181  10.511  32.060  0.00  0.00             0
ATOM    394    H   1     1       0.218  10.433  33.012  0.00  0.00             0
ATOM    395    H   1     1       9.966   9.708  31.879  0.00  0.00             0
ATOM    396    O   1     1      -3.191  -5.754  36.595  0.00  0.00             0
ATOM    397    H   1     1      -3.068  -5.932  37.468  0.00  0.00             0
ATOM    398    H   1     1       6.805  -4.880  36.504  0.00  0.00             0
ATOM    399    O   1     1      17.988 -24.840  17.084  0.00  0.00             0
ATOM    400    H   1     1      17.290 -25.008  16.376  0.00  0.00             0
ATOM    401    H   1     1      18.573 -24.582  16.405  0.00  0.00             0
ATOM    402    O   1     1      18.790  21.483  34.687  0.00  0.00             0
ATOM    403    H   1     1      18.739  20.949  35.576  0.00  0.00             0
ATOM    404    H   1     1      19.734  21.640  34.518  0.00  0.00             0
ATOM    405    O   1     1       2.172  12.684  31.498  0.00  0.00             0
ATOM    406    H   1     1       1.415  12.053  31.590  0.00  0.00             0
ATOM    407    H   1     1       2.789  11.760  31.676  0.00  0.00             0
ATOM    408    O   1     1      21.714  18.235  34.888  0.00  0.00             0
ATOM    409    H   1     1      22.403  17.521  34.693  0.00  0.00             0
ATOM    410    H   1     1      21.063  17.629  35.380  0.00  0.00             0
ATOM    411    O   1     1       5.399  40.951  35.409  0.00  0.00             0
ATOM    412    H   1     1       6.223  41.368  35.375  0.00  0.00             0
ATOM    413    H   1     1       5.554  40.271  36.040  0.00  0.00             0
ATOM    414    O   1     1      17.400  47.514  31.131  0.00  0.00             0
ATOM    415    H   1     1      17.558  47.231  30.195  0.00  0.00             0
ATOM    416    H   1     1      17.885  46.856  31.538  0.00  0.00             0
ATOM    417    O   1     1      10.763 -16.502  22.271  0.00  0.00             0
ATOM    418    H   1     1      10.345 -16.752  21.484  0.00  0.00             0
ATOM    419    H   1     1      11.356 -15.805  22.122  0.00  0.00             0
ATOM    420    O   1     1      31.254  -0.724  19.947  0.00  0.00             0
ATOM    421    H   1     1      32.010  -0.262  19.535  0.00  0.00             0
ATOM    422    H   1     1      31.032  -1.122  19.219  0.00  0.00             0
ATOM    423    O   1     1      13.843  -3.371  15.802  0.00  0.00             0
ATOM    424    H   1     1      14.145  -4.188  15.599  0.00  0.00             0
ATOM    425    H   1     1      13.406  -3.724  16.558  0.00  0.00             0
ATOM    426    O   1     1      30.800   2.741  25.095  0.00  0.00             0
ATOM    427    H   1     1      30.050   2.205  25.174  0.00  0.00             0
ATOM    428    H   1     1      31.455   2.024  24.892  0.00  0.00             0
ATOM    429    O   1     1       6.939  37.434  28.767  0.00  0.00             0
ATOM    430    H   1     1       7.045  36.592  29.217  0.00  0.00             0
ATOM    431    H   1     1       6.041  37.337  28.795  0.00  0.00             0
ATOM    432    O   1     1      -0.154   5.136  19.099  0.00  0.00             0
ATOM    433    H   1     1      -0.539   5.120  20.034  0.00  0.00             0
ATOM    434    H   1     1       0.255   4.424  18.594  0.00  0.00             0
ATOM    435    O   1     1     -21.989   1.241  17.875  0.00  0.00             0
ATOM    436    H   1     1     -21.962   1.947  17.305  0.00  0.00             0
ATOM    437    H   1     1     -11.222   0.587  17.298  0.00  0.00             0
ATOM    438    O   1     1      51.804  17.571  15.676  0.00  0.00             0
ATOM    439    H   1     1      51.201  17.316  14.960  0.00  0.00             0
ATOM    440    H   1     1      62.273  16.753  15.962  0.00  0.00             0
ATOM    441    O   1     1      31.754  10.144  34.679  0.00  0.00             0
ATOM    442    H   1     1      20.769   9.464  34.972  0.00  0.00             0
ATOM    443    H   1     1      32.354  10.164  35.414  0.00  0.00             0
ATOM    444    O   1     1      17.510 -34.031  19.927  0.00  0.00             0
ATOM    445    H   1     1      18.040 -34.247  19.191  0.00  0.00             0
ATOM    446    H   1     1      28.383 -33.494  20.537  0.00  0.00             0
ATOM    447    O   1     1      17.914  -0.812  30.137  0.00  0.00             0
ATOM    448    H   1     1       7.602  -1.044  31.030  0.00  0.00             0
ATOM    449    H   1     1      17.649  -1.682  29.675  0.00  0.00             0
ATOM    450    O   1     1      21.818   9.475  22.338  0.00  0.00             0
ATOM    451    H   1     1      22.148   8.901  22.977  0.00  0.00             0
ATOM    452    H   1     1      31.403   9.965  22.981  0.00  0.00             0
ATOM    453    O   1     1      19.505   5.217  21.643  0.00  0.00             0
ATOM    454    H   1     1      19.288   4.423  21.876  0.00  0.00             0
ATOM    455    H   1     1      19.497   5.870  22.550  0.00  0.00             0
ATOM    456    O   1     1      -3.071   4.668  25.333  0.00  0.00             0
ATOM    457    H   1     1      -3.404   4.836  26.108  0.00  0.00             0
ATOM    458    H   1     1      -3.968   4.956  24.958  0.00  0.00             0
ATOM    459    O   1     1      28.295 -15.823  25.999  0.00  0.00             0
ATOM    460    H   1     1      28.063 -14.869  25.863  0.00  0.00             0
ATOM    461    H   1     1      28.202 -16.007  26.952  0.00  0.00             0
ATOM    462    O   1     1     -11.211   7.522  35.086  0.00  0.00             0
ATOM    463    H   1     1     -11.532   7.056  34.357  0.00  0.00             0
ATOM    464    H   1     1     -11.917   7.594  35.727  0.00  0.00             0
ATOM    465    O   1     1      -8.673  -5.075  25.223  0.00  0.00             0
ATOM    466    H   1     1      -8.461  -4.323  24.772  0.00  0.00             0
ATOM    467    H   1     1      -8.916  -4.804  26.051  0.00  0.00             0
ATOM    468    O   1     1     -18.339   5.602  26.776  0.00  0.00             0
ATOM    469    H   1     1     -17.896   6.373  26.849  0.00  0.00             0
ATOM    470    H   1     1     -18.768   5.571  25.867  0.00  0.00             0
ATOM    471    O   1     1      17.727 -18.303  21.637  0.00  0.00             0
ATOM    472    H   1     1      17.859 -17.654  20.998  0.00  0.00             0
ATOM    473    H   1     1      17.807 -18.047  22.610  0.00  0.00             0
ATOM    474    O   1     1      26.090  -1.815  24.616  0.00  0.00             0
ATOM    475    H   1     1      25.578  -1.068  25.011  0.00  0.00             0
ATOM    476    H   1     1      25.813  -2.640  24.811  0.00  0.00             0
ATOM    477    O   1     1      23.042 -11.114  20.016  0.00  0.00             0
ATOM    478    H   1     1      23.701 -10.433  19.870  0.00  0.00             0
ATOM    479    H   1     1      22.142 -10.860  20.204  0.00  0.00             0
ATOM    480    O   1     1      -7.542   2.299  36.333  0.00  0.00             0
ATOM    481    H   1     1      -6.971   2.775  35.868  0.00  0.00             0
ATOM    482    H   1     1      -8.022   1.834  35.714  0.00  0.00             0
ATOM    483    O   1     1      15.465  10.469  21.053  0.00  0.00             0
ATOM    484    H   1     1      14.993  10.693  21.781  0.00  0.00             0
ATOM    485    H   1     1      16.372  10.415  21.446  0.00  0.00             0
ATOM    486    O   1     1      -6.600   8.096  27.316  0.00  0.00             0
ATOM    487    H   1     1      -5.955   8.752  27.476  0.00  0.00             0
ATOM    488    H   1     1      -7.292   8.415  27.861  0.00  0.00             0
ATOM    489    O   1     1       1.528  10.659  19.176  0.00  0.00             0
ATOM    490    H   1     1       2.024  10.391  19.998  0.00  0.00             0
ATOM    491    H   1     1      11.066  -7.717  19.342  0.00  0.00             0
ATOM    492    O   1     1      12.255 -45.581  24.632  0.00  0.00             0
ATOM    493    H   1     1      11.597 -45.256  25.297  0.00  0.00             0
ATOM    494    H   1     1      23.528 -45.739  25.113  0.00  0.00             0
ATOM    495    O   1     1     -30.979   0.529  32.415  0.00  0.00             0
ATOM    496    H   1     1     -42.017   1.138  32.158  0.00  0.00             0
ATOM    497    H   1     1     -30.933   0.925  33.346  0.00  0.00             0
ATOM    498    O   1     1       4.731 -11.394  29.222  0.00  0.00             0
ATOM    499    H   1     1       4.276 -11.574  29.909  0.00  0.00             0
ATOM    500    H   1     1      14.713 -10.689  28.672  0.00  0.00             0
ATOM    501    O   1     1       4.428  21.506  26.028  0.00  0.00             0
ATOM    502    H   1     1       3.738  22.249  25.913  0.00  0.00             0
ATOM    503    H   1     1      14.351  20.872  25.543  0.00  0.00             0
ATOM    504    O   1     1     -16.528   1.625  27.950  0.00  0.00             0
ATOM    505    H   1     1     -17.375   1.655  28.266  0.00  0.00             0
ATOM    506    H   1     1      -6.202   2.107  27.168  0.00  0.00             0
ATOM    507    O   1     1      25.741  10.685  27.249  0.00  0.00             0
ATOM    508    H   1     1      25.165  11.073  27.929  0.00  0.00             0
ATOM    509    H   1     1      26.648  -7.387  27.749  0.00  0.00             0
ATOM    510    O   1     1       5.457 -22.799  25.667  0.00  0.00             0
ATOM    511    H   1     1       6.275 -23.123  25.073  0.00  0.00             0
ATOM    512    H   1     1       5.366 -23.694  26.208  0.00  0.00             0
ATOM    513    O   1     1     -21.534  30.443  35.026  0.00  0.00             0
ATOM    514    H   1     1     -22.250  30.240  35.643  0.00  0.00             0
ATOM    515    H   1     1     -21.065  29.670  34.858  0.00  0.00             0
ATOM    516    O   1     1      18.508 -15.229  22.366  0.00  0.00             0
ATOM    517    H   1     1      18.947 -16.107  22.738  0.00  0.00             0
ATOM    518    H   1     1      17.619 -15.129  22.850  0.00  0.00             0
ATOM    519    O   1     1      49.713  31.447  24.302  0.00  0.00             0
ATOM    520    H   1     1      50.105  30.610  24.221  0.00  0.00             0
ATOM    521    H   1     1      49.699  31.765  23.431  0.00  0.00             0
ATOM    522    O   1     1      33.902  17.337  22.665  0.00  0.00             0
ATOM    523    H   1     1      33.637  16.563  23.124  0.00  0.00             0
ATOM    524    H   1     1      33.239  17.583  22.009  0.00  0.00             0
ATOM    525    O   1     1      66.161  30.175  14.275  0.00  0.00             0
ATOM    526    H   1     1      65.558  29.464  14.275  0.00  0.00             0
ATOM    527    H   1     1      66.970  11.799  14.237  0.00  0.00             0
ATOM    528    O   1     1      34.497  17.055  26.144  0.00  0.00             0
ATOM    529    H   1     1      33.517  16.690  26.468  0.00  0.00             0
ATOM    530    H   1     1      34.743  17.791  26.586  0.00  0.00             0
ATOM    531    O   1     1      22.891  -2.264  28.952  0.00  0.00             0
ATOM    532    H   1     1      23.262  -1.540  29.465  0.00  0.00             0
ATOM    533    H   1     1      23.757  -2.545  28.668  0.00  0.00             0
ATOM    534    O   1     1      14.364   7.729  15.110  0.00  0.00             0
ATOM    535    H   1     1      13.829   7.078  14.636  0.00  0.00             0
ATOM    536    H   1     1      15.212   7.197  15.219  0.00  0.00             0
ATOM    537    O   1     1      20.410  -9.241  26.220  0.00  0.00             0
ATOM    538    H   1     1      20.500 -10.055  26.610  0.00  0.00             0
ATOM    539    H   1     1      19.527  -9.084  25.692  0.00  0.00             0
ATOM    540    O   1     1      -2.800 -27.361  18.074  0.00  0.00             0
ATOM    541    H   1     1      -1.861 -27.709  18.178  0.00  0.00             0
ATOM    542    H   1     1      -2.722 -26.455  17.576  0.00  0.00             0
ATOM    543    O   1     1       0.795  13.505  27.640  0.00  0.00             0
ATOM    544    H   1     1       1.154  13.887  28.341  0.00  0.00             0
ATOM    545    H   1     1      10.164  13.609  27.820  0.00  0.00             0
ATOM    546    O   1     1      28.622  -1.000  32.947  0.00  0.00             0
ATOM    547    H   1     1      28.495  -2.006  32.782  0.00  0.00             0
ATOM    548    H   1     1      39.811  -0.652  32.816  0.00  0.00             0
ATOM    549    O   1     1      -7.569  23.262  15.548  0.00  0.00             0
ATOM    550    H   1     1     -17.649  22.827  16.304  0.00  0.00             0
ATOM    551    H   1     1      -6.968  22.784  15.059  0.00  0.00             0
ATOM    552    O   1     1      22.910  19.398  15.664  0.00  0.00             0
ATOM    553    H   1     1      21.991  19.065  15.702  0.00  0.00             0
ATOM    554    H   1     1      33.182  20.094  16.412  0.00  0.00             0
ATOM    555    O   1     1      42.798  15.309  23.772  0.00  0.00             0
ATOM    556    H   1     1      32.056  14.963  22.882  0.00  0.00             0
ATOM    557    H   1     1      41.992  15.652  24.248  0.00  0.00             0
ATOM    558    O   1     1       7.166   5.260  28.132  0.00  0.00             0
ATOM    559    H   1     1       6.352   5.514  28.537  0.00  0.00             0
ATOM    560    H   1     1      17.919   4.597  28.757  0.00  0.00             0
ATOM    561    O   1     1      -9.533  14.885  32.463  0.00  0.00             0
ATOM    562    H   1     1      -8.907  15.594  32.743  0.00  0.00             0
ATOM    563    H   1     1      -8.990  14.131  32.041  0.00  0.00             0
ATOM    564    O   1     1     -11.281 -17.952  28.362  0.00  0.00             0
ATOM    565    H   1     1     -11.478 -18.388  27.384  0.00  0.00             0
ATOM    566    H   1     1     -12.051 -18.336  28.876  0.00  0.00             0
ATOM    567    O   1     1      10.694  38.035  27.864  0.00  0.00             0
ATOM    568    H   1     1      10.279  37.300  28.227  0.00  0.00             0
ATOM    569    H   1     1      10.220  38.195  26.898  0.00  0.00             0
ATOM    570    O   1     1      24.349  -4.974  20.501  0.00  0.00             0
ATOM    571    H   1     1      24.688  -5.890  20.747  0.00  0.00             0
ATOM    572    H   1     1      23.953  -4.972  19.683  0.00  0.00             0
ATOM    573    O   1     1     -26.341  -6.466  32.364  0.00  0.00             0
ATOM    574    H   1     1     -26.225  -6.115  33.331  0.00  0.00             0
ATOM    575    H   1     1     -25.671  -6.190  31.955  0.00  0.00             0
ATOM    576    O   1     1      -0.842  33.980  25.527  0.00  0.00             0
ATOM    577    H   1     1      -1.322  33.113  25.488  0.00  0.00             0
ATOM    578    H   1     1      -1.443  34.701  25.190  0.00  0.00             0
ATOM    579    O   1     1      -3.480 -14.984  15.980  0.00  0.00             0
ATOM    580    H   1     1      -2.678 -14.704  15.834  0.00  0.00             0
ATOM    581    H   1     1      -3.824 -14.359  16.763  0.00  0.00             0
ATOM    582    O   1     1      10.793  -4.640  21.811  0.00  0.00             0
ATOM    583    H   1     1      11.352  -4.452  21.057  0.00  0.00             0
ATOM    584    H   1     1      10.016  -4.149  21.493  0.00  0.00             0
ATOM    585    O   1     1     -17.412 -17.647  19.207  0.00  0.00             0
ATOM    586    H   1     1     -17.373 -17.901  18.273  0.00  0.00             0
ATOM    587    H   1     1     -16.704 -18.274  19.712  0.00  0.00             0
ATOM    588    O   1     1      30.013  13.927  14.820  0.00  0.00             0
ATOM    589    H   1     1      29.240  14.371  15.430  0.00  0.00             0
ATOM    590    H   1     1      30.801  14.230  14.915  0.00  0.00             0
ATOM    591    O   1     1      42.839   3.458  17.877  0.00  0.00             0
ATOM    592    H   1     1      43.533   4.045  18.073  0.00  0.00             0
ATOM    593    H   1     1      42.834   2.895  18.621  0.00  0.00             0
ATOM    594    O   1     1      39.063  -9.708  14.869  0.00  0.00             0
ATOM    595    H   1     1      39.791 -10.208  14.405  0.00  0.00             0
ATOM    596    H   1     1      39.171  -9.848  15.778  0.00  0.00             0
ATOM    597    O   1     1     -15.420   5.740  23.498  0.00  0.00             0
ATOM    598    H   1     1     -16.334   5.558  23.152  0.00  0.00             0
ATOM    599    H   1     1      -4.519   5.746  22.578  0.00  0.00             0
ATOM    600    O   1     1      37.125   0.229  17.026  0.00  0.00             0
ATOM    601    H   1     1      36.199  -0.007  16.963  0.00  0.00             0
ATOM    602    H   1     1      47.613   1.023  16.793  0.00  0.00             0
ATOM    603    O   1     1      -1.404  -9.529  30.620  0.00  0.00             0
ATOM    604    H   1     1     -11.330 -10.026  29.847  0.00  0.00             0
ATOM    605    H   1     1      -2.264  -9.994  30.904  0.00  0.00             0
ATOM    606    O   1     1      23.834  10.410  36.583  0.00  0.00             0
ATOM    607    H   1     1      24.734  10.717  36.706  0.00  0.00             0
ATOM    608    H   1     1      34.241   9.341  36.650  0.00  0.00             0
ATOM    609    O   1     1      48.527  -2.434  16.906  0.00  0.00             0
ATOM    610    H   1     1      37.713  -2.994  17.388  0.00  0.00             0
ATOM    611    H   1     1      48.261  -1.478  16.988  0.00  0.00             0
ATOM    612    O   1     1     -14.478  27.028  33.261  0.00  0.00             0
ATOM    613    H   1     1     -15.185  27.608  32.895  0.00  0.00             0
ATOM    614    H   1     1      -3.842  26.353  32.541  0.00  0.00             0
ATOM    615    O   1     1     -23.086 -25.535  20.878  0.00  0.00             0
ATOM    616    H   1     1     -23.583 -26.025  20.251  0.00  0.00             0
ATOM    617    H   1     1     -22.922 -24.718  20.498  0.00  0.00             0
ATOM    618    O   1     1      18.282   1.568  36.635  0.00  0.00             0
ATOM    619    H   1     1      19.123   1.998  37.029  0.00  0.00             0
ATOM    620    H   1     1      18.354   0.565  36.777  0.00  0.00             0
ATOM    621    O   1     1      -5.360  13.888  34.093  0.00  0.00             0
ATOM    622    H   1     1      -4.512  14.215  34.342  0.00  0.00             0
ATOM    623    H   1     1      -6.130  13.971  34.744  0.00  0.00             0
ATOM    624    O   1     1      28.355   3.759  30.273  0.00  0.00             0
ATOM    625    H   1     1      29.275   3.637  30.597  0.00  0.00             0
ATOM    626    H   1     1      28.151   2.853  29.821  0.00  0.00             0
ATOM    627    O   1     1      12.986  23.469  22.528  0.00  0.00             0
ATOM    628    H   1     1      12.742  24.060  22.031  0.00  0.00             0
ATOM    629    H   1     1      12.324  23.533  23.031  0.00  0.00             0
ATOM    630    O   1     1      17.058  -3.191  29.707  0.00  0.00             0
ATOM    631    H   1     1      16.406  -2.987  28.847  0.00  0.00             0
ATOM    632    H   1     1      16.530  -3.203  30.517  0.00  0.00             0
ATOM    633    O   1     1     -51.469  20.813  37.221  0.00  0.00             0
ATOM    634    H   1     1     -51.212  21.808  36.912  0.00  0.00             0
ATOM    635    H   1     1     -50.738  20.470  37.807  0.00  0.00             0
ATOM    636    O   1     1      11.969  -4.443  17.810  0.00  0.00             0
ATOM    637    H   1     1      12.075  -5.308  18.282  0.00  0.00             0
ATOM    638    H   1     1      11.021  -4.163  17.816  0.00  0.00             0
ATOM    639    O   1     1      -0.102 -27.338  20.077  0.00  0.00             0
ATOM    640    H   1     1      -0.901 -27.745  20.479  0.00  0.00             0
ATOM    641    H   1     1       0.164 -26.946  20.889  0.00  0.00             0
ATOM    642    O   1     1      -4.758   2.945  23.349  0.00  0.00             0
ATOM    643    H   1     1      -5.247   2.744  22.520  0.00  0.00             0
ATOM    644    H   1     1      -4.768   3.848  23.150  0.00  0.00             0
ATOM    645    O   1     1      -1.950  -4.867  28.104  0.00  0.00             0
ATOM    646    H   1     1      -2.654  -4.825  27.246  0.00  0.00             0
ATOM    647    H   1     1      -2.334  -4.463  28.762  0.00  0.00             0
ATOM    648    O   1     1      31.551 -11.842  32.256  0.00  0.00             0
ATOM    649    H   1     1      32.352 -11.805  31.661  0.00  0.00             0
ATOM    650    H   1     1      31.048 -11.050  31.797  0.00  0.00             0
ATOM    651    O   1     1       7.528  17.822  24.243  0.00  0.00             0
ATOM    652    H   1     1       7.365  18.665  24.827  0.00  0.00             0
ATOM    653    H   1     1      17.295  -0.967  24.381  0.00  0.00             0
ATOM    654    O   1     1      14.594 -14.668  14.675  0.00  0.00             0
ATOM    655    H   1     1      13.975 -15.411  14.828  0.00  0.00             0
ATOM    656    H   1     1      25.787 -15.094  14.982  0.00  0.00             0
ATOM    657    O   1     1      30.337 -11.367  27.874  0.00  0.00             0
ATOM    658    H   1     1      19.380 -12.192  27.922  0.00  0.00             0
ATOM    659    H   1     1      31.124 -11.736  27.773  0.00  0.00             0
ATOM    660    O   1     1       2.915  34.389  33.761  0.00  0.00             0
ATOM    661    H   1     1       3.400  34.992  33.009  0.00  0.00             0
ATOM    662    H   1     1      13.718  34.308  34.475  0.00  0.00             0
ATOM    663    O   1     1      20.450  25.050  17.325  0.00  0.00             0
ATOM    664    H   1     1      11.103  25.466  17.249  0.00  0.00             0
ATOM    665    H   1     1      20.543  24.144  17.671  0.00  0.00             0
ATOM    666    O   1     1      16.379   1.181  33.933  0.00  0.00             0
ATOM    667    H   1     1      16.864   0.619  33.373  0.00  0.00             0
ATOM    668    H   1     1      27.352   1.839  34.336  0.00  0.00             0
ATOM    669    O   1     1       7.771  50.017  32.941  0.00  0.00             0
ATOM    670    H   1     1       8.575  49.604  33.373  0.00  0.00             0
ATOM    671    H   1     1       7.690  31.451  32.173  0.00  0.00             0
ATOM    672    O   1     1      13.470  41.214  31.026  0.00  0.00             0
ATOM    673    H   1     1      12.919  40.484  30.555  0.00  0.00             0
ATOM    674    H   1     1      13.492  40.894  31.839  0.00  0.00             0
ATOM    675    O   1     1       4.509   2.198  20.590  0.00  0.00             0
ATOM    676    H   1     1       5.288   2.184  20.140  0.00  0.00             0
ATOM    677    H   1     1       3.887   1.494  20.200  0.00  0.00             0
ATOM    678    O   1     1       0.634   3.611  33.334  0.00  0.00             0
ATOM    679    H   1     1       1.077   3.533  34.332  0.00  0.00             0
ATOM    680    H   1     1       0.828   4.594  33.033  0.00  0.00             0
ATOM    681    O   1     1     -17.116  -6.702  23.091  0.00  0.00             0
ATOM    682    H   1     1     -18.070  -7.093  22.801  0.00  0.00             0
ATOM    683    H   1     1     -17.331  -5.938  23.696  0.00  0.00             0
ATOM    684    O   1     1      -2.396   9.776  24.818  0.00  0.00             0
ATOM    685    H   1     1      -2.023  10.370  24.194  0.00  0.00             0
ATOM    686    H   1     1      -3.255   9.653  24.592  0.00  0.00             0
ATOM    687    O   1     1      34.774  17.143  16.558  0.00  0.00             0
ATOM    688    H   1     1      34.470  17.815  16.001  0.00  0.00             0
ATOM    689    H   1     1      35.087  -1.492  16.288  0.00  0.00             0
ATOM    690    O   1     1      35.376 -20.882  27.752  0.00  0.00             0
ATOM    691    H   1     1      35.135 -20.292  27.058  0.00  0.00             0
ATOM    692    H   1     1      35.901 -21.677  27.301  0.00  0.00             0
ATOM    693    O   1     1     -35.117 -11.665  17.439  0.00  0.00             0
ATOM    694    H   1     1     -34.609 -12.403  17.719  0.00  0.00             0
ATOM    695    H   1     1     -34.617 -10.940  17.887  0.00  0.00             0
ATOM    696    O   1     1      16.367  10.100  15.381  0.00  0.00             0
ATOM    697    H   1     1      17.077   9.697  14.943  0.00  0.00             0
ATOM    698    H   1     1      15.533   9.653  15.108  0.00  0.00             0
ATOM    699    O   1     1      42.608  15.185  14.530  0.00  0.00             0
ATOM    700    H   1     1      43.106  14.759  15.152  0.00  0.00             0
ATOM    701    H   1     1      43.152  14.885  13.629  0.00  0.00             0
ATOM    702    O   1     1      31.507  23.410  24.437  0.00  0.00             0
ATOM    703    H   1     1      30.688  24.012  24.428  0.00  0.00             0
ATOM    704    H   1     1      31.158  22.486  24.477  0.00  0.00             0
ATOM    705   Al   1     1       8.080   7.228   8.778  0.00  0.00             0
ATOM    706   Al   1     1       5.667   2.973   8.423  0.00  0.00             0
ATOM    707   Al   1     1       5.556   8.809   8.639  0.00  0.00             0
ATOM    708   Al   1     1       8.283   4.391   8.463  0.00  0.00             0
ATOM    709   Si   1     1       3.819   8.615  11.446  0.00  0.00             0
ATOM    710   Si   1     1       6.400   4.215  11.300  0.00  0.00             0
ATOM    711   Si   1     1       6.517  10.035  11.414  0.00  0.00             0
ATOM    712   Si   1     1       9.002   5.649  11.441  0.00  0.00             0
ATOM    713    O   1     1       9.106   8.521   9.773  0.00  0.00             0
ATOM    714    O   1     1       6.491   4.123   9.586  0.00  0.00             0
ATOM    715    O   1     1       8.812   5.733   9.729  0.00  0.00             0
ATOM    716    O   1     1       6.253  10.169   9.856  0.00  0.00             0
ATOM    717    O   1     1       8.950   7.169  11.906  0.00  0.00             0
ATOM    718    O   1     1       6.340  11.523  11.889  0.00  0.00             0
ATOM    719    O   1     1       7.899   9.506  11.775  0.00  0.00             0
ATOM    720    O   1     1       5.181   5.015  11.572  0.00  0.00             0
ATOM    721    O   1     1       7.799   4.921  11.767  0.00  0.00             0
ATOM    722    O   1     1       5.251   9.157  11.997  0.00  0.00             0
ATOM    723    O   1     1       9.104   3.064   9.716  0.00  0.00             0
ATOM    724    O   1     1       6.633   7.324   9.931  0.00  0.00             0
ATOM    725    O   1     1       4.927  10.211   7.555  0.00  0.00             0
ATOM    726    O   1     1       7.589   5.841   7.592  0.00  0.00             0
ATOM    727    O   1     1       9.743   7.416   7.458  0.00  0.00             0
ATOM    728    O   1     1       7.250   2.895   7.625  0.00  0.00             0
ATOM    729    O   1     1       9.953   4.108   7.529  0.00  0.00             0
ATOM    730    O   1     1       7.224   8.620   7.753  0.00  0.00             0
ATOM    731    H   1     1       8.768  11.059  10.121  0.00  0.00             0
ATOM    732    H   1     1       5.965   7.433  10.795  0.00  0.00             0
ATOM    733    H   1     1       9.776  10.230   6.604  0.00  0.00             0
ATOM    734    H   1     1       6.958   5.578   6.842  0.00  0.00             0
ATOM    735    H   1     1       9.354   6.701   6.750  0.00  0.00             0
ATOM    736    H   1     1       7.665  11.436   6.747  0.00  0.00             0
ATOM    737    H   1     1       7.779   9.299   7.339  0.00  0.00             0
ATOM    738    H   1     1      10.512   3.933   6.598  0.00  0.00             0
ATOM    739   Al   1     1      13.711   1.142   1.352  0.00  0.00             0
ATOM    740   Al   1     1      11.129  -3.241   1.361  0.00  0.00             0
ATOM    741   Al   1     1      11.152   2.863   1.332  0.00  0.00             0
ATOM    742   Al   1     1      13.592  -1.623   1.489  0.00  0.00             0
ATOM    743   Si   1     1       9.361   2.733   4.082  0.00  0.00             0
ATOM    744   Si   1     1      11.897  -1.760   4.155  0.00  0.00             0
ATOM    745   Si   1     1      11.920   4.239   4.027  0.00  0.00             0
ATOM    746   Si   1     1      14.362  -0.336   4.113  0.00  0.00             0
ATOM    747    O   1     1      14.691   2.483   2.571  0.00  0.00             0
ATOM    748    O   1     1      12.036  -1.845   2.533  0.00  0.00             0
ATOM    749    O   1     1      14.295  -0.163   2.574  0.00  0.00             0
ATOM    750    O   1     1      11.664   4.302   2.458  0.00  0.00             0
ATOM    751    O   1     1      14.321   1.105   4.700  0.00  0.00             0
ATOM    752    O   1     1      11.852   5.796   4.443  0.00  0.00             0
ATOM    753    O   1     1      13.212   3.583   4.482  0.00  0.00             0
ATOM    754    O   1     1      10.683  -0.969   4.568  0.00  0.00             0
ATOM    755    O   1     1      13.202  -1.186   4.566  0.00  0.00             0
ATOM    756    O   1     1      10.645   3.470   4.619  0.00  0.00             0
ATOM    757    O   1     1      14.558  -2.955   2.346  0.00  0.00             0
ATOM    758    O   1     1      11.954   1.334   2.328  0.00  0.00             0
ATOM    759    O   1     1      10.433   4.294   0.208  0.00  0.00             0
ATOM    760    O   1     1      13.062  -0.291   0.290  0.00  0.00             0
ATOM    761    O   1     1      15.304   1.271   0.312  0.00  0.00             0
ATOM    762    O   1     1      12.673  -3.149   0.179  0.00  0.00             0
ATOM    763    O   1     1      15.401  -1.789   0.156  0.00  0.00             0
ATOM    764    O   1     1      12.689   2.581   0.198  0.00  0.00             0
ATOM    765    H   1     1      14.464   5.558   3.388  0.00  0.00             0
ATOM    766    H   1     1      11.388   0.591   2.562  0.00  0.00             0
ATOM    767    H   1     1      14.459   4.569   0.231  0.00  0.00             0
ATOM    768    H   1     1      12.770  -0.002  -0.615  0.00  0.00             0
ATOM    769    H   1     1      15.774   0.297   0.150  0.00  0.00             0
ATOM    770    H   1     1      12.790   5.951  -0.730  0.00  0.00             0
ATOM    771    H   1     1      13.435   2.883  -0.476  0.00  0.00             0
ATOM    772    H   1     1      15.199  -1.901  -0.976  0.00  0.00             0
ATOM    773   Al   1     1       7.934  -1.659   8.729  0.00  0.00             0
ATOM    774   Al   1     1       5.499  -6.018   8.571  0.00  0.00             0
ATOM    775   Al   1     1       5.531   0.007   8.802  0.00  0.00             0
ATOM    776   Al   1     1       7.944  -4.738   8.690  0.00  0.00             0
ATOM    777   Si   1     1       3.834  -0.241  11.429  0.00  0.00             0
ATOM    778   Si   1     1       6.370  -4.818  11.531  0.00  0.00             0
ATOM    779   Si   1     1       6.308   1.216  11.424  0.00  0.00             0
ATOM    780   Si   1     1       8.828  -3.201  11.388  0.00  0.00             0
ATOM    781    O   1     1       8.946  -0.342   9.789  0.00  0.00             0
ATOM    782    O   1     1       6.469  -4.932   9.825  0.00  0.00             0
ATOM    783    O   1     1       8.640  -3.026   9.905  0.00  0.00             0
ATOM    784    O   1     1       6.281   1.267   9.830  0.00  0.00             0
ATOM    785    O   1     1       8.650  -1.712  11.876  0.00  0.00             0
ATOM    786    O   1     1       6.402   2.761  11.794  0.00  0.00             0
ATOM    787    O   1     1       7.699   0.589  11.790  0.00  0.00             0
ATOM    788    O   1     1       5.015  -3.977  11.756  0.00  0.00             0
ATOM    789    O   1     1       7.617  -4.105  11.946  0.00  0.00             0
ATOM    790    O   1     1       5.146   0.510  11.937  0.00  0.00             0
ATOM    791    O   1     1       8.994  -6.123   9.762  0.00  0.00             0
ATOM    792    O   1     1       6.367  -1.643   9.818  0.00  0.00             0
ATOM    793    O   1     1       4.816   1.385   7.695  0.00  0.00             0
ATOM    794    O   1     1       7.240  -3.141   7.542  0.00  0.00             0
ATOM    795    O   1     1       9.611  -1.586   7.693  0.00  0.00             0
ATOM    796    O   1     1       7.059  -6.130   7.577  0.00  0.00             0
ATOM    797    O   1     1       9.607  -4.891   7.654  0.00  0.00             0
ATOM    798    O   1     1       7.140  -0.369   7.687  0.00  0.00             0
ATOM    799    H   1     1       8.561   2.346  10.068  0.00  0.00             0
ATOM    800    H   1     1       5.645  -2.314   9.959  0.00  0.00             0
ATOM    801    H   1     1       9.988   1.407   6.479  0.00  0.00             0
ATOM    802    H   1     1       7.773  -3.276   6.772  0.00  0.00             0
ATOM    803    H   1     1      10.100  -2.470   7.269  0.00  0.00             0
ATOM    804    H   1     1       7.812   1.996   7.425  0.00  0.00             0
ATOM    805    H   1     1       7.433  -0.431   6.676  0.00  0.00             0
ATOM    806    H   1     1      10.393  -4.760   7.099  0.00  0.00             0
ATOM    807   Al   1     1      13.697  -7.537   1.056  0.00  0.00             0
ATOM    808   Al   1     1      11.139 -12.070   1.127  0.00  0.00             0
ATOM    809   Al   1     1      11.100  -6.186   1.166  0.00  0.00             0
ATOM    810   Al   1     1      13.886 -10.629   1.397  0.00  0.00             0
ATOM    811   Si   1     1       9.282  -6.194   4.065  0.00  0.00             0
ATOM    812   Si   1     1      11.872 -10.653   3.977  0.00  0.00             0
ATOM    813   Si   1     1      11.797  -4.676   4.082  0.00  0.00             0
ATOM    814   Si   1     1      14.496  -9.094   4.093  0.00  0.00             0
ATOM    815    O   1     1      14.559  -6.288   2.455  0.00  0.00             0
ATOM    816    O   1     1      12.064 -10.823   2.319  0.00  0.00             0
ATOM    817    O   1     1      14.431  -9.132   2.472  0.00  0.00             0
ATOM    818    O   1     1      11.659  -4.641   2.508  0.00  0.00             0
ATOM    819    O   1     1      14.503  -7.700   4.551  0.00  0.00             0
ATOM    820    O   1     1      11.782  -3.245   4.615  0.00  0.00             0
ATOM    821    O   1     1      13.112  -5.422   4.357  0.00  0.00             0
ATOM    822    O   1     1      10.670  -9.783   4.282  0.00  0.00             0
ATOM    823    O   1     1      13.209  -9.935   4.502  0.00  0.00             0
ATOM    824    O   1     1      10.492  -5.396   4.526  0.00  0.00             0
ATOM    825    O   1     1      14.643 -11.999   2.528  0.00  0.00             0
ATOM    826    O   1     1      12.116  -7.515   2.117  0.00  0.00             0
ATOM    827    O   1     1      10.375  -4.715   0.223  0.00  0.00             0
ATOM    828    O   1     1      13.208  -9.085   0.189  0.00  0.00             0
ATOM    829    O   1     1      15.340  -7.369   0.186  0.00  0.00             0
ATOM    830    O   1     1      12.640 -11.862   0.136  0.00  0.00             0
ATOM    831    O   1     1      15.390 -10.751   0.214  0.00  0.00             0
ATOM    832    O   1     1      12.832  -6.159  -0.036  0.00  0.00             0
ATOM    833    H   1     1      14.205  -3.971   2.686  0.00  0.00             0
ATOM    834    H   1     1      11.875  -7.950   2.777  0.00  0.00             0
ATOM    835    H   1     1      15.647  -4.840  -0.823  0.00  0.00             0
ATOM    836    H   1     1      12.504  -9.326  -0.532  0.00  0.00             0
ATOM    837    H   1     1      15.610  -8.186  -0.206  0.00  0.00             0
ATOM    838    H   1     1      13.142  -3.812  -0.311  0.00  0.00             0
ATOM    839    H   1     1      12.845  -5.730  -0.979  0.00  0.00             0
ATOM    840    H   1     1      15.913 -10.806  -0.654  0.00  0.00             0
ATOM    841   Al   1     1       3.076   7.206   8.680  0.00  0.00             0
ATOM    842   Al   1     1       0.396   2.904   8.764  0.00  0.00             0
ATOM    843   Al   1     1       0.377   8.638   8.512  0.00  0.00             0
ATOM    844   Al   1     1       2.904   4.295   8.663  0.00  0.00             0
ATOM    845   Si   1     1      -1.163   8.641  11.351  0.00  0.00             0
ATOM    846   Si   1     1       1.272   4.108  11.482  0.00  0.00             0
ATOM    847   Si   1     1       1.246  10.219  11.391  0.00  0.00             0
ATOM    848   Si   1     1       3.749   5.748  11.386  0.00  0.00             0
ATOM    849    O   1     1       4.018   8.514   9.808  0.00  0.00             0
ATOM    850    O   1     1       1.431   3.954   9.863  0.00  0.00             0
ATOM    851    O   1     1       3.555   5.923   9.772  0.00  0.00             0
ATOM    852    O   1     1       1.073  10.339   9.822  0.00  0.00             0
ATOM    853    O   1     1       3.609   7.192  11.925  0.00  0.00             0
ATOM    854    O   1     1       1.219  11.685  11.893  0.00  0.00             0
ATOM    855    O   1     1       2.640   9.447  11.676  0.00  0.00             0
ATOM    856    O   1     1       0.064   5.010  11.745  0.00  0.00             0
ATOM    857    O   1     1       2.603   4.782  11.974  0.00  0.00             0
ATOM    858    O   1     1       0.079   9.223  11.876  0.00  0.00             0
ATOM    859    O   1     1       3.957   3.075   9.614  0.00  0.00             0
ATOM    860    O   1     1       1.391   7.456   9.719  0.00  0.00             0
ATOM    861    O   1     1       9.916  10.147   7.564  0.00  0.00             0
ATOM    862    O   1     1       2.179   5.754   7.631  0.00  0.00             0
ATOM    863    O   1     1       4.543   7.504   7.503  0.00  0.00             0
ATOM    864    O   1     1       2.163   2.814   7.647  0.00  0.00             0
ATOM    865    O   1     1       4.663   4.259   7.467  0.00  0.00             0
ATOM    866    O   1     1       2.103   8.726   7.637  0.00  0.00             0
ATOM    867    H   1     1       3.322  11.060   9.913  0.00  0.00             0
ATOM    868    H   1     1       1.059   6.771  10.297  0.00  0.00             0
ATOM    869    H   1     1       5.177  10.303   6.766  0.00  0.00             0
ATOM    870    H   1     1       1.344   6.052   7.168  0.00  0.00             0
ATOM    871    H   1     1       5.115   7.100   6.603  0.00  0.00             0
ATOM    872    H   1     1       2.152  10.948   7.193  0.00  0.00             0
ATOM    873    H   1     1       2.940   9.299   7.617  0.00  0.00             0
ATOM    874    H   1     1       4.406   4.702   6.677  0.00  0.00             0
ATOM    875   Al   1     1       8.412   1.447   1.144  0.00  0.00             0
ATOM    876   Al   1     1       6.036  -3.109   1.174  0.00  0.00             0
ATOM    877   Al   1     1       5.923   2.709   1.245  0.00  0.00             0
ATOM    878   Al   1     1       8.444  -1.737   1.403  0.00  0.00             0
ATOM    879   Si   1     1       4.113   2.608   4.137  0.00  0.00             0
ATOM    880   Si   1     1       6.780  -1.719   4.160  0.00  0.00             0
ATOM    881   Si   1     1       6.722   4.176   4.285  0.00  0.00             0
ATOM    882   Si   1     1       9.261  -0.242   4.196  0.00  0.00             0
ATOM    883    O   1     1       9.437   2.664   2.530  0.00  0.00             0
ATOM    884    O   1     1       6.916  -1.703   2.449  0.00  0.00             0
ATOM    885    O   1     1       9.148  -0.333   2.566  0.00  0.00             0
ATOM    886    O   1     1       6.549   4.340   2.507  0.00  0.00             0
ATOM    887    O   1     1       9.300   1.231   4.644  0.00  0.00             0
ATOM    888    O   1     1       6.725   5.675   4.713  0.00  0.00             0
ATOM    889    O   1     1       8.075   3.548   4.381  0.00  0.00             0
ATOM    890    O   1     1       5.527  -0.946   4.421  0.00  0.00             0
ATOM    891    O   1     1       8.006  -0.995   4.774  0.00  0.00             0
ATOM    892    O   1     1       5.504   3.312   4.636  0.00  0.00             0
ATOM    893    O   1     1       9.234  -3.162   2.359  0.00  0.00             0
ATOM    894    O   1     1       6.934   1.503   2.318  0.00  0.00             0
ATOM    895    O   1     1      15.330   4.265   0.368  0.00  0.00             0
ATOM    896    O   1     1       7.811  -0.225   0.217  0.00  0.00             0
ATOM    897    O   1     1       9.956   1.538   0.246  0.00  0.00             0
ATOM    898    O   1     1       7.541  -2.995   0.085  0.00  0.00             0
ATOM    899    O   1     1      10.154  -1.946   0.279  0.00  0.00             0
ATOM    900    O   1     1       7.347   2.597   0.004  0.00  0.00             0
ATOM    901    H   1     1       9.204   5.106   2.986  0.00  0.00             0
ATOM    902    H   1     1       6.627   0.783   3.006  0.00  0.00             0
ATOM    903    H   1     1       9.821   4.029  -0.556  0.00  0.00             0
ATOM    904    H   1     1       7.527  -0.390  -0.574  0.00  0.00             0
ATOM    905    H   1     1      10.430   1.155  -0.556  0.00  0.00             0
ATOM    906    H   1     1       8.120   5.158  -0.098  0.00  0.00             0
ATOM    907    H   1     1       7.044   3.055  -0.642  0.00  0.00             0
ATOM    908    H   1     1      10.766  -1.122   0.303  0.00  0.00             0
ATOM    909   Al   1     1       3.005  -1.576   8.635  0.00  0.00             0
ATOM    910   Al   1     1       0.234  -6.300   8.562  0.00  0.00             0
ATOM    911   Al   1     1       0.399  -0.136   8.639  0.00  0.00             0
ATOM    912   Al   1     1       2.791  -4.683   8.545  0.00  0.00             0
ATOM    913   Si   1     1      -1.482  -0.222  11.413  0.00  0.00             0
ATOM    914   Si   1     1       1.170  -4.734  11.414  0.00  0.00             0
ATOM    915   Si   1     1       1.151   1.193  11.564  0.00  0.00             0
ATOM    916   Si   1     1       3.806  -3.112  11.440  0.00  0.00             0
ATOM    917    O   1     1       3.977  -0.417   9.800  0.00  0.00             0
ATOM    918    O   1     1       1.462  -4.837   9.821  0.00  0.00             0
ATOM    919    O   1     1       3.692  -3.031   9.805  0.00  0.00             0
ATOM    920    O   1     1       0.957   1.310   9.768  0.00  0.00             0
ATOM    921    O   1     1       3.804  -1.677  11.986  0.00  0.00             0
ATOM    922    O   1     1       1.122   2.645  11.970  0.00  0.00             0
ATOM    923    O   1     1       2.517   0.531  11.713  0.00  0.00             0
ATOM    924    O   1     1      -0.084  -3.851  11.661  0.00  0.00             0
ATOM    925    O   1     1       2.458  -3.939  11.916  0.00  0.00             0
ATOM    926    O   1     1      -0.027   0.288  12.019  0.00  0.00             0
ATOM    927    O   1     1       3.834  -6.124   9.574  0.00  0.00             0
ATOM    928    O   1     1       1.333  -1.588   9.615  0.00  0.00             0
ATOM    929    O   1     1       9.978   1.076   7.453  0.00  0.00             0
ATOM    930    O   1     1       2.130  -3.262   7.605  0.00  0.00             0
ATOM    931    O   1     1       4.546  -1.584   7.471  0.00  0.00             0
ATOM    932    O   1     1       1.685  -6.056   7.493  0.00  0.00             0
ATOM    933    O   1     1       4.474  -4.709   7.539  0.00  0.00             0
ATOM    934    O   1     1       2.084  -0.190   7.435  0.00  0.00             0
ATOM    935    H   1     1       3.471   2.292  10.079  0.00  0.00             0
ATOM    936    H   1     1       1.243  -2.433  10.144  0.00  0.00             0
ATOM    937    H   1     1       4.650   1.135   6.950  0.00  0.00             0
ATOM    938    H   1     1       2.149  -2.929   6.735  0.00  0.00             0
ATOM    939    H   1     1       5.364  -1.985   6.992  0.00  0.00             0
ATOM    940    H   1     1       2.587   2.078   7.967  0.00  0.00             0
ATOM    941    H   1     1       2.505   0.362   6.790  0.00  0.00             0
ATOM    942    H   1     1       5.015  -3.702   7.536  0.00  0.00             0
ATOM    943   Al   1     1       8.456  -7.603   1.186  0.00  0.00             0
ATOM    944   Al   1     1       5.949 -12.205   1.478  0.00  0.00             0
ATOM    945   Al   1     1       5.942  -6.040   1.316  0.00  0.00             0
ATOM    946   Al   1     1       8.547 -10.712   1.276  0.00  0.00             0
ATOM    947   Si   1     1       4.088  -6.140   4.046  0.00  0.00             0
ATOM    948   Si   1     1       6.798 -10.770   4.219  0.00  0.00             0
ATOM    949   Si   1     1       6.555  -4.628   4.008  0.00  0.00             0
ATOM    950   Si   1     1       9.260  -9.145   3.971  0.00  0.00             0
ATOM    951    O   1     1       9.435  -6.349   2.379  0.00  0.00             0
ATOM    952    O   1     1       6.915 -10.878   2.576  0.00  0.00             0
ATOM    953    O   1     1       9.068  -8.988   2.412  0.00  0.00             0
ATOM    954    O   1     1       6.537  -4.505   2.383  0.00  0.00             0
ATOM    955    O   1     1       9.284  -7.634   4.508  0.00  0.00             0
ATOM    956    O   1     1       6.686  -3.151   4.572  0.00  0.00             0
ATOM    957    O   1     1       7.945  -5.364   4.263  0.00  0.00             0
ATOM    958    O   1     1       5.470 -10.014   4.536  0.00  0.00             0
ATOM    959    O   1     1       8.066  -9.896   4.551  0.00  0.00             0
ATOM    960    O   1     1       5.372  -5.391   4.500  0.00  0.00             0
ATOM    961    O   1     1       9.472 -12.083   2.423  0.00  0.00             0
ATOM    962    O   1     1       6.824  -7.517   2.386  0.00  0.00             0
ATOM    963    O   1     1      15.545  -4.612   0.167  0.00  0.00             0
ATOM    964    O   1     1       7.807  -8.999   0.220  0.00  0.00             0
ATOM    965    O   1     1      10.044  -7.342   0.157  0.00  0.00             0
ATOM    966    O   1     1       7.564 -11.992   0.372  0.00  0.00             0
ATOM    967    O   1     1      10.113 -10.616   0.381  0.00  0.00             0
ATOM    968    O   1     1       7.596  -6.106   0.372  0.00  0.00             0
ATOM    969    H   1     1       8.646  -3.903   2.730  0.00  0.00             0
ATOM    970    H   1     1       6.543  -8.286   2.761  0.00  0.00             0
ATOM    971    H   1     1       9.713  -5.025  -0.650  0.00  0.00             0
ATOM    972    H   1     1       7.324  -9.428  -0.430  0.00  0.00             0
ATOM    973    H   1     1      10.084  -7.745  -0.896  0.00  0.00             0
ATOM    974    H   1     1       8.146  -2.873  -0.678  0.00  0.00             0
ATOM    975    H   1     1       7.963  -5.329  -0.120  0.00  0.00             0
ATOM    976    H   1     1      10.532  -9.754   0.734  0.00  0.00             0
END
