# Supplementary material for: Competing Nuclear Quantum Effects and Hydrogen-Bond Jumps in Hydrated Kaolinite
Source: J Phys Chem Lett. 2023 Feb 6;14(6):1542–7. doi: 10.1021/acs.jpclett.2c03896 (PMC9940297; doi:10.1021/acs.jpclett.2c03896)
Supplement: Supplementary file 1 — jz2c03896_si_001.zip [file jz2c03896_si_001.zip › Clay_NQEs_HBond_Jumps_SI/silica-surface/QM/prod-2/init.30.pdb]

TITLE     Step:     2000000  Bead:      30 positions{angstrom}  cell{angstrom}
CRYST1   10.307   17.884   76.812  91.93 105.05  89.80 P 1           1
ATOM      1   Al   1     1     -22.581  11.922  42.606  0.00  0.00             0
ATOM      2   Al   1     1     -19.685  16.456  42.530  0.00  0.00             0
ATOM      3   Al   1     1     -19.799  10.585  42.231  0.00  0.00             0
ATOM      4   Al   1     1     -22.201  14.913  42.479  0.00  0.00             0
ATOM      5   Si   1     1     -17.939  10.593  39.722  0.00  0.00             0
ATOM      6   Si   1     1     -20.586  15.053  39.795  0.00  0.00             0
ATOM      7   Si   1     1     -20.451   9.070  39.733  0.00  0.00             0
ATOM      8   Si   1     1     -23.141  13.501  39.661  0.00  0.00             0
ATOM      9    O   1     1     -23.307  10.614  41.465  0.00  0.00             0
ATOM     10    O   1     1     -20.653  15.144  41.342  0.00  0.00             0
ATOM     11    O   1     1     -22.806  13.347  41.400  0.00  0.00             0
ATOM     12    O   1     1     -20.349   9.014  41.322  0.00  0.00             0
ATOM     13    O   1     1     -23.042  11.998  39.331  0.00  0.00             0
ATOM     14    O   1     1     -20.311   7.627  39.181  0.00  0.00             0
ATOM     15    O   1     1     -21.881   9.680  39.422  0.00  0.00             0
ATOM     16    O   1     1     -19.387  14.163  39.365  0.00  0.00             0
ATOM     17    O   1     1     -21.932  14.311  39.159  0.00  0.00             0
ATOM     18    O   1     1     -19.260   9.917  39.122  0.00  0.00             0
ATOM     19    O   1     1     -23.221  16.158  41.405  0.00  0.00             0
ATOM     20    O   1     1     -20.656  11.818  41.184  0.00  0.00             0
ATOM     21    O   1     1     -18.806   9.113  43.519  0.00  0.00             0
ATOM     22    O   1     1     -21.499  13.488  43.587  0.00  0.00             0
ATOM     23    O   1     1     -24.030  11.969  43.745  0.00  0.00             0
ATOM     24    O   1     1     -21.173  16.254  43.702  0.00  0.00             0
ATOM     25    O   1     1     -23.906  14.912  43.521  0.00  0.00             0
ATOM     26    O   1     1     -21.326  10.661  43.438  0.00  0.00             0
ATOM     27    H   1     1     -22.645   8.071  41.462  0.00  0.00             0
ATOM     28    H   1     1     -20.500  12.531  40.347  0.00  0.00             0
ATOM     29    H   1     1     -23.525   8.535  44.129  0.00  0.00             0
ATOM     30    H   1     1     -20.693  12.909  43.821  0.00  0.00             0
ATOM     31    H   1     1     -24.614  12.244  44.423  0.00  0.00             0
ATOM     32    H   1     1     -21.590   7.299  44.512  0.00  0.00             0
ATOM     33    H   1     1     -21.610   9.862  44.011  0.00  0.00             0
ATOM     34    H   1     1     -24.443  14.092  43.678  0.00  0.00             0
ATOM     35   Al   1     1     -22.654  14.569  49.892  0.00  0.00             0
ATOM     36   Al   1     1     -20.101  19.094  49.659  0.00  0.00             0
ATOM     37   Al   1     1     -20.093  12.986  49.833  0.00  0.00             0
ATOM     38   Al   1     1     -22.630  17.526  49.920  0.00  0.00             0
ATOM     39   Si   1     1     -18.118  13.284  47.014  0.00  0.00             0
ATOM     40   Si   1     1     -20.886  17.609  47.038  0.00  0.00             0
ATOM     41   Si   1     1     -20.766  11.747  47.056  0.00  0.00             0
ATOM     42   Si   1     1     -23.450  16.098  47.073  0.00  0.00             0
ATOM     43    O   1     1     -23.595  13.224  48.733  0.00  0.00             0
ATOM     44    O   1     1     -20.986  17.798  48.664  0.00  0.00             0
ATOM     45    O   1     1     -23.429  16.123  48.662  0.00  0.00             0
ATOM     46    O   1     1     -20.536  11.611  48.677  0.00  0.00             0
ATOM     47    O   1     1     -23.448  14.629  46.676  0.00  0.00             0
ATOM     48    O   1     1     -20.548  10.286  46.621  0.00  0.00             0
ATOM     49    O   1     1     -22.176  12.262  46.826  0.00  0.00             0
ATOM     50    O   1     1     -19.586  16.814  46.677  0.00  0.00             0
ATOM     51    O   1     1     -22.217  16.902  46.525  0.00  0.00             0
ATOM     52    O   1     1     -19.563  12.650  46.601  0.00  0.00             0
ATOM     53    O   1     1     -23.546  18.832  48.625  0.00  0.00             0
ATOM     54    O   1     1     -20.914  14.335  48.898  0.00  0.00             0
ATOM     55    O   1     1     -19.131  11.508  50.795  0.00  0.00             0
ATOM     56    O   1     1     -21.815  16.064  50.855  0.00  0.00             0
ATOM     57    O   1     1     -24.174  14.256  51.009  0.00  0.00             0
ATOM     58    O   1     1     -21.913  19.049  50.667  0.00  0.00             0
ATOM     59    O   1     1     -24.336  17.575  50.879  0.00  0.00             0
ATOM     60    O   1     1     -21.619  12.939  50.955  0.00  0.00             0
ATOM     61    H   1     1     -23.183  10.681  48.025  0.00  0.00             0
ATOM     62    H   1     1     -20.381  15.007  48.680  0.00  0.00             0
ATOM     63    H   1     1     -24.355  11.461  52.078  0.00  0.00             0
ATOM     64    H   1     1     -20.808  16.473  51.104  0.00  0.00             0
ATOM     65    H   1     1     -24.670  14.671  51.826  0.00  0.00             0
ATOM     66    H   1     1     -21.805  11.056  51.313  0.00  0.00             0
ATOM     67    H   1     1     -22.281  12.431  51.378  0.00  0.00             0
ATOM     68    H   1     1     -24.892  16.886  51.174  0.00  0.00             0
ATOM     69   Al   1     1     -22.190  20.873  42.388  0.00  0.00             0
ATOM     70   Al   1     1     -19.701  25.493  42.449  0.00  0.00             0
ATOM     71   Al   1     1     -19.593  19.462  42.422  0.00  0.00             0
ATOM     72   Al   1     1     -22.233  23.757  42.563  0.00  0.00             0
ATOM     73   Si   1     1     -17.960  19.504  39.601  0.00  0.00             0
ATOM     74   Si   1     1     -20.397  24.070  39.777  0.00  0.00             0
ATOM     75   Si   1     1     -20.438  17.935  39.622  0.00  0.00             0
ATOM     76   Si   1     1     -22.894  22.446  39.763  0.00  0.00             0
ATOM     77    O   1     1     -23.208  19.533  41.251  0.00  0.00             0
ATOM     78    O   1     1     -20.582  24.161  41.309  0.00  0.00             0
ATOM     79    O   1     1     -22.705  22.439  41.365  0.00  0.00             0
ATOM     80    O   1     1     -20.379  17.902  41.307  0.00  0.00             0
ATOM     81    O   1     1     -22.896  20.973  39.204  0.00  0.00             0
ATOM     82    O   1     1     -20.582  16.437  39.240  0.00  0.00             0
ATOM     83    O   1     1     -21.741  18.731  39.276  0.00  0.00             0
ATOM     84    O   1     1     -19.160  23.100  39.540  0.00  0.00             0
ATOM     85    O   1     1     -21.701  23.303  39.262  0.00  0.00             0
ATOM     86    O   1     1     -19.177  18.772  39.028  0.00  0.00             0
ATOM     87    O   1     1     -23.175  25.288  41.630  0.00  0.00             0
ATOM     88    O   1     1     -20.620  20.771  41.297  0.00  0.00             0
ATOM     89    O   1     1     -19.040  18.037  43.449  0.00  0.00             0
ATOM     90    O   1     1     -21.375  22.428  43.612  0.00  0.00             0
ATOM     91    O   1     1     -23.835  20.788  43.538  0.00  0.00             0
ATOM     92    O   1     1     -21.341  25.182  43.565  0.00  0.00             0
ATOM     93    O   1     1     -23.820  23.793  43.593  0.00  0.00             0
ATOM     94    O   1     1     -21.223  19.724  43.567  0.00  0.00             0
ATOM     95    H   1     1     -23.097  16.792  40.822  0.00  0.00             0
ATOM     96    H   1     1     -20.620  21.589  40.845  0.00  0.00             0
ATOM     97    H   1     1     -23.397  18.146  44.106  0.00  0.00             0
ATOM     98    H   1     1     -21.066  21.848  44.262  0.00  0.00             0
ATOM     99    H   1     1     -24.319  21.019  44.349  0.00  0.00             0
ATOM    100    H   1     1     -21.593  16.043  44.492  0.00  0.00             0
ATOM    101    H   1     1     -21.084  18.870  44.175  0.00  0.00             0
ATOM    102    H   1     1     -24.287  23.116  44.081  0.00  0.00             0
ATOM    103   Al   1     1     -22.536  23.620  49.810  0.00  0.00             0
ATOM    104   Al   1     1     -19.976  27.905  49.790  0.00  0.00             0
ATOM    105   Al   1     1     -20.100  21.983  49.725  0.00  0.00             0
ATOM    106   Al   1     1     -22.505  26.645  49.861  0.00  0.00             0
ATOM    107   Si   1     1     -18.117  21.958  46.802  0.00  0.00             0
ATOM    108   Si   1     1     -20.811  26.651  47.132  0.00  0.00             0
ATOM    109   Si   1     1     -20.670  20.600  46.906  0.00  0.00             0
ATOM    110   Si   1     1     -23.416  25.153  47.099  0.00  0.00             0
ATOM    111    O   1     1     -23.390  22.084  48.510  0.00  0.00             0
ATOM    112    O   1     1     -21.057  26.741  48.683  0.00  0.00             0
ATOM    113    O   1     1     -23.293  25.036  48.646  0.00  0.00             0
ATOM    114    O   1     1     -20.637  20.520  48.627  0.00  0.00             0
ATOM    115    O   1     1     -23.251  23.685  46.516  0.00  0.00             0
ATOM    116    O   1     1     -20.887  19.115  46.568  0.00  0.00             0
ATOM    117    O   1     1     -21.880  21.413  46.565  0.00  0.00             0
ATOM    118    O   1     1     -19.614  25.698  46.838  0.00  0.00             0
ATOM    119    O   1     1     -22.208  26.053  46.613  0.00  0.00             0
ATOM    120    O   1     1     -19.341  21.198  46.422  0.00  0.00             0
ATOM    121    O   1     1     -23.475  28.059  48.775  0.00  0.00             0
ATOM    122    O   1     1     -20.871  23.400  48.645  0.00  0.00             0
ATOM    123    O   1     1     -19.476  20.468  50.934  0.00  0.00             0
ATOM    124    O   1     1     -21.937  25.109  50.908  0.00  0.00             0
ATOM    125    O   1     1     -24.221  23.294  50.737  0.00  0.00             0
ATOM    126    O   1     1     -21.599  27.993  50.846  0.00  0.00             0
ATOM    127    O   1     1     -24.176  26.658  50.940  0.00  0.00             0
ATOM    128    O   1     1     -21.582  22.264  50.785  0.00  0.00             0
ATOM    129    H   1     1     -23.052  19.492  48.003  0.00  0.00             0
ATOM    130    H   1     1     -20.372  24.279  48.729  0.00  0.00             0
ATOM    131    H   1     1     -23.762  20.108  51.193  0.00  0.00             0
ATOM    132    H   1     1     -21.307  25.195  51.675  0.00  0.00             0
ATOM    133    H   1     1     -24.654  23.528  51.563  0.00  0.00             0
ATOM    134    H   1     1     -22.183  19.903  50.476  0.00  0.00             0
ATOM    135    H   1     1     -21.235  21.760  51.714  0.00  0.00             0
ATOM    136    H   1     1     -23.852  26.070  51.835  0.00  0.00             0
ATOM    137   Al   1     1     -17.072  11.918  42.306  0.00  0.00             0
ATOM    138   Al   1     1     -14.496  16.463  42.494  0.00  0.00             0
ATOM    139   Al   1     1     -14.780  10.332  42.552  0.00  0.00             0
ATOM    140   Al   1     1     -17.110  14.903  42.525  0.00  0.00             0
ATOM    141   Si   1     1     -12.749  10.525  39.763  0.00  0.00             0
ATOM    142   Si   1     1     -15.477  15.067  39.802  0.00  0.00             0
ATOM    143   Si   1     1     -15.309   9.032  39.807  0.00  0.00             0
ATOM    144   Si   1     1     -17.963  13.607  39.633  0.00  0.00             0
ATOM    145    O   1     1     -18.223  10.706  41.208  0.00  0.00             0
ATOM    146    O   1     1     -15.639  15.241  41.370  0.00  0.00             0
ATOM    147    O   1     1     -17.668  13.579  41.165  0.00  0.00             0
ATOM    148    O   1     1     -15.360   8.814  41.419  0.00  0.00             0
ATOM    149    O   1     1     -17.827  12.062  39.116  0.00  0.00             0
ATOM    150    O   1     1     -15.268   7.509  39.316  0.00  0.00             0
ATOM    151    O   1     1     -16.600   9.688  39.472  0.00  0.00             0
ATOM    152    O   1     1     -14.229  14.162  39.455  0.00  0.00             0
ATOM    153    O   1     1     -16.771  14.505  39.142  0.00  0.00             0
ATOM    154    O   1     1     -14.141   9.832  39.392  0.00  0.00             0
ATOM    155    O   1     1     -18.177  16.362  41.490  0.00  0.00             0
ATOM    156    O   1     1     -15.572  11.714  41.460  0.00  0.00             0
ATOM    157    O   1     1     -24.228   8.961  43.552  0.00  0.00             0
ATOM    158    O   1     1     -16.316  13.540  43.539  0.00  0.00             0
ATOM    159    O   1     1     -18.798  11.893  43.389  0.00  0.00             0
ATOM    160    O   1     1     -16.178  16.437  43.616  0.00  0.00             0
ATOM    161    O   1     1     -18.738  15.045  43.644  0.00  0.00             0
ATOM    162    O   1     1     -16.328  10.481  43.643  0.00  0.00             0
ATOM    163    H   1     1     -17.188   7.807  41.439  0.00  0.00             0
ATOM    164    H   1     1     -15.090  12.460  41.091  0.00  0.00             0
ATOM    165    H   1     1     -18.133   9.552  44.077  0.00  0.00             0
ATOM    166    H   1     1     -16.295  13.581  44.443  0.00  0.00             0
ATOM    167    H   1     1     -18.331  12.127  44.123  0.00  0.00             0
ATOM    168    H   1     1     -16.398   7.540  44.466  0.00  0.00             0
ATOM    169    H   1     1     -16.302   9.946  44.372  0.00  0.00             0
ATOM    170    H   1     1     -19.331  14.263  43.521  0.00  0.00             0
ATOM    171   Al   1     1     -17.449  14.585  49.888  0.00  0.00             0
ATOM    172   Al   1     1     -14.795  19.132  49.586  0.00  0.00             0
ATOM    173   Al   1     1     -14.837  13.028  49.949  0.00  0.00             0
ATOM    174   Al   1     1     -17.586  17.610  49.801  0.00  0.00             0
ATOM    175   Si   1     1     -13.116  13.214  47.138  0.00  0.00             0
ATOM    176   Si   1     1     -15.685  17.758  46.849  0.00  0.00             0
ATOM    177   Si   1     1     -15.617  11.555  47.139  0.00  0.00             0
ATOM    178   Si   1     1     -18.239  16.148  46.952  0.00  0.00             0
ATOM    179    O   1     1     -18.347  13.351  48.750  0.00  0.00             0
ATOM    180    O   1     1     -15.938  17.899  48.516  0.00  0.00             0
ATOM    181    O   1     1     -18.100  16.270  48.573  0.00  0.00             0
ATOM    182    O   1     1     -15.476  11.599  48.753  0.00  0.00             0
ATOM    183    O   1     1     -18.030  14.693  46.615  0.00  0.00             0
ATOM    184    O   1     1     -15.578  10.117  46.547  0.00  0.00             0
ATOM    185    O   1     1     -17.037  12.269  46.825  0.00  0.00             0
ATOM    186    O   1     1     -14.441  16.874  46.644  0.00  0.00             0
ATOM    187    O   1     1     -16.972  16.962  46.407  0.00  0.00             0
ATOM    188    O   1     1     -14.399  12.408  46.569  0.00  0.00             0
ATOM    189    O   1     1     -18.353  18.966  48.845  0.00  0.00             0
ATOM    190    O   1     1     -15.806  14.514  48.834  0.00  0.00             0
ATOM    191    O   1     1     -24.537  11.522  51.185  0.00  0.00             0
ATOM    192    O   1     1     -16.931  16.045  50.876  0.00  0.00             0
ATOM    193    O   1     1     -19.169  14.555  50.902  0.00  0.00             0
ATOM    194    O   1     1     -16.668  18.872  51.021  0.00  0.00             0
ATOM    195    O   1     1     -19.407  17.735  50.993  0.00  0.00             0
ATOM    196    O   1     1     -16.484  13.279  51.049  0.00  0.00             0
ATOM    197    H   1     1     -18.178  10.662  48.171  0.00  0.00             0
ATOM    198    H   1     1     -15.261  15.115  48.650  0.00  0.00             0
ATOM    199    H   1     1     -19.047  11.418  51.779  0.00  0.00             0
ATOM    200    H   1     1     -17.207  15.776  51.731  0.00  0.00             0
ATOM    201    H   1     1     -19.746  14.950  51.598  0.00  0.00             0
ATOM    202    H   1     1     -17.307  10.556  50.783  0.00  0.00             0
ATOM    203    H   1     1     -17.092  12.631  51.572  0.00  0.00             0
ATOM    204    H   1     1     -19.523  18.265  51.790  0.00  0.00             0
ATOM    205   Al   1     1     -16.995  20.897  42.445  0.00  0.00             0
ATOM    206   Al   1     1     -14.545  25.326  42.566  0.00  0.00             0
ATOM    207   Al   1     1     -14.390  19.425  42.287  0.00  0.00             0
ATOM    208   Al   1     1     -16.979  23.777  42.594  0.00  0.00             0
ATOM    209   Si   1     1     -12.693  19.500  39.580  0.00  0.00             0
ATOM    210   Si   1     1     -15.247  23.933  39.808  0.00  0.00             0
ATOM    211   Si   1     1     -15.300  18.060  39.617  0.00  0.00             0
ATOM    212   Si   1     1     -17.739  22.456  39.690  0.00  0.00             0
ATOM    213    O   1     1     -18.071  19.493  41.170  0.00  0.00             0
ATOM    214    O   1     1     -15.390  24.042  41.422  0.00  0.00             0
ATOM    215    O   1     1     -17.582  22.398  41.287  0.00  0.00             0
ATOM    216    O   1     1     -15.205  17.955  41.249  0.00  0.00             0
ATOM    217    O   1     1     -17.779  20.946  39.191  0.00  0.00             0
ATOM    218    O   1     1     -15.146  16.528  39.266  0.00  0.00             0
ATOM    219    O   1     1     -16.643  18.721  39.242  0.00  0.00             0
ATOM    220    O   1     1     -13.943  23.183  39.420  0.00  0.00             0
ATOM    221    O   1     1     -16.532  23.276  39.200  0.00  0.00             0
ATOM    222    O   1     1     -14.018  18.780  39.139  0.00  0.00             0
ATOM    223    O   1     1     -17.969  25.336  41.410  0.00  0.00             0
ATOM    224    O   1     1     -15.493  20.761  41.324  0.00  0.00             0
ATOM    225    O   1     1     -24.134  17.771  43.564  0.00  0.00             0
ATOM    226    O   1     1     -16.383  22.357  43.660  0.00  0.00             0
ATOM    227    O   1     1     -18.584  20.748  43.514  0.00  0.00             0
ATOM    228    O   1     1     -16.100  25.042  43.696  0.00  0.00             0
ATOM    229    O   1     1     -18.775  23.893  43.406  0.00  0.00             0
ATOM    230    O   1     1     -16.141  19.387  43.524  0.00  0.00             0
ATOM    231    H   1     1     -17.761  17.227  41.302  0.00  0.00             0
ATOM    232    H   1     1     -15.100  21.696  41.288  0.00  0.00             0
ATOM    233    H   1     1     -18.357  18.091  43.964  0.00  0.00             0
ATOM    234    H   1     1     -16.475  22.472  44.610  0.00  0.00             0
ATOM    235    H   1     1     -18.698  21.296  44.309  0.00  0.00             0
ATOM    236    H   1     1     -16.442  16.150  44.528  0.00  0.00             0
ATOM    237    H   1     1     -15.974  18.734  44.077  0.00  0.00             0
ATOM    238    H   1     1     -19.583  23.341  43.272  0.00  0.00             0
ATOM    239   Al   1     1     -17.327  23.271  49.743  0.00  0.00             0
ATOM    240   Al   1     1     -14.877  27.929  49.844  0.00  0.00             0
ATOM    241   Al   1     1     -14.737  21.875  49.746  0.00  0.00             0
ATOM    242   Al   1     1     -17.485  26.299  49.791  0.00  0.00             0
ATOM    243   Si   1     1     -12.962  22.167  46.891  0.00  0.00             0
ATOM    244   Si   1     1     -15.700  26.548  47.033  0.00  0.00             0
ATOM    245   Si   1     1     -15.446  20.640  46.767  0.00  0.00             0
ATOM    246   Si   1     1     -18.238  25.017  46.985  0.00  0.00             0
ATOM    247    O   1     1     -18.213  22.008  48.626  0.00  0.00             0
ATOM    248    O   1     1     -15.769  26.631  48.620  0.00  0.00             0
ATOM    249    O   1     1     -18.022  25.045  48.587  0.00  0.00             0
ATOM    250    O   1     1     -15.302  20.596  48.468  0.00  0.00             0
ATOM    251    O   1     1     -18.178  23.477  46.582  0.00  0.00             0
ATOM    252    O   1     1     -15.486  19.122  46.362  0.00  0.00             0
ATOM    253    O   1     1     -16.774  21.376  46.479  0.00  0.00             0
ATOM    254    O   1     1     -14.506  25.572  46.649  0.00  0.00             0
ATOM    255    O   1     1     -17.030  25.921  46.449  0.00  0.00             0
ATOM    256    O   1     1     -14.192  21.372  46.314  0.00  0.00             0
ATOM    257    O   1     1     -18.434  27.713  48.729  0.00  0.00             0
ATOM    258    O   1     1     -15.837  23.374  48.532  0.00  0.00             0
ATOM    259    O   1     1     -24.510  20.446  50.807  0.00  0.00             0
ATOM    260    O   1     1     -16.709  24.976  50.872  0.00  0.00             0
ATOM    261    O   1     1     -19.047  23.409  50.677  0.00  0.00             0
ATOM    262    O   1     1     -16.536  27.773  50.758  0.00  0.00             0
ATOM    263    O   1     1     -19.175  26.662  50.940  0.00  0.00             0
ATOM    264    O   1     1     -16.407  22.093  50.931  0.00  0.00             0
ATOM    265    H   1     1     -17.725  19.822  48.669  0.00  0.00             0
ATOM    266    H   1     1     -15.197  24.075  48.171  0.00  0.00             0
ATOM    267    H   1     1     -18.673  20.344  51.507  0.00  0.00             0
ATOM    268    H   1     1     -15.860  25.524  51.114  0.00  0.00             0
ATOM    269    H   1     1     -19.438  24.372  50.926  0.00  0.00             0
ATOM    270    H   1     1     -16.014  19.534  51.392  0.00  0.00             0
ATOM    271    H   1     1     -16.628  21.707  51.768  0.00  0.00             0
ATOM    272    H   1     1     -18.835  26.979  51.821  0.00  0.00             0
ATOM    273    O   1     1      -3.381   4.790  32.621  0.00  0.00             0
ATOM    274    H   1     1      -3.052   4.072  32.018  0.00  0.00             0
ATOM    275    H   1     1       7.368   4.119  33.270  0.00  0.00             0
ATOM    276    O   1     1      12.303 -25.277  14.944  0.00  0.00             0
ATOM    277    H   1     1      12.306 -25.810  15.868  0.00  0.00             0
ATOM    278    H   1     1      21.705 -24.999  14.796  0.00  0.00             0
ATOM    279    O   1     1      33.721   1.922  24.319  0.00  0.00             0
ATOM    280    H   1     1      24.193   2.086  23.923  0.00  0.00             0
ATOM    281    H   1     1      33.740   1.111  23.946  0.00  0.00             0
ATOM    282    O   1     1      24.971   8.613  18.859  0.00  0.00             0
ATOM    283    H   1     1      25.518   8.955  19.611  0.00  0.00             0
ATOM    284    H   1     1      35.966   8.134  18.314  0.00  0.00             0
ATOM    285    O   1     1     -16.220  -3.397  31.454  0.00  0.00             0
ATOM    286    H   1     1     -15.898  -3.551  32.304  0.00  0.00             0
ATOM    287    H   1     1      -6.858  -3.927  31.566  0.00  0.00             0
ATOM    288    O   1     1     -10.638 -24.334  23.767  0.00  0.00             0
ATOM    289    H   1     1      -9.986 -24.076  24.387  0.00  0.00             0
ATOM    290    H   1     1      -0.225 -23.844  22.893  0.00  0.00             0
ATOM    291    O   1     1      -4.415   8.594  23.537  0.00  0.00             0
ATOM    292    H   1     1      -5.016   9.084  23.245  0.00  0.00             0
ATOM    293    H   1     1      -4.603   7.740  23.275  0.00  0.00             0
ATOM    294    O   1     1      -4.764   3.274  37.306  0.00  0.00             0
ATOM    295    H   1     1      -5.718   2.796  37.180  0.00  0.00             0
ATOM    296    H   1     1      -4.114   2.704  36.817  0.00  0.00             0
ATOM    297    O   1     1       3.904   5.163  18.274  0.00  0.00             0
ATOM    298    H   1     1       4.693   5.699  17.845  0.00  0.00             0
ATOM    299    H   1     1       3.554   5.681  18.884  0.00  0.00             0
ATOM    300    O   1     1      25.519  16.593  20.969  0.00  0.00             0
ATOM    301    H   1     1      26.444  16.868  21.063  0.00  0.00             0
ATOM    302    H   1     1      24.905  17.008  21.599  0.00  0.00             0
ATOM    303    O   1     1       6.193  -3.522  20.127  0.00  0.00             0
ATOM    304    H   1     1       5.120  -3.822  19.974  0.00  0.00             0
ATOM    305    H   1     1       5.731  -2.570  20.402  0.00  0.00             0
ATOM    306    O   1     1     -13.966  25.047  31.276  0.00  0.00             0
ATOM    307    H   1     1     -14.534  25.121  30.398  0.00  0.00             0
ATOM    308    H   1     1     -13.875  24.252  31.535  0.00  0.00             0
ATOM    309    O   1     1       1.750 -14.509  20.667  0.00  0.00             0
ATOM    310    H   1     1       2.621 -14.744  20.843  0.00  0.00             0
ATOM    311    H   1     1       1.918 -13.581  21.103  0.00  0.00             0
ATOM    312    O   1     1      40.464  14.727  18.323  0.00  0.00             0
ATOM    313    H   1     1      40.054  13.951  18.678  0.00  0.00             0
ATOM    314    H   1     1      39.856  15.225  17.734  0.00  0.00             0
ATOM    315    O   1     1      21.540   5.240  36.040  0.00  0.00             0
ATOM    316    H   1     1      22.558   5.615  36.178  0.00  0.00             0
ATOM    317    H   1     1      21.192   6.140  35.629  0.00  0.00             0
ATOM    318    O   1     1      28.282  22.198  18.511  0.00  0.00             0
ATOM    319    H   1     1      28.174  21.331  18.902  0.00  0.00             0
ATOM    320    H   1     1      29.206  22.412  18.612  0.00  0.00             0
ATOM    321    O   1     1      29.520  16.600  35.672  0.00  0.00             0
ATOM    322    H   1     1      29.180  16.674  34.823  0.00  0.00             0
ATOM    323    H   1     1      30.196  15.947  35.637  0.00  0.00             0
ATOM    324    O   1     1      29.971  -6.656  14.870  0.00  0.00             0
ATOM    325    H   1     1      29.618  -7.141  14.182  0.00  0.00             0
ATOM    326    H   1     1      29.862  -5.652  14.663  0.00  0.00             0
ATOM    327    O   1     1       2.792  29.452  28.734  0.00  0.00             0
ATOM    328    H   1     1       1.992  29.605  28.241  0.00  0.00             0
ATOM    329    H   1     1      12.950  12.054  29.550  0.00  0.00             0
ATOM    330    O   1     1      -9.834  32.682  35.043  0.00  0.00             0
ATOM    331    H   1     1      -9.691  32.640  33.968  0.00  0.00             0
ATOM    332    H   1     1      -0.011  31.857  34.959  0.00  0.00             0
ATOM    333    O   1     1      12.576  21.759  29.056  0.00  0.00             0
ATOM    334    H   1     1       2.199  22.159  28.362  0.00  0.00             0
ATOM    335    H   1     1      11.956  21.238  28.555  0.00  0.00             0
ATOM    336    O   1     1      -2.054  12.572  19.322  0.00  0.00             0
ATOM    337    H   1     1      -2.823  12.977  19.759  0.00  0.00             0
ATOM    338    H   1     1       8.071  12.126  18.418  0.00  0.00             0
ATOM    339    O   1     1      14.415  35.516  31.569  0.00  0.00             0
ATOM    340    H   1     1       4.400  34.520  31.481  0.00  0.00             0
ATOM    341    H   1     1      13.798  35.889  31.004  0.00  0.00             0
ATOM    342    O   1     1      13.836  21.647  33.904  0.00  0.00             0
ATOM    343    H   1     1      14.411  21.143  33.184  0.00  0.00             0
ATOM    344    H   1     1      24.901  22.230  34.106  0.00  0.00             0
ATOM    345    O   1     1      39.344  -3.003  21.932  0.00  0.00             0
ATOM    346    H   1     1      38.537  -3.310  21.403  0.00  0.00             0
ATOM    347    H   1     1      39.266 -19.921  21.824  0.00  0.00             0
ATOM    348    O   1     1      33.027   8.515  16.927  0.00  0.00             0
ATOM    349    H   1     1      33.736   9.032  17.661  0.00  0.00             0
ATOM    350    H   1     1      33.608   8.232  16.205  0.00  0.00             0
ATOM    351    O   1     1       9.649   3.579  16.184  0.00  0.00             0
ATOM    352    H   1     1      10.559   3.493  16.560  0.00  0.00             0
ATOM    353    H   1     1       9.892   4.360  15.490  0.00  0.00             0
ATOM    354    O   1     1      -2.822  10.296  28.720  0.00  0.00             0
ATOM    355    H   1     1      -2.330  10.844  28.145  0.00  0.00             0
ATOM    356    H   1     1      -2.206   9.645  28.900  0.00  0.00             0
ATOM    357    O   1     1       1.512 -17.727  29.965  0.00  0.00             0
ATOM    358    H   1     1       1.150 -17.797  30.897  0.00  0.00             0
ATOM    359    H   1     1       0.638 -17.675  29.278  0.00  0.00             0
ATOM    360    O   1     1     -17.277   7.099  36.796  0.00  0.00             0
ATOM    361    H   1     1     -16.621   6.871  36.117  0.00  0.00             0
ATOM    362    H   1     1     -16.852   6.949  37.553  0.00  0.00             0
ATOM    363    O   1     1      47.903   5.891  21.218  0.00  0.00             0
ATOM    364    H   1     1      47.652   5.410  20.520  0.00  0.00             0
ATOM    365    H   1     1      48.719 -12.329  21.510  0.00  0.00             0
ATOM    366    O   1     1      15.089  17.717  36.246  0.00  0.00             0
ATOM    367    H   1     1      15.425  18.048  35.363  0.00  0.00             0
ATOM    368    H   1     1      14.655  18.422  36.726  0.00  0.00             0
ATOM    369    O   1     1       5.861   9.784  35.896  0.00  0.00             0
ATOM    370    H   1     1       6.455  10.589  35.964  0.00  0.00             0
ATOM    371    H   1     1       6.023   9.378  34.964  0.00  0.00             0
ATOM    372    O   1     1      18.665 -11.008  24.191  0.00  0.00             0
ATOM    373    H   1     1      18.149 -10.076  24.402  0.00  0.00             0
ATOM    374    H   1     1      18.064 -11.662  24.270  0.00  0.00             0
ATOM    375    O   1     1       2.957  13.406  35.942  0.00  0.00             0
ATOM    376    H   1     1       2.851  12.820  36.586  0.00  0.00             0
ATOM    377    H   1     1       2.122  13.858  36.018  0.00  0.00             0
ATOM    378    O   1     1       7.300 -10.066  36.908  0.00  0.00             0
ATOM    379    H   1     1       6.695 -10.347  37.577  0.00  0.00             0
ATOM    380    H   1     1       6.873  -9.447  36.611  0.00  0.00             0
ATOM    381    O   1     1     -10.372 -15.096  30.904  0.00  0.00             0
ATOM    382    H   1     1     -10.230 -14.709  31.779  0.00  0.00             0
ATOM    383    H   1     1       0.701 -15.384  30.411  0.00  0.00             0
ATOM    384    O   1     1       1.537   9.122  28.378  0.00  0.00             0
ATOM    385    H   1     1       0.825   9.188  27.930  0.00  0.00             0
ATOM    386    H   1     1      12.283   9.821  28.954  0.00  0.00             0
ATOM    387    O   1     1      17.055  15.156  36.059  0.00  0.00             0
ATOM    388    H   1     1       5.970  15.680  36.335  0.00  0.00             0
ATOM    389    H   1     1      17.835  15.910  35.982  0.00  0.00             0
ATOM    390    O   1     1      20.712   5.919  14.874  0.00  0.00             0
ATOM    391    H   1     1      21.708   5.669  15.004  0.00  0.00             0
ATOM    392    H   1     1      30.820   6.665  15.624  0.00  0.00             0
ATOM    393    O   1     1       0.179  10.534  32.040  0.00  0.00             0
ATOM    394    H   1     1       0.308  10.372  32.988  0.00  0.00             0
ATOM    395    H   1     1      10.186   9.781  31.891  0.00  0.00             0
ATOM    396    O   1     1      -3.214  -5.725  36.507  0.00  0.00             0
ATOM    397    H   1     1      -2.882  -5.824  37.538  0.00  0.00             0
ATOM    398    H   1     1       6.711  -4.775  36.399  0.00  0.00             0
ATOM    399    O   1     1      18.014 -24.827  17.100  0.00  0.00             0
ATOM    400    H   1     1      17.223 -24.887  16.554  0.00  0.00             0
ATOM    401    H   1     1      18.815 -24.605  16.372  0.00  0.00             0
ATOM    402    O   1     1      18.760  21.507  34.656  0.00  0.00             0
ATOM    403    H   1     1      18.721  21.037  35.489  0.00  0.00             0
ATOM    404    H   1     1      19.739  21.694  34.557  0.00  0.00             0
ATOM    405    O   1     1       2.158  12.608  31.525  0.00  0.00             0
ATOM    406    H   1     1       1.430  12.005  31.505  0.00  0.00             0
ATOM    407    H   1     1       2.673  11.897  31.610  0.00  0.00             0
ATOM    408    O   1     1      21.716  18.247  34.955  0.00  0.00             0
ATOM    409    H   1     1      22.441  17.587  34.659  0.00  0.00             0
ATOM    410    H   1     1      21.237  17.781  35.536  0.00  0.00             0
ATOM    411    O   1     1       5.403  40.936  35.419  0.00  0.00             0
ATOM    412    H   1     1       6.164  41.402  35.306  0.00  0.00             0
ATOM    413    H   1     1       5.531  40.159  36.097  0.00  0.00             0
ATOM    414    O   1     1      17.441  47.466  31.133  0.00  0.00             0
ATOM    415    H   1     1      17.715  47.255  30.313  0.00  0.00             0
ATOM    416    H   1     1      17.714  46.814  31.722  0.00  0.00             0
ATOM    417    O   1     1      10.744 -16.490  22.277  0.00  0.00             0
ATOM    418    H   1     1      10.378 -16.684  21.382  0.00  0.00             0
ATOM    419    H   1     1      11.271 -15.659  22.108  0.00  0.00             0
ATOM    420    O   1     1      31.299  -0.738  19.909  0.00  0.00             0
ATOM    421    H   1     1      32.032  -0.401  19.324  0.00  0.00             0
ATOM    422    H   1     1      30.880  -1.242  19.416  0.00  0.00             0
ATOM    423    O   1     1      13.807  -3.458  15.808  0.00  0.00             0
ATOM    424    H   1     1      14.285  -4.288  15.498  0.00  0.00             0
ATOM    425    H   1     1      13.498  -3.771  16.602  0.00  0.00             0
ATOM    426    O   1     1      30.831   2.799  25.096  0.00  0.00             0
ATOM    427    H   1     1      30.068   2.181  25.171  0.00  0.00             0
ATOM    428    H   1     1      31.447   2.085  24.952  0.00  0.00             0
ATOM    429    O   1     1       6.965  37.400  28.777  0.00  0.00             0
ATOM    430    H   1     1       7.152  36.697  29.187  0.00  0.00             0
ATOM    431    H   1     1       5.886  37.386  28.653  0.00  0.00             0
ATOM    432    O   1     1      -0.219   5.080  19.091  0.00  0.00             0
ATOM    433    H   1     1      -0.543   5.171  20.013  0.00  0.00             0
ATOM    434    H   1     1       0.355   4.544  18.699  0.00  0.00             0
ATOM    435    O   1     1     -21.998   1.283  17.863  0.00  0.00             0
ATOM    436    H   1     1     -21.871   2.179  17.341  0.00  0.00             0
ATOM    437    H   1     1     -11.302   0.679  17.184  0.00  0.00             0
ATOM    438    O   1     1      51.787  17.546  15.666  0.00  0.00             0
ATOM    439    H   1     1      51.073  17.507  14.917  0.00  0.00             0
ATOM    440    H   1     1      62.270  16.584  16.013  0.00  0.00             0
ATOM    441    O   1     1      31.734  10.259  34.733  0.00  0.00             0
ATOM    442    H   1     1      20.916   9.559  34.790  0.00  0.00             0
ATOM    443    H   1     1      32.510  10.147  35.280  0.00  0.00             0
ATOM    444    O   1     1      17.563 -34.026  19.944  0.00  0.00             0
ATOM    445    H   1     1      18.257 -34.363  19.313  0.00  0.00             0
ATOM    446    H   1     1      28.136 -33.498  20.587  0.00  0.00             0
ATOM    447    O   1     1      17.914  -0.753  30.142  0.00  0.00             0
ATOM    448    H   1     1       7.759  -0.864  31.091  0.00  0.00             0
ATOM    449    H   1     1      17.761  -1.743  29.576  0.00  0.00             0
ATOM    450    O   1     1      21.804   9.439  22.340  0.00  0.00             0
ATOM    451    H   1     1      22.016   8.758  22.934  0.00  0.00             0
ATOM    452    H   1     1      31.625  10.123  22.821  0.00  0.00             0
ATOM    453    O   1     1      19.469   5.254  21.635  0.00  0.00             0
ATOM    454    H   1     1      19.444   4.248  21.774  0.00  0.00             0
ATOM    455    H   1     1      19.707   5.948  22.477  0.00  0.00             0
ATOM    456    O   1     1      -3.070   4.699  25.370  0.00  0.00             0
ATOM    457    H   1     1      -3.583   4.805  26.188  0.00  0.00             0
ATOM    458    H   1     1      -4.068   5.006  25.133  0.00  0.00             0
ATOM    459    O   1     1      28.257 -15.819  26.048  0.00  0.00             0
ATOM    460    H   1     1      28.058 -14.910  25.897  0.00  0.00             0
ATOM    461    H   1     1      28.182 -15.802  27.128  0.00  0.00             0
ATOM    462    O   1     1     -11.192   7.527  35.149  0.00  0.00             0
ATOM    463    H   1     1     -11.500   7.279  34.262  0.00  0.00             0
ATOM    464    H   1     1     -11.879   7.793  35.735  0.00  0.00             0
ATOM    465    O   1     1      -8.647  -5.123  25.258  0.00  0.00             0
ATOM    466    H   1     1      -8.464  -4.367  24.783  0.00  0.00             0
ATOM    467    H   1     1      -8.896  -4.937  26.148  0.00  0.00             0
ATOM    468    O   1     1     -18.364   5.612  26.762  0.00  0.00             0
ATOM    469    H   1     1     -17.934   6.350  26.724  0.00  0.00             0
ATOM    470    H   1     1     -18.838   5.497  25.965  0.00  0.00             0
ATOM    471    O   1     1      17.664 -18.302  21.612  0.00  0.00             0
ATOM    472    H   1     1      17.679 -17.509  21.091  0.00  0.00             0
ATOM    473    H   1     1      17.753 -18.196  22.480  0.00  0.00             0
ATOM    474    O   1     1      26.056  -1.800  24.629  0.00  0.00             0
ATOM    475    H   1     1      25.467  -1.176  24.911  0.00  0.00             0
ATOM    476    H   1     1      25.823  -2.684  25.098  0.00  0.00             0
ATOM    477    O   1     1      23.037 -11.162  20.022  0.00  0.00             0
ATOM    478    H   1     1      23.767 -10.478  19.874  0.00  0.00             0
ATOM    479    H   1     1      22.013 -10.693  20.222  0.00  0.00             0
ATOM    480    O   1     1      -7.523   2.224  36.405  0.00  0.00             0
ATOM    481    H   1     1      -7.082   3.017  35.771  0.00  0.00             0
ATOM    482    H   1     1      -8.052   1.881  35.757  0.00  0.00             0
ATOM    483    O   1     1      15.452  10.457  21.083  0.00  0.00             0
ATOM    484    H   1     1      14.795  10.653  21.835  0.00  0.00             0
ATOM    485    H   1     1      16.379  10.316  21.510  0.00  0.00             0
ATOM    486    O   1     1      -6.596   8.091  27.364  0.00  0.00             0
ATOM    487    H   1     1      -5.917   8.790  27.506  0.00  0.00             0
ATOM    488    H   1     1      -7.366   8.380  27.841  0.00  0.00             0
ATOM    489    O   1     1       1.524  10.626  19.195  0.00  0.00             0
ATOM    490    H   1     1       1.908  10.414  19.939  0.00  0.00             0
ATOM    491    H   1     1      10.971  -7.723  19.421  0.00  0.00             0
ATOM    492    O   1     1      12.213 -45.548  24.635  0.00  0.00             0
ATOM    493    H   1     1      11.521 -45.297  25.336  0.00  0.00             0
ATOM    494    H   1     1      23.447 -45.517  25.000  0.00  0.00             0
ATOM    495    O   1     1     -30.978   0.525  32.388  0.00  0.00             0
ATOM    496    H   1     1     -41.827   1.274  32.053  0.00  0.00             0
ATOM    497    H   1     1     -30.915   1.042  33.323  0.00  0.00             0
ATOM    498    O   1     1       4.763 -11.432  29.266  0.00  0.00             0
ATOM    499    H   1     1       4.440 -11.555  30.059  0.00  0.00             0
ATOM    500    H   1     1      14.817 -10.767  28.620  0.00  0.00             0
ATOM    501    O   1     1       4.439  21.435  26.035  0.00  0.00             0
ATOM    502    H   1     1       3.784  22.161  25.886  0.00  0.00             0
ATOM    503    H   1     1      14.389  20.841  25.429  0.00  0.00             0
ATOM    504    O   1     1     -16.541   1.623  27.911  0.00  0.00             0
ATOM    505    H   1     1     -17.364   1.879  28.223  0.00  0.00             0
ATOM    506    H   1     1      -6.057   2.256  27.290  0.00  0.00             0
ATOM    507    O   1     1      25.720  10.777  27.232  0.00  0.00             0
ATOM    508    H   1     1      24.991  11.311  27.803  0.00  0.00             0
ATOM    509    H   1     1      26.406  -7.443  27.630  0.00  0.00             0
ATOM    510    O   1     1       5.452 -22.837  25.703  0.00  0.00             0
ATOM    511    H   1     1       6.025 -23.128  25.202  0.00  0.00             0
ATOM    512    H   1     1       5.232 -23.513  26.236  0.00  0.00             0
ATOM    513    O   1     1     -21.527  30.480  35.057  0.00  0.00             0
ATOM    514    H   1     1     -22.279  29.969  35.701  0.00  0.00             0
ATOM    515    H   1     1     -21.258  29.653  34.918  0.00  0.00             0
ATOM    516    O   1     1      18.524 -15.254  22.340  0.00  0.00             0
ATOM    517    H   1     1      18.837 -15.921  22.815  0.00  0.00             0
ATOM    518    H   1     1      17.691 -15.235  22.705  0.00  0.00             0
ATOM    519    O   1     1      49.686  31.375  24.358  0.00  0.00             0
ATOM    520    H   1     1      50.083  30.543  24.358  0.00  0.00             0
ATOM    521    H   1     1      49.711  31.813  23.557  0.00  0.00             0
ATOM    522    O   1     1      33.914  17.310  22.688  0.00  0.00             0
ATOM    523    H   1     1      33.499  16.471  23.024  0.00  0.00             0
ATOM    524    H   1     1      33.189  17.503  21.845  0.00  0.00             0
ATOM    525    O   1     1      66.137  30.133  14.265  0.00  0.00             0
ATOM    526    H   1     1      65.519  29.327  14.388  0.00  0.00             0
ATOM    527    H   1     1      66.871  11.787  14.426  0.00  0.00             0
ATOM    528    O   1     1      34.481  17.109  26.135  0.00  0.00             0
ATOM    529    H   1     1      33.694  16.726  26.459  0.00  0.00             0
ATOM    530    H   1     1      34.607  17.844  26.692  0.00  0.00             0
ATOM    531    O   1     1      22.852  -2.355  28.996  0.00  0.00             0
ATOM    532    H   1     1      23.271  -1.603  29.451  0.00  0.00             0
ATOM    533    H   1     1      23.707  -2.633  28.627  0.00  0.00             0
ATOM    534    O   1     1      14.340   7.758  15.113  0.00  0.00             0
ATOM    535    H   1     1      13.758   7.062  14.650  0.00  0.00             0
ATOM    536    H   1     1      15.096   7.301  15.426  0.00  0.00             0
ATOM    537    O   1     1      20.387  -9.194  26.199  0.00  0.00             0
ATOM    538    H   1     1      20.409 -10.255  26.763  0.00  0.00             0
ATOM    539    H   1     1      19.539  -9.019  25.975  0.00  0.00             0
ATOM    540    O   1     1      -2.834 -27.393  18.058  0.00  0.00             0
ATOM    541    H   1     1      -1.853 -27.698  18.058  0.00  0.00             0
ATOM    542    H   1     1      -2.654 -26.649  17.467  0.00  0.00             0
ATOM    543    O   1     1       0.766  13.525  27.630  0.00  0.00             0
ATOM    544    H   1     1       1.106  14.177  28.198  0.00  0.00             0
ATOM    545    H   1     1      10.063  13.553  27.635  0.00  0.00             0
ATOM    546    O   1     1      28.618  -0.988  32.928  0.00  0.00             0
ATOM    547    H   1     1      28.505  -2.046  32.844  0.00  0.00             0
ATOM    548    H   1     1      39.832  -0.612  32.858  0.00  0.00             0
ATOM    549    O   1     1      -7.549  23.215  15.555  0.00  0.00             0
ATOM    550    H   1     1     -17.555  22.945  16.303  0.00  0.00             0
ATOM    551    H   1     1      -6.902  22.665  15.008  0.00  0.00             0
ATOM    552    O   1     1      22.900  19.403  15.633  0.00  0.00             0
ATOM    553    H   1     1      21.867  19.000  15.596  0.00  0.00             0
ATOM    554    H   1     1      32.929  20.009  16.366  0.00  0.00             0
ATOM    555    O   1     1      42.775  15.336  23.795  0.00  0.00             0
ATOM    556    H   1     1      32.009  15.080  23.006  0.00  0.00             0
ATOM    557    H   1     1      42.028  15.889  24.308  0.00  0.00             0
ATOM    558    O   1     1       7.146   5.247  28.116  0.00  0.00             0
ATOM    559    H   1     1       6.340   5.576  28.493  0.00  0.00             0
ATOM    560    H   1     1      17.825   4.573  28.807  0.00  0.00             0
ATOM    561    O   1     1      -9.537  14.856  32.508  0.00  0.00             0
ATOM    562    H   1     1      -8.751  15.559  32.740  0.00  0.00             0
ATOM    563    H   1     1      -9.001  14.084  31.950  0.00  0.00             0
ATOM    564    O   1     1     -11.235 -17.902  28.328  0.00  0.00             0
ATOM    565    H   1     1     -11.344 -18.446  27.408  0.00  0.00             0
ATOM    566    H   1     1     -12.036 -18.308  28.881  0.00  0.00             0
ATOM    567    O   1     1      10.785  38.026  27.855  0.00  0.00             0
ATOM    568    H   1     1      10.373  37.271  28.161  0.00  0.00             0
ATOM    569    H   1     1      10.233  38.164  26.991  0.00  0.00             0
ATOM    570    O   1     1      24.298  -4.948  20.474  0.00  0.00             0
ATOM    571    H   1     1      24.779  -5.766  20.600  0.00  0.00             0
ATOM    572    H   1     1      23.859  -5.135  19.640  0.00  0.00             0
ATOM    573    O   1     1     -26.345  -6.453  32.346  0.00  0.00             0
ATOM    574    H   1     1     -26.437  -6.141  33.284  0.00  0.00             0
ATOM    575    H   1     1     -25.485  -6.260  32.117  0.00  0.00             0
ATOM    576    O   1     1      -0.817  34.024  25.544  0.00  0.00             0
ATOM    577    H   1     1      -1.391  33.269  25.669  0.00  0.00             0
ATOM    578    H   1     1      -1.540  34.581  25.204  0.00  0.00             0
ATOM    579    O   1     1      -3.496 -15.013  16.009  0.00  0.00             0
ATOM    580    H   1     1      -2.617 -14.783  15.791  0.00  0.00             0
ATOM    581    H   1     1      -3.844 -14.344  16.613  0.00  0.00             0
ATOM    582    O   1     1      10.764  -4.614  21.768  0.00  0.00             0
ATOM    583    H   1     1      11.381  -4.434  21.190  0.00  0.00             0
ATOM    584    H   1     1      10.090  -4.026  21.399  0.00  0.00             0
ATOM    585    O   1     1     -17.430 -17.607  19.182  0.00  0.00             0
ATOM    586    H   1     1     -17.363 -17.894  18.204  0.00  0.00             0
ATOM    587    H   1     1     -16.778 -18.254  19.783  0.00  0.00             0
ATOM    588    O   1     1      29.969  13.901  14.867  0.00  0.00             0
ATOM    589    H   1     1      29.285  14.273  15.520  0.00  0.00             0
ATOM    590    H   1     1      30.790  14.427  14.989  0.00  0.00             0
ATOM    591    O   1     1      42.816   3.453  17.845  0.00  0.00             0
ATOM    592    H   1     1      43.452   4.142  18.028  0.00  0.00             0
ATOM    593    H   1     1      42.987   2.807  18.575  0.00  0.00             0
ATOM    594    O   1     1      39.077  -9.683  14.928  0.00  0.00             0
ATOM    595    H   1     1      39.800 -10.095  14.447  0.00  0.00             0
ATOM    596    H   1     1      39.318  -9.781  15.867  0.00  0.00             0
ATOM    597    O   1     1     -15.372   5.726  23.534  0.00  0.00             0
ATOM    598    H   1     1     -16.279   5.861  23.201  0.00  0.00             0
ATOM    599    H   1     1      -4.284   5.698  22.737  0.00  0.00             0
ATOM    600    O   1     1      37.137   0.241  17.053  0.00  0.00             0
ATOM    601    H   1     1      36.235   0.125  16.878  0.00  0.00             0
ATOM    602    H   1     1      47.623   1.090  16.874  0.00  0.00             0
ATOM    603    O   1     1      -1.334  -9.561  30.622  0.00  0.00             0
ATOM    604    H   1     1     -11.333  -9.894  29.872  0.00  0.00             0
ATOM    605    H   1     1      -2.094 -10.091  30.946  0.00  0.00             0
ATOM    606    O   1     1      23.905  10.484  36.582  0.00  0.00             0
ATOM    607    H   1     1      24.856  10.755  36.584  0.00  0.00             0
ATOM    608    H   1     1      34.303   9.453  36.644  0.00  0.00             0
ATOM    609    O   1     1      48.514  -2.391  16.952  0.00  0.00             0
ATOM    610    H   1     1      37.538  -3.083  17.341  0.00  0.00             0
ATOM    611    H   1     1      48.177  -1.394  16.678  0.00  0.00             0
ATOM    612    O   1     1     -14.492  27.021  33.252  0.00  0.00             0
ATOM    613    H   1     1     -15.194  27.698  32.771  0.00  0.00             0
ATOM    614    H   1     1      -3.887  26.461  32.631  0.00  0.00             0
ATOM    615    O   1     1     -23.104 -25.502  20.878  0.00  0.00             0
ATOM    616    H   1     1     -23.677 -26.087  20.359  0.00  0.00             0
ATOM    617    H   1     1     -22.918 -24.670  20.338  0.00  0.00             0
ATOM    618    O   1     1      18.297   1.543  36.587  0.00  0.00             0
ATOM    619    H   1     1      19.048   2.135  36.927  0.00  0.00             0
ATOM    620    H   1     1      18.419   0.587  36.574  0.00  0.00             0
ATOM    621    O   1     1      -5.313  13.861  34.124  0.00  0.00             0
ATOM    622    H   1     1      -4.577  14.256  34.578  0.00  0.00             0
ATOM    623    H   1     1      -6.150  13.984  34.570  0.00  0.00             0
ATOM    624    O   1     1      28.352   3.678  30.224  0.00  0.00             0
ATOM    625    H   1     1      29.234   3.836  30.637  0.00  0.00             0
ATOM    626    H   1     1      28.120   2.602  29.830  0.00  0.00             0
ATOM    627    O   1     1      12.978  23.460  22.574  0.00  0.00             0
ATOM    628    H   1     1      12.709  24.255  21.899  0.00  0.00             0
ATOM    629    H   1     1      12.250  23.506  23.118  0.00  0.00             0
ATOM    630    O   1     1      17.108  -3.136  29.681  0.00  0.00             0
ATOM    631    H   1     1      16.337  -2.953  28.935  0.00  0.00             0
ATOM    632    H   1     1      16.419  -3.216  30.396  0.00  0.00             0
ATOM    633    O   1     1     -51.433  20.788  37.275  0.00  0.00             0
ATOM    634    H   1     1     -51.256  21.755  36.791  0.00  0.00             0
ATOM    635    H   1     1     -50.727  20.493  37.904  0.00  0.00             0
ATOM    636    O   1     1      11.966  -4.427  17.834  0.00  0.00             0
ATOM    637    H   1     1      11.887  -5.243  18.180  0.00  0.00             0
ATOM    638    H   1     1      11.002  -4.188  17.849  0.00  0.00             0
ATOM    639    O   1     1      -0.119 -27.383  20.151  0.00  0.00             0
ATOM    640    H   1     1      -1.124 -27.557  20.454  0.00  0.00             0
ATOM    641    H   1     1       0.165 -26.820  20.988  0.00  0.00             0
ATOM    642    O   1     1      -4.737   2.963  23.282  0.00  0.00             0
ATOM    643    H   1     1      -5.240   2.699  22.497  0.00  0.00             0
ATOM    644    H   1     1      -4.887   3.919  23.307  0.00  0.00             0
ATOM    645    O   1     1      -1.960  -4.813  28.104  0.00  0.00             0
ATOM    646    H   1     1      -2.527  -4.708  27.343  0.00  0.00             0
ATOM    647    H   1     1      -2.336  -4.434  28.939  0.00  0.00             0
ATOM    648    O   1     1      31.525 -11.838  32.261  0.00  0.00             0
ATOM    649    H   1     1      32.429 -11.793  31.748  0.00  0.00             0
ATOM    650    H   1     1      31.284 -11.179  31.672  0.00  0.00             0
ATOM    651    O   1     1       7.565  17.828  24.259  0.00  0.00             0
ATOM    652    H   1     1       7.380  18.592  24.822  0.00  0.00             0
ATOM    653    H   1     1      17.179  -0.759  24.209  0.00  0.00             0
ATOM    654    O   1     1      14.612 -14.709  14.701  0.00  0.00             0
ATOM    655    H   1     1      14.031 -15.389  14.750  0.00  0.00             0
ATOM    656    H   1     1      25.752 -14.980  15.009  0.00  0.00             0
ATOM    657    O   1     1      30.323 -11.308  27.835  0.00  0.00             0
ATOM    658    H   1     1      19.374 -12.131  27.835  0.00  0.00             0
ATOM    659    H   1     1      31.156 -11.635  27.737  0.00  0.00             0
ATOM    660    O   1     1       2.923  34.401  33.731  0.00  0.00             0
ATOM    661    H   1     1       3.404  34.973  33.026  0.00  0.00             0
ATOM    662    H   1     1      13.852  34.307  34.425  0.00  0.00             0
ATOM    663    O   1     1      20.418  25.018  17.339  0.00  0.00             0
ATOM    664    H   1     1      10.901  25.383  17.448  0.00  0.00             0
ATOM    665    H   1     1      20.490  24.009  17.700  0.00  0.00             0
ATOM    666    O   1     1      16.388   1.135  33.936  0.00  0.00             0
ATOM    667    H   1     1      16.869   0.398  33.380  0.00  0.00             0
ATOM    668    H   1     1      27.271   1.772  34.311  0.00  0.00             0
ATOM    669    O   1     1       7.768  50.023  32.962  0.00  0.00             0
ATOM    670    H   1     1       8.478  49.579  33.362  0.00  0.00             0
ATOM    671    H   1     1       7.683  31.553  32.100  0.00  0.00             0
ATOM    672    O   1     1      13.471  41.255  31.031  0.00  0.00             0
ATOM    673    H   1     1      13.005  40.447  30.527  0.00  0.00             0
ATOM    674    H   1     1      13.710  40.798  31.840  0.00  0.00             0
ATOM    675    O   1     1       4.525   2.187  20.586  0.00  0.00             0
ATOM    676    H   1     1       5.362   2.303  20.141  0.00  0.00             0
ATOM    677    H   1     1       3.894   1.570  20.081  0.00  0.00             0
ATOM    678    O   1     1       0.630   3.615  33.364  0.00  0.00             0
ATOM    679    H   1     1       1.350   3.640  33.945  0.00  0.00             0
ATOM    680    H   1     1       0.734   4.476  33.138  0.00  0.00             0
ATOM    681    O   1     1     -17.100  -6.699  23.110  0.00  0.00             0
ATOM    682    H   1     1     -17.951  -7.280  23.013  0.00  0.00             0
ATOM    683    H   1     1     -17.408  -5.917  23.755  0.00  0.00             0
ATOM    684    O   1     1      -2.398   9.764  24.806  0.00  0.00             0
ATOM    685    H   1     1      -1.881  10.298  24.249  0.00  0.00             0
ATOM    686    H   1     1      -3.300   9.650  24.462  0.00  0.00             0
ATOM    687    O   1     1      34.675  17.126  16.550  0.00  0.00             0
ATOM    688    H   1     1      34.418  17.857  15.928  0.00  0.00             0
ATOM    689    H   1     1      34.988  -1.527  16.087  0.00  0.00             0
ATOM    690    O   1     1      35.404 -20.867  27.772  0.00  0.00             0
ATOM    691    H   1     1      35.009 -20.242  27.077  0.00  0.00             0
ATOM    692    H   1     1      35.820 -21.690  27.355  0.00  0.00             0
ATOM    693    O   1     1     -35.134 -11.708  17.452  0.00  0.00             0
ATOM    694    H   1     1     -34.616 -12.423  17.687  0.00  0.00             0
ATOM    695    H   1     1     -34.625 -11.068  17.907  0.00  0.00             0
ATOM    696    O   1     1      16.388  10.056  15.355  0.00  0.00             0
ATOM    697    H   1     1      16.925   9.375  15.131  0.00  0.00             0
ATOM    698    H   1     1      15.644   9.512  15.188  0.00  0.00             0
ATOM    699    O   1     1      42.570  15.207  14.518  0.00  0.00             0
ATOM    700    H   1     1      43.262  14.952  15.053  0.00  0.00             0
ATOM    701    H   1     1      43.052  14.963  13.706  0.00  0.00             0
ATOM    702    O   1     1      31.568  23.457  24.439  0.00  0.00             0
ATOM    703    H   1     1      30.647  23.975  24.243  0.00  0.00             0
ATOM    704    H   1     1      31.234  22.597  24.363  0.00  0.00             0
ATOM    705   Al   1     1       8.084   7.221   8.756  0.00  0.00             0
ATOM    706   Al   1     1       5.650   3.010   8.452  0.00  0.00             0
ATOM    707   Al   1     1       5.566   8.788   8.628  0.00  0.00             0
ATOM    708   Al   1     1       8.294   4.373   8.511  0.00  0.00             0
ATOM    709   Si   1     1       3.833   8.593  11.484  0.00  0.00             0
ATOM    710   Si   1     1       6.413   4.211  11.320  0.00  0.00             0
ATOM    711   Si   1     1       6.491  10.053  11.413  0.00  0.00             0
ATOM    712   Si   1     1       9.035   5.684  11.426  0.00  0.00             0
ATOM    713    O   1     1       9.167   8.551   9.748  0.00  0.00             0
ATOM    714    O   1     1       6.509   4.125   9.614  0.00  0.00             0
ATOM    715    O   1     1       8.854   5.763   9.750  0.00  0.00             0
ATOM    716    O   1     1       6.227  10.131   9.890  0.00  0.00             0
ATOM    717    O   1     1       8.968   7.182  11.934  0.00  0.00             0
ATOM    718    O   1     1       6.324  11.536  11.921  0.00  0.00             0
ATOM    719    O   1     1       7.879   9.498  11.780  0.00  0.00             0
ATOM    720    O   1     1       5.120   4.999  11.628  0.00  0.00             0
ATOM    721    O   1     1       7.780   4.948  11.815  0.00  0.00             0
ATOM    722    O   1     1       5.200   9.213  11.988  0.00  0.00             0
ATOM    723    O   1     1       9.118   2.988   9.713  0.00  0.00             0
ATOM    724    O   1     1       6.627   7.380   9.889  0.00  0.00             0
ATOM    725    O   1     1       4.969  10.179   7.572  0.00  0.00             0
ATOM    726    O   1     1       7.579   5.840   7.536  0.00  0.00             0
ATOM    727    O   1     1       9.733   7.435   7.468  0.00  0.00             0
ATOM    728    O   1     1       7.223   2.912   7.627  0.00  0.00             0
ATOM    729    O   1     1       9.923   4.127   7.525  0.00  0.00             0
ATOM    730    O   1     1       7.227   8.594   7.671  0.00  0.00             0
ATOM    731    H   1     1       8.528  11.103  10.008  0.00  0.00             0
ATOM    732    H   1     1       5.945   7.255  10.669  0.00  0.00             0
ATOM    733    H   1     1       9.591  10.430   6.648  0.00  0.00             0
ATOM    734    H   1     1       6.894   5.646   6.926  0.00  0.00             0
ATOM    735    H   1     1       9.367   6.969   6.760  0.00  0.00             0
ATOM    736    H   1     1       7.674  11.518   6.685  0.00  0.00             0
ATOM    737    H   1     1       7.739   9.395   7.306  0.00  0.00             0
ATOM    738    H   1     1      10.656   3.947   6.832  0.00  0.00             0
ATOM    739   Al   1     1      13.714   1.177   1.330  0.00  0.00             0
ATOM    740   Al   1     1      11.155  -3.273   1.359  0.00  0.00             0
ATOM    741   Al   1     1      11.131   2.862   1.322  0.00  0.00             0
ATOM    742   Al   1     1      13.592  -1.631   1.468  0.00  0.00             0
ATOM    743   Si   1     1       9.374   2.726   4.075  0.00  0.00             0
ATOM    744   Si   1     1      11.880  -1.777   4.159  0.00  0.00             0
ATOM    745   Si   1     1      11.886   4.289   4.027  0.00  0.00             0
ATOM    746   Si   1     1      14.408  -0.303   4.102  0.00  0.00             0
ATOM    747    O   1     1      14.671   2.425   2.581  0.00  0.00             0
ATOM    748    O   1     1      12.055  -1.836   2.593  0.00  0.00             0
ATOM    749    O   1     1      14.285  -0.143   2.602  0.00  0.00             0
ATOM    750    O   1     1      11.696   4.301   2.400  0.00  0.00             0
ATOM    751    O   1     1      14.295   1.122   4.739  0.00  0.00             0
ATOM    752    O   1     1      11.791   5.752   4.439  0.00  0.00             0
ATOM    753    O   1     1      13.279   3.552   4.433  0.00  0.00             0
ATOM    754    O   1     1      10.680  -0.946   4.564  0.00  0.00             0
ATOM    755    O   1     1      13.219  -1.171   4.561  0.00  0.00             0
ATOM    756    O   1     1      10.610   3.484   4.548  0.00  0.00             0
ATOM    757    O   1     1      14.541  -2.942   2.377  0.00  0.00             0
ATOM    758    O   1     1      11.935   1.401   2.307  0.00  0.00             0
ATOM    759    O   1     1      10.413   4.310   0.194  0.00  0.00             0
ATOM    760    O   1     1      13.055  -0.275   0.229  0.00  0.00             0
ATOM    761    O   1     1      15.298   1.289   0.304  0.00  0.00             0
ATOM    762    O   1     1      12.705  -3.198   0.209  0.00  0.00             0
ATOM    763    O   1     1      15.403  -1.812   0.138  0.00  0.00             0
ATOM    764    O   1     1      12.662   2.619   0.203  0.00  0.00             0
ATOM    765    H   1     1      14.438   5.574   3.438  0.00  0.00             0
ATOM    766    H   1     1      11.349   0.646   2.521  0.00  0.00             0
ATOM    767    H   1     1      14.353   4.652   0.261  0.00  0.00             0
ATOM    768    H   1     1      12.872   0.054  -0.558  0.00  0.00             0
ATOM    769    H   1     1      15.635   0.282  -0.099  0.00  0.00             0
ATOM    770    H   1     1      12.733   6.049  -0.804  0.00  0.00             0
ATOM    771    H   1     1      13.427   2.869  -0.463  0.00  0.00             0
ATOM    772    H   1     1      15.204  -2.157  -0.841  0.00  0.00             0
ATOM    773   Al   1     1       7.912  -1.660   8.742  0.00  0.00             0
ATOM    774   Al   1     1       5.510  -6.087   8.601  0.00  0.00             0
ATOM    775   Al   1     1       5.489  -0.018   8.773  0.00  0.00             0
ATOM    776   Al   1     1       7.968  -4.814   8.702  0.00  0.00             0
ATOM    777   Si   1     1       3.812  -0.242  11.389  0.00  0.00             0
ATOM    778   Si   1     1       6.374  -4.814  11.555  0.00  0.00             0
ATOM    779   Si   1     1       6.326   1.249  11.404  0.00  0.00             0
ATOM    780   Si   1     1       8.839  -3.210  11.416  0.00  0.00             0
ATOM    781    O   1     1       8.935  -0.309   9.779  0.00  0.00             0
ATOM    782    O   1     1       6.431  -4.969   9.786  0.00  0.00             0
ATOM    783    O   1     1       8.605  -3.061   9.856  0.00  0.00             0
ATOM    784    O   1     1       6.274   1.269   9.840  0.00  0.00             0
ATOM    785    O   1     1       8.689  -1.746  11.866  0.00  0.00             0
ATOM    786    O   1     1       6.369   2.749  11.790  0.00  0.00             0
ATOM    787    O   1     1       7.719   0.590  11.813  0.00  0.00             0
ATOM    788    O   1     1       5.025  -3.991  11.781  0.00  0.00             0
ATOM    789    O   1     1       7.642  -4.084  11.937  0.00  0.00             0
ATOM    790    O   1     1       5.121   0.500  11.914  0.00  0.00             0
ATOM    791    O   1     1       9.009  -6.101   9.784  0.00  0.00             0
ATOM    792    O   1     1       6.343  -1.625   9.878  0.00  0.00             0
ATOM    793    O   1     1       4.805   1.438   7.755  0.00  0.00             0
ATOM    794    O   1     1       7.274  -3.167   7.543  0.00  0.00             0
ATOM    795    O   1     1       9.652  -1.599   7.659  0.00  0.00             0
ATOM    796    O   1     1       7.080  -6.124   7.550  0.00  0.00             0
ATOM    797    O   1     1       9.586  -4.869   7.626  0.00  0.00             0
ATOM    798    O   1     1       7.122  -0.348   7.736  0.00  0.00             0
ATOM    799    H   1     1       8.619   2.389  10.089  0.00  0.00             0
ATOM    800    H   1     1       5.688  -2.358  10.027  0.00  0.00             0
ATOM    801    H   1     1       9.938   1.311   6.539  0.00  0.00             0
ATOM    802    H   1     1       7.641  -3.386   6.709  0.00  0.00             0
ATOM    803    H   1     1      10.067  -2.308   7.229  0.00  0.00             0
ATOM    804    H   1     1       7.873   2.044   7.413  0.00  0.00             0
ATOM    805    H   1     1       7.244  -0.518   6.721  0.00  0.00             0
ATOM    806    H   1     1      10.295  -4.845   7.060  0.00  0.00             0
ATOM    807   Al   1     1      13.706  -7.534   1.082  0.00  0.00             0
ATOM    808   Al   1     1      11.129 -12.004   1.132  0.00  0.00             0
ATOM    809   Al   1     1      11.070  -6.204   1.162  0.00  0.00             0
ATOM    810   Al   1     1      13.908 -10.598   1.411  0.00  0.00             0
ATOM    811   Si   1     1       9.287  -6.158   4.021  0.00  0.00             0
ATOM    812   Si   1     1      11.886 -10.611   3.962  0.00  0.00             0
ATOM    813   Si   1     1      11.766  -4.667   4.116  0.00  0.00             0
ATOM    814   Si   1     1      14.488  -9.133   4.109  0.00  0.00             0
ATOM    815    O   1     1      14.547  -6.286   2.424  0.00  0.00             0
ATOM    816    O   1     1      12.077 -10.780   2.305  0.00  0.00             0
ATOM    817    O   1     1      14.424  -9.101   2.449  0.00  0.00             0
ATOM    818    O   1     1      11.641  -4.610   2.508  0.00  0.00             0
ATOM    819    O   1     1      14.496  -7.688   4.558  0.00  0.00             0
ATOM    820    O   1     1      11.744  -3.235   4.586  0.00  0.00             0
ATOM    821    O   1     1      13.082  -5.412   4.400  0.00  0.00             0
ATOM    822    O   1     1      10.651  -9.821   4.248  0.00  0.00             0
ATOM    823    O   1     1      13.236  -9.948   4.509  0.00  0.00             0
ATOM    824    O   1     1      10.513  -5.441   4.542  0.00  0.00             0
ATOM    825    O   1     1      14.670 -11.933   2.533  0.00  0.00             0
ATOM    826    O   1     1      12.081  -7.529   2.152  0.00  0.00             0
ATOM    827    O   1     1      10.316  -4.754   0.208  0.00  0.00             0
ATOM    828    O   1     1      13.171  -9.074   0.164  0.00  0.00             0
ATOM    829    O   1     1      15.304  -7.369   0.197  0.00  0.00             0
ATOM    830    O   1     1      12.696 -11.833   0.127  0.00  0.00             0
ATOM    831    O   1     1      15.379 -10.784   0.205  0.00  0.00             0
ATOM    832    O   1     1      12.869  -6.149  -0.043  0.00  0.00             0
ATOM    833    H   1     1      14.259  -3.861   2.507  0.00  0.00             0
ATOM    834    H   1     1      11.524  -7.859   2.858  0.00  0.00             0
ATOM    835    H   1     1      15.551  -4.760  -0.701  0.00  0.00             0
ATOM    836    H   1     1      12.527  -9.174  -0.605  0.00  0.00             0
ATOM    837    H   1     1      15.736  -7.994  -0.401  0.00  0.00             0
ATOM    838    H   1     1      12.997  -3.852  -0.300  0.00  0.00             0
ATOM    839    H   1     1      13.050  -5.779  -0.956  0.00  0.00             0
ATOM    840    H   1     1      15.814 -10.914  -0.774  0.00  0.00             0
ATOM    841   Al   1     1       3.057   7.216   8.671  0.00  0.00             0
ATOM    842   Al   1     1       0.414   2.878   8.769  0.00  0.00             0
ATOM    843   Al   1     1       0.390   8.634   8.484  0.00  0.00             0
ATOM    844   Al   1     1       2.929   4.305   8.667  0.00  0.00             0
ATOM    845   Si   1     1      -1.219   8.673  11.357  0.00  0.00             0
ATOM    846   Si   1     1       1.303   4.111  11.447  0.00  0.00             0
ATOM    847   Si   1     1       1.257  10.215  11.390  0.00  0.00             0
ATOM    848   Si   1     1       3.764   5.741  11.406  0.00  0.00             0
ATOM    849    O   1     1       4.033   8.524   9.820  0.00  0.00             0
ATOM    850    O   1     1       1.407   3.964   9.838  0.00  0.00             0
ATOM    851    O   1     1       3.569   5.861   9.795  0.00  0.00             0
ATOM    852    O   1     1       1.063  10.286   9.834  0.00  0.00             0
ATOM    853    O   1     1       3.617   7.175  11.981  0.00  0.00             0
ATOM    854    O   1     1       1.187  11.661  11.914  0.00  0.00             0
ATOM    855    O   1     1       2.588   9.469  11.667  0.00  0.00             0
ATOM    856    O   1     1       0.049   4.950  11.742  0.00  0.00             0
ATOM    857    O   1     1       2.624   4.795  12.032  0.00  0.00             0
ATOM    858    O   1     1       0.065   9.246  11.887  0.00  0.00             0
ATOM    859    O   1     1       3.917   3.107   9.633  0.00  0.00             0
ATOM    860    O   1     1       1.324   7.418   9.704  0.00  0.00             0
ATOM    861    O   1     1       9.911  10.165   7.535  0.00  0.00             0
ATOM    862    O   1     1       2.208   5.741   7.649  0.00  0.00             0
ATOM    863    O   1     1       4.558   7.505   7.516  0.00  0.00             0
ATOM    864    O   1     1       2.089   2.854   7.692  0.00  0.00             0
ATOM    865    O   1     1       4.703   4.277   7.487  0.00  0.00             0
ATOM    866    O   1     1       2.083   8.796   7.638  0.00  0.00             0
ATOM    867    H   1     1       3.355  11.056   9.902  0.00  0.00             0
ATOM    868    H   1     1       1.066   6.591  10.161  0.00  0.00             0
ATOM    869    H   1     1       5.267  10.243   6.660  0.00  0.00             0
ATOM    870    H   1     1       1.302   5.976   7.399  0.00  0.00             0
ATOM    871    H   1     1       5.100   7.234   6.495  0.00  0.00             0
ATOM    872    H   1     1       2.189  11.010   7.094  0.00  0.00             0
ATOM    873    H   1     1       2.861   9.314   7.859  0.00  0.00             0
ATOM    874    H   1     1       4.484   4.570   6.652  0.00  0.00             0
ATOM    875   Al   1     1       8.388   1.447   1.153  0.00  0.00             0
ATOM    876   Al   1     1       6.056  -3.101   1.171  0.00  0.00             0
ATOM    877   Al   1     1       5.936   2.718   1.202  0.00  0.00             0
ATOM    878   Al   1     1       8.479  -1.752   1.417  0.00  0.00             0
ATOM    879   Si   1     1       4.124   2.581   4.131  0.00  0.00             0
ATOM    880   Si   1     1       6.807  -1.677   4.192  0.00  0.00             0
ATOM    881   Si   1     1       6.733   4.175   4.272  0.00  0.00             0
ATOM    882   Si   1     1       9.248  -0.195   4.210  0.00  0.00             0
ATOM    883    O   1     1       9.502   2.584   2.564  0.00  0.00             0
ATOM    884    O   1     1       7.020  -1.715   2.410  0.00  0.00             0
ATOM    885    O   1     1       9.111  -0.380   2.588  0.00  0.00             0
ATOM    886    O   1     1       6.530   4.338   2.543  0.00  0.00             0
ATOM    887    O   1     1       9.305   1.248   4.684  0.00  0.00             0
ATOM    888    O   1     1       6.770   5.695   4.768  0.00  0.00             0
ATOM    889    O   1     1       8.097   3.540   4.350  0.00  0.00             0
ATOM    890    O   1     1       5.497  -1.008   4.434  0.00  0.00             0
ATOM    891    O   1     1       8.013  -0.981   4.776  0.00  0.00             0
ATOM    892    O   1     1       5.472   3.323   4.651  0.00  0.00             0
ATOM    893    O   1     1       9.240  -3.178   2.339  0.00  0.00             0
ATOM    894    O   1     1       6.946   1.385   2.301  0.00  0.00             0
ATOM    895    O   1     1      15.340   4.267   0.388  0.00  0.00             0
ATOM    896    O   1     1       7.807  -0.227   0.184  0.00  0.00             0
ATOM    897    O   1     1       9.969   1.504   0.225  0.00  0.00             0
ATOM    898    O   1     1       7.542  -2.969   0.126  0.00  0.00             0
ATOM    899    O   1     1      10.091  -1.979   0.267  0.00  0.00             0
ATOM    900    O   1     1       7.334   2.633   0.027  0.00  0.00             0
ATOM    901    H   1     1       9.330   5.044   2.918  0.00  0.00             0
ATOM    902    H   1     1       6.626   0.690   3.054  0.00  0.00             0
ATOM    903    H   1     1       9.821   4.093  -0.560  0.00  0.00             0
ATOM    904    H   1     1       7.425  -0.334  -0.603  0.00  0.00             0
ATOM    905    H   1     1      10.374   1.244  -0.571  0.00  0.00             0
ATOM    906    H   1     1       8.075   5.165  -0.032  0.00  0.00             0
ATOM    907    H   1     1       7.013   2.612  -0.863  0.00  0.00             0
ATOM    908    H   1     1      10.771  -1.236   0.187  0.00  0.00             0
ATOM    909   Al   1     1       3.058  -1.565   8.653  0.00  0.00             0
ATOM    910   Al   1     1       0.246  -6.292   8.572  0.00  0.00             0
ATOM    911   Al   1     1       0.393  -0.154   8.630  0.00  0.00             0
ATOM    912   Al   1     1       2.774  -4.652   8.587  0.00  0.00             0
ATOM    913   Si   1     1      -1.476  -0.264  11.439  0.00  0.00             0
ATOM    914   Si   1     1       1.193  -4.710  11.403  0.00  0.00             0
ATOM    915   Si   1     1       1.140   1.186  11.592  0.00  0.00             0
ATOM    916   Si   1     1       3.795  -3.126  11.456  0.00  0.00             0
ATOM    917    O   1     1       4.049  -0.395   9.805  0.00  0.00             0
ATOM    918    O   1     1       1.474  -4.811   9.818  0.00  0.00             0
ATOM    919    O   1     1       3.634  -3.063   9.864  0.00  0.00             0
ATOM    920    O   1     1       0.930   1.256   9.799  0.00  0.00             0
ATOM    921    O   1     1       3.814  -1.693  11.934  0.00  0.00             0
ATOM    922    O   1     1       1.105   2.641  11.988  0.00  0.00             0
ATOM    923    O   1     1       2.513   0.541  11.729  0.00  0.00             0
ATOM    924    O   1     1      -0.083  -3.862  11.680  0.00  0.00             0
ATOM    925    O   1     1       2.412  -3.928  11.929  0.00  0.00             0
ATOM    926    O   1     1      -0.054   0.283  12.019  0.00  0.00             0
ATOM    927    O   1     1       3.825  -6.091   9.570  0.00  0.00             0
ATOM    928    O   1     1       1.361  -1.515   9.608  0.00  0.00             0
ATOM    929    O   1     1       9.988   1.074   7.428  0.00  0.00             0
ATOM    930    O   1     1       2.100  -3.216   7.633  0.00  0.00             0
ATOM    931    O   1     1       4.539  -1.599   7.501  0.00  0.00             0
ATOM    932    O   1     1       1.676  -6.009   7.474  0.00  0.00             0
ATOM    933    O   1     1       4.512  -4.742   7.443  0.00  0.00             0
ATOM    934    O   1     1       2.087  -0.174   7.463  0.00  0.00             0
ATOM    935    H   1     1       3.594   2.227   9.840  0.00  0.00             0
ATOM    936    H   1     1       1.356  -2.312  10.157  0.00  0.00             0
ATOM    937    H   1     1       4.333   1.011   6.964  0.00  0.00             0
ATOM    938    H   1     1       2.242  -2.887   6.782  0.00  0.00             0
ATOM    939    H   1     1       5.236  -1.817   7.028  0.00  0.00             0
ATOM    940    H   1     1       2.646   2.153   7.970  0.00  0.00             0
ATOM    941    H   1     1       2.523   0.287   6.552  0.00  0.00             0
ATOM    942    H   1     1       4.862  -3.865   7.509  0.00  0.00             0
ATOM    943   Al   1     1       8.496  -7.622   1.258  0.00  0.00             0
ATOM    944   Al   1     1       5.963 -12.183   1.453  0.00  0.00             0
ATOM    945   Al   1     1       5.958  -6.046   1.300  0.00  0.00             0
ATOM    946   Al   1     1       8.546 -10.730   1.304  0.00  0.00             0
ATOM    947   Si   1     1       4.101  -6.139   4.056  0.00  0.00             0
ATOM    948   Si   1     1       6.815 -10.773   4.192  0.00  0.00             0
ATOM    949   Si   1     1       6.564  -4.607   4.018  0.00  0.00             0
ATOM    950   Si   1     1       9.250  -9.138   3.920  0.00  0.00             0
ATOM    951    O   1     1       9.467  -6.371   2.414  0.00  0.00             0
ATOM    952    O   1     1       6.887 -10.842   2.557  0.00  0.00             0
ATOM    953    O   1     1       9.062  -8.984   2.377  0.00  0.00             0
ATOM    954    O   1     1       6.568  -4.506   2.373  0.00  0.00             0
ATOM    955    O   1     1       9.261  -7.662   4.516  0.00  0.00             0
ATOM    956    O   1     1       6.694  -3.201   4.537  0.00  0.00             0
ATOM    957    O   1     1       7.904  -5.393   4.287  0.00  0.00             0
ATOM    958    O   1     1       5.479 -10.014   4.517  0.00  0.00             0
ATOM    959    O   1     1       8.062  -9.927   4.513  0.00  0.00             0
ATOM    960    O   1     1       5.430  -5.388   4.494  0.00  0.00             0
ATOM    961    O   1     1       9.461 -12.098   2.412  0.00  0.00             0
ATOM    962    O   1     1       6.762  -7.551   2.346  0.00  0.00             0
ATOM    963    O   1     1      15.554  -4.664   0.182  0.00  0.00             0
ATOM    964    O   1     1       7.830  -8.976   0.169  0.00  0.00             0
ATOM    965    O   1     1      10.088  -7.364   0.143  0.00  0.00             0
ATOM    966    O   1     1       7.570 -11.989   0.438  0.00  0.00             0
ATOM    967    O   1     1      10.130 -10.630   0.359  0.00  0.00             0
ATOM    968    O   1     1       7.590  -6.129   0.401  0.00  0.00             0
ATOM    969    H   1     1       8.714  -3.926   2.653  0.00  0.00             0
ATOM    970    H   1     1       6.533  -8.416   2.785  0.00  0.00             0
ATOM    971    H   1     1       9.651  -5.157  -0.478  0.00  0.00             0
ATOM    972    H   1     1       7.529  -9.512  -0.505  0.00  0.00             0
ATOM    973    H   1     1      10.180  -7.755  -0.773  0.00  0.00             0
ATOM    974    H   1     1       8.083  -2.924  -0.532  0.00  0.00             0
ATOM    975    H   1     1       7.872  -5.246  -0.062  0.00  0.00             0
ATOM    976    H   1     1      10.641  -9.769   0.875  0.00  0.00             0
END
