# Supplementary material for: Competing Nuclear Quantum Effects and Hydrogen-Bond Jumps in Hydrated Kaolinite
Source: J Phys Chem Lett. 2023 Feb 6;14(6):1542–7. doi: 10.1021/acs.jpclett.2c03896 (PMC9940297; doi:10.1021/acs.jpclett.2c03896)
Supplement: Supplementary file 1 — jz2c03896_si_001.zip [file jz2c03896_si_001.zip › Clay_NQEs_HBond_Jumps_SI/silica-surface/QM/prod-2/init.28.pdb]

TITLE     Step:     2000000  Bead:      28 positions{angstrom}  cell{angstrom}
CRYST1   10.307   17.884   76.812  91.93 105.05  89.80 P 1           1
ATOM      1   Al   1     1     -22.596  11.904  42.590  0.00  0.00             0
ATOM      2   Al   1     1     -19.667  16.470  42.511  0.00  0.00             0
ATOM      3   Al   1     1     -19.817  10.576  42.272  0.00  0.00             0
ATOM      4   Al   1     1     -22.199  14.908  42.473  0.00  0.00             0
ATOM      5   Si   1     1     -17.941  10.583  39.717  0.00  0.00             0
ATOM      6   Si   1     1     -20.623  15.058  39.788  0.00  0.00             0
ATOM      7   Si   1     1     -20.436   9.040  39.725  0.00  0.00             0
ATOM      8   Si   1     1     -23.135  13.509  39.649  0.00  0.00             0
ATOM      9    O   1     1     -23.305  10.613  41.464  0.00  0.00             0
ATOM     10    O   1     1     -20.694  15.108  41.347  0.00  0.00             0
ATOM     11    O   1     1     -22.835  13.340  41.361  0.00  0.00             0
ATOM     12    O   1     1     -20.380   9.021  41.331  0.00  0.00             0
ATOM     13    O   1     1     -23.015  12.033  39.309  0.00  0.00             0
ATOM     14    O   1     1     -20.326   7.654  39.215  0.00  0.00             0
ATOM     15    O   1     1     -21.817   9.663  39.397  0.00  0.00             0
ATOM     16    O   1     1     -19.384  14.157  39.370  0.00  0.00             0
ATOM     17    O   1     1     -21.971  14.277  39.163  0.00  0.00             0
ATOM     18    O   1     1     -19.253   9.908  39.086  0.00  0.00             0
ATOM     19    O   1     1     -23.208  16.173  41.379  0.00  0.00             0
ATOM     20    O   1     1     -20.693  11.857  41.199  0.00  0.00             0
ATOM     21    O   1     1     -18.808   9.110  43.475  0.00  0.00             0
ATOM     22    O   1     1     -21.523  13.496  43.570  0.00  0.00             0
ATOM     23    O   1     1     -24.061  11.893  43.700  0.00  0.00             0
ATOM     24    O   1     1     -21.136  16.268  43.680  0.00  0.00             0
ATOM     25    O   1     1     -23.893  14.960  43.558  0.00  0.00             0
ATOM     26    O   1     1     -21.315  10.618  43.478  0.00  0.00             0
ATOM     27    H   1     1     -22.614   8.157  41.427  0.00  0.00             0
ATOM     28    H   1     1     -20.498  12.606  40.427  0.00  0.00             0
ATOM     29    H   1     1     -23.614   8.650  44.233  0.00  0.00             0
ATOM     30    H   1     1     -20.861  12.789  43.916  0.00  0.00             0
ATOM     31    H   1     1     -24.544  12.216  44.346  0.00  0.00             0
ATOM     32    H   1     1     -21.501   7.240  44.531  0.00  0.00             0
ATOM     33    H   1     1     -21.509   9.817  43.907  0.00  0.00             0
ATOM     34    H   1     1     -24.386  14.070  43.656  0.00  0.00             0
ATOM     35   Al   1     1     -22.695  14.563  49.862  0.00  0.00             0
ATOM     36   Al   1     1     -20.106  19.091  49.654  0.00  0.00             0
ATOM     37   Al   1     1     -20.094  12.937  49.814  0.00  0.00             0
ATOM     38   Al   1     1     -22.617  17.548  49.913  0.00  0.00             0
ATOM     39   Si   1     1     -18.129  13.268  47.047  0.00  0.00             0
ATOM     40   Si   1     1     -20.888  17.609  47.022  0.00  0.00             0
ATOM     41   Si   1     1     -20.760  11.756  47.057  0.00  0.00             0
ATOM     42   Si   1     1     -23.443  16.115  47.093  0.00  0.00             0
ATOM     43    O   1     1     -23.604  13.253  48.699  0.00  0.00             0
ATOM     44    O   1     1     -20.978  17.795  48.655  0.00  0.00             0
ATOM     45    O   1     1     -23.426  16.090  48.683  0.00  0.00             0
ATOM     46    O   1     1     -20.575  11.647  48.668  0.00  0.00             0
ATOM     47    O   1     1     -23.440  14.603  46.653  0.00  0.00             0
ATOM     48    O   1     1     -20.536  10.258  46.622  0.00  0.00             0
ATOM     49    O   1     1     -22.185  12.231  46.811  0.00  0.00             0
ATOM     50    O   1     1     -19.592  16.779  46.696  0.00  0.00             0
ATOM     51    O   1     1     -22.249  16.878  46.549  0.00  0.00             0
ATOM     52    O   1     1     -19.621  12.629  46.596  0.00  0.00             0
ATOM     53    O   1     1     -23.510  18.858  48.644  0.00  0.00             0
ATOM     54    O   1     1     -20.915  14.365  48.936  0.00  0.00             0
ATOM     55    O   1     1     -19.105  11.523  50.792  0.00  0.00             0
ATOM     56    O   1     1     -21.806  16.065  50.831  0.00  0.00             0
ATOM     57    O   1     1     -24.171  14.271  51.067  0.00  0.00             0
ATOM     58    O   1     1     -21.906  19.043  50.668  0.00  0.00             0
ATOM     59    O   1     1     -24.362  17.541  50.883  0.00  0.00             0
ATOM     60    O   1     1     -21.611  12.891  50.975  0.00  0.00             0
ATOM     61    H   1     1     -23.175  10.636  47.964  0.00  0.00             0
ATOM     62    H   1     1     -20.400  15.162  48.758  0.00  0.00             0
ATOM     63    H   1     1     -24.602  11.382  52.117  0.00  0.00             0
ATOM     64    H   1     1     -21.006  16.437  51.043  0.00  0.00             0
ATOM     65    H   1     1     -24.603  14.807  51.905  0.00  0.00             0
ATOM     66    H   1     1     -21.890  11.068  51.360  0.00  0.00             0
ATOM     67    H   1     1     -22.264  12.371  51.270  0.00  0.00             0
ATOM     68    H   1     1     -25.035  16.902  51.107  0.00  0.00             0
ATOM     69   Al   1     1     -22.199  20.887  42.371  0.00  0.00             0
ATOM     70   Al   1     1     -19.663  25.511  42.455  0.00  0.00             0
ATOM     71   Al   1     1     -19.600  19.475  42.425  0.00  0.00             0
ATOM     72   Al   1     1     -22.221  23.771  42.569  0.00  0.00             0
ATOM     73   Si   1     1     -17.939  19.515  39.584  0.00  0.00             0
ATOM     74   Si   1     1     -20.391  24.047  39.764  0.00  0.00             0
ATOM     75   Si   1     1     -20.438  17.933  39.635  0.00  0.00             0
ATOM     76   Si   1     1     -22.926  22.443  39.754  0.00  0.00             0
ATOM     77    O   1     1     -23.197  19.512  41.239  0.00  0.00             0
ATOM     78    O   1     1     -20.587  24.125  41.288  0.00  0.00             0
ATOM     79    O   1     1     -22.695  22.413  41.366  0.00  0.00             0
ATOM     80    O   1     1     -20.400  17.948  41.299  0.00  0.00             0
ATOM     81    O   1     1     -22.849  20.994  39.186  0.00  0.00             0
ATOM     82    O   1     1     -20.565  16.434  39.264  0.00  0.00             0
ATOM     83    O   1     1     -21.770  18.732  39.289  0.00  0.00             0
ATOM     84    O   1     1     -19.186  23.098  39.506  0.00  0.00             0
ATOM     85    O   1     1     -21.683  23.300  39.243  0.00  0.00             0
ATOM     86    O   1     1     -19.189  18.746  39.039  0.00  0.00             0
ATOM     87    O   1     1     -23.146  25.281  41.636  0.00  0.00             0
ATOM     88    O   1     1     -20.637  20.787  41.313  0.00  0.00             0
ATOM     89    O   1     1     -19.054  18.034  43.465  0.00  0.00             0
ATOM     90    O   1     1     -21.395  22.443  43.639  0.00  0.00             0
ATOM     91    O   1     1     -23.811  20.774  43.517  0.00  0.00             0
ATOM     92    O   1     1     -21.314  25.216  43.567  0.00  0.00             0
ATOM     93    O   1     1     -23.873  23.826  43.631  0.00  0.00             0
ATOM     94    O   1     1     -21.230  19.717  43.586  0.00  0.00             0
ATOM     95    H   1     1     -23.023  16.808  40.898  0.00  0.00             0
ATOM     96    H   1     1     -20.519  21.585  40.768  0.00  0.00             0
ATOM     97    H   1     1     -23.407  18.012  44.172  0.00  0.00             0
ATOM     98    H   1     1     -20.992  21.858  44.300  0.00  0.00             0
ATOM     99    H   1     1     -24.368  21.046  44.371  0.00  0.00             0
ATOM    100    H   1     1     -21.493  16.014  44.598  0.00  0.00             0
ATOM    101    H   1     1     -21.114  18.856  44.082  0.00  0.00             0
ATOM    102    H   1     1     -24.301  23.199  44.067  0.00  0.00             0
ATOM    103   Al   1     1     -22.556  23.612  49.797  0.00  0.00             0
ATOM    104   Al   1     1     -19.968  27.909  49.751  0.00  0.00             0
ATOM    105   Al   1     1     -20.076  21.975  49.736  0.00  0.00             0
ATOM    106   Al   1     1     -22.526  26.647  49.889  0.00  0.00             0
ATOM    107   Si   1     1     -18.116  21.974  46.833  0.00  0.00             0
ATOM    108   Si   1     1     -20.820  26.651  47.166  0.00  0.00             0
ATOM    109   Si   1     1     -20.665  20.590  46.859  0.00  0.00             0
ATOM    110   Si   1     1     -23.413  25.159  47.074  0.00  0.00             0
ATOM    111    O   1     1     -23.409  22.078  48.528  0.00  0.00             0
ATOM    112    O   1     1     -21.052  26.760  48.690  0.00  0.00             0
ATOM    113    O   1     1     -23.275  25.058  48.655  0.00  0.00             0
ATOM    114    O   1     1     -20.643  20.492  48.620  0.00  0.00             0
ATOM    115    O   1     1     -23.223  23.690  46.503  0.00  0.00             0
ATOM    116    O   1     1     -20.918  19.115  46.557  0.00  0.00             0
ATOM    117    O   1     1     -21.906  21.435  46.624  0.00  0.00             0
ATOM    118    O   1     1     -19.624  25.715  46.845  0.00  0.00             0
ATOM    119    O   1     1     -22.185  26.043  46.585  0.00  0.00             0
ATOM    120    O   1     1     -19.349  21.214  46.427  0.00  0.00             0
ATOM    121    O   1     1     -23.485  28.020  48.736  0.00  0.00             0
ATOM    122    O   1     1     -20.901  23.451  48.650  0.00  0.00             0
ATOM    123    O   1     1     -19.459  20.471  50.928  0.00  0.00             0
ATOM    124    O   1     1     -21.964  25.116  50.920  0.00  0.00             0
ATOM    125    O   1     1     -24.196  23.251  50.709  0.00  0.00             0
ATOM    126    O   1     1     -21.607  27.984  50.804  0.00  0.00             0
ATOM    127    O   1     1     -24.163  26.679  50.949  0.00  0.00             0
ATOM    128    O   1     1     -21.588  22.239  50.747  0.00  0.00             0
ATOM    129    H   1     1     -23.004  19.494  48.118  0.00  0.00             0
ATOM    130    H   1     1     -20.445  24.231  48.587  0.00  0.00             0
ATOM    131    H   1     1     -23.904  20.194  51.386  0.00  0.00             0
ATOM    132    H   1     1     -21.320  25.311  51.680  0.00  0.00             0
ATOM    133    H   1     1     -24.647  23.425  51.578  0.00  0.00             0
ATOM    134    H   1     1     -22.070  19.988  50.554  0.00  0.00             0
ATOM    135    H   1     1     -21.182  21.863  51.687  0.00  0.00             0
ATOM    136    H   1     1     -24.001  26.122  51.800  0.00  0.00             0
ATOM    137   Al   1     1     -17.090  11.930  42.337  0.00  0.00             0
ATOM    138   Al   1     1     -14.522  16.470  42.495  0.00  0.00             0
ATOM    139   Al   1     1     -14.748  10.300  42.555  0.00  0.00             0
ATOM    140   Al   1     1     -17.123  14.912  42.512  0.00  0.00             0
ATOM    141   Si   1     1     -12.756  10.531  39.775  0.00  0.00             0
ATOM    142   Si   1     1     -15.515  15.068  39.752  0.00  0.00             0
ATOM    143   Si   1     1     -15.310   9.020  39.806  0.00  0.00             0
ATOM    144   Si   1     1     -17.950  13.626  39.638  0.00  0.00             0
ATOM    145    O   1     1     -18.215  10.677  41.244  0.00  0.00             0
ATOM    146    O   1     1     -15.611  15.206  41.330  0.00  0.00             0
ATOM    147    O   1     1     -17.678  13.596  41.201  0.00  0.00             0
ATOM    148    O   1     1     -15.356   8.846  41.457  0.00  0.00             0
ATOM    149    O   1     1     -17.796  12.097  39.094  0.00  0.00             0
ATOM    150    O   1     1     -15.266   7.500  39.330  0.00  0.00             0
ATOM    151    O   1     1     -16.623   9.665  39.452  0.00  0.00             0
ATOM    152    O   1     1     -14.201  14.161  39.419  0.00  0.00             0
ATOM    153    O   1     1     -16.770  14.461  39.161  0.00  0.00             0
ATOM    154    O   1     1     -14.130   9.847  39.409  0.00  0.00             0
ATOM    155    O   1     1     -18.164  16.360  41.443  0.00  0.00             0
ATOM    156    O   1     1     -15.533  11.728  41.428  0.00  0.00             0
ATOM    157    O   1     1     -24.208   8.967  43.528  0.00  0.00             0
ATOM    158    O   1     1     -16.324  13.510  43.559  0.00  0.00             0
ATOM    159    O   1     1     -18.818  11.911  43.402  0.00  0.00             0
ATOM    160    O   1     1     -16.179  16.430  43.605  0.00  0.00             0
ATOM    161    O   1     1     -18.720  15.024  43.645  0.00  0.00             0
ATOM    162    O   1     1     -16.336  10.440  43.604  0.00  0.00             0
ATOM    163    H   1     1     -17.109   7.929  41.367  0.00  0.00             0
ATOM    164    H   1     1     -15.187  12.441  41.012  0.00  0.00             0
ATOM    165    H   1     1     -18.200   9.678  44.014  0.00  0.00             0
ATOM    166    H   1     1     -16.385  13.502  44.453  0.00  0.00             0
ATOM    167    H   1     1     -18.302  12.086  44.137  0.00  0.00             0
ATOM    168    H   1     1     -16.329   7.438  44.602  0.00  0.00             0
ATOM    169    H   1     1     -16.221   9.925  44.540  0.00  0.00             0
ATOM    170    H   1     1     -19.181  14.272  43.642  0.00  0.00             0
ATOM    171   Al   1     1     -17.435  14.597  49.902  0.00  0.00             0
ATOM    172   Al   1     1     -14.798  19.146  49.617  0.00  0.00             0
ATOM    173   Al   1     1     -14.818  13.044  49.954  0.00  0.00             0
ATOM    174   Al   1     1     -17.576  17.611  49.777  0.00  0.00             0
ATOM    175   Si   1     1     -13.127  13.217  47.144  0.00  0.00             0
ATOM    176   Si   1     1     -15.685  17.749  46.872  0.00  0.00             0
ATOM    177   Si   1     1     -15.620  11.557  47.143  0.00  0.00             0
ATOM    178   Si   1     1     -18.227  16.167  46.948  0.00  0.00             0
ATOM    179    O   1     1     -18.396  13.354  48.742  0.00  0.00             0
ATOM    180    O   1     1     -15.914  17.889  48.528  0.00  0.00             0
ATOM    181    O   1     1     -18.119  16.267  48.606  0.00  0.00             0
ATOM    182    O   1     1     -15.446  11.597  48.772  0.00  0.00             0
ATOM    183    O   1     1     -18.026  14.704  46.597  0.00  0.00             0
ATOM    184    O   1     1     -15.573  10.105  46.584  0.00  0.00             0
ATOM    185    O   1     1     -16.988  12.263  46.826  0.00  0.00             0
ATOM    186    O   1     1     -14.452  16.866  46.610  0.00  0.00             0
ATOM    187    O   1     1     -16.969  16.967  46.400  0.00  0.00             0
ATOM    188    O   1     1     -14.417  12.391  46.563  0.00  0.00             0
ATOM    189    O   1     1     -18.362  18.952  48.876  0.00  0.00             0
ATOM    190    O   1     1     -15.843  14.536  48.841  0.00  0.00             0
ATOM    191    O   1     1     -24.537  11.548  51.208  0.00  0.00             0
ATOM    192    O   1     1     -16.934  16.028  50.863  0.00  0.00             0
ATOM    193    O   1     1     -19.165  14.597  50.930  0.00  0.00             0
ATOM    194    O   1     1     -16.697  18.861  51.014  0.00  0.00             0
ATOM    195    O   1     1     -19.383  17.746  50.979  0.00  0.00             0
ATOM    196    O   1     1     -16.466  13.294  51.065  0.00  0.00             0
ATOM    197    H   1     1     -18.238  10.676  48.238  0.00  0.00             0
ATOM    198    H   1     1     -15.258  15.176  48.670  0.00  0.00             0
ATOM    199    H   1     1     -18.995  11.538  51.810  0.00  0.00             0
ATOM    200    H   1     1     -17.307  16.027  51.768  0.00  0.00             0
ATOM    201    H   1     1     -19.692  14.995  51.524  0.00  0.00             0
ATOM    202    H   1     1     -17.322  10.506  50.811  0.00  0.00             0
ATOM    203    H   1     1     -17.086  12.675  51.489  0.00  0.00             0
ATOM    204    H   1     1     -19.485  18.229  51.717  0.00  0.00             0
ATOM    205   Al   1     1     -16.988  20.891  42.464  0.00  0.00             0
ATOM    206   Al   1     1     -14.549  25.278  42.582  0.00  0.00             0
ATOM    207   Al   1     1     -14.418  19.436  42.274  0.00  0.00             0
ATOM    208   Al   1     1     -16.984  23.775  42.584  0.00  0.00             0
ATOM    209   Si   1     1     -12.674  19.489  39.580  0.00  0.00             0
ATOM    210   Si   1     1     -15.217  23.954  39.787  0.00  0.00             0
ATOM    211   Si   1     1     -15.310  18.002  39.593  0.00  0.00             0
ATOM    212   Si   1     1     -17.758  22.457  39.718  0.00  0.00             0
ATOM    213    O   1     1     -18.120  19.495  41.194  0.00  0.00             0
ATOM    214    O   1     1     -15.400  24.012  41.431  0.00  0.00             0
ATOM    215    O   1     1     -17.586  22.421  41.294  0.00  0.00             0
ATOM    216    O   1     1     -15.236  17.950  41.249  0.00  0.00             0
ATOM    217    O   1     1     -17.764  21.013  39.204  0.00  0.00             0
ATOM    218    O   1     1     -15.186  16.504  39.267  0.00  0.00             0
ATOM    219    O   1     1     -16.658  18.701  39.251  0.00  0.00             0
ATOM    220    O   1     1     -13.920  23.192  39.451  0.00  0.00             0
ATOM    221    O   1     1     -16.533  23.261  39.208  0.00  0.00             0
ATOM    222    O   1     1     -14.016  18.793  39.146  0.00  0.00             0
ATOM    223    O   1     1     -17.944  25.330  41.436  0.00  0.00             0
ATOM    224    O   1     1     -15.478  20.757  41.369  0.00  0.00             0
ATOM    225    O   1     1     -24.110  17.735  43.576  0.00  0.00             0
ATOM    226    O   1     1     -16.417  22.396  43.670  0.00  0.00             0
ATOM    227    O   1     1     -18.586  20.701  43.506  0.00  0.00             0
ATOM    228    O   1     1     -16.123  25.054  43.647  0.00  0.00             0
ATOM    229    O   1     1     -18.754  23.863  43.416  0.00  0.00             0
ATOM    230    O   1     1     -16.156  19.406  43.528  0.00  0.00             0
ATOM    231    H   1     1     -17.781  17.335  41.281  0.00  0.00             0
ATOM    232    H   1     1     -15.073  21.602  41.308  0.00  0.00             0
ATOM    233    H   1     1     -18.262  18.208  43.864  0.00  0.00             0
ATOM    234    H   1     1     -16.491  22.421  44.653  0.00  0.00             0
ATOM    235    H   1     1     -18.896  21.173  44.325  0.00  0.00             0
ATOM    236    H   1     1     -16.467  16.212  44.580  0.00  0.00             0
ATOM    237    H   1     1     -16.041  18.655  44.041  0.00  0.00             0
ATOM    238    H   1     1     -19.553  23.273  43.195  0.00  0.00             0
ATOM    239   Al   1     1     -17.368  23.243  49.735  0.00  0.00             0
ATOM    240   Al   1     1     -14.859  27.930  49.842  0.00  0.00             0
ATOM    241   Al   1     1     -14.706  21.884  49.724  0.00  0.00             0
ATOM    242   Al   1     1     -17.478  26.319  49.780  0.00  0.00             0
ATOM    243   Si   1     1     -12.956  22.156  46.882  0.00  0.00             0
ATOM    244   Si   1     1     -15.734  26.555  47.061  0.00  0.00             0
ATOM    245   Si   1     1     -15.458  20.650  46.761  0.00  0.00             0
ATOM    246   Si   1     1     -18.246  25.014  47.000  0.00  0.00             0
ATOM    247    O   1     1     -18.201  22.008  48.563  0.00  0.00             0
ATOM    248    O   1     1     -15.769  26.612  48.615  0.00  0.00             0
ATOM    249    O   1     1     -17.954  25.021  48.640  0.00  0.00             0
ATOM    250    O   1     1     -15.298  20.561  48.485  0.00  0.00             0
ATOM    251    O   1     1     -18.147  23.497  46.576  0.00  0.00             0
ATOM    252    O   1     1     -15.489  19.139  46.332  0.00  0.00             0
ATOM    253    O   1     1     -16.811  21.360  46.452  0.00  0.00             0
ATOM    254    O   1     1     -14.506  25.563  46.685  0.00  0.00             0
ATOM    255    O   1     1     -16.996  25.929  46.408  0.00  0.00             0
ATOM    256    O   1     1     -14.222  21.407  46.320  0.00  0.00             0
ATOM    257    O   1     1     -18.416  27.728  48.733  0.00  0.00             0
ATOM    258    O   1     1     -15.812  23.386  48.528  0.00  0.00             0
ATOM    259    O   1     1     -24.514  20.441  50.762  0.00  0.00             0
ATOM    260    O   1     1     -16.664  24.964  50.841  0.00  0.00             0
ATOM    261    O   1     1     -19.058  23.386  50.707  0.00  0.00             0
ATOM    262    O   1     1     -16.552  27.791  50.763  0.00  0.00             0
ATOM    263    O   1     1     -19.142  26.642  50.908  0.00  0.00             0
ATOM    264    O   1     1     -16.403  22.045  50.923  0.00  0.00             0
ATOM    265    H   1     1     -17.730  19.838  48.664  0.00  0.00             0
ATOM    266    H   1     1     -15.235  23.958  48.143  0.00  0.00             0
ATOM    267    H   1     1     -18.629  20.428  51.509  0.00  0.00             0
ATOM    268    H   1     1     -15.946  25.486  51.164  0.00  0.00             0
ATOM    269    H   1     1     -19.466  24.387  50.893  0.00  0.00             0
ATOM    270    H   1     1     -16.251  19.534  51.560  0.00  0.00             0
ATOM    271    H   1     1     -16.622  21.589  51.745  0.00  0.00             0
ATOM    272    H   1     1     -18.812  27.170  51.594  0.00  0.00             0
ATOM    273    O   1     1      -3.413   4.772  32.632  0.00  0.00             0
ATOM    274    H   1     1      -2.977   4.159  32.014  0.00  0.00             0
ATOM    275    H   1     1       7.432   4.174  33.289  0.00  0.00             0
ATOM    276    O   1     1      12.327 -25.269  14.951  0.00  0.00             0
ATOM    277    H   1     1      12.414 -25.756  15.793  0.00  0.00             0
ATOM    278    H   1     1      21.769 -24.991  14.832  0.00  0.00             0
ATOM    279    O   1     1      33.723   1.955  24.303  0.00  0.00             0
ATOM    280    H   1     1      24.244   2.089  24.059  0.00  0.00             0
ATOM    281    H   1     1      33.625   1.141  23.894  0.00  0.00             0
ATOM    282    O   1     1      24.987   8.616  18.850  0.00  0.00             0
ATOM    283    H   1     1      25.362   9.025  19.593  0.00  0.00             0
ATOM    284    H   1     1      35.949   8.338  18.135  0.00  0.00             0
ATOM    285    O   1     1     -16.216  -3.390  31.441  0.00  0.00             0
ATOM    286    H   1     1     -15.794  -3.512  32.350  0.00  0.00             0
ATOM    287    H   1     1      -6.840  -3.911  31.614  0.00  0.00             0
ATOM    288    O   1     1     -10.658 -24.325  23.778  0.00  0.00             0
ATOM    289    H   1     1      -9.930 -23.929  24.393  0.00  0.00             0
ATOM    290    H   1     1      -0.305 -23.740  22.871  0.00  0.00             0
ATOM    291    O   1     1      -4.449   8.603  23.560  0.00  0.00             0
ATOM    292    H   1     1      -5.205   9.015  23.384  0.00  0.00             0
ATOM    293    H   1     1      -4.564   7.694  23.345  0.00  0.00             0
ATOM    294    O   1     1      -4.764   3.298  37.296  0.00  0.00             0
ATOM    295    H   1     1      -5.667   2.787  37.113  0.00  0.00             0
ATOM    296    H   1     1      -3.980   2.906  36.743  0.00  0.00             0
ATOM    297    O   1     1       3.909   5.227  18.307  0.00  0.00             0
ATOM    298    H   1     1       4.638   5.656  17.921  0.00  0.00             0
ATOM    299    H   1     1       3.626   5.758  18.915  0.00  0.00             0
ATOM    300    O   1     1      25.540  16.546  20.964  0.00  0.00             0
ATOM    301    H   1     1      26.341  16.835  21.205  0.00  0.00             0
ATOM    302    H   1     1      24.850  16.913  21.615  0.00  0.00             0
ATOM    303    O   1     1       6.183  -3.530  20.134  0.00  0.00             0
ATOM    304    H   1     1       5.275  -3.893  19.970  0.00  0.00             0
ATOM    305    H   1     1       5.779  -2.681  20.539  0.00  0.00             0
ATOM    306    O   1     1     -13.971  25.078  31.286  0.00  0.00             0
ATOM    307    H   1     1     -14.442  25.125  30.476  0.00  0.00             0
ATOM    308    H   1     1     -14.006  24.230  31.604  0.00  0.00             0
ATOM    309    O   1     1       1.728 -14.488  20.676  0.00  0.00             0
ATOM    310    H   1     1       2.651 -14.739  20.809  0.00  0.00             0
ATOM    311    H   1     1       1.857 -13.591  21.194  0.00  0.00             0
ATOM    312    O   1     1      40.506  14.761  18.321  0.00  0.00             0
ATOM    313    H   1     1      40.033  13.908  18.593  0.00  0.00             0
ATOM    314    H   1     1      39.754  15.238  17.767  0.00  0.00             0
ATOM    315    O   1     1      21.540   5.217  36.064  0.00  0.00             0
ATOM    316    H   1     1      22.558   5.464  36.144  0.00  0.00             0
ATOM    317    H   1     1      21.265   6.155  35.792  0.00  0.00             0
ATOM    318    O   1     1      28.292  22.197  18.481  0.00  0.00             0
ATOM    319    H   1     1      28.167  21.439  18.986  0.00  0.00             0
ATOM    320    H   1     1      29.200  22.445  18.694  0.00  0.00             0
ATOM    321    O   1     1      29.518  16.580  35.683  0.00  0.00             0
ATOM    322    H   1     1      29.466  16.767  34.731  0.00  0.00             0
ATOM    323    H   1     1      30.079  15.954  35.684  0.00  0.00             0
ATOM    324    O   1     1      29.956  -6.621  14.871  0.00  0.00             0
ATOM    325    H   1     1      29.655  -7.181  14.057  0.00  0.00             0
ATOM    326    H   1     1      30.112  -5.646  14.755  0.00  0.00             0
ATOM    327    O   1     1       2.812  29.473  28.746  0.00  0.00             0
ATOM    328    H   1     1       1.998  29.634  28.175  0.00  0.00             0
ATOM    329    H   1     1      12.860  11.975  29.525  0.00  0.00             0
ATOM    330    O   1     1      -9.846  32.690  35.029  0.00  0.00             0
ATOM    331    H   1     1      -9.854  32.644  34.078  0.00  0.00             0
ATOM    332    H   1     1      -0.078  31.923  34.900  0.00  0.00             0
ATOM    333    O   1     1      12.574  21.774  29.035  0.00  0.00             0
ATOM    334    H   1     1       2.217  22.400  28.320  0.00  0.00             0
ATOM    335    H   1     1      11.957  21.178  28.678  0.00  0.00             0
ATOM    336    O   1     1      -2.044  12.577  19.296  0.00  0.00             0
ATOM    337    H   1     1      -2.754  12.957  19.779  0.00  0.00             0
ATOM    338    H   1     1       8.037  12.155  18.511  0.00  0.00             0
ATOM    339    O   1     1      14.428  35.478  31.578  0.00  0.00             0
ATOM    340    H   1     1       4.417  34.545  31.519  0.00  0.00             0
ATOM    341    H   1     1      13.735  35.825  31.062  0.00  0.00             0
ATOM    342    O   1     1      13.871  21.624  33.886  0.00  0.00             0
ATOM    343    H   1     1      14.440  21.042  33.269  0.00  0.00             0
ATOM    344    H   1     1      24.997  22.210  34.202  0.00  0.00             0
ATOM    345    O   1     1      39.370  -2.992  21.921  0.00  0.00             0
ATOM    346    H   1     1      38.599  -3.254  21.285  0.00  0.00             0
ATOM    347    H   1     1      39.306 -19.954  21.730  0.00  0.00             0
ATOM    348    O   1     1      33.017   8.555  16.919  0.00  0.00             0
ATOM    349    H   1     1      33.507   9.016  17.587  0.00  0.00             0
ATOM    350    H   1     1      33.632   8.266  16.139  0.00  0.00             0
ATOM    351    O   1     1       9.611   3.612  16.182  0.00  0.00             0
ATOM    352    H   1     1      10.548   3.433  16.717  0.00  0.00             0
ATOM    353    H   1     1       9.808   4.513  15.648  0.00  0.00             0
ATOM    354    O   1     1      -2.774  10.285  28.712  0.00  0.00             0
ATOM    355    H   1     1      -2.436  10.773  28.069  0.00  0.00             0
ATOM    356    H   1     1      -2.238   9.585  28.742  0.00  0.00             0
ATOM    357    O   1     1       1.522 -17.698  29.972  0.00  0.00             0
ATOM    358    H   1     1       1.236 -17.870  30.862  0.00  0.00             0
ATOM    359    H   1     1       0.628 -17.841  29.393  0.00  0.00             0
ATOM    360    O   1     1     -17.289   7.157  36.768  0.00  0.00             0
ATOM    361    H   1     1     -16.567   6.803  36.125  0.00  0.00             0
ATOM    362    H   1     1     -16.854   6.999  37.608  0.00  0.00             0
ATOM    363    O   1     1      47.895   5.843  21.233  0.00  0.00             0
ATOM    364    H   1     1      47.845   5.300  20.344  0.00  0.00             0
ATOM    365    H   1     1      48.797 -12.323  21.481  0.00  0.00             0
ATOM    366    O   1     1      15.081  17.698  36.336  0.00  0.00             0
ATOM    367    H   1     1      15.295  17.975  35.466  0.00  0.00             0
ATOM    368    H   1     1      14.579  18.383  36.705  0.00  0.00             0
ATOM    369    O   1     1       5.843   9.741  35.898  0.00  0.00             0
ATOM    370    H   1     1       6.433  10.602  35.845  0.00  0.00             0
ATOM    371    H   1     1       5.949   9.395  35.029  0.00  0.00             0
ATOM    372    O   1     1      18.658 -10.986  24.156  0.00  0.00             0
ATOM    373    H   1     1      18.227 -10.082  24.452  0.00  0.00             0
ATOM    374    H   1     1      18.166 -11.777  24.503  0.00  0.00             0
ATOM    375    O   1     1       2.940  13.399  35.915  0.00  0.00             0
ATOM    376    H   1     1       2.789  12.859  36.688  0.00  0.00             0
ATOM    377    H   1     1       2.196  13.871  35.922  0.00  0.00             0
ATOM    378    O   1     1       7.322 -10.114  36.918  0.00  0.00             0
ATOM    379    H   1     1       6.672 -10.436  37.634  0.00  0.00             0
ATOM    380    H   1     1       6.730  -9.447  36.577  0.00  0.00             0
ATOM    381    O   1     1     -10.385 -15.079  30.879  0.00  0.00             0
ATOM    382    H   1     1     -10.039 -14.822  31.726  0.00  0.00             0
ATOM    383    H   1     1       0.628 -15.519  30.263  0.00  0.00             0
ATOM    384    O   1     1       1.562   9.147  28.366  0.00  0.00             0
ATOM    385    H   1     1       0.850   9.284  27.908  0.00  0.00             0
ATOM    386    H   1     1      12.215   9.859  28.843  0.00  0.00             0
ATOM    387    O   1     1      17.023  15.143  36.084  0.00  0.00             0
ATOM    388    H   1     1       6.032  15.762  36.251  0.00  0.00             0
ATOM    389    H   1     1      17.736  15.814  35.859  0.00  0.00             0
ATOM    390    O   1     1      20.736   5.926  14.896  0.00  0.00             0
ATOM    391    H   1     1      21.812   5.660  15.014  0.00  0.00             0
ATOM    392    H   1     1      30.856   6.480  15.582  0.00  0.00             0
ATOM    393    O   1     1       0.197  10.523  32.057  0.00  0.00             0
ATOM    394    H   1     1       0.281  10.503  32.998  0.00  0.00             0
ATOM    395    H   1     1       9.972   9.802  31.889  0.00  0.00             0
ATOM    396    O   1     1      -3.195  -5.762  36.549  0.00  0.00             0
ATOM    397    H   1     1      -2.964  -5.877  37.466  0.00  0.00             0
ATOM    398    H   1     1       6.788  -4.889  36.427  0.00  0.00             0
ATOM    399    O   1     1      18.003 -24.838  17.109  0.00  0.00             0
ATOM    400    H   1     1      17.356 -24.906  16.555  0.00  0.00             0
ATOM    401    H   1     1      18.795 -24.549  16.477  0.00  0.00             0
ATOM    402    O   1     1      18.751  21.501  34.653  0.00  0.00             0
ATOM    403    H   1     1      18.750  20.920  35.663  0.00  0.00             0
ATOM    404    H   1     1      19.688  21.794  34.650  0.00  0.00             0
ATOM    405    O   1     1       2.146  12.659  31.487  0.00  0.00             0
ATOM    406    H   1     1       1.500  12.004  31.564  0.00  0.00             0
ATOM    407    H   1     1       2.713  11.975  31.681  0.00  0.00             0
ATOM    408    O   1     1      21.701  18.243  34.916  0.00  0.00             0
ATOM    409    H   1     1      22.444  17.570  34.694  0.00  0.00             0
ATOM    410    H   1     1      21.071  17.884  35.401  0.00  0.00             0
ATOM    411    O   1     1       5.397  40.957  35.414  0.00  0.00             0
ATOM    412    H   1     1       6.198  41.308  35.257  0.00  0.00             0
ATOM    413    H   1     1       5.521  40.288  35.929  0.00  0.00             0
ATOM    414    O   1     1      17.396  47.482  31.163  0.00  0.00             0
ATOM    415    H   1     1      17.661  47.231  30.336  0.00  0.00             0
ATOM    416    H   1     1      17.772  46.826  31.797  0.00  0.00             0
ATOM    417    O   1     1      10.739 -16.492  22.249  0.00  0.00             0
ATOM    418    H   1     1      10.391 -16.690  21.359  0.00  0.00             0
ATOM    419    H   1     1      11.264 -15.765  22.097  0.00  0.00             0
ATOM    420    O   1     1      31.275  -0.718  19.936  0.00  0.00             0
ATOM    421    H   1     1      31.931  -0.353  19.443  0.00  0.00             0
ATOM    422    H   1     1      30.829  -1.277  19.423  0.00  0.00             0
ATOM    423    O   1     1      13.809  -3.415  15.825  0.00  0.00             0
ATOM    424    H   1     1      14.241  -4.256  15.536  0.00  0.00             0
ATOM    425    H   1     1      13.505  -3.786  16.561  0.00  0.00             0
ATOM    426    O   1     1      30.813   2.771  25.107  0.00  0.00             0
ATOM    427    H   1     1      30.036   2.144  25.257  0.00  0.00             0
ATOM    428    H   1     1      31.544   2.020  25.029  0.00  0.00             0
ATOM    429    O   1     1       6.963  37.401  28.776  0.00  0.00             0
ATOM    430    H   1     1       7.167  36.570  29.297  0.00  0.00             0
ATOM    431    H   1     1       6.044  37.395  28.696  0.00  0.00             0
ATOM    432    O   1     1      -0.181   5.141  19.094  0.00  0.00             0
ATOM    433    H   1     1      -0.519   5.072  19.991  0.00  0.00             0
ATOM    434    H   1     1       0.408   4.368  18.581  0.00  0.00             0
ATOM    435    O   1     1     -21.981   1.232  17.853  0.00  0.00             0
ATOM    436    H   1     1     -21.926   2.068  17.363  0.00  0.00             0
ATOM    437    H   1     1     -11.145   0.640  17.405  0.00  0.00             0
ATOM    438    O   1     1      51.802  17.572  15.668  0.00  0.00             0
ATOM    439    H   1     1      51.124  17.400  15.007  0.00  0.00             0
ATOM    440    H   1     1      62.096  16.793  16.053  0.00  0.00             0
ATOM    441    O   1     1      31.753  10.207  34.715  0.00  0.00             0
ATOM    442    H   1     1      20.851   9.492  34.945  0.00  0.00             0
ATOM    443    H   1     1      32.407  10.112  35.490  0.00  0.00             0
ATOM    444    O   1     1      17.539 -33.990  19.939  0.00  0.00             0
ATOM    445    H   1     1      18.123 -34.285  19.335  0.00  0.00             0
ATOM    446    H   1     1      28.273 -33.507  20.550  0.00  0.00             0
ATOM    447    O   1     1      17.890  -0.787  30.106  0.00  0.00             0
ATOM    448    H   1     1       7.754  -0.983  31.079  0.00  0.00             0
ATOM    449    H   1     1      17.685  -1.679  29.693  0.00  0.00             0
ATOM    450    O   1     1      21.843   9.447  22.328  0.00  0.00             0
ATOM    451    H   1     1      21.974   8.778  22.989  0.00  0.00             0
ATOM    452    H   1     1      31.522   9.993  22.924  0.00  0.00             0
ATOM    453    O   1     1      19.479   5.220  21.657  0.00  0.00             0
ATOM    454    H   1     1      19.325   4.304  21.815  0.00  0.00             0
ATOM    455    H   1     1      19.679   5.867  22.496  0.00  0.00             0
ATOM    456    O   1     1      -3.051   4.681  25.363  0.00  0.00             0
ATOM    457    H   1     1      -3.612   4.856  26.109  0.00  0.00             0
ATOM    458    H   1     1      -4.004   5.029  25.077  0.00  0.00             0
ATOM    459    O   1     1      28.263 -15.822  26.060  0.00  0.00             0
ATOM    460    H   1     1      28.190 -14.826  25.786  0.00  0.00             0
ATOM    461    H   1     1      28.119 -15.829  27.070  0.00  0.00             0
ATOM    462    O   1     1     -11.174   7.534  35.138  0.00  0.00             0
ATOM    463    H   1     1     -11.508   7.150  34.249  0.00  0.00             0
ATOM    464    H   1     1     -11.924   7.802  35.698  0.00  0.00             0
ATOM    465    O   1     1      -8.664  -5.113  25.237  0.00  0.00             0
ATOM    466    H   1     1      -8.553  -4.391  24.660  0.00  0.00             0
ATOM    467    H   1     1      -8.963  -4.796  26.011  0.00  0.00             0
ATOM    468    O   1     1     -18.345   5.581  26.784  0.00  0.00             0
ATOM    469    H   1     1     -17.865   6.416  26.681  0.00  0.00             0
ATOM    470    H   1     1     -18.745   5.454  25.853  0.00  0.00             0
ATOM    471    O   1     1      17.700 -18.308  21.608  0.00  0.00             0
ATOM    472    H   1     1      17.862 -17.542  21.016  0.00  0.00             0
ATOM    473    H   1     1      17.796 -18.219  22.601  0.00  0.00             0
ATOM    474    O   1     1      26.092  -1.791  24.656  0.00  0.00             0
ATOM    475    H   1     1      25.442  -1.264  24.965  0.00  0.00             0
ATOM    476    H   1     1      25.699  -2.682  24.912  0.00  0.00             0
ATOM    477    O   1     1      23.049 -11.125  20.035  0.00  0.00             0
ATOM    478    H   1     1      23.742 -10.439  19.931  0.00  0.00             0
ATOM    479    H   1     1      22.086 -10.784  20.109  0.00  0.00             0
ATOM    480    O   1     1      -7.514   2.249  36.348  0.00  0.00             0
ATOM    481    H   1     1      -6.916   2.812  35.853  0.00  0.00             0
ATOM    482    H   1     1      -7.980   1.898  35.605  0.00  0.00             0
ATOM    483    O   1     1      15.457  10.459  21.077  0.00  0.00             0
ATOM    484    H   1     1      14.854  10.716  21.919  0.00  0.00             0
ATOM    485    H   1     1      16.419  10.360  21.376  0.00  0.00             0
ATOM    486    O   1     1      -6.601   8.058  27.352  0.00  0.00             0
ATOM    487    H   1     1      -5.974   8.793  27.533  0.00  0.00             0
ATOM    488    H   1     1      -7.347   8.352  27.894  0.00  0.00             0
ATOM    489    O   1     1       1.488  10.649  19.208  0.00  0.00             0
ATOM    490    H   1     1       1.843  10.440  20.100  0.00  0.00             0
ATOM    491    H   1     1      11.017  -7.733  19.365  0.00  0.00             0
ATOM    492    O   1     1      12.248 -45.531  24.660  0.00  0.00             0
ATOM    493    H   1     1      11.473 -45.216  25.394  0.00  0.00             0
ATOM    494    H   1     1      23.522 -45.709  25.055  0.00  0.00             0
ATOM    495    O   1     1     -30.970   0.518  32.401  0.00  0.00             0
ATOM    496    H   1     1     -41.946   1.283  32.159  0.00  0.00             0
ATOM    497    H   1     1     -30.893   1.049  33.151  0.00  0.00             0
ATOM    498    O   1     1       4.768 -11.418  29.281  0.00  0.00             0
ATOM    499    H   1     1       4.290 -11.539  29.990  0.00  0.00             0
ATOM    500    H   1     1      14.763 -10.827  28.558  0.00  0.00             0
ATOM    501    O   1     1       4.434  21.464  26.026  0.00  0.00             0
ATOM    502    H   1     1       3.834  22.266  26.079  0.00  0.00             0
ATOM    503    H   1     1      14.463  20.846  25.430  0.00  0.00             0
ATOM    504    O   1     1     -16.526   1.609  27.950  0.00  0.00             0
ATOM    505    H   1     1     -17.377   1.766  28.265  0.00  0.00             0
ATOM    506    H   1     1      -6.165   2.122  27.291  0.00  0.00             0
ATOM    507    O   1     1      25.728  10.711  27.220  0.00  0.00             0
ATOM    508    H   1     1      25.095  11.142  27.784  0.00  0.00             0
ATOM    509    H   1     1      26.425  -7.401  27.731  0.00  0.00             0
ATOM    510    O   1     1       5.461 -22.810  25.707  0.00  0.00             0
ATOM    511    H   1     1       6.219 -23.146  25.128  0.00  0.00             0
ATOM    512    H   1     1       5.218 -23.646  26.221  0.00  0.00             0
ATOM    513    O   1     1     -21.542  30.473  35.048  0.00  0.00             0
ATOM    514    H   1     1     -22.454  30.195  35.626  0.00  0.00             0
ATOM    515    H   1     1     -21.059  29.626  34.896  0.00  0.00             0
ATOM    516    O   1     1      18.516 -15.229  22.359  0.00  0.00             0
ATOM    517    H   1     1      18.889 -15.984  22.842  0.00  0.00             0
ATOM    518    H   1     1      17.611 -15.258  22.707  0.00  0.00             0
ATOM    519    O   1     1      49.698  31.392  24.352  0.00  0.00             0
ATOM    520    H   1     1      50.094  30.485  24.398  0.00  0.00             0
ATOM    521    H   1     1      49.663  31.696  23.444  0.00  0.00             0
ATOM    522    O   1     1      33.904  17.336  22.677  0.00  0.00             0
ATOM    523    H   1     1      33.585  16.587  23.079  0.00  0.00             0
ATOM    524    H   1     1      33.091  17.509  22.064  0.00  0.00             0
ATOM    525    O   1     1      66.150  30.179  14.257  0.00  0.00             0
ATOM    526    H   1     1      65.578  29.360  14.303  0.00  0.00             0
ATOM    527    H   1     1      66.951  11.682  14.300  0.00  0.00             0
ATOM    528    O   1     1      34.481  17.088  26.149  0.00  0.00             0
ATOM    529    H   1     1      33.560  16.761  26.511  0.00  0.00             0
ATOM    530    H   1     1      34.719  17.826  26.657  0.00  0.00             0
ATOM    531    O   1     1      22.871  -2.317  28.963  0.00  0.00             0
ATOM    532    H   1     1      23.224  -1.593  29.393  0.00  0.00             0
ATOM    533    H   1     1      23.663  -2.697  28.610  0.00  0.00             0
ATOM    534    O   1     1      14.363   7.737  15.084  0.00  0.00             0
ATOM    535    H   1     1      13.803   7.001  14.583  0.00  0.00             0
ATOM    536    H   1     1      15.155   7.326  15.349  0.00  0.00             0
ATOM    537    O   1     1      20.353  -9.223  26.188  0.00  0.00             0
ATOM    538    H   1     1      20.503 -10.005  26.687  0.00  0.00             0
ATOM    539    H   1     1      19.502  -9.024  25.967  0.00  0.00             0
ATOM    540    O   1     1      -2.786 -27.383  18.059  0.00  0.00             0
ATOM    541    H   1     1      -1.827 -27.694  18.200  0.00  0.00             0
ATOM    542    H   1     1      -2.558 -26.517  17.663  0.00  0.00             0
ATOM    543    O   1     1       0.782  13.498  27.605  0.00  0.00             0
ATOM    544    H   1     1       1.287  14.106  28.254  0.00  0.00             0
ATOM    545    H   1     1      10.158  13.602  27.774  0.00  0.00             0
ATOM    546    O   1     1      28.613  -0.984  32.918  0.00  0.00             0
ATOM    547    H   1     1      28.467  -2.047  32.794  0.00  0.00             0
ATOM    548    H   1     1      39.776  -0.597  32.770  0.00  0.00             0
ATOM    549    O   1     1      -7.556  23.231  15.556  0.00  0.00             0
ATOM    550    H   1     1     -17.524  22.860  16.261  0.00  0.00             0
ATOM    551    H   1     1      -6.912  22.694  15.105  0.00  0.00             0
ATOM    552    O   1     1      22.887  19.391  15.620  0.00  0.00             0
ATOM    553    H   1     1      21.870  19.106  15.605  0.00  0.00             0
ATOM    554    H   1     1      33.107  20.147  16.451  0.00  0.00             0
ATOM    555    O   1     1      42.744  15.322  23.782  0.00  0.00             0
ATOM    556    H   1     1      32.173  14.949  22.971  0.00  0.00             0
ATOM    557    H   1     1      41.969  15.621  24.213  0.00  0.00             0
ATOM    558    O   1     1       7.134   5.249  28.114  0.00  0.00             0
ATOM    559    H   1     1       6.342   5.667  28.528  0.00  0.00             0
ATOM    560    H   1     1      17.878   4.675  28.840  0.00  0.00             0
ATOM    561    O   1     1      -9.506  14.872  32.478  0.00  0.00             0
ATOM    562    H   1     1      -8.848  15.522  32.737  0.00  0.00             0
ATOM    563    H   1     1      -9.120  14.043  32.124  0.00  0.00             0
ATOM    564    O   1     1     -11.240 -17.908  28.327  0.00  0.00             0
ATOM    565    H   1     1     -11.352 -18.475  27.436  0.00  0.00             0
ATOM    566    H   1     1     -12.021 -18.321  28.974  0.00  0.00             0
ATOM    567    O   1     1      10.711  38.003  27.841  0.00  0.00             0
ATOM    568    H   1     1      10.350  37.273  28.212  0.00  0.00             0
ATOM    569    H   1     1      10.316  38.103  27.001  0.00  0.00             0
ATOM    570    O   1     1      24.311  -4.976  20.500  0.00  0.00             0
ATOM    571    H   1     1      24.768  -5.864  20.604  0.00  0.00             0
ATOM    572    H   1     1      23.985  -5.100  19.553  0.00  0.00             0
ATOM    573    O   1     1     -26.328  -6.447  32.358  0.00  0.00             0
ATOM    574    H   1     1     -26.345  -6.115  33.351  0.00  0.00             0
ATOM    575    H   1     1     -25.562  -6.204  31.997  0.00  0.00             0
ATOM    576    O   1     1      -0.820  33.976  25.527  0.00  0.00             0
ATOM    577    H   1     1      -1.323  33.227  25.612  0.00  0.00             0
ATOM    578    H   1     1      -1.490  34.617  25.185  0.00  0.00             0
ATOM    579    O   1     1      -3.506 -14.987  16.001  0.00  0.00             0
ATOM    580    H   1     1      -2.654 -14.789  15.741  0.00  0.00             0
ATOM    581    H   1     1      -3.750 -14.290  16.684  0.00  0.00             0
ATOM    582    O   1     1      10.815  -4.641  21.751  0.00  0.00             0
ATOM    583    H   1     1      11.445  -4.481  21.132  0.00  0.00             0
ATOM    584    H   1     1      10.154  -3.928  21.544  0.00  0.00             0
ATOM    585    O   1     1     -17.425 -17.625  19.176  0.00  0.00             0
ATOM    586    H   1     1     -17.427 -17.849  18.240  0.00  0.00             0
ATOM    587    H   1     1     -16.832 -18.301  19.678  0.00  0.00             0
ATOM    588    O   1     1      29.989  13.962  14.871  0.00  0.00             0
ATOM    589    H   1     1      29.318  14.364  15.429  0.00  0.00             0
ATOM    590    H   1     1      30.790  14.399  15.020  0.00  0.00             0
ATOM    591    O   1     1      42.840   3.465  17.834  0.00  0.00             0
ATOM    592    H   1     1      43.528   4.056  18.059  0.00  0.00             0
ATOM    593    H   1     1      42.904   2.967  18.621  0.00  0.00             0
ATOM    594    O   1     1      39.074  -9.722  14.887  0.00  0.00             0
ATOM    595    H   1     1      39.750 -10.065  14.514  0.00  0.00             0
ATOM    596    H   1     1      39.188  -9.849  15.883  0.00  0.00             0
ATOM    597    O   1     1     -15.407   5.745  23.508  0.00  0.00             0
ATOM    598    H   1     1     -16.521   5.702  23.065  0.00  0.00             0
ATOM    599    H   1     1      -4.467   5.655  22.725  0.00  0.00             0
ATOM    600    O   1     1      37.146   0.231  17.046  0.00  0.00             0
ATOM    601    H   1     1      36.091   0.110  16.941  0.00  0.00             0
ATOM    602    H   1     1      47.710   1.032  16.840  0.00  0.00             0
ATOM    603    O   1     1      -1.363  -9.554  30.636  0.00  0.00             0
ATOM    604    H   1     1     -11.375  -9.885  29.792  0.00  0.00             0
ATOM    605    H   1     1      -2.156 -10.032  30.836  0.00  0.00             0
ATOM    606    O   1     1      23.894  10.437  36.588  0.00  0.00             0
ATOM    607    H   1     1      24.765  10.753  36.607  0.00  0.00             0
ATOM    608    H   1     1      34.284   9.418  36.641  0.00  0.00             0
ATOM    609    O   1     1      48.516  -2.407  16.943  0.00  0.00             0
ATOM    610    H   1     1      37.513  -3.098  17.340  0.00  0.00             0
ATOM    611    H   1     1      48.255  -1.464  16.794  0.00  0.00             0
ATOM    612    O   1     1     -14.484  27.008  33.284  0.00  0.00             0
ATOM    613    H   1     1     -15.235  27.688  32.837  0.00  0.00             0
ATOM    614    H   1     1      -3.863  26.532  32.610  0.00  0.00             0
ATOM    615    O   1     1     -23.108 -25.526  20.882  0.00  0.00             0
ATOM    616    H   1     1     -23.662 -26.050  20.372  0.00  0.00             0
ATOM    617    H   1     1     -22.930 -24.732  20.501  0.00  0.00             0
ATOM    618    O   1     1      18.318   1.553  36.605  0.00  0.00             0
ATOM    619    H   1     1      19.117   2.034  36.932  0.00  0.00             0
ATOM    620    H   1     1      18.403   0.554  36.618  0.00  0.00             0
ATOM    621    O   1     1      -5.332  13.877  34.079  0.00  0.00             0
ATOM    622    H   1     1      -4.618  14.278  34.472  0.00  0.00             0
ATOM    623    H   1     1      -6.145  14.028  34.625  0.00  0.00             0
ATOM    624    O   1     1      28.379   3.737  30.257  0.00  0.00             0
ATOM    625    H   1     1      29.236   3.703  30.650  0.00  0.00             0
ATOM    626    H   1     1      28.077   2.692  29.932  0.00  0.00             0
ATOM    627    O   1     1      12.990  23.450  22.557  0.00  0.00             0
ATOM    628    H   1     1      12.755  24.168  21.896  0.00  0.00             0
ATOM    629    H   1     1      12.326  23.501  23.034  0.00  0.00             0
ATOM    630    O   1     1      17.058  -3.159  29.684  0.00  0.00             0
ATOM    631    H   1     1      16.489  -2.891  28.893  0.00  0.00             0
ATOM    632    H   1     1      16.471  -3.061  30.404  0.00  0.00             0
ATOM    633    O   1     1     -51.468  20.795  37.221  0.00  0.00             0
ATOM    634    H   1     1     -51.287  21.806  36.897  0.00  0.00             0
ATOM    635    H   1     1     -50.713  20.487  37.800  0.00  0.00             0
ATOM    636    O   1     1      11.982  -4.418  17.828  0.00  0.00             0
ATOM    637    H   1     1      12.077  -5.292  18.190  0.00  0.00             0
ATOM    638    H   1     1      11.013  -4.338  17.817  0.00  0.00             0
ATOM    639    O   1     1      -0.152 -27.367  20.092  0.00  0.00             0
ATOM    640    H   1     1      -0.943 -27.691  20.376  0.00  0.00             0
ATOM    641    H   1     1       0.227 -26.963  20.883  0.00  0.00             0
ATOM    642    O   1     1      -4.730   2.962  23.321  0.00  0.00             0
ATOM    643    H   1     1      -5.395   2.728  22.514  0.00  0.00             0
ATOM    644    H   1     1      -4.907   3.771  23.232  0.00  0.00             0
ATOM    645    O   1     1      -1.956  -4.846  28.114  0.00  0.00             0
ATOM    646    H   1     1      -2.589  -4.739  27.423  0.00  0.00             0
ATOM    647    H   1     1      -2.407  -4.415  28.911  0.00  0.00             0
ATOM    648    O   1     1      31.528 -11.843  32.226  0.00  0.00             0
ATOM    649    H   1     1      32.393 -11.769  31.691  0.00  0.00             0
ATOM    650    H   1     1      31.077 -11.125  31.987  0.00  0.00             0
ATOM    651    O   1     1       7.520  17.841  24.231  0.00  0.00             0
ATOM    652    H   1     1       7.464  18.630  24.858  0.00  0.00             0
ATOM    653    H   1     1      17.178  -0.921  24.252  0.00  0.00             0
ATOM    654    O   1     1      14.610 -14.668  14.705  0.00  0.00             0
ATOM    655    H   1     1      13.969 -15.469  14.723  0.00  0.00             0
ATOM    656    H   1     1      25.721 -15.128  15.015  0.00  0.00             0
ATOM    657    O   1     1      30.318 -11.346  27.837  0.00  0.00             0
ATOM    658    H   1     1      19.354 -12.181  27.903  0.00  0.00             0
ATOM    659    H   1     1      31.113 -11.747  27.735  0.00  0.00             0
ATOM    660    O   1     1       2.939  34.405  33.734  0.00  0.00             0
ATOM    661    H   1     1       3.372  35.008  33.105  0.00  0.00             0
ATOM    662    H   1     1      13.796  34.258  34.411  0.00  0.00             0
ATOM    663    O   1     1      20.461  25.032  17.332  0.00  0.00             0
ATOM    664    H   1     1      11.021  25.431  17.409  0.00  0.00             0
ATOM    665    H   1     1      20.542  24.217  17.779  0.00  0.00             0
ATOM    666    O   1     1      16.398   1.159  33.948  0.00  0.00             0
ATOM    667    H   1     1      16.764   0.434  33.366  0.00  0.00             0
ATOM    668    H   1     1      27.255   1.784  34.289  0.00  0.00             0
ATOM    669    O   1     1       7.778  50.032  32.962  0.00  0.00             0
ATOM    670    H   1     1       8.510  49.443  33.371  0.00  0.00             0
ATOM    671    H   1     1       7.683  31.534  32.235  0.00  0.00             0
ATOM    672    O   1     1      13.476  41.254  31.005  0.00  0.00             0
ATOM    673    H   1     1      12.990  40.431  30.504  0.00  0.00             0
ATOM    674    H   1     1      13.654  40.797  31.753  0.00  0.00             0
ATOM    675    O   1     1       4.532   2.167  20.563  0.00  0.00             0
ATOM    676    H   1     1       5.238   2.279  20.038  0.00  0.00             0
ATOM    677    H   1     1       4.018   1.601  20.153  0.00  0.00             0
ATOM    678    O   1     1       0.614   3.600  33.346  0.00  0.00             0
ATOM    679    H   1     1       1.247   3.627  34.135  0.00  0.00             0
ATOM    680    H   1     1       0.681   4.500  33.093  0.00  0.00             0
ATOM    681    O   1     1     -17.091  -6.717  23.098  0.00  0.00             0
ATOM    682    H   1     1     -17.946  -7.241  22.814  0.00  0.00             0
ATOM    683    H   1     1     -17.454  -5.872  23.654  0.00  0.00             0
ATOM    684    O   1     1      -2.381   9.761  24.797  0.00  0.00             0
ATOM    685    H   1     1      -1.853  10.513  24.267  0.00  0.00             0
ATOM    686    H   1     1      -3.364   9.572  24.567  0.00  0.00             0
ATOM    687    O   1     1      34.704  17.128  16.590  0.00  0.00             0
ATOM    688    H   1     1      34.372  17.894  15.982  0.00  0.00             0
ATOM    689    H   1     1      35.038  -1.578  16.203  0.00  0.00             0
ATOM    690    O   1     1      35.397 -20.890  27.776  0.00  0.00             0
ATOM    691    H   1     1      35.097 -20.224  27.095  0.00  0.00             0
ATOM    692    H   1     1      35.825 -21.629  27.403  0.00  0.00             0
ATOM    693    O   1     1     -35.125 -11.684  17.427  0.00  0.00             0
ATOM    694    H   1     1     -34.753 -12.511  17.674  0.00  0.00             0
ATOM    695    H   1     1     -34.550 -11.008  17.879  0.00  0.00             0
ATOM    696    O   1     1      16.359  10.086  15.367  0.00  0.00             0
ATOM    697    H   1     1      16.962   9.586  15.052  0.00  0.00             0
ATOM    698    H   1     1      15.642   9.405  15.193  0.00  0.00             0
ATOM    699    O   1     1      42.607  15.208  14.522  0.00  0.00             0
ATOM    700    H   1     1      43.223  14.791  15.225  0.00  0.00             0
ATOM    701    H   1     1      43.084  14.849  13.646  0.00  0.00             0
ATOM    702    O   1     1      31.541  23.436  24.456  0.00  0.00             0
ATOM    703    H   1     1      30.722  24.153  24.422  0.00  0.00             0
ATOM    704    H   1     1      31.287  22.578  24.417  0.00  0.00             0
ATOM    705   Al   1     1       8.080   7.216   8.785  0.00  0.00             0
ATOM    706   Al   1     1       5.673   3.013   8.461  0.00  0.00             0
ATOM    707   Al   1     1       5.556   8.783   8.640  0.00  0.00             0
ATOM    708   Al   1     1       8.285   4.382   8.457  0.00  0.00             0
ATOM    709   Si   1     1       3.829   8.600  11.465  0.00  0.00             0
ATOM    710   Si   1     1       6.427   4.208  11.316  0.00  0.00             0
ATOM    711   Si   1     1       6.506  10.038  11.414  0.00  0.00             0
ATOM    712   Si   1     1       9.021   5.655  11.412  0.00  0.00             0
ATOM    713    O   1     1       9.145   8.520   9.758  0.00  0.00             0
ATOM    714    O   1     1       6.519   4.126   9.583  0.00  0.00             0
ATOM    715    O   1     1       8.856   5.744   9.715  0.00  0.00             0
ATOM    716    O   1     1       6.239  10.164   9.874  0.00  0.00             0
ATOM    717    O   1     1       8.956   7.176  11.919  0.00  0.00             0
ATOM    718    O   1     1       6.359  11.499  11.919  0.00  0.00             0
ATOM    719    O   1     1       7.897   9.512  11.785  0.00  0.00             0
ATOM    720    O   1     1       5.155   5.016  11.582  0.00  0.00             0
ATOM    721    O   1     1       7.757   4.930  11.794  0.00  0.00             0
ATOM    722    O   1     1       5.229   9.179  12.012  0.00  0.00             0
ATOM    723    O   1     1       9.113   3.026   9.717  0.00  0.00             0
ATOM    724    O   1     1       6.637   7.356   9.937  0.00  0.00             0
ATOM    725    O   1     1       4.946  10.196   7.595  0.00  0.00             0
ATOM    726    O   1     1       7.601   5.834   7.540  0.00  0.00             0
ATOM    727    O   1     1       9.734   7.453   7.466  0.00  0.00             0
ATOM    728    O   1     1       7.231   2.928   7.636  0.00  0.00             0
ATOM    729    O   1     1       9.927   4.131   7.516  0.00  0.00             0
ATOM    730    O   1     1       7.235   8.596   7.687  0.00  0.00             0
ATOM    731    H   1     1       8.656  10.999  10.016  0.00  0.00             0
ATOM    732    H   1     1       5.941   7.365  10.642  0.00  0.00             0
ATOM    733    H   1     1       9.737  10.430   6.533  0.00  0.00             0
ATOM    734    H   1     1       6.901   5.696   6.840  0.00  0.00             0
ATOM    735    H   1     1       9.402   6.848   6.705  0.00  0.00             0
ATOM    736    H   1     1       7.640  11.457   6.729  0.00  0.00             0
ATOM    737    H   1     1       7.828   9.312   7.327  0.00  0.00             0
ATOM    738    H   1     1      10.447   3.974   6.812  0.00  0.00             0
ATOM    739   Al   1     1      13.713   1.145   1.346  0.00  0.00             0
ATOM    740   Al   1     1      11.131  -3.253   1.379  0.00  0.00             0
ATOM    741   Al   1     1      11.137   2.827   1.320  0.00  0.00             0
ATOM    742   Al   1     1      13.598  -1.623   1.477  0.00  0.00             0
ATOM    743   Si   1     1       9.360   2.735   4.091  0.00  0.00             0
ATOM    744   Si   1     1      11.888  -1.775   4.166  0.00  0.00             0
ATOM    745   Si   1     1      11.865   4.271   4.057  0.00  0.00             0
ATOM    746   Si   1     1      14.356  -0.301   4.097  0.00  0.00             0
ATOM    747    O   1     1      14.706   2.494   2.595  0.00  0.00             0
ATOM    748    O   1     1      12.043  -1.839   2.569  0.00  0.00             0
ATOM    749    O   1     1      14.339  -0.133   2.569  0.00  0.00             0
ATOM    750    O   1     1      11.685   4.284   2.443  0.00  0.00             0
ATOM    751    O   1     1      14.283   1.117   4.707  0.00  0.00             0
ATOM    752    O   1     1      11.819   5.785   4.457  0.00  0.00             0
ATOM    753    O   1     1      13.244   3.575   4.471  0.00  0.00             0
ATOM    754    O   1     1      10.673  -0.959   4.535  0.00  0.00             0
ATOM    755    O   1     1      13.220  -1.183   4.576  0.00  0.00             0
ATOM    756    O   1     1      10.624   3.472   4.541  0.00  0.00             0
ATOM    757    O   1     1      14.571  -2.948   2.367  0.00  0.00             0
ATOM    758    O   1     1      11.953   1.381   2.310  0.00  0.00             0
ATOM    759    O   1     1      10.419   4.257   0.217  0.00  0.00             0
ATOM    760    O   1     1      13.045  -0.288   0.254  0.00  0.00             0
ATOM    761    O   1     1      15.291   1.287   0.304  0.00  0.00             0
ATOM    762    O   1     1      12.713  -3.144   0.199  0.00  0.00             0
ATOM    763    O   1     1      15.394  -1.830   0.179  0.00  0.00             0
ATOM    764    O   1     1      12.672   2.592   0.218  0.00  0.00             0
ATOM    765    H   1     1      14.437   5.549   3.442  0.00  0.00             0
ATOM    766    H   1     1      11.290   0.632   2.553  0.00  0.00             0
ATOM    767    H   1     1      14.428   4.705   0.217  0.00  0.00             0
ATOM    768    H   1     1      12.792  -0.039  -0.632  0.00  0.00             0
ATOM    769    H   1     1      15.671   0.272   0.122  0.00  0.00             0
ATOM    770    H   1     1      12.869   6.096  -0.821  0.00  0.00             0
ATOM    771    H   1     1      13.456   2.940  -0.573  0.00  0.00             0
ATOM    772    H   1     1      15.289  -2.075  -0.788  0.00  0.00             0
ATOM    773   Al   1     1       7.898  -1.654   8.722  0.00  0.00             0
ATOM    774   Al   1     1       5.535  -6.043   8.601  0.00  0.00             0
ATOM    775   Al   1     1       5.491  -0.020   8.766  0.00  0.00             0
ATOM    776   Al   1     1       7.957  -4.782   8.699  0.00  0.00             0
ATOM    777   Si   1     1       3.827  -0.233  11.404  0.00  0.00             0
ATOM    778   Si   1     1       6.380  -4.814  11.536  0.00  0.00             0
ATOM    779   Si   1     1       6.306   1.250  11.418  0.00  0.00             0
ATOM    780   Si   1     1       8.857  -3.235  11.407  0.00  0.00             0
ATOM    781    O   1     1       8.929  -0.338   9.790  0.00  0.00             0
ATOM    782    O   1     1       6.459  -4.945   9.809  0.00  0.00             0
ATOM    783    O   1     1       8.609  -3.033   9.895  0.00  0.00             0
ATOM    784    O   1     1       6.272   1.277   9.830  0.00  0.00             0
ATOM    785    O   1     1       8.673  -1.726  11.866  0.00  0.00             0
ATOM    786    O   1     1       6.379   2.748  11.802  0.00  0.00             0
ATOM    787    O   1     1       7.685   0.571  11.811  0.00  0.00             0
ATOM    788    O   1     1       5.003  -3.985  11.774  0.00  0.00             0
ATOM    789    O   1     1       7.622  -4.078  11.972  0.00  0.00             0
ATOM    790    O   1     1       5.125   0.518  11.923  0.00  0.00             0
ATOM    791    O   1     1       9.004  -6.128   9.813  0.00  0.00             0
ATOM    792    O   1     1       6.368  -1.614   9.850  0.00  0.00             0
ATOM    793    O   1     1       4.812   1.377   7.722  0.00  0.00             0
ATOM    794    O   1     1       7.266  -3.143   7.557  0.00  0.00             0
ATOM    795    O   1     1       9.617  -1.586   7.666  0.00  0.00             0
ATOM    796    O   1     1       7.074  -6.089   7.555  0.00  0.00             0
ATOM    797    O   1     1       9.593  -4.887   7.647  0.00  0.00             0
ATOM    798    O   1     1       7.133  -0.392   7.710  0.00  0.00             0
ATOM    799    H   1     1       8.619   2.396  10.129  0.00  0.00             0
ATOM    800    H   1     1       5.634  -2.373   9.943  0.00  0.00             0
ATOM    801    H   1     1      10.009   1.202   6.481  0.00  0.00             0
ATOM    802    H   1     1       7.772  -3.183   6.711  0.00  0.00             0
ATOM    803    H   1     1      10.081  -2.411   7.335  0.00  0.00             0
ATOM    804    H   1     1       7.892   1.992   7.407  0.00  0.00             0
ATOM    805    H   1     1       7.392  -0.420   6.643  0.00  0.00             0
ATOM    806    H   1     1      10.326  -4.800   7.018  0.00  0.00             0
ATOM    807   Al   1     1      13.705  -7.530   1.072  0.00  0.00             0
ATOM    808   Al   1     1      11.147 -12.009   1.119  0.00  0.00             0
ATOM    809   Al   1     1      11.068  -6.185   1.172  0.00  0.00             0
ATOM    810   Al   1     1      13.879 -10.604   1.406  0.00  0.00             0
ATOM    811   Si   1     1       9.299  -6.171   4.030  0.00  0.00             0
ATOM    812   Si   1     1      11.858 -10.616   3.963  0.00  0.00             0
ATOM    813   Si   1     1      11.772  -4.654   4.113  0.00  0.00             0
ATOM    814   Si   1     1      14.507  -9.128   4.118  0.00  0.00             0
ATOM    815    O   1     1      14.550  -6.281   2.455  0.00  0.00             0
ATOM    816    O   1     1      12.068 -10.834   2.293  0.00  0.00             0
ATOM    817    O   1     1      14.429  -9.138   2.464  0.00  0.00             0
ATOM    818    O   1     1      11.602  -4.626   2.497  0.00  0.00             0
ATOM    819    O   1     1      14.481  -7.689   4.553  0.00  0.00             0
ATOM    820    O   1     1      11.779  -3.231   4.588  0.00  0.00             0
ATOM    821    O   1     1      13.094  -5.414   4.367  0.00  0.00             0
ATOM    822    O   1     1      10.661  -9.797   4.266  0.00  0.00             0
ATOM    823    O   1     1      13.259  -9.965   4.515  0.00  0.00             0
ATOM    824    O   1     1      10.526  -5.420   4.491  0.00  0.00             0
ATOM    825    O   1     1      14.651 -11.966   2.509  0.00  0.00             0
ATOM    826    O   1     1      12.088  -7.548   2.132  0.00  0.00             0
ATOM    827    O   1     1      10.321  -4.718   0.209  0.00  0.00             0
ATOM    828    O   1     1      13.187  -9.076   0.154  0.00  0.00             0
ATOM    829    O   1     1      15.344  -7.381   0.215  0.00  0.00             0
ATOM    830    O   1     1      12.677 -11.848   0.116  0.00  0.00             0
ATOM    831    O   1     1      15.395 -10.800   0.227  0.00  0.00             0
ATOM    832    O   1     1      12.840  -6.142  -0.073  0.00  0.00             0
ATOM    833    H   1     1      14.187  -3.886   2.673  0.00  0.00             0
ATOM    834    H   1     1      11.671  -7.891   3.007  0.00  0.00             0
ATOM    835    H   1     1      15.644  -4.783  -0.694  0.00  0.00             0
ATOM    836    H   1     1      12.547  -9.122  -0.622  0.00  0.00             0
ATOM    837    H   1     1      15.629  -8.168  -0.294  0.00  0.00             0
ATOM    838    H   1     1      13.036  -3.723  -0.391  0.00  0.00             0
ATOM    839    H   1     1      12.865  -5.688  -1.055  0.00  0.00             0
ATOM    840    H   1     1      15.884 -10.857  -0.778  0.00  0.00             0
ATOM    841   Al   1     1       3.050   7.179   8.658  0.00  0.00             0
ATOM    842   Al   1     1       0.412   2.881   8.754  0.00  0.00             0
ATOM    843   Al   1     1       0.375   8.628   8.494  0.00  0.00             0
ATOM    844   Al   1     1       2.912   4.275   8.661  0.00  0.00             0
ATOM    845   Si   1     1      -1.214   8.664  11.357  0.00  0.00             0
ATOM    846   Si   1     1       1.296   4.092  11.455  0.00  0.00             0
ATOM    847   Si   1     1       1.261  10.213  11.398  0.00  0.00             0
ATOM    848   Si   1     1       3.760   5.724  11.391  0.00  0.00             0
ATOM    849    O   1     1       4.015   8.533   9.805  0.00  0.00             0
ATOM    850    O   1     1       1.432   3.952   9.837  0.00  0.00             0
ATOM    851    O   1     1       3.563   5.901   9.780  0.00  0.00             0
ATOM    852    O   1     1       1.068  10.302   9.826  0.00  0.00             0
ATOM    853    O   1     1       3.599   7.183  11.923  0.00  0.00             0
ATOM    854    O   1     1       1.194  11.665  11.876  0.00  0.00             0
ATOM    855    O   1     1       2.584   9.416  11.671  0.00  0.00             0
ATOM    856    O   1     1       0.068   4.992  11.717  0.00  0.00             0
ATOM    857    O   1     1       2.613   4.791  12.018  0.00  0.00             0
ATOM    858    O   1     1       0.066   9.193  11.892  0.00  0.00             0
ATOM    859    O   1     1       3.932   3.074   9.630  0.00  0.00             0
ATOM    860    O   1     1       1.354   7.417   9.705  0.00  0.00             0
ATOM    861    O   1     1       9.900  10.135   7.573  0.00  0.00             0
ATOM    862    O   1     1       2.171   5.726   7.623  0.00  0.00             0
ATOM    863    O   1     1       4.556   7.525   7.523  0.00  0.00             0
ATOM    864    O   1     1       2.157   2.806   7.691  0.00  0.00             0
ATOM    865    O   1     1       4.687   4.266   7.479  0.00  0.00             0
ATOM    866    O   1     1       2.120   8.781   7.654  0.00  0.00             0
ATOM    867    H   1     1       3.266  11.065   9.910  0.00  0.00             0
ATOM    868    H   1     1       1.214   6.737  10.143  0.00  0.00             0
ATOM    869    H   1     1       5.066  10.171   6.751  0.00  0.00             0
ATOM    870    H   1     1       1.369   5.979   7.314  0.00  0.00             0
ATOM    871    H   1     1       5.044   7.235   6.682  0.00  0.00             0
ATOM    872    H   1     1       2.051  10.962   7.149  0.00  0.00             0
ATOM    873    H   1     1       2.868   9.314   7.775  0.00  0.00             0
ATOM    874    H   1     1       4.467   4.715   6.747  0.00  0.00             0
ATOM    875   Al   1     1       8.394   1.445   1.150  0.00  0.00             0
ATOM    876   Al   1     1       6.055  -3.090   1.160  0.00  0.00             0
ATOM    877   Al   1     1       5.945   2.717   1.215  0.00  0.00             0
ATOM    878   Al   1     1       8.474  -1.725   1.420  0.00  0.00             0
ATOM    879   Si   1     1       4.127   2.599   4.152  0.00  0.00             0
ATOM    880   Si   1     1       6.791  -1.680   4.176  0.00  0.00             0
ATOM    881   Si   1     1       6.732   4.161   4.263  0.00  0.00             0
ATOM    882   Si   1     1       9.259  -0.220   4.207  0.00  0.00             0
ATOM    883    O   1     1       9.471   2.620   2.514  0.00  0.00             0
ATOM    884    O   1     1       6.981  -1.690   2.444  0.00  0.00             0
ATOM    885    O   1     1       9.120  -0.357   2.576  0.00  0.00             0
ATOM    886    O   1     1       6.572   4.340   2.538  0.00  0.00             0
ATOM    887    O   1     1       9.289   1.236   4.715  0.00  0.00             0
ATOM    888    O   1     1       6.746   5.696   4.759  0.00  0.00             0
ATOM    889    O   1     1       8.072   3.566   4.381  0.00  0.00             0
ATOM    890    O   1     1       5.504  -0.995   4.441  0.00  0.00             0
ATOM    891    O   1     1       7.999  -0.996   4.755  0.00  0.00             0
ATOM    892    O   1     1       5.487   3.346   4.630  0.00  0.00             0
ATOM    893    O   1     1       9.235  -3.174   2.383  0.00  0.00             0
ATOM    894    O   1     1       6.913   1.459   2.317  0.00  0.00             0
ATOM    895    O   1     1      15.299   4.263   0.388  0.00  0.00             0
ATOM    896    O   1     1       7.794  -0.221   0.200  0.00  0.00             0
ATOM    897    O   1     1      10.001   1.523   0.231  0.00  0.00             0
ATOM    898    O   1     1       7.520  -2.956   0.137  0.00  0.00             0
ATOM    899    O   1     1      10.112  -1.967   0.290  0.00  0.00             0
ATOM    900    O   1     1       7.346   2.597   0.040  0.00  0.00             0
ATOM    901    H   1     1       9.273   5.143   2.962  0.00  0.00             0
ATOM    902    H   1     1       6.609   0.698   2.989  0.00  0.00             0
ATOM    903    H   1     1       9.811   4.113  -0.572  0.00  0.00             0
ATOM    904    H   1     1       7.434  -0.413  -0.637  0.00  0.00             0
ATOM    905    H   1     1      10.429   0.984  -0.536  0.00  0.00             0
ATOM    906    H   1     1       8.108   5.282  -0.039  0.00  0.00             0
ATOM    907    H   1     1       6.999   2.754  -0.667  0.00  0.00             0
ATOM    908    H   1     1      10.791  -1.342   0.351  0.00  0.00             0
ATOM    909   Al   1     1       3.039  -1.600   8.637  0.00  0.00             0
ATOM    910   Al   1     1       0.243  -6.284   8.553  0.00  0.00             0
ATOM    911   Al   1     1       0.398  -0.145   8.640  0.00  0.00             0
ATOM    912   Al   1     1       2.783  -4.660   8.563  0.00  0.00             0
ATOM    913   Si   1     1      -1.473  -0.244  11.433  0.00  0.00             0
ATOM    914   Si   1     1       1.182  -4.742  11.411  0.00  0.00             0
ATOM    915   Si   1     1       1.157   1.214  11.565  0.00  0.00             0
ATOM    916   Si   1     1       3.791  -3.122  11.455  0.00  0.00             0
ATOM    917    O   1     1       3.981  -0.383   9.772  0.00  0.00             0
ATOM    918    O   1     1       1.490  -4.812   9.839  0.00  0.00             0
ATOM    919    O   1     1       3.667  -3.037   9.830  0.00  0.00             0
ATOM    920    O   1     1       0.943   1.243   9.793  0.00  0.00             0
ATOM    921    O   1     1       3.819  -1.667  11.985  0.00  0.00             0
ATOM    922    O   1     1       1.094   2.606  11.969  0.00  0.00             0
ATOM    923    O   1     1       2.507   0.558  11.723  0.00  0.00             0
ATOM    924    O   1     1      -0.056  -3.879  11.661  0.00  0.00             0
ATOM    925    O   1     1       2.443  -3.940  11.934  0.00  0.00             0
ATOM    926    O   1     1      -0.027   0.282  12.016  0.00  0.00             0
ATOM    927    O   1     1       3.832  -6.104   9.571  0.00  0.00             0
ATOM    928    O   1     1       1.349  -1.581   9.606  0.00  0.00             0
ATOM    929    O   1     1      10.000   1.099   7.434  0.00  0.00             0
ATOM    930    O   1     1       2.106  -3.270   7.648  0.00  0.00             0
ATOM    931    O   1     1       4.539  -1.635   7.484  0.00  0.00             0
ATOM    932    O   1     1       1.666  -6.036   7.472  0.00  0.00             0
ATOM    933    O   1     1       4.467  -4.725   7.476  0.00  0.00             0
ATOM    934    O   1     1       2.112  -0.203   7.450  0.00  0.00             0
ATOM    935    H   1     1       3.644   2.179   9.988  0.00  0.00             0
ATOM    936    H   1     1       1.204  -2.375  10.153  0.00  0.00             0
ATOM    937    H   1     1       4.428   0.982   6.930  0.00  0.00             0
ATOM    938    H   1     1       2.157  -2.907   6.829  0.00  0.00             0
ATOM    939    H   1     1       5.364  -1.960   6.960  0.00  0.00             0
ATOM    940    H   1     1       2.615   1.997   7.955  0.00  0.00             0
ATOM    941    H   1     1       2.539   0.261   6.683  0.00  0.00             0
ATOM    942    H   1     1       4.982  -3.846   7.563  0.00  0.00             0
ATOM    943   Al   1     1       8.479  -7.613   1.220  0.00  0.00             0
ATOM    944   Al   1     1       5.938 -12.196   1.466  0.00  0.00             0
ATOM    945   Al   1     1       5.956  -6.038   1.312  0.00  0.00             0
ATOM    946   Al   1     1       8.526 -10.732   1.285  0.00  0.00             0
ATOM    947   Si   1     1       4.089  -6.135   4.045  0.00  0.00             0
ATOM    948   Si   1     1       6.832 -10.799   4.219  0.00  0.00             0
ATOM    949   Si   1     1       6.564  -4.613   4.016  0.00  0.00             0
ATOM    950   Si   1     1       9.274  -9.129   3.937  0.00  0.00             0
ATOM    951    O   1     1       9.487  -6.374   2.400  0.00  0.00             0
ATOM    952    O   1     1       6.888 -10.865   2.553  0.00  0.00             0
ATOM    953    O   1     1       9.070  -8.990   2.373  0.00  0.00             0
ATOM    954    O   1     1       6.554  -4.517   2.385  0.00  0.00             0
ATOM    955    O   1     1       9.258  -7.629   4.479  0.00  0.00             0
ATOM    956    O   1     1       6.663  -3.173   4.580  0.00  0.00             0
ATOM    957    O   1     1       7.935  -5.376   4.258  0.00  0.00             0
ATOM    958    O   1     1       5.496 -10.012   4.500  0.00  0.00             0
ATOM    959    O   1     1       8.065  -9.916   4.543  0.00  0.00             0
ATOM    960    O   1     1       5.393  -5.384   4.490  0.00  0.00             0
ATOM    961    O   1     1       9.459 -12.103   2.430  0.00  0.00             0
ATOM    962    O   1     1       6.771  -7.520   2.349  0.00  0.00             0
ATOM    963    O   1     1      15.540  -4.640   0.184  0.00  0.00             0
ATOM    964    O   1     1       7.839  -8.990   0.204  0.00  0.00             0
ATOM    965    O   1     1      10.070  -7.372   0.168  0.00  0.00             0
ATOM    966    O   1     1       7.592 -11.960   0.435  0.00  0.00             0
ATOM    967    O   1     1      10.121 -10.629   0.354  0.00  0.00             0
ATOM    968    O   1     1       7.577  -6.104   0.410  0.00  0.00             0
ATOM    969    H   1     1       8.801  -3.932   2.724  0.00  0.00             0
ATOM    970    H   1     1       6.569  -8.490   2.705  0.00  0.00             0
ATOM    971    H   1     1       9.586  -5.106  -0.440  0.00  0.00             0
ATOM    972    H   1     1       7.291  -9.429  -0.452  0.00  0.00             0
ATOM    973    H   1     1      10.106  -7.872  -0.735  0.00  0.00             0
ATOM    974    H   1     1       8.104  -2.888  -0.650  0.00  0.00             0
ATOM    975    H   1     1       7.923  -5.348  -0.004  0.00  0.00             0
ATOM    976    H   1     1      10.462  -9.818   0.828  0.00  0.00             0
END
