# Supplementary material for: Competing Nuclear Quantum Effects and Hydrogen-Bond Jumps in Hydrated Kaolinite
Source: J Phys Chem Lett. 2023 Feb 6;14(6):1542–7. doi: 10.1021/acs.jpclett.2c03896 (PMC9940297; doi:10.1021/acs.jpclett.2c03896)
Supplement: Supplementary file 1 — jz2c03896_si_001.zip [file jz2c03896_si_001.zip › Clay_NQEs_HBond_Jumps_SI/silica-surface/QM/prod-2/init.07.pdb]

TITLE     Step:     2000000  Bead:       7 positions{angstrom}  cell{angstrom}
CRYST1   10.307   17.884   76.812  91.93 105.05  89.80 P 1           1
ATOM      1   Al   1     1     -22.561  11.931  42.609  0.00  0.00             0
ATOM      2   Al   1     1     -19.662  16.482  42.557  0.00  0.00             0
ATOM      3   Al   1     1     -19.852  10.602  42.277  0.00  0.00             0
ATOM      4   Al   1     1     -22.206  14.871  42.483  0.00  0.00             0
ATOM      5   Si   1     1     -17.933  10.584  39.719  0.00  0.00             0
ATOM      6   Si   1     1     -20.592  15.042  39.771  0.00  0.00             0
ATOM      7   Si   1     1     -20.473   9.045  39.775  0.00  0.00             0
ATOM      8   Si   1     1     -23.154  13.479  39.665  0.00  0.00             0
ATOM      9    O   1     1     -23.295  10.679  41.465  0.00  0.00             0
ATOM     10    O   1     1     -20.627  15.138  41.384  0.00  0.00             0
ATOM     11    O   1     1     -22.855  13.338  41.330  0.00  0.00             0
ATOM     12    O   1     1     -20.337   9.014  41.310  0.00  0.00             0
ATOM     13    O   1     1     -22.993  11.993  39.260  0.00  0.00             0
ATOM     14    O   1     1     -20.301   7.600  39.193  0.00  0.00             0
ATOM     15    O   1     1     -21.887   9.723  39.368  0.00  0.00             0
ATOM     16    O   1     1     -19.388  14.133  39.372  0.00  0.00             0
ATOM     17    O   1     1     -21.930  14.318  39.141  0.00  0.00             0
ATOM     18    O   1     1     -19.259   9.869  39.106  0.00  0.00             0
ATOM     19    O   1     1     -23.183  16.140  41.428  0.00  0.00             0
ATOM     20    O   1     1     -20.705  11.765  41.189  0.00  0.00             0
ATOM     21    O   1     1     -18.789   9.112  43.579  0.00  0.00             0
ATOM     22    O   1     1     -21.511  13.503  43.583  0.00  0.00             0
ATOM     23    O   1     1     -24.053  11.968  43.713  0.00  0.00             0
ATOM     24    O   1     1     -21.175  16.229  43.656  0.00  0.00             0
ATOM     25    O   1     1     -23.988  14.990  43.472  0.00  0.00             0
ATOM     26    O   1     1     -21.377  10.660  43.499  0.00  0.00             0
ATOM     27    H   1     1     -22.536   8.095  41.181  0.00  0.00             0
ATOM     28    H   1     1     -20.649  12.236  40.281  0.00  0.00             0
ATOM     29    H   1     1     -23.496   8.619  44.077  0.00  0.00             0
ATOM     30    H   1     1     -20.776  13.009  44.057  0.00  0.00             0
ATOM     31    H   1     1     -24.510  12.473  44.495  0.00  0.00             0
ATOM     32    H   1     1     -21.592   7.208  44.464  0.00  0.00             0
ATOM     33    H   1     1     -21.775   9.998  44.040  0.00  0.00             0
ATOM     34    H   1     1     -24.275  14.068  43.768  0.00  0.00             0
ATOM     35   Al   1     1     -22.570  14.521  49.875  0.00  0.00             0
ATOM     36   Al   1     1     -20.145  19.036  49.671  0.00  0.00             0
ATOM     37   Al   1     1     -20.063  12.956  49.862  0.00  0.00             0
ATOM     38   Al   1     1     -22.623  17.489  49.903  0.00  0.00             0
ATOM     39   Si   1     1     -18.192  13.215  47.074  0.00  0.00             0
ATOM     40   Si   1     1     -20.888  17.614  47.001  0.00  0.00             0
ATOM     41   Si   1     1     -20.774  11.773  47.039  0.00  0.00             0
ATOM     42   Si   1     1     -23.466  16.165  47.007  0.00  0.00             0
ATOM     43    O   1     1     -23.497  13.258  48.731  0.00  0.00             0
ATOM     44    O   1     1     -20.969  17.794  48.629  0.00  0.00             0
ATOM     45    O   1     1     -23.367  16.148  48.688  0.00  0.00             0
ATOM     46    O   1     1     -20.474  11.642  48.641  0.00  0.00             0
ATOM     47    O   1     1     -23.403  14.614  46.647  0.00  0.00             0
ATOM     48    O   1     1     -20.619  10.228  46.655  0.00  0.00             0
ATOM     49    O   1     1     -22.167  12.222  46.847  0.00  0.00             0
ATOM     50    O   1     1     -19.611  16.794  46.645  0.00  0.00             0
ATOM     51    O   1     1     -22.222  16.974  46.565  0.00  0.00             0
ATOM     52    O   1     1     -19.585  12.614  46.513  0.00  0.00             0
ATOM     53    O   1     1     -23.592  18.864  48.664  0.00  0.00             0
ATOM     54    O   1     1     -20.905  14.423  48.875  0.00  0.00             0
ATOM     55    O   1     1     -19.194  11.537  50.833  0.00  0.00             0
ATOM     56    O   1     1     -21.839  16.093  50.950  0.00  0.00             0
ATOM     57    O   1     1     -24.147  14.275  50.992  0.00  0.00             0
ATOM     58    O   1     1     -21.803  19.030  50.713  0.00  0.00             0
ATOM     59    O   1     1     -24.410  17.627  50.850  0.00  0.00             0
ATOM     60    O   1     1     -21.575  12.894  50.909  0.00  0.00             0
ATOM     61    H   1     1     -23.349  10.634  48.008  0.00  0.00             0
ATOM     62    H   1     1     -20.331  15.120  48.772  0.00  0.00             0
ATOM     63    H   1     1     -24.439  11.403  52.194  0.00  0.00             0
ATOM     64    H   1     1     -20.901  16.366  51.264  0.00  0.00             0
ATOM     65    H   1     1     -24.654  14.484  51.810  0.00  0.00             0
ATOM     66    H   1     1     -22.030  10.993  51.213  0.00  0.00             0
ATOM     67    H   1     1     -22.285  12.642  51.390  0.00  0.00             0
ATOM     68    H   1     1     -25.130  16.977  50.997  0.00  0.00             0
ATOM     69   Al   1     1     -22.309  20.873  42.386  0.00  0.00             0
ATOM     70   Al   1     1     -19.678  25.486  42.476  0.00  0.00             0
ATOM     71   Al   1     1     -19.617  19.464  42.383  0.00  0.00             0
ATOM     72   Al   1     1     -22.216  23.783  42.587  0.00  0.00             0
ATOM     73   Si   1     1     -17.900  19.490  39.516  0.00  0.00             0
ATOM     74   Si   1     1     -20.335  24.054  39.759  0.00  0.00             0
ATOM     75   Si   1     1     -20.478  17.951  39.631  0.00  0.00             0
ATOM     76   Si   1     1     -22.959  22.470  39.741  0.00  0.00             0
ATOM     77    O   1     1     -23.205  19.584  41.324  0.00  0.00             0
ATOM     78    O   1     1     -20.586  24.110  41.329  0.00  0.00             0
ATOM     79    O   1     1     -22.706  22.407  41.278  0.00  0.00             0
ATOM     80    O   1     1     -20.410  17.912  41.294  0.00  0.00             0
ATOM     81    O   1     1     -22.914  21.016  39.196  0.00  0.00             0
ATOM     82    O   1     1     -20.662  16.465  39.206  0.00  0.00             0
ATOM     83    O   1     1     -21.737  18.678  39.297  0.00  0.00             0
ATOM     84    O   1     1     -19.159  23.128  39.497  0.00  0.00             0
ATOM     85    O   1     1     -21.719  23.327  39.226  0.00  0.00             0
ATOM     86    O   1     1     -19.223  18.748  39.111  0.00  0.00             0
ATOM     87    O   1     1     -23.235  25.312  41.607  0.00  0.00             0
ATOM     88    O   1     1     -20.628  20.763  41.239  0.00  0.00             0
ATOM     89    O   1     1     -19.065  18.050  43.501  0.00  0.00             0
ATOM     90    O   1     1     -21.323  22.439  43.616  0.00  0.00             0
ATOM     91    O   1     1     -23.843  20.703  43.600  0.00  0.00             0
ATOM     92    O   1     1     -21.280  25.249  43.564  0.00  0.00             0
ATOM     93    O   1     1     -23.809  23.923  43.666  0.00  0.00             0
ATOM     94    O   1     1     -21.298  19.670  43.449  0.00  0.00             0
ATOM     95    H   1     1     -22.734  16.747  40.829  0.00  0.00             0
ATOM     96    H   1     1     -20.298  21.646  40.997  0.00  0.00             0
ATOM     97    H   1     1     -23.603  18.408  44.204  0.00  0.00             0
ATOM     98    H   1     1     -21.060  21.739  44.327  0.00  0.00             0
ATOM     99    H   1     1     -23.935  21.079  44.501  0.00  0.00             0
ATOM    100    H   1     1     -21.410  16.139  44.573  0.00  0.00             0
ATOM    101    H   1     1     -21.007  18.895  44.099  0.00  0.00             0
ATOM    102    H   1     1     -24.108  23.021  44.040  0.00  0.00             0
ATOM    103   Al   1     1     -22.541  23.613  49.818  0.00  0.00             0
ATOM    104   Al   1     1     -19.981  27.930  49.795  0.00  0.00             0
ATOM    105   Al   1     1     -20.052  21.948  49.744  0.00  0.00             0
ATOM    106   Al   1     1     -22.549  26.645  49.868  0.00  0.00             0
ATOM    107   Si   1     1     -18.142  21.948  46.837  0.00  0.00             0
ATOM    108   Si   1     1     -20.869  26.669  47.147  0.00  0.00             0
ATOM    109   Si   1     1     -20.751  20.548  46.957  0.00  0.00             0
ATOM    110   Si   1     1     -23.410  25.074  47.037  0.00  0.00             0
ATOM    111    O   1     1     -23.465  22.128  48.490  0.00  0.00             0
ATOM    112    O   1     1     -21.048  26.712  48.719  0.00  0.00             0
ATOM    113    O   1     1     -23.210  25.107  48.726  0.00  0.00             0
ATOM    114    O   1     1     -20.595  20.549  48.611  0.00  0.00             0
ATOM    115    O   1     1     -23.269  23.669  46.551  0.00  0.00             0
ATOM    116    O   1     1     -20.890  19.164  46.483  0.00  0.00             0
ATOM    117    O   1     1     -21.906  21.406  46.596  0.00  0.00             0
ATOM    118    O   1     1     -19.701  25.674  46.857  0.00  0.00             0
ATOM    119    O   1     1     -22.196  26.032  46.548  0.00  0.00             0
ATOM    120    O   1     1     -19.331  21.157  46.428  0.00  0.00             0
ATOM    121    O   1     1     -23.444  27.951  48.814  0.00  0.00             0
ATOM    122    O   1     1     -20.858  23.477  48.649  0.00  0.00             0
ATOM    123    O   1     1     -19.472  20.434  50.965  0.00  0.00             0
ATOM    124    O   1     1     -21.911  25.212  50.899  0.00  0.00             0
ATOM    125    O   1     1     -24.199  23.311  50.764  0.00  0.00             0
ATOM    126    O   1     1     -21.652  27.952  50.852  0.00  0.00             0
ATOM    127    O   1     1     -24.355  26.598  51.013  0.00  0.00             0
ATOM    128    O   1     1     -21.566  22.219  50.714  0.00  0.00             0
ATOM    129    H   1     1     -23.228  19.425  48.012  0.00  0.00             0
ATOM    130    H   1     1     -20.472  24.534  48.631  0.00  0.00             0
ATOM    131    H   1     1     -23.986  19.814  51.185  0.00  0.00             0
ATOM    132    H   1     1     -21.272  25.090  51.548  0.00  0.00             0
ATOM    133    H   1     1     -24.653  23.336  51.586  0.00  0.00             0
ATOM    134    H   1     1     -21.977  20.080  50.699  0.00  0.00             0
ATOM    135    H   1     1     -21.246  22.018  51.584  0.00  0.00             0
ATOM    136    H   1     1     -23.891  26.388  51.815  0.00  0.00             0
ATOM    137   Al   1     1     -17.043  11.905  42.303  0.00  0.00             0
ATOM    138   Al   1     1     -14.569  16.487  42.484  0.00  0.00             0
ATOM    139   Al   1     1     -14.786  10.318  42.558  0.00  0.00             0
ATOM    140   Al   1     1     -17.119  14.905  42.534  0.00  0.00             0
ATOM    141   Si   1     1     -12.782  10.522  39.803  0.00  0.00             0
ATOM    142   Si   1     1     -15.447  15.118  39.762  0.00  0.00             0
ATOM    143   Si   1     1     -15.295   9.024  39.798  0.00  0.00             0
ATOM    144   Si   1     1     -17.963  13.636  39.658  0.00  0.00             0
ATOM    145    O   1     1     -18.182  10.741  41.206  0.00  0.00             0
ATOM    146    O   1     1     -15.641  15.199  41.366  0.00  0.00             0
ATOM    147    O   1     1     -17.643  13.584  41.267  0.00  0.00             0
ATOM    148    O   1     1     -15.321   8.865  41.399  0.00  0.00             0
ATOM    149    O   1     1     -17.816  12.110  39.165  0.00  0.00             0
ATOM    150    O   1     1     -15.229   7.559  39.255  0.00  0.00             0
ATOM    151    O   1     1     -16.640   9.697  39.459  0.00  0.00             0
ATOM    152    O   1     1     -14.276  14.094  39.426  0.00  0.00             0
ATOM    153    O   1     1     -16.805  14.533  39.188  0.00  0.00             0
ATOM    154    O   1     1     -14.103   9.821  39.312  0.00  0.00             0
ATOM    155    O   1     1     -18.159  16.419  41.461  0.00  0.00             0
ATOM    156    O   1     1     -15.512  11.716  41.459  0.00  0.00             0
ATOM    157    O   1     1     -24.230   8.985  43.548  0.00  0.00             0
ATOM    158    O   1     1     -16.383  13.541  43.513  0.00  0.00             0
ATOM    159    O   1     1     -18.836  11.936  43.521  0.00  0.00             0
ATOM    160    O   1     1     -16.181  16.447  43.641  0.00  0.00             0
ATOM    161    O   1     1     -18.718  15.044  43.672  0.00  0.00             0
ATOM    162    O   1     1     -16.342  10.511  43.714  0.00  0.00             0
ATOM    163    H   1     1     -17.185   7.874  41.632  0.00  0.00             0
ATOM    164    H   1     1     -15.035  12.369  40.910  0.00  0.00             0
ATOM    165    H   1     1     -18.069   9.538  44.086  0.00  0.00             0
ATOM    166    H   1     1     -16.351  13.537  44.499  0.00  0.00             0
ATOM    167    H   1     1     -18.304  12.181  44.468  0.00  0.00             0
ATOM    168    H   1     1     -16.639   7.468  44.566  0.00  0.00             0
ATOM    169    H   1     1     -16.249   9.929  44.346  0.00  0.00             0
ATOM    170    H   1     1     -19.363  14.402  43.514  0.00  0.00             0
ATOM    171   Al   1     1     -17.463  14.581  49.894  0.00  0.00             0
ATOM    172   Al   1     1     -14.807  19.100  49.641  0.00  0.00             0
ATOM    173   Al   1     1     -14.860  13.048  49.975  0.00  0.00             0
ATOM    174   Al   1     1     -17.586  17.622  49.810  0.00  0.00             0
ATOM    175   Si   1     1     -13.069  13.176  47.094  0.00  0.00             0
ATOM    176   Si   1     1     -15.670  17.765  46.843  0.00  0.00             0
ATOM    177   Si   1     1     -15.652  11.618  47.140  0.00  0.00             0
ATOM    178   Si   1     1     -18.224  16.190  46.943  0.00  0.00             0
ATOM    179    O   1     1     -18.403  13.334  48.747  0.00  0.00             0
ATOM    180    O   1     1     -15.900  17.934  48.525  0.00  0.00             0
ATOM    181    O   1     1     -18.131  16.270  48.619  0.00  0.00             0
ATOM    182    O   1     1     -15.480  11.608  48.825  0.00  0.00             0
ATOM    183    O   1     1     -17.996  14.640  46.629  0.00  0.00             0
ATOM    184    O   1     1     -15.591  10.140  46.520  0.00  0.00             0
ATOM    185    O   1     1     -17.024  12.259  46.863  0.00  0.00             0
ATOM    186    O   1     1     -14.445  16.881  46.683  0.00  0.00             0
ATOM    187    O   1     1     -17.009  16.987  46.419  0.00  0.00             0
ATOM    188    O   1     1     -14.420  12.345  46.630  0.00  0.00             0
ATOM    189    O   1     1     -18.355  19.023  48.884  0.00  0.00             0
ATOM    190    O   1     1     -15.762  14.479  48.806  0.00  0.00             0
ATOM    191    O   1     1     -24.467  11.487  51.169  0.00  0.00             0
ATOM    192    O   1     1     -16.956  16.048  50.876  0.00  0.00             0
ATOM    193    O   1     1     -19.162  14.564  50.931  0.00  0.00             0
ATOM    194    O   1     1     -16.679  18.827  51.004  0.00  0.00             0
ATOM    195    O   1     1     -19.333  17.764  50.958  0.00  0.00             0
ATOM    196    O   1     1     -16.508  13.328  51.029  0.00  0.00             0
ATOM    197    H   1     1     -18.053  10.784  48.304  0.00  0.00             0
ATOM    198    H   1     1     -15.379  15.155  48.673  0.00  0.00             0
ATOM    199    H   1     1     -18.990  11.185  51.726  0.00  0.00             0
ATOM    200    H   1     1     -16.881  15.936  51.847  0.00  0.00             0
ATOM    201    H   1     1     -19.701  15.271  51.482  0.00  0.00             0
ATOM    202    H   1     1     -17.356  10.515  51.073  0.00  0.00             0
ATOM    203    H   1     1     -17.150  12.843  51.529  0.00  0.00             0
ATOM    204    H   1     1     -19.565  18.290  51.691  0.00  0.00             0
ATOM    205   Al   1     1     -17.013  20.874  42.462  0.00  0.00             0
ATOM    206   Al   1     1     -14.540  25.326  42.544  0.00  0.00             0
ATOM    207   Al   1     1     -14.441  19.474  42.282  0.00  0.00             0
ATOM    208   Al   1     1     -16.913  23.807  42.620  0.00  0.00             0
ATOM    209   Si   1     1     -12.727  19.470  39.586  0.00  0.00             0
ATOM    210   Si   1     1     -15.263  23.993  39.778  0.00  0.00             0
ATOM    211   Si   1     1     -15.326  17.993  39.627  0.00  0.00             0
ATOM    212   Si   1     1     -17.804  22.448  39.681  0.00  0.00             0
ATOM    213    O   1     1     -18.044  19.483  41.188  0.00  0.00             0
ATOM    214    O   1     1     -15.345  24.009  41.437  0.00  0.00             0
ATOM    215    O   1     1     -17.587  22.351  41.322  0.00  0.00             0
ATOM    216    O   1     1     -15.173  18.008  41.218  0.00  0.00             0
ATOM    217    O   1     1     -17.822  20.931  39.160  0.00  0.00             0
ATOM    218    O   1     1     -15.203  16.469  39.233  0.00  0.00             0
ATOM    219    O   1     1     -16.670  18.705  39.208  0.00  0.00             0
ATOM    220    O   1     1     -13.923  23.194  39.466  0.00  0.00             0
ATOM    221    O   1     1     -16.534  23.256  39.231  0.00  0.00             0
ATOM    222    O   1     1     -14.020  18.803  39.084  0.00  0.00             0
ATOM    223    O   1     1     -17.952  25.323  41.337  0.00  0.00             0
ATOM    224    O   1     1     -15.534  20.712  41.438  0.00  0.00             0
ATOM    225    O   1     1     -24.144  17.833  43.549  0.00  0.00             0
ATOM    226    O   1     1     -16.385  22.413  43.702  0.00  0.00             0
ATOM    227    O   1     1     -18.628  20.698  43.468  0.00  0.00             0
ATOM    228    O   1     1     -16.123  25.041  43.717  0.00  0.00             0
ATOM    229    O   1     1     -18.785  23.892  43.482  0.00  0.00             0
ATOM    230    O   1     1     -16.095  19.418  43.541  0.00  0.00             0
ATOM    231    H   1     1     -17.662  17.306  41.199  0.00  0.00             0
ATOM    232    H   1     1     -15.139  21.572  41.119  0.00  0.00             0
ATOM    233    H   1     1     -18.131  18.166  43.932  0.00  0.00             0
ATOM    234    H   1     1     -16.669  22.430  44.430  0.00  0.00             0
ATOM    235    H   1     1     -18.692  21.491  44.128  0.00  0.00             0
ATOM    236    H   1     1     -16.400  16.186  44.586  0.00  0.00             0
ATOM    237    H   1     1     -16.237  18.596  44.045  0.00  0.00             0
ATOM    238    H   1     1     -19.583  23.599  43.172  0.00  0.00             0
ATOM    239   Al   1     1     -17.353  23.269  49.798  0.00  0.00             0
ATOM    240   Al   1     1     -14.877  27.922  49.801  0.00  0.00             0
ATOM    241   Al   1     1     -14.742  21.888  49.707  0.00  0.00             0
ATOM    242   Al   1     1     -17.480  26.283  49.797  0.00  0.00             0
ATOM    243   Si   1     1     -12.958  22.139  46.910  0.00  0.00             0
ATOM    244   Si   1     1     -15.673  26.552  47.027  0.00  0.00             0
ATOM    245   Si   1     1     -15.473  20.622  46.821  0.00  0.00             0
ATOM    246   Si   1     1     -18.213  25.053  46.989  0.00  0.00             0
ATOM    247    O   1     1     -18.294  21.972  48.636  0.00  0.00             0
ATOM    248    O   1     1     -15.781  26.615  48.628  0.00  0.00             0
ATOM    249    O   1     1     -17.969  25.038  48.557  0.00  0.00             0
ATOM    250    O   1     1     -15.341  20.580  48.414  0.00  0.00             0
ATOM    251    O   1     1     -18.154  23.531  46.612  0.00  0.00             0
ATOM    252    O   1     1     -15.458  19.173  46.384  0.00  0.00             0
ATOM    253    O   1     1     -16.725  21.321  46.446  0.00  0.00             0
ATOM    254    O   1     1     -14.497  25.557  46.715  0.00  0.00             0
ATOM    255    O   1     1     -17.046  25.993  46.386  0.00  0.00             0
ATOM    256    O   1     1     -14.184  21.455  46.316  0.00  0.00             0
ATOM    257    O   1     1     -18.349  27.678  48.731  0.00  0.00             0
ATOM    258    O   1     1     -15.871  23.338  48.481  0.00  0.00             0
ATOM    259    O   1     1     -24.531  20.487  50.728  0.00  0.00             0
ATOM    260    O   1     1     -16.658  24.969  50.850  0.00  0.00             0
ATOM    261    O   1     1     -19.055  23.399  50.595  0.00  0.00             0
ATOM    262    O   1     1     -16.525  27.803  50.784  0.00  0.00             0
ATOM    263    O   1     1     -19.222  26.662  50.954  0.00  0.00             0
ATOM    264    O   1     1     -16.440  22.117  50.906  0.00  0.00             0
ATOM    265    H   1     1     -17.639  19.694  48.796  0.00  0.00             0
ATOM    266    H   1     1     -15.268  24.091  48.365  0.00  0.00             0
ATOM    267    H   1     1     -18.600  20.374  51.428  0.00  0.00             0
ATOM    268    H   1     1     -15.857  25.587  51.138  0.00  0.00             0
ATOM    269    H   1     1     -19.465  24.248  50.847  0.00  0.00             0
ATOM    270    H   1     1     -16.069  19.503  51.488  0.00  0.00             0
ATOM    271    H   1     1     -16.598  21.597  51.746  0.00  0.00             0
ATOM    272    H   1     1     -18.515  26.895  51.643  0.00  0.00             0
ATOM    273    O   1     1      -3.369   4.715  32.615  0.00  0.00             0
ATOM    274    H   1     1      -3.100   4.138  31.973  0.00  0.00             0
ATOM    275    H   1     1       7.209   4.014  33.340  0.00  0.00             0
ATOM    276    O   1     1      12.351 -25.275  14.967  0.00  0.00             0
ATOM    277    H   1     1      12.247 -25.686  15.720  0.00  0.00             0
ATOM    278    H   1     1      21.685 -25.215  14.539  0.00  0.00             0
ATOM    279    O   1     1      33.765   1.864  24.307  0.00  0.00             0
ATOM    280    H   1     1      24.250   2.309  23.850  0.00  0.00             0
ATOM    281    H   1     1      33.704   1.135  23.798  0.00  0.00             0
ATOM    282    O   1     1      24.950   8.591  18.839  0.00  0.00             0
ATOM    283    H   1     1      25.477   9.137  19.462  0.00  0.00             0
ATOM    284    H   1     1      35.995   8.236  18.264  0.00  0.00             0
ATOM    285    O   1     1     -16.245  -3.378  31.431  0.00  0.00             0
ATOM    286    H   1     1     -16.028  -3.660  32.354  0.00  0.00             0
ATOM    287    H   1     1      -7.090  -3.688  31.466  0.00  0.00             0
ATOM    288    O   1     1     -10.636 -24.286  23.770  0.00  0.00             0
ATOM    289    H   1     1      -9.974 -23.951  24.309  0.00  0.00             0
ATOM    290    H   1     1      -0.129 -23.591  23.030  0.00  0.00             0
ATOM    291    O   1     1      -4.480   8.645  23.537  0.00  0.00             0
ATOM    292    H   1     1      -5.168   9.233  23.344  0.00  0.00             0
ATOM    293    H   1     1      -4.746   7.680  23.666  0.00  0.00             0
ATOM    294    O   1     1      -4.784   3.245  37.270  0.00  0.00             0
ATOM    295    H   1     1      -5.540   2.858  36.943  0.00  0.00             0
ATOM    296    H   1     1      -4.047   2.859  36.821  0.00  0.00             0
ATOM    297    O   1     1       3.870   5.140  18.339  0.00  0.00             0
ATOM    298    H   1     1       4.582   5.498  17.918  0.00  0.00             0
ATOM    299    H   1     1       3.527   5.770  19.017  0.00  0.00             0
ATOM    300    O   1     1      25.606  16.590  20.851  0.00  0.00             0
ATOM    301    H   1     1      26.462  16.661  21.033  0.00  0.00             0
ATOM    302    H   1     1      24.959  16.887  21.770  0.00  0.00             0
ATOM    303    O   1     1       6.215  -3.495  20.130  0.00  0.00             0
ATOM    304    H   1     1       5.540  -4.277  20.101  0.00  0.00             0
ATOM    305    H   1     1       5.667  -2.618  20.376  0.00  0.00             0
ATOM    306    O   1     1     -13.966  25.002  31.214  0.00  0.00             0
ATOM    307    H   1     1     -14.134  24.942  30.341  0.00  0.00             0
ATOM    308    H   1     1     -13.955  24.258  31.696  0.00  0.00             0
ATOM    309    O   1     1       1.742 -14.500  20.668  0.00  0.00             0
ATOM    310    H   1     1       2.664 -14.901  20.489  0.00  0.00             0
ATOM    311    H   1     1       1.891 -13.733  21.080  0.00  0.00             0
ATOM    312    O   1     1      40.467  14.695  18.303  0.00  0.00             0
ATOM    313    H   1     1      39.912  13.827  18.839  0.00  0.00             0
ATOM    314    H   1     1      40.004  15.122  17.653  0.00  0.00             0
ATOM    315    O   1     1      21.587   5.238  36.086  0.00  0.00             0
ATOM    316    H   1     1      22.364   5.718  36.317  0.00  0.00             0
ATOM    317    H   1     1      21.082   6.012  35.542  0.00  0.00             0
ATOM    318    O   1     1      28.231  22.212  18.550  0.00  0.00             0
ATOM    319    H   1     1      28.191  21.523  19.116  0.00  0.00             0
ATOM    320    H   1     1      29.197  22.140  18.501  0.00  0.00             0
ATOM    321    O   1     1      29.478  16.553  35.701  0.00  0.00             0
ATOM    322    H   1     1      29.295  16.587  34.704  0.00  0.00             0
ATOM    323    H   1     1      30.223  15.915  35.584  0.00  0.00             0
ATOM    324    O   1     1      30.025  -6.700  14.864  0.00  0.00             0
ATOM    325    H   1     1      29.604  -7.211  14.225  0.00  0.00             0
ATOM    326    H   1     1      30.095  -5.760  14.613  0.00  0.00             0
ATOM    327    O   1     1       2.823  29.469  28.778  0.00  0.00             0
ATOM    328    H   1     1       2.177  29.825  28.231  0.00  0.00             0
ATOM    329    H   1     1      12.823  11.992  29.597  0.00  0.00             0
ATOM    330    O   1     1      -9.788  32.749  35.082  0.00  0.00             0
ATOM    331    H   1     1      -9.713  32.807  34.117  0.00  0.00             0
ATOM    332    H   1     1       0.138  31.995  35.037  0.00  0.00             0
ATOM    333    O   1     1      12.512  21.698  29.078  0.00  0.00             0
ATOM    334    H   1     1       2.317  22.283  28.308  0.00  0.00             0
ATOM    335    H   1     1      11.795  21.316  28.687  0.00  0.00             0
ATOM    336    O   1     1      -2.067  12.620  19.350  0.00  0.00             0
ATOM    337    H   1     1      -2.755  13.036  19.817  0.00  0.00             0
ATOM    338    H   1     1       7.935  12.271  18.481  0.00  0.00             0
ATOM    339    O   1     1      14.452  35.541  31.546  0.00  0.00             0
ATOM    340    H   1     1       4.512  34.608  31.383  0.00  0.00             0
ATOM    341    H   1     1      13.804  35.621  30.843  0.00  0.00             0
ATOM    342    O   1     1      13.836  21.631  33.972  0.00  0.00             0
ATOM    343    H   1     1      14.359  20.857  33.433  0.00  0.00             0
ATOM    344    H   1     1      24.875  22.215  34.168  0.00  0.00             0
ATOM    345    O   1     1      39.309  -2.972  21.962  0.00  0.00             0
ATOM    346    H   1     1      38.707  -3.384  21.309  0.00  0.00             0
ATOM    347    H   1     1      39.354 -19.857  21.773  0.00  0.00             0
ATOM    348    O   1     1      33.076   8.484  16.884  0.00  0.00             0
ATOM    349    H   1     1      33.670   8.836  17.468  0.00  0.00             0
ATOM    350    H   1     1      33.722   8.116  16.247  0.00  0.00             0
ATOM    351    O   1     1       9.651   3.583  16.156  0.00  0.00             0
ATOM    352    H   1     1      10.580   3.344  16.354  0.00  0.00             0
ATOM    353    H   1     1       9.708   4.228  15.388  0.00  0.00             0
ATOM    354    O   1     1      -2.884  10.361  28.730  0.00  0.00             0
ATOM    355    H   1     1      -2.255  11.017  28.452  0.00  0.00             0
ATOM    356    H   1     1      -2.147   9.712  28.890  0.00  0.00             0
ATOM    357    O   1     1       1.555 -17.756  29.972  0.00  0.00             0
ATOM    358    H   1     1       0.867 -17.733  30.848  0.00  0.00             0
ATOM    359    H   1     1       0.900 -17.749  29.178  0.00  0.00             0
ATOM    360    O   1     1     -17.354   7.176  36.755  0.00  0.00             0
ATOM    361    H   1     1     -16.691   6.902  36.155  0.00  0.00             0
ATOM    362    H   1     1     -16.900   6.915  37.593  0.00  0.00             0
ATOM    363    O   1     1      47.925   5.880  21.184  0.00  0.00             0
ATOM    364    H   1     1      47.883   5.430  20.390  0.00  0.00             0
ATOM    365    H   1     1      48.769 -12.175  21.198  0.00  0.00             0
ATOM    366    O   1     1      15.123  17.687  36.245  0.00  0.00             0
ATOM    367    H   1     1      15.476  17.902  35.420  0.00  0.00             0
ATOM    368    H   1     1      14.679  18.413  36.545  0.00  0.00             0
ATOM    369    O   1     1       5.886   9.806  35.890  0.00  0.00             0
ATOM    370    H   1     1       6.396  10.719  35.717  0.00  0.00             0
ATOM    371    H   1     1       5.881   9.380  34.866  0.00  0.00             0
ATOM    372    O   1     1      18.623 -11.031  24.065  0.00  0.00             0
ATOM    373    H   1     1      18.146 -10.267  24.067  0.00  0.00             0
ATOM    374    H   1     1      18.177 -11.860  24.517  0.00  0.00             0
ATOM    375    O   1     1       2.945  13.513  35.840  0.00  0.00             0
ATOM    376    H   1     1       3.100  12.736  36.519  0.00  0.00             0
ATOM    377    H   1     1       2.088  13.891  35.943  0.00  0.00             0
ATOM    378    O   1     1       7.213 -10.135  36.857  0.00  0.00             0
ATOM    379    H   1     1       6.772 -10.306  37.636  0.00  0.00             0
ATOM    380    H   1     1       6.975  -9.326  36.589  0.00  0.00             0
ATOM    381    O   1     1     -10.348 -15.027  30.853  0.00  0.00             0
ATOM    382    H   1     1      -9.787 -14.811  31.791  0.00  0.00             0
ATOM    383    H   1     1       0.675 -15.321  30.430  0.00  0.00             0
ATOM    384    O   1     1       1.564   9.094  28.370  0.00  0.00             0
ATOM    385    H   1     1       0.786   9.224  27.907  0.00  0.00             0
ATOM    386    H   1     1      12.228   9.885  28.385  0.00  0.00             0
ATOM    387    O   1     1      17.072  15.134  36.023  0.00  0.00             0
ATOM    388    H   1     1       6.223  15.913  36.314  0.00  0.00             0
ATOM    389    H   1     1      17.973  15.681  36.122  0.00  0.00             0
ATOM    390    O   1     1      20.655   5.909  14.895  0.00  0.00             0
ATOM    391    H   1     1      21.586   5.675  15.174  0.00  0.00             0
ATOM    392    H   1     1      30.993   6.464  15.770  0.00  0.00             0
ATOM    393    O   1     1       0.165  10.526  32.097  0.00  0.00             0
ATOM    394    H   1     1       0.756  10.426  32.969  0.00  0.00             0
ATOM    395    H   1     1      10.297   9.582  31.866  0.00  0.00             0
ATOM    396    O   1     1      -3.211  -5.697  36.475  0.00  0.00             0
ATOM    397    H   1     1      -2.788  -5.683  37.494  0.00  0.00             0
ATOM    398    H   1     1       6.756  -4.761  36.425  0.00  0.00             0
ATOM    399    O   1     1      17.980 -24.778  17.113  0.00  0.00             0
ATOM    400    H   1     1      17.092 -24.991  16.527  0.00  0.00             0
ATOM    401    H   1     1      18.734 -24.760  16.411  0.00  0.00             0
ATOM    402    O   1     1      18.779  21.552  34.683  0.00  0.00             0
ATOM    403    H   1     1      18.817  21.008  35.432  0.00  0.00             0
ATOM    404    H   1     1      19.757  21.634  34.579  0.00  0.00             0
ATOM    405    O   1     1       2.153  12.585  31.464  0.00  0.00             0
ATOM    406    H   1     1       1.291  12.050  31.276  0.00  0.00             0
ATOM    407    H   1     1       2.872  12.089  31.547  0.00  0.00             0
ATOM    408    O   1     1      21.768  18.253  34.953  0.00  0.00             0
ATOM    409    H   1     1      22.521  17.821  34.554  0.00  0.00             0
ATOM    410    H   1     1      21.151  17.815  35.483  0.00  0.00             0
ATOM    411    O   1     1       5.390  40.983  35.420  0.00  0.00             0
ATOM    412    H   1     1       6.083  41.621  35.422  0.00  0.00             0
ATOM    413    H   1     1       5.757  40.318  36.067  0.00  0.00             0
ATOM    414    O   1     1      17.510  47.518  31.124  0.00  0.00             0
ATOM    415    H   1     1      17.729  47.111  30.358  0.00  0.00             0
ATOM    416    H   1     1      17.735  46.882  31.775  0.00  0.00             0
ATOM    417    O   1     1      10.769 -16.557  22.285  0.00  0.00             0
ATOM    418    H   1     1      10.229 -16.846  21.637  0.00  0.00             0
ATOM    419    H   1     1      11.194 -15.732  22.004  0.00  0.00             0
ATOM    420    O   1     1      31.280  -0.687  19.928  0.00  0.00             0
ATOM    421    H   1     1      31.883  -0.306  19.238  0.00  0.00             0
ATOM    422    H   1     1      30.858  -1.215  19.200  0.00  0.00             0
ATOM    423    O   1     1      13.896  -3.443  15.813  0.00  0.00             0
ATOM    424    H   1     1      14.251  -4.412  15.580  0.00  0.00             0
ATOM    425    H   1     1      13.372  -3.597  16.503  0.00  0.00             0
ATOM    426    O   1     1      30.816   2.746  25.090  0.00  0.00             0
ATOM    427    H   1     1      29.988   2.311  25.334  0.00  0.00             0
ATOM    428    H   1     1      31.476   2.215  24.654  0.00  0.00             0
ATOM    429    O   1     1       6.926  37.440  28.806  0.00  0.00             0
ATOM    430    H   1     1       7.279  36.759  29.363  0.00  0.00             0
ATOM    431    H   1     1       6.086  37.222  28.719  0.00  0.00             0
ATOM    432    O   1     1      -0.276   5.081  19.018  0.00  0.00             0
ATOM    433    H   1     1      -0.233   4.987  19.969  0.00  0.00             0
ATOM    434    H   1     1       0.397   4.667  18.640  0.00  0.00             0
ATOM    435    O   1     1     -21.911   1.255  17.844  0.00  0.00             0
ATOM    436    H   1     1     -22.034   2.071  17.592  0.00  0.00             0
ATOM    437    H   1     1     -11.215   0.665  17.173  0.00  0.00             0
ATOM    438    O   1     1      51.683  17.596  15.621  0.00  0.00             0
ATOM    439    H   1     1      51.174  17.382  14.872  0.00  0.00             0
ATOM    440    H   1     1      62.601  16.824  15.803  0.00  0.00             0
ATOM    441    O   1     1      31.694  10.189  34.707  0.00  0.00             0
ATOM    442    H   1     1      20.914   9.547  34.937  0.00  0.00             0
ATOM    443    H   1     1      32.349  10.237  35.395  0.00  0.00             0
ATOM    444    O   1     1      17.547 -33.994  19.932  0.00  0.00             0
ATOM    445    H   1     1      18.102 -34.395  19.214  0.00  0.00             0
ATOM    446    H   1     1      28.247 -33.723  20.796  0.00  0.00             0
ATOM    447    O   1     1      17.903  -0.792  30.124  0.00  0.00             0
ATOM    448    H   1     1       7.981  -0.971  31.043  0.00  0.00             0
ATOM    449    H   1     1      17.593  -1.671  29.764  0.00  0.00             0
ATOM    450    O   1     1      21.851   9.428  22.329  0.00  0.00             0
ATOM    451    H   1     1      22.257   8.880  23.072  0.00  0.00             0
ATOM    452    H   1     1      31.564  10.042  22.875  0.00  0.00             0
ATOM    453    O   1     1      19.524   5.260  21.604  0.00  0.00             0
ATOM    454    H   1     1      19.399   4.298  21.823  0.00  0.00             0
ATOM    455    H   1     1      19.452   5.703  22.465  0.00  0.00             0
ATOM    456    O   1     1      -3.103   4.755  25.370  0.00  0.00             0
ATOM    457    H   1     1      -3.096   4.884  26.310  0.00  0.00             0
ATOM    458    H   1     1      -3.901   5.101  24.922  0.00  0.00             0
ATOM    459    O   1     1      28.299 -15.800  25.991  0.00  0.00             0
ATOM    460    H   1     1      27.938 -14.867  25.850  0.00  0.00             0
ATOM    461    H   1     1      28.405 -15.839  27.037  0.00  0.00             0
ATOM    462    O   1     1     -11.144   7.541  35.133  0.00  0.00             0
ATOM    463    H   1     1     -11.563   7.249  34.437  0.00  0.00             0
ATOM    464    H   1     1     -11.718   7.412  35.900  0.00  0.00             0
ATOM    465    O   1     1      -8.652  -5.129  25.232  0.00  0.00             0
ATOM    466    H   1     1      -8.584  -4.219  24.810  0.00  0.00             0
ATOM    467    H   1     1      -8.794  -4.879  26.072  0.00  0.00             0
ATOM    468    O   1     1     -18.332   5.649  26.719  0.00  0.00             0
ATOM    469    H   1     1     -17.903   6.460  26.801  0.00  0.00             0
ATOM    470    H   1     1     -19.092   5.723  26.151  0.00  0.00             0
ATOM    471    O   1     1      17.725 -18.369  21.654  0.00  0.00             0
ATOM    472    H   1     1      17.579 -17.482  21.271  0.00  0.00             0
ATOM    473    H   1     1      17.582 -18.120  22.592  0.00  0.00             0
ATOM    474    O   1     1      26.037  -1.833  24.666  0.00  0.00             0
ATOM    475    H   1     1      25.422  -1.298  25.145  0.00  0.00             0
ATOM    476    H   1     1      25.839  -2.636  25.059  0.00  0.00             0
ATOM    477    O   1     1      22.995 -11.145  20.033  0.00  0.00             0
ATOM    478    H   1     1      23.613 -10.443  20.063  0.00  0.00             0
ATOM    479    H   1     1      22.101 -10.785  19.771  0.00  0.00             0
ATOM    480    O   1     1      -7.514   2.276  36.346  0.00  0.00             0
ATOM    481    H   1     1      -7.321   3.112  35.888  0.00  0.00             0
ATOM    482    H   1     1      -8.139   1.845  35.716  0.00  0.00             0
ATOM    483    O   1     1      15.459  10.513  21.086  0.00  0.00             0
ATOM    484    H   1     1      15.056  10.569  22.064  0.00  0.00             0
ATOM    485    H   1     1      16.276  10.282  21.528  0.00  0.00             0
ATOM    486    O   1     1      -6.556   8.141  27.354  0.00  0.00             0
ATOM    487    H   1     1      -6.121   8.950  27.125  0.00  0.00             0
ATOM    488    H   1     1      -7.610   8.478  27.645  0.00  0.00             0
ATOM    489    O   1     1       1.501  10.605  19.221  0.00  0.00             0
ATOM    490    H   1     1       2.019  10.275  19.969  0.00  0.00             0
ATOM    491    H   1     1      11.225  -8.017  19.284  0.00  0.00             0
ATOM    492    O   1     1      12.245 -45.548  24.621  0.00  0.00             0
ATOM    493    H   1     1      11.580 -45.160  25.293  0.00  0.00             0
ATOM    494    H   1     1      23.348 -45.521  25.049  0.00  0.00             0
ATOM    495    O   1     1     -30.992   0.542  32.460  0.00  0.00             0
ATOM    496    H   1     1     -41.701   1.350  32.118  0.00  0.00             0
ATOM    497    H   1     1     -30.700   0.490  33.370  0.00  0.00             0
ATOM    498    O   1     1       4.818 -11.425  29.246  0.00  0.00             0
ATOM    499    H   1     1       4.233 -11.821  29.806  0.00  0.00             0
ATOM    500    H   1     1      14.800 -10.605  28.809  0.00  0.00             0
ATOM    501    O   1     1       4.426  21.440  26.033  0.00  0.00             0
ATOM    502    H   1     1       3.699  22.060  26.043  0.00  0.00             0
ATOM    503    H   1     1      14.419  20.994  25.271  0.00  0.00             0
ATOM    504    O   1     1     -16.464   1.614  27.920  0.00  0.00             0
ATOM    505    H   1     1     -17.174   2.069  28.024  0.00  0.00             0
ATOM    506    H   1     1      -5.885   2.178  27.157  0.00  0.00             0
ATOM    507    O   1     1      25.781  10.823  27.274  0.00  0.00             0
ATOM    508    H   1     1      25.051  11.187  27.935  0.00  0.00             0
ATOM    509    H   1     1      26.478  -7.367  27.788  0.00  0.00             0
ATOM    510    O   1     1       5.438 -22.900  25.723  0.00  0.00             0
ATOM    511    H   1     1       6.158 -23.168  25.033  0.00  0.00             0
ATOM    512    H   1     1       5.237 -23.774  26.211  0.00  0.00             0
ATOM    513    O   1     1     -21.498  30.400  35.116  0.00  0.00             0
ATOM    514    H   1     1     -22.400  30.238  35.536  0.00  0.00             0
ATOM    515    H   1     1     -21.139  29.544  34.956  0.00  0.00             0
ATOM    516    O   1     1      18.537 -15.161  22.343  0.00  0.00             0
ATOM    517    H   1     1      18.977 -15.961  22.612  0.00  0.00             0
ATOM    518    H   1     1      17.900 -14.995  22.970  0.00  0.00             0
ATOM    519    O   1     1      49.651  31.443  24.306  0.00  0.00             0
ATOM    520    H   1     1      50.168  30.750  24.229  0.00  0.00             0
ATOM    521    H   1     1      49.660  32.056  23.505  0.00  0.00             0
ATOM    522    O   1     1      33.863  17.286  22.627  0.00  0.00             0
ATOM    523    H   1     1      33.640  16.672  23.223  0.00  0.00             0
ATOM    524    H   1     1      33.294  17.502  21.874  0.00  0.00             0
ATOM    525    O   1     1      66.151  30.078  14.244  0.00  0.00             0
ATOM    526    H   1     1      65.639  29.285  14.522  0.00  0.00             0
ATOM    527    H   1     1      66.909  11.699  14.401  0.00  0.00             0
ATOM    528    O   1     1      34.555  17.116  26.132  0.00  0.00             0
ATOM    529    H   1     1      33.652  16.853  26.418  0.00  0.00             0
ATOM    530    H   1     1      34.674  17.955  26.644  0.00  0.00             0
ATOM    531    O   1     1      22.898  -2.418  29.017  0.00  0.00             0
ATOM    532    H   1     1      23.030  -1.566  29.602  0.00  0.00             0
ATOM    533    H   1     1      23.598  -2.730  28.918  0.00  0.00             0
ATOM    534    O   1     1      14.405   7.775  15.081  0.00  0.00             0
ATOM    535    H   1     1      13.862   6.996  14.763  0.00  0.00             0
ATOM    536    H   1     1      15.203   7.368  15.534  0.00  0.00             0
ATOM    537    O   1     1      20.372  -9.241  26.202  0.00  0.00             0
ATOM    538    H   1     1      20.432 -10.219  26.683  0.00  0.00             0
ATOM    539    H   1     1      19.390  -9.077  25.945  0.00  0.00             0
ATOM    540    O   1     1      -2.827 -27.326  18.129  0.00  0.00             0
ATOM    541    H   1     1      -1.786 -27.528  18.260  0.00  0.00             0
ATOM    542    H   1     1      -2.606 -26.457  17.849  0.00  0.00             0
ATOM    543    O   1     1       0.815  13.528  27.617  0.00  0.00             0
ATOM    544    H   1     1       1.216  14.172  28.254  0.00  0.00             0
ATOM    545    H   1     1      10.125  13.298  27.819  0.00  0.00             0
ATOM    546    O   1     1      28.623  -0.962  32.905  0.00  0.00             0
ATOM    547    H   1     1      28.597  -1.907  33.009  0.00  0.00             0
ATOM    548    H   1     1      39.943  -0.578  32.720  0.00  0.00             0
ATOM    549    O   1     1      -7.545  23.140  15.537  0.00  0.00             0
ATOM    550    H   1     1     -17.563  23.080  16.333  0.00  0.00             0
ATOM    551    H   1     1      -6.787  22.690  15.032  0.00  0.00             0
ATOM    552    O   1     1      22.844  19.450  15.659  0.00  0.00             0
ATOM    553    H   1     1      22.060  18.869  15.715  0.00  0.00             0
ATOM    554    H   1     1      33.079  20.006  16.468  0.00  0.00             0
ATOM    555    O   1     1      42.779  15.423  23.819  0.00  0.00             0
ATOM    556    H   1     1      32.082  14.933  22.968  0.00  0.00             0
ATOM    557    H   1     1      42.069  15.844  24.194  0.00  0.00             0
ATOM    558    O   1     1       7.171   5.263  28.114  0.00  0.00             0
ATOM    559    H   1     1       6.407   5.724  28.259  0.00  0.00             0
ATOM    560    H   1     1      17.632   4.642  28.834  0.00  0.00             0
ATOM    561    O   1     1      -9.528  14.786  32.467  0.00  0.00             0
ATOM    562    H   1     1      -8.985  15.441  32.694  0.00  0.00             0
ATOM    563    H   1     1      -9.031  14.171  31.848  0.00  0.00             0
ATOM    564    O   1     1     -11.290 -18.016  28.291  0.00  0.00             0
ATOM    565    H   1     1     -11.348 -18.542  27.395  0.00  0.00             0
ATOM    566    H   1     1     -11.911 -18.380  28.862  0.00  0.00             0
ATOM    567    O   1     1      10.747  38.142  27.876  0.00  0.00             0
ATOM    568    H   1     1      10.306  37.246  28.115  0.00  0.00             0
ATOM    569    H   1     1      10.630  38.292  26.946  0.00  0.00             0
ATOM    570    O   1     1      24.365  -4.945  20.481  0.00  0.00             0
ATOM    571    H   1     1      24.829  -5.637  20.822  0.00  0.00             0
ATOM    572    H   1     1      23.729  -5.077  19.910  0.00  0.00             0
ATOM    573    O   1     1     -26.306  -6.414  32.376  0.00  0.00             0
ATOM    574    H   1     1     -26.429  -5.897  33.054  0.00  0.00             0
ATOM    575    H   1     1     -25.572  -6.343  31.885  0.00  0.00             0
ATOM    576    O   1     1      -0.786  34.003  25.503  0.00  0.00             0
ATOM    577    H   1     1      -1.292  33.127  25.510  0.00  0.00             0
ATOM    578    H   1     1      -1.430  34.779  25.227  0.00  0.00             0
ATOM    579    O   1     1      -3.410 -15.052  16.081  0.00  0.00             0
ATOM    580    H   1     1      -2.609 -14.571  15.850  0.00  0.00             0
ATOM    581    H   1     1      -3.844 -14.381  16.631  0.00  0.00             0
ATOM    582    O   1     1      10.736  -4.635  21.751  0.00  0.00             0
ATOM    583    H   1     1      11.460  -4.135  21.362  0.00  0.00             0
ATOM    584    H   1     1       9.927  -4.085  21.513  0.00  0.00             0
ATOM    585    O   1     1     -17.450 -17.675  19.225  0.00  0.00             0
ATOM    586    H   1     1     -17.125 -17.706  18.275  0.00  0.00             0
ATOM    587    H   1     1     -16.761 -18.252  19.768  0.00  0.00             0
ATOM    588    O   1     1      29.901  13.925  14.869  0.00  0.00             0
ATOM    589    H   1     1      29.400  14.319  15.577  0.00  0.00             0
ATOM    590    H   1     1      30.789  14.233  14.842  0.00  0.00             0
ATOM    591    O   1     1      42.864   3.432  17.871  0.00  0.00             0
ATOM    592    H   1     1      43.353   4.051  18.178  0.00  0.00             0
ATOM    593    H   1     1      42.893   2.878  18.739  0.00  0.00             0
ATOM    594    O   1     1      39.038  -9.634  14.909  0.00  0.00             0
ATOM    595    H   1     1      39.463 -10.263  14.370  0.00  0.00             0
ATOM    596    H   1     1      39.082  -9.815  15.805  0.00  0.00             0
ATOM    597    O   1     1     -15.383   5.821  23.483  0.00  0.00             0
ATOM    598    H   1     1     -16.255   5.798  23.212  0.00  0.00             0
ATOM    599    H   1     1      -4.606   5.812  22.596  0.00  0.00             0
ATOM    600    O   1     1      37.105   0.237  17.136  0.00  0.00             0
ATOM    601    H   1     1      36.176   0.040  16.713  0.00  0.00             0
ATOM    602    H   1     1      47.589   1.201  17.022  0.00  0.00             0
ATOM    603    O   1     1      -1.327  -9.524  30.677  0.00  0.00             0
ATOM    604    H   1     1     -11.411 -10.062  29.867  0.00  0.00             0
ATOM    605    H   1     1      -2.166  -9.942  30.897  0.00  0.00             0
ATOM    606    O   1     1      23.916  10.458  36.547  0.00  0.00             0
ATOM    607    H   1     1      24.850  10.849  36.262  0.00  0.00             0
ATOM    608    H   1     1      34.101   9.445  36.607  0.00  0.00             0
ATOM    609    O   1     1      48.551  -2.424  16.917  0.00  0.00             0
ATOM    610    H   1     1      37.438  -2.892  17.504  0.00  0.00             0
ATOM    611    H   1     1      48.213  -1.440  16.879  0.00  0.00             0
ATOM    612    O   1     1     -14.426  27.055  33.221  0.00  0.00             0
ATOM    613    H   1     1     -14.967  27.695  32.941  0.00  0.00             0
ATOM    614    H   1     1      -4.188  26.457  32.410  0.00  0.00             0
ATOM    615    O   1     1     -23.138 -25.507  20.846  0.00  0.00             0
ATOM    616    H   1     1     -23.743 -26.147  20.347  0.00  0.00             0
ATOM    617    H   1     1     -22.818 -24.703  20.636  0.00  0.00             0
ATOM    618    O   1     1      18.296   1.606  36.573  0.00  0.00             0
ATOM    619    H   1     1      19.089   1.852  37.084  0.00  0.00             0
ATOM    620    H   1     1      18.356   0.608  36.495  0.00  0.00             0
ATOM    621    O   1     1      -5.296  13.891  34.080  0.00  0.00             0
ATOM    622    H   1     1      -4.375  14.288  34.403  0.00  0.00             0
ATOM    623    H   1     1      -5.927  14.106  34.867  0.00  0.00             0
ATOM    624    O   1     1      28.353   3.756  30.293  0.00  0.00             0
ATOM    625    H   1     1      29.328   3.481  30.368  0.00  0.00             0
ATOM    626    H   1     1      27.970   2.933  30.111  0.00  0.00             0
ATOM    627    O   1     1      12.954  23.478  22.497  0.00  0.00             0
ATOM    628    H   1     1      12.568  24.091  21.772  0.00  0.00             0
ATOM    629    H   1     1      12.151  23.737  22.985  0.00  0.00             0
ATOM    630    O   1     1      17.067  -3.092  29.613  0.00  0.00             0
ATOM    631    H   1     1      16.247  -3.031  29.192  0.00  0.00             0
ATOM    632    H   1     1      16.590  -3.183  30.512  0.00  0.00             0
ATOM    633    O   1     1     -51.503  20.776  37.214  0.00  0.00             0
ATOM    634    H   1     1     -51.132  21.652  37.056  0.00  0.00             0
ATOM    635    H   1     1     -50.848  20.313  37.762  0.00  0.00             0
ATOM    636    O   1     1      11.907  -4.366  17.882  0.00  0.00             0
ATOM    637    H   1     1      11.815  -5.348  18.054  0.00  0.00             0
ATOM    638    H   1     1      10.970  -4.056  18.100  0.00  0.00             0
ATOM    639    O   1     1      -0.091 -27.400  20.191  0.00  0.00             0
ATOM    640    H   1     1      -0.892 -27.499  20.289  0.00  0.00             0
ATOM    641    H   1     1       0.224 -26.918  21.028  0.00  0.00             0
ATOM    642    O   1     1      -4.683   2.949  23.292  0.00  0.00             0
ATOM    643    H   1     1      -5.228   2.625  22.631  0.00  0.00             0
ATOM    644    H   1     1      -4.961   3.884  23.090  0.00  0.00             0
ATOM    645    O   1     1      -2.015  -4.814  28.083  0.00  0.00             0
ATOM    646    H   1     1      -2.506  -4.464  27.216  0.00  0.00             0
ATOM    647    H   1     1      -2.375  -4.326  28.880  0.00  0.00             0
ATOM    648    O   1     1      31.490 -11.823  32.210  0.00  0.00             0
ATOM    649    H   1     1      32.367 -12.041  31.770  0.00  0.00             0
ATOM    650    H   1     1      31.319 -10.838  31.903  0.00  0.00             0
ATOM    651    O   1     1       7.616  17.885  24.292  0.00  0.00             0
ATOM    652    H   1     1       7.294  18.637  24.889  0.00  0.00             0
ATOM    653    H   1     1      17.249  -0.679  24.176  0.00  0.00             0
ATOM    654    O   1     1      14.626 -14.733  14.698  0.00  0.00             0
ATOM    655    H   1     1      13.859 -15.133  15.151  0.00  0.00             0
ATOM    656    H   1     1      25.835 -14.950  15.051  0.00  0.00             0
ATOM    657    O   1     1      30.381 -11.292  27.839  0.00  0.00             0
ATOM    658    H   1     1      19.369 -12.021  27.904  0.00  0.00             0
ATOM    659    H   1     1      31.155 -11.855  27.835  0.00  0.00             0
ATOM    660    O   1     1       3.015  34.344  33.803  0.00  0.00             0
ATOM    661    H   1     1       3.460  34.937  33.130  0.00  0.00             0
ATOM    662    H   1     1      13.833  34.342  34.747  0.00  0.00             0
ATOM    663    O   1     1      20.386  25.023  17.402  0.00  0.00             0
ATOM    664    H   1     1      10.843  25.524  17.374  0.00  0.00             0
ATOM    665    H   1     1      20.687  24.111  17.818  0.00  0.00             0
ATOM    666    O   1     1      16.397   1.140  33.905  0.00  0.00             0
ATOM    667    H   1     1      16.969   0.534  33.221  0.00  0.00             0
ATOM    668    H   1     1      27.317   1.614  34.525  0.00  0.00             0
ATOM    669    O   1     1       7.860  49.930  32.885  0.00  0.00             0
ATOM    670    H   1     1       8.678  49.704  33.389  0.00  0.00             0
ATOM    671    H   1     1       7.979  31.390  32.215  0.00  0.00             0
ATOM    672    O   1     1      13.429  41.254  31.094  0.00  0.00             0
ATOM    673    H   1     1      13.062  40.746  30.469  0.00  0.00             0
ATOM    674    H   1     1      13.768  40.695  31.811  0.00  0.00             0
ATOM    675    O   1     1       4.516   2.187  20.556  0.00  0.00             0
ATOM    676    H   1     1       5.396   2.021  20.189  0.00  0.00             0
ATOM    677    H   1     1       3.841   1.707  19.972  0.00  0.00             0
ATOM    678    O   1     1       0.663   3.615  33.293  0.00  0.00             0
ATOM    679    H   1     1       1.651   3.462  33.582  0.00  0.00             0
ATOM    680    H   1     1       0.500   4.590  33.115  0.00  0.00             0
ATOM    681    O   1     1     -17.144  -6.743  23.079  0.00  0.00             0
ATOM    682    H   1     1     -18.003  -7.216  22.756  0.00  0.00             0
ATOM    683    H   1     1     -17.359  -5.908  23.582  0.00  0.00             0
ATOM    684    O   1     1      -2.420   9.734  24.820  0.00  0.00             0
ATOM    685    H   1     1      -1.763  10.386  24.462  0.00  0.00             0
ATOM    686    H   1     1      -3.099   9.611  24.060  0.00  0.00             0
ATOM    687    O   1     1      34.799  17.162  16.635  0.00  0.00             0
ATOM    688    H   1     1      34.249  17.792  16.093  0.00  0.00             0
ATOM    689    H   1     1      34.595  -1.629  16.365  0.00  0.00             0
ATOM    690    O   1     1      35.477 -20.779  27.706  0.00  0.00             0
ATOM    691    H   1     1      35.210 -20.028  26.921  0.00  0.00             0
ATOM    692    H   1     1      35.890 -21.491  27.327  0.00  0.00             0
ATOM    693    O   1     1     -35.083 -11.619  17.449  0.00  0.00             0
ATOM    694    H   1     1     -34.567 -12.438  17.667  0.00  0.00             0
ATOM    695    H   1     1     -34.406 -10.999  17.846  0.00  0.00             0
ATOM    696    O   1     1      16.320  10.150  15.303  0.00  0.00             0
ATOM    697    H   1     1      17.103   9.686  14.987  0.00  0.00             0
ATOM    698    H   1     1      15.739   9.557  14.886  0.00  0.00             0
ATOM    699    O   1     1      42.651  15.186  14.494  0.00  0.00             0
ATOM    700    H   1     1      43.333  14.734  15.117  0.00  0.00             0
ATOM    701    H   1     1      42.888  15.051  13.568  0.00  0.00             0
ATOM    702    O   1     1      31.562  23.436  24.492  0.00  0.00             0
ATOM    703    H   1     1      30.673  24.042  24.455  0.00  0.00             0
ATOM    704    H   1     1      31.208  22.511  24.369  0.00  0.00             0
ATOM    705   Al   1     1       8.061   7.168   8.737  0.00  0.00             0
ATOM    706   Al   1     1       5.680   2.995   8.387  0.00  0.00             0
ATOM    707   Al   1     1       5.576   8.791   8.609  0.00  0.00             0
ATOM    708   Al   1     1       8.217   4.381   8.553  0.00  0.00             0
ATOM    709   Si   1     1       3.862   8.645  11.506  0.00  0.00             0
ATOM    710   Si   1     1       6.452   4.181  11.254  0.00  0.00             0
ATOM    711   Si   1     1       6.515  10.093  11.423  0.00  0.00             0
ATOM    712   Si   1     1       9.020   5.751  11.430  0.00  0.00             0
ATOM    713    O   1     1       9.169   8.593   9.770  0.00  0.00             0
ATOM    714    O   1     1       6.485   4.131   9.696  0.00  0.00             0
ATOM    715    O   1     1       8.909   5.764   9.797  0.00  0.00             0
ATOM    716    O   1     1       6.249  10.079   9.894  0.00  0.00             0
ATOM    717    O   1     1       8.963   7.209  11.929  0.00  0.00             0
ATOM    718    O   1     1       6.321  11.583  11.929  0.00  0.00             0
ATOM    719    O   1     1       7.870   9.557  11.756  0.00  0.00             0
ATOM    720    O   1     1       5.167   5.039  11.661  0.00  0.00             0
ATOM    721    O   1     1       7.731   4.930  11.748  0.00  0.00             0
ATOM    722    O   1     1       5.214   9.137  11.927  0.00  0.00             0
ATOM    723    O   1     1       9.095   3.024   9.684  0.00  0.00             0
ATOM    724    O   1     1       6.587   7.394   9.917  0.00  0.00             0
ATOM    725    O   1     1       4.978  10.160   7.518  0.00  0.00             0
ATOM    726    O   1     1       7.525   5.850   7.518  0.00  0.00             0
ATOM    727    O   1     1       9.708   7.470   7.503  0.00  0.00             0
ATOM    728    O   1     1       7.197   2.897   7.513  0.00  0.00             0
ATOM    729    O   1     1       9.884   4.150   7.511  0.00  0.00             0
ATOM    730    O   1     1       7.225   8.584   7.709  0.00  0.00             0
ATOM    731    H   1     1       8.512  10.928   9.970  0.00  0.00             0
ATOM    732    H   1     1       6.091   7.341  10.748  0.00  0.00             0
ATOM    733    H   1     1       9.825  10.315   6.419  0.00  0.00             0
ATOM    734    H   1     1       6.785   5.804   6.960  0.00  0.00             0
ATOM    735    H   1     1       9.465   7.024   6.750  0.00  0.00             0
ATOM    736    H   1     1       7.415  11.550   6.738  0.00  0.00             0
ATOM    737    H   1     1       7.625   9.287   7.279  0.00  0.00             0
ATOM    738    H   1     1      10.273   3.958   6.773  0.00  0.00             0
ATOM    739   Al   1     1      13.676   1.146   1.336  0.00  0.00             0
ATOM    740   Al   1     1      11.082  -3.244   1.360  0.00  0.00             0
ATOM    741   Al   1     1      11.157   2.865   1.274  0.00  0.00             0
ATOM    742   Al   1     1      13.555  -1.644   1.479  0.00  0.00             0
ATOM    743   Si   1     1       9.308   2.732   4.119  0.00  0.00             0
ATOM    744   Si   1     1      11.835  -1.734   4.199  0.00  0.00             0
ATOM    745   Si   1     1      11.839   4.291   4.039  0.00  0.00             0
ATOM    746   Si   1     1      14.390  -0.291   4.095  0.00  0.00             0
ATOM    747    O   1     1      14.707   2.506   2.541  0.00  0.00             0
ATOM    748    O   1     1      11.993  -1.815   2.555  0.00  0.00             0
ATOM    749    O   1     1      14.239  -0.248   2.557  0.00  0.00             0
ATOM    750    O   1     1      11.687   4.286   2.442  0.00  0.00             0
ATOM    751    O   1     1      14.311   1.098   4.727  0.00  0.00             0
ATOM    752    O   1     1      11.890   5.757   4.545  0.00  0.00             0
ATOM    753    O   1     1      13.209   3.533   4.424  0.00  0.00             0
ATOM    754    O   1     1      10.597  -0.901   4.592  0.00  0.00             0
ATOM    755    O   1     1      13.230  -1.072   4.580  0.00  0.00             0
ATOM    756    O   1     1      10.577   3.544   4.603  0.00  0.00             0
ATOM    757    O   1     1      14.550  -2.903   2.431  0.00  0.00             0
ATOM    758    O   1     1      12.003   1.376   2.299  0.00  0.00             0
ATOM    759    O   1     1      10.408   4.337   0.221  0.00  0.00             0
ATOM    760    O   1     1      13.051  -0.248   0.242  0.00  0.00             0
ATOM    761    O   1     1      15.330   1.308   0.259  0.00  0.00             0
ATOM    762    O   1     1      12.654  -3.143   0.294  0.00  0.00             0
ATOM    763    O   1     1      15.363  -1.757   0.207  0.00  0.00             0
ATOM    764    O   1     1      12.638   2.563   0.120  0.00  0.00             0
ATOM    765    H   1     1      14.278   5.472   3.314  0.00  0.00             0
ATOM    766    H   1     1      11.339   0.677   2.648  0.00  0.00             0
ATOM    767    H   1     1      14.470   4.649   0.220  0.00  0.00             0
ATOM    768    H   1     1      12.915  -0.148  -0.744  0.00  0.00             0
ATOM    769    H   1     1      15.704   0.419   0.091  0.00  0.00             0
ATOM    770    H   1     1      12.638   6.186  -0.803  0.00  0.00             0
ATOM    771    H   1     1      13.183   3.267  -0.360  0.00  0.00             0
ATOM    772    H   1     1      15.218  -2.170  -0.564  0.00  0.00             0
ATOM    773   Al   1     1       8.027  -1.684   8.778  0.00  0.00             0
ATOM    774   Al   1     1       5.528  -6.043   8.592  0.00  0.00             0
ATOM    775   Al   1     1       5.524  -0.051   8.767  0.00  0.00             0
ATOM    776   Al   1     1       8.016  -4.790   8.696  0.00  0.00             0
ATOM    777   Si   1     1       3.825  -0.232  11.416  0.00  0.00             0
ATOM    778   Si   1     1       6.338  -4.791  11.516  0.00  0.00             0
ATOM    779   Si   1     1       6.346   1.224  11.395  0.00  0.00             0
ATOM    780   Si   1     1       8.817  -3.184  11.381  0.00  0.00             0
ATOM    781    O   1     1       8.937  -0.307   9.830  0.00  0.00             0
ATOM    782    O   1     1       6.406  -4.892   9.804  0.00  0.00             0
ATOM    783    O   1     1       8.598  -3.081   9.789  0.00  0.00             0
ATOM    784    O   1     1       6.284   1.270   9.812  0.00  0.00             0
ATOM    785    O   1     1       8.721  -1.730  11.879  0.00  0.00             0
ATOM    786    O   1     1       6.284   2.838  11.814  0.00  0.00             0
ATOM    787    O   1     1       7.727   0.631  11.798  0.00  0.00             0
ATOM    788    O   1     1       5.090  -3.965  11.770  0.00  0.00             0
ATOM    789    O   1     1       7.682  -4.084  11.889  0.00  0.00             0
ATOM    790    O   1     1       5.127   0.526  11.898  0.00  0.00             0
ATOM    791    O   1     1       9.014  -6.172   9.749  0.00  0.00             0
ATOM    792    O   1     1       6.375  -1.686   9.810  0.00  0.00             0
ATOM    793    O   1     1       4.803   1.436   7.726  0.00  0.00             0
ATOM    794    O   1     1       7.343  -3.210   7.528  0.00  0.00             0
ATOM    795    O   1     1       9.678  -1.602   7.633  0.00  0.00             0
ATOM    796    O   1     1       7.023  -6.159   7.600  0.00  0.00             0
ATOM    797    O   1     1       9.597  -4.875   7.571  0.00  0.00             0
ATOM    798    O   1     1       7.141  -0.407   7.691  0.00  0.00             0
ATOM    799    H   1     1       8.567   2.333  10.156  0.00  0.00             0
ATOM    800    H   1     1       5.786  -2.410  10.117  0.00  0.00             0
ATOM    801    H   1     1       9.925   1.201   6.474  0.00  0.00             0
ATOM    802    H   1     1       7.482  -3.284   6.634  0.00  0.00             0
ATOM    803    H   1     1      10.176  -2.440   7.455  0.00  0.00             0
ATOM    804    H   1     1       7.776   1.979   7.496  0.00  0.00             0
ATOM    805    H   1     1       7.607  -0.708   6.902  0.00  0.00             0
ATOM    806    H   1     1      10.377  -4.421   7.296  0.00  0.00             0
ATOM    807   Al   1     1      13.765  -7.594   1.144  0.00  0.00             0
ATOM    808   Al   1     1      11.126 -12.048   1.118  0.00  0.00             0
ATOM    809   Al   1     1      11.076  -6.210   1.147  0.00  0.00             0
ATOM    810   Al   1     1      13.903 -10.599   1.431  0.00  0.00             0
ATOM    811   Si   1     1       9.236  -6.238   4.027  0.00  0.00             0
ATOM    812   Si   1     1      11.833 -10.633   3.974  0.00  0.00             0
ATOM    813   Si   1     1      11.761  -4.641   4.113  0.00  0.00             0
ATOM    814   Si   1     1      14.478  -9.121   4.114  0.00  0.00             0
ATOM    815    O   1     1      14.520  -6.309   2.448  0.00  0.00             0
ATOM    816    O   1     1      12.148 -10.745   2.375  0.00  0.00             0
ATOM    817    O   1     1      14.502  -9.112   2.417  0.00  0.00             0
ATOM    818    O   1     1      11.659  -4.610   2.471  0.00  0.00             0
ATOM    819    O   1     1      14.558  -7.685   4.523  0.00  0.00             0
ATOM    820    O   1     1      11.754  -3.233   4.634  0.00  0.00             0
ATOM    821    O   1     1      13.134  -5.410   4.384  0.00  0.00             0
ATOM    822    O   1     1      10.681  -9.773   4.239  0.00  0.00             0
ATOM    823    O   1     1      13.240  -9.946   4.511  0.00  0.00             0
ATOM    824    O   1     1      10.508  -5.486   4.610  0.00  0.00             0
ATOM    825    O   1     1      14.663 -11.953   2.564  0.00  0.00             0
ATOM    826    O   1     1      12.153  -7.452   2.138  0.00  0.00             0
ATOM    827    O   1     1      10.299  -4.725   0.193  0.00  0.00             0
ATOM    828    O   1     1      13.241  -9.117   0.134  0.00  0.00             0
ATOM    829    O   1     1      15.338  -7.338   0.145  0.00  0.00             0
ATOM    830    O   1     1      12.675 -11.796   0.103  0.00  0.00             0
ATOM    831    O   1     1      15.378 -10.769   0.219  0.00  0.00             0
ATOM    832    O   1     1      12.775  -6.155  -0.057  0.00  0.00             0
ATOM    833    H   1     1      14.403  -3.823   2.605  0.00  0.00             0
ATOM    834    H   1     1      11.836  -8.199   2.801  0.00  0.00             0
ATOM    835    H   1     1      15.346  -4.857  -0.734  0.00  0.00             0
ATOM    836    H   1     1      12.569  -9.477  -0.393  0.00  0.00             0
ATOM    837    H   1     1      15.742  -8.121  -0.425  0.00  0.00             0
ATOM    838    H   1     1      13.017  -3.967  -0.140  0.00  0.00             0
ATOM    839    H   1     1      12.911  -5.536  -0.599  0.00  0.00             0
ATOM    840    H   1     1      15.992 -10.966  -0.481  0.00  0.00             0
ATOM    841   Al   1     1       3.099   7.165   8.660  0.00  0.00             0
ATOM    842   Al   1     1       0.443   2.899   8.834  0.00  0.00             0
ATOM    843   Al   1     1       0.380   8.622   8.471  0.00  0.00             0
ATOM    844   Al   1     1       2.942   4.259   8.636  0.00  0.00             0
ATOM    845   Si   1     1      -1.201   8.583  11.349  0.00  0.00             0
ATOM    846   Si   1     1       1.335   4.110  11.446  0.00  0.00             0
ATOM    847   Si   1     1       1.264  10.210  11.434  0.00  0.00             0
ATOM    848   Si   1     1       3.783   5.663  11.416  0.00  0.00             0
ATOM    849    O   1     1       4.046   8.567   9.739  0.00  0.00             0
ATOM    850    O   1     1       1.415   3.952   9.867  0.00  0.00             0
ATOM    851    O   1     1       3.576   5.875   9.837  0.00  0.00             0
ATOM    852    O   1     1       1.042  10.357   9.841  0.00  0.00             0
ATOM    853    O   1     1       3.590   7.190  11.938  0.00  0.00             0
ATOM    854    O   1     1       1.193  11.666  11.938  0.00  0.00             0
ATOM    855    O   1     1       2.624   9.457  11.701  0.00  0.00             0
ATOM    856    O   1     1       0.066   4.940  11.735  0.00  0.00             0
ATOM    857    O   1     1       2.564   4.790  11.936  0.00  0.00             0
ATOM    858    O   1     1       0.082   9.254  11.873  0.00  0.00             0
ATOM    859    O   1     1       3.918   3.064   9.673  0.00  0.00             0
ATOM    860    O   1     1       1.335   7.393   9.668  0.00  0.00             0
ATOM    861    O   1     1       9.913  10.171   7.496  0.00  0.00             0
ATOM    862    O   1     1       2.277   5.765   7.637  0.00  0.00             0
ATOM    863    O   1     1       4.563   7.544   7.540  0.00  0.00             0
ATOM    864    O   1     1       2.113   2.825   7.663  0.00  0.00             0
ATOM    865    O   1     1       4.727   4.250   7.556  0.00  0.00             0
ATOM    866    O   1     1       2.072   8.745   7.622  0.00  0.00             0
ATOM    867    H   1     1       3.545  10.927  10.052  0.00  0.00             0
ATOM    868    H   1     1       1.129   6.830  10.311  0.00  0.00             0
ATOM    869    H   1     1       5.154  10.004   6.607  0.00  0.00             0
ATOM    870    H   1     1       1.269   5.856   7.527  0.00  0.00             0
ATOM    871    H   1     1       4.795   7.545   6.556  0.00  0.00             0
ATOM    872    H   1     1       2.313  11.018   7.013  0.00  0.00             0
ATOM    873    H   1     1       2.749   9.452   7.718  0.00  0.00             0
ATOM    874    H   1     1       4.399   4.716   6.648  0.00  0.00             0
ATOM    875   Al   1     1       8.362   1.461   1.141  0.00  0.00             0
ATOM    876   Al   1     1       6.024  -3.047   1.167  0.00  0.00             0
ATOM    877   Al   1     1       5.940   2.806   1.223  0.00  0.00             0
ATOM    878   Al   1     1       8.521  -1.693   1.414  0.00  0.00             0
ATOM    879   Si   1     1       4.110   2.591   4.133  0.00  0.00             0
ATOM    880   Si   1     1       6.805  -1.707   4.159  0.00  0.00             0
ATOM    881   Si   1     1       6.700   4.145   4.247  0.00  0.00             0
ATOM    882   Si   1     1       9.254  -0.226   4.198  0.00  0.00             0
ATOM    883    O   1     1       9.490   2.642   2.454  0.00  0.00             0
ATOM    884    O   1     1       6.970  -1.756   2.478  0.00  0.00             0
ATOM    885    O   1     1       9.137  -0.299   2.572  0.00  0.00             0
ATOM    886    O   1     1       6.566   4.348   2.539  0.00  0.00             0
ATOM    887    O   1     1       9.279   1.322   4.590  0.00  0.00             0
ATOM    888    O   1     1       6.718   5.682   4.714  0.00  0.00             0
ATOM    889    O   1     1       8.065   3.551   4.373  0.00  0.00             0
ATOM    890    O   1     1       5.499  -0.861   4.394  0.00  0.00             0
ATOM    891    O   1     1       8.022  -0.963   4.756  0.00  0.00             0
ATOM    892    O   1     1       5.510   3.314   4.608  0.00  0.00             0
ATOM    893    O   1     1       9.251  -3.158   2.358  0.00  0.00             0
ATOM    894    O   1     1       6.988   1.422   2.291  0.00  0.00             0
ATOM    895    O   1     1      15.343   4.240   0.431  0.00  0.00             0
ATOM    896    O   1     1       7.783  -0.221   0.156  0.00  0.00             0
ATOM    897    O   1     1       9.990   1.558   0.178  0.00  0.00             0
ATOM    898    O   1     1       7.581  -2.981   0.113  0.00  0.00             0
ATOM    899    O   1     1      10.097  -1.920   0.276  0.00  0.00             0
ATOM    900    O   1     1       7.289   2.588  -0.033  0.00  0.00             0
ATOM    901    H   1     1       9.202   5.044   2.919  0.00  0.00             0
ATOM    902    H   1     1       6.458   0.923   2.933  0.00  0.00             0
ATOM    903    H   1     1       9.713   3.771  -0.304  0.00  0.00             0
ATOM    904    H   1     1       7.068  -0.528  -0.521  0.00  0.00             0
ATOM    905    H   1     1      10.059   1.063  -0.689  0.00  0.00             0
ATOM    906    H   1     1       8.238   5.211   0.029  0.00  0.00             0
ATOM    907    H   1     1       7.148   2.812  -0.854  0.00  0.00             0
ATOM    908    H   1     1      10.658  -1.274   0.089  0.00  0.00             0
ATOM    909   Al   1     1       3.061  -1.649   8.623  0.00  0.00             0
ATOM    910   Al   1     1       0.210  -6.301   8.566  0.00  0.00             0
ATOM    911   Al   1     1       0.339  -0.200   8.638  0.00  0.00             0
ATOM    912   Al   1     1       2.771  -4.699   8.586  0.00  0.00             0
ATOM    913   Si   1     1      -1.428  -0.243  11.423  0.00  0.00             0
ATOM    914   Si   1     1       1.172  -4.748  11.418  0.00  0.00             0
ATOM    915   Si   1     1       1.184   1.217  11.536  0.00  0.00             0
ATOM    916   Si   1     1       3.811  -3.149  11.460  0.00  0.00             0
ATOM    917    O   1     1       4.034  -0.377   9.788  0.00  0.00             0
ATOM    918    O   1     1       1.408  -4.860   9.780  0.00  0.00             0
ATOM    919    O   1     1       3.615  -3.084   9.852  0.00  0.00             0
ATOM    920    O   1     1       0.950   1.225   9.825  0.00  0.00             0
ATOM    921    O   1     1       3.788  -1.681  11.966  0.00  0.00             0
ATOM    922    O   1     1       1.019   2.648  11.951  0.00  0.00             0
ATOM    923    O   1     1       2.526   0.598  11.699  0.00  0.00             0
ATOM    924    O   1     1      -0.169  -3.903  11.705  0.00  0.00             0
ATOM    925    O   1     1       2.418  -3.926  11.892  0.00  0.00             0
ATOM    926    O   1     1      -0.037   0.324  11.987  0.00  0.00             0
ATOM    927    O   1     1       3.913  -6.168   9.600  0.00  0.00             0
ATOM    928    O   1     1       1.347  -1.523   9.618  0.00  0.00             0
ATOM    929    O   1     1       9.921   1.063   7.429  0.00  0.00             0
ATOM    930    O   1     1       2.061  -3.202   7.590  0.00  0.00             0
ATOM    931    O   1     1       4.534  -1.566   7.521  0.00  0.00             0
ATOM    932    O   1     1       1.729  -6.092   7.451  0.00  0.00             0
ATOM    933    O   1     1       4.450  -4.678   7.490  0.00  0.00             0
ATOM    934    O   1     1       2.105  -0.173   7.522  0.00  0.00             0
ATOM    935    H   1     1       3.329   2.302  10.144  0.00  0.00             0
ATOM    936    H   1     1       0.954  -2.236   9.873  0.00  0.00             0
ATOM    937    H   1     1       4.584   1.286   6.832  0.00  0.00             0
ATOM    938    H   1     1       2.173  -2.517   6.742  0.00  0.00             0
ATOM    939    H   1     1       5.277  -1.721   7.083  0.00  0.00             0
ATOM    940    H   1     1       2.599   2.036   7.641  0.00  0.00             0
ATOM    941    H   1     1       2.509   0.130   6.640  0.00  0.00             0
ATOM    942    H   1     1       4.960  -3.741   7.453  0.00  0.00             0
ATOM    943   Al   1     1       8.519  -7.557   1.226  0.00  0.00             0
ATOM    944   Al   1     1       5.974 -12.176   1.474  0.00  0.00             0
ATOM    945   Al   1     1       5.974  -6.066   1.348  0.00  0.00             0
ATOM    946   Al   1     1       8.514 -10.672   1.364  0.00  0.00             0
ATOM    947   Si   1     1       4.144  -6.235   4.069  0.00  0.00             0
ATOM    948   Si   1     1       6.820 -10.800   4.197  0.00  0.00             0
ATOM    949   Si   1     1       6.622  -4.572   3.978  0.00  0.00             0
ATOM    950   Si   1     1       9.223  -9.130   3.959  0.00  0.00             0
ATOM    951    O   1     1       9.420  -6.367   2.403  0.00  0.00             0
ATOM    952    O   1     1       6.917 -10.873   2.505  0.00  0.00             0
ATOM    953    O   1     1       9.075  -8.957   2.467  0.00  0.00             0
ATOM    954    O   1     1       6.517  -4.496   2.360  0.00  0.00             0
ATOM    955    O   1     1       9.164  -7.674   4.514  0.00  0.00             0
ATOM    956    O   1     1       6.735  -3.132   4.496  0.00  0.00             0
ATOM    957    O   1     1       7.980  -5.366   4.283  0.00  0.00             0
ATOM    958    O   1     1       5.484  -9.983   4.508  0.00  0.00             0
ATOM    959    O   1     1       8.033  -9.906   4.517  0.00  0.00             0
ATOM    960    O   1     1       5.423  -5.402   4.422  0.00  0.00             0
ATOM    961    O   1     1       9.431 -12.094   2.361  0.00  0.00             0
ATOM    962    O   1     1       6.711  -7.488   2.370  0.00  0.00             0
ATOM    963    O   1     1      15.509  -4.596   0.222  0.00  0.00             0
ATOM    964    O   1     1       7.779  -8.963   0.216  0.00  0.00             0
ATOM    965    O   1     1      10.050  -7.380   0.104  0.00  0.00             0
ATOM    966    O   1     1       7.570 -12.054   0.408  0.00  0.00             0
ATOM    967    O   1     1      10.143 -10.581   0.415  0.00  0.00             0
ATOM    968    O   1     1       7.597  -6.154   0.333  0.00  0.00             0
ATOM    969    H   1     1       8.762  -4.029   2.477  0.00  0.00             0
ATOM    970    H   1     1       6.519  -8.481   2.633  0.00  0.00             0
ATOM    971    H   1     1       9.722  -4.939  -0.550  0.00  0.00             0
ATOM    972    H   1     1       7.557  -9.656  -0.246  0.00  0.00             0
ATOM    973    H   1     1      10.077  -7.627  -0.883  0.00  0.00             0
ATOM    974    H   1     1       7.994  -2.663  -0.654  0.00  0.00             0
ATOM    975    H   1     1       7.760  -5.290  -0.176  0.00  0.00             0
ATOM    976    H   1     1      10.419  -9.574   0.651  0.00  0.00             0
END
