# Supplementary material for: Competing Nuclear Quantum Effects and Hydrogen-Bond Jumps in Hydrated Kaolinite
Source: J Phys Chem Lett. 2023 Feb 6;14(6):1542–7. doi: 10.1021/acs.jpclett.2c03896 (PMC9940297; doi:10.1021/acs.jpclett.2c03896)
Supplement: Supplementary file 1 — jz2c03896_si_001.zip [file jz2c03896_si_001.zip › Clay_NQEs_HBond_Jumps_SI/silica-surface/QM/prod-2/init.25.pdb]

TITLE     Step:     2000000  Bead:      25 positions{angstrom}  cell{angstrom}
CRYST1   10.307   17.884   76.812  91.93 105.05  89.80 P 1           1
ATOM      1   Al   1     1     -22.550  11.906  42.606  0.00  0.00             0
ATOM      2   Al   1     1     -19.660  16.435  42.562  0.00  0.00             0
ATOM      3   Al   1     1     -19.829  10.561  42.268  0.00  0.00             0
ATOM      4   Al   1     1     -22.214  14.923  42.457  0.00  0.00             0
ATOM      5   Si   1     1     -17.930  10.555  39.705  0.00  0.00             0
ATOM      6   Si   1     1     -20.628  15.060  39.818  0.00  0.00             0
ATOM      7   Si   1     1     -20.449   9.049  39.749  0.00  0.00             0
ATOM      8   Si   1     1     -23.152  13.512  39.679  0.00  0.00             0
ATOM      9    O   1     1     -23.314  10.640  41.492  0.00  0.00             0
ATOM     10    O   1     1     -20.707  15.118  41.367  0.00  0.00             0
ATOM     11    O   1     1     -22.833  13.326  41.334  0.00  0.00             0
ATOM     12    O   1     1     -20.398   9.048  41.323  0.00  0.00             0
ATOM     13    O   1     1     -23.009  11.980  39.302  0.00  0.00             0
ATOM     14    O   1     1     -20.326   7.605  39.210  0.00  0.00             0
ATOM     15    O   1     1     -21.825   9.661  39.473  0.00  0.00             0
ATOM     16    O   1     1     -19.398  14.152  39.352  0.00  0.00             0
ATOM     17    O   1     1     -21.893  14.245  39.150  0.00  0.00             0
ATOM     18    O   1     1     -19.285   9.898  39.065  0.00  0.00             0
ATOM     19    O   1     1     -23.179  16.108  41.373  0.00  0.00             0
ATOM     20    O   1     1     -20.690  11.823  41.179  0.00  0.00             0
ATOM     21    O   1     1     -18.800   9.143  43.548  0.00  0.00             0
ATOM     22    O   1     1     -21.493  13.469  43.568  0.00  0.00             0
ATOM     23    O   1     1     -24.020  11.875  43.648  0.00  0.00             0
ATOM     24    O   1     1     -21.171  16.250  43.670  0.00  0.00             0
ATOM     25    O   1     1     -23.909  14.950  43.490  0.00  0.00             0
ATOM     26    O   1     1     -21.282  10.620  43.466  0.00  0.00             0
ATOM     27    H   1     1     -22.572   8.186  41.530  0.00  0.00             0
ATOM     28    H   1     1     -20.658  12.492  40.363  0.00  0.00             0
ATOM     29    H   1     1     -23.403   8.565  44.118  0.00  0.00             0
ATOM     30    H   1     1     -21.060  12.822  44.009  0.00  0.00             0
ATOM     31    H   1     1     -24.548  12.332  44.385  0.00  0.00             0
ATOM     32    H   1     1     -21.345   7.279  44.408  0.00  0.00             0
ATOM     33    H   1     1     -21.364   9.727  43.856  0.00  0.00             0
ATOM     34    H   1     1     -24.376  14.257  43.688  0.00  0.00             0
ATOM     35   Al   1     1     -22.709  14.586  49.909  0.00  0.00             0
ATOM     36   Al   1     1     -20.080  19.085  49.620  0.00  0.00             0
ATOM     37   Al   1     1     -20.062  12.933  49.826  0.00  0.00             0
ATOM     38   Al   1     1     -22.626  17.523  49.873  0.00  0.00             0
ATOM     39   Si   1     1     -18.151  13.242  47.093  0.00  0.00             0
ATOM     40   Si   1     1     -20.870  17.591  47.022  0.00  0.00             0
ATOM     41   Si   1     1     -20.735  11.756  47.054  0.00  0.00             0
ATOM     42   Si   1     1     -23.439  16.092  47.111  0.00  0.00             0
ATOM     43    O   1     1     -23.591  13.264  48.682  0.00  0.00             0
ATOM     44    O   1     1     -20.957  17.795  48.663  0.00  0.00             0
ATOM     45    O   1     1     -23.414  16.089  48.647  0.00  0.00             0
ATOM     46    O   1     1     -20.551  11.619  48.654  0.00  0.00             0
ATOM     47    O   1     1     -23.419  14.632  46.634  0.00  0.00             0
ATOM     48    O   1     1     -20.565  10.222  46.640  0.00  0.00             0
ATOM     49    O   1     1     -22.175  12.188  46.817  0.00  0.00             0
ATOM     50    O   1     1     -19.619  16.788  46.610  0.00  0.00             0
ATOM     51    O   1     1     -22.261  16.933  46.566  0.00  0.00             0
ATOM     52    O   1     1     -19.639  12.644  46.609  0.00  0.00             0
ATOM     53    O   1     1     -23.519  18.791  48.694  0.00  0.00             0
ATOM     54    O   1     1     -20.944  14.301  48.918  0.00  0.00             0
ATOM     55    O   1     1     -19.102  11.577  50.781  0.00  0.00             0
ATOM     56    O   1     1     -21.769  16.080  50.826  0.00  0.00             0
ATOM     57    O   1     1     -24.174  14.291  51.080  0.00  0.00             0
ATOM     58    O   1     1     -21.887  18.971  50.732  0.00  0.00             0
ATOM     59    O   1     1     -24.372  17.582  50.892  0.00  0.00             0
ATOM     60    O   1     1     -21.577  12.919  50.983  0.00  0.00             0
ATOM     61    H   1     1     -23.234  10.652  48.022  0.00  0.00             0
ATOM     62    H   1     1     -20.275  15.118  48.765  0.00  0.00             0
ATOM     63    H   1     1     -24.390  11.312  52.043  0.00  0.00             0
ATOM     64    H   1     1     -21.044  16.538  51.121  0.00  0.00             0
ATOM     65    H   1     1     -24.623  14.688  51.802  0.00  0.00             0
ATOM     66    H   1     1     -21.844  10.904  51.294  0.00  0.00             0
ATOM     67    H   1     1     -22.446  12.440  51.213  0.00  0.00             0
ATOM     68    H   1     1     -25.210  17.047  51.140  0.00  0.00             0
ATOM     69   Al   1     1     -22.195  20.877  42.380  0.00  0.00             0
ATOM     70   Al   1     1     -19.674  25.526  42.446  0.00  0.00             0
ATOM     71   Al   1     1     -19.624  19.500  42.424  0.00  0.00             0
ATOM     72   Al   1     1     -22.185  23.795  42.554  0.00  0.00             0
ATOM     73   Si   1     1     -17.886  19.498  39.549  0.00  0.00             0
ATOM     74   Si   1     1     -20.355  24.017  39.786  0.00  0.00             0
ATOM     75   Si   1     1     -20.410  17.940  39.634  0.00  0.00             0
ATOM     76   Si   1     1     -22.942  22.461  39.756  0.00  0.00             0
ATOM     77    O   1     1     -23.167  19.540  41.295  0.00  0.00             0
ATOM     78    O   1     1     -20.552  24.198  41.322  0.00  0.00             0
ATOM     79    O   1     1     -22.721  22.358  41.408  0.00  0.00             0
ATOM     80    O   1     1     -20.425  17.935  41.285  0.00  0.00             0
ATOM     81    O   1     1     -22.867  21.001  39.237  0.00  0.00             0
ATOM     82    O   1     1     -20.585  16.461  39.252  0.00  0.00             0
ATOM     83    O   1     1     -21.769  18.748  39.283  0.00  0.00             0
ATOM     84    O   1     1     -19.192  23.072  39.491  0.00  0.00             0
ATOM     85    O   1     1     -21.685  23.319  39.231  0.00  0.00             0
ATOM     86    O   1     1     -19.197  18.769  39.025  0.00  0.00             0
ATOM     87    O   1     1     -23.160  25.251  41.658  0.00  0.00             0
ATOM     88    O   1     1     -20.623  20.843  41.241  0.00  0.00             0
ATOM     89    O   1     1     -19.041  18.044  43.448  0.00  0.00             0
ATOM     90    O   1     1     -21.409  22.427  43.664  0.00  0.00             0
ATOM     91    O   1     1     -23.803  20.747  43.537  0.00  0.00             0
ATOM     92    O   1     1     -21.297  25.218  43.557  0.00  0.00             0
ATOM     93    O   1     1     -23.909  23.862  43.625  0.00  0.00             0
ATOM     94    O   1     1     -21.236  19.743  43.551  0.00  0.00             0
ATOM     95    H   1     1     -22.958  16.850  40.789  0.00  0.00             0
ATOM     96    H   1     1     -20.407  21.609  40.600  0.00  0.00             0
ATOM     97    H   1     1     -23.478  18.003  44.116  0.00  0.00             0
ATOM     98    H   1     1     -21.057  21.782  44.279  0.00  0.00             0
ATOM     99    H   1     1     -24.461  20.984  44.351  0.00  0.00             0
ATOM    100    H   1     1     -21.562  16.044  44.554  0.00  0.00             0
ATOM    101    H   1     1     -21.306  18.705  43.888  0.00  0.00             0
ATOM    102    H   1     1     -24.317  23.268  44.082  0.00  0.00             0
ATOM    103   Al   1     1     -22.573  23.594  49.781  0.00  0.00             0
ATOM    104   Al   1     1     -19.964  27.930  49.782  0.00  0.00             0
ATOM    105   Al   1     1     -20.044  21.948  49.711  0.00  0.00             0
ATOM    106   Al   1     1     -22.535  26.635  49.930  0.00  0.00             0
ATOM    107   Si   1     1     -18.115  21.969  46.853  0.00  0.00             0
ATOM    108   Si   1     1     -20.836  26.677  47.169  0.00  0.00             0
ATOM    109   Si   1     1     -20.663  20.583  46.890  0.00  0.00             0
ATOM    110   Si   1     1     -23.381  25.129  47.074  0.00  0.00             0
ATOM    111    O   1     1     -23.419  22.116  48.503  0.00  0.00             0
ATOM    112    O   1     1     -21.062  26.754  48.707  0.00  0.00             0
ATOM    113    O   1     1     -23.279  25.018  48.676  0.00  0.00             0
ATOM    114    O   1     1     -20.624  20.483  48.629  0.00  0.00             0
ATOM    115    O   1     1     -23.254  23.695  46.503  0.00  0.00             0
ATOM    116    O   1     1     -20.906  19.139  46.566  0.00  0.00             0
ATOM    117    O   1     1     -21.900  21.473  46.596  0.00  0.00             0
ATOM    118    O   1     1     -19.599  25.686  46.846  0.00  0.00             0
ATOM    119    O   1     1     -22.182  26.053  46.578  0.00  0.00             0
ATOM    120    O   1     1     -19.321  21.161  46.413  0.00  0.00             0
ATOM    121    O   1     1     -23.482  28.012  48.793  0.00  0.00             0
ATOM    122    O   1     1     -20.897  23.464  48.633  0.00  0.00             0
ATOM    123    O   1     1     -19.465  20.442  50.946  0.00  0.00             0
ATOM    124    O   1     1     -21.975  25.125  50.889  0.00  0.00             0
ATOM    125    O   1     1     -24.189  23.281  50.674  0.00  0.00             0
ATOM    126    O   1     1     -21.633  27.990  50.799  0.00  0.00             0
ATOM    127    O   1     1     -24.182  26.670  50.954  0.00  0.00             0
ATOM    128    O   1     1     -21.599  22.243  50.789  0.00  0.00             0
ATOM    129    H   1     1     -22.919  19.380  48.204  0.00  0.00             0
ATOM    130    H   1     1     -20.208  24.192  48.616  0.00  0.00             0
ATOM    131    H   1     1     -23.927  20.054  51.333  0.00  0.00             0
ATOM    132    H   1     1     -21.229  25.462  51.479  0.00  0.00             0
ATOM    133    H   1     1     -24.719  23.444  51.427  0.00  0.00             0
ATOM    134    H   1     1     -21.989  19.937  50.659  0.00  0.00             0
ATOM    135    H   1     1     -21.323  21.944  51.671  0.00  0.00             0
ATOM    136    H   1     1     -23.949  26.362  51.836  0.00  0.00             0
ATOM    137   Al   1     1     -17.100  11.951  42.350  0.00  0.00             0
ATOM    138   Al   1     1     -14.514  16.495  42.453  0.00  0.00             0
ATOM    139   Al   1     1     -14.773  10.344  42.571  0.00  0.00             0
ATOM    140   Al   1     1     -17.092  14.940  42.544  0.00  0.00             0
ATOM    141   Si   1     1     -12.731  10.572  39.800  0.00  0.00             0
ATOM    142   Si   1     1     -15.461  15.090  39.763  0.00  0.00             0
ATOM    143   Si   1     1     -15.301   9.012  39.818  0.00  0.00             0
ATOM    144   Si   1     1     -17.939  13.637  39.630  0.00  0.00             0
ATOM    145    O   1     1     -18.184  10.656  41.225  0.00  0.00             0
ATOM    146    O   1     1     -15.631  15.192  41.326  0.00  0.00             0
ATOM    147    O   1     1     -17.711  13.541  41.271  0.00  0.00             0
ATOM    148    O   1     1     -15.349   8.841  41.427  0.00  0.00             0
ATOM    149    O   1     1     -17.828  12.106  39.159  0.00  0.00             0
ATOM    150    O   1     1     -15.222   7.523  39.293  0.00  0.00             0
ATOM    151    O   1     1     -16.583   9.731  39.487  0.00  0.00             0
ATOM    152    O   1     1     -14.221  14.149  39.427  0.00  0.00             0
ATOM    153    O   1     1     -16.776  14.437  39.208  0.00  0.00             0
ATOM    154    O   1     1     -14.088   9.823  39.410  0.00  0.00             0
ATOM    155    O   1     1     -18.145  16.394  41.461  0.00  0.00             0
ATOM    156    O   1     1     -15.525  11.731  41.401  0.00  0.00             0
ATOM    157    O   1     1     -24.255   8.991  43.520  0.00  0.00             0
ATOM    158    O   1     1     -16.334  13.466  43.577  0.00  0.00             0
ATOM    159    O   1     1     -18.833  11.925  43.395  0.00  0.00             0
ATOM    160    O   1     1     -16.166  16.445  43.586  0.00  0.00             0
ATOM    161    O   1     1     -18.703  15.003  43.600  0.00  0.00             0
ATOM    162    O   1     1     -16.383  10.466  43.582  0.00  0.00             0
ATOM    163    H   1     1     -17.130   8.080  41.269  0.00  0.00             0
ATOM    164    H   1     1     -14.968  12.437  41.104  0.00  0.00             0
ATOM    165    H   1     1     -18.185   9.717  43.884  0.00  0.00             0
ATOM    166    H   1     1     -16.186  13.480  44.478  0.00  0.00             0
ATOM    167    H   1     1     -18.340  12.321  44.168  0.00  0.00             0
ATOM    168    H   1     1     -16.472   7.384  44.596  0.00  0.00             0
ATOM    169    H   1     1     -16.375   9.932  44.543  0.00  0.00             0
ATOM    170    H   1     1     -19.174  14.158  43.436  0.00  0.00             0
ATOM    171   Al   1     1     -17.448  14.593  49.901  0.00  0.00             0
ATOM    172   Al   1     1     -14.794  19.138  49.634  0.00  0.00             0
ATOM    173   Al   1     1     -14.838  13.063  49.974  0.00  0.00             0
ATOM    174   Al   1     1     -17.557  17.593  49.785  0.00  0.00             0
ATOM    175   Si   1     1     -13.116  13.197  47.154  0.00  0.00             0
ATOM    176   Si   1     1     -15.722  17.741  46.853  0.00  0.00             0
ATOM    177   Si   1     1     -15.602  11.595  47.128  0.00  0.00             0
ATOM    178   Si   1     1     -18.195  16.168  46.939  0.00  0.00             0
ATOM    179    O   1     1     -18.407  13.319  48.731  0.00  0.00             0
ATOM    180    O   1     1     -15.919  17.927  48.517  0.00  0.00             0
ATOM    181    O   1     1     -18.095  16.253  48.601  0.00  0.00             0
ATOM    182    O   1     1     -15.453  11.589  48.756  0.00  0.00             0
ATOM    183    O   1     1     -18.048  14.682  46.626  0.00  0.00             0
ATOM    184    O   1     1     -15.614  10.178  46.545  0.00  0.00             0
ATOM    185    O   1     1     -17.001  12.253  46.783  0.00  0.00             0
ATOM    186    O   1     1     -14.455  16.870  46.667  0.00  0.00             0
ATOM    187    O   1     1     -16.989  16.964  46.374  0.00  0.00             0
ATOM    188    O   1     1     -14.436  12.418  46.626  0.00  0.00             0
ATOM    189    O   1     1     -18.391  18.974  48.903  0.00  0.00             0
ATOM    190    O   1     1     -15.846  14.553  48.854  0.00  0.00             0
ATOM    191    O   1     1     -24.521  11.574  51.170  0.00  0.00             0
ATOM    192    O   1     1     -16.957  16.011  50.863  0.00  0.00             0
ATOM    193    O   1     1     -19.171  14.579  50.944  0.00  0.00             0
ATOM    194    O   1     1     -16.692  18.787  51.028  0.00  0.00             0
ATOM    195    O   1     1     -19.368  17.731  50.989  0.00  0.00             0
ATOM    196    O   1     1     -16.478  13.301  51.066  0.00  0.00             0
ATOM    197    H   1     1     -18.301  10.701  48.238  0.00  0.00             0
ATOM    198    H   1     1     -15.183  15.240  48.632  0.00  0.00             0
ATOM    199    H   1     1     -19.136  11.518  51.809  0.00  0.00             0
ATOM    200    H   1     1     -17.204  16.007  51.808  0.00  0.00             0
ATOM    201    H   1     1     -19.633  15.206  51.499  0.00  0.00             0
ATOM    202    H   1     1     -17.491  10.465  50.846  0.00  0.00             0
ATOM    203    H   1     1     -17.142  12.678  51.496  0.00  0.00             0
ATOM    204    H   1     1     -19.559  17.937  51.900  0.00  0.00             0
ATOM    205   Al   1     1     -17.021  20.910  42.484  0.00  0.00             0
ATOM    206   Al   1     1     -14.561  25.289  42.598  0.00  0.00             0
ATOM    207   Al   1     1     -14.426  19.465  42.279  0.00  0.00             0
ATOM    208   Al   1     1     -16.980  23.759  42.629  0.00  0.00             0
ATOM    209   Si   1     1     -12.680  19.460  39.577  0.00  0.00             0
ATOM    210   Si   1     1     -15.217  23.938  39.780  0.00  0.00             0
ATOM    211   Si   1     1     -15.320  18.003  39.607  0.00  0.00             0
ATOM    212   Si   1     1     -17.758  22.414  39.733  0.00  0.00             0
ATOM    213    O   1     1     -18.089  19.497  41.195  0.00  0.00             0
ATOM    214    O   1     1     -15.374  23.976  41.447  0.00  0.00             0
ATOM    215    O   1     1     -17.637  22.401  41.261  0.00  0.00             0
ATOM    216    O   1     1     -15.214  17.931  41.265  0.00  0.00             0
ATOM    217    O   1     1     -17.730  21.027  39.182  0.00  0.00             0
ATOM    218    O   1     1     -15.233  16.503  39.266  0.00  0.00             0
ATOM    219    O   1     1     -16.652  18.751  39.219  0.00  0.00             0
ATOM    220    O   1     1     -13.929  23.176  39.468  0.00  0.00             0
ATOM    221    O   1     1     -16.520  23.254  39.275  0.00  0.00             0
ATOM    222    O   1     1     -14.090  18.764  39.155  0.00  0.00             0
ATOM    223    O   1     1     -17.944  25.302  41.398  0.00  0.00             0
ATOM    224    O   1     1     -15.558  20.767  41.392  0.00  0.00             0
ATOM    225    O   1     1     -24.142  17.752  43.563  0.00  0.00             0
ATOM    226    O   1     1     -16.368  22.369  43.691  0.00  0.00             0
ATOM    227    O   1     1     -18.620  20.684  43.474  0.00  0.00             0
ATOM    228    O   1     1     -16.097  25.053  43.679  0.00  0.00             0
ATOM    229    O   1     1     -18.730  23.871  43.431  0.00  0.00             0
ATOM    230    O   1     1     -16.148  19.478  43.534  0.00  0.00             0
ATOM    231    H   1     1     -17.630  17.251  41.277  0.00  0.00             0
ATOM    232    H   1     1     -15.165  21.663  41.184  0.00  0.00             0
ATOM    233    H   1     1     -18.110  18.191  43.942  0.00  0.00             0
ATOM    234    H   1     1     -16.617  22.386  44.562  0.00  0.00             0
ATOM    235    H   1     1     -19.194  21.227  44.126  0.00  0.00             0
ATOM    236    H   1     1     -16.563  16.151  44.511  0.00  0.00             0
ATOM    237    H   1     1     -16.048  18.552  43.786  0.00  0.00             0
ATOM    238    H   1     1     -19.535  23.279  43.391  0.00  0.00             0
ATOM    239   Al   1     1     -17.385  23.240  49.750  0.00  0.00             0
ATOM    240   Al   1     1     -14.857  27.946  49.869  0.00  0.00             0
ATOM    241   Al   1     1     -14.719  21.896  49.710  0.00  0.00             0
ATOM    242   Al   1     1     -17.462  26.361  49.783  0.00  0.00             0
ATOM    243   Si   1     1     -12.959  22.144  46.920  0.00  0.00             0
ATOM    244   Si   1     1     -15.721  26.549  47.096  0.00  0.00             0
ATOM    245   Si   1     1     -15.427  20.640  46.770  0.00  0.00             0
ATOM    246   Si   1     1     -18.243  25.035  46.968  0.00  0.00             0
ATOM    247    O   1     1     -18.233  21.964  48.613  0.00  0.00             0
ATOM    248    O   1     1     -15.778  26.645  48.615  0.00  0.00             0
ATOM    249    O   1     1     -17.976  25.037  48.637  0.00  0.00             0
ATOM    250    O   1     1     -15.300  20.541  48.488  0.00  0.00             0
ATOM    251    O   1     1     -18.187  23.514  46.584  0.00  0.00             0
ATOM    252    O   1     1     -15.535  19.159  46.421  0.00  0.00             0
ATOM    253    O   1     1     -16.781  21.379  46.432  0.00  0.00             0
ATOM    254    O   1     1     -14.479  25.575  46.683  0.00  0.00             0
ATOM    255    O   1     1     -17.016  25.909  46.391  0.00  0.00             0
ATOM    256    O   1     1     -14.207  21.389  46.340  0.00  0.00             0
ATOM    257    O   1     1     -18.396  27.757  48.698  0.00  0.00             0
ATOM    258    O   1     1     -15.827  23.346  48.538  0.00  0.00             0
ATOM    259    O   1     1     -24.494  20.408  50.754  0.00  0.00             0
ATOM    260    O   1     1     -16.658  24.929  50.817  0.00  0.00             0
ATOM    261    O   1     1     -19.054  23.394  50.700  0.00  0.00             0
ATOM    262    O   1     1     -16.582  27.843  50.802  0.00  0.00             0
ATOM    263    O   1     1     -19.120  26.614  50.927  0.00  0.00             0
ATOM    264    O   1     1     -16.413  22.071  50.962  0.00  0.00             0
ATOM    265    H   1     1     -17.902  19.890  48.591  0.00  0.00             0
ATOM    266    H   1     1     -15.236  23.951  48.157  0.00  0.00             0
ATOM    267    H   1     1     -18.645  20.467  51.282  0.00  0.00             0
ATOM    268    H   1     1     -15.793  25.411  51.163  0.00  0.00             0
ATOM    269    H   1     1     -19.472  24.312  50.842  0.00  0.00             0
ATOM    270    H   1     1     -16.300  19.506  51.627  0.00  0.00             0
ATOM    271    H   1     1     -16.625  21.782  51.893  0.00  0.00             0
ATOM    272    H   1     1     -18.778  26.966  51.748  0.00  0.00             0
ATOM    273    O   1     1      -3.398   4.776  32.629  0.00  0.00             0
ATOM    274    H   1     1      -3.052   4.218  31.981  0.00  0.00             0
ATOM    275    H   1     1       7.294   4.085  33.406  0.00  0.00             0
ATOM    276    O   1     1      12.295 -25.274  14.943  0.00  0.00             0
ATOM    277    H   1     1      12.362 -25.849  15.794  0.00  0.00             0
ATOM    278    H   1     1      21.684 -24.930  14.677  0.00  0.00             0
ATOM    279    O   1     1      33.736   1.882  24.295  0.00  0.00             0
ATOM    280    H   1     1      24.354   2.201  24.068  0.00  0.00             0
ATOM    281    H   1     1      33.748   1.000  23.885  0.00  0.00             0
ATOM    282    O   1     1      25.021   8.581  18.808  0.00  0.00             0
ATOM    283    H   1     1      25.336   9.165  19.491  0.00  0.00             0
ATOM    284    H   1     1      36.103   8.285  18.298  0.00  0.00             0
ATOM    285    O   1     1     -16.198  -3.363  31.423  0.00  0.00             0
ATOM    286    H   1     1     -15.972  -3.588  32.343  0.00  0.00             0
ATOM    287    H   1     1      -6.747  -3.962  31.646  0.00  0.00             0
ATOM    288    O   1     1     -10.582 -24.306  23.755  0.00  0.00             0
ATOM    289    H   1     1      -9.976 -23.964  24.376  0.00  0.00             0
ATOM    290    H   1     1      -0.208 -23.755  23.053  0.00  0.00             0
ATOM    291    O   1     1      -4.468   8.611  23.544  0.00  0.00             0
ATOM    292    H   1     1      -5.342   8.734  23.463  0.00  0.00             0
ATOM    293    H   1     1      -4.473   7.599  23.450  0.00  0.00             0
ATOM    294    O   1     1      -4.762   3.258  37.265  0.00  0.00             0
ATOM    295    H   1     1      -5.497   2.652  37.060  0.00  0.00             0
ATOM    296    H   1     1      -4.054   2.843  36.877  0.00  0.00             0
ATOM    297    O   1     1       3.939   5.185  18.328  0.00  0.00             0
ATOM    298    H   1     1       4.660   5.643  17.954  0.00  0.00             0
ATOM    299    H   1     1       3.555   5.948  18.926  0.00  0.00             0
ATOM    300    O   1     1      25.567  16.528  20.945  0.00  0.00             0
ATOM    301    H   1     1      26.350  16.961  21.261  0.00  0.00             0
ATOM    302    H   1     1      24.980  16.877  21.782  0.00  0.00             0
ATOM    303    O   1     1       6.219  -3.535  20.117  0.00  0.00             0
ATOM    304    H   1     1       5.307  -3.973  19.971  0.00  0.00             0
ATOM    305    H   1     1       5.643  -2.915  20.743  0.00  0.00             0
ATOM    306    O   1     1     -13.991  25.048  31.318  0.00  0.00             0
ATOM    307    H   1     1     -14.440  24.968  30.356  0.00  0.00             0
ATOM    308    H   1     1     -13.958  24.162  31.690  0.00  0.00             0
ATOM    309    O   1     1       1.735 -14.497  20.666  0.00  0.00             0
ATOM    310    H   1     1       2.776 -14.674  20.611  0.00  0.00             0
ATOM    311    H   1     1       1.797 -13.587  21.127  0.00  0.00             0
ATOM    312    O   1     1      40.453  14.749  18.350  0.00  0.00             0
ATOM    313    H   1     1      40.023  13.983  18.771  0.00  0.00             0
ATOM    314    H   1     1      39.659  15.196  17.794  0.00  0.00             0
ATOM    315    O   1     1      21.564   5.271  36.068  0.00  0.00             0
ATOM    316    H   1     1      22.476   5.505  36.214  0.00  0.00             0
ATOM    317    H   1     1      21.275   6.116  35.670  0.00  0.00             0
ATOM    318    O   1     1      28.288  22.146  18.493  0.00  0.00             0
ATOM    319    H   1     1      28.161  21.382  19.009  0.00  0.00             0
ATOM    320    H   1     1      29.166  22.781  18.701  0.00  0.00             0
ATOM    321    O   1     1      29.515  16.598  35.689  0.00  0.00             0
ATOM    322    H   1     1      29.265  16.853  34.871  0.00  0.00             0
ATOM    323    H   1     1      30.315  15.859  35.618  0.00  0.00             0
ATOM    324    O   1     1      29.969  -6.586  14.845  0.00  0.00             0
ATOM    325    H   1     1      29.509  -7.214  14.075  0.00  0.00             0
ATOM    326    H   1     1      29.953  -5.572  14.893  0.00  0.00             0
ATOM    327    O   1     1       2.826  29.441  28.723  0.00  0.00             0
ATOM    328    H   1     1       2.023  29.784  28.179  0.00  0.00             0
ATOM    329    H   1     1      12.847  11.973  29.622  0.00  0.00             0
ATOM    330    O   1     1      -9.777  32.715  35.056  0.00  0.00             0
ATOM    331    H   1     1      -9.923  32.629  34.011  0.00  0.00             0
ATOM    332    H   1     1      -0.081  31.900  35.199  0.00  0.00             0
ATOM    333    O   1     1      12.511  21.764  29.036  0.00  0.00             0
ATOM    334    H   1     1       2.218  22.398  28.237  0.00  0.00             0
ATOM    335    H   1     1      12.049  21.122  28.752  0.00  0.00             0
ATOM    336    O   1     1      -2.048  12.587  19.322  0.00  0.00             0
ATOM    337    H   1     1      -2.932  12.909  19.567  0.00  0.00             0
ATOM    338    H   1     1       7.906  12.078  18.511  0.00  0.00             0
ATOM    339    O   1     1      14.399  35.482  31.572  0.00  0.00             0
ATOM    340    H   1     1       4.579  34.810  31.519  0.00  0.00             0
ATOM    341    H   1     1      13.684  35.645  31.048  0.00  0.00             0
ATOM    342    O   1     1      13.852  21.580  33.867  0.00  0.00             0
ATOM    343    H   1     1      14.389  21.013  33.374  0.00  0.00             0
ATOM    344    H   1     1      25.022  22.118  34.200  0.00  0.00             0
ATOM    345    O   1     1      39.338  -2.959  21.901  0.00  0.00             0
ATOM    346    H   1     1      38.741  -3.157  21.307  0.00  0.00             0
ATOM    347    H   1     1      39.195 -20.025  21.744  0.00  0.00             0
ATOM    348    O   1     1      33.021   8.505  16.906  0.00  0.00             0
ATOM    349    H   1     1      33.447   8.982  17.428  0.00  0.00             0
ATOM    350    H   1     1      33.651   8.179  16.194  0.00  0.00             0
ATOM    351    O   1     1       9.665   3.628  16.208  0.00  0.00             0
ATOM    352    H   1     1      10.443   3.278  16.671  0.00  0.00             0
ATOM    353    H   1     1       9.708   4.417  15.471  0.00  0.00             0
ATOM    354    O   1     1      -2.829  10.322  28.695  0.00  0.00             0
ATOM    355    H   1     1      -2.532  10.712  27.939  0.00  0.00             0
ATOM    356    H   1     1      -2.078   9.660  28.800  0.00  0.00             0
ATOM    357    O   1     1       1.566 -17.683  29.976  0.00  0.00             0
ATOM    358    H   1     1       1.317 -17.692  30.856  0.00  0.00             0
ATOM    359    H   1     1       0.693 -17.938  29.398  0.00  0.00             0
ATOM    360    O   1     1     -17.280   7.156  36.764  0.00  0.00             0
ATOM    361    H   1     1     -16.621   6.776  36.263  0.00  0.00             0
ATOM    362    H   1     1     -16.795   7.072  37.620  0.00  0.00             0
ATOM    363    O   1     1      47.940   5.860  21.220  0.00  0.00             0
ATOM    364    H   1     1      47.861   5.365  20.387  0.00  0.00             0
ATOM    365    H   1     1      48.680 -12.493  21.517  0.00  0.00             0
ATOM    366    O   1     1      15.043  17.717  36.310  0.00  0.00             0
ATOM    367    H   1     1      15.448  18.083  35.557  0.00  0.00             0
ATOM    368    H   1     1      14.465  18.360  36.778  0.00  0.00             0
ATOM    369    O   1     1       5.870   9.741  35.855  0.00  0.00             0
ATOM    370    H   1     1       6.477  10.518  36.037  0.00  0.00             0
ATOM    371    H   1     1       5.858   9.424  34.977  0.00  0.00             0
ATOM    372    O   1     1      18.678 -11.005  24.158  0.00  0.00             0
ATOM    373    H   1     1      18.331 -10.144  24.416  0.00  0.00             0
ATOM    374    H   1     1      18.066 -11.789  24.481  0.00  0.00             0
ATOM    375    O   1     1       2.948  13.395  35.910  0.00  0.00             0
ATOM    376    H   1     1       2.813  12.902  36.587  0.00  0.00             0
ATOM    377    H   1     1       2.282  13.945  35.756  0.00  0.00             0
ATOM    378    O   1     1       7.251 -10.131  36.865  0.00  0.00             0
ATOM    379    H   1     1       6.852 -10.458  37.665  0.00  0.00             0
ATOM    380    H   1     1       6.605  -9.566  36.502  0.00  0.00             0
ATOM    381    O   1     1     -10.393 -15.083  30.855  0.00  0.00             0
ATOM    382    H   1     1     -10.043 -14.757  31.714  0.00  0.00             0
ATOM    383    H   1     1       0.622 -15.440  30.417  0.00  0.00             0
ATOM    384    O   1     1       1.548   9.129  28.297  0.00  0.00             0
ATOM    385    H   1     1       0.724   9.404  27.977  0.00  0.00             0
ATOM    386    H   1     1      12.242   9.909  28.837  0.00  0.00             0
ATOM    387    O   1     1      17.038  15.155  36.081  0.00  0.00             0
ATOM    388    H   1     1       6.068  15.559  36.483  0.00  0.00             0
ATOM    389    H   1     1      17.826  15.712  35.842  0.00  0.00             0
ATOM    390    O   1     1      20.720   5.939  14.919  0.00  0.00             0
ATOM    391    H   1     1      21.679   5.626  15.023  0.00  0.00             0
ATOM    392    H   1     1      30.839   6.643  15.645  0.00  0.00             0
ATOM    393    O   1     1       0.151  10.525  32.038  0.00  0.00             0
ATOM    394    H   1     1       0.206  10.607  33.022  0.00  0.00             0
ATOM    395    H   1     1      10.065   9.668  31.902  0.00  0.00             0
ATOM    396    O   1     1      -3.165  -5.742  36.582  0.00  0.00             0
ATOM    397    H   1     1      -3.082  -5.915  37.390  0.00  0.00             0
ATOM    398    H   1     1       6.893  -4.837  36.675  0.00  0.00             0
ATOM    399    O   1     1      17.995 -24.844  17.078  0.00  0.00             0
ATOM    400    H   1     1      17.315 -24.992  16.376  0.00  0.00             0
ATOM    401    H   1     1      18.624 -24.626  16.382  0.00  0.00             0
ATOM    402    O   1     1      18.757  21.468  34.703  0.00  0.00             0
ATOM    403    H   1     1      18.742  20.888  35.500  0.00  0.00             0
ATOM    404    H   1     1      19.696  21.583  34.617  0.00  0.00             0
ATOM    405    O   1     1       2.143  12.681  31.471  0.00  0.00             0
ATOM    406    H   1     1       1.488  12.089  31.534  0.00  0.00             0
ATOM    407    H   1     1       2.758  11.858  31.553  0.00  0.00             0
ATOM    408    O   1     1      21.681  18.219  34.921  0.00  0.00             0
ATOM    409    H   1     1      22.394  17.519  34.710  0.00  0.00             0
ATOM    410    H   1     1      20.995  17.720  35.386  0.00  0.00             0
ATOM    411    O   1     1       5.418  40.952  35.389  0.00  0.00             0
ATOM    412    H   1     1       6.208  41.507  35.386  0.00  0.00             0
ATOM    413    H   1     1       5.530  40.222  36.103  0.00  0.00             0
ATOM    414    O   1     1      17.415  47.524  31.108  0.00  0.00             0
ATOM    415    H   1     1      17.549  47.288  30.221  0.00  0.00             0
ATOM    416    H   1     1      17.882  46.823  31.519  0.00  0.00             0
ATOM    417    O   1     1      10.730 -16.485  22.279  0.00  0.00             0
ATOM    418    H   1     1      10.402 -16.673  21.399  0.00  0.00             0
ATOM    419    H   1     1      11.309 -15.802  22.225  0.00  0.00             0
ATOM    420    O   1     1      31.264  -0.748  19.933  0.00  0.00             0
ATOM    421    H   1     1      31.975  -0.136  19.565  0.00  0.00             0
ATOM    422    H   1     1      31.082  -1.243  19.236  0.00  0.00             0
ATOM    423    O   1     1      13.828  -3.366  15.828  0.00  0.00             0
ATOM    424    H   1     1      14.183  -4.139  15.626  0.00  0.00             0
ATOM    425    H   1     1      13.340  -3.631  16.580  0.00  0.00             0
ATOM    426    O   1     1      30.835   2.724  25.087  0.00  0.00             0
ATOM    427    H   1     1      30.078   2.212  25.190  0.00  0.00             0
ATOM    428    H   1     1      31.478   1.987  24.917  0.00  0.00             0
ATOM    429    O   1     1       6.949  37.428  28.786  0.00  0.00             0
ATOM    430    H   1     1       7.132  36.610  29.368  0.00  0.00             0
ATOM    431    H   1     1       6.017  37.420  28.809  0.00  0.00             0
ATOM    432    O   1     1      -0.136   5.157  19.058  0.00  0.00             0
ATOM    433    H   1     1      -0.493   4.983  19.989  0.00  0.00             0
ATOM    434    H   1     1       0.228   4.424  18.558  0.00  0.00             0
ATOM    435    O   1     1     -22.011   1.237  17.868  0.00  0.00             0
ATOM    436    H   1     1     -21.946   2.010  17.313  0.00  0.00             0
ATOM    437    H   1     1     -11.189   0.604  17.380  0.00  0.00             0
ATOM    438    O   1     1      51.788  17.573  15.702  0.00  0.00             0
ATOM    439    H   1     1      51.189  17.302  14.931  0.00  0.00             0
ATOM    440    H   1     1      62.303  16.735  15.807  0.00  0.00             0
ATOM    441    O   1     1      31.737  10.151  34.701  0.00  0.00             0
ATOM    442    H   1     1      20.788   9.511  35.001  0.00  0.00             0
ATOM    443    H   1     1      32.348  10.183  35.376  0.00  0.00             0
ATOM    444    O   1     1      17.496 -34.052  19.892  0.00  0.00             0
ATOM    445    H   1     1      18.119 -34.230  19.256  0.00  0.00             0
ATOM    446    H   1     1      28.311 -33.358  20.435  0.00  0.00             0
ATOM    447    O   1     1      17.901  -0.825  30.155  0.00  0.00             0
ATOM    448    H   1     1       7.620  -0.957  31.057  0.00  0.00             0
ATOM    449    H   1     1      17.702  -1.693  29.612  0.00  0.00             0
ATOM    450    O   1     1      21.829   9.472  22.357  0.00  0.00             0
ATOM    451    H   1     1      22.127   8.971  23.042  0.00  0.00             0
ATOM    452    H   1     1      31.434   9.995  22.973  0.00  0.00             0
ATOM    453    O   1     1      19.500   5.236  21.648  0.00  0.00             0
ATOM    454    H   1     1      19.279   4.402  21.863  0.00  0.00             0
ATOM    455    H   1     1      19.476   5.867  22.436  0.00  0.00             0
ATOM    456    O   1     1      -3.084   4.659  25.310  0.00  0.00             0
ATOM    457    H   1     1      -3.474   4.734  26.282  0.00  0.00             0
ATOM    458    H   1     1      -4.025   5.029  25.013  0.00  0.00             0
ATOM    459    O   1     1      28.291 -15.822  26.025  0.00  0.00             0
ATOM    460    H   1     1      28.134 -14.851  25.830  0.00  0.00             0
ATOM    461    H   1     1      28.246 -15.853  26.991  0.00  0.00             0
ATOM    462    O   1     1     -11.183   7.554  35.059  0.00  0.00             0
ATOM    463    H   1     1     -11.503   7.024  34.391  0.00  0.00             0
ATOM    464    H   1     1     -11.847   7.536  35.810  0.00  0.00             0
ATOM    465    O   1     1      -8.650  -5.065  25.227  0.00  0.00             0
ATOM    466    H   1     1      -8.362  -4.328  24.688  0.00  0.00             0
ATOM    467    H   1     1      -8.902  -4.815  26.107  0.00  0.00             0
ATOM    468    O   1     1     -18.355   5.620  26.758  0.00  0.00             0
ATOM    469    H   1     1     -17.907   6.484  26.883  0.00  0.00             0
ATOM    470    H   1     1     -18.746   5.563  25.733  0.00  0.00             0
ATOM    471    O   1     1      17.721 -18.283  21.639  0.00  0.00             0
ATOM    472    H   1     1      17.899 -17.639  20.862  0.00  0.00             0
ATOM    473    H   1     1      17.838 -18.073  22.513  0.00  0.00             0
ATOM    474    O   1     1      26.112  -1.818  24.649  0.00  0.00             0
ATOM    475    H   1     1      25.544  -1.150  25.035  0.00  0.00             0
ATOM    476    H   1     1      25.794  -2.678  24.819  0.00  0.00             0
ATOM    477    O   1     1      23.053 -11.087  19.999  0.00  0.00             0
ATOM    478    H   1     1      23.721 -10.338  19.796  0.00  0.00             0
ATOM    479    H   1     1      22.152 -10.788  20.093  0.00  0.00             0
ATOM    480    O   1     1      -7.567   2.304  36.305  0.00  0.00             0
ATOM    481    H   1     1      -6.964   2.821  35.840  0.00  0.00             0
ATOM    482    H   1     1      -8.050   1.884  35.615  0.00  0.00             0
ATOM    483    O   1     1      15.463  10.487  21.023  0.00  0.00             0
ATOM    484    H   1     1      15.021  10.687  21.848  0.00  0.00             0
ATOM    485    H   1     1      16.394  10.343  21.395  0.00  0.00             0
ATOM    486    O   1     1      -6.597   8.114  27.312  0.00  0.00             0
ATOM    487    H   1     1      -5.854   8.825  27.370  0.00  0.00             0
ATOM    488    H   1     1      -7.347   8.392  27.914  0.00  0.00             0
ATOM    489    O   1     1       1.533  10.653  19.175  0.00  0.00             0
ATOM    490    H   1     1       2.045  10.364  19.885  0.00  0.00             0
ATOM    491    H   1     1      11.016  -7.840  19.343  0.00  0.00             0
ATOM    492    O   1     1      12.258 -45.579  24.640  0.00  0.00             0
ATOM    493    H   1     1      11.564 -45.276  25.273  0.00  0.00             0
ATOM    494    H   1     1      23.409 -45.806  25.086  0.00  0.00             0
ATOM    495    O   1     1     -30.981   0.540  32.425  0.00  0.00             0
ATOM    496    H   1     1     -42.008   1.168  32.172  0.00  0.00             0
ATOM    497    H   1     1     -30.967   0.823  33.350  0.00  0.00             0
ATOM    498    O   1     1       4.729 -11.382  29.202  0.00  0.00             0
ATOM    499    H   1     1       4.331 -11.555  29.828  0.00  0.00             0
ATOM    500    H   1     1      14.689 -10.758  28.728  0.00  0.00             0
ATOM    501    O   1     1       4.411  21.506  26.022  0.00  0.00             0
ATOM    502    H   1     1       3.725  22.219  25.950  0.00  0.00             0
ATOM    503    H   1     1      14.390  20.902  25.519  0.00  0.00             0
ATOM    504    O   1     1     -16.522   1.615  27.970  0.00  0.00             0
ATOM    505    H   1     1     -17.467   1.738  28.203  0.00  0.00             0
ATOM    506    H   1     1      -6.137   2.154  27.292  0.00  0.00             0
ATOM    507    O   1     1      25.719  10.698  27.234  0.00  0.00             0
ATOM    508    H   1     1      25.235  11.174  27.883  0.00  0.00             0
ATOM    509    H   1     1      26.591  -7.311  27.787  0.00  0.00             0
ATOM    510    O   1     1       5.473 -22.806  25.694  0.00  0.00             0
ATOM    511    H   1     1       6.245 -23.118  25.161  0.00  0.00             0
ATOM    512    H   1     1       5.335 -23.724  26.277  0.00  0.00             0
ATOM    513    O   1     1     -21.540  30.459  35.032  0.00  0.00             0
ATOM    514    H   1     1     -22.249  30.163  35.536  0.00  0.00             0
ATOM    515    H   1     1     -21.151  29.656  34.824  0.00  0.00             0
ATOM    516    O   1     1      18.510 -15.270  22.384  0.00  0.00             0
ATOM    517    H   1     1      18.871 -15.938  22.816  0.00  0.00             0
ATOM    518    H   1     1      17.543 -15.103  22.845  0.00  0.00             0
ATOM    519    O   1     1      49.692  31.455  24.281  0.00  0.00             0
ATOM    520    H   1     1      50.145  30.632  24.218  0.00  0.00             0
ATOM    521    H   1     1      49.643  31.746  23.384  0.00  0.00             0
ATOM    522    O   1     1      33.938  17.319  22.669  0.00  0.00             0
ATOM    523    H   1     1      33.552  16.536  23.150  0.00  0.00             0
ATOM    524    H   1     1      33.187  17.461  21.896  0.00  0.00             0
ATOM    525    O   1     1      66.157  30.195  14.272  0.00  0.00             0
ATOM    526    H   1     1      65.561  29.395  14.452  0.00  0.00             0
ATOM    527    H   1     1      66.868  11.840  14.313  0.00  0.00             0
ATOM    528    O   1     1      34.490  17.065  26.143  0.00  0.00             0
ATOM    529    H   1     1      33.542  16.700  26.484  0.00  0.00             0
ATOM    530    H   1     1      34.619  17.876  26.621  0.00  0.00             0
ATOM    531    O   1     1      22.881  -2.300  28.958  0.00  0.00             0
ATOM    532    H   1     1      23.096  -1.482  29.509  0.00  0.00             0
ATOM    533    H   1     1      23.805  -2.570  28.723  0.00  0.00             0
ATOM    534    O   1     1      14.370   7.726  15.103  0.00  0.00             0
ATOM    535    H   1     1      13.934   7.100  14.614  0.00  0.00             0
ATOM    536    H   1     1      15.196   7.181  15.305  0.00  0.00             0
ATOM    537    O   1     1      20.385  -9.249  26.226  0.00  0.00             0
ATOM    538    H   1     1      20.338 -10.132  26.622  0.00  0.00             0
ATOM    539    H   1     1      19.562  -9.054  25.753  0.00  0.00             0
ATOM    540    O   1     1      -2.791 -27.333  18.066  0.00  0.00             0
ATOM    541    H   1     1      -1.823 -27.673  18.182  0.00  0.00             0
ATOM    542    H   1     1      -2.658 -26.501  17.631  0.00  0.00             0
ATOM    543    O   1     1       0.770  13.460  27.662  0.00  0.00             0
ATOM    544    H   1     1       1.199  13.838  28.411  0.00  0.00             0
ATOM    545    H   1     1      10.118  13.654  27.796  0.00  0.00             0
ATOM    546    O   1     1      28.653  -0.999  32.957  0.00  0.00             0
ATOM    547    H   1     1      28.593  -2.030  32.746  0.00  0.00             0
ATOM    548    H   1     1      39.732  -0.636  32.794  0.00  0.00             0
ATOM    549    O   1     1      -7.555  23.268  15.529  0.00  0.00             0
ATOM    550    H   1     1     -17.613  22.838  16.334  0.00  0.00             0
ATOM    551    H   1     1      -6.851  22.724  15.063  0.00  0.00             0
ATOM    552    O   1     1      22.912  19.400  15.685  0.00  0.00             0
ATOM    553    H   1     1      22.015  19.076  15.687  0.00  0.00             0
ATOM    554    H   1     1      33.204  20.126  16.387  0.00  0.00             0
ATOM    555    O   1     1      42.795  15.333  23.767  0.00  0.00             0
ATOM    556    H   1     1      32.121  14.997  22.919  0.00  0.00             0
ATOM    557    H   1     1      42.061  15.734  24.250  0.00  0.00             0
ATOM    558    O   1     1       7.146   5.210  28.127  0.00  0.00             0
ATOM    559    H   1     1       6.325   5.336  28.477  0.00  0.00             0
ATOM    560    H   1     1      17.907   4.678  28.814  0.00  0.00             0
ATOM    561    O   1     1      -9.512  14.873  32.429  0.00  0.00             0
ATOM    562    H   1     1      -8.879  15.539  32.807  0.00  0.00             0
ATOM    563    H   1     1      -8.948  14.106  31.923  0.00  0.00             0
ATOM    564    O   1     1     -11.301 -17.972  28.331  0.00  0.00             0
ATOM    565    H   1     1     -11.483 -18.470  27.470  0.00  0.00             0
ATOM    566    H   1     1     -12.015 -18.352  28.764  0.00  0.00             0
ATOM    567    O   1     1      10.710  38.043  27.846  0.00  0.00             0
ATOM    568    H   1     1      10.305  37.366  28.199  0.00  0.00             0
ATOM    569    H   1     1      10.132  38.299  26.839  0.00  0.00             0
ATOM    570    O   1     1      24.347  -4.938  20.496  0.00  0.00             0
ATOM    571    H   1     1      24.737  -5.894  20.701  0.00  0.00             0
ATOM    572    H   1     1      24.042  -5.029  19.712  0.00  0.00             0
ATOM    573    O   1     1     -26.306  -6.459  32.353  0.00  0.00             0
ATOM    574    H   1     1     -26.278  -6.089  33.196  0.00  0.00             0
ATOM    575    H   1     1     -25.558  -6.144  31.883  0.00  0.00             0
ATOM    576    O   1     1      -0.834  33.987  25.524  0.00  0.00             0
ATOM    577    H   1     1      -1.250  33.236  25.450  0.00  0.00             0
ATOM    578    H   1     1      -1.339  34.731  25.215  0.00  0.00             0
ATOM    579    O   1     1      -3.449 -14.987  15.992  0.00  0.00             0
ATOM    580    H   1     1      -2.543 -14.644  15.688  0.00  0.00             0
ATOM    581    H   1     1      -3.799 -14.288  16.640  0.00  0.00             0
ATOM    582    O   1     1      10.795  -4.668  21.801  0.00  0.00             0
ATOM    583    H   1     1      11.367  -4.386  21.002  0.00  0.00             0
ATOM    584    H   1     1      10.103  -4.091  21.624  0.00  0.00             0
ATOM    585    O   1     1     -17.403 -17.640  19.199  0.00  0.00             0
ATOM    586    H   1     1     -17.371 -17.954  18.385  0.00  0.00             0
ATOM    587    H   1     1     -16.704 -18.300  19.644  0.00  0.00             0
ATOM    588    O   1     1      30.000  13.926  14.847  0.00  0.00             0
ATOM    589    H   1     1      29.238  14.311  15.400  0.00  0.00             0
ATOM    590    H   1     1      30.827  14.118  14.932  0.00  0.00             0
ATOM    591    O   1     1      42.849   3.472  17.868  0.00  0.00             0
ATOM    592    H   1     1      43.525   3.953  17.990  0.00  0.00             0
ATOM    593    H   1     1      42.817   2.946  18.611  0.00  0.00             0
ATOM    594    O   1     1      39.073  -9.709  14.862  0.00  0.00             0
ATOM    595    H   1     1      39.745 -10.125  14.383  0.00  0.00             0
ATOM    596    H   1     1      39.236  -9.926  15.771  0.00  0.00             0
ATOM    597    O   1     1     -15.425   5.735  23.500  0.00  0.00             0
ATOM    598    H   1     1     -16.326   5.567  23.103  0.00  0.00             0
ATOM    599    H   1     1      -4.461   5.874  22.641  0.00  0.00             0
ATOM    600    O   1     1      37.124   0.234  17.012  0.00  0.00             0
ATOM    601    H   1     1      36.232   0.081  17.022  0.00  0.00             0
ATOM    602    H   1     1      47.564   1.069  16.765  0.00  0.00             0
ATOM    603    O   1     1      -1.387  -9.520  30.623  0.00  0.00             0
ATOM    604    H   1     1     -11.409  -9.936  29.937  0.00  0.00             0
ATOM    605    H   1     1      -2.224 -10.023  30.877  0.00  0.00             0
ATOM    606    O   1     1      23.863  10.414  36.604  0.00  0.00             0
ATOM    607    H   1     1      24.764  10.841  36.695  0.00  0.00             0
ATOM    608    H   1     1      34.300   9.449  36.612  0.00  0.00             0
ATOM    609    O   1     1      48.512  -2.429  16.895  0.00  0.00             0
ATOM    610    H   1     1      37.542  -3.002  17.295  0.00  0.00             0
ATOM    611    H   1     1      48.235  -1.563  17.007  0.00  0.00             0
ATOM    612    O   1     1     -14.465  27.037  33.282  0.00  0.00             0
ATOM    613    H   1     1     -15.217  27.587  32.771  0.00  0.00             0
ATOM    614    H   1     1      -3.827  26.325  32.498  0.00  0.00             0
ATOM    615    O   1     1     -23.074 -25.541  20.851  0.00  0.00             0
ATOM    616    H   1     1     -23.626 -25.892  20.311  0.00  0.00             0
ATOM    617    H   1     1     -22.971 -24.694  20.367  0.00  0.00             0
ATOM    618    O   1     1      18.266   1.573  36.636  0.00  0.00             0
ATOM    619    H   1     1      19.113   2.028  36.930  0.00  0.00             0
ATOM    620    H   1     1      18.476   0.502  36.787  0.00  0.00             0
ATOM    621    O   1     1      -5.384  13.911  34.086  0.00  0.00             0
ATOM    622    H   1     1      -4.564  13.985  34.424  0.00  0.00             0
ATOM    623    H   1     1      -6.076  13.927  34.684  0.00  0.00             0
ATOM    624    O   1     1      28.365   3.759  30.256  0.00  0.00             0
ATOM    625    H   1     1      29.238   3.684  30.611  0.00  0.00             0
ATOM    626    H   1     1      28.178   2.835  29.820  0.00  0.00             0
ATOM    627    O   1     1      13.022  23.479  22.525  0.00  0.00             0
ATOM    628    H   1     1      12.760  24.056  21.959  0.00  0.00             0
ATOM    629    H   1     1      12.289  23.491  22.973  0.00  0.00             0
ATOM    630    O   1     1      17.052  -3.187  29.725  0.00  0.00             0
ATOM    631    H   1     1      16.380  -3.079  28.948  0.00  0.00             0
ATOM    632    H   1     1      16.469  -3.283  30.640  0.00  0.00             0
ATOM    633    O   1     1     -51.468  20.791  37.187  0.00  0.00             0
ATOM    634    H   1     1     -51.225  21.725  36.861  0.00  0.00             0
ATOM    635    H   1     1     -50.730  20.637  37.705  0.00  0.00             0
ATOM    636    O   1     1      11.969  -4.428  17.803  0.00  0.00             0
ATOM    637    H   1     1      12.058  -5.236  18.281  0.00  0.00             0
ATOM    638    H   1     1      11.139  -4.217  17.925  0.00  0.00             0
ATOM    639    O   1     1      -0.122 -27.353  20.113  0.00  0.00             0
ATOM    640    H   1     1      -0.880 -27.814  20.462  0.00  0.00             0
ATOM    641    H   1     1       0.223 -26.929  20.910  0.00  0.00             0
ATOM    642    O   1     1      -4.768   2.929  23.341  0.00  0.00             0
ATOM    643    H   1     1      -5.223   2.587  22.489  0.00  0.00             0
ATOM    644    H   1     1      -4.804   3.860  23.361  0.00  0.00             0
ATOM    645    O   1     1      -1.966  -4.877  28.116  0.00  0.00             0
ATOM    646    H   1     1      -2.564  -4.824  27.402  0.00  0.00             0
ATOM    647    H   1     1      -2.290  -4.474  28.766  0.00  0.00             0
ATOM    648    O   1     1      31.530 -11.867  32.263  0.00  0.00             0
ATOM    649    H   1     1      32.390 -11.797  31.688  0.00  0.00             0
ATOM    650    H   1     1      30.995 -11.067  31.742  0.00  0.00             0
ATOM    651    O   1     1       7.543  17.816  24.240  0.00  0.00             0
ATOM    652    H   1     1       7.308  18.557  24.872  0.00  0.00             0
ATOM    653    H   1     1      17.236  -0.897  24.479  0.00  0.00             0
ATOM    654    O   1     1      14.607 -14.700  14.697  0.00  0.00             0
ATOM    655    H   1     1      13.849 -15.388  14.841  0.00  0.00             0
ATOM    656    H   1     1      25.765 -15.046  14.900  0.00  0.00             0
ATOM    657    O   1     1      30.311 -11.366  27.883  0.00  0.00             0
ATOM    658    H   1     1      19.467 -12.184  27.924  0.00  0.00             0
ATOM    659    H   1     1      31.181 -11.716  27.819  0.00  0.00             0
ATOM    660    O   1     1       2.919  34.384  33.743  0.00  0.00             0
ATOM    661    H   1     1       3.453  34.888  32.984  0.00  0.00             0
ATOM    662    H   1     1      13.802  34.189  34.489  0.00  0.00             0
ATOM    663    O   1     1      20.445  25.049  17.326  0.00  0.00             0
ATOM    664    H   1     1      11.088  25.487  17.273  0.00  0.00             0
ATOM    665    H   1     1      20.673  24.198  17.814  0.00  0.00             0
ATOM    666    O   1     1      16.386   1.186  33.946  0.00  0.00             0
ATOM    667    H   1     1      16.783   0.548  33.400  0.00  0.00             0
ATOM    668    H   1     1      27.362   1.890  34.309  0.00  0.00             0
ATOM    669    O   1     1       7.764  50.026  32.970  0.00  0.00             0
ATOM    670    H   1     1       8.548  49.554  33.361  0.00  0.00             0
ATOM    671    H   1     1       7.683  31.489  32.235  0.00  0.00             0
ATOM    672    O   1     1      13.444  41.215  31.034  0.00  0.00             0
ATOM    673    H   1     1      12.989  40.591  30.568  0.00  0.00             0
ATOM    674    H   1     1      13.519  40.918  31.896  0.00  0.00             0
ATOM    675    O   1     1       4.508   2.216  20.576  0.00  0.00             0
ATOM    676    H   1     1       5.252   2.206  20.144  0.00  0.00             0
ATOM    677    H   1     1       3.934   1.499  20.105  0.00  0.00             0
ATOM    678    O   1     1       0.636   3.617  33.375  0.00  0.00             0
ATOM    679    H   1     1       1.102   3.513  34.196  0.00  0.00             0
ATOM    680    H   1     1       0.810   4.464  32.981  0.00  0.00             0
ATOM    681    O   1     1     -17.104  -6.717  23.054  0.00  0.00             0
ATOM    682    H   1     1     -18.101  -7.089  22.873  0.00  0.00             0
ATOM    683    H   1     1     -17.218  -6.054  23.696  0.00  0.00             0
ATOM    684    O   1     1      -2.380   9.786  24.816  0.00  0.00             0
ATOM    685    H   1     1      -2.070  10.323  24.149  0.00  0.00             0
ATOM    686    H   1     1      -3.332   9.718  24.598  0.00  0.00             0
ATOM    687    O   1     1      34.748  17.167  16.571  0.00  0.00             0
ATOM    688    H   1     1      34.528  17.754  16.000  0.00  0.00             0
ATOM    689    H   1     1      35.100  -1.472  16.292  0.00  0.00             0
ATOM    690    O   1     1      35.386 -20.870  27.754  0.00  0.00             0
ATOM    691    H   1     1      35.051 -20.271  26.955  0.00  0.00             0
ATOM    692    H   1     1      36.041 -21.577  27.302  0.00  0.00             0
ATOM    693    O   1     1     -35.122 -11.693  17.424  0.00  0.00             0
ATOM    694    H   1     1     -34.607 -12.405  17.687  0.00  0.00             0
ATOM    695    H   1     1     -34.611 -10.952  17.862  0.00  0.00             0
ATOM    696    O   1     1      16.389  10.106  15.369  0.00  0.00             0
ATOM    697    H   1     1      17.127   9.702  14.918  0.00  0.00             0
ATOM    698    H   1     1      15.587   9.605  15.097  0.00  0.00             0
ATOM    699    O   1     1      42.593  15.178  14.523  0.00  0.00             0
ATOM    700    H   1     1      43.042  14.719  15.246  0.00  0.00             0
ATOM    701    H   1     1      43.123  14.872  13.683  0.00  0.00             0
ATOM    702    O   1     1      31.503  23.395  24.456  0.00  0.00             0
ATOM    703    H   1     1      30.696  24.027  24.379  0.00  0.00             0
ATOM    704    H   1     1      31.093  22.543  24.477  0.00  0.00             0
ATOM    705   Al   1     1       8.072   7.220   8.782  0.00  0.00             0
ATOM    706   Al   1     1       5.658   2.976   8.415  0.00  0.00             0
ATOM    707   Al   1     1       5.563   8.829   8.644  0.00  0.00             0
ATOM    708   Al   1     1       8.259   4.375   8.445  0.00  0.00             0
ATOM    709   Si   1     1       3.814   8.604  11.453  0.00  0.00             0
ATOM    710   Si   1     1       6.397   4.197  11.276  0.00  0.00             0
ATOM    711   Si   1     1       6.521  10.033  11.424  0.00  0.00             0
ATOM    712   Si   1     1       9.004   5.672  11.435  0.00  0.00             0
ATOM    713    O   1     1       9.136   8.517   9.782  0.00  0.00             0
ATOM    714    O   1     1       6.495   4.119   9.584  0.00  0.00             0
ATOM    715    O   1     1       8.810   5.730   9.721  0.00  0.00             0
ATOM    716    O   1     1       6.263  10.176   9.852  0.00  0.00             0
ATOM    717    O   1     1       8.959   7.129  11.932  0.00  0.00             0
ATOM    718    O   1     1       6.337  11.525  11.903  0.00  0.00             0
ATOM    719    O   1     1       7.874   9.523  11.768  0.00  0.00             0
ATOM    720    O   1     1       5.165   5.005  11.572  0.00  0.00             0
ATOM    721    O   1     1       7.796   4.892  11.753  0.00  0.00             0
ATOM    722    O   1     1       5.265   9.177  11.983  0.00  0.00             0
ATOM    723    O   1     1       9.110   3.064   9.721  0.00  0.00             0
ATOM    724    O   1     1       6.638   7.348   9.943  0.00  0.00             0
ATOM    725    O   1     1       4.950  10.210   7.572  0.00  0.00             0
ATOM    726    O   1     1       7.593   5.834   7.565  0.00  0.00             0
ATOM    727    O   1     1       9.745   7.397   7.429  0.00  0.00             0
ATOM    728    O   1     1       7.271   2.879   7.610  0.00  0.00             0
ATOM    729    O   1     1       9.960   4.114   7.519  0.00  0.00             0
ATOM    730    O   1     1       7.228   8.644   7.749  0.00  0.00             0
ATOM    731    H   1     1       8.493  11.123  10.181  0.00  0.00             0
ATOM    732    H   1     1       5.870   7.431  10.771  0.00  0.00             0
ATOM    733    H   1     1       9.832  10.307   6.591  0.00  0.00             0
ATOM    734    H   1     1       7.014   5.701   6.811  0.00  0.00             0
ATOM    735    H   1     1       9.369   6.710   6.755  0.00  0.00             0
ATOM    736    H   1     1       7.717  11.550   6.706  0.00  0.00             0
ATOM    737    H   1     1       7.883   9.251   7.314  0.00  0.00             0
ATOM    738    H   1     1      10.443   4.041   6.536  0.00  0.00             0
ATOM    739   Al   1     1      13.718   1.166   1.371  0.00  0.00             0
ATOM    740   Al   1     1      11.114  -3.253   1.363  0.00  0.00             0
ATOM    741   Al   1     1      11.156   2.854   1.321  0.00  0.00             0
ATOM    742   Al   1     1      13.601  -1.634   1.506  0.00  0.00             0
ATOM    743   Si   1     1       9.378   2.728   4.086  0.00  0.00             0
ATOM    744   Si   1     1      11.893  -1.759   4.149  0.00  0.00             0
ATOM    745   Si   1     1      11.905   4.253   4.022  0.00  0.00             0
ATOM    746   Si   1     1      14.361  -0.318   4.107  0.00  0.00             0
ATOM    747    O   1     1      14.674   2.463   2.561  0.00  0.00             0
ATOM    748    O   1     1      12.033  -1.836   2.530  0.00  0.00             0
ATOM    749    O   1     1      14.283  -0.150   2.560  0.00  0.00             0
ATOM    750    O   1     1      11.674   4.339   2.470  0.00  0.00             0
ATOM    751    O   1     1      14.292   1.102   4.720  0.00  0.00             0
ATOM    752    O   1     1      11.851   5.788   4.453  0.00  0.00             0
ATOM    753    O   1     1      13.202   3.594   4.485  0.00  0.00             0
ATOM    754    O   1     1      10.667  -0.952   4.578  0.00  0.00             0
ATOM    755    O   1     1      13.217  -1.179   4.596  0.00  0.00             0
ATOM    756    O   1     1      10.670   3.481   4.642  0.00  0.00             0
ATOM    757    O   1     1      14.570  -2.970   2.354  0.00  0.00             0
ATOM    758    O   1     1      11.958   1.328   2.312  0.00  0.00             0
ATOM    759    O   1     1      10.430   4.282   0.190  0.00  0.00             0
ATOM    760    O   1     1      13.057  -0.270   0.312  0.00  0.00             0
ATOM    761    O   1     1      15.301   1.248   0.319  0.00  0.00             0
ATOM    762    O   1     1      12.669  -3.149   0.200  0.00  0.00             0
ATOM    763    O   1     1      15.403  -1.772   0.163  0.00  0.00             0
ATOM    764    O   1     1      12.678   2.576   0.215  0.00  0.00             0
ATOM    765    H   1     1      14.463   5.482   3.352  0.00  0.00             0
ATOM    766    H   1     1      11.431   0.601   2.630  0.00  0.00             0
ATOM    767    H   1     1      14.437   4.561   0.318  0.00  0.00             0
ATOM    768    H   1     1      12.777   0.056  -0.567  0.00  0.00             0
ATOM    769    H   1     1      15.747   0.216   0.214  0.00  0.00             0
ATOM    770    H   1     1      12.875   5.966  -0.866  0.00  0.00             0
ATOM    771    H   1     1      13.302   2.944  -0.453  0.00  0.00             0
ATOM    772    H   1     1      15.181  -1.965  -0.907  0.00  0.00             0
ATOM    773   Al   1     1       7.959  -1.647   8.735  0.00  0.00             0
ATOM    774   Al   1     1       5.508  -6.026   8.562  0.00  0.00             0
ATOM    775   Al   1     1       5.545   0.015   8.771  0.00  0.00             0
ATOM    776   Al   1     1       7.950  -4.742   8.706  0.00  0.00             0
ATOM    777   Si   1     1       3.812  -0.213  11.425  0.00  0.00             0
ATOM    778   Si   1     1       6.360  -4.796  11.537  0.00  0.00             0
ATOM    779   Si   1     1       6.312   1.216  11.406  0.00  0.00             0
ATOM    780   Si   1     1       8.818  -3.182  11.393  0.00  0.00             0
ATOM    781    O   1     1       8.933  -0.293   9.794  0.00  0.00             0
ATOM    782    O   1     1       6.469  -4.918   9.823  0.00  0.00             0
ATOM    783    O   1     1       8.630  -3.048   9.891  0.00  0.00             0
ATOM    784    O   1     1       6.275   1.260   9.822  0.00  0.00             0
ATOM    785    O   1     1       8.673  -1.716  11.902  0.00  0.00             0
ATOM    786    O   1     1       6.405   2.726  11.775  0.00  0.00             0
ATOM    787    O   1     1       7.692   0.577  11.774  0.00  0.00             0
ATOM    788    O   1     1       5.027  -3.964  11.779  0.00  0.00             0
ATOM    789    O   1     1       7.639  -4.109  11.927  0.00  0.00             0
ATOM    790    O   1     1       5.125   0.510  11.940  0.00  0.00             0
ATOM    791    O   1     1       9.009  -6.113   9.735  0.00  0.00             0
ATOM    792    O   1     1       6.340  -1.631   9.855  0.00  0.00             0
ATOM    793    O   1     1       4.839   1.373   7.696  0.00  0.00             0
ATOM    794    O   1     1       7.246  -3.165   7.548  0.00  0.00             0
ATOM    795    O   1     1       9.643  -1.584   7.677  0.00  0.00             0
ATOM    796    O   1     1       7.051  -6.113   7.572  0.00  0.00             0
ATOM    797    O   1     1       9.620  -4.902   7.624  0.00  0.00             0
ATOM    798    O   1     1       7.134  -0.385   7.671  0.00  0.00             0
ATOM    799    H   1     1       8.515   2.373  10.157  0.00  0.00             0
ATOM    800    H   1     1       5.643  -2.416   9.905  0.00  0.00             0
ATOM    801    H   1     1       9.989   1.356   6.451  0.00  0.00             0
ATOM    802    H   1     1       7.622  -3.204   6.675  0.00  0.00             0
ATOM    803    H   1     1      10.006  -2.450   7.232  0.00  0.00             0
ATOM    804    H   1     1       7.846   1.889   7.346  0.00  0.00             0
ATOM    805    H   1     1       7.459  -0.379   6.762  0.00  0.00             0
ATOM    806    H   1     1      10.349  -4.717   7.107  0.00  0.00             0
ATOM    807   Al   1     1      13.697  -7.540   1.088  0.00  0.00             0
ATOM    808   Al   1     1      11.124 -12.063   1.103  0.00  0.00             0
ATOM    809   Al   1     1      11.084  -6.211   1.149  0.00  0.00             0
ATOM    810   Al   1     1      13.879 -10.617   1.386  0.00  0.00             0
ATOM    811   Si   1     1       9.283  -6.183   4.076  0.00  0.00             0
ATOM    812   Si   1     1      11.881 -10.652   3.990  0.00  0.00             0
ATOM    813   Si   1     1      11.807  -4.686   4.090  0.00  0.00             0
ATOM    814   Si   1     1      14.467  -9.081   4.094  0.00  0.00             0
ATOM    815    O   1     1      14.542  -6.270   2.451  0.00  0.00             0
ATOM    816    O   1     1      12.054 -10.827   2.313  0.00  0.00             0
ATOM    817    O   1     1      14.403  -9.135   2.447  0.00  0.00             0
ATOM    818    O   1     1      11.642  -4.638   2.496  0.00  0.00             0
ATOM    819    O   1     1      14.496  -7.726   4.559  0.00  0.00             0
ATOM    820    O   1     1      11.789  -3.249   4.615  0.00  0.00             0
ATOM    821    O   1     1      13.116  -5.397   4.355  0.00  0.00             0
ATOM    822    O   1     1      10.651  -9.809   4.278  0.00  0.00             0
ATOM    823    O   1     1      13.224  -9.947   4.469  0.00  0.00             0
ATOM    824    O   1     1      10.485  -5.384   4.547  0.00  0.00             0
ATOM    825    O   1     1      14.614 -11.985   2.534  0.00  0.00             0
ATOM    826    O   1     1      12.134  -7.503   2.090  0.00  0.00             0
ATOM    827    O   1     1      10.400  -4.704   0.232  0.00  0.00             0
ATOM    828    O   1     1      13.206  -9.099   0.206  0.00  0.00             0
ATOM    829    O   1     1      15.345  -7.359   0.208  0.00  0.00             0
ATOM    830    O   1     1      12.641 -11.841   0.124  0.00  0.00             0
ATOM    831    O   1     1      15.377 -10.748   0.223  0.00  0.00             0
ATOM    832    O   1     1      12.837  -6.163  -0.035  0.00  0.00             0
ATOM    833    H   1     1      14.189  -3.900   2.616  0.00  0.00             0
ATOM    834    H   1     1      11.830  -8.046   2.826  0.00  0.00             0
ATOM    835    H   1     1      15.695  -4.848  -0.830  0.00  0.00             0
ATOM    836    H   1     1      12.535  -9.226  -0.513  0.00  0.00             0
ATOM    837    H   1     1      15.612  -8.162  -0.323  0.00  0.00             0
ATOM    838    H   1     1      13.131  -3.868  -0.303  0.00  0.00             0
ATOM    839    H   1     1      12.920  -5.774  -0.949  0.00  0.00             0
ATOM    840    H   1     1      15.931 -10.876  -0.646  0.00  0.00             0
ATOM    841   Al   1     1       3.086   7.203   8.685  0.00  0.00             0
ATOM    842   Al   1     1       0.399   2.926   8.777  0.00  0.00             0
ATOM    843   Al   1     1       0.370   8.659   8.523  0.00  0.00             0
ATOM    844   Al   1     1       2.913   4.307   8.674  0.00  0.00             0
ATOM    845   Si   1     1      -1.156   8.640  11.361  0.00  0.00             0
ATOM    846   Si   1     1       1.260   4.125  11.464  0.00  0.00             0
ATOM    847   Si   1     1       1.239  10.228  11.415  0.00  0.00             0
ATOM    848   Si   1     1       3.742   5.755  11.382  0.00  0.00             0
ATOM    849    O   1     1       4.009   8.533   9.826  0.00  0.00             0
ATOM    850    O   1     1       1.436   3.962   9.851  0.00  0.00             0
ATOM    851    O   1     1       3.537   5.929   9.787  0.00  0.00             0
ATOM    852    O   1     1       1.080  10.331   9.831  0.00  0.00             0
ATOM    853    O   1     1       3.612   7.194  11.912  0.00  0.00             0
ATOM    854    O   1     1       1.224  11.685  11.896  0.00  0.00             0
ATOM    855    O   1     1       2.630   9.484  11.675  0.00  0.00             0
ATOM    856    O   1     1       0.052   5.015  11.751  0.00  0.00             0
ATOM    857    O   1     1       2.603   4.783  11.975  0.00  0.00             0
ATOM    858    O   1     1       0.093   9.237  11.879  0.00  0.00             0
ATOM    859    O   1     1       3.957   3.071   9.599  0.00  0.00             0
ATOM    860    O   1     1       1.343   7.440   9.718  0.00  0.00             0
ATOM    861    O   1     1       9.921  10.132   7.571  0.00  0.00             0
ATOM    862    O   1     1       2.176   5.767   7.629  0.00  0.00             0
ATOM    863    O   1     1       4.569   7.485   7.497  0.00  0.00             0
ATOM    864    O   1     1       2.167   2.808   7.652  0.00  0.00             0
ATOM    865    O   1     1       4.649   4.279   7.457  0.00  0.00             0
ATOM    866    O   1     1       2.073   8.699   7.637  0.00  0.00             0
ATOM    867    H   1     1       3.276  11.069   9.961  0.00  0.00             0
ATOM    868    H   1     1       1.019   6.883  10.297  0.00  0.00             0
ATOM    869    H   1     1       5.352  10.326   6.661  0.00  0.00             0
ATOM    870    H   1     1       1.352   5.928   7.018  0.00  0.00             0
ATOM    871    H   1     1       5.020   7.142   6.711  0.00  0.00             0
ATOM    872    H   1     1       2.115  10.900   7.166  0.00  0.00             0
ATOM    873    H   1     1       2.889   9.266   7.527  0.00  0.00             0
ATOM    874    H   1     1       4.356   4.723   6.642  0.00  0.00             0
ATOM    875   Al   1     1       8.437   1.461   1.155  0.00  0.00             0
ATOM    876   Al   1     1       6.019  -3.097   1.188  0.00  0.00             0
ATOM    877   Al   1     1       5.924   2.711   1.249  0.00  0.00             0
ATOM    878   Al   1     1       8.436  -1.729   1.402  0.00  0.00             0
ATOM    879   Si   1     1       4.109   2.624   4.136  0.00  0.00             0
ATOM    880   Si   1     1       6.774  -1.688   4.164  0.00  0.00             0
ATOM    881   Si   1     1       6.709   4.176   4.299  0.00  0.00             0
ATOM    882   Si   1     1       9.247  -0.220   4.228  0.00  0.00             0
ATOM    883    O   1     1       9.440   2.679   2.552  0.00  0.00             0
ATOM    884    O   1     1       6.898  -1.688   2.438  0.00  0.00             0
ATOM    885    O   1     1       9.153  -0.310   2.562  0.00  0.00             0
ATOM    886    O   1     1       6.559   4.317   2.518  0.00  0.00             0
ATOM    887    O   1     1       9.314   1.246   4.678  0.00  0.00             0
ATOM    888    O   1     1       6.723   5.659   4.717  0.00  0.00             0
ATOM    889    O   1     1       8.072   3.531   4.376  0.00  0.00             0
ATOM    890    O   1     1       5.503  -0.945   4.416  0.00  0.00             0
ATOM    891    O   1     1       8.007  -0.988   4.762  0.00  0.00             0
ATOM    892    O   1     1       5.504   3.310   4.592  0.00  0.00             0
ATOM    893    O   1     1       9.224  -3.152   2.370  0.00  0.00             0
ATOM    894    O   1     1       6.917   1.500   2.326  0.00  0.00             0
ATOM    895    O   1     1      15.316   4.296   0.376  0.00  0.00             0
ATOM    896    O   1     1       7.838  -0.190   0.228  0.00  0.00             0
ATOM    897    O   1     1       9.969   1.521   0.222  0.00  0.00             0
ATOM    898    O   1     1       7.540  -2.989   0.079  0.00  0.00             0
ATOM    899    O   1     1      10.146  -1.921   0.262  0.00  0.00             0
ATOM    900    O   1     1       7.348   2.592   0.012  0.00  0.00             0
ATOM    901    H   1     1       9.253   5.132   3.076  0.00  0.00             0
ATOM    902    H   1     1       6.537   0.740   3.000  0.00  0.00             0
ATOM    903    H   1     1       9.797   3.991  -0.559  0.00  0.00             0
ATOM    904    H   1     1       7.508  -0.496  -0.599  0.00  0.00             0
ATOM    905    H   1     1      10.475   1.110  -0.586  0.00  0.00             0
ATOM    906    H   1     1       8.112   5.145  -0.024  0.00  0.00             0
ATOM    907    H   1     1       7.124   2.990  -0.760  0.00  0.00             0
ATOM    908    H   1     1      10.780  -1.103   0.395  0.00  0.00             0
ATOM    909   Al   1     1       3.026  -1.591   8.636  0.00  0.00             0
ATOM    910   Al   1     1       0.211  -6.301   8.548  0.00  0.00             0
ATOM    911   Al   1     1       0.403  -0.152   8.639  0.00  0.00             0
ATOM    912   Al   1     1       2.783  -4.718   8.533  0.00  0.00             0
ATOM    913   Si   1     1      -1.485  -0.230  11.436  0.00  0.00             0
ATOM    914   Si   1     1       1.168  -4.722  11.411  0.00  0.00             0
ATOM    915   Si   1     1       1.166   1.207  11.567  0.00  0.00             0
ATOM    916   Si   1     1       3.797  -3.107  11.437  0.00  0.00             0
ATOM    917    O   1     1       3.977  -0.418   9.808  0.00  0.00             0
ATOM    918    O   1     1       1.436  -4.837   9.838  0.00  0.00             0
ATOM    919    O   1     1       3.688  -3.009   9.792  0.00  0.00             0
ATOM    920    O   1     1       0.959   1.285   9.762  0.00  0.00             0
ATOM    921    O   1     1       3.784  -1.662  11.996  0.00  0.00             0
ATOM    922    O   1     1       1.126   2.649  11.964  0.00  0.00             0
ATOM    923    O   1     1       2.512   0.522  11.707  0.00  0.00             0
ATOM    924    O   1     1      -0.096  -3.850  11.669  0.00  0.00             0
ATOM    925    O   1     1       2.465  -3.940  11.930  0.00  0.00             0
ATOM    926    O   1     1      -0.071   0.272  12.014  0.00  0.00             0
ATOM    927    O   1     1       3.809  -6.137   9.563  0.00  0.00             0
ATOM    928    O   1     1       1.345  -1.562   9.611  0.00  0.00             0
ATOM    929    O   1     1       9.982   1.098   7.444  0.00  0.00             0
ATOM    930    O   1     1       2.134  -3.246   7.629  0.00  0.00             0
ATOM    931    O   1     1       4.537  -1.561   7.451  0.00  0.00             0
ATOM    932    O   1     1       1.679  -6.041   7.476  0.00  0.00             0
ATOM    933    O   1     1       4.495  -4.704   7.517  0.00  0.00             0
ATOM    934    O   1     1       2.081  -0.202   7.479  0.00  0.00             0
ATOM    935    H   1     1       3.503   2.197  10.109  0.00  0.00             0
ATOM    936    H   1     1       1.264  -2.339  10.064  0.00  0.00             0
ATOM    937    H   1     1       4.604   1.154   6.905  0.00  0.00             0
ATOM    938    H   1     1       2.093  -2.971   6.698  0.00  0.00             0
ATOM    939    H   1     1       5.407  -1.961   7.015  0.00  0.00             0
ATOM    940    H   1     1       2.608   2.031   7.861  0.00  0.00             0
ATOM    941    H   1     1       2.434   0.276   6.668  0.00  0.00             0
ATOM    942    H   1     1       4.985  -3.705   7.493  0.00  0.00             0
ATOM    943   Al   1     1       8.463  -7.608   1.163  0.00  0.00             0
ATOM    944   Al   1     1       5.953 -12.193   1.478  0.00  0.00             0
ATOM    945   Al   1     1       5.966  -6.009   1.334  0.00  0.00             0
ATOM    946   Al   1     1       8.549 -10.705   1.254  0.00  0.00             0
ATOM    947   Si   1     1       4.095  -6.164   4.042  0.00  0.00             0
ATOM    948   Si   1     1       6.792 -10.780   4.220  0.00  0.00             0
ATOM    949   Si   1     1       6.545  -4.627   4.017  0.00  0.00             0
ATOM    950   Si   1     1       9.267  -9.155   3.973  0.00  0.00             0
ATOM    951    O   1     1       9.434  -6.367   2.373  0.00  0.00             0
ATOM    952    O   1     1       6.917 -10.864   2.565  0.00  0.00             0
ATOM    953    O   1     1       9.065  -8.997   2.441  0.00  0.00             0
ATOM    954    O   1     1       6.515  -4.504   2.396  0.00  0.00             0
ATOM    955    O   1     1       9.257  -7.636   4.517  0.00  0.00             0
ATOM    956    O   1     1       6.658  -3.143   4.569  0.00  0.00             0
ATOM    957    O   1     1       7.927  -5.369   4.281  0.00  0.00             0
ATOM    958    O   1     1       5.473 -10.017   4.511  0.00  0.00             0
ATOM    959    O   1     1       8.072  -9.919   4.517  0.00  0.00             0
ATOM    960    O   1     1       5.374  -5.404   4.480  0.00  0.00             0
ATOM    961    O   1     1       9.449 -12.072   2.418  0.00  0.00             0
ATOM    962    O   1     1       6.805  -7.545   2.401  0.00  0.00             0
ATOM    963    O   1     1      15.539  -4.604   0.174  0.00  0.00             0
ATOM    964    O   1     1       7.812  -8.991   0.200  0.00  0.00             0
ATOM    965    O   1     1      10.020  -7.337   0.126  0.00  0.00             0
ATOM    966    O   1     1       7.563 -11.995   0.371  0.00  0.00             0
ATOM    967    O   1     1      10.169 -10.628   0.366  0.00  0.00             0
ATOM    968    O   1     1       7.612  -6.101   0.384  0.00  0.00             0
ATOM    969    H   1     1       8.695  -3.801   2.599  0.00  0.00             0
ATOM    970    H   1     1       6.602  -8.332   2.669  0.00  0.00             0
ATOM    971    H   1     1       9.827  -5.066  -0.629  0.00  0.00             0
ATOM    972    H   1     1       7.331  -9.405  -0.340  0.00  0.00             0
ATOM    973    H   1     1      10.029  -7.661  -0.827  0.00  0.00             0
ATOM    974    H   1     1       8.175  -2.752  -0.767  0.00  0.00             0
ATOM    975    H   1     1       7.896  -5.345  -0.077  0.00  0.00             0
ATOM    976    H   1     1      10.643  -9.777   0.658  0.00  0.00             0
END
