# Supplementary material for: Competing Nuclear Quantum Effects and Hydrogen-Bond Jumps in Hydrated Kaolinite
Source: J Phys Chem Lett. 2023 Feb 6;14(6):1542–7. doi: 10.1021/acs.jpclett.2c03896 (PMC9940297; doi:10.1021/acs.jpclett.2c03896)
Supplement: Supplementary file 1 — jz2c03896_si_001.zip [file jz2c03896_si_001.zip › Clay_NQEs_HBond_Jumps_SI/silica-surface/QM/prod-2/init.23.pdb]

TITLE     Step:     2000000  Bead:      23 positions{angstrom}  cell{angstrom}
CRYST1   10.307   17.884   76.812  91.93 105.05  89.80 P 1           1
ATOM      1   Al   1     1     -22.571  11.906  42.602  0.00  0.00             0
ATOM      2   Al   1     1     -19.664  16.432  42.543  0.00  0.00             0
ATOM      3   Al   1     1     -19.835  10.578  42.292  0.00  0.00             0
ATOM      4   Al   1     1     -22.184  14.942  42.454  0.00  0.00             0
ATOM      5   Si   1     1     -17.932  10.540  39.705  0.00  0.00             0
ATOM      6   Si   1     1     -20.622  15.079  39.804  0.00  0.00             0
ATOM      7   Si   1     1     -20.461   9.041  39.731  0.00  0.00             0
ATOM      8   Si   1     1     -23.154  13.492  39.689  0.00  0.00             0
ATOM      9    O   1     1     -23.315  10.638  41.494  0.00  0.00             0
ATOM     10    O   1     1     -20.669  15.142  41.393  0.00  0.00             0
ATOM     11    O   1     1     -22.847  13.293  41.338  0.00  0.00             0
ATOM     12    O   1     1     -20.389   9.033  41.350  0.00  0.00             0
ATOM     13    O   1     1     -23.011  11.952  39.311  0.00  0.00             0
ATOM     14    O   1     1     -20.311   7.620  39.228  0.00  0.00             0
ATOM     15    O   1     1     -21.852   9.619  39.482  0.00  0.00             0
ATOM     16    O   1     1     -19.438  14.081  39.405  0.00  0.00             0
ATOM     17    O   1     1     -21.896  14.268  39.165  0.00  0.00             0
ATOM     18    O   1     1     -19.302   9.926  39.117  0.00  0.00             0
ATOM     19    O   1     1     -23.232  16.093  41.381  0.00  0.00             0
ATOM     20    O   1     1     -20.714  11.839  41.151  0.00  0.00             0
ATOM     21    O   1     1     -18.817   9.142  43.586  0.00  0.00             0
ATOM     22    O   1     1     -21.549  13.453  43.613  0.00  0.00             0
ATOM     23    O   1     1     -23.999  11.889  43.668  0.00  0.00             0
ATOM     24    O   1     1     -21.141  16.240  43.699  0.00  0.00             0
ATOM     25    O   1     1     -23.945  14.961  43.501  0.00  0.00             0
ATOM     26    O   1     1     -21.279  10.633  43.471  0.00  0.00             0
ATOM     27    H   1     1     -22.559   8.012  41.533  0.00  0.00             0
ATOM     28    H   1     1     -20.569  12.569  40.347  0.00  0.00             0
ATOM     29    H   1     1     -23.416   8.515  43.883  0.00  0.00             0
ATOM     30    H   1     1     -20.931  12.697  44.066  0.00  0.00             0
ATOM     31    H   1     1     -24.540  12.473  44.180  0.00  0.00             0
ATOM     32    H   1     1     -21.198   7.255  44.437  0.00  0.00             0
ATOM     33    H   1     1     -21.490   9.773  43.913  0.00  0.00             0
ATOM     34    H   1     1     -24.415  14.294  43.803  0.00  0.00             0
ATOM     35   Al   1     1     -22.712  14.577  49.899  0.00  0.00             0
ATOM     36   Al   1     1     -20.102  19.078  49.625  0.00  0.00             0
ATOM     37   Al   1     1     -20.105  12.926  49.854  0.00  0.00             0
ATOM     38   Al   1     1     -22.658  17.505  49.872  0.00  0.00             0
ATOM     39   Si   1     1     -18.177  13.248  47.084  0.00  0.00             0
ATOM     40   Si   1     1     -20.869  17.618  46.997  0.00  0.00             0
ATOM     41   Si   1     1     -20.748  11.734  47.030  0.00  0.00             0
ATOM     42   Si   1     1     -23.419  16.079  47.121  0.00  0.00             0
ATOM     43    O   1     1     -23.578  13.224  48.649  0.00  0.00             0
ATOM     44    O   1     1     -20.971  17.785  48.663  0.00  0.00             0
ATOM     45    O   1     1     -23.403  16.105  48.667  0.00  0.00             0
ATOM     46    O   1     1     -20.557  11.604  48.633  0.00  0.00             0
ATOM     47    O   1     1     -23.435  14.627  46.667  0.00  0.00             0
ATOM     48    O   1     1     -20.553  10.234  46.651  0.00  0.00             0
ATOM     49    O   1     1     -22.192  12.211  46.850  0.00  0.00             0
ATOM     50    O   1     1     -19.611  16.753  46.625  0.00  0.00             0
ATOM     51    O   1     1     -22.251  16.937  46.593  0.00  0.00             0
ATOM     52    O   1     1     -19.621  12.662  46.559  0.00  0.00             0
ATOM     53    O   1     1     -23.548  18.793  48.680  0.00  0.00             0
ATOM     54    O   1     1     -20.986  14.366  48.915  0.00  0.00             0
ATOM     55    O   1     1     -19.110  11.566  50.850  0.00  0.00             0
ATOM     56    O   1     1     -21.780  16.064  50.824  0.00  0.00             0
ATOM     57    O   1     1     -24.178  14.267  51.087  0.00  0.00             0
ATOM     58    O   1     1     -21.867  18.977  50.704  0.00  0.00             0
ATOM     59    O   1     1     -24.361  17.600  50.882  0.00  0.00             0
ATOM     60    O   1     1     -21.538  12.938  50.995  0.00  0.00             0
ATOM     61    H   1     1     -23.396  10.414  47.902  0.00  0.00             0
ATOM     62    H   1     1     -20.406  15.051  48.665  0.00  0.00             0
ATOM     63    H   1     1     -24.434  11.281  52.037  0.00  0.00             0
ATOM     64    H   1     1     -21.113  16.559  51.176  0.00  0.00             0
ATOM     65    H   1     1     -24.631  14.739  51.867  0.00  0.00             0
ATOM     66    H   1     1     -21.937  10.940  51.145  0.00  0.00             0
ATOM     67    H   1     1     -22.432  12.539  51.219  0.00  0.00             0
ATOM     68    H   1     1     -25.008  17.133  51.179  0.00  0.00             0
ATOM     69   Al   1     1     -22.226  20.861  42.361  0.00  0.00             0
ATOM     70   Al   1     1     -19.713  25.499  42.455  0.00  0.00             0
ATOM     71   Al   1     1     -19.625  19.530  42.445  0.00  0.00             0
ATOM     72   Al   1     1     -22.199  23.798  42.584  0.00  0.00             0
ATOM     73   Si   1     1     -17.876  19.499  39.549  0.00  0.00             0
ATOM     74   Si   1     1     -20.333  24.046  39.782  0.00  0.00             0
ATOM     75   Si   1     1     -20.450  17.956  39.631  0.00  0.00             0
ATOM     76   Si   1     1     -22.937  22.458  39.743  0.00  0.00             0
ATOM     77    O   1     1     -23.158  19.555  41.310  0.00  0.00             0
ATOM     78    O   1     1     -20.559  24.171  41.310  0.00  0.00             0
ATOM     79    O   1     1     -22.704  22.361  41.409  0.00  0.00             0
ATOM     80    O   1     1     -20.378  17.930  41.346  0.00  0.00             0
ATOM     81    O   1     1     -22.883  21.006  39.215  0.00  0.00             0
ATOM     82    O   1     1     -20.587  16.431  39.275  0.00  0.00             0
ATOM     83    O   1     1     -21.778  18.659  39.280  0.00  0.00             0
ATOM     84    O   1     1     -19.166  23.076  39.477  0.00  0.00             0
ATOM     85    O   1     1     -21.684  23.382  39.213  0.00  0.00             0
ATOM     86    O   1     1     -19.232  18.771  39.076  0.00  0.00             0
ATOM     87    O   1     1     -23.189  25.276  41.671  0.00  0.00             0
ATOM     88    O   1     1     -20.628  20.839  41.227  0.00  0.00             0
ATOM     89    O   1     1     -19.084  18.076  43.452  0.00  0.00             0
ATOM     90    O   1     1     -21.376  22.447  43.642  0.00  0.00             0
ATOM     91    O   1     1     -23.840  20.731  43.560  0.00  0.00             0
ATOM     92    O   1     1     -21.289  25.221  43.567  0.00  0.00             0
ATOM     93    O   1     1     -23.920  23.916  43.640  0.00  0.00             0
ATOM     94    O   1     1     -21.272  19.738  43.558  0.00  0.00             0
ATOM     95    H   1     1     -22.883  16.767  40.841  0.00  0.00             0
ATOM     96    H   1     1     -20.310  21.611  40.768  0.00  0.00             0
ATOM     97    H   1     1     -23.339  18.018  44.150  0.00  0.00             0
ATOM     98    H   1     1     -21.080  21.785  44.316  0.00  0.00             0
ATOM     99    H   1     1     -24.308  21.056  44.318  0.00  0.00             0
ATOM    100    H   1     1     -21.570  15.988  44.538  0.00  0.00             0
ATOM    101    H   1     1     -21.347  18.822  43.913  0.00  0.00             0
ATOM    102    H   1     1     -24.382  23.135  44.155  0.00  0.00             0
ATOM    103   Al   1     1     -22.543  23.600  49.784  0.00  0.00             0
ATOM    104   Al   1     1     -19.968  27.943  49.801  0.00  0.00             0
ATOM    105   Al   1     1     -20.069  21.950  49.731  0.00  0.00             0
ATOM    106   Al   1     1     -22.537  26.626  49.899  0.00  0.00             0
ATOM    107   Si   1     1     -18.069  21.977  46.851  0.00  0.00             0
ATOM    108   Si   1     1     -20.853  26.679  47.170  0.00  0.00             0
ATOM    109   Si   1     1     -20.677  20.588  46.897  0.00  0.00             0
ATOM    110   Si   1     1     -23.400  25.108  47.034  0.00  0.00             0
ATOM    111    O   1     1     -23.467  22.104  48.552  0.00  0.00             0
ATOM    112    O   1     1     -21.047  26.766  48.710  0.00  0.00             0
ATOM    113    O   1     1     -23.207  25.034  48.658  0.00  0.00             0
ATOM    114    O   1     1     -20.635  20.510  48.660  0.00  0.00             0
ATOM    115    O   1     1     -23.221  23.727  46.508  0.00  0.00             0
ATOM    116    O   1     1     -20.878  19.112  46.593  0.00  0.00             0
ATOM    117    O   1     1     -21.890  21.456  46.624  0.00  0.00             0
ATOM    118    O   1     1     -19.622  25.689  46.847  0.00  0.00             0
ATOM    119    O   1     1     -22.176  26.073  46.617  0.00  0.00             0
ATOM    120    O   1     1     -19.276  21.176  46.444  0.00  0.00             0
ATOM    121    O   1     1     -23.481  27.973  48.813  0.00  0.00             0
ATOM    122    O   1     1     -20.900  23.494  48.659  0.00  0.00             0
ATOM    123    O   1     1     -19.472  20.399  50.922  0.00  0.00             0
ATOM    124    O   1     1     -21.947  25.175  50.883  0.00  0.00             0
ATOM    125    O   1     1     -24.183  23.257  50.689  0.00  0.00             0
ATOM    126    O   1     1     -21.678  27.980  50.805  0.00  0.00             0
ATOM    127    O   1     1     -24.170  26.685  50.955  0.00  0.00             0
ATOM    128    O   1     1     -21.598  22.252  50.799  0.00  0.00             0
ATOM    129    H   1     1     -23.078  19.577  48.220  0.00  0.00             0
ATOM    130    H   1     1     -20.192  24.300  48.667  0.00  0.00             0
ATOM    131    H   1     1     -23.803  20.017  51.403  0.00  0.00             0
ATOM    132    H   1     1     -21.197  25.430  51.466  0.00  0.00             0
ATOM    133    H   1     1     -24.626  23.475  51.508  0.00  0.00             0
ATOM    134    H   1     1     -22.016  19.993  50.522  0.00  0.00             0
ATOM    135    H   1     1     -21.333  22.073  51.632  0.00  0.00             0
ATOM    136    H   1     1     -24.034  26.189  51.885  0.00  0.00             0
ATOM    137   Al   1     1     -17.102  11.917  42.370  0.00  0.00             0
ATOM    138   Al   1     1     -14.494  16.476  42.457  0.00  0.00             0
ATOM    139   Al   1     1     -14.768  10.317  42.593  0.00  0.00             0
ATOM    140   Al   1     1     -17.110  14.953  42.546  0.00  0.00             0
ATOM    141   Si   1     1     -12.715  10.559  39.782  0.00  0.00             0
ATOM    142   Si   1     1     -15.461  15.109  39.759  0.00  0.00             0
ATOM    143   Si   1     1     -15.306   9.000  39.821  0.00  0.00             0
ATOM    144   Si   1     1     -17.941  13.636  39.633  0.00  0.00             0
ATOM    145    O   1     1     -18.195  10.708  41.219  0.00  0.00             0
ATOM    146    O   1     1     -15.601  15.192  41.333  0.00  0.00             0
ATOM    147    O   1     1     -17.691  13.554  41.236  0.00  0.00             0
ATOM    148    O   1     1     -15.319   8.852  41.377  0.00  0.00             0
ATOM    149    O   1     1     -17.842  12.096  39.178  0.00  0.00             0
ATOM    150    O   1     1     -15.208   7.514  39.283  0.00  0.00             0
ATOM    151    O   1     1     -16.612   9.722  39.491  0.00  0.00             0
ATOM    152    O   1     1     -14.182  14.156  39.442  0.00  0.00             0
ATOM    153    O   1     1     -16.774  14.494  39.188  0.00  0.00             0
ATOM    154    O   1     1     -14.112   9.765  39.391  0.00  0.00             0
ATOM    155    O   1     1     -18.164  16.408  41.470  0.00  0.00             0
ATOM    156    O   1     1     -15.519  11.761  41.431  0.00  0.00             0
ATOM    157    O   1     1     -24.254   9.023  43.545  0.00  0.00             0
ATOM    158    O   1     1     -16.345  13.491  43.556  0.00  0.00             0
ATOM    159    O   1     1     -18.821  11.927  43.377  0.00  0.00             0
ATOM    160    O   1     1     -16.147  16.437  43.600  0.00  0.00             0
ATOM    161    O   1     1     -18.711  14.948  43.581  0.00  0.00             0
ATOM    162    O   1     1     -16.355  10.480  43.578  0.00  0.00             0
ATOM    163    H   1     1     -17.127   8.009  41.297  0.00  0.00             0
ATOM    164    H   1     1     -15.011  12.443  40.995  0.00  0.00             0
ATOM    165    H   1     1     -18.026   9.546  43.951  0.00  0.00             0
ATOM    166    H   1     1     -16.154  13.757  44.520  0.00  0.00             0
ATOM    167    H   1     1     -18.433  12.383  44.244  0.00  0.00             0
ATOM    168    H   1     1     -16.491   7.535  44.629  0.00  0.00             0
ATOM    169    H   1     1     -16.446  10.011  44.437  0.00  0.00             0
ATOM    170    H   1     1     -19.115  14.125  43.344  0.00  0.00             0
ATOM    171   Al   1     1     -17.429  14.581  49.903  0.00  0.00             0
ATOM    172   Al   1     1     -14.809  19.119  49.611  0.00  0.00             0
ATOM    173   Al   1     1     -14.806  13.052  49.937  0.00  0.00             0
ATOM    174   Al   1     1     -17.561  17.610  49.780  0.00  0.00             0
ATOM    175   Si   1     1     -13.140  13.175  47.130  0.00  0.00             0
ATOM    176   Si   1     1     -15.719  17.738  46.867  0.00  0.00             0
ATOM    177   Si   1     1     -15.607  11.577  47.132  0.00  0.00             0
ATOM    178   Si   1     1     -18.219  16.198  46.921  0.00  0.00             0
ATOM    179    O   1     1     -18.397  13.349  48.715  0.00  0.00             0
ATOM    180    O   1     1     -15.927  17.948  48.509  0.00  0.00             0
ATOM    181    O   1     1     -18.106  16.211  48.587  0.00  0.00             0
ATOM    182    O   1     1     -15.461  11.568  48.734  0.00  0.00             0
ATOM    183    O   1     1     -18.019  14.661  46.592  0.00  0.00             0
ATOM    184    O   1     1     -15.619  10.205  46.517  0.00  0.00             0
ATOM    185    O   1     1     -17.022  12.251  46.799  0.00  0.00             0
ATOM    186    O   1     1     -14.472  16.852  46.670  0.00  0.00             0
ATOM    187    O   1     1     -17.029  16.978  46.375  0.00  0.00             0
ATOM    188    O   1     1     -14.448  12.432  46.611  0.00  0.00             0
ATOM    189    O   1     1     -18.385  18.969  48.885  0.00  0.00             0
ATOM    190    O   1     1     -15.849  14.523  48.874  0.00  0.00             0
ATOM    191    O   1     1     -24.577  11.553  51.142  0.00  0.00             0
ATOM    192    O   1     1     -16.934  16.010  50.887  0.00  0.00             0
ATOM    193    O   1     1     -19.174  14.548  50.937  0.00  0.00             0
ATOM    194    O   1     1     -16.657  18.791  51.070  0.00  0.00             0
ATOM    195    O   1     1     -19.366  17.737  50.970  0.00  0.00             0
ATOM    196    O   1     1     -16.464  13.330  51.044  0.00  0.00             0
ATOM    197    H   1     1     -18.147  10.669  48.219  0.00  0.00             0
ATOM    198    H   1     1     -15.313  15.242  48.695  0.00  0.00             0
ATOM    199    H   1     1     -19.140  11.402  51.713  0.00  0.00             0
ATOM    200    H   1     1     -17.246  15.988  51.832  0.00  0.00             0
ATOM    201    H   1     1     -19.750  15.266  51.400  0.00  0.00             0
ATOM    202    H   1     1     -17.425  10.432  50.897  0.00  0.00             0
ATOM    203    H   1     1     -17.028  12.675  51.399  0.00  0.00             0
ATOM    204    H   1     1     -19.424  18.025  51.926  0.00  0.00             0
ATOM    205   Al   1     1     -17.025  20.910  42.483  0.00  0.00             0
ATOM    206   Al   1     1     -14.554  25.292  42.602  0.00  0.00             0
ATOM    207   Al   1     1     -14.434  19.457  42.294  0.00  0.00             0
ATOM    208   Al   1     1     -16.956  23.774  42.628  0.00  0.00             0
ATOM    209   Si   1     1     -12.673  19.474  39.581  0.00  0.00             0
ATOM    210   Si   1     1     -15.213  23.948  39.767  0.00  0.00             0
ATOM    211   Si   1     1     -15.323  17.986  39.604  0.00  0.00             0
ATOM    212   Si   1     1     -17.751  22.416  39.714  0.00  0.00             0
ATOM    213    O   1     1     -18.057  19.507  41.166  0.00  0.00             0
ATOM    214    O   1     1     -15.388  24.000  41.436  0.00  0.00             0
ATOM    215    O   1     1     -17.633  22.395  41.312  0.00  0.00             0
ATOM    216    O   1     1     -15.239  17.965  41.240  0.00  0.00             0
ATOM    217    O   1     1     -17.750  20.995  39.202  0.00  0.00             0
ATOM    218    O   1     1     -15.252  16.524  39.297  0.00  0.00             0
ATOM    219    O   1     1     -16.600  18.774  39.193  0.00  0.00             0
ATOM    220    O   1     1     -13.940  23.128  39.476  0.00  0.00             0
ATOM    221    O   1     1     -16.526  23.278  39.238  0.00  0.00             0
ATOM    222    O   1     1     -14.072  18.744  39.182  0.00  0.00             0
ATOM    223    O   1     1     -17.949  25.305  41.380  0.00  0.00             0
ATOM    224    O   1     1     -15.551  20.773  41.423  0.00  0.00             0
ATOM    225    O   1     1     -24.147  17.775  43.606  0.00  0.00             0
ATOM    226    O   1     1     -16.371  22.382  43.698  0.00  0.00             0
ATOM    227    O   1     1     -18.633  20.663  43.486  0.00  0.00             0
ATOM    228    O   1     1     -16.142  25.005  43.708  0.00  0.00             0
ATOM    229    O   1     1     -18.747  23.837  43.435  0.00  0.00             0
ATOM    230    O   1     1     -16.153  19.484  43.525  0.00  0.00             0
ATOM    231    H   1     1     -17.643  17.217  41.422  0.00  0.00             0
ATOM    232    H   1     1     -15.189  21.640  41.223  0.00  0.00             0
ATOM    233    H   1     1     -18.126  18.120  43.709  0.00  0.00             0
ATOM    234    H   1     1     -16.529  22.417  44.567  0.00  0.00             0
ATOM    235    H   1     1     -19.172  21.279  44.312  0.00  0.00             0
ATOM    236    H   1     1     -16.460  16.278  44.567  0.00  0.00             0
ATOM    237    H   1     1     -15.965  18.645  43.863  0.00  0.00             0
ATOM    238    H   1     1     -19.561  23.403  43.454  0.00  0.00             0
ATOM    239   Al   1     1     -17.385  23.248  49.730  0.00  0.00             0
ATOM    240   Al   1     1     -14.879  27.950  49.880  0.00  0.00             0
ATOM    241   Al   1     1     -14.716  21.899  49.727  0.00  0.00             0
ATOM    242   Al   1     1     -17.422  26.353  49.751  0.00  0.00             0
ATOM    243   Si   1     1     -12.948  22.126  46.930  0.00  0.00             0
ATOM    244   Si   1     1     -15.713  26.561  47.079  0.00  0.00             0
ATOM    245   Si   1     1     -15.447  20.664  46.786  0.00  0.00             0
ATOM    246   Si   1     1     -18.225  25.008  46.975  0.00  0.00             0
ATOM    247    O   1     1     -18.250  21.970  48.588  0.00  0.00             0
ATOM    248    O   1     1     -15.792  26.624  48.582  0.00  0.00             0
ATOM    249    O   1     1     -17.993  25.032  48.647  0.00  0.00             0
ATOM    250    O   1     1     -15.321  20.540  48.499  0.00  0.00             0
ATOM    251    O   1     1     -18.211  23.524  46.577  0.00  0.00             0
ATOM    252    O   1     1     -15.522  19.156  46.440  0.00  0.00             0
ATOM    253    O   1     1     -16.742  21.401  46.431  0.00  0.00             0
ATOM    254    O   1     1     -14.474  25.560  46.639  0.00  0.00             0
ATOM    255    O   1     1     -17.074  25.925  46.460  0.00  0.00             0
ATOM    256    O   1     1     -14.223  21.381  46.347  0.00  0.00             0
ATOM    257    O   1     1     -18.397  27.749  48.681  0.00  0.00             0
ATOM    258    O   1     1     -15.848  23.365  48.517  0.00  0.00             0
ATOM    259    O   1     1     -24.498  20.430  50.748  0.00  0.00             0
ATOM    260    O   1     1     -16.630  24.948  50.832  0.00  0.00             0
ATOM    261    O   1     1     -19.041  23.369  50.649  0.00  0.00             0
ATOM    262    O   1     1     -16.597  27.842  50.766  0.00  0.00             0
ATOM    263    O   1     1     -19.114  26.644  50.916  0.00  0.00             0
ATOM    264    O   1     1     -16.415  22.136  50.962  0.00  0.00             0
ATOM    265    H   1     1     -17.768  19.736  48.592  0.00  0.00             0
ATOM    266    H   1     1     -15.074  23.741  48.058  0.00  0.00             0
ATOM    267    H   1     1     -18.552  20.465  51.358  0.00  0.00             0
ATOM    268    H   1     1     -15.767  25.435  50.986  0.00  0.00             0
ATOM    269    H   1     1     -19.640  24.193  50.778  0.00  0.00             0
ATOM    270    H   1     1     -16.298  19.429  51.686  0.00  0.00             0
ATOM    271    H   1     1     -16.574  21.846  51.821  0.00  0.00             0
ATOM    272    H   1     1     -18.814  26.969  51.781  0.00  0.00             0
ATOM    273    O   1     1      -3.428   4.789  32.650  0.00  0.00             0
ATOM    274    H   1     1      -3.106   4.181  31.876  0.00  0.00             0
ATOM    275    H   1     1       7.244   4.140  33.115  0.00  0.00             0
ATOM    276    O   1     1      12.277 -25.280  15.001  0.00  0.00             0
ATOM    277    H   1     1      12.234 -25.739  15.897  0.00  0.00             0
ATOM    278    H   1     1      21.783 -24.808  14.808  0.00  0.00             0
ATOM    279    O   1     1      33.731   1.909  24.308  0.00  0.00             0
ATOM    280    H   1     1      24.238   2.335  23.997  0.00  0.00             0
ATOM    281    H   1     1      33.779   0.975  24.041  0.00  0.00             0
ATOM    282    O   1     1      25.000   8.555  18.770  0.00  0.00             0
ATOM    283    H   1     1      25.324   9.122  19.461  0.00  0.00             0
ATOM    284    H   1     1      36.209   8.433  18.289  0.00  0.00             0
ATOM    285    O   1     1     -16.227  -3.392  31.429  0.00  0.00             0
ATOM    286    H   1     1     -15.905  -3.704  32.345  0.00  0.00             0
ATOM    287    H   1     1      -6.721  -3.947  31.441  0.00  0.00             0
ATOM    288    O   1     1     -10.565 -24.336  23.723  0.00  0.00             0
ATOM    289    H   1     1      -9.982 -23.948  24.533  0.00  0.00             0
ATOM    290    H   1     1      -0.145 -23.712  22.867  0.00  0.00             0
ATOM    291    O   1     1      -4.447   8.651  23.554  0.00  0.00             0
ATOM    292    H   1     1      -5.471   8.809  23.461  0.00  0.00             0
ATOM    293    H   1     1      -4.555   7.620  23.500  0.00  0.00             0
ATOM    294    O   1     1      -4.772   3.271  37.239  0.00  0.00             0
ATOM    295    H   1     1      -5.584   2.774  37.037  0.00  0.00             0
ATOM    296    H   1     1      -4.111   2.759  36.816  0.00  0.00             0
ATOM    297    O   1     1       3.905   5.148  18.317  0.00  0.00             0
ATOM    298    H   1     1       4.693   5.609  18.008  0.00  0.00             0
ATOM    299    H   1     1       3.733   5.869  18.861  0.00  0.00             0
ATOM    300    O   1     1      25.577  16.503  20.936  0.00  0.00             0
ATOM    301    H   1     1      26.413  16.984  21.312  0.00  0.00             0
ATOM    302    H   1     1      25.052  16.802  21.801  0.00  0.00             0
ATOM    303    O   1     1       6.220  -3.532  20.122  0.00  0.00             0
ATOM    304    H   1     1       5.429  -3.909  19.920  0.00  0.00             0
ATOM    305    H   1     1       5.783  -2.852  20.605  0.00  0.00             0
ATOM    306    O   1     1     -13.999  25.058  31.298  0.00  0.00             0
ATOM    307    H   1     1     -14.440  25.135  30.298  0.00  0.00             0
ATOM    308    H   1     1     -14.064  24.103  31.777  0.00  0.00             0
ATOM    309    O   1     1       1.760 -14.459  20.671  0.00  0.00             0
ATOM    310    H   1     1       2.840 -14.703  20.590  0.00  0.00             0
ATOM    311    H   1     1       1.741 -13.417  21.033  0.00  0.00             0
ATOM    312    O   1     1      40.448  14.758  18.386  0.00  0.00             0
ATOM    313    H   1     1      40.172  13.928  18.677  0.00  0.00             0
ATOM    314    H   1     1      39.725  15.171  17.744  0.00  0.00             0
ATOM    315    O   1     1      21.622   5.289  36.050  0.00  0.00             0
ATOM    316    H   1     1      22.472   5.568  36.245  0.00  0.00             0
ATOM    317    H   1     1      21.261   6.075  35.442  0.00  0.00             0
ATOM    318    O   1     1      28.279  22.145  18.483  0.00  0.00             0
ATOM    319    H   1     1      28.373  21.335  18.950  0.00  0.00             0
ATOM    320    H   1     1      29.214  22.757  18.558  0.00  0.00             0
ATOM    321    O   1     1      29.555  16.566  35.716  0.00  0.00             0
ATOM    322    H   1     1      29.247  16.752  34.787  0.00  0.00             0
ATOM    323    H   1     1      30.116  15.907  35.576  0.00  0.00             0
ATOM    324    O   1     1      29.957  -6.586  14.830  0.00  0.00             0
ATOM    325    H   1     1      29.487  -7.108  14.148  0.00  0.00             0
ATOM    326    H   1     1      29.967  -5.505  14.784  0.00  0.00             0
ATOM    327    O   1     1       2.833  29.459  28.727  0.00  0.00             0
ATOM    328    H   1     1       2.180  29.939  28.182  0.00  0.00             0
ATOM    329    H   1     1      12.814  12.108  29.556  0.00  0.00             0
ATOM    330    O   1     1      -9.800  32.740  35.080  0.00  0.00             0
ATOM    331    H   1     1      -9.718  32.777  34.122  0.00  0.00             0
ATOM    332    H   1     1       0.023  31.858  35.150  0.00  0.00             0
ATOM    333    O   1     1      12.528  21.759  28.998  0.00  0.00             0
ATOM    334    H   1     1       2.434  22.469  28.271  0.00  0.00             0
ATOM    335    H   1     1      12.098  21.044  28.692  0.00  0.00             0
ATOM    336    O   1     1      -2.092  12.630  19.346  0.00  0.00             0
ATOM    337    H   1     1      -2.959  12.963  19.721  0.00  0.00             0
ATOM    338    H   1     1       8.039  12.120  18.364  0.00  0.00             0
ATOM    339    O   1     1      14.472  35.508  31.542  0.00  0.00             0
ATOM    340    H   1     1       4.584  34.736  31.348  0.00  0.00             0
ATOM    341    H   1     1      13.776  35.790  30.945  0.00  0.00             0
ATOM    342    O   1     1      13.867  21.609  33.878  0.00  0.00             0
ATOM    343    H   1     1      14.348  20.998  33.362  0.00  0.00             0
ATOM    344    H   1     1      24.859  22.045  34.259  0.00  0.00             0
ATOM    345    O   1     1      39.363  -2.965  21.904  0.00  0.00             0
ATOM    346    H   1     1      38.795  -3.109  21.211  0.00  0.00             0
ATOM    347    H   1     1      39.125 -19.879  21.592  0.00  0.00             0
ATOM    348    O   1     1      33.036   8.529  16.911  0.00  0.00             0
ATOM    349    H   1     1      33.625   8.901  17.487  0.00  0.00             0
ATOM    350    H   1     1      33.503   8.221  16.109  0.00  0.00             0
ATOM    351    O   1     1       9.701   3.632  16.230  0.00  0.00             0
ATOM    352    H   1     1      10.436   3.408  16.636  0.00  0.00             0
ATOM    353    H   1     1       9.820   4.473  15.468  0.00  0.00             0
ATOM    354    O   1     1      -2.833  10.326  28.679  0.00  0.00             0
ATOM    355    H   1     1      -2.389  10.850  27.911  0.00  0.00             0
ATOM    356    H   1     1      -2.172   9.652  28.932  0.00  0.00             0
ATOM    357    O   1     1       1.554 -17.717  29.969  0.00  0.00             0
ATOM    358    H   1     1       1.165 -17.665  30.769  0.00  0.00             0
ATOM    359    H   1     1       0.627 -18.083  29.463  0.00  0.00             0
ATOM    360    O   1     1     -17.253   7.133  36.795  0.00  0.00             0
ATOM    361    H   1     1     -16.606   6.694  36.325  0.00  0.00             0
ATOM    362    H   1     1     -16.752   7.119  37.626  0.00  0.00             0
ATOM    363    O   1     1      47.925   5.846  21.207  0.00  0.00             0
ATOM    364    H   1     1      47.786   5.388  20.373  0.00  0.00             0
ATOM    365    H   1     1      48.735 -12.382  21.461  0.00  0.00             0
ATOM    366    O   1     1      15.001  17.702  36.297  0.00  0.00             0
ATOM    367    H   1     1      15.499  18.175  35.659  0.00  0.00             0
ATOM    368    H   1     1      14.451  18.448  36.678  0.00  0.00             0
ATOM    369    O   1     1       5.864   9.760  35.879  0.00  0.00             0
ATOM    370    H   1     1       6.277  10.674  35.956  0.00  0.00             0
ATOM    371    H   1     1       5.932   9.566  34.983  0.00  0.00             0
ATOM    372    O   1     1      18.654 -11.000  24.123  0.00  0.00             0
ATOM    373    H   1     1      18.362 -10.072  24.457  0.00  0.00             0
ATOM    374    H   1     1      18.011 -11.682  24.600  0.00  0.00             0
ATOM    375    O   1     1       2.946  13.373  35.898  0.00  0.00             0
ATOM    376    H   1     1       2.810  12.835  36.656  0.00  0.00             0
ATOM    377    H   1     1       2.211  13.774  35.688  0.00  0.00             0
ATOM    378    O   1     1       7.219 -10.144  36.813  0.00  0.00             0
ATOM    379    H   1     1       6.788 -10.469  37.577  0.00  0.00             0
ATOM    380    H   1     1       6.586  -9.412  36.505  0.00  0.00             0
ATOM    381    O   1     1     -10.385 -15.083  30.864  0.00  0.00             0
ATOM    382    H   1     1      -9.927 -14.842  31.621  0.00  0.00             0
ATOM    383    H   1     1       0.702 -15.333  30.275  0.00  0.00             0
ATOM    384    O   1     1       1.530   9.112  28.317  0.00  0.00             0
ATOM    385    H   1     1       0.745   9.497  27.868  0.00  0.00             0
ATOM    386    H   1     1      12.284   9.911  28.743  0.00  0.00             0
ATOM    387    O   1     1      17.053  15.176  36.115  0.00  0.00             0
ATOM    388    H   1     1       5.995  15.713  36.581  0.00  0.00             0
ATOM    389    H   1     1      17.848  15.693  35.724  0.00  0.00             0
ATOM    390    O   1     1      20.670   5.937  14.906  0.00  0.00             0
ATOM    391    H   1     1      21.670   5.584  14.932  0.00  0.00             0
ATOM    392    H   1     1      30.819   6.491  15.651  0.00  0.00             0
ATOM    393    O   1     1       0.108  10.545  32.028  0.00  0.00             0
ATOM    394    H   1     1       0.178  10.614  33.092  0.00  0.00             0
ATOM    395    H   1     1      10.030   9.714  31.892  0.00  0.00             0
ATOM    396    O   1     1      -3.170  -5.760  36.574  0.00  0.00             0
ATOM    397    H   1     1      -3.190  -5.969  37.519  0.00  0.00             0
ATOM    398    H   1     1       6.966  -4.827  36.623  0.00  0.00             0
ATOM    399    O   1     1      17.986 -24.810  17.075  0.00  0.00             0
ATOM    400    H   1     1      17.205 -24.995  16.479  0.00  0.00             0
ATOM    401    H   1     1      18.814 -24.688  16.425  0.00  0.00             0
ATOM    402    O   1     1      18.745  21.490  34.711  0.00  0.00             0
ATOM    403    H   1     1      18.826  20.905  35.381  0.00  0.00             0
ATOM    404    H   1     1      19.595  21.513  34.533  0.00  0.00             0
ATOM    405    O   1     1       2.139  12.643  31.447  0.00  0.00             0
ATOM    406    H   1     1       1.574  12.042  31.555  0.00  0.00             0
ATOM    407    H   1     1       2.907  11.887  31.537  0.00  0.00             0
ATOM    408    O   1     1      21.726  18.199  34.918  0.00  0.00             0
ATOM    409    H   1     1      22.393  17.628  34.675  0.00  0.00             0
ATOM    410    H   1     1      20.919  17.861  35.420  0.00  0.00             0
ATOM    411    O   1     1       5.418  40.933  35.402  0.00  0.00             0
ATOM    412    H   1     1       6.142  41.475  35.535  0.00  0.00             0
ATOM    413    H   1     1       5.598  40.214  36.134  0.00  0.00             0
ATOM    414    O   1     1      17.400  47.529  31.115  0.00  0.00             0
ATOM    415    H   1     1      17.615  47.262  30.204  0.00  0.00             0
ATOM    416    H   1     1      17.819  46.780  31.497  0.00  0.00             0
ATOM    417    O   1     1      10.766 -16.482  22.279  0.00  0.00             0
ATOM    418    H   1     1      10.426 -16.651  21.418  0.00  0.00             0
ATOM    419    H   1     1      11.393 -15.807  22.108  0.00  0.00             0
ATOM    420    O   1     1      31.274  -0.698  19.962  0.00  0.00             0
ATOM    421    H   1     1      31.894  -0.065  19.582  0.00  0.00             0
ATOM    422    H   1     1      31.089  -1.282  19.204  0.00  0.00             0
ATOM    423    O   1     1      13.860  -3.386  15.815  0.00  0.00             0
ATOM    424    H   1     1      14.038  -4.330  15.554  0.00  0.00             0
ATOM    425    H   1     1      13.290  -3.641  16.683  0.00  0.00             0
ATOM    426    O   1     1      30.807   2.727  25.100  0.00  0.00             0
ATOM    427    H   1     1      30.049   2.211  25.083  0.00  0.00             0
ATOM    428    H   1     1      31.628   2.129  24.715  0.00  0.00             0
ATOM    429    O   1     1       6.911  37.401  28.751  0.00  0.00             0
ATOM    430    H   1     1       7.027  36.654  29.279  0.00  0.00             0
ATOM    431    H   1     1       5.941  37.582  28.810  0.00  0.00             0
ATOM    432    O   1     1      -0.157   5.169  19.048  0.00  0.00             0
ATOM    433    H   1     1      -0.460   4.986  19.981  0.00  0.00             0
ATOM    434    H   1     1       0.309   4.362  18.614  0.00  0.00             0
ATOM    435    O   1     1     -21.971   1.221  17.889  0.00  0.00             0
ATOM    436    H   1     1     -22.042   2.042  17.414  0.00  0.00             0
ATOM    437    H   1     1     -11.016   0.651  17.298  0.00  0.00             0
ATOM    438    O   1     1      51.805  17.595  15.711  0.00  0.00             0
ATOM    439    H   1     1      51.101  17.418  15.017  0.00  0.00             0
ATOM    440    H   1     1      62.496  16.682  15.995  0.00  0.00             0
ATOM    441    O   1     1      31.749  10.126  34.710  0.00  0.00             0
ATOM    442    H   1     1      20.863   9.512  35.097  0.00  0.00             0
ATOM    443    H   1     1      32.446  10.209  35.277  0.00  0.00             0
ATOM    444    O   1     1      17.484 -34.043  19.897  0.00  0.00             0
ATOM    445    H   1     1      18.231 -34.172  19.326  0.00  0.00             0
ATOM    446    H   1     1      28.335 -33.565  20.438  0.00  0.00             0
ATOM    447    O   1     1      17.894  -0.840  30.146  0.00  0.00             0
ATOM    448    H   1     1       7.690  -0.990  31.033  0.00  0.00             0
ATOM    449    H   1     1      17.841  -1.774  29.670  0.00  0.00             0
ATOM    450    O   1     1      21.856   9.424  22.396  0.00  0.00             0
ATOM    451    H   1     1      22.215   9.087  23.194  0.00  0.00             0
ATOM    452    H   1     1      31.466  10.115  22.912  0.00  0.00             0
ATOM    453    O   1     1      19.533   5.192  21.637  0.00  0.00             0
ATOM    454    H   1     1      19.215   4.356  21.928  0.00  0.00             0
ATOM    455    H   1     1      19.529   5.913  22.381  0.00  0.00             0
ATOM    456    O   1     1      -3.076   4.696  25.331  0.00  0.00             0
ATOM    457    H   1     1      -3.376   4.762  26.362  0.00  0.00             0
ATOM    458    H   1     1      -3.974   4.935  25.103  0.00  0.00             0
ATOM    459    O   1     1      28.266 -15.823  26.029  0.00  0.00             0
ATOM    460    H   1     1      27.994 -14.877  25.789  0.00  0.00             0
ATOM    461    H   1     1      28.343 -15.978  26.973  0.00  0.00             0
ATOM    462    O   1     1     -11.196   7.598  35.084  0.00  0.00             0
ATOM    463    H   1     1     -11.657   6.964  34.522  0.00  0.00             0
ATOM    464    H   1     1     -11.754   7.551  35.732  0.00  0.00             0
ATOM    465    O   1     1      -8.655  -5.074  25.192  0.00  0.00             0
ATOM    466    H   1     1      -8.492  -4.280  24.577  0.00  0.00             0
ATOM    467    H   1     1      -8.968  -4.910  26.223  0.00  0.00             0
ATOM    468    O   1     1     -18.352   5.594  26.766  0.00  0.00             0
ATOM    469    H   1     1     -17.903   6.434  26.841  0.00  0.00             0
ATOM    470    H   1     1     -18.799   5.501  25.887  0.00  0.00             0
ATOM    471    O   1     1      17.711 -18.295  21.656  0.00  0.00             0
ATOM    472    H   1     1      17.675 -17.574  20.907  0.00  0.00             0
ATOM    473    H   1     1      17.789 -18.029  22.618  0.00  0.00             0
ATOM    474    O   1     1      26.085  -1.812  24.645  0.00  0.00             0
ATOM    475    H   1     1      25.560  -1.213  25.133  0.00  0.00             0
ATOM    476    H   1     1      25.871  -2.637  24.792  0.00  0.00             0
ATOM    477    O   1     1      23.067 -11.092  20.036  0.00  0.00             0
ATOM    478    H   1     1      23.770 -10.415  19.904  0.00  0.00             0
ATOM    479    H   1     1      22.112 -10.896  20.086  0.00  0.00             0
ATOM    480    O   1     1      -7.601   2.252  36.311  0.00  0.00             0
ATOM    481    H   1     1      -6.861   2.859  35.820  0.00  0.00             0
ATOM    482    H   1     1      -8.097   1.939  35.699  0.00  0.00             0
ATOM    483    O   1     1      15.461  10.495  21.059  0.00  0.00             0
ATOM    484    H   1     1      14.999  10.811  21.928  0.00  0.00             0
ATOM    485    H   1     1      16.414  10.349  21.363  0.00  0.00             0
ATOM    486    O   1     1      -6.587   8.092  27.307  0.00  0.00             0
ATOM    487    H   1     1      -5.878   8.753  27.344  0.00  0.00             0
ATOM    488    H   1     1      -7.308   8.374  27.891  0.00  0.00             0
ATOM    489    O   1     1       1.526  10.659  19.176  0.00  0.00             0
ATOM    490    H   1     1       2.023  10.458  19.929  0.00  0.00             0
ATOM    491    H   1     1      11.034  -7.924  19.276  0.00  0.00             0
ATOM    492    O   1     1      12.288 -45.557  24.627  0.00  0.00             0
ATOM    493    H   1     1      11.531 -45.314  25.226  0.00  0.00             0
ATOM    494    H   1     1      23.416 -45.617  24.996  0.00  0.00             0
ATOM    495    O   1     1     -31.009   0.499  32.397  0.00  0.00             0
ATOM    496    H   1     1     -41.862   1.271  32.153  0.00  0.00             0
ATOM    497    H   1     1     -30.872   0.693  33.463  0.00  0.00             0
ATOM    498    O   1     1       4.732 -11.417  29.188  0.00  0.00             0
ATOM    499    H   1     1       4.315 -11.623  29.838  0.00  0.00             0
ATOM    500    H   1     1      14.565 -10.659  28.737  0.00  0.00             0
ATOM    501    O   1     1       4.393  21.489  26.058  0.00  0.00             0
ATOM    502    H   1     1       3.844  22.152  26.056  0.00  0.00             0
ATOM    503    H   1     1      14.241  20.999  25.381  0.00  0.00             0
ATOM    504    O   1     1     -16.479   1.592  27.981  0.00  0.00             0
ATOM    505    H   1     1     -17.409   1.752  28.115  0.00  0.00             0
ATOM    506    H   1     1      -6.182   2.216  27.314  0.00  0.00             0
ATOM    507    O   1     1      25.750  10.735  27.251  0.00  0.00             0
ATOM    508    H   1     1      25.239  11.281  27.908  0.00  0.00             0
ATOM    509    H   1     1      26.407  -7.327  27.923  0.00  0.00             0
ATOM    510    O   1     1       5.503 -22.810  25.711  0.00  0.00             0
ATOM    511    H   1     1       6.169 -22.943  25.094  0.00  0.00             0
ATOM    512    H   1     1       5.405 -23.596  26.217  0.00  0.00             0
ATOM    513    O   1     1     -21.524  30.441  35.019  0.00  0.00             0
ATOM    514    H   1     1     -22.255  30.167  35.581  0.00  0.00             0
ATOM    515    H   1     1     -21.154  29.640  34.730  0.00  0.00             0
ATOM    516    O   1     1      18.509 -15.248  22.419  0.00  0.00             0
ATOM    517    H   1     1      18.919 -15.863  22.736  0.00  0.00             0
ATOM    518    H   1     1      17.541 -15.283  22.881  0.00  0.00             0
ATOM    519    O   1     1      49.697  31.428  24.286  0.00  0.00             0
ATOM    520    H   1     1      50.199  30.610  24.257  0.00  0.00             0
ATOM    521    H   1     1      49.706  31.821  23.279  0.00  0.00             0
ATOM    522    O   1     1      33.924  17.287  22.688  0.00  0.00             0
ATOM    523    H   1     1      33.502  16.593  23.008  0.00  0.00             0
ATOM    524    H   1     1      33.213  17.554  21.908  0.00  0.00             0
ATOM    525    O   1     1      66.104  30.164  14.289  0.00  0.00             0
ATOM    526    H   1     1      65.638  29.460  14.537  0.00  0.00             0
ATOM    527    H   1     1      66.860  11.833  14.293  0.00  0.00             0
ATOM    528    O   1     1      34.490  17.093  26.156  0.00  0.00             0
ATOM    529    H   1     1      33.605  16.716  26.523  0.00  0.00             0
ATOM    530    H   1     1      34.468  17.889  26.722  0.00  0.00             0
ATOM    531    O   1     1      22.869  -2.320  28.959  0.00  0.00             0
ATOM    532    H   1     1      22.976  -1.478  29.424  0.00  0.00             0
ATOM    533    H   1     1      23.890  -2.583  28.725  0.00  0.00             0
ATOM    534    O   1     1      14.382   7.714  15.108  0.00  0.00             0
ATOM    535    H   1     1      13.838   7.168  14.509  0.00  0.00             0
ATOM    536    H   1     1      15.282   7.152  15.223  0.00  0.00             0
ATOM    537    O   1     1      20.366  -9.224  26.198  0.00  0.00             0
ATOM    538    H   1     1      20.334 -10.039  26.688  0.00  0.00             0
ATOM    539    H   1     1      19.481  -8.946  25.818  0.00  0.00             0
ATOM    540    O   1     1      -2.768 -27.322  18.078  0.00  0.00             0
ATOM    541    H   1     1      -1.734 -27.684  18.080  0.00  0.00             0
ATOM    542    H   1     1      -2.639 -26.314  17.673  0.00  0.00             0
ATOM    543    O   1     1       0.771  13.458  27.660  0.00  0.00             0
ATOM    544    H   1     1       1.051  13.958  28.402  0.00  0.00             0
ATOM    545    H   1     1      10.121  13.589  27.694  0.00  0.00             0
ATOM    546    O   1     1      28.661  -1.034  32.979  0.00  0.00             0
ATOM    547    H   1     1      28.651  -2.075  32.716  0.00  0.00             0
ATOM    548    H   1     1      39.831  -0.702  32.702  0.00  0.00             0
ATOM    549    O   1     1      -7.564  23.272  15.550  0.00  0.00             0
ATOM    550    H   1     1     -17.756  22.969  16.472  0.00  0.00             0
ATOM    551    H   1     1      -6.794  22.685  15.001  0.00  0.00             0
ATOM    552    O   1     1      22.883  19.414  15.628  0.00  0.00             0
ATOM    553    H   1     1      21.886  19.095  15.529  0.00  0.00             0
ATOM    554    H   1     1      33.255  19.959  16.415  0.00  0.00             0
ATOM    555    O   1     1      42.802  15.334  23.759  0.00  0.00             0
ATOM    556    H   1     1      32.208  15.017  22.792  0.00  0.00             0
ATOM    557    H   1     1      41.902  15.656  24.110  0.00  0.00             0
ATOM    558    O   1     1       7.155   5.256  28.130  0.00  0.00             0
ATOM    559    H   1     1       6.337   5.487  28.480  0.00  0.00             0
ATOM    560    H   1     1      17.960   4.621  28.825  0.00  0.00             0
ATOM    561    O   1     1      -9.543  14.829  32.423  0.00  0.00             0
ATOM    562    H   1     1      -8.915  15.437  32.700  0.00  0.00             0
ATOM    563    H   1     1      -8.946  14.218  31.976  0.00  0.00             0
ATOM    564    O   1     1     -11.315 -17.975  28.324  0.00  0.00             0
ATOM    565    H   1     1     -11.507 -18.373  27.443  0.00  0.00             0
ATOM    566    H   1     1     -11.985 -18.435  28.763  0.00  0.00             0
ATOM    567    O   1     1      10.711  38.072  27.803  0.00  0.00             0
ATOM    568    H   1     1      10.342  37.287  28.167  0.00  0.00             0
ATOM    569    H   1     1      10.128  38.121  26.923  0.00  0.00             0
ATOM    570    O   1     1      24.294  -4.942  20.518  0.00  0.00             0
ATOM    571    H   1     1      24.758  -5.836  20.611  0.00  0.00             0
ATOM    572    H   1     1      24.007  -5.098  19.643  0.00  0.00             0
ATOM    573    O   1     1     -26.341  -6.438  32.322  0.00  0.00             0
ATOM    574    H   1     1     -26.316  -6.034  33.199  0.00  0.00             0
ATOM    575    H   1     1     -25.633  -5.967  31.842  0.00  0.00             0
ATOM    576    O   1     1      -0.812  33.978  25.504  0.00  0.00             0
ATOM    577    H   1     1      -1.434  33.394  25.365  0.00  0.00             0
ATOM    578    H   1     1      -1.325  34.769  25.209  0.00  0.00             0
ATOM    579    O   1     1      -3.446 -15.004  15.990  0.00  0.00             0
ATOM    580    H   1     1      -2.612 -14.639  15.616  0.00  0.00             0
ATOM    581    H   1     1      -3.809 -14.386  16.803  0.00  0.00             0
ATOM    582    O   1     1      10.813  -4.661  21.808  0.00  0.00             0
ATOM    583    H   1     1      11.601  -4.371  21.030  0.00  0.00             0
ATOM    584    H   1     1      10.166  -4.061  21.735  0.00  0.00             0
ATOM    585    O   1     1     -17.410 -17.653  19.220  0.00  0.00             0
ATOM    586    H   1     1     -17.123 -17.939  18.354  0.00  0.00             0
ATOM    587    H   1     1     -16.900 -18.371  19.754  0.00  0.00             0
ATOM    588    O   1     1      29.965  13.924  14.838  0.00  0.00             0
ATOM    589    H   1     1      29.349  14.325  15.428  0.00  0.00             0
ATOM    590    H   1     1      30.976  14.205  14.934  0.00  0.00             0
ATOM    591    O   1     1      42.873   3.461  17.855  0.00  0.00             0
ATOM    592    H   1     1      43.614   3.990  18.067  0.00  0.00             0
ATOM    593    H   1     1      42.856   2.895  18.667  0.00  0.00             0
ATOM    594    O   1     1      39.045  -9.661  14.853  0.00  0.00             0
ATOM    595    H   1     1      39.651 -10.107  14.232  0.00  0.00             0
ATOM    596    H   1     1      39.227  -9.922  15.818  0.00  0.00             0
ATOM    597    O   1     1     -15.425   5.741  23.520  0.00  0.00             0
ATOM    598    H   1     1     -16.233   5.503  23.090  0.00  0.00             0
ATOM    599    H   1     1      -4.433   5.798  22.776  0.00  0.00             0
ATOM    600    O   1     1      37.118   0.213  17.057  0.00  0.00             0
ATOM    601    H   1     1      36.209  -0.019  17.031  0.00  0.00             0
ATOM    602    H   1     1      47.461   1.177  16.903  0.00  0.00             0
ATOM    603    O   1     1      -1.350  -9.552  30.661  0.00  0.00             0
ATOM    604    H   1     1     -11.440  -9.912  29.872  0.00  0.00             0
ATOM    605    H   1     1      -2.233 -10.176  30.907  0.00  0.00             0
ATOM    606    O   1     1      23.869  10.425  36.632  0.00  0.00             0
ATOM    607    H   1     1      24.794  10.619  36.599  0.00  0.00             0
ATOM    608    H   1     1      34.265   9.541  36.558  0.00  0.00             0
ATOM    609    O   1     1      48.529  -2.434  16.888  0.00  0.00             0
ATOM    610    H   1     1      37.650  -2.969  17.314  0.00  0.00             0
ATOM    611    H   1     1      48.275  -1.572  16.867  0.00  0.00             0
ATOM    612    O   1     1     -14.447  27.016  33.221  0.00  0.00             0
ATOM    613    H   1     1     -14.991  27.610  32.646  0.00  0.00             0
ATOM    614    H   1     1      -3.942  26.261  32.546  0.00  0.00             0
ATOM    615    O   1     1     -23.076 -25.510  20.850  0.00  0.00             0
ATOM    616    H   1     1     -23.680 -26.072  20.258  0.00  0.00             0
ATOM    617    H   1     1     -22.827 -24.734  20.257  0.00  0.00             0
ATOM    618    O   1     1      18.267   1.554  36.603  0.00  0.00             0
ATOM    619    H   1     1      19.168   2.042  37.077  0.00  0.00             0
ATOM    620    H   1     1      18.487   0.572  36.611  0.00  0.00             0
ATOM    621    O   1     1      -5.334  13.873  34.081  0.00  0.00             0
ATOM    622    H   1     1      -4.519  14.077  34.495  0.00  0.00             0
ATOM    623    H   1     1      -5.987  13.949  34.689  0.00  0.00             0
ATOM    624    O   1     1      28.420   3.687  30.214  0.00  0.00             0
ATOM    625    H   1     1      29.292   3.673  30.648  0.00  0.00             0
ATOM    626    H   1     1      28.156   2.855  29.767  0.00  0.00             0
ATOM    627    O   1     1      13.004  23.479  22.548  0.00  0.00             0
ATOM    628    H   1     1      12.849  23.909  21.737  0.00  0.00             0
ATOM    629    H   1     1      12.277  23.534  23.098  0.00  0.00             0
ATOM    630    O   1     1      17.035  -3.200  29.699  0.00  0.00             0
ATOM    631    H   1     1      16.367  -3.088  29.064  0.00  0.00             0
ATOM    632    H   1     1      16.464  -3.525  30.441  0.00  0.00             0
ATOM    633    O   1     1     -51.502  20.780  37.172  0.00  0.00             0
ATOM    634    H   1     1     -51.246  21.830  36.926  0.00  0.00             0
ATOM    635    H   1     1     -50.731  20.579  37.508  0.00  0.00             0
ATOM    636    O   1     1      11.966  -4.437  17.796  0.00  0.00             0
ATOM    637    H   1     1      11.991  -5.309  18.285  0.00  0.00             0
ATOM    638    H   1     1      11.124  -4.166  18.027  0.00  0.00             0
ATOM    639    O   1     1      -0.147 -27.360  20.157  0.00  0.00             0
ATOM    640    H   1     1      -1.040 -27.583  20.427  0.00  0.00             0
ATOM    641    H   1     1       0.208 -26.919  21.035  0.00  0.00             0
ATOM    642    O   1     1      -4.753   2.940  23.349  0.00  0.00             0
ATOM    643    H   1     1      -5.191   2.496  22.448  0.00  0.00             0
ATOM    644    H   1     1      -4.762   3.803  23.431  0.00  0.00             0
ATOM    645    O   1     1      -1.986  -4.843  28.130  0.00  0.00             0
ATOM    646    H   1     1      -2.611  -4.869  27.342  0.00  0.00             0
ATOM    647    H   1     1      -2.305  -4.397  28.814  0.00  0.00             0
ATOM    648    O   1     1      31.527 -11.839  32.264  0.00  0.00             0
ATOM    649    H   1     1      32.461 -11.708  31.731  0.00  0.00             0
ATOM    650    H   1     1      30.869 -11.146  31.754  0.00  0.00             0
ATOM    651    O   1     1       7.539  17.822  24.243  0.00  0.00             0
ATOM    652    H   1     1       7.041  18.487  24.787  0.00  0.00             0
ATOM    653    H   1     1      17.270  -0.817  24.454  0.00  0.00             0
ATOM    654    O   1     1      14.605 -14.719  14.697  0.00  0.00             0
ATOM    655    H   1     1      14.008 -15.459  14.917  0.00  0.00             0
ATOM    656    H   1     1      25.851 -15.125  14.894  0.00  0.00             0
ATOM    657    O   1     1      30.338 -11.338  27.859  0.00  0.00             0
ATOM    658    H   1     1      19.495 -12.217  27.940  0.00  0.00             0
ATOM    659    H   1     1      31.178 -11.718  27.739  0.00  0.00             0
ATOM    660    O   1     1       2.957  34.392  33.737  0.00  0.00             0
ATOM    661    H   1     1       3.461  34.854  33.109  0.00  0.00             0
ATOM    662    H   1     1      13.701  34.127  34.609  0.00  0.00             0
ATOM    663    O   1     1      20.393  25.065  17.315  0.00  0.00             0
ATOM    664    H   1     1      10.999  25.479  17.205  0.00  0.00             0
ATOM    665    H   1     1      20.624  24.243  17.899  0.00  0.00             0
ATOM    666    O   1     1      16.388   1.213  33.931  0.00  0.00             0
ATOM    667    H   1     1      16.813   0.598  33.263  0.00  0.00             0
ATOM    668    H   1     1      27.323   1.778  34.363  0.00  0.00             0
ATOM    669    O   1     1       7.763  50.012  32.956  0.00  0.00             0
ATOM    670    H   1     1       8.454  49.623  33.354  0.00  0.00             0
ATOM    671    H   1     1       7.570  31.448  32.187  0.00  0.00             0
ATOM    672    O   1     1      13.426  41.201  31.072  0.00  0.00             0
ATOM    673    H   1     1      13.036  40.505  30.527  0.00  0.00             0
ATOM    674    H   1     1      13.618  40.814  31.861  0.00  0.00             0
ATOM    675    O   1     1       4.536   2.199  20.558  0.00  0.00             0
ATOM    676    H   1     1       5.163   2.122  20.070  0.00  0.00             0
ATOM    677    H   1     1       3.969   1.393  20.127  0.00  0.00             0
ATOM    678    O   1     1       0.625   3.635  33.333  0.00  0.00             0
ATOM    679    H   1     1       1.330   3.544  34.064  0.00  0.00             0
ATOM    680    H   1     1       0.784   4.517  32.852  0.00  0.00             0
ATOM    681    O   1     1     -17.065  -6.726  23.054  0.00  0.00             0
ATOM    682    H   1     1     -17.953  -6.996  22.919  0.00  0.00             0
ATOM    683    H   1     1     -17.440  -5.996  23.623  0.00  0.00             0
ATOM    684    O   1     1      -2.394   9.759  24.859  0.00  0.00             0
ATOM    685    H   1     1      -2.022  10.203  23.996  0.00  0.00             0
ATOM    686    H   1     1      -3.316   9.622  24.664  0.00  0.00             0
ATOM    687    O   1     1      34.745  17.176  16.534  0.00  0.00             0
ATOM    688    H   1     1      34.520  17.931  15.850  0.00  0.00             0
ATOM    689    H   1     1      34.978  -1.478  16.305  0.00  0.00             0
ATOM    690    O   1     1      35.419 -20.854  27.712  0.00  0.00             0
ATOM    691    H   1     1      35.070 -20.211  26.999  0.00  0.00             0
ATOM    692    H   1     1      35.974 -21.572  27.269  0.00  0.00             0
ATOM    693    O   1     1     -35.101 -11.697  17.457  0.00  0.00             0
ATOM    694    H   1     1     -34.653 -12.507  17.629  0.00  0.00             0
ATOM    695    H   1     1     -34.552 -10.853  17.798  0.00  0.00             0
ATOM    696    O   1     1      16.392  10.114  15.346  0.00  0.00             0
ATOM    697    H   1     1      17.241   9.680  14.976  0.00  0.00             0
ATOM    698    H   1     1      15.544   9.596  15.028  0.00  0.00             0
ATOM    699    O   1     1      42.631  15.142  14.512  0.00  0.00             0
ATOM    700    H   1     1      43.266  14.768  15.162  0.00  0.00             0
ATOM    701    H   1     1      43.065  14.884  13.656  0.00  0.00             0
ATOM    702    O   1     1      31.446  23.390  24.457  0.00  0.00             0
ATOM    703    H   1     1      30.702  23.983  24.248  0.00  0.00             0
ATOM    704    H   1     1      31.195  22.453  24.510  0.00  0.00             0
ATOM    705   Al   1     1       8.046   7.257   8.740  0.00  0.00             0
ATOM    706   Al   1     1       5.617   2.972   8.439  0.00  0.00             0
ATOM    707   Al   1     1       5.548   8.837   8.634  0.00  0.00             0
ATOM    708   Al   1     1       8.270   4.388   8.486  0.00  0.00             0
ATOM    709   Si   1     1       3.810   8.607  11.429  0.00  0.00             0
ATOM    710   Si   1     1       6.413   4.211  11.260  0.00  0.00             0
ATOM    711   Si   1     1       6.503  10.042  11.403  0.00  0.00             0
ATOM    712   Si   1     1       8.988   5.678  11.407  0.00  0.00             0
ATOM    713    O   1     1       9.176   8.480   9.805  0.00  0.00             0
ATOM    714    O   1     1       6.522   4.121   9.576  0.00  0.00             0
ATOM    715    O   1     1       8.788   5.730   9.720  0.00  0.00             0
ATOM    716    O   1     1       6.244  10.117   9.865  0.00  0.00             0
ATOM    717    O   1     1       8.957   7.130  11.919  0.00  0.00             0
ATOM    718    O   1     1       6.332  11.525  11.903  0.00  0.00             0
ATOM    719    O   1     1       7.912   9.539  11.771  0.00  0.00             0
ATOM    720    O   1     1       5.153   5.002  11.616  0.00  0.00             0
ATOM    721    O   1     1       7.793   4.899  11.758  0.00  0.00             0
ATOM    722    O   1     1       5.216   9.169  12.017  0.00  0.00             0
ATOM    723    O   1     1       9.042   3.080   9.699  0.00  0.00             0
ATOM    724    O   1     1       6.688   7.365   9.950  0.00  0.00             0
ATOM    725    O   1     1       4.946  10.190   7.518  0.00  0.00             0
ATOM    726    O   1     1       7.558   5.828   7.551  0.00  0.00             0
ATOM    727    O   1     1       9.735   7.434   7.436  0.00  0.00             0
ATOM    728    O   1     1       7.255   2.897   7.542  0.00  0.00             0
ATOM    729    O   1     1       9.964   4.097   7.483  0.00  0.00             0
ATOM    730    O   1     1       7.195   8.622   7.738  0.00  0.00             0
ATOM    731    H   1     1       8.631  11.069  10.240  0.00  0.00             0
ATOM    732    H   1     1       6.105   7.456  10.862  0.00  0.00             0
ATOM    733    H   1     1       9.936  10.270   6.641  0.00  0.00             0
ATOM    734    H   1     1       7.029   5.670   6.879  0.00  0.00             0
ATOM    735    H   1     1       9.426   6.705   6.855  0.00  0.00             0
ATOM    736    H   1     1       7.687  11.555   6.798  0.00  0.00             0
ATOM    737    H   1     1       7.848   9.244   7.351  0.00  0.00             0
ATOM    738    H   1     1      10.370   4.057   6.695  0.00  0.00             0
ATOM    739   Al   1     1      13.718   1.157   1.342  0.00  0.00             0
ATOM    740   Al   1     1      11.090  -3.251   1.387  0.00  0.00             0
ATOM    741   Al   1     1      11.125   2.872   1.325  0.00  0.00             0
ATOM    742   Al   1     1      13.592  -1.633   1.511  0.00  0.00             0
ATOM    743   Si   1     1       9.353   2.724   4.081  0.00  0.00             0
ATOM    744   Si   1     1      11.882  -1.758   4.126  0.00  0.00             0
ATOM    745   Si   1     1      11.882   4.257   4.036  0.00  0.00             0
ATOM    746   Si   1     1      14.355  -0.300   4.117  0.00  0.00             0
ATOM    747    O   1     1      14.658   2.453   2.552  0.00  0.00             0
ATOM    748    O   1     1      11.988  -1.823   2.509  0.00  0.00             0
ATOM    749    O   1     1      14.278  -0.156   2.555  0.00  0.00             0
ATOM    750    O   1     1      11.668   4.384   2.428  0.00  0.00             0
ATOM    751    O   1     1      14.286   1.107   4.715  0.00  0.00             0
ATOM    752    O   1     1      11.894   5.808   4.481  0.00  0.00             0
ATOM    753    O   1     1      13.200   3.580   4.457  0.00  0.00             0
ATOM    754    O   1     1      10.650  -0.967   4.579  0.00  0.00             0
ATOM    755    O   1     1      13.188  -1.206   4.610  0.00  0.00             0
ATOM    756    O   1     1      10.654   3.557   4.656  0.00  0.00             0
ATOM    757    O   1     1      14.543  -2.988   2.389  0.00  0.00             0
ATOM    758    O   1     1      11.932   1.351   2.342  0.00  0.00             0
ATOM    759    O   1     1      10.413   4.329   0.197  0.00  0.00             0
ATOM    760    O   1     1      13.036  -0.288   0.265  0.00  0.00             0
ATOM    761    O   1     1      15.305   1.223   0.341  0.00  0.00             0
ATOM    762    O   1     1      12.689  -3.116   0.223  0.00  0.00             0
ATOM    763    O   1     1      15.424  -1.794   0.180  0.00  0.00             0
ATOM    764    O   1     1      12.685   2.560   0.218  0.00  0.00             0
ATOM    765    H   1     1      14.618   5.634   3.397  0.00  0.00             0
ATOM    766    H   1     1      11.546   0.656   2.736  0.00  0.00             0
ATOM    767    H   1     1      14.489   4.620   0.454  0.00  0.00             0
ATOM    768    H   1     1      12.620   0.129  -0.503  0.00  0.00             0
ATOM    769    H   1     1      15.615   0.358   0.092  0.00  0.00             0
ATOM    770    H   1     1      12.815   5.935  -0.841  0.00  0.00             0
ATOM    771    H   1     1      13.226   3.171  -0.438  0.00  0.00             0
ATOM    772    H   1     1      15.229  -1.949  -0.828  0.00  0.00             0
ATOM    773   Al   1     1       7.937  -1.634   8.766  0.00  0.00             0
ATOM    774   Al   1     1       5.477  -6.047   8.573  0.00  0.00             0
ATOM    775   Al   1     1       5.515  -0.004   8.751  0.00  0.00             0
ATOM    776   Al   1     1       7.940  -4.768   8.690  0.00  0.00             0
ATOM    777   Si   1     1       3.825  -0.250  11.429  0.00  0.00             0
ATOM    778   Si   1     1       6.322  -4.757  11.535  0.00  0.00             0
ATOM    779   Si   1     1       6.323   1.245  11.406  0.00  0.00             0
ATOM    780   Si   1     1       8.793  -3.168  11.373  0.00  0.00             0
ATOM    781    O   1     1       8.943  -0.308   9.806  0.00  0.00             0
ATOM    782    O   1     1       6.442  -4.896   9.848  0.00  0.00             0
ATOM    783    O   1     1       8.626  -3.078   9.867  0.00  0.00             0
ATOM    784    O   1     1       6.254   1.245   9.819  0.00  0.00             0
ATOM    785    O   1     1       8.654  -1.696  11.903  0.00  0.00             0
ATOM    786    O   1     1       6.405   2.770  11.772  0.00  0.00             0
ATOM    787    O   1     1       7.667   0.610  11.746  0.00  0.00             0
ATOM    788    O   1     1       5.053  -3.941  11.776  0.00  0.00             0
ATOM    789    O   1     1       7.669  -4.106  11.923  0.00  0.00             0
ATOM    790    O   1     1       5.111   0.477  11.937  0.00  0.00             0
ATOM    791    O   1     1       8.980  -6.119   9.727  0.00  0.00             0
ATOM    792    O   1     1       6.354  -1.651   9.875  0.00  0.00             0
ATOM    793    O   1     1       4.835   1.407   7.700  0.00  0.00             0
ATOM    794    O   1     1       7.251  -3.180   7.523  0.00  0.00             0
ATOM    795    O   1     1       9.637  -1.589   7.652  0.00  0.00             0
ATOM    796    O   1     1       7.067  -6.144   7.553  0.00  0.00             0
ATOM    797    O   1     1       9.605  -4.881   7.604  0.00  0.00             0
ATOM    798    O   1     1       7.162  -0.379   7.672  0.00  0.00             0
ATOM    799    H   1     1       8.640   2.300   9.985  0.00  0.00             0
ATOM    800    H   1     1       5.883  -2.433  10.055  0.00  0.00             0
ATOM    801    H   1     1       9.943   1.375   6.537  0.00  0.00             0
ATOM    802    H   1     1       7.535  -3.168   6.705  0.00  0.00             0
ATOM    803    H   1     1      10.021  -2.443   7.388  0.00  0.00             0
ATOM    804    H   1     1       7.739   2.001   7.520  0.00  0.00             0
ATOM    805    H   1     1       7.579  -0.418   6.893  0.00  0.00             0
ATOM    806    H   1     1      10.442  -4.633   7.170  0.00  0.00             0
ATOM    807   Al   1     1      13.687  -7.535   1.098  0.00  0.00             0
ATOM    808   Al   1     1      11.113 -12.047   1.074  0.00  0.00             0
ATOM    809   Al   1     1      11.087  -6.222   1.150  0.00  0.00             0
ATOM    810   Al   1     1      13.849 -10.588   1.372  0.00  0.00             0
ATOM    811   Si   1     1       9.285  -6.195   4.073  0.00  0.00             0
ATOM    812   Si   1     1      11.895 -10.667   3.990  0.00  0.00             0
ATOM    813   Si   1     1      11.802  -4.697   4.052  0.00  0.00             0
ATOM    814   Si   1     1      14.455  -9.106   4.084  0.00  0.00             0
ATOM    815    O   1     1      14.552  -6.279   2.423  0.00  0.00             0
ATOM    816    O   1     1      12.092 -10.821   2.343  0.00  0.00             0
ATOM    817    O   1     1      14.395  -9.155   2.448  0.00  0.00             0
ATOM    818    O   1     1      11.649  -4.678   2.479  0.00  0.00             0
ATOM    819    O   1     1      14.522  -7.729   4.572  0.00  0.00             0
ATOM    820    O   1     1      11.771  -3.305   4.626  0.00  0.00             0
ATOM    821    O   1     1      13.140  -5.424   4.364  0.00  0.00             0
ATOM    822    O   1     1      10.668  -9.793   4.299  0.00  0.00             0
ATOM    823    O   1     1      13.240  -9.948   4.469  0.00  0.00             0
ATOM    824    O   1     1      10.485  -5.413   4.564  0.00  0.00             0
ATOM    825    O   1     1      14.658 -11.971   2.523  0.00  0.00             0
ATOM    826    O   1     1      12.148  -7.499   2.056  0.00  0.00             0
ATOM    827    O   1     1      10.395  -4.754   0.208  0.00  0.00             0
ATOM    828    O   1     1      13.220  -9.089   0.200  0.00  0.00             0
ATOM    829    O   1     1      15.309  -7.341   0.180  0.00  0.00             0
ATOM    830    O   1     1      12.624 -11.836   0.106  0.00  0.00             0
ATOM    831    O   1     1      15.362 -10.758   0.233  0.00  0.00             0
ATOM    832    O   1     1      12.780  -6.172  -0.030  0.00  0.00             0
ATOM    833    H   1     1      14.297  -3.921   2.437  0.00  0.00             0
ATOM    834    H   1     1      11.812  -8.152   2.830  0.00  0.00             0
ATOM    835    H   1     1      15.510  -4.841  -0.800  0.00  0.00             0
ATOM    836    H   1     1      12.549  -9.239  -0.550  0.00  0.00             0
ATOM    837    H   1     1      15.639  -8.098  -0.277  0.00  0.00             0
ATOM    838    H   1     1      13.115  -3.875  -0.174  0.00  0.00             0
ATOM    839    H   1     1      12.785  -5.690  -0.857  0.00  0.00             0
ATOM    840    H   1     1      15.865 -10.956  -0.655  0.00  0.00             0
ATOM    841   Al   1     1       3.107   7.180   8.691  0.00  0.00             0
ATOM    842   Al   1     1       0.403   2.944   8.758  0.00  0.00             0
ATOM    843   Al   1     1       0.382   8.659   8.515  0.00  0.00             0
ATOM    844   Al   1     1       2.901   4.299   8.647  0.00  0.00             0
ATOM    845   Si   1     1      -1.147   8.627  11.388  0.00  0.00             0
ATOM    846   Si   1     1       1.263   4.128  11.461  0.00  0.00             0
ATOM    847   Si   1     1       1.252  10.207  11.409  0.00  0.00             0
ATOM    848   Si   1     1       3.773   5.726  11.382  0.00  0.00             0
ATOM    849    O   1     1       4.051   8.537   9.841  0.00  0.00             0
ATOM    850    O   1     1       1.418   3.978   9.836  0.00  0.00             0
ATOM    851    O   1     1       3.562   5.896   9.775  0.00  0.00             0
ATOM    852    O   1     1       1.056  10.343   9.850  0.00  0.00             0
ATOM    853    O   1     1       3.614   7.168  11.903  0.00  0.00             0
ATOM    854    O   1     1       1.310  11.709  11.890  0.00  0.00             0
ATOM    855    O   1     1       2.648   9.475  11.687  0.00  0.00             0
ATOM    856    O   1     1       0.059   5.049  11.740  0.00  0.00             0
ATOM    857    O   1     1       2.603   4.790  11.983  0.00  0.00             0
ATOM    858    O   1     1       0.097   9.259  11.955  0.00  0.00             0
ATOM    859    O   1     1       3.954   3.077   9.619  0.00  0.00             0
ATOM    860    O   1     1       1.344   7.416   9.716  0.00  0.00             0
ATOM    861    O   1     1       9.959  10.155   7.535  0.00  0.00             0
ATOM    862    O   1     1       2.200   5.753   7.634  0.00  0.00             0
ATOM    863    O   1     1       4.571   7.491   7.487  0.00  0.00             0
ATOM    864    O   1     1       2.139   2.810   7.639  0.00  0.00             0
ATOM    865    O   1     1       4.660   4.277   7.442  0.00  0.00             0
ATOM    866    O   1     1       2.068   8.751   7.637  0.00  0.00             0
ATOM    867    H   1     1       3.392  10.961  10.042  0.00  0.00             0
ATOM    868    H   1     1       1.086   6.715  10.333  0.00  0.00             0
ATOM    869    H   1     1       5.288  10.226   6.691  0.00  0.00             0
ATOM    870    H   1     1       1.418   5.954   7.052  0.00  0.00             0
ATOM    871    H   1     1       5.076   7.304   6.686  0.00  0.00             0
ATOM    872    H   1     1       2.164  10.863   7.042  0.00  0.00             0
ATOM    873    H   1     1       2.861   9.313   7.649  0.00  0.00             0
ATOM    874    H   1     1       4.428   4.774   6.693  0.00  0.00             0
ATOM    875   Al   1     1       8.430   1.446   1.119  0.00  0.00             0
ATOM    876   Al   1     1       6.029  -3.069   1.186  0.00  0.00             0
ATOM    877   Al   1     1       5.917   2.742   1.242  0.00  0.00             0
ATOM    878   Al   1     1       8.474  -1.728   1.381  0.00  0.00             0
ATOM    879   Si   1     1       4.107   2.639   4.163  0.00  0.00             0
ATOM    880   Si   1     1       6.794  -1.681   4.148  0.00  0.00             0
ATOM    881   Si   1     1       6.705   4.144   4.260  0.00  0.00             0
ATOM    882   Si   1     1       9.281  -0.229   4.220  0.00  0.00             0
ATOM    883    O   1     1       9.466   2.676   2.561  0.00  0.00             0
ATOM    884    O   1     1       6.905  -1.708   2.426  0.00  0.00             0
ATOM    885    O   1     1       9.197  -0.331   2.613  0.00  0.00             0
ATOM    886    O   1     1       6.566   4.321   2.507  0.00  0.00             0
ATOM    887    O   1     1       9.271   1.254   4.670  0.00  0.00             0
ATOM    888    O   1     1       6.719   5.692   4.699  0.00  0.00             0
ATOM    889    O   1     1       8.086   3.523   4.415  0.00  0.00             0
ATOM    890    O   1     1       5.525  -0.931   4.349  0.00  0.00             0
ATOM    891    O   1     1       8.044  -0.996   4.745  0.00  0.00             0
ATOM    892    O   1     1       5.470   3.235   4.576  0.00  0.00             0
ATOM    893    O   1     1       9.217  -3.196   2.384  0.00  0.00             0
ATOM    894    O   1     1       6.929   1.491   2.323  0.00  0.00             0
ATOM    895    O   1     1      15.349   4.283   0.372  0.00  0.00             0
ATOM    896    O   1     1       7.844  -0.201   0.249  0.00  0.00             0
ATOM    897    O   1     1       9.968   1.529   0.248  0.00  0.00             0
ATOM    898    O   1     1       7.559  -2.976   0.087  0.00  0.00             0
ATOM    899    O   1     1      10.179  -1.899   0.258  0.00  0.00             0
ATOM    900    O   1     1       7.304   2.611  -0.006  0.00  0.00             0
ATOM    901    H   1     1       9.341   5.057   3.081  0.00  0.00             0
ATOM    902    H   1     1       6.598   0.718   2.769  0.00  0.00             0
ATOM    903    H   1     1       9.921   3.950  -0.612  0.00  0.00             0
ATOM    904    H   1     1       7.562  -0.406  -0.555  0.00  0.00             0
ATOM    905    H   1     1      10.311   1.081  -0.539  0.00  0.00             0
ATOM    906    H   1     1       8.106   5.120   0.128  0.00  0.00             0
ATOM    907    H   1     1       7.189   3.015  -0.820  0.00  0.00             0
ATOM    908    H   1     1      10.798  -1.215   0.219  0.00  0.00             0
ATOM    909   Al   1     1       3.029  -1.601   8.633  0.00  0.00             0
ATOM    910   Al   1     1       0.204  -6.303   8.540  0.00  0.00             0
ATOM    911   Al   1     1       0.378  -0.149   8.638  0.00  0.00             0
ATOM    912   Al   1     1       2.792  -4.686   8.533  0.00  0.00             0
ATOM    913   Si   1     1      -1.445  -0.245  11.423  0.00  0.00             0
ATOM    914   Si   1     1       1.175  -4.706  11.409  0.00  0.00             0
ATOM    915   Si   1     1       1.139   1.186  11.532  0.00  0.00             0
ATOM    916   Si   1     1       3.831  -3.102  11.448  0.00  0.00             0
ATOM    917    O   1     1       3.978  -0.374   9.816  0.00  0.00             0
ATOM    918    O   1     1       1.420  -4.821   9.836  0.00  0.00             0
ATOM    919    O   1     1       3.672  -3.054   9.833  0.00  0.00             0
ATOM    920    O   1     1       0.983   1.266   9.788  0.00  0.00             0
ATOM    921    O   1     1       3.783  -1.661  11.976  0.00  0.00             0
ATOM    922    O   1     1       1.118   2.657  11.961  0.00  0.00             0
ATOM    923    O   1     1       2.535   0.513  11.728  0.00  0.00             0
ATOM    924    O   1     1      -0.089  -3.840  11.650  0.00  0.00             0
ATOM    925    O   1     1       2.453  -3.937  11.953  0.00  0.00             0
ATOM    926    O   1     1      -0.096   0.302  12.000  0.00  0.00             0
ATOM    927    O   1     1       3.796  -6.137   9.548  0.00  0.00             0
ATOM    928    O   1     1       1.343  -1.551   9.620  0.00  0.00             0
ATOM    929    O   1     1       9.983   1.062   7.475  0.00  0.00             0
ATOM    930    O   1     1       2.112  -3.208   7.631  0.00  0.00             0
ATOM    931    O   1     1       4.557  -1.579   7.460  0.00  0.00             0
ATOM    932    O   1     1       1.642  -6.056   7.494  0.00  0.00             0
ATOM    933    O   1     1       4.493  -4.690   7.519  0.00  0.00             0
ATOM    934    O   1     1       2.061  -0.223   7.516  0.00  0.00             0
ATOM    935    H   1     1       3.521   2.299  10.027  0.00  0.00             0
ATOM    936    H   1     1       1.285  -2.318  10.177  0.00  0.00             0
ATOM    937    H   1     1       4.544   1.213   6.756  0.00  0.00             0
ATOM    938    H   1     1       2.045  -3.065   6.650  0.00  0.00             0
ATOM    939    H   1     1       5.329  -2.047   7.050  0.00  0.00             0
ATOM    940    H   1     1       2.478   1.978   7.832  0.00  0.00             0
ATOM    941    H   1     1       2.354   0.270   6.729  0.00  0.00             0
ATOM    942    H   1     1       4.890  -3.876   7.570  0.00  0.00             0
ATOM    943   Al   1     1       8.475  -7.615   1.187  0.00  0.00             0
ATOM    944   Al   1     1       5.913 -12.196   1.497  0.00  0.00             0
ATOM    945   Al   1     1       5.924  -6.029   1.314  0.00  0.00             0
ATOM    946   Al   1     1       8.538 -10.699   1.271  0.00  0.00             0
ATOM    947   Si   1     1       4.128  -6.183   4.045  0.00  0.00             0
ATOM    948   Si   1     1       6.795 -10.771   4.233  0.00  0.00             0
ATOM    949   Si   1     1       6.565  -4.605   4.008  0.00  0.00             0
ATOM    950   Si   1     1       9.297  -9.133   3.955  0.00  0.00             0
ATOM    951    O   1     1       9.449  -6.328   2.377  0.00  0.00             0
ATOM    952    O   1     1       6.907 -10.834   2.566  0.00  0.00             0
ATOM    953    O   1     1       9.066  -8.998   2.417  0.00  0.00             0
ATOM    954    O   1     1       6.535  -4.545   2.399  0.00  0.00             0
ATOM    955    O   1     1       9.247  -7.650   4.505  0.00  0.00             0
ATOM    956    O   1     1       6.688  -3.138   4.548  0.00  0.00             0
ATOM    957    O   1     1       7.953  -5.346   4.281  0.00  0.00             0
ATOM    958    O   1     1       5.474  -9.988   4.478  0.00  0.00             0
ATOM    959    O   1     1       8.065  -9.946   4.521  0.00  0.00             0
ATOM    960    O   1     1       5.367  -5.386   4.488  0.00  0.00             0
ATOM    961    O   1     1       9.399 -12.088   2.384  0.00  0.00             0
ATOM    962    O   1     1       6.827  -7.588   2.362  0.00  0.00             0
ATOM    963    O   1     1      15.528  -4.570   0.221  0.00  0.00             0
ATOM    964    O   1     1       7.804  -9.004   0.236  0.00  0.00             0
ATOM    965    O   1     1      10.040  -7.373   0.098  0.00  0.00             0
ATOM    966    O   1     1       7.532 -12.002   0.415  0.00  0.00             0
ATOM    967    O   1     1      10.138 -10.631   0.360  0.00  0.00             0
ATOM    968    O   1     1       7.604  -6.093   0.390  0.00  0.00             0
ATOM    969    H   1     1       8.699  -3.902   2.572  0.00  0.00             0
ATOM    970    H   1     1       6.451  -8.360   2.682  0.00  0.00             0
ATOM    971    H   1     1       9.853  -5.154  -0.572  0.00  0.00             0
ATOM    972    H   1     1       7.302  -9.527  -0.392  0.00  0.00             0
ATOM    973    H   1     1       9.969  -7.430  -0.754  0.00  0.00             0
ATOM    974    H   1     1       8.148  -2.636  -0.502  0.00  0.00             0
ATOM    975    H   1     1       7.905  -5.358  -0.004  0.00  0.00             0
ATOM    976    H   1     1      10.705  -9.806   0.635  0.00  0.00             0
END
