# Supplementary material for: Competing Nuclear Quantum Effects and Hydrogen-Bond Jumps in Hydrated Kaolinite
Source: J Phys Chem Lett. 2023 Feb 6;14(6):1542–7. doi: 10.1021/acs.jpclett.2c03896 (PMC9940297; doi:10.1021/acs.jpclett.2c03896)
Supplement: Supplementary file 1 — jz2c03896_si_001.zip [file jz2c03896_si_001.zip › Clay_NQEs_HBond_Jumps_SI/silica-surface/QM/prod-2/init.21.pdb]

TITLE     Step:     2000000  Bead:      21 positions{angstrom}  cell{angstrom}
CRYST1   10.307   17.884   76.812  91.93 105.05  89.80 P 1           1
ATOM      1   Al   1     1     -22.570  11.933  42.608  0.00  0.00             0
ATOM      2   Al   1     1     -19.708  16.482  42.530  0.00  0.00             0
ATOM      3   Al   1     1     -19.842  10.584  42.309  0.00  0.00             0
ATOM      4   Al   1     1     -22.192  14.940  42.466  0.00  0.00             0
ATOM      5   Si   1     1     -17.947  10.561  39.708  0.00  0.00             0
ATOM      6   Si   1     1     -20.570  15.074  39.747  0.00  0.00             0
ATOM      7   Si   1     1     -20.494   9.045  39.727  0.00  0.00             0
ATOM      8   Si   1     1     -23.144  13.499  39.690  0.00  0.00             0
ATOM      9    O   1     1     -23.351  10.635  41.465  0.00  0.00             0
ATOM     10    O   1     1     -20.659  15.133  41.382  0.00  0.00             0
ATOM     11    O   1     1     -22.851  13.294  41.347  0.00  0.00             0
ATOM     12    O   1     1     -20.364   9.038  41.338  0.00  0.00             0
ATOM     13    O   1     1     -23.054  11.980  39.288  0.00  0.00             0
ATOM     14    O   1     1     -20.283   7.643  39.217  0.00  0.00             0
ATOM     15    O   1     1     -21.852   9.626  39.476  0.00  0.00             0
ATOM     16    O   1     1     -19.412  14.090  39.402  0.00  0.00             0
ATOM     17    O   1     1     -21.912  14.238  39.147  0.00  0.00             0
ATOM     18    O   1     1     -19.310   9.934  39.178  0.00  0.00             0
ATOM     19    O   1     1     -23.212  16.089  41.400  0.00  0.00             0
ATOM     20    O   1     1     -20.730  11.808  41.168  0.00  0.00             0
ATOM     21    O   1     1     -18.813   9.123  43.614  0.00  0.00             0
ATOM     22    O   1     1     -21.560  13.479  43.622  0.00  0.00             0
ATOM     23    O   1     1     -23.977  11.864  43.669  0.00  0.00             0
ATOM     24    O   1     1     -21.156  16.237  43.673  0.00  0.00             0
ATOM     25    O   1     1     -24.002  14.938  43.548  0.00  0.00             0
ATOM     26    O   1     1     -21.330  10.645  43.491  0.00  0.00             0
ATOM     27    H   1     1     -22.547   7.956  41.408  0.00  0.00             0
ATOM     28    H   1     1     -20.670  12.384  40.358  0.00  0.00             0
ATOM     29    H   1     1     -23.421   8.573  43.936  0.00  0.00             0
ATOM     30    H   1     1     -20.877  12.831  44.004  0.00  0.00             0
ATOM     31    H   1     1     -24.305  12.467  44.345  0.00  0.00             0
ATOM     32    H   1     1     -21.405   7.505  44.513  0.00  0.00             0
ATOM     33    H   1     1     -21.637   9.758  43.801  0.00  0.00             0
ATOM     34    H   1     1     -24.360  14.254  43.863  0.00  0.00             0
ATOM     35   Al   1     1     -22.696  14.574  49.905  0.00  0.00             0
ATOM     36   Al   1     1     -20.114  19.113  49.637  0.00  0.00             0
ATOM     37   Al   1     1     -20.098  12.915  49.861  0.00  0.00             0
ATOM     38   Al   1     1     -22.668  17.499  49.870  0.00  0.00             0
ATOM     39   Si   1     1     -18.166  13.198  47.084  0.00  0.00             0
ATOM     40   Si   1     1     -20.894  17.611  46.980  0.00  0.00             0
ATOM     41   Si   1     1     -20.768  11.710  47.059  0.00  0.00             0
ATOM     42   Si   1     1     -23.432  16.085  47.091  0.00  0.00             0
ATOM     43    O   1     1     -23.561  13.216  48.671  0.00  0.00             0
ATOM     44    O   1     1     -20.986  17.775  48.683  0.00  0.00             0
ATOM     45    O   1     1     -23.420  16.120  48.659  0.00  0.00             0
ATOM     46    O   1     1     -20.531  11.589  48.628  0.00  0.00             0
ATOM     47    O   1     1     -23.434  14.630  46.654  0.00  0.00             0
ATOM     48    O   1     1     -20.567  10.226  46.637  0.00  0.00             0
ATOM     49    O   1     1     -22.182  12.223  46.857  0.00  0.00             0
ATOM     50    O   1     1     -19.610  16.736  46.636  0.00  0.00             0
ATOM     51    O   1     1     -22.225  16.918  46.641  0.00  0.00             0
ATOM     52    O   1     1     -19.602  12.662  46.561  0.00  0.00             0
ATOM     53    O   1     1     -23.519  18.855  48.693  0.00  0.00             0
ATOM     54    O   1     1     -20.950  14.369  48.899  0.00  0.00             0
ATOM     55    O   1     1     -19.150  11.574  50.835  0.00  0.00             0
ATOM     56    O   1     1     -21.830  16.133  50.851  0.00  0.00             0
ATOM     57    O   1     1     -24.203  14.288  51.105  0.00  0.00             0
ATOM     58    O   1     1     -21.855  18.981  50.676  0.00  0.00             0
ATOM     59    O   1     1     -24.368  17.582  50.908  0.00  0.00             0
ATOM     60    O   1     1     -21.507  12.887  50.983  0.00  0.00             0
ATOM     61    H   1     1     -23.450  10.408  47.843  0.00  0.00             0
ATOM     62    H   1     1     -20.287  15.117  48.706  0.00  0.00             0
ATOM     63    H   1     1     -24.376  11.062  52.040  0.00  0.00             0
ATOM     64    H   1     1     -21.070  16.652  51.163  0.00  0.00             0
ATOM     65    H   1     1     -24.568  14.591  51.902  0.00  0.00             0
ATOM     66    H   1     1     -21.907  10.907  51.178  0.00  0.00             0
ATOM     67    H   1     1     -22.360  12.534  51.323  0.00  0.00             0
ATOM     68    H   1     1     -25.063  16.938  51.105  0.00  0.00             0
ATOM     69   Al   1     1     -22.222  20.861  42.355  0.00  0.00             0
ATOM     70   Al   1     1     -19.733  25.532  42.455  0.00  0.00             0
ATOM     71   Al   1     1     -19.612  19.518  42.447  0.00  0.00             0
ATOM     72   Al   1     1     -22.197  23.802  42.593  0.00  0.00             0
ATOM     73   Si   1     1     -17.891  19.501  39.549  0.00  0.00             0
ATOM     74   Si   1     1     -20.334  24.065  39.742  0.00  0.00             0
ATOM     75   Si   1     1     -20.453  17.934  39.663  0.00  0.00             0
ATOM     76   Si   1     1     -22.891  22.435  39.762  0.00  0.00             0
ATOM     77    O   1     1     -23.157  19.529  41.342  0.00  0.00             0
ATOM     78    O   1     1     -20.573  24.155  41.304  0.00  0.00             0
ATOM     79    O   1     1     -22.705  22.354  41.405  0.00  0.00             0
ATOM     80    O   1     1     -20.382  17.898  41.327  0.00  0.00             0
ATOM     81    O   1     1     -22.901  21.034  39.247  0.00  0.00             0
ATOM     82    O   1     1     -20.584  16.420  39.204  0.00  0.00             0
ATOM     83    O   1     1     -21.780  18.625  39.254  0.00  0.00             0
ATOM     84    O   1     1     -19.200  23.111  39.498  0.00  0.00             0
ATOM     85    O   1     1     -21.669  23.354  39.225  0.00  0.00             0
ATOM     86    O   1     1     -19.233  18.764  39.064  0.00  0.00             0
ATOM     87    O   1     1     -23.190  25.282  41.667  0.00  0.00             0
ATOM     88    O   1     1     -20.648  20.829  41.235  0.00  0.00             0
ATOM     89    O   1     1     -19.103  18.097  43.449  0.00  0.00             0
ATOM     90    O   1     1     -21.379  22.449  43.647  0.00  0.00             0
ATOM     91    O   1     1     -23.779  20.688  43.540  0.00  0.00             0
ATOM     92    O   1     1     -21.283  25.226  43.542  0.00  0.00             0
ATOM     93    O   1     1     -23.861  23.893  43.646  0.00  0.00             0
ATOM     94    O   1     1     -21.251  19.745  43.551  0.00  0.00             0
ATOM     95    H   1     1     -22.843  16.760  40.796  0.00  0.00             0
ATOM     96    H   1     1     -20.399  21.603  40.724  0.00  0.00             0
ATOM     97    H   1     1     -23.408  18.101  43.953  0.00  0.00             0
ATOM     98    H   1     1     -21.112  21.727  44.320  0.00  0.00             0
ATOM     99    H   1     1     -24.272  21.061  44.379  0.00  0.00             0
ATOM    100    H   1     1     -21.584  16.039  44.575  0.00  0.00             0
ATOM    101    H   1     1     -21.444  18.813  43.951  0.00  0.00             0
ATOM    102    H   1     1     -24.376  23.331  44.152  0.00  0.00             0
ATOM    103   Al   1     1     -22.528  23.607  49.776  0.00  0.00             0
ATOM    104   Al   1     1     -19.973  27.957  49.770  0.00  0.00             0
ATOM    105   Al   1     1     -20.055  21.909  49.717  0.00  0.00             0
ATOM    106   Al   1     1     -22.560  26.629  49.915  0.00  0.00             0
ATOM    107   Si   1     1     -18.080  21.974  46.862  0.00  0.00             0
ATOM    108   Si   1     1     -20.863  26.652  47.153  0.00  0.00             0
ATOM    109   Si   1     1     -20.666  20.582  46.940  0.00  0.00             0
ATOM    110   Si   1     1     -23.419  25.095  47.043  0.00  0.00             0
ATOM    111    O   1     1     -23.472  22.119  48.545  0.00  0.00             0
ATOM    112    O   1     1     -21.075  26.723  48.718  0.00  0.00             0
ATOM    113    O   1     1     -23.206  25.066  48.654  0.00  0.00             0
ATOM    114    O   1     1     -20.633  20.512  48.672  0.00  0.00             0
ATOM    115    O   1     1     -23.214  23.697  46.528  0.00  0.00             0
ATOM    116    O   1     1     -20.853  19.087  46.541  0.00  0.00             0
ATOM    117    O   1     1     -21.885  21.473  46.642  0.00  0.00             0
ATOM    118    O   1     1     -19.631  25.663  46.806  0.00  0.00             0
ATOM    119    O   1     1     -22.209  26.113  46.611  0.00  0.00             0
ATOM    120    O   1     1     -19.290  21.210  46.449  0.00  0.00             0
ATOM    121    O   1     1     -23.469  27.966  48.755  0.00  0.00             0
ATOM    122    O   1     1     -20.885  23.515  48.608  0.00  0.00             0
ATOM    123    O   1     1     -19.448  20.398  50.932  0.00  0.00             0
ATOM    124    O   1     1     -21.923  25.176  50.893  0.00  0.00             0
ATOM    125    O   1     1     -24.197  23.223  50.672  0.00  0.00             0
ATOM    126    O   1     1     -21.673  28.008  50.818  0.00  0.00             0
ATOM    127    O   1     1     -24.180  26.669  50.966  0.00  0.00             0
ATOM    128    O   1     1     -21.596  22.255  50.782  0.00  0.00             0
ATOM    129    H   1     1     -22.987  19.595  48.268  0.00  0.00             0
ATOM    130    H   1     1     -20.157  24.300  48.672  0.00  0.00             0
ATOM    131    H   1     1     -23.841  20.047  51.375  0.00  0.00             0
ATOM    132    H   1     1     -21.314  25.401  51.556  0.00  0.00             0
ATOM    133    H   1     1     -24.711  23.362  51.547  0.00  0.00             0
ATOM    134    H   1     1     -21.926  19.894  50.578  0.00  0.00             0
ATOM    135    H   1     1     -21.549  22.069  51.629  0.00  0.00             0
ATOM    136    H   1     1     -23.980  26.294  51.774  0.00  0.00             0
ATOM    137   Al   1     1     -17.093  11.925  42.355  0.00  0.00             0
ATOM    138   Al   1     1     -14.507  16.462  42.443  0.00  0.00             0
ATOM    139   Al   1     1     -14.753  10.332  42.614  0.00  0.00             0
ATOM    140   Al   1     1     -17.129  14.964  42.503  0.00  0.00             0
ATOM    141   Si   1     1     -12.729  10.543  39.787  0.00  0.00             0
ATOM    142   Si   1     1     -15.487  15.107  39.756  0.00  0.00             0
ATOM    143   Si   1     1     -15.325   9.028  39.828  0.00  0.00             0
ATOM    144   Si   1     1     -17.915  13.612  39.631  0.00  0.00             0
ATOM    145    O   1     1     -18.228  10.715  41.260  0.00  0.00             0
ATOM    146    O   1     1     -15.605  15.204  41.381  0.00  0.00             0
ATOM    147    O   1     1     -17.677  13.549  41.216  0.00  0.00             0
ATOM    148    O   1     1     -15.364   8.867  41.389  0.00  0.00             0
ATOM    149    O   1     1     -17.875  12.090  39.180  0.00  0.00             0
ATOM    150    O   1     1     -15.219   7.538  39.249  0.00  0.00             0
ATOM    151    O   1     1     -16.638   9.724  39.457  0.00  0.00             0
ATOM    152    O   1     1     -14.228  14.184  39.436  0.00  0.00             0
ATOM    153    O   1     1     -16.751  14.519  39.217  0.00  0.00             0
ATOM    154    O   1     1     -14.080   9.784  39.335  0.00  0.00             0
ATOM    155    O   1     1     -18.173  16.412  41.453  0.00  0.00             0
ATOM    156    O   1     1     -15.557  11.737  41.433  0.00  0.00             0
ATOM    157    O   1     1     -24.271   9.033  43.536  0.00  0.00             0
ATOM    158    O   1     1     -16.383  13.475  43.580  0.00  0.00             0
ATOM    159    O   1     1     -18.819  11.955  43.400  0.00  0.00             0
ATOM    160    O   1     1     -16.158  16.422  43.630  0.00  0.00             0
ATOM    161    O   1     1     -18.675  14.951  43.579  0.00  0.00             0
ATOM    162    O   1     1     -16.380  10.474  43.614  0.00  0.00             0
ATOM    163    H   1     1     -17.214   7.975  41.294  0.00  0.00             0
ATOM    164    H   1     1     -14.943  12.368  41.085  0.00  0.00             0
ATOM    165    H   1     1     -18.037   9.568  44.065  0.00  0.00             0
ATOM    166    H   1     1     -16.178  13.568  44.615  0.00  0.00             0
ATOM    167    H   1     1     -18.590  12.326  44.320  0.00  0.00             0
ATOM    168    H   1     1     -16.423   7.394  44.586  0.00  0.00             0
ATOM    169    H   1     1     -16.219  10.045  44.437  0.00  0.00             0
ATOM    170    H   1     1     -19.191  14.201  43.471  0.00  0.00             0
ATOM    171   Al   1     1     -17.456  14.572  49.881  0.00  0.00             0
ATOM    172   Al   1     1     -14.764  19.116  49.610  0.00  0.00             0
ATOM    173   Al   1     1     -14.833  13.028  49.940  0.00  0.00             0
ATOM    174   Al   1     1     -17.544  17.623  49.824  0.00  0.00             0
ATOM    175   Si   1     1     -13.123  13.162  47.133  0.00  0.00             0
ATOM    176   Si   1     1     -15.721  17.770  46.871  0.00  0.00             0
ATOM    177   Si   1     1     -15.612  11.595  47.117  0.00  0.00             0
ATOM    178   Si   1     1     -18.216  16.204  46.927  0.00  0.00             0
ATOM    179    O   1     1     -18.363  13.335  48.715  0.00  0.00             0
ATOM    180    O   1     1     -15.944  17.953  48.492  0.00  0.00             0
ATOM    181    O   1     1     -18.124  16.200  48.570  0.00  0.00             0
ATOM    182    O   1     1     -15.473  11.601  48.735  0.00  0.00             0
ATOM    183    O   1     1     -18.004  14.639  46.580  0.00  0.00             0
ATOM    184    O   1     1     -15.623  10.195  46.503  0.00  0.00             0
ATOM    185    O   1     1     -17.010  12.263  46.813  0.00  0.00             0
ATOM    186    O   1     1     -14.451  16.839  46.670  0.00  0.00             0
ATOM    187    O   1     1     -17.021  16.960  46.367  0.00  0.00             0
ATOM    188    O   1     1     -14.454  12.498  46.615  0.00  0.00             0
ATOM    189    O   1     1     -18.369  18.985  48.918  0.00  0.00             0
ATOM    190    O   1     1     -15.843  14.478  48.861  0.00  0.00             0
ATOM    191    O   1     1     -24.551  11.571  51.120  0.00  0.00             0
ATOM    192    O   1     1     -16.921  15.986  50.926  0.00  0.00             0
ATOM    193    O   1     1     -19.215  14.499  50.935  0.00  0.00             0
ATOM    194    O   1     1     -16.681  18.801  51.060  0.00  0.00             0
ATOM    195    O   1     1     -19.347  17.706  50.956  0.00  0.00             0
ATOM    196    O   1     1     -16.429  13.316  51.071  0.00  0.00             0
ATOM    197    H   1     1     -18.105  10.695  48.122  0.00  0.00             0
ATOM    198    H   1     1     -15.331  15.266  48.740  0.00  0.00             0
ATOM    199    H   1     1     -19.162  11.397  51.867  0.00  0.00             0
ATOM    200    H   1     1     -17.171  16.033  51.820  0.00  0.00             0
ATOM    201    H   1     1     -19.627  15.259  51.383  0.00  0.00             0
ATOM    202    H   1     1     -17.381  10.512  50.903  0.00  0.00             0
ATOM    203    H   1     1     -17.036  12.605  51.406  0.00  0.00             0
ATOM    204    H   1     1     -19.422  17.983  51.880  0.00  0.00             0
ATOM    205   Al   1     1     -17.021  20.920  42.476  0.00  0.00             0
ATOM    206   Al   1     1     -14.577  25.276  42.623  0.00  0.00             0
ATOM    207   Al   1     1     -14.412  19.447  42.276  0.00  0.00             0
ATOM    208   Al   1     1     -16.975  23.803  42.640  0.00  0.00             0
ATOM    209   Si   1     1     -12.664  19.461  39.623  0.00  0.00             0
ATOM    210   Si   1     1     -15.197  23.938  39.784  0.00  0.00             0
ATOM    211   Si   1     1     -15.295  17.986  39.631  0.00  0.00             0
ATOM    212   Si   1     1     -17.759  22.411  39.707  0.00  0.00             0
ATOM    213    O   1     1     -18.050  19.525  41.219  0.00  0.00             0
ATOM    214    O   1     1     -15.362  24.010  41.431  0.00  0.00             0
ATOM    215    O   1     1     -17.581  22.367  41.345  0.00  0.00             0
ATOM    216    O   1     1     -15.225  17.959  41.255  0.00  0.00             0
ATOM    217    O   1     1     -17.747  21.028  39.187  0.00  0.00             0
ATOM    218    O   1     1     -15.245  16.498  39.243  0.00  0.00             0
ATOM    219    O   1     1     -16.594  18.735  39.152  0.00  0.00             0
ATOM    220    O   1     1     -13.941  23.182  39.497  0.00  0.00             0
ATOM    221    O   1     1     -16.540  23.252  39.266  0.00  0.00             0
ATOM    222    O   1     1     -14.042  18.715  39.153  0.00  0.00             0
ATOM    223    O   1     1     -17.935  25.295  41.341  0.00  0.00             0
ATOM    224    O   1     1     -15.513  20.769  41.430  0.00  0.00             0
ATOM    225    O   1     1     -24.178  17.758  43.635  0.00  0.00             0
ATOM    226    O   1     1     -16.383  22.439  43.729  0.00  0.00             0
ATOM    227    O   1     1     -18.650  20.690  43.518  0.00  0.00             0
ATOM    228    O   1     1     -16.135  25.001  43.734  0.00  0.00             0
ATOM    229    O   1     1     -18.778  23.843  43.442  0.00  0.00             0
ATOM    230    O   1     1     -16.159  19.496  43.527  0.00  0.00             0
ATOM    231    H   1     1     -17.677  17.246  41.370  0.00  0.00             0
ATOM    232    H   1     1     -15.279  21.701  41.083  0.00  0.00             0
ATOM    233    H   1     1     -18.018  18.029  43.687  0.00  0.00             0
ATOM    234    H   1     1     -16.520  22.424  44.611  0.00  0.00             0
ATOM    235    H   1     1     -18.893  21.225  44.274  0.00  0.00             0
ATOM    236    H   1     1     -16.395  16.296  44.603  0.00  0.00             0
ATOM    237    H   1     1     -16.074  18.462  43.780  0.00  0.00             0
ATOM    238    H   1     1     -19.484  23.333  43.309  0.00  0.00             0
ATOM    239   Al   1     1     -17.406  23.258  49.737  0.00  0.00             0
ATOM    240   Al   1     1     -14.882  27.950  49.876  0.00  0.00             0
ATOM    241   Al   1     1     -14.731  21.928  49.725  0.00  0.00             0
ATOM    242   Al   1     1     -17.426  26.356  49.743  0.00  0.00             0
ATOM    243   Si   1     1     -12.932  22.134  46.962  0.00  0.00             0
ATOM    244   Si   1     1     -15.703  26.579  47.063  0.00  0.00             0
ATOM    245   Si   1     1     -15.415  20.675  46.781  0.00  0.00             0
ATOM    246   Si   1     1     -18.252  25.045  46.970  0.00  0.00             0
ATOM    247    O   1     1     -18.232  21.971  48.610  0.00  0.00             0
ATOM    248    O   1     1     -15.780  26.587  48.593  0.00  0.00             0
ATOM    249    O   1     1     -18.009  25.091  48.640  0.00  0.00             0
ATOM    250    O   1     1     -15.331  20.535  48.493  0.00  0.00             0
ATOM    251    O   1     1     -18.214  23.504  46.575  0.00  0.00             0
ATOM    252    O   1     1     -15.478  19.198  46.463  0.00  0.00             0
ATOM    253    O   1     1     -16.744  21.404  46.424  0.00  0.00             0
ATOM    254    O   1     1     -14.480  25.589  46.624  0.00  0.00             0
ATOM    255    O   1     1     -17.047  25.906  46.478  0.00  0.00             0
ATOM    256    O   1     1     -14.197  21.362  46.316  0.00  0.00             0
ATOM    257    O   1     1     -18.362  27.744  48.645  0.00  0.00             0
ATOM    258    O   1     1     -15.826  23.357  48.508  0.00  0.00             0
ATOM    259    O   1     1     -24.481  20.443  50.771  0.00  0.00             0
ATOM    260    O   1     1     -16.613  24.970  50.840  0.00  0.00             0
ATOM    261    O   1     1     -19.078  23.348  50.662  0.00  0.00             0
ATOM    262    O   1     1     -16.568  27.855  50.796  0.00  0.00             0
ATOM    263    O   1     1     -19.146  26.655  50.916  0.00  0.00             0
ATOM    264    O   1     1     -16.406  22.159  50.969  0.00  0.00             0
ATOM    265    H   1     1     -17.813  19.764  48.768  0.00  0.00             0
ATOM    266    H   1     1     -14.981  23.880  48.102  0.00  0.00             0
ATOM    267    H   1     1     -18.489  20.516  51.322  0.00  0.00             0
ATOM    268    H   1     1     -15.813  25.411  50.978  0.00  0.00             0
ATOM    269    H   1     1     -19.590  24.170  50.834  0.00  0.00             0
ATOM    270    H   1     1     -16.347  19.358  51.679  0.00  0.00             0
ATOM    271    H   1     1     -16.573  22.042  51.793  0.00  0.00             0
ATOM    272    H   1     1     -18.859  26.911  51.709  0.00  0.00             0
ATOM    273    O   1     1      -3.394   4.775  32.658  0.00  0.00             0
ATOM    274    H   1     1      -3.080   4.339  31.851  0.00  0.00             0
ATOM    275    H   1     1       7.068   4.113  33.190  0.00  0.00             0
ATOM    276    O   1     1      12.300 -25.275  15.028  0.00  0.00             0
ATOM    277    H   1     1      12.223 -25.694  15.868  0.00  0.00             0
ATOM    278    H   1     1      21.790 -24.733  14.782  0.00  0.00             0
ATOM    279    O   1     1      33.764   1.870  24.314  0.00  0.00             0
ATOM    280    H   1     1      24.367   2.394  23.959  0.00  0.00             0
ATOM    281    H   1     1      33.806   0.910  24.054  0.00  0.00             0
ATOM    282    O   1     1      24.985   8.568  18.813  0.00  0.00             0
ATOM    283    H   1     1      25.254   9.207  19.359  0.00  0.00             0
ATOM    284    H   1     1      36.072   8.554  18.233  0.00  0.00             0
ATOM    285    O   1     1     -16.229  -3.414  31.441  0.00  0.00             0
ATOM    286    H   1     1     -15.829  -3.497  32.394  0.00  0.00             0
ATOM    287    H   1     1      -6.654  -4.055  31.461  0.00  0.00             0
ATOM    288    O   1     1     -10.578 -24.390  23.735  0.00  0.00             0
ATOM    289    H   1     1      -9.920 -24.073  24.360  0.00  0.00             0
ATOM    290    H   1     1      -0.150 -23.716  23.171  0.00  0.00             0
ATOM    291    O   1     1      -4.398   8.613  23.504  0.00  0.00             0
ATOM    292    H   1     1      -5.207   8.896  23.463  0.00  0.00             0
ATOM    293    H   1     1      -4.536   7.625  23.490  0.00  0.00             0
ATOM    294    O   1     1      -4.799   3.254  37.267  0.00  0.00             0
ATOM    295    H   1     1      -5.460   2.645  36.993  0.00  0.00             0
ATOM    296    H   1     1      -4.144   2.759  36.791  0.00  0.00             0
ATOM    297    O   1     1       3.915   5.166  18.341  0.00  0.00             0
ATOM    298    H   1     1       4.720   5.596  18.060  0.00  0.00             0
ATOM    299    H   1     1       3.722   5.931  18.967  0.00  0.00             0
ATOM    300    O   1     1      25.601  16.508  20.936  0.00  0.00             0
ATOM    301    H   1     1      26.522  16.890  21.270  0.00  0.00             0
ATOM    302    H   1     1      25.006  16.632  21.815  0.00  0.00             0
ATOM    303    O   1     1       6.221  -3.526  20.133  0.00  0.00             0
ATOM    304    H   1     1       5.601  -4.023  19.988  0.00  0.00             0
ATOM    305    H   1     1       5.666  -2.892  20.643  0.00  0.00             0
ATOM    306    O   1     1     -13.998  25.047  31.306  0.00  0.00             0
ATOM    307    H   1     1     -14.481  25.099  30.234  0.00  0.00             0
ATOM    308    H   1     1     -14.060  24.098  31.796  0.00  0.00             0
ATOM    309    O   1     1       1.726 -14.472  20.666  0.00  0.00             0
ATOM    310    H   1     1       2.704 -14.739  20.490  0.00  0.00             0
ATOM    311    H   1     1       1.683 -13.645  20.988  0.00  0.00             0
ATOM    312    O   1     1      40.466  14.745  18.385  0.00  0.00             0
ATOM    313    H   1     1      40.165  13.807  18.524  0.00  0.00             0
ATOM    314    H   1     1      39.773  15.021  17.784  0.00  0.00             0
ATOM    315    O   1     1      21.673   5.295  36.063  0.00  0.00             0
ATOM    316    H   1     1      22.487   5.650  36.304  0.00  0.00             0
ATOM    317    H   1     1      21.325   6.045  35.533  0.00  0.00             0
ATOM    318    O   1     1      28.282  22.169  18.510  0.00  0.00             0
ATOM    319    H   1     1      28.274  21.428  19.021  0.00  0.00             0
ATOM    320    H   1     1      29.084  22.550  18.512  0.00  0.00             0
ATOM    321    O   1     1      29.531  16.627  35.692  0.00  0.00             0
ATOM    322    H   1     1      29.224  16.698  34.746  0.00  0.00             0
ATOM    323    H   1     1      30.083  15.936  35.521  0.00  0.00             0
ATOM    324    O   1     1      29.932  -6.580  14.861  0.00  0.00             0
ATOM    325    H   1     1      29.536  -7.021  14.111  0.00  0.00             0
ATOM    326    H   1     1      30.117  -5.711  14.779  0.00  0.00             0
ATOM    327    O   1     1       2.823  29.460  28.724  0.00  0.00             0
ATOM    328    H   1     1       2.312  29.966  28.278  0.00  0.00             0
ATOM    329    H   1     1      13.029  11.976  29.517  0.00  0.00             0
ATOM    330    O   1     1      -9.814  32.770  35.098  0.00  0.00             0
ATOM    331    H   1     1      -9.831  32.662  34.110  0.00  0.00             0
ATOM    332    H   1     1      -0.077  31.830  35.086  0.00  0.00             0
ATOM    333    O   1     1      12.513  21.727  29.035  0.00  0.00             0
ATOM    334    H   1     1       2.369  22.332  28.353  0.00  0.00             0
ATOM    335    H   1     1      11.905  21.262  28.635  0.00  0.00             0
ATOM    336    O   1     1      -2.103  12.638  19.359  0.00  0.00             0
ATOM    337    H   1     1      -2.893  12.996  19.681  0.00  0.00             0
ATOM    338    H   1     1       8.029  12.168  18.437  0.00  0.00             0
ATOM    339    O   1     1      14.455  35.527  31.565  0.00  0.00             0
ATOM    340    H   1     1       4.665  34.595  31.546  0.00  0.00             0
ATOM    341    H   1     1      13.802  35.642  30.976  0.00  0.00             0
ATOM    342    O   1     1      13.846  21.632  33.893  0.00  0.00             0
ATOM    343    H   1     1      14.317  21.050  33.386  0.00  0.00             0
ATOM    344    H   1     1      24.994  22.146  34.204  0.00  0.00             0
ATOM    345    O   1     1      39.374  -2.986  21.954  0.00  0.00             0
ATOM    346    H   1     1      38.880  -3.355  21.075  0.00  0.00             0
ATOM    347    H   1     1      39.299 -19.882  21.643  0.00  0.00             0
ATOM    348    O   1     1      33.052   8.548  16.932  0.00  0.00             0
ATOM    349    H   1     1      33.621   9.010  17.675  0.00  0.00             0
ATOM    350    H   1     1      33.632   8.060  16.252  0.00  0.00             0
ATOM    351    O   1     1       9.736   3.644  16.205  0.00  0.00             0
ATOM    352    H   1     1      10.599   3.513  16.547  0.00  0.00             0
ATOM    353    H   1     1       9.928   4.499  15.545  0.00  0.00             0
ATOM    354    O   1     1      -2.860  10.301  28.678  0.00  0.00             0
ATOM    355    H   1     1      -2.372  10.852  28.032  0.00  0.00             0
ATOM    356    H   1     1      -2.357   9.517  28.926  0.00  0.00             0
ATOM    357    O   1     1       1.565 -17.716  30.028  0.00  0.00             0
ATOM    358    H   1     1       1.103 -17.685  30.840  0.00  0.00             0
ATOM    359    H   1     1       0.701 -18.132  29.323  0.00  0.00             0
ATOM    360    O   1     1     -17.228   7.095  36.799  0.00  0.00             0
ATOM    361    H   1     1     -16.698   6.623  36.141  0.00  0.00             0
ATOM    362    H   1     1     -16.815   7.094  37.602  0.00  0.00             0
ATOM    363    O   1     1      47.912   5.852  21.169  0.00  0.00             0
ATOM    364    H   1     1      47.664   5.410  20.273  0.00  0.00             0
ATOM    365    H   1     1      48.732 -12.256  21.402  0.00  0.00             0
ATOM    366    O   1     1      15.032  17.705  36.282  0.00  0.00             0
ATOM    367    H   1     1      15.499  18.224  35.526  0.00  0.00             0
ATOM    368    H   1     1      14.400  18.468  36.727  0.00  0.00             0
ATOM    369    O   1     1       5.803   9.764  35.832  0.00  0.00             0
ATOM    370    H   1     1       6.249  10.696  35.902  0.00  0.00             0
ATOM    371    H   1     1       5.923   9.654  34.783  0.00  0.00             0
ATOM    372    O   1     1      18.675 -11.028  24.109  0.00  0.00             0
ATOM    373    H   1     1      18.465 -10.064  24.448  0.00  0.00             0
ATOM    374    H   1     1      18.129 -11.718  24.553  0.00  0.00             0
ATOM    375    O   1     1       2.940  13.381  35.888  0.00  0.00             0
ATOM    376    H   1     1       2.910  12.843  36.734  0.00  0.00             0
ATOM    377    H   1     1       2.196  13.865  35.746  0.00  0.00             0
ATOM    378    O   1     1       7.183 -10.163  36.808  0.00  0.00             0
ATOM    379    H   1     1       6.635 -10.363  37.519  0.00  0.00             0
ATOM    380    H   1     1       6.767  -9.312  36.617  0.00  0.00             0
ATOM    381    O   1     1     -10.396 -15.051  30.829  0.00  0.00             0
ATOM    382    H   1     1      -9.870 -14.940  31.636  0.00  0.00             0
ATOM    383    H   1     1       0.550 -15.418  30.215  0.00  0.00             0
ATOM    384    O   1     1       1.533   9.145  28.288  0.00  0.00             0
ATOM    385    H   1     1       0.772   9.408  27.699  0.00  0.00             0
ATOM    386    H   1     1      12.305   9.930  28.687  0.00  0.00             0
ATOM    387    O   1     1      17.050  15.162  36.124  0.00  0.00             0
ATOM    388    H   1     1       6.008  15.664  36.451  0.00  0.00             0
ATOM    389    H   1     1      17.790  15.772  35.825  0.00  0.00             0
ATOM    390    O   1     1      20.695   5.885  14.890  0.00  0.00             0
ATOM    391    H   1     1      21.594   5.549  15.020  0.00  0.00             0
ATOM    392    H   1     1      30.772   6.617  15.556  0.00  0.00             0
ATOM    393    O   1     1       0.122  10.519  32.035  0.00  0.00             0
ATOM    394    H   1     1       0.197  10.637  33.013  0.00  0.00             0
ATOM    395    H   1     1       9.958   9.766  31.938  0.00  0.00             0
ATOM    396    O   1     1      -3.158  -5.739  36.564  0.00  0.00             0
ATOM    397    H   1     1      -3.102  -6.044  37.409  0.00  0.00             0
ATOM    398    H   1     1       6.843  -4.825  36.565  0.00  0.00             0
ATOM    399    O   1     1      18.023 -24.783  17.106  0.00  0.00             0
ATOM    400    H   1     1      17.142 -24.980  16.555  0.00  0.00             0
ATOM    401    H   1     1      18.780 -24.694  16.461  0.00  0.00             0
ATOM    402    O   1     1      18.739  21.481  34.692  0.00  0.00             0
ATOM    403    H   1     1      18.742  20.729  35.359  0.00  0.00             0
ATOM    404    H   1     1      19.757  21.364  34.668  0.00  0.00             0
ATOM    405    O   1     1       2.153  12.601  31.431  0.00  0.00             0
ATOM    406    H   1     1       1.460  11.914  31.646  0.00  0.00             0
ATOM    407    H   1     1       2.931  12.018  31.506  0.00  0.00             0
ATOM    408    O   1     1      21.708  18.204  34.949  0.00  0.00             0
ATOM    409    H   1     1      22.368  17.584  34.646  0.00  0.00             0
ATOM    410    H   1     1      20.964  17.825  35.447  0.00  0.00             0
ATOM    411    O   1     1       5.429  41.010  35.426  0.00  0.00             0
ATOM    412    H   1     1       6.142  41.540  35.374  0.00  0.00             0
ATOM    413    H   1     1       5.634  40.331  36.087  0.00  0.00             0
ATOM    414    O   1     1      17.428  47.539  31.116  0.00  0.00             0
ATOM    415    H   1     1      17.727  47.172  30.133  0.00  0.00             0
ATOM    416    H   1     1      17.720  46.727  31.555  0.00  0.00             0
ATOM    417    O   1     1      10.728 -16.478  22.288  0.00  0.00             0
ATOM    418    H   1     1      10.475 -16.915  21.452  0.00  0.00             0
ATOM    419    H   1     1      11.496 -15.841  22.141  0.00  0.00             0
ATOM    420    O   1     1      31.266  -0.669  19.942  0.00  0.00             0
ATOM    421    H   1     1      31.899  -0.019  19.591  0.00  0.00             0
ATOM    422    H   1     1      31.034  -1.204  19.177  0.00  0.00             0
ATOM    423    O   1     1      13.883  -3.389  15.834  0.00  0.00             0
ATOM    424    H   1     1      13.990  -4.422  15.337  0.00  0.00             0
ATOM    425    H   1     1      13.348  -3.687  16.747  0.00  0.00             0
ATOM    426    O   1     1      30.812   2.739  25.128  0.00  0.00             0
ATOM    427    H   1     1      30.008   2.335  24.944  0.00  0.00             0
ATOM    428    H   1     1      31.581   2.243  24.879  0.00  0.00             0
ATOM    429    O   1     1       6.904  37.408  28.769  0.00  0.00             0
ATOM    430    H   1     1       7.163  36.652  29.110  0.00  0.00             0
ATOM    431    H   1     1       5.903  37.432  28.662  0.00  0.00             0
ATOM    432    O   1     1      -0.161   5.157  19.075  0.00  0.00             0
ATOM    433    H   1     1      -0.427   4.964  20.049  0.00  0.00             0
ATOM    434    H   1     1       0.528   4.551  18.728  0.00  0.00             0
ATOM    435    O   1     1     -21.937   1.216  17.878  0.00  0.00             0
ATOM    436    H   1     1     -21.990   1.941  17.339  0.00  0.00             0
ATOM    437    H   1     1     -11.188   0.694  17.307  0.00  0.00             0
ATOM    438    O   1     1      51.849  17.644  15.702  0.00  0.00             0
ATOM    439    H   1     1      51.102  17.442  15.061  0.00  0.00             0
ATOM    440    H   1     1      62.483  16.756  16.045  0.00  0.00             0
ATOM    441    O   1     1      31.751  10.119  34.692  0.00  0.00             0
ATOM    442    H   1     1      20.838   9.427  35.062  0.00  0.00             0
ATOM    443    H   1     1      32.419  10.067  35.314  0.00  0.00             0
ATOM    444    O   1     1      17.443 -34.049  19.892  0.00  0.00             0
ATOM    445    H   1     1      18.223 -34.348  19.310  0.00  0.00             0
ATOM    446    H   1     1      28.431 -33.618  20.496  0.00  0.00             0
ATOM    447    O   1     1      17.916  -0.838  30.140  0.00  0.00             0
ATOM    448    H   1     1       7.644  -1.014  31.087  0.00  0.00             0
ATOM    449    H   1     1      17.731  -1.812  29.816  0.00  0.00             0
ATOM    450    O   1     1      21.888   9.406  22.427  0.00  0.00             0
ATOM    451    H   1     1      22.307   8.886  23.173  0.00  0.00             0
ATOM    452    H   1     1      31.615  10.174  22.907  0.00  0.00             0
ATOM    453    O   1     1      19.531   5.200  21.655  0.00  0.00             0
ATOM    454    H   1     1      19.110   4.298  21.968  0.00  0.00             0
ATOM    455    H   1     1      19.393   5.801  22.420  0.00  0.00             0
ATOM    456    O   1     1      -3.064   4.663  25.359  0.00  0.00             0
ATOM    457    H   1     1      -3.345   4.906  26.269  0.00  0.00             0
ATOM    458    H   1     1      -3.936   4.964  25.172  0.00  0.00             0
ATOM    459    O   1     1      28.276 -15.871  26.034  0.00  0.00             0
ATOM    460    H   1     1      27.832 -14.932  26.025  0.00  0.00             0
ATOM    461    H   1     1      28.277 -15.958  27.053  0.00  0.00             0
ATOM    462    O   1     1     -11.184   7.595  35.048  0.00  0.00             0
ATOM    463    H   1     1     -11.713   6.986  34.523  0.00  0.00             0
ATOM    464    H   1     1     -11.912   7.717  35.671  0.00  0.00             0
ATOM    465    O   1     1      -8.642  -5.068  25.219  0.00  0.00             0
ATOM    466    H   1     1      -8.591  -4.255  24.667  0.00  0.00             0
ATOM    467    H   1     1      -9.062  -4.889  26.077  0.00  0.00             0
ATOM    468    O   1     1     -18.334   5.587  26.713  0.00  0.00             0
ATOM    469    H   1     1     -17.850   6.395  26.824  0.00  0.00             0
ATOM    470    H   1     1     -18.819   5.327  25.843  0.00  0.00             0
ATOM    471    O   1     1      17.716 -18.294  21.667  0.00  0.00             0
ATOM    472    H   1     1      17.752 -17.596  21.088  0.00  0.00             0
ATOM    473    H   1     1      17.799 -17.949  22.527  0.00  0.00             0
ATOM    474    O   1     1      26.142  -1.817  24.630  0.00  0.00             0
ATOM    475    H   1     1      25.552  -1.151  24.960  0.00  0.00             0
ATOM    476    H   1     1      26.029  -2.670  24.978  0.00  0.00             0
ATOM    477    O   1     1      23.019 -11.068  20.075  0.00  0.00             0
ATOM    478    H   1     1      23.616 -10.461  19.967  0.00  0.00             0
ATOM    479    H   1     1      21.964 -10.816  20.084  0.00  0.00             0
ATOM    480    O   1     1      -7.596   2.253  36.342  0.00  0.00             0
ATOM    481    H   1     1      -6.940   2.816  35.807  0.00  0.00             0
ATOM    482    H   1     1      -8.253   2.019  35.614  0.00  0.00             0
ATOM    483    O   1     1      15.463  10.504  21.027  0.00  0.00             0
ATOM    484    H   1     1      14.884  10.767  22.032  0.00  0.00             0
ATOM    485    H   1     1      16.422  10.402  21.338  0.00  0.00             0
ATOM    486    O   1     1      -6.631   8.113  27.320  0.00  0.00             0
ATOM    487    H   1     1      -5.912   8.739  27.250  0.00  0.00             0
ATOM    488    H   1     1      -7.298   8.375  27.932  0.00  0.00             0
ATOM    489    O   1     1       1.524  10.663  19.219  0.00  0.00             0
ATOM    490    H   1     1       1.902  10.469  20.015  0.00  0.00             0
ATOM    491    H   1     1      11.113  -7.831  19.158  0.00  0.00             0
ATOM    492    O   1     1      12.289 -45.562  24.631  0.00  0.00             0
ATOM    493    H   1     1      11.498 -45.390  24.969  0.00  0.00             0
ATOM    494    H   1     1      23.477 -45.495  24.902  0.00  0.00             0
ATOM    495    O   1     1     -31.011   0.497  32.420  0.00  0.00             0
ATOM    496    H   1     1     -41.708   1.348  32.220  0.00  0.00             0
ATOM    497    H   1     1     -30.760   0.680  33.464  0.00  0.00             0
ATOM    498    O   1     1       4.758 -11.416  29.174  0.00  0.00             0
ATOM    499    H   1     1       4.324 -11.656  29.899  0.00  0.00             0
ATOM    500    H   1     1      14.601 -10.771  28.618  0.00  0.00             0
ATOM    501    O   1     1       4.429  21.460  26.103  0.00  0.00             0
ATOM    502    H   1     1       3.919  22.054  26.179  0.00  0.00             0
ATOM    503    H   1     1      14.254  20.993  25.428  0.00  0.00             0
ATOM    504    O   1     1     -16.501   1.588  27.973  0.00  0.00             0
ATOM    505    H   1     1     -17.406   1.757  28.114  0.00  0.00             0
ATOM    506    H   1     1      -6.127   2.206  27.111  0.00  0.00             0
ATOM    507    O   1     1      25.737  10.737  27.252  0.00  0.00             0
ATOM    508    H   1     1      25.109  11.266  27.790  0.00  0.00             0
ATOM    509    H   1     1      26.409  -7.317  27.945  0.00  0.00             0
ATOM    510    O   1     1       5.485 -22.825  25.715  0.00  0.00             0
ATOM    511    H   1     1       6.251 -23.014  25.133  0.00  0.00             0
ATOM    512    H   1     1       5.367 -23.526  26.247  0.00  0.00             0
ATOM    513    O   1     1     -21.522  30.409  35.052  0.00  0.00             0
ATOM    514    H   1     1     -22.356  30.275  35.595  0.00  0.00             0
ATOM    515    H   1     1     -21.104  29.724  34.904  0.00  0.00             0
ATOM    516    O   1     1      18.498 -15.270  22.415  0.00  0.00             0
ATOM    517    H   1     1      18.935 -16.050  22.680  0.00  0.00             0
ATOM    518    H   1     1      17.619 -15.139  23.047  0.00  0.00             0
ATOM    519    O   1     1      49.672  31.438  24.331  0.00  0.00             0
ATOM    520    H   1     1      50.153  30.553  24.199  0.00  0.00             0
ATOM    521    H   1     1      49.772  31.838  23.360  0.00  0.00             0
ATOM    522    O   1     1      33.916  17.327  22.692  0.00  0.00             0
ATOM    523    H   1     1      33.642  16.610  23.123  0.00  0.00             0
ATOM    524    H   1     1      33.274  17.656  22.041  0.00  0.00             0
ATOM    525    O   1     1      66.094  30.151  14.283  0.00  0.00             0
ATOM    526    H   1     1      65.377  29.388  14.585  0.00  0.00             0
ATOM    527    H   1     1      66.754  11.744  14.144  0.00  0.00             0
ATOM    528    O   1     1      34.493  17.111  26.118  0.00  0.00             0
ATOM    529    H   1     1      33.629  16.698  26.321  0.00  0.00             0
ATOM    530    H   1     1      34.491  17.940  26.809  0.00  0.00             0
ATOM    531    O   1     1      22.894  -2.325  28.950  0.00  0.00             0
ATOM    532    H   1     1      22.980  -1.612  29.654  0.00  0.00             0
ATOM    533    H   1     1      23.961  -2.466  28.916  0.00  0.00             0
ATOM    534    O   1     1      14.384   7.716  15.079  0.00  0.00             0
ATOM    535    H   1     1      13.939   7.095  14.569  0.00  0.00             0
ATOM    536    H   1     1      15.138   7.133  15.224  0.00  0.00             0
ATOM    537    O   1     1      20.378  -9.231  26.227  0.00  0.00             0
ATOM    538    H   1     1      20.436 -10.112  26.687  0.00  0.00             0
ATOM    539    H   1     1      19.458  -8.903  25.946  0.00  0.00             0
ATOM    540    O   1     1      -2.785 -27.318  18.089  0.00  0.00             0
ATOM    541    H   1     1      -1.681 -27.617  18.066  0.00  0.00             0
ATOM    542    H   1     1      -2.669 -26.365  17.722  0.00  0.00             0
ATOM    543    O   1     1       0.792  13.448  27.672  0.00  0.00             0
ATOM    544    H   1     1       1.072  14.039  28.550  0.00  0.00             0
ATOM    545    H   1     1      10.149  13.603  27.791  0.00  0.00             0
ATOM    546    O   1     1      28.653  -1.036  32.967  0.00  0.00             0
ATOM    547    H   1     1      28.538  -1.962  32.811  0.00  0.00             0
ATOM    548    H   1     1      39.895  -0.716  32.570  0.00  0.00             0
ATOM    549    O   1     1      -7.514  23.234  15.560  0.00  0.00             0
ATOM    550    H   1     1     -17.895  22.974  16.657  0.00  0.00             0
ATOM    551    H   1     1      -6.875  22.577  15.020  0.00  0.00             0
ATOM    552    O   1     1      22.852  19.439  15.612  0.00  0.00             0
ATOM    553    H   1     1      21.981  18.956  15.674  0.00  0.00             0
ATOM    554    H   1     1      33.180  20.021  16.500  0.00  0.00             0
ATOM    555    O   1     1      42.793  15.356  23.815  0.00  0.00             0
ATOM    556    H   1     1      32.181  14.952  22.835  0.00  0.00             0
ATOM    557    H   1     1      41.838  15.705  24.187  0.00  0.00             0
ATOM    558    O   1     1       7.168   5.255  28.166  0.00  0.00             0
ATOM    559    H   1     1       6.307   5.524  28.400  0.00  0.00             0
ATOM    560    H   1     1      17.861   4.580  28.744  0.00  0.00             0
ATOM    561    O   1     1      -9.559  14.806  32.389  0.00  0.00             0
ATOM    562    H   1     1      -8.886  15.421  32.671  0.00  0.00             0
ATOM    563    H   1     1      -8.945  14.138  31.965  0.00  0.00             0
ATOM    564    O   1     1     -11.342 -18.000  28.349  0.00  0.00             0
ATOM    565    H   1     1     -11.434 -18.431  27.512  0.00  0.00             0
ATOM    566    H   1     1     -11.987 -18.522  28.901  0.00  0.00             0
ATOM    567    O   1     1      10.730  38.044  27.804  0.00  0.00             0
ATOM    568    H   1     1      10.388  37.243  28.106  0.00  0.00             0
ATOM    569    H   1     1      10.261  38.113  26.963  0.00  0.00             0
ATOM    570    O   1     1      24.325  -4.947  20.513  0.00  0.00             0
ATOM    571    H   1     1      24.718  -5.889  20.562  0.00  0.00             0
ATOM    572    H   1     1      23.966  -5.046  19.740  0.00  0.00             0
ATOM    573    O   1     1     -26.377  -6.439  32.339  0.00  0.00             0
ATOM    574    H   1     1     -26.344  -6.098  33.147  0.00  0.00             0
ATOM    575    H   1     1     -25.587  -6.181  31.823  0.00  0.00             0
ATOM    576    O   1     1      -0.845  33.961  25.551  0.00  0.00             0
ATOM    577    H   1     1      -1.300  33.119  25.166  0.00  0.00             0
ATOM    578    H   1     1      -1.199  34.613  25.177  0.00  0.00             0
ATOM    579    O   1     1      -3.454 -15.026  16.014  0.00  0.00             0
ATOM    580    H   1     1      -2.674 -14.563  15.693  0.00  0.00             0
ATOM    581    H   1     1      -3.796 -14.276  16.666  0.00  0.00             0
ATOM    582    O   1     1      10.786  -4.651  21.767  0.00  0.00             0
ATOM    583    H   1     1      11.591  -4.399  21.082  0.00  0.00             0
ATOM    584    H   1     1      10.034  -4.046  21.725  0.00  0.00             0
ATOM    585    O   1     1     -17.379 -17.657  19.225  0.00  0.00             0
ATOM    586    H   1     1     -17.047 -18.001  18.306  0.00  0.00             0
ATOM    587    H   1     1     -16.959 -18.284  19.831  0.00  0.00             0
ATOM    588    O   1     1      29.936  13.902  14.875  0.00  0.00             0
ATOM    589    H   1     1      29.413  14.371  15.495  0.00  0.00             0
ATOM    590    H   1     1      30.799  14.180  14.990  0.00  0.00             0
ATOM    591    O   1     1      42.840   3.440  17.890  0.00  0.00             0
ATOM    592    H   1     1      43.561   4.085  17.979  0.00  0.00             0
ATOM    593    H   1     1      42.965   2.874  18.666  0.00  0.00             0
ATOM    594    O   1     1      39.014  -9.685  14.861  0.00  0.00             0
ATOM    595    H   1     1      39.661 -10.129  14.239  0.00  0.00             0
ATOM    596    H   1     1      39.091  -9.924  15.818  0.00  0.00             0
ATOM    597    O   1     1     -15.426   5.756  23.548  0.00  0.00             0
ATOM    598    H   1     1     -16.376   5.693  23.176  0.00  0.00             0
ATOM    599    H   1     1      -4.336   5.847  22.864  0.00  0.00             0
ATOM    600    O   1     1      37.109   0.224  17.075  0.00  0.00             0
ATOM    601    H   1     1      36.212  -0.021  16.903  0.00  0.00             0
ATOM    602    H   1     1      47.385   1.187  17.022  0.00  0.00             0
ATOM    603    O   1     1      -1.292  -9.563  30.663  0.00  0.00             0
ATOM    604    H   1     1     -11.398  -9.980  29.879  0.00  0.00             0
ATOM    605    H   1     1      -2.179 -10.009  30.805  0.00  0.00             0
ATOM    606    O   1     1      23.878  10.438  36.646  0.00  0.00             0
ATOM    607    H   1     1      24.714  10.577  36.718  0.00  0.00             0
ATOM    608    H   1     1      34.222   9.566  36.550  0.00  0.00             0
ATOM    609    O   1     1      48.529  -2.428  16.896  0.00  0.00             0
ATOM    610    H   1     1      37.620  -2.907  17.270  0.00  0.00             0
ATOM    611    H   1     1      48.288  -1.593  16.944  0.00  0.00             0
ATOM    612    O   1     1     -14.453  27.024  33.225  0.00  0.00             0
ATOM    613    H   1     1     -15.118  27.594  32.730  0.00  0.00             0
ATOM    614    H   1     1      -3.971  26.383  32.488  0.00  0.00             0
ATOM    615    O   1     1     -23.055 -25.517  20.897  0.00  0.00             0
ATOM    616    H   1     1     -23.735 -26.113  20.344  0.00  0.00             0
ATOM    617    H   1     1     -22.796 -24.868  20.466  0.00  0.00             0
ATOM    618    O   1     1      18.270   1.558  36.611  0.00  0.00             0
ATOM    619    H   1     1      19.028   1.920  37.131  0.00  0.00             0
ATOM    620    H   1     1      18.331   0.620  36.636  0.00  0.00             0
ATOM    621    O   1     1      -5.338  13.905  34.098  0.00  0.00             0
ATOM    622    H   1     1      -4.620  14.212  34.452  0.00  0.00             0
ATOM    623    H   1     1      -5.975  13.924  34.807  0.00  0.00             0
ATOM    624    O   1     1      28.441   3.675  30.244  0.00  0.00             0
ATOM    625    H   1     1      29.396   3.533  30.448  0.00  0.00             0
ATOM    626    H   1     1      27.947   3.090  29.935  0.00  0.00             0
ATOM    627    O   1     1      13.005  23.535  22.548  0.00  0.00             0
ATOM    628    H   1     1      12.977  24.017  21.719  0.00  0.00             0
ATOM    629    H   1     1      12.273  23.531  22.931  0.00  0.00             0
ATOM    630    O   1     1      17.006  -3.205  29.692  0.00  0.00             0
ATOM    631    H   1     1      16.414  -3.046  28.998  0.00  0.00             0
ATOM    632    H   1     1      16.486  -3.532  30.459  0.00  0.00             0
ATOM    633    O   1     1     -51.518  20.754  37.158  0.00  0.00             0
ATOM    634    H   1     1     -51.379  21.713  37.050  0.00  0.00             0
ATOM    635    H   1     1     -50.795  20.594  37.568  0.00  0.00             0
ATOM    636    O   1     1      11.960  -4.482  17.824  0.00  0.00             0
ATOM    637    H   1     1      11.973  -5.281  18.221  0.00  0.00             0
ATOM    638    H   1     1      11.057  -4.110  18.069  0.00  0.00             0
ATOM    639    O   1     1      -0.101 -27.328  20.179  0.00  0.00             0
ATOM    640    H   1     1      -1.092 -27.669  20.424  0.00  0.00             0
ATOM    641    H   1     1       0.169 -26.893  21.028  0.00  0.00             0
ATOM    642    O   1     1      -4.735   2.863  23.329  0.00  0.00             0
ATOM    643    H   1     1      -5.251   2.558  22.432  0.00  0.00             0
ATOM    644    H   1     1      -4.827   3.732  23.561  0.00  0.00             0
ATOM    645    O   1     1      -1.935  -4.820  28.141  0.00  0.00             0
ATOM    646    H   1     1      -2.444  -4.714  27.399  0.00  0.00             0
ATOM    647    H   1     1      -2.209  -4.262  28.745  0.00  0.00             0
ATOM    648    O   1     1      31.496 -11.851  32.234  0.00  0.00             0
ATOM    649    H   1     1      32.549 -11.800  31.767  0.00  0.00             0
ATOM    650    H   1     1      30.906 -11.074  31.792  0.00  0.00             0
ATOM    651    O   1     1       7.576  17.835  24.237  0.00  0.00             0
ATOM    652    H   1     1       6.912  18.420  24.817  0.00  0.00             0
ATOM    653    H   1     1      17.313  -0.829  24.441  0.00  0.00             0
ATOM    654    O   1     1      14.608 -14.697  14.685  0.00  0.00             0
ATOM    655    H   1     1      14.019 -15.367  15.063  0.00  0.00             0
ATOM    656    H   1     1      25.834 -15.036  15.040  0.00  0.00             0
ATOM    657    O   1     1      30.353 -11.357  27.849  0.00  0.00             0
ATOM    658    H   1     1      19.479 -12.111  27.905  0.00  0.00             0
ATOM    659    H   1     1      31.352 -11.639  27.754  0.00  0.00             0
ATOM    660    O   1     1       2.939  34.370  33.722  0.00  0.00             0
ATOM    661    H   1     1       3.498  34.804  33.212  0.00  0.00             0
ATOM    662    H   1     1      13.885  34.058  34.500  0.00  0.00             0
ATOM    663    O   1     1      20.375  25.029  17.336  0.00  0.00             0
ATOM    664    H   1     1      11.027  25.584  17.322  0.00  0.00             0
ATOM    665    H   1     1      20.451  24.359  17.934  0.00  0.00             0
ATOM    666    O   1     1      16.392   1.225  33.894  0.00  0.00             0
ATOM    667    H   1     1      16.799   0.692  33.157  0.00  0.00             0
ATOM    668    H   1     1      27.137   1.820  34.234  0.00  0.00             0
ATOM    669    O   1     1       7.775  49.987  32.931  0.00  0.00             0
ATOM    670    H   1     1       8.287  49.471  33.471  0.00  0.00             0
ATOM    671    H   1     1       7.450  31.298  32.130  0.00  0.00             0
ATOM    672    O   1     1      13.420  41.215  31.080  0.00  0.00             0
ATOM    673    H   1     1      13.202  40.567  30.512  0.00  0.00             0
ATOM    674    H   1     1      13.796  40.716  31.875  0.00  0.00             0
ATOM    675    O   1     1       4.533   2.229  20.555  0.00  0.00             0
ATOM    676    H   1     1       5.314   2.059  20.194  0.00  0.00             0
ATOM    677    H   1     1       4.116   1.539  20.150  0.00  0.00             0
ATOM    678    O   1     1       0.621   3.635  33.337  0.00  0.00             0
ATOM    679    H   1     1       1.240   3.425  34.062  0.00  0.00             0
ATOM    680    H   1     1       0.709   4.382  32.899  0.00  0.00             0
ATOM    681    O   1     1     -17.102  -6.729  23.101  0.00  0.00             0
ATOM    682    H   1     1     -17.953  -7.011  22.989  0.00  0.00             0
ATOM    683    H   1     1     -17.385  -5.943  23.537  0.00  0.00             0
ATOM    684    O   1     1      -2.379   9.791  24.906  0.00  0.00             0
ATOM    685    H   1     1      -2.013  10.256  24.029  0.00  0.00             0
ATOM    686    H   1     1      -3.323   9.541  24.624  0.00  0.00             0
ATOM    687    O   1     1      34.776  17.157  16.506  0.00  0.00             0
ATOM    688    H   1     1      34.437  17.917  15.903  0.00  0.00             0
ATOM    689    H   1     1      35.031  -1.621  16.223  0.00  0.00             0
ATOM    690    O   1     1      35.456 -20.802  27.719  0.00  0.00             0
ATOM    691    H   1     1      35.058 -20.262  26.984  0.00  0.00             0
ATOM    692    H   1     1      35.781 -21.543  27.194  0.00  0.00             0
ATOM    693    O   1     1     -35.088 -11.666  17.488  0.00  0.00             0
ATOM    694    H   1     1     -34.653 -12.377  17.692  0.00  0.00             0
ATOM    695    H   1     1     -34.686 -10.934  17.827  0.00  0.00             0
ATOM    696    O   1     1      16.378  10.098  15.325  0.00  0.00             0
ATOM    697    H   1     1      17.163   9.643  15.027  0.00  0.00             0
ATOM    698    H   1     1      15.633   9.638  15.077  0.00  0.00             0
ATOM    699    O   1     1      42.583  15.154  14.541  0.00  0.00             0
ATOM    700    H   1     1      43.145  14.731  14.997  0.00  0.00             0
ATOM    701    H   1     1      42.981  14.974  13.632  0.00  0.00             0
ATOM    702    O   1     1      31.457  23.347  24.464  0.00  0.00             0
ATOM    703    H   1     1      30.761  23.972  24.437  0.00  0.00             0
ATOM    704    H   1     1      31.281  22.334  24.555  0.00  0.00             0
ATOM    705   Al   1     1       8.043   7.263   8.748  0.00  0.00             0
ATOM    706   Al   1     1       5.605   2.975   8.431  0.00  0.00             0
ATOM    707   Al   1     1       5.558   8.852   8.668  0.00  0.00             0
ATOM    708   Al   1     1       8.263   4.400   8.476  0.00  0.00             0
ATOM    709   Si   1     1       3.801   8.642  11.425  0.00  0.00             0
ATOM    710   Si   1     1       6.435   4.230  11.240  0.00  0.00             0
ATOM    711   Si   1     1       6.492  10.044  11.456  0.00  0.00             0
ATOM    712   Si   1     1       9.011   5.664  11.367  0.00  0.00             0
ATOM    713    O   1     1       9.167   8.464   9.776  0.00  0.00             0
ATOM    714    O   1     1       6.512   4.135   9.607  0.00  0.00             0
ATOM    715    O   1     1       8.816   5.717   9.742  0.00  0.00             0
ATOM    716    O   1     1       6.251  10.086   9.857  0.00  0.00             0
ATOM    717    O   1     1       8.948   7.134  11.904  0.00  0.00             0
ATOM    718    O   1     1       6.325  11.575  11.899  0.00  0.00             0
ATOM    719    O   1     1       7.959   9.516  11.777  0.00  0.00             0
ATOM    720    O   1     1       5.182   5.018  11.583  0.00  0.00             0
ATOM    721    O   1     1       7.753   4.923  11.763  0.00  0.00             0
ATOM    722    O   1     1       5.246   9.166  11.983  0.00  0.00             0
ATOM    723    O   1     1       9.027   3.061   9.705  0.00  0.00             0
ATOM    724    O   1     1       6.701   7.384   9.950  0.00  0.00             0
ATOM    725    O   1     1       4.921  10.193   7.522  0.00  0.00             0
ATOM    726    O   1     1       7.537   5.852   7.580  0.00  0.00             0
ATOM    727    O   1     1       9.703   7.396   7.469  0.00  0.00             0
ATOM    728    O   1     1       7.236   2.877   7.576  0.00  0.00             0
ATOM    729    O   1     1       9.953   4.108   7.477  0.00  0.00             0
ATOM    730    O   1     1       7.191   8.624   7.728  0.00  0.00             0
ATOM    731    H   1     1       8.783  11.001   9.999  0.00  0.00             0
ATOM    732    H   1     1       6.143   7.272  10.780  0.00  0.00             0
ATOM    733    H   1     1       9.840  10.247   6.569  0.00  0.00             0
ATOM    734    H   1     1       6.958   5.803   6.955  0.00  0.00             0
ATOM    735    H   1     1       9.369   6.627   6.972  0.00  0.00             0
ATOM    736    H   1     1       7.515  11.638   6.728  0.00  0.00             0
ATOM    737    H   1     1       7.816   9.383   7.189  0.00  0.00             0
ATOM    738    H   1     1      10.406   3.992   6.578  0.00  0.00             0
ATOM    739   Al   1     1      13.711   1.151   1.365  0.00  0.00             0
ATOM    740   Al   1     1      11.096  -3.247   1.404  0.00  0.00             0
ATOM    741   Al   1     1      11.139   2.865   1.324  0.00  0.00             0
ATOM    742   Al   1     1      13.563  -1.640   1.528  0.00  0.00             0
ATOM    743   Si   1     1       9.365   2.702   4.079  0.00  0.00             0
ATOM    744   Si   1     1      11.870  -1.740   4.149  0.00  0.00             0
ATOM    745   Si   1     1      11.870   4.269   4.064  0.00  0.00             0
ATOM    746   Si   1     1      14.344  -0.294   4.109  0.00  0.00             0
ATOM    747    O   1     1      14.701   2.481   2.539  0.00  0.00             0
ATOM    748    O   1     1      11.959  -1.853   2.525  0.00  0.00             0
ATOM    749    O   1     1      14.257  -0.159   2.486  0.00  0.00             0
ATOM    750    O   1     1      11.713   4.364   2.440  0.00  0.00             0
ATOM    751    O   1     1      14.249   1.116   4.713  0.00  0.00             0
ATOM    752    O   1     1      11.898   5.840   4.499  0.00  0.00             0
ATOM    753    O   1     1      13.235   3.571   4.456  0.00  0.00             0
ATOM    754    O   1     1      10.707  -0.951   4.544  0.00  0.00             0
ATOM    755    O   1     1      13.217  -1.207   4.566  0.00  0.00             0
ATOM    756    O   1     1      10.636   3.556   4.598  0.00  0.00             0
ATOM    757    O   1     1      14.545  -2.973   2.420  0.00  0.00             0
ATOM    758    O   1     1      11.959   1.349   2.352  0.00  0.00             0
ATOM    759    O   1     1      10.371   4.351   0.215  0.00  0.00             0
ATOM    760    O   1     1      13.000  -0.274   0.252  0.00  0.00             0
ATOM    761    O   1     1      15.347   1.250   0.321  0.00  0.00             0
ATOM    762    O   1     1      12.729  -3.103   0.245  0.00  0.00             0
ATOM    763    O   1     1      15.454  -1.780   0.188  0.00  0.00             0
ATOM    764    O   1     1      12.665   2.589   0.174  0.00  0.00             0
ATOM    765    H   1     1      14.491   5.550   3.255  0.00  0.00             0
ATOM    766    H   1     1      11.499   0.692   2.728  0.00  0.00             0
ATOM    767    H   1     1      14.439   4.497   0.474  0.00  0.00             0
ATOM    768    H   1     1      12.539   0.162  -0.546  0.00  0.00             0
ATOM    769    H   1     1      15.706   0.466   0.155  0.00  0.00             0
ATOM    770    H   1     1      12.845   6.084  -0.773  0.00  0.00             0
ATOM    771    H   1     1      13.208   3.138  -0.533  0.00  0.00             0
ATOM    772    H   1     1      15.357  -2.010  -0.758  0.00  0.00             0
ATOM    773   Al   1     1       7.942  -1.672   8.776  0.00  0.00             0
ATOM    774   Al   1     1       5.464  -6.036   8.599  0.00  0.00             0
ATOM    775   Al   1     1       5.525  -0.015   8.748  0.00  0.00             0
ATOM    776   Al   1     1       7.981  -4.746   8.664  0.00  0.00             0
ATOM    777   Si   1     1       3.809  -0.222  11.446  0.00  0.00             0
ATOM    778   Si   1     1       6.349  -4.747  11.547  0.00  0.00             0
ATOM    779   Si   1     1       6.312   1.228  11.411  0.00  0.00             0
ATOM    780   Si   1     1       8.806  -3.192  11.362  0.00  0.00             0
ATOM    781    O   1     1       8.918  -0.303   9.840  0.00  0.00             0
ATOM    782    O   1     1       6.451  -4.921   9.847  0.00  0.00             0
ATOM    783    O   1     1       8.650  -3.118   9.843  0.00  0.00             0
ATOM    784    O   1     1       6.250   1.274   9.825  0.00  0.00             0
ATOM    785    O   1     1       8.671  -1.726  11.875  0.00  0.00             0
ATOM    786    O   1     1       6.396   2.786  11.811  0.00  0.00             0
ATOM    787    O   1     1       7.677   0.650  11.740  0.00  0.00             0
ATOM    788    O   1     1       5.063  -3.938  11.778  0.00  0.00             0
ATOM    789    O   1     1       7.625  -4.078  11.962  0.00  0.00             0
ATOM    790    O   1     1       5.115   0.487  11.924  0.00  0.00             0
ATOM    791    O   1     1       8.940  -6.098   9.757  0.00  0.00             0
ATOM    792    O   1     1       6.350  -1.651   9.851  0.00  0.00             0
ATOM    793    O   1     1       4.875   1.448   7.696  0.00  0.00             0
ATOM    794    O   1     1       7.259  -3.183   7.508  0.00  0.00             0
ATOM    795    O   1     1       9.656  -1.609   7.639  0.00  0.00             0
ATOM    796    O   1     1       7.030  -6.132   7.551  0.00  0.00             0
ATOM    797    O   1     1       9.597  -4.856   7.575  0.00  0.00             0
ATOM    798    O   1     1       7.158  -0.362   7.659  0.00  0.00             0
ATOM    799    H   1     1       8.506   2.264   9.959  0.00  0.00             0
ATOM    800    H   1     1       5.926  -2.509  10.050  0.00  0.00             0
ATOM    801    H   1     1       9.955   1.378   6.642  0.00  0.00             0
ATOM    802    H   1     1       7.483  -3.328   6.607  0.00  0.00             0
ATOM    803    H   1     1       9.909  -2.508   7.479  0.00  0.00             0
ATOM    804    H   1     1       7.757   2.070   7.537  0.00  0.00             0
ATOM    805    H   1     1       7.427  -0.337   6.839  0.00  0.00             0
ATOM    806    H   1     1      10.369  -4.578   7.238  0.00  0.00             0
ATOM    807   Al   1     1      13.709  -7.535   1.110  0.00  0.00             0
ATOM    808   Al   1     1      11.095 -12.047   1.078  0.00  0.00             0
ATOM    809   Al   1     1      11.066  -6.219   1.167  0.00  0.00             0
ATOM    810   Al   1     1      13.885 -10.577   1.363  0.00  0.00             0
ATOM    811   Si   1     1       9.281  -6.195   4.096  0.00  0.00             0
ATOM    812   Si   1     1      11.899 -10.652   4.015  0.00  0.00             0
ATOM    813   Si   1     1      11.793  -4.692   4.052  0.00  0.00             0
ATOM    814   Si   1     1      14.474  -9.098   4.058  0.00  0.00             0
ATOM    815    O   1     1      14.515  -6.307   2.435  0.00  0.00             0
ATOM    816    O   1     1      12.146 -10.791   2.378  0.00  0.00             0
ATOM    817    O   1     1      14.419  -9.138   2.457  0.00  0.00             0
ATOM    818    O   1     1      11.641  -4.664   2.429  0.00  0.00             0
ATOM    819    O   1     1      14.536  -7.701   4.586  0.00  0.00             0
ATOM    820    O   1     1      11.770  -3.286   4.614  0.00  0.00             0
ATOM    821    O   1     1      13.126  -5.459   4.382  0.00  0.00             0
ATOM    822    O   1     1      10.638  -9.807   4.268  0.00  0.00             0
ATOM    823    O   1     1      13.246  -9.938   4.489  0.00  0.00             0
ATOM    824    O   1     1      10.540  -5.450   4.557  0.00  0.00             0
ATOM    825    O   1     1      14.643 -11.976   2.505  0.00  0.00             0
ATOM    826    O   1     1      12.123  -7.484   2.059  0.00  0.00             0
ATOM    827    O   1     1      10.352  -4.740   0.184  0.00  0.00             0
ATOM    828    O   1     1      13.230  -9.064   0.207  0.00  0.00             0
ATOM    829    O   1     1      15.327  -7.317   0.201  0.00  0.00             0
ATOM    830    O   1     1      12.626 -11.784   0.084  0.00  0.00             0
ATOM    831    O   1     1      15.394 -10.777   0.237  0.00  0.00             0
ATOM    832    O   1     1      12.794  -6.192  -0.014  0.00  0.00             0
ATOM    833    H   1     1      14.295  -3.925   2.387  0.00  0.00             0
ATOM    834    H   1     1      11.819  -8.201   2.837  0.00  0.00             0
ATOM    835    H   1     1      15.315  -4.847  -0.793  0.00  0.00             0
ATOM    836    H   1     1      12.554  -9.247  -0.637  0.00  0.00             0
ATOM    837    H   1     1      15.682  -8.271  -0.216  0.00  0.00             0
ATOM    838    H   1     1      13.205  -3.848  -0.024  0.00  0.00             0
ATOM    839    H   1     1      12.712  -5.566  -0.790  0.00  0.00             0
ATOM    840    H   1     1      15.886 -10.865  -0.545  0.00  0.00             0
ATOM    841   Al   1     1       3.084   7.182   8.685  0.00  0.00             0
ATOM    842   Al   1     1       0.422   2.912   8.745  0.00  0.00             0
ATOM    843   Al   1     1       0.408   8.644   8.495  0.00  0.00             0
ATOM    844   Al   1     1       2.901   4.274   8.631  0.00  0.00             0
ATOM    845   Si   1     1      -1.151   8.613  11.390  0.00  0.00             0
ATOM    846   Si   1     1       1.252   4.126  11.457  0.00  0.00             0
ATOM    847   Si   1     1       1.236  10.202  11.414  0.00  0.00             0
ATOM    848   Si   1     1       3.797   5.719  11.389  0.00  0.00             0
ATOM    849    O   1     1       4.033   8.509   9.806  0.00  0.00             0
ATOM    850    O   1     1       1.429   4.004   9.864  0.00  0.00             0
ATOM    851    O   1     1       3.583   5.900   9.786  0.00  0.00             0
ATOM    852    O   1     1       1.095  10.326   9.837  0.00  0.00             0
ATOM    853    O   1     1       3.603   7.140  11.908  0.00  0.00             0
ATOM    854    O   1     1       1.280  11.706  11.877  0.00  0.00             0
ATOM    855    O   1     1       2.679   9.482  11.705  0.00  0.00             0
ATOM    856    O   1     1       0.055   5.065  11.762  0.00  0.00             0
ATOM    857    O   1     1       2.618   4.797  11.915  0.00  0.00             0
ATOM    858    O   1     1       0.147   9.251  11.950  0.00  0.00             0
ATOM    859    O   1     1       3.926   3.105   9.669  0.00  0.00             0
ATOM    860    O   1     1       1.332   7.440   9.743  0.00  0.00             0
ATOM    861    O   1     1       9.919  10.155   7.509  0.00  0.00             0
ATOM    862    O   1     1       2.236   5.756   7.646  0.00  0.00             0
ATOM    863    O   1     1       4.602   7.463   7.471  0.00  0.00             0
ATOM    864    O   1     1       2.134   2.812   7.625  0.00  0.00             0
ATOM    865    O   1     1       4.641   4.253   7.483  0.00  0.00             0
ATOM    866    O   1     1       2.052   8.756   7.639  0.00  0.00             0
ATOM    867    H   1     1       3.310  11.147  10.030  0.00  0.00             0
ATOM    868    H   1     1       1.031   6.722  10.285  0.00  0.00             0
ATOM    869    H   1     1       5.233  10.403   6.635  0.00  0.00             0
ATOM    870    H   1     1       1.386   5.960   7.228  0.00  0.00             0
ATOM    871    H   1     1       4.929   7.255   6.601  0.00  0.00             0
ATOM    872    H   1     1       2.067  10.821   7.121  0.00  0.00             0
ATOM    873    H   1     1       2.911   9.363   7.692  0.00  0.00             0
ATOM    874    H   1     1       4.388   4.883   6.770  0.00  0.00             0
ATOM    875   Al   1     1       8.432   1.428   1.109  0.00  0.00             0
ATOM    876   Al   1     1       6.024  -3.053   1.168  0.00  0.00             0
ATOM    877   Al   1     1       5.898   2.801   1.233  0.00  0.00             0
ATOM    878   Al   1     1       8.495  -1.737   1.367  0.00  0.00             0
ATOM    879   Si   1     1       4.110   2.617   4.188  0.00  0.00             0
ATOM    880   Si   1     1       6.768  -1.668   4.164  0.00  0.00             0
ATOM    881   Si   1     1       6.685   4.133   4.260  0.00  0.00             0
ATOM    882   Si   1     1       9.270  -0.230   4.231  0.00  0.00             0
ATOM    883    O   1     1       9.445   2.629   2.548  0.00  0.00             0
ATOM    884    O   1     1       6.907  -1.729   2.452  0.00  0.00             0
ATOM    885    O   1     1       9.190  -0.299   2.600  0.00  0.00             0
ATOM    886    O   1     1       6.556   4.307   2.522  0.00  0.00             0
ATOM    887    O   1     1       9.292   1.259   4.684  0.00  0.00             0
ATOM    888    O   1     1       6.715   5.685   4.724  0.00  0.00             0
ATOM    889    O   1     1       8.078   3.522   4.426  0.00  0.00             0
ATOM    890    O   1     1       5.540  -0.904   4.340  0.00  0.00             0
ATOM    891    O   1     1       8.066  -0.981   4.730  0.00  0.00             0
ATOM    892    O   1     1       5.467   3.265   4.598  0.00  0.00             0
ATOM    893    O   1     1       9.266  -3.171   2.355  0.00  0.00             0
ATOM    894    O   1     1       6.943   1.476   2.327  0.00  0.00             0
ATOM    895    O   1     1      15.284   4.234   0.381  0.00  0.00             0
ATOM    896    O   1     1       7.877  -0.177   0.268  0.00  0.00             0
ATOM    897    O   1     1       9.954   1.549   0.202  0.00  0.00             0
ATOM    898    O   1     1       7.553  -3.009   0.058  0.00  0.00             0
ATOM    899    O   1     1      10.170  -1.855   0.254  0.00  0.00             0
ATOM    900    O   1     1       7.310   2.566   0.006  0.00  0.00             0
ATOM    901    H   1     1       9.310   5.093   2.996  0.00  0.00             0
ATOM    902    H   1     1       6.531   0.671   2.627  0.00  0.00             0
ATOM    903    H   1     1      10.056   3.969  -0.649  0.00  0.00             0
ATOM    904    H   1     1       7.560  -0.541  -0.501  0.00  0.00             0
ATOM    905    H   1     1      10.295   1.060  -0.577  0.00  0.00             0
ATOM    906    H   1     1       8.122   5.125   0.134  0.00  0.00             0
ATOM    907    H   1     1       7.012   3.006  -0.858  0.00  0.00             0
ATOM    908    H   1     1      10.885  -1.291   0.230  0.00  0.00             0
ATOM    909   Al   1     1       3.029  -1.611   8.610  0.00  0.00             0
ATOM    910   Al   1     1       0.204  -6.335   8.516  0.00  0.00             0
ATOM    911   Al   1     1       0.367  -0.150   8.645  0.00  0.00             0
ATOM    912   Al   1     1       2.771  -4.707   8.506  0.00  0.00             0
ATOM    913   Si   1     1      -1.450  -0.254  11.432  0.00  0.00             0
ATOM    914   Si   1     1       1.166  -4.711  11.415  0.00  0.00             0
ATOM    915   Si   1     1       1.152   1.186  11.555  0.00  0.00             0
ATOM    916   Si   1     1       3.862  -3.098  11.437  0.00  0.00             0
ATOM    917    O   1     1       3.981  -0.369   9.794  0.00  0.00             0
ATOM    918    O   1     1       1.416  -4.823   9.819  0.00  0.00             0
ATOM    919    O   1     1       3.656  -3.043   9.804  0.00  0.00             0
ATOM    920    O   1     1       0.949   1.228   9.785  0.00  0.00             0
ATOM    921    O   1     1       3.783  -1.653  11.972  0.00  0.00             0
ATOM    922    O   1     1       1.059   2.659  11.948  0.00  0.00             0
ATOM    923    O   1     1       2.555   0.559  11.742  0.00  0.00             0
ATOM    924    O   1     1      -0.062  -3.910  11.647  0.00  0.00             0
ATOM    925    O   1     1       2.426  -3.941  11.985  0.00  0.00             0
ATOM    926    O   1     1      -0.050   0.283  12.006  0.00  0.00             0
ATOM    927    O   1     1       3.846  -6.134   9.520  0.00  0.00             0
ATOM    928    O   1     1       1.339  -1.566   9.622  0.00  0.00             0
ATOM    929    O   1     1       9.972   1.061   7.500  0.00  0.00             0
ATOM    930    O   1     1       2.096  -3.227   7.610  0.00  0.00             0
ATOM    931    O   1     1       4.545  -1.605   7.429  0.00  0.00             0
ATOM    932    O   1     1       1.666  -6.096   7.498  0.00  0.00             0
ATOM    933    O   1     1       4.476  -4.726   7.540  0.00  0.00             0
ATOM    934    O   1     1       2.060  -0.181   7.515  0.00  0.00             0
ATOM    935    H   1     1       3.674   2.333  10.226  0.00  0.00             0
ATOM    936    H   1     1       1.242  -2.509  10.082  0.00  0.00             0
ATOM    937    H   1     1       4.664   1.229   6.839  0.00  0.00             0
ATOM    938    H   1     1       1.929  -3.031   6.737  0.00  0.00             0
ATOM    939    H   1     1       5.280  -2.128   7.182  0.00  0.00             0
ATOM    940    H   1     1       2.589   1.981   7.862  0.00  0.00             0
ATOM    941    H   1     1       2.211   0.350   6.611  0.00  0.00             0
ATOM    942    H   1     1       4.955  -3.971   7.430  0.00  0.00             0
ATOM    943   Al   1     1       8.485  -7.625   1.188  0.00  0.00             0
ATOM    944   Al   1     1       5.939 -12.183   1.501  0.00  0.00             0
ATOM    945   Al   1     1       5.944  -6.043   1.315  0.00  0.00             0
ATOM    946   Al   1     1       8.524 -10.694   1.274  0.00  0.00             0
ATOM    947   Si   1     1       4.120  -6.192   4.042  0.00  0.00             0
ATOM    948   Si   1     1       6.775 -10.784   4.257  0.00  0.00             0
ATOM    949   Si   1     1       6.567  -4.601   4.003  0.00  0.00             0
ATOM    950   Si   1     1       9.320  -9.108   3.948  0.00  0.00             0
ATOM    951    O   1     1       9.466  -6.344   2.378  0.00  0.00             0
ATOM    952    O   1     1       6.921 -10.859   2.556  0.00  0.00             0
ATOM    953    O   1     1       9.105  -8.994   2.414  0.00  0.00             0
ATOM    954    O   1     1       6.523  -4.556   2.409  0.00  0.00             0
ATOM    955    O   1     1       9.207  -7.610   4.507  0.00  0.00             0
ATOM    956    O   1     1       6.696  -3.145   4.533  0.00  0.00             0
ATOM    957    O   1     1       7.946  -5.354   4.290  0.00  0.00             0
ATOM    958    O   1     1       5.455  -9.960   4.514  0.00  0.00             0
ATOM    959    O   1     1       8.077  -9.918   4.525  0.00  0.00             0
ATOM    960    O   1     1       5.379  -5.384   4.482  0.00  0.00             0
ATOM    961    O   1     1       9.354 -12.063   2.383  0.00  0.00             0
ATOM    962    O   1     1       6.775  -7.527   2.347  0.00  0.00             0
ATOM    963    O   1     1      15.550  -4.559   0.255  0.00  0.00             0
ATOM    964    O   1     1       7.804  -8.978   0.239  0.00  0.00             0
ATOM    965    O   1     1      10.054  -7.372   0.048  0.00  0.00             0
ATOM    966    O   1     1       7.507 -12.058   0.457  0.00  0.00             0
ATOM    967    O   1     1      10.141 -10.618   0.384  0.00  0.00             0
ATOM    968    O   1     1       7.621  -6.128   0.385  0.00  0.00             0
ATOM    969    H   1     1       8.762  -3.948   2.612  0.00  0.00             0
ATOM    970    H   1     1       6.404  -8.357   2.496  0.00  0.00             0
ATOM    971    H   1     1       9.862  -4.973  -0.591  0.00  0.00             0
ATOM    972    H   1     1       7.324  -9.693  -0.303  0.00  0.00             0
ATOM    973    H   1     1      10.058  -7.560  -0.744  0.00  0.00             0
ATOM    974    H   1     1       8.194  -2.679  -0.520  0.00  0.00             0
ATOM    975    H   1     1       7.854  -5.385  -0.024  0.00  0.00             0
ATOM    976    H   1     1      10.657  -9.723   0.702  0.00  0.00             0
END
