# Supplementary material for: Competing Nuclear Quantum Effects and Hydrogen-Bond Jumps in Hydrated Kaolinite
Source: J Phys Chem Lett. 2023 Feb 6;14(6):1542–7. doi: 10.1021/acs.jpclett.2c03896 (PMC9940297; doi:10.1021/acs.jpclett.2c03896)
Supplement: Supplementary file 1 — jz2c03896_si_001.zip [file jz2c03896_si_001.zip › Clay_NQEs_HBond_Jumps_SI/silica-surface/QM/prod-2/init.01.pdb]

TITLE     Step:     2000000  Bead:       1 positions{angstrom}  cell{angstrom}
CRYST1   10.307   17.884   76.812  91.93 105.05  89.80 P 1           1
ATOM      1   Al   1     1     -22.604  11.940  42.613  0.00  0.00             0
ATOM      2   Al   1     1     -19.696  16.500  42.554  0.00  0.00             0
ATOM      3   Al   1     1     -19.827  10.587  42.244  0.00  0.00             0
ATOM      4   Al   1     1     -22.193  14.896  42.493  0.00  0.00             0
ATOM      5   Si   1     1     -17.907  10.592  39.695  0.00  0.00             0
ATOM      6   Si   1     1     -20.548  15.051  39.825  0.00  0.00             0
ATOM      7   Si   1     1     -20.462   9.092  39.750  0.00  0.00             0
ATOM      8   Si   1     1     -23.166  13.500  39.687  0.00  0.00             0
ATOM      9    O   1     1     -23.313  10.657  41.461  0.00  0.00             0
ATOM     10    O   1     1     -20.641  15.080  41.356  0.00  0.00             0
ATOM     11    O   1     1     -22.813  13.333  41.379  0.00  0.00             0
ATOM     12    O   1     1     -20.343   9.015  41.318  0.00  0.00             0
ATOM     13    O   1     1     -23.034  12.018  39.301  0.00  0.00             0
ATOM     14    O   1     1     -20.331   7.618  39.159  0.00  0.00             0
ATOM     15    O   1     1     -21.840   9.738  39.364  0.00  0.00             0
ATOM     16    O   1     1     -19.394  14.145  39.353  0.00  0.00             0
ATOM     17    O   1     1     -21.915  14.299  39.109  0.00  0.00             0
ATOM     18    O   1     1     -19.296   9.898  39.113  0.00  0.00             0
ATOM     19    O   1     1     -23.223  16.197  41.371  0.00  0.00             0
ATOM     20    O   1     1     -20.662  11.832  41.173  0.00  0.00             0
ATOM     21    O   1     1     -18.788   9.128  43.530  0.00  0.00             0
ATOM     22    O   1     1     -21.492  13.522  43.594  0.00  0.00             0
ATOM     23    O   1     1     -24.030  11.937  43.718  0.00  0.00             0
ATOM     24    O   1     1     -21.195  16.236  43.686  0.00  0.00             0
ATOM     25    O   1     1     -23.906  14.971  43.515  0.00  0.00             0
ATOM     26    O   1     1     -21.334  10.670  43.449  0.00  0.00             0
ATOM     27    H   1     1     -22.636   8.120  41.293  0.00  0.00             0
ATOM     28    H   1     1     -20.468  12.311  40.204  0.00  0.00             0
ATOM     29    H   1     1     -23.496   8.706  44.170  0.00  0.00             0
ATOM     30    H   1     1     -20.754  13.091  43.836  0.00  0.00             0
ATOM     31    H   1     1     -24.566  12.125  44.381  0.00  0.00             0
ATOM     32    H   1     1     -21.678   7.235  44.363  0.00  0.00             0
ATOM     33    H   1     1     -21.708   9.933  43.983  0.00  0.00             0
ATOM     34    H   1     1     -24.232  13.946  43.599  0.00  0.00             0
ATOM     35   Al   1     1     -22.636  14.582  49.890  0.00  0.00             0
ATOM     36   Al   1     1     -20.120  19.074  49.660  0.00  0.00             0
ATOM     37   Al   1     1     -20.043  12.996  49.864  0.00  0.00             0
ATOM     38   Al   1     1     -22.632  17.522  49.928  0.00  0.00             0
ATOM     39   Si   1     1     -18.154  13.267  47.054  0.00  0.00             0
ATOM     40   Si   1     1     -20.913  17.581  47.068  0.00  0.00             0
ATOM     41   Si   1     1     -20.759  11.748  47.075  0.00  0.00             0
ATOM     42   Si   1     1     -23.476  16.134  47.059  0.00  0.00             0
ATOM     43    O   1     1     -23.579  13.184  48.729  0.00  0.00             0
ATOM     44    O   1     1     -20.959  17.798  48.673  0.00  0.00             0
ATOM     45    O   1     1     -23.402  16.126  48.674  0.00  0.00             0
ATOM     46    O   1     1     -20.514  11.613  48.642  0.00  0.00             0
ATOM     47    O   1     1     -23.422  14.592  46.690  0.00  0.00             0
ATOM     48    O   1     1     -20.569  10.236  46.627  0.00  0.00             0
ATOM     49    O   1     1     -22.154  12.219  46.855  0.00  0.00             0
ATOM     50    O   1     1     -19.612  16.822  46.662  0.00  0.00             0
ATOM     51    O   1     1     -22.226  16.912  46.537  0.00  0.00             0
ATOM     52    O   1     1     -19.610  12.619  46.563  0.00  0.00             0
ATOM     53    O   1     1     -23.539  18.893  48.612  0.00  0.00             0
ATOM     54    O   1     1     -20.903  14.312  48.834  0.00  0.00             0
ATOM     55    O   1     1     -19.127  11.513  50.808  0.00  0.00             0
ATOM     56    O   1     1     -21.831  16.068  50.860  0.00  0.00             0
ATOM     57    O   1     1     -24.181  14.267  51.011  0.00  0.00             0
ATOM     58    O   1     1     -21.881  19.007  50.742  0.00  0.00             0
ATOM     59    O   1     1     -24.355  17.633  50.872  0.00  0.00             0
ATOM     60    O   1     1     -21.593  12.921  50.988  0.00  0.00             0
ATOM     61    H   1     1     -23.277  10.599  48.045  0.00  0.00             0
ATOM     62    H   1     1     -20.318  15.005  48.657  0.00  0.00             0
ATOM     63    H   1     1     -24.636  11.338  52.077  0.00  0.00             0
ATOM     64    H   1     1     -20.997  16.397  51.215  0.00  0.00             0
ATOM     65    H   1     1     -24.557  14.495  51.711  0.00  0.00             0
ATOM     66    H   1     1     -22.032  11.021  51.402  0.00  0.00             0
ATOM     67    H   1     1     -22.456  12.578  51.476  0.00  0.00             0
ATOM     68    H   1     1     -25.020  16.913  51.062  0.00  0.00             0
ATOM     69   Al   1     1     -22.218  20.859  42.395  0.00  0.00             0
ATOM     70   Al   1     1     -19.681  25.498  42.454  0.00  0.00             0
ATOM     71   Al   1     1     -19.592  19.445  42.417  0.00  0.00             0
ATOM     72   Al   1     1     -22.210  23.773  42.596  0.00  0.00             0
ATOM     73   Si   1     1     -17.912  19.492  39.575  0.00  0.00             0
ATOM     74   Si   1     1     -20.373  24.076  39.758  0.00  0.00             0
ATOM     75   Si   1     1     -20.441  17.922  39.629  0.00  0.00             0
ATOM     76   Si   1     1     -22.919  22.448  39.754  0.00  0.00             0
ATOM     77    O   1     1     -23.208  19.537  41.301  0.00  0.00             0
ATOM     78    O   1     1     -20.604  24.158  41.328  0.00  0.00             0
ATOM     79    O   1     1     -22.739  22.417  41.317  0.00  0.00             0
ATOM     80    O   1     1     -20.393  17.864  41.333  0.00  0.00             0
ATOM     81    O   1     1     -22.888  20.996  39.201  0.00  0.00             0
ATOM     82    O   1     1     -20.577  16.446  39.252  0.00  0.00             0
ATOM     83    O   1     1     -21.790  18.679  39.326  0.00  0.00             0
ATOM     84    O   1     1     -19.154  23.118  39.510  0.00  0.00             0
ATOM     85    O   1     1     -21.733  23.316  39.231  0.00  0.00             0
ATOM     86    O   1     1     -19.209  18.813  39.070  0.00  0.00             0
ATOM     87    O   1     1     -23.175  25.278  41.595  0.00  0.00             0
ATOM     88    O   1     1     -20.637  20.788  41.335  0.00  0.00             0
ATOM     89    O   1     1     -19.045  18.028  43.435  0.00  0.00             0
ATOM     90    O   1     1     -21.378  22.393  43.602  0.00  0.00             0
ATOM     91    O   1     1     -23.787  20.750  43.562  0.00  0.00             0
ATOM     92    O   1     1     -21.283  25.183  43.550  0.00  0.00             0
ATOM     93    O   1     1     -23.807  23.839  43.629  0.00  0.00             0
ATOM     94    O   1     1     -21.200  19.657  43.558  0.00  0.00             0
ATOM     95    H   1     1     -22.903  16.836  40.910  0.00  0.00             0
ATOM     96    H   1     1     -20.662  21.618  41.070  0.00  0.00             0
ATOM     97    H   1     1     -23.486  18.207  44.202  0.00  0.00             0
ATOM     98    H   1     1     -20.968  21.821  44.309  0.00  0.00             0
ATOM     99    H   1     1     -24.294  20.998  44.340  0.00  0.00             0
ATOM    100    H   1     1     -21.457  16.142  44.639  0.00  0.00             0
ATOM    101    H   1     1     -20.922  18.994  44.084  0.00  0.00             0
ATOM    102    H   1     1     -24.158  23.049  43.966  0.00  0.00             0
ATOM    103   Al   1     1     -22.554  23.597  49.776  0.00  0.00             0
ATOM    104   Al   1     1     -19.938  27.924  49.781  0.00  0.00             0
ATOM    105   Al   1     1     -20.095  21.955  49.767  0.00  0.00             0
ATOM    106   Al   1     1     -22.524  26.662  49.861  0.00  0.00             0
ATOM    107   Si   1     1     -18.133  21.948  46.811  0.00  0.00             0
ATOM    108   Si   1     1     -20.815  26.662  47.152  0.00  0.00             0
ATOM    109   Si   1     1     -20.692  20.587  46.876  0.00  0.00             0
ATOM    110   Si   1     1     -23.434  25.135  47.072  0.00  0.00             0
ATOM    111    O   1     1     -23.433  22.107  48.537  0.00  0.00             0
ATOM    112    O   1     1     -20.986  26.728  48.731  0.00  0.00             0
ATOM    113    O   1     1     -23.282  25.051  48.681  0.00  0.00             0
ATOM    114    O   1     1     -20.633  20.551  48.659  0.00  0.00             0
ATOM    115    O   1     1     -23.253  23.652  46.486  0.00  0.00             0
ATOM    116    O   1     1     -20.869  19.154  46.554  0.00  0.00             0
ATOM    117    O   1     1     -21.962  21.410  46.580  0.00  0.00             0
ATOM    118    O   1     1     -19.598  25.652  46.849  0.00  0.00             0
ATOM    119    O   1     1     -22.179  26.090  46.596  0.00  0.00             0
ATOM    120    O   1     1     -19.354  21.182  46.421  0.00  0.00             0
ATOM    121    O   1     1     -23.517  28.052  48.782  0.00  0.00             0
ATOM    122    O   1     1     -20.849  23.481  48.637  0.00  0.00             0
ATOM    123    O   1     1     -19.438  20.393  50.945  0.00  0.00             0
ATOM    124    O   1     1     -21.933  25.113  50.904  0.00  0.00             0
ATOM    125    O   1     1     -24.197  23.366  50.766  0.00  0.00             0
ATOM    126    O   1     1     -21.625  28.061  50.819  0.00  0.00             0
ATOM    127    O   1     1     -24.247  26.656  50.983  0.00  0.00             0
ATOM    128    O   1     1     -21.553  22.251  50.802  0.00  0.00             0
ATOM    129    H   1     1     -23.073  19.446  47.964  0.00  0.00             0
ATOM    130    H   1     1     -20.534  24.422  48.525  0.00  0.00             0
ATOM    131    H   1     1     -23.845  19.920  51.114  0.00  0.00             0
ATOM    132    H   1     1     -21.249  25.088  51.529  0.00  0.00             0
ATOM    133    H   1     1     -24.601  23.395  51.635  0.00  0.00             0
ATOM    134    H   1     1     -22.023  20.002  50.655  0.00  0.00             0
ATOM    135    H   1     1     -21.232  21.864  51.720  0.00  0.00             0
ATOM    136    H   1     1     -23.923  26.054  51.718  0.00  0.00             0
ATOM    137   Al   1     1     -17.069  11.901  42.301  0.00  0.00             0
ATOM    138   Al   1     1     -14.562  16.476  42.469  0.00  0.00             0
ATOM    139   Al   1     1     -14.780  10.341  42.564  0.00  0.00             0
ATOM    140   Al   1     1     -17.129  14.892  42.495  0.00  0.00             0
ATOM    141   Si   1     1     -12.772  10.513  39.787  0.00  0.00             0
ATOM    142   Si   1     1     -15.440  15.065  39.793  0.00  0.00             0
ATOM    143   Si   1     1     -15.326   9.022  39.777  0.00  0.00             0
ATOM    144   Si   1     1     -18.021  13.602  39.662  0.00  0.00             0
ATOM    145    O   1     1     -18.189  10.732  41.247  0.00  0.00             0
ATOM    146    O   1     1     -15.632  15.263  41.391  0.00  0.00             0
ATOM    147    O   1     1     -17.685  13.540  41.138  0.00  0.00             0
ATOM    148    O   1     1     -15.378   8.861  41.437  0.00  0.00             0
ATOM    149    O   1     1     -17.807  12.067  39.123  0.00  0.00             0
ATOM    150    O   1     1     -15.254   7.549  39.304  0.00  0.00             0
ATOM    151    O   1     1     -16.634   9.667  39.514  0.00  0.00             0
ATOM    152    O   1     1     -14.236  14.130  39.453  0.00  0.00             0
ATOM    153    O   1     1     -16.784  14.531  39.119  0.00  0.00             0
ATOM    154    O   1     1     -14.178   9.832  39.377  0.00  0.00             0
ATOM    155    O   1     1     -18.199  16.397  41.503  0.00  0.00             0
ATOM    156    O   1     1     -15.508  11.733  41.477  0.00  0.00             0
ATOM    157    O   1     1     -24.273   8.958  43.573  0.00  0.00             0
ATOM    158    O   1     1     -16.361  13.516  43.530  0.00  0.00             0
ATOM    159    O   1     1     -18.857  11.940  43.396  0.00  0.00             0
ATOM    160    O   1     1     -16.195  16.447  43.684  0.00  0.00             0
ATOM    161    O   1     1     -18.753  15.055  43.633  0.00  0.00             0
ATOM    162    O   1     1     -16.326  10.483  43.665  0.00  0.00             0
ATOM    163    H   1     1     -17.120   7.844  41.420  0.00  0.00             0
ATOM    164    H   1     1     -14.995  12.336  40.856  0.00  0.00             0
ATOM    165    H   1     1     -17.906   9.514  43.962  0.00  0.00             0
ATOM    166    H   1     1     -16.305  13.526  44.448  0.00  0.00             0
ATOM    167    H   1     1     -18.327  12.235  44.138  0.00  0.00             0
ATOM    168    H   1     1     -16.707   7.429  44.503  0.00  0.00             0
ATOM    169    H   1     1     -16.288   9.878  44.373  0.00  0.00             0
ATOM    170    H   1     1     -19.540  14.204  43.546  0.00  0.00             0
ATOM    171   Al   1     1     -17.461  14.585  49.887  0.00  0.00             0
ATOM    172   Al   1     1     -14.783  19.111  49.588  0.00  0.00             0
ATOM    173   Al   1     1     -14.817  13.041  49.953  0.00  0.00             0
ATOM    174   Al   1     1     -17.575  17.612  49.799  0.00  0.00             0
ATOM    175   Si   1     1     -13.138  13.194  47.146  0.00  0.00             0
ATOM    176   Si   1     1     -15.695  17.726  46.814  0.00  0.00             0
ATOM    177   Si   1     1     -15.601  11.573  47.122  0.00  0.00             0
ATOM    178   Si   1     1     -18.243  16.196  46.965  0.00  0.00             0
ATOM    179    O   1     1     -18.411  13.328  48.758  0.00  0.00             0
ATOM    180    O   1     1     -15.938  17.915  48.507  0.00  0.00             0
ATOM    181    O   1     1     -18.099  16.230  48.608  0.00  0.00             0
ATOM    182    O   1     1     -15.476  11.542  48.750  0.00  0.00             0
ATOM    183    O   1     1     -18.022  14.696  46.608  0.00  0.00             0
ATOM    184    O   1     1     -15.589  10.124  46.507  0.00  0.00             0
ATOM    185    O   1     1     -17.061  12.273  46.853  0.00  0.00             0
ATOM    186    O   1     1     -14.428  16.888  46.623  0.00  0.00             0
ATOM    187    O   1     1     -16.961  16.980  46.353  0.00  0.00             0
ATOM    188    O   1     1     -14.412  12.416  46.607  0.00  0.00             0
ATOM    189    O   1     1     -18.373  18.940  48.846  0.00  0.00             0
ATOM    190    O   1     1     -15.792  14.492  48.849  0.00  0.00             0
ATOM    191    O   1     1     -24.496  11.500  51.155  0.00  0.00             0
ATOM    192    O   1     1     -16.943  16.036  50.902  0.00  0.00             0
ATOM    193    O   1     1     -19.199  14.546  50.891  0.00  0.00             0
ATOM    194    O   1     1     -16.645  18.895  50.997  0.00  0.00             0
ATOM    195    O   1     1     -19.388  17.735  50.930  0.00  0.00             0
ATOM    196    O   1     1     -16.503  13.288  51.028  0.00  0.00             0
ATOM    197    H   1     1     -18.215  10.643  48.419  0.00  0.00             0
ATOM    198    H   1     1     -15.318  15.394  48.746  0.00  0.00             0
ATOM    199    H   1     1     -19.186  11.396  51.717  0.00  0.00             0
ATOM    200    H   1     1     -16.858  15.798  51.739  0.00  0.00             0
ATOM    201    H   1     1     -19.620  15.117  51.541  0.00  0.00             0
ATOM    202    H   1     1     -17.308  10.410  51.006  0.00  0.00             0
ATOM    203    H   1     1     -17.084  12.519  51.508  0.00  0.00             0
ATOM    204    H   1     1     -19.508  18.415  51.768  0.00  0.00             0
ATOM    205   Al   1     1     -17.012  20.904  42.469  0.00  0.00             0
ATOM    206   Al   1     1     -14.548  25.325  42.568  0.00  0.00             0
ATOM    207   Al   1     1     -14.398  19.455  42.274  0.00  0.00             0
ATOM    208   Al   1     1     -16.925  23.780  42.589  0.00  0.00             0
ATOM    209   Si   1     1     -12.710  19.498  39.596  0.00  0.00             0
ATOM    210   Si   1     1     -15.251  23.927  39.811  0.00  0.00             0
ATOM    211   Si   1     1     -15.318  18.031  39.637  0.00  0.00             0
ATOM    212   Si   1     1     -17.759  22.419  39.666  0.00  0.00             0
ATOM    213    O   1     1     -18.107  19.471  41.216  0.00  0.00             0
ATOM    214    O   1     1     -15.374  24.050  41.434  0.00  0.00             0
ATOM    215    O   1     1     -17.592  22.372  41.283  0.00  0.00             0
ATOM    216    O   1     1     -15.227  17.967  41.237  0.00  0.00             0
ATOM    217    O   1     1     -17.799  20.940  39.198  0.00  0.00             0
ATOM    218    O   1     1     -15.176  16.487  39.315  0.00  0.00             0
ATOM    219    O   1     1     -16.654  18.726  39.254  0.00  0.00             0
ATOM    220    O   1     1     -13.915  23.249  39.407  0.00  0.00             0
ATOM    221    O   1     1     -16.527  23.313  39.206  0.00  0.00             0
ATOM    222    O   1     1     -14.021  18.782  39.132  0.00  0.00             0
ATOM    223    O   1     1     -17.968  25.313  41.424  0.00  0.00             0
ATOM    224    O   1     1     -15.515  20.792  41.343  0.00  0.00             0
ATOM    225    O   1     1     -24.149  17.805  43.520  0.00  0.00             0
ATOM    226    O   1     1     -16.380  22.356  43.654  0.00  0.00             0
ATOM    227    O   1     1     -18.591  20.718  43.476  0.00  0.00             0
ATOM    228    O   1     1     -16.102  25.041  43.673  0.00  0.00             0
ATOM    229    O   1     1     -18.777  23.907  43.453  0.00  0.00             0
ATOM    230    O   1     1     -16.117  19.403  43.530  0.00  0.00             0
ATOM    231    H   1     1     -17.839  17.196  41.412  0.00  0.00             0
ATOM    232    H   1     1     -15.129  21.651  41.266  0.00  0.00             0
ATOM    233    H   1     1     -18.233  18.025  44.043  0.00  0.00             0
ATOM    234    H   1     1     -16.572  22.326  44.660  0.00  0.00             0
ATOM    235    H   1     1     -18.751  21.432  44.252  0.00  0.00             0
ATOM    236    H   1     1     -16.394  16.233  44.465  0.00  0.00             0
ATOM    237    H   1     1     -16.041  18.607  44.021  0.00  0.00             0
ATOM    238    H   1     1     -19.625  23.253  43.331  0.00  0.00             0
ATOM    239   Al   1     1     -17.333  23.245  49.769  0.00  0.00             0
ATOM    240   Al   1     1     -14.880  27.940  49.812  0.00  0.00             0
ATOM    241   Al   1     1     -14.763  21.858  49.717  0.00  0.00             0
ATOM    242   Al   1     1     -17.479  26.307  49.777  0.00  0.00             0
ATOM    243   Si   1     1     -12.962  22.153  46.891  0.00  0.00             0
ATOM    244   Si   1     1     -15.673  26.537  47.052  0.00  0.00             0
ATOM    245   Si   1     1     -15.456  20.638  46.814  0.00  0.00             0
ATOM    246   Si   1     1     -18.245  25.060  46.991  0.00  0.00             0
ATOM    247    O   1     1     -18.253  22.009  48.612  0.00  0.00             0
ATOM    248    O   1     1     -15.798  26.636  48.631  0.00  0.00             0
ATOM    249    O   1     1     -18.017  25.046  48.557  0.00  0.00             0
ATOM    250    O   1     1     -15.295  20.567  48.435  0.00  0.00             0
ATOM    251    O   1     1     -18.172  23.468  46.616  0.00  0.00             0
ATOM    252    O   1     1     -15.461  19.148  46.377  0.00  0.00             0
ATOM    253    O   1     1     -16.757  21.356  46.472  0.00  0.00             0
ATOM    254    O   1     1     -14.538  25.612  46.673  0.00  0.00             0
ATOM    255    O   1     1     -17.013  25.937  46.450  0.00  0.00             0
ATOM    256    O   1     1     -14.220  21.411  46.347  0.00  0.00             0
ATOM    257    O   1     1     -18.400  27.683  48.719  0.00  0.00             0
ATOM    258    O   1     1     -15.820  23.368  48.514  0.00  0.00             0
ATOM    259    O   1     1     -24.481  20.449  50.771  0.00  0.00             0
ATOM    260    O   1     1     -16.719  24.958  50.874  0.00  0.00             0
ATOM    261    O   1     1     -18.999  23.395  50.678  0.00  0.00             0
ATOM    262    O   1     1     -16.547  27.733  50.808  0.00  0.00             0
ATOM    263    O   1     1     -19.186  26.651  50.891  0.00  0.00             0
ATOM    264    O   1     1     -16.418  22.043  50.901  0.00  0.00             0
ATOM    265    H   1     1     -17.940  19.810  48.739  0.00  0.00             0
ATOM    266    H   1     1     -15.226  24.205  48.261  0.00  0.00             0
ATOM    267    H   1     1     -18.606  20.232  51.452  0.00  0.00             0
ATOM    268    H   1     1     -15.900  25.438  50.960  0.00  0.00             0
ATOM    269    H   1     1     -19.504  24.312  50.762  0.00  0.00             0
ATOM    270    H   1     1     -16.015  19.471  51.444  0.00  0.00             0
ATOM    271    H   1     1     -16.428  21.617  51.775  0.00  0.00             0
ATOM    272    H   1     1     -18.888  26.961  51.808  0.00  0.00             0
ATOM    273    O   1     1      -3.337   4.727  32.623  0.00  0.00             0
ATOM    274    H   1     1      -2.983   4.070  32.139  0.00  0.00             0
ATOM    275    H   1     1       7.143   4.220  33.408  0.00  0.00             0
ATOM    276    O   1     1      12.348 -25.315  14.995  0.00  0.00             0
ATOM    277    H   1     1      12.303 -25.733  15.843  0.00  0.00             0
ATOM    278    H   1     1      21.711 -25.045  14.773  0.00  0.00             0
ATOM    279    O   1     1      33.720   1.846  24.271  0.00  0.00             0
ATOM    280    H   1     1      24.217   2.217  23.770  0.00  0.00             0
ATOM    281    H   1     1      33.720   0.902  23.988  0.00  0.00             0
ATOM    282    O   1     1      24.971   8.593  18.867  0.00  0.00             0
ATOM    283    H   1     1      25.426   8.929  19.749  0.00  0.00             0
ATOM    284    H   1     1      36.201   8.313  18.363  0.00  0.00             0
ATOM    285    O   1     1     -16.245  -3.408  31.429  0.00  0.00             0
ATOM    286    H   1     1     -15.915  -3.601  32.391  0.00  0.00             0
ATOM    287    H   1     1      -6.766  -3.835  31.328  0.00  0.00             0
ATOM    288    O   1     1     -10.612 -24.319  23.757  0.00  0.00             0
ATOM    289    H   1     1     -10.089 -23.980  24.397  0.00  0.00             0
ATOM    290    H   1     1      -0.323 -23.887  22.867  0.00  0.00             0
ATOM    291    O   1     1      -4.467   8.604  23.501  0.00  0.00             0
ATOM    292    H   1     1      -5.095   9.196  23.299  0.00  0.00             0
ATOM    293    H   1     1      -4.733   7.785  23.384  0.00  0.00             0
ATOM    294    O   1     1      -4.793   3.303  37.316  0.00  0.00             0
ATOM    295    H   1     1      -5.530   2.712  37.133  0.00  0.00             0
ATOM    296    H   1     1      -4.196   2.681  36.758  0.00  0.00             0
ATOM    297    O   1     1       3.838   5.125  18.325  0.00  0.00             0
ATOM    298    H   1     1       4.664   5.529  17.756  0.00  0.00             0
ATOM    299    H   1     1       3.577   5.879  18.825  0.00  0.00             0
ATOM    300    O   1     1      25.501  16.565  20.958  0.00  0.00             0
ATOM    301    H   1     1      26.554  16.887  21.163  0.00  0.00             0
ATOM    302    H   1     1      25.101  16.949  21.583  0.00  0.00             0
ATOM    303    O   1     1       6.173  -3.509  20.135  0.00  0.00             0
ATOM    304    H   1     1       5.368  -3.841  19.916  0.00  0.00             0
ATOM    305    H   1     1       5.728  -2.791  20.532  0.00  0.00             0
ATOM    306    O   1     1     -13.972  25.027  31.254  0.00  0.00             0
ATOM    307    H   1     1     -14.286  25.061  30.363  0.00  0.00             0
ATOM    308    H   1     1     -13.704  24.116  31.440  0.00  0.00             0
ATOM    309    O   1     1       1.760 -14.491  20.681  0.00  0.00             0
ATOM    310    H   1     1       2.636 -14.700  20.763  0.00  0.00             0
ATOM    311    H   1     1       1.900 -13.747  21.198  0.00  0.00             0
ATOM    312    O   1     1      40.489  14.711  18.293  0.00  0.00             0
ATOM    313    H   1     1      39.882  13.924  18.662  0.00  0.00             0
ATOM    314    H   1     1      39.975  15.196  17.576  0.00  0.00             0
ATOM    315    O   1     1      21.576   5.259  36.052  0.00  0.00             0
ATOM    316    H   1     1      22.446   5.676  36.273  0.00  0.00             0
ATOM    317    H   1     1      21.211   6.061  35.669  0.00  0.00             0
ATOM    318    O   1     1      28.261  22.230  18.562  0.00  0.00             0
ATOM    319    H   1     1      28.146  21.344  19.078  0.00  0.00             0
ATOM    320    H   1     1      29.298  22.363  18.501  0.00  0.00             0
ATOM    321    O   1     1      29.509  16.548  35.697  0.00  0.00             0
ATOM    322    H   1     1      29.241  16.673  34.808  0.00  0.00             0
ATOM    323    H   1     1      30.262  15.869  35.567  0.00  0.00             0
ATOM    324    O   1     1      29.993  -6.666  14.852  0.00  0.00             0
ATOM    325    H   1     1      29.676  -7.211  14.058  0.00  0.00             0
ATOM    326    H   1     1      29.814  -5.771  14.638  0.00  0.00             0
ATOM    327    O   1     1       2.792  29.496  28.745  0.00  0.00             0
ATOM    328    H   1     1       1.992  29.664  28.294  0.00  0.00             0
ATOM    329    H   1     1      12.845  12.070  29.627  0.00  0.00             0
ATOM    330    O   1     1      -9.840  32.693  35.048  0.00  0.00             0
ATOM    331    H   1     1      -9.580  32.758  34.058  0.00  0.00             0
ATOM    332    H   1     1       0.031  31.861  34.973  0.00  0.00             0
ATOM    333    O   1     1      12.552  21.746  29.087  0.00  0.00             0
ATOM    334    H   1     1       2.320  22.155  28.307  0.00  0.00             0
ATOM    335    H   1     1      11.912  21.235  28.649  0.00  0.00             0
ATOM    336    O   1     1      -2.049  12.589  19.344  0.00  0.00             0
ATOM    337    H   1     1      -2.869  12.883  19.716  0.00  0.00             0
ATOM    338    H   1     1       8.008  12.184  18.449  0.00  0.00             0
ATOM    339    O   1     1      14.449  35.485  31.605  0.00  0.00             0
ATOM    340    H   1     1       4.577  34.536  31.569  0.00  0.00             0
ATOM    341    H   1     1      13.672  35.818  31.036  0.00  0.00             0
ATOM    342    O   1     1      13.839  21.627  33.932  0.00  0.00             0
ATOM    343    H   1     1      14.270  21.091  33.330  0.00  0.00             0
ATOM    344    H   1     1      24.896  22.230  34.186  0.00  0.00             0
ATOM    345    O   1     1      39.336  -3.023  21.936  0.00  0.00             0
ATOM    346    H   1     1      38.506  -3.300  21.375  0.00  0.00             0
ATOM    347    H   1     1      39.377 -19.999  21.623  0.00  0.00             0
ATOM    348    O   1     1      33.025   8.470  16.871  0.00  0.00             0
ATOM    349    H   1     1      33.578   8.975  17.405  0.00  0.00             0
ATOM    350    H   1     1      33.664   8.390  16.183  0.00  0.00             0
ATOM    351    O   1     1       9.652   3.607  16.183  0.00  0.00             0
ATOM    352    H   1     1      10.589   3.431  16.368  0.00  0.00             0
ATOM    353    H   1     1       9.752   4.168  15.488  0.00  0.00             0
ATOM    354    O   1     1      -2.843  10.335  28.749  0.00  0.00             0
ATOM    355    H   1     1      -2.291  10.905  28.305  0.00  0.00             0
ATOM    356    H   1     1      -2.242   9.654  28.958  0.00  0.00             0
ATOM    357    O   1     1       1.508 -17.705  29.945  0.00  0.00             0
ATOM    358    H   1     1       1.070 -17.626  30.791  0.00  0.00             0
ATOM    359    H   1     1       0.799 -17.730  29.389  0.00  0.00             0
ATOM    360    O   1     1     -17.257   7.123  36.777  0.00  0.00             0
ATOM    361    H   1     1     -16.470   6.914  36.130  0.00  0.00             0
ATOM    362    H   1     1     -16.784   6.902  37.647  0.00  0.00             0
ATOM    363    O   1     1      47.881   5.907  21.208  0.00  0.00             0
ATOM    364    H   1     1      47.749   5.470  20.352  0.00  0.00             0
ATOM    365    H   1     1      48.758 -12.420  21.488  0.00  0.00             0
ATOM    366    O   1     1      15.123  17.702  36.247  0.00  0.00             0
ATOM    367    H   1     1      15.330  18.094  35.343  0.00  0.00             0
ATOM    368    H   1     1      14.678  18.504  36.512  0.00  0.00             0
ATOM    369    O   1     1       5.863   9.767  35.899  0.00  0.00             0
ATOM    370    H   1     1       6.383  10.644  35.892  0.00  0.00             0
ATOM    371    H   1     1       5.910   9.472  34.956  0.00  0.00             0
ATOM    372    O   1     1      18.671 -11.008  24.121  0.00  0.00             0
ATOM    373    H   1     1      18.154 -10.119  24.304  0.00  0.00             0
ATOM    374    H   1     1      18.030 -11.772  24.220  0.00  0.00             0
ATOM    375    O   1     1       2.943  13.458  35.958  0.00  0.00             0
ATOM    376    H   1     1       2.864  12.668  36.410  0.00  0.00             0
ATOM    377    H   1     1       2.185  13.842  35.952  0.00  0.00             0
ATOM    378    O   1     1       7.265 -10.093  36.897  0.00  0.00             0
ATOM    379    H   1     1       6.744 -10.495  37.559  0.00  0.00             0
ATOM    380    H   1     1       6.773  -9.351  36.499  0.00  0.00             0
ATOM    381    O   1     1     -10.398 -15.079  30.877  0.00  0.00             0
ATOM    382    H   1     1      -9.908 -14.954  31.819  0.00  0.00             0
ATOM    383    H   1     1       0.702 -15.479  30.453  0.00  0.00             0
ATOM    384    O   1     1       1.566   9.064  28.390  0.00  0.00             0
ATOM    385    H   1     1       0.800   9.279  27.889  0.00  0.00             0
ATOM    386    H   1     1      12.344   9.901  28.707  0.00  0.00             0
ATOM    387    O   1     1      17.054  15.130  36.090  0.00  0.00             0
ATOM    388    H   1     1       6.006  15.662  36.493  0.00  0.00             0
ATOM    389    H   1     1      17.948  15.636  36.140  0.00  0.00             0
ATOM    390    O   1     1      20.657   5.932  14.916  0.00  0.00             0
ATOM    391    H   1     1      21.531   5.829  15.249  0.00  0.00             0
ATOM    392    H   1     1      30.735   6.597  15.684  0.00  0.00             0
ATOM    393    O   1     1       0.153  10.530  32.032  0.00  0.00             0
ATOM    394    H   1     1       0.484  10.253  32.956  0.00  0.00             0
ATOM    395    H   1     1      10.326   9.545  31.664  0.00  0.00             0
ATOM    396    O   1     1      -3.198  -5.698  36.469  0.00  0.00             0
ATOM    397    H   1     1      -2.732  -5.729  37.375  0.00  0.00             0
ATOM    398    H   1     1       6.781  -4.855  36.284  0.00  0.00             0
ATOM    399    O   1     1      18.031 -24.778  17.082  0.00  0.00             0
ATOM    400    H   1     1      17.219 -24.904  16.543  0.00  0.00             0
ATOM    401    H   1     1      18.713 -24.563  16.387  0.00  0.00             0
ATOM    402    O   1     1      18.780  21.501  34.629  0.00  0.00             0
ATOM    403    H   1     1      18.649  21.022  35.440  0.00  0.00             0
ATOM    404    H   1     1      19.671  21.533  34.625  0.00  0.00             0
ATOM    405    O   1     1       2.135  12.619  31.470  0.00  0.00             0
ATOM    406    H   1     1       1.422  12.071  31.481  0.00  0.00             0
ATOM    407    H   1     1       2.766  11.964  31.646  0.00  0.00             0
ATOM    408    O   1     1      21.761  18.199  34.943  0.00  0.00             0
ATOM    409    H   1     1      22.448  17.601  34.617  0.00  0.00             0
ATOM    410    H   1     1      21.270  17.862  35.813  0.00  0.00             0
ATOM    411    O   1     1       5.437  40.934  35.434  0.00  0.00             0
ATOM    412    H   1     1       6.171  41.567  35.344  0.00  0.00             0
ATOM    413    H   1     1       5.517  40.274  36.132  0.00  0.00             0
ATOM    414    O   1     1      17.452  47.469  31.169  0.00  0.00             0
ATOM    415    H   1     1      17.707  47.298  30.276  0.00  0.00             0
ATOM    416    H   1     1      17.611  46.834  31.850  0.00  0.00             0
ATOM    417    O   1     1      10.750 -16.522  22.249  0.00  0.00             0
ATOM    418    H   1     1      10.180 -16.819  21.411  0.00  0.00             0
ATOM    419    H   1     1      11.203 -15.684  22.032  0.00  0.00             0
ATOM    420    O   1     1      31.295  -0.750  19.927  0.00  0.00             0
ATOM    421    H   1     1      31.999  -0.286  19.267  0.00  0.00             0
ATOM    422    H   1     1      30.808  -1.300  19.131  0.00  0.00             0
ATOM    423    O   1     1      13.825  -3.494  15.839  0.00  0.00             0
ATOM    424    H   1     1      14.367  -4.306  15.392  0.00  0.00             0
ATOM    425    H   1     1      13.328  -3.603  16.673  0.00  0.00             0
ATOM    426    O   1     1      30.834   2.770  25.113  0.00  0.00             0
ATOM    427    H   1     1      30.166   2.172  25.191  0.00  0.00             0
ATOM    428    H   1     1      31.297   2.011  24.687  0.00  0.00             0
ATOM    429    O   1     1       6.955  37.436  28.761  0.00  0.00             0
ATOM    430    H   1     1       7.340  36.708  29.278  0.00  0.00             0
ATOM    431    H   1     1       6.100  37.466  28.647  0.00  0.00             0
ATOM    432    O   1     1      -0.237   5.050  19.050  0.00  0.00             0
ATOM    433    H   1     1      -0.375   5.154  20.011  0.00  0.00             0
ATOM    434    H   1     1       0.400   4.537  18.699  0.00  0.00             0
ATOM    435    O   1     1     -21.985   1.254  17.914  0.00  0.00             0
ATOM    436    H   1     1     -21.922   2.056  17.466  0.00  0.00             0
ATOM    437    H   1     1     -11.138   0.551  17.412  0.00  0.00             0
ATOM    438    O   1     1      51.744  17.541  15.623  0.00  0.00             0
ATOM    439    H   1     1      51.250  17.510  14.926  0.00  0.00             0
ATOM    440    H   1     1      62.392  16.533  15.903  0.00  0.00             0
ATOM    441    O   1     1      31.735  10.210  34.754  0.00  0.00             0
ATOM    442    H   1     1      20.870   9.388  34.847  0.00  0.00             0
ATOM    443    H   1     1      32.618  10.233  35.264  0.00  0.00             0
ATOM    444    O   1     1      17.523 -34.031  19.876  0.00  0.00             0
ATOM    445    H   1     1      18.125 -34.330  19.119  0.00  0.00             0
ATOM    446    H   1     1      28.199 -33.585  20.718  0.00  0.00             0
ATOM    447    O   1     1      17.907  -0.735  30.142  0.00  0.00             0
ATOM    448    H   1     1       7.811  -1.045  31.071  0.00  0.00             0
ATOM    449    H   1     1      17.464  -1.601  29.665  0.00  0.00             0
ATOM    450    O   1     1      21.819   9.428  22.361  0.00  0.00             0
ATOM    451    H   1     1      22.178   8.734  23.044  0.00  0.00             0
ATOM    452    H   1     1      31.694  10.062  22.869  0.00  0.00             0
ATOM    453    O   1     1      19.487   5.249  21.601  0.00  0.00             0
ATOM    454    H   1     1      19.377   4.284  21.985  0.00  0.00             0
ATOM    455    H   1     1      19.511   5.833  22.352  0.00  0.00             0
ATOM    456    O   1     1      -3.097   4.699  25.359  0.00  0.00             0
ATOM    457    H   1     1      -3.300   4.720  26.374  0.00  0.00             0
ATOM    458    H   1     1      -4.100   4.901  25.178  0.00  0.00             0
ATOM    459    O   1     1      28.260 -15.794  26.026  0.00  0.00             0
ATOM    460    H   1     1      27.997 -14.846  25.805  0.00  0.00             0
ATOM    461    H   1     1      28.269 -15.917  26.924  0.00  0.00             0
ATOM    462    O   1     1     -11.142   7.510  35.195  0.00  0.00             0
ATOM    463    H   1     1     -11.665   7.249  34.348  0.00  0.00             0
ATOM    464    H   1     1     -11.787   7.586  35.771  0.00  0.00             0
ATOM    465    O   1     1      -8.633  -5.187  25.255  0.00  0.00             0
ATOM    466    H   1     1      -8.547  -4.371  24.586  0.00  0.00             0
ATOM    467    H   1     1      -8.989  -4.853  26.078  0.00  0.00             0
ATOM    468    O   1     1     -18.363   5.600  26.762  0.00  0.00             0
ATOM    469    H   1     1     -17.905   6.401  26.896  0.00  0.00             0
ATOM    470    H   1     1     -19.014   5.745  25.988  0.00  0.00             0
ATOM    471    O   1     1      17.673 -18.374  21.619  0.00  0.00             0
ATOM    472    H   1     1      17.684 -17.554  21.198  0.00  0.00             0
ATOM    473    H   1     1      17.940 -18.183  22.564  0.00  0.00             0
ATOM    474    O   1     1      26.069  -1.748  24.640  0.00  0.00             0
ATOM    475    H   1     1      25.494  -1.143  24.960  0.00  0.00             0
ATOM    476    H   1     1      25.900  -2.735  25.054  0.00  0.00             0
ATOM    477    O   1     1      23.053 -11.138  20.031  0.00  0.00             0
ATOM    478    H   1     1      23.687 -10.387  19.957  0.00  0.00             0
ATOM    479    H   1     1      22.036 -10.770  19.899  0.00  0.00             0
ATOM    480    O   1     1      -7.509   2.259  36.364  0.00  0.00             0
ATOM    481    H   1     1      -7.319   3.073  35.924  0.00  0.00             0
ATOM    482    H   1     1      -8.043   1.960  35.649  0.00  0.00             0
ATOM    483    O   1     1      15.413  10.486  21.073  0.00  0.00             0
ATOM    484    H   1     1      14.716  10.609  21.767  0.00  0.00             0
ATOM    485    H   1     1      16.166  10.264  21.370  0.00  0.00             0
ATOM    486    O   1     1      -6.616   8.113  27.373  0.00  0.00             0
ATOM    487    H   1     1      -6.009   8.792  27.392  0.00  0.00             0
ATOM    488    H   1     1      -7.537   8.501  27.886  0.00  0.00             0
ATOM    489    O   1     1       1.501  10.611  19.219  0.00  0.00             0
ATOM    490    H   1     1       2.125  10.396  20.011  0.00  0.00             0
ATOM    491    H   1     1      11.039  -7.749  19.374  0.00  0.00             0
ATOM    492    O   1     1      12.195 -45.540  24.626  0.00  0.00             0
ATOM    493    H   1     1      11.594 -45.139  25.169  0.00  0.00             0
ATOM    494    H   1     1      23.324 -45.584  24.903  0.00  0.00             0
ATOM    495    O   1     1     -30.992   0.537  32.398  0.00  0.00             0
ATOM    496    H   1     1     -41.775   1.191  32.001  0.00  0.00             0
ATOM    497    H   1     1     -30.648   0.759  33.190  0.00  0.00             0
ATOM    498    O   1     1       4.762 -11.453  29.250  0.00  0.00             0
ATOM    499    H   1     1       4.368 -11.520  30.116  0.00  0.00             0
ATOM    500    H   1     1      14.645 -10.746  28.843  0.00  0.00             0
ATOM    501    O   1     1       4.413  21.515  26.045  0.00  0.00             0
ATOM    502    H   1     1       3.692  22.131  25.851  0.00  0.00             0
ATOM    503    H   1     1      14.495  20.751  25.409  0.00  0.00             0
ATOM    504    O   1     1     -16.510   1.563  27.934  0.00  0.00             0
ATOM    505    H   1     1     -17.438   1.734  28.350  0.00  0.00             0
ATOM    506    H   1     1      -5.991   2.362  27.301  0.00  0.00             0
ATOM    507    O   1     1      25.737  10.837  27.285  0.00  0.00             0
ATOM    508    H   1     1      24.929  11.107  27.724  0.00  0.00             0
ATOM    509    H   1     1      26.459  -7.400  27.738  0.00  0.00             0
ATOM    510    O   1     1       5.446 -22.880  25.738  0.00  0.00             0
ATOM    511    H   1     1       6.154 -23.134  25.150  0.00  0.00             0
ATOM    512    H   1     1       5.194 -23.660  26.059  0.00  0.00             0
ATOM    513    O   1     1     -21.496  30.505  35.082  0.00  0.00             0
ATOM    514    H   1     1     -22.314  30.096  35.639  0.00  0.00             0
ATOM    515    H   1     1     -21.123  29.501  34.771  0.00  0.00             0
ATOM    516    O   1     1      18.528 -15.224  22.341  0.00  0.00             0
ATOM    517    H   1     1      18.854 -15.977  22.760  0.00  0.00             0
ATOM    518    H   1     1      17.613 -15.287  22.746  0.00  0.00             0
ATOM    519    O   1     1      49.700  31.415  24.368  0.00  0.00             0
ATOM    520    H   1     1      50.170  30.659  24.243  0.00  0.00             0
ATOM    521    H   1     1      49.640  31.927  23.525  0.00  0.00             0
ATOM    522    O   1     1      33.866  17.304  22.696  0.00  0.00             0
ATOM    523    H   1     1      33.552  16.527  23.191  0.00  0.00             0
ATOM    524    H   1     1      33.377  17.383  21.963  0.00  0.00             0
ATOM    525    O   1     1      66.124  30.135  14.273  0.00  0.00             0
ATOM    526    H   1     1      65.786  29.248  14.503  0.00  0.00             0
ATOM    527    H   1     1      66.872  11.841  14.488  0.00  0.00             0
ATOM    528    O   1     1      34.503  17.138  26.206  0.00  0.00             0
ATOM    529    H   1     1      33.725  16.713  26.322  0.00  0.00             0
ATOM    530    H   1     1      34.672  17.867  26.922  0.00  0.00             0
ATOM    531    O   1     1      22.862  -2.330  29.009  0.00  0.00             0
ATOM    532    H   1     1      23.089  -1.563  29.631  0.00  0.00             0
ATOM    533    H   1     1      23.686  -2.668  28.643  0.00  0.00             0
ATOM    534    O   1     1      14.375   7.772  15.086  0.00  0.00             0
ATOM    535    H   1     1      13.779   7.137  14.742  0.00  0.00             0
ATOM    536    H   1     1      15.033   7.185  15.367  0.00  0.00             0
ATOM    537    O   1     1      20.352  -9.218  26.198  0.00  0.00             0
ATOM    538    H   1     1      20.320 -10.320  26.594  0.00  0.00             0
ATOM    539    H   1     1      19.499  -9.025  26.012  0.00  0.00             0
ATOM    540    O   1     1      -2.793 -27.364  18.132  0.00  0.00             0
ATOM    541    H   1     1      -1.820 -27.808  18.033  0.00  0.00             0
ATOM    542    H   1     1      -2.574 -26.456  17.731  0.00  0.00             0
ATOM    543    O   1     1       0.760  13.527  27.641  0.00  0.00             0
ATOM    544    H   1     1       1.274  14.131  28.220  0.00  0.00             0
ATOM    545    H   1     1      10.112  13.310  27.765  0.00  0.00             0
ATOM    546    O   1     1      28.617  -0.937  32.952  0.00  0.00             0
ATOM    547    H   1     1      28.555  -1.953  32.878  0.00  0.00             0
ATOM    548    H   1     1      39.863  -0.658  32.857  0.00  0.00             0
ATOM    549    O   1     1      -7.547  23.155  15.536  0.00  0.00             0
ATOM    550    H   1     1     -17.397  22.916  16.439  0.00  0.00             0
ATOM    551    H   1     1      -7.024  22.518  14.980  0.00  0.00             0
ATOM    552    O   1     1      22.804  19.358  15.660  0.00  0.00             0
ATOM    553    H   1     1      21.889  19.094  15.602  0.00  0.00             0
ATOM    554    H   1     1      33.005  19.811  16.503  0.00  0.00             0
ATOM    555    O   1     1      42.720  15.300  23.792  0.00  0.00             0
ATOM    556    H   1     1      31.978  15.079  23.036  0.00  0.00             0
ATOM    557    H   1     1      42.026  15.752  24.310  0.00  0.00             0
ATOM    558    O   1     1       7.125   5.300  28.091  0.00  0.00             0
ATOM    559    H   1     1       6.382   5.637  28.346  0.00  0.00             0
ATOM    560    H   1     1      17.685   4.564  28.685  0.00  0.00             0
ATOM    561    O   1     1      -9.488  14.820  32.482  0.00  0.00             0
ATOM    562    H   1     1      -8.781  15.518  32.760  0.00  0.00             0
ATOM    563    H   1     1      -9.028  14.113  32.013  0.00  0.00             0
ATOM    564    O   1     1     -11.235 -17.934  28.307  0.00  0.00             0
ATOM    565    H   1     1     -11.507 -18.434  27.395  0.00  0.00             0
ATOM    566    H   1     1     -11.808 -18.327  28.915  0.00  0.00             0
ATOM    567    O   1     1      10.779  38.116  27.834  0.00  0.00             0
ATOM    568    H   1     1      10.351  37.347  28.248  0.00  0.00             0
ATOM    569    H   1     1      10.444  38.129  26.936  0.00  0.00             0
ATOM    570    O   1     1      24.307  -4.918  20.519  0.00  0.00             0
ATOM    571    H   1     1      24.772  -5.767  20.699  0.00  0.00             0
ATOM    572    H   1     1      23.683  -5.117  19.661  0.00  0.00             0
ATOM    573    O   1     1     -26.341  -6.458  32.375  0.00  0.00             0
ATOM    574    H   1     1     -26.540  -6.098  33.197  0.00  0.00             0
ATOM    575    H   1     1     -25.482  -6.287  32.126  0.00  0.00             0
ATOM    576    O   1     1      -0.828  34.080  25.540  0.00  0.00             0
ATOM    577    H   1     1      -1.240  33.229  25.638  0.00  0.00             0
ATOM    578    H   1     1      -1.525  34.440  25.154  0.00  0.00             0
ATOM    579    O   1     1      -3.467 -14.994  16.054  0.00  0.00             0
ATOM    580    H   1     1      -2.469 -14.529  15.711  0.00  0.00             0
ATOM    581    H   1     1      -3.750 -14.440  16.721  0.00  0.00             0
ATOM    582    O   1     1      10.719  -4.574  21.724  0.00  0.00             0
ATOM    583    H   1     1      11.456  -4.235  21.267  0.00  0.00             0
ATOM    584    H   1     1      10.014  -4.125  21.411  0.00  0.00             0
ATOM    585    O   1     1     -17.415 -17.639  19.195  0.00  0.00             0
ATOM    586    H   1     1     -17.352 -17.934  18.178  0.00  0.00             0
ATOM    587    H   1     1     -16.987 -18.199  19.796  0.00  0.00             0
ATOM    588    O   1     1      29.922  13.878  14.868  0.00  0.00             0
ATOM    589    H   1     1      29.301  14.152  15.533  0.00  0.00             0
ATOM    590    H   1     1      30.929  14.398  14.937  0.00  0.00             0
ATOM    591    O   1     1      42.870   3.429  17.846  0.00  0.00             0
ATOM    592    H   1     1      43.482   4.152  18.027  0.00  0.00             0
ATOM    593    H   1     1      43.009   3.007  18.695  0.00  0.00             0
ATOM    594    O   1     1      39.107  -9.623  14.921  0.00  0.00             0
ATOM    595    H   1     1      39.726 -10.228  14.328  0.00  0.00             0
ATOM    596    H   1     1      39.284  -9.952  15.788  0.00  0.00             0
ATOM    597    O   1     1     -15.341   5.757  23.539  0.00  0.00             0
ATOM    598    H   1     1     -16.232   5.719  23.222  0.00  0.00             0
ATOM    599    H   1     1      -4.318   5.710  22.816  0.00  0.00             0
ATOM    600    O   1     1      37.139   0.246  17.047  0.00  0.00             0
ATOM    601    H   1     1      36.181   0.180  16.986  0.00  0.00             0
ATOM    602    H   1     1      47.588   1.233  16.934  0.00  0.00             0
ATOM    603    O   1     1      -1.356  -9.512  30.603  0.00  0.00             0
ATOM    604    H   1     1     -11.444  -9.879  29.770  0.00  0.00             0
ATOM    605    H   1     1      -2.127 -10.049  30.921  0.00  0.00             0
ATOM    606    O   1     1      23.893  10.436  36.572  0.00  0.00             0
ATOM    607    H   1     1      24.924  10.657  36.531  0.00  0.00             0
ATOM    608    H   1     1      34.258   9.484  36.702  0.00  0.00             0
ATOM    609    O   1     1      48.539  -2.400  16.931  0.00  0.00             0
ATOM    610    H   1     1      37.679  -2.977  17.381  0.00  0.00             0
ATOM    611    H   1     1      48.157  -1.471  16.653  0.00  0.00             0
ATOM    612    O   1     1     -14.432  26.981  33.239  0.00  0.00             0
ATOM    613    H   1     1     -15.189  27.618  32.982  0.00  0.00             0
ATOM    614    H   1     1      -4.030  26.430  32.669  0.00  0.00             0
ATOM    615    O   1     1     -23.115 -25.496  20.902  0.00  0.00             0
ATOM    616    H   1     1     -23.715 -26.104  20.158  0.00  0.00             0
ATOM    617    H   1     1     -22.871 -24.632  20.727  0.00  0.00             0
ATOM    618    O   1     1      18.305   1.584  36.600  0.00  0.00             0
ATOM    619    H   1     1      19.170   1.883  36.897  0.00  0.00             0
ATOM    620    H   1     1      18.391   0.691  36.462  0.00  0.00             0
ATOM    621    O   1     1      -5.280  13.905  34.063  0.00  0.00             0
ATOM    622    H   1     1      -4.629  14.206  34.553  0.00  0.00             0
ATOM    623    H   1     1      -6.124  14.122  34.491  0.00  0.00             0
ATOM    624    O   1     1      28.384   3.691  30.251  0.00  0.00             0
ATOM    625    H   1     1      29.344   3.870  30.610  0.00  0.00             0
ATOM    626    H   1     1      28.161   2.803  29.767  0.00  0.00             0
ATOM    627    O   1     1      12.988  23.464  22.534  0.00  0.00             0
ATOM    628    H   1     1      12.866  24.185  21.774  0.00  0.00             0
ATOM    629    H   1     1      12.105  23.461  23.119  0.00  0.00             0
ATOM    630    O   1     1      17.075  -3.131  29.645  0.00  0.00             0
ATOM    631    H   1     1      16.347  -2.851  28.978  0.00  0.00             0
ATOM    632    H   1     1      16.411  -3.238  30.368  0.00  0.00             0
ATOM    633    O   1     1     -51.440  20.826  37.263  0.00  0.00             0
ATOM    634    H   1     1     -51.240  21.581  36.842  0.00  0.00             0
ATOM    635    H   1     1     -50.759  20.400  37.851  0.00  0.00             0
ATOM    636    O   1     1      11.937  -4.420  17.859  0.00  0.00             0
ATOM    637    H   1     1      11.946  -5.335  18.120  0.00  0.00             0
ATOM    638    H   1     1      11.048  -4.142  18.074  0.00  0.00             0
ATOM    639    O   1     1      -0.125 -27.386  20.146  0.00  0.00             0
ATOM    640    H   1     1      -1.038 -27.494  20.349  0.00  0.00             0
ATOM    641    H   1     1       0.237 -26.865  20.950  0.00  0.00             0
ATOM    642    O   1     1      -4.677   2.927  23.255  0.00  0.00             0
ATOM    643    H   1     1      -5.274   2.459  22.516  0.00  0.00             0
ATOM    644    H   1     1      -4.854   3.904  23.359  0.00  0.00             0
ATOM    645    O   1     1      -2.025  -4.810  28.062  0.00  0.00             0
ATOM    646    H   1     1      -2.597  -4.626  27.253  0.00  0.00             0
ATOM    647    H   1     1      -2.415  -4.385  28.938  0.00  0.00             0
ATOM    648    O   1     1      31.500 -11.811  32.233  0.00  0.00             0
ATOM    649    H   1     1      32.250 -11.908  31.683  0.00  0.00             0
ATOM    650    H   1     1      31.395 -10.904  31.804  0.00  0.00             0
ATOM    651    O   1     1       7.555  17.836  24.272  0.00  0.00             0
ATOM    652    H   1     1       7.292  18.646  24.894  0.00  0.00             0
ATOM    653    H   1     1      17.157  -0.776  24.204  0.00  0.00             0
ATOM    654    O   1     1      14.636 -14.726  14.713  0.00  0.00             0
ATOM    655    H   1     1      13.872 -15.254  14.844  0.00  0.00             0
ATOM    656    H   1     1      25.776 -15.040  14.837  0.00  0.00             0
ATOM    657    O   1     1      30.295 -11.299  27.866  0.00  0.00             0
ATOM    658    H   1     1      19.388 -11.945  28.060  0.00  0.00             0
ATOM    659    H   1     1      31.059 -11.799  27.702  0.00  0.00             0
ATOM    660    O   1     1       2.912  34.378  33.810  0.00  0.00             0
ATOM    661    H   1     1       3.414  34.966  32.991  0.00  0.00             0
ATOM    662    H   1     1      13.686  34.308  34.586  0.00  0.00             0
ATOM    663    O   1     1      20.401  24.980  17.346  0.00  0.00             0
ATOM    664    H   1     1      10.921  25.500  17.354  0.00  0.00             0
ATOM    665    H   1     1      20.650  24.129  17.692  0.00  0.00             0
ATOM    666    O   1     1      16.376   1.099  33.896  0.00  0.00             0
ATOM    667    H   1     1      16.970   0.662  33.259  0.00  0.00             0
ATOM    668    H   1     1      27.410   1.799  34.315  0.00  0.00             0
ATOM    669    O   1     1       7.785  49.974  32.949  0.00  0.00             0
ATOM    670    H   1     1       8.508  49.872  33.371  0.00  0.00             0
ATOM    671    H   1     1       7.722  31.536  32.127  0.00  0.00             0
ATOM    672    O   1     1      13.470  41.254  31.020  0.00  0.00             0
ATOM    673    H   1     1      12.999  40.586  30.515  0.00  0.00             0
ATOM    674    H   1     1      13.778  40.776  31.717  0.00  0.00             0
ATOM    675    O   1     1       4.491   2.220  20.561  0.00  0.00             0
ATOM    676    H   1     1       5.408   2.221  20.177  0.00  0.00             0
ATOM    677    H   1     1       4.009   1.554  20.018  0.00  0.00             0
ATOM    678    O   1     1       0.626   3.568  33.316  0.00  0.00             0
ATOM    679    H   1     1       1.443   3.510  33.815  0.00  0.00             0
ATOM    680    H   1     1       0.804   4.620  33.002  0.00  0.00             0
ATOM    681    O   1     1     -17.168  -6.719  23.068  0.00  0.00             0
ATOM    682    H   1     1     -17.892  -7.306  23.001  0.00  0.00             0
ATOM    683    H   1     1     -17.389  -5.918  23.608  0.00  0.00             0
ATOM    684    O   1     1      -2.426   9.766  24.841  0.00  0.00             0
ATOM    685    H   1     1      -1.768  10.303  24.299  0.00  0.00             0
ATOM    686    H   1     1      -3.296   9.744  24.321  0.00  0.00             0
ATOM    687    O   1     1      34.727  17.102  16.550  0.00  0.00             0
ATOM    688    H   1     1      34.268  17.801  16.080  0.00  0.00             0
ATOM    689    H   1     1      34.826  -1.642  16.192  0.00  0.00             0
ATOM    690    O   1     1      35.449 -20.824  27.764  0.00  0.00             0
ATOM    691    H   1     1      35.039 -20.226  26.970  0.00  0.00             0
ATOM    692    H   1     1      35.810 -21.504  27.268  0.00  0.00             0
ATOM    693    O   1     1     -35.120 -11.666  17.420  0.00  0.00             0
ATOM    694    H   1     1     -34.618 -12.398  17.647  0.00  0.00             0
ATOM    695    H   1     1     -34.548 -11.168  17.947  0.00  0.00             0
ATOM    696    O   1     1      16.362  10.081  15.368  0.00  0.00             0
ATOM    697    H   1     1      17.064   9.419  15.040  0.00  0.00             0
ATOM    698    H   1     1      15.481   9.656  15.056  0.00  0.00             0
ATOM    699    O   1     1      42.622  15.181  14.472  0.00  0.00             0
ATOM    700    H   1     1      43.330  14.835  15.072  0.00  0.00             0
ATOM    701    H   1     1      43.068  14.947  13.519  0.00  0.00             0
ATOM    702    O   1     1      31.596  23.445  24.475  0.00  0.00             0
ATOM    703    H   1     1      30.725  23.884  24.374  0.00  0.00             0
ATOM    704    H   1     1      31.141  22.490  24.270  0.00  0.00             0
ATOM    705   Al   1     1       8.080   7.210   8.762  0.00  0.00             0
ATOM    706   Al   1     1       5.665   2.989   8.411  0.00  0.00             0
ATOM    707   Al   1     1       5.556   8.810   8.608  0.00  0.00             0
ATOM    708   Al   1     1       8.237   4.351   8.520  0.00  0.00             0
ATOM    709   Si   1     1       3.803   8.624  11.504  0.00  0.00             0
ATOM    710   Si   1     1       6.402   4.196  11.289  0.00  0.00             0
ATOM    711   Si   1     1       6.509  10.057  11.413  0.00  0.00             0
ATOM    712   Si   1     1       9.020   5.695  11.428  0.00  0.00             0
ATOM    713    O   1     1       9.130   8.580   9.725  0.00  0.00             0
ATOM    714    O   1     1       6.513   4.141   9.686  0.00  0.00             0
ATOM    715    O   1     1       8.880   5.780   9.775  0.00  0.00             0
ATOM    716    O   1     1       6.224  10.096   9.926  0.00  0.00             0
ATOM    717    O   1     1       8.963   7.219  11.979  0.00  0.00             0
ATOM    718    O   1     1       6.310  11.559  11.954  0.00  0.00             0
ATOM    719    O   1     1       7.884   9.508  11.768  0.00  0.00             0
ATOM    720    O   1     1       5.119   5.027  11.602  0.00  0.00             0
ATOM    721    O   1     1       7.725   4.975  11.761  0.00  0.00             0
ATOM    722    O   1     1       5.217   9.205  11.953  0.00  0.00             0
ATOM    723    O   1     1       9.098   2.964   9.681  0.00  0.00             0
ATOM    724    O   1     1       6.609   7.426   9.873  0.00  0.00             0
ATOM    725    O   1     1       4.979  10.191   7.545  0.00  0.00             0
ATOM    726    O   1     1       7.558   5.824   7.493  0.00  0.00             0
ATOM    727    O   1     1       9.778   7.430   7.506  0.00  0.00             0
ATOM    728    O   1     1       7.197   2.878   7.582  0.00  0.00             0
ATOM    729    O   1     1       9.869   4.156   7.536  0.00  0.00             0
ATOM    730    O   1     1       7.180   8.652   7.702  0.00  0.00             0
ATOM    731    H   1     1       8.401  11.100   9.936  0.00  0.00             0
ATOM    732    H   1     1       5.854   7.267  10.579  0.00  0.00             0
ATOM    733    H   1     1       9.645  10.353   6.699  0.00  0.00             0
ATOM    734    H   1     1       6.859   5.861   6.872  0.00  0.00             0
ATOM    735    H   1     1       9.366   6.922   6.691  0.00  0.00             0
ATOM    736    H   1     1       7.605  11.403   6.822  0.00  0.00             0
ATOM    737    H   1     1       7.636   9.324   7.253  0.00  0.00             0
ATOM    738    H   1     1      10.517   3.874   6.814  0.00  0.00             0
ATOM    739   Al   1     1      13.730   1.141   1.316  0.00  0.00             0
ATOM    740   Al   1     1      11.153  -3.280   1.356  0.00  0.00             0
ATOM    741   Al   1     1      11.137   2.875   1.308  0.00  0.00             0
ATOM    742   Al   1     1      13.579  -1.627   1.480  0.00  0.00             0
ATOM    743   Si   1     1       9.359   2.748   4.059  0.00  0.00             0
ATOM    744   Si   1     1      11.875  -1.744   4.140  0.00  0.00             0
ATOM    745   Si   1     1      11.912   4.313   4.018  0.00  0.00             0
ATOM    746   Si   1     1      14.403  -0.317   4.087  0.00  0.00             0
ATOM    747    O   1     1      14.676   2.450   2.531  0.00  0.00             0
ATOM    748    O   1     1      12.010  -1.834   2.524  0.00  0.00             0
ATOM    749    O   1     1      14.271  -0.242   2.554  0.00  0.00             0
ATOM    750    O   1     1      11.737   4.287   2.453  0.00  0.00             0
ATOM    751    O   1     1      14.264   1.125   4.723  0.00  0.00             0
ATOM    752    O   1     1      11.811   5.772   4.450  0.00  0.00             0
ATOM    753    O   1     1      13.247   3.532   4.412  0.00  0.00             0
ATOM    754    O   1     1      10.654  -0.896   4.600  0.00  0.00             0
ATOM    755    O   1     1      13.218  -1.138   4.570  0.00  0.00             0
ATOM    756    O   1     1      10.622   3.485   4.586  0.00  0.00             0
ATOM    757    O   1     1      14.520  -2.939   2.454  0.00  0.00             0
ATOM    758    O   1     1      11.955   1.394   2.313  0.00  0.00             0
ATOM    759    O   1     1      10.439   4.352   0.196  0.00  0.00             0
ATOM    760    O   1     1      13.039  -0.253   0.285  0.00  0.00             0
ATOM    761    O   1     1      15.283   1.273   0.282  0.00  0.00             0
ATOM    762    O   1     1      12.701  -3.161   0.256  0.00  0.00             0
ATOM    763    O   1     1      15.361  -1.774   0.121  0.00  0.00             0
ATOM    764    O   1     1      12.669   2.624   0.146  0.00  0.00             0
ATOM    765    H   1     1      14.349   5.611   3.386  0.00  0.00             0
ATOM    766    H   1     1      11.194   0.865   2.467  0.00  0.00             0
ATOM    767    H   1     1      14.508   4.816   0.355  0.00  0.00             0
ATOM    768    H   1     1      13.163   0.008  -0.614  0.00  0.00             0
ATOM    769    H   1     1      15.552   0.374   0.044  0.00  0.00             0
ATOM    770    H   1     1      12.816   6.296  -0.795  0.00  0.00             0
ATOM    771    H   1     1      13.308   3.173  -0.425  0.00  0.00             0
ATOM    772    H   1     1      15.274  -2.124  -0.766  0.00  0.00             0
ATOM    773   Al   1     1       7.964  -1.688   8.763  0.00  0.00             0
ATOM    774   Al   1     1       5.503  -6.074   8.593  0.00  0.00             0
ATOM    775   Al   1     1       5.459  -0.031   8.770  0.00  0.00             0
ATOM    776   Al   1     1       7.977  -4.816   8.674  0.00  0.00             0
ATOM    777   Si   1     1       3.820  -0.249  11.405  0.00  0.00             0
ATOM    778   Si   1     1       6.360  -4.808  11.515  0.00  0.00             0
ATOM    779   Si   1     1       6.343   1.236  11.377  0.00  0.00             0
ATOM    780   Si   1     1       8.813  -3.204  11.399  0.00  0.00             0
ATOM    781    O   1     1       8.986  -0.300   9.829  0.00  0.00             0
ATOM    782    O   1     1       6.407  -4.946   9.779  0.00  0.00             0
ATOM    783    O   1     1       8.617  -3.040   9.860  0.00  0.00             0
ATOM    784    O   1     1       6.263   1.259   9.798  0.00  0.00             0
ATOM    785    O   1     1       8.681  -1.767  11.871  0.00  0.00             0
ATOM    786    O   1     1       6.377   2.741  11.820  0.00  0.00             0
ATOM    787    O   1     1       7.703   0.615  11.814  0.00  0.00             0
ATOM    788    O   1     1       5.073  -3.949  11.793  0.00  0.00             0
ATOM    789    O   1     1       7.605  -4.082  11.958  0.00  0.00             0
ATOM    790    O   1     1       5.136   0.530  11.952  0.00  0.00             0
ATOM    791    O   1     1       9.036  -6.108   9.765  0.00  0.00             0
ATOM    792    O   1     1       6.324  -1.676   9.872  0.00  0.00             0
ATOM    793    O   1     1       4.822   1.445   7.710  0.00  0.00             0
ATOM    794    O   1     1       7.275  -3.194   7.530  0.00  0.00             0
ATOM    795    O   1     1       9.658  -1.632   7.648  0.00  0.00             0
ATOM    796    O   1     1       7.060  -6.155   7.576  0.00  0.00             0
ATOM    797    O   1     1       9.578  -4.912   7.668  0.00  0.00             0
ATOM    798    O   1     1       7.124  -0.358   7.696  0.00  0.00             0
ATOM    799    H   1     1       8.429   2.493  10.155  0.00  0.00             0
ATOM    800    H   1     1       5.808  -2.414  10.050  0.00  0.00             0
ATOM    801    H   1     1       9.941   1.183   6.424  0.00  0.00             0
ATOM    802    H   1     1       7.494  -3.415   6.731  0.00  0.00             0
ATOM    803    H   1     1      10.203  -2.322   7.360  0.00  0.00             0
ATOM    804    H   1     1       7.716   2.037   7.540  0.00  0.00             0
ATOM    805    H   1     1       7.244  -0.639   6.800  0.00  0.00             0
ATOM    806    H   1     1      10.322  -4.498   7.118  0.00  0.00             0
ATOM    807   Al   1     1      13.759  -7.561   1.091  0.00  0.00             0
ATOM    808   Al   1     1      11.144 -12.032   1.131  0.00  0.00             0
ATOM    809   Al   1     1      11.052  -6.226   1.162  0.00  0.00             0
ATOM    810   Al   1     1      13.909 -10.607   1.420  0.00  0.00             0
ATOM    811   Si   1     1       9.263  -6.206   4.060  0.00  0.00             0
ATOM    812   Si   1     1      11.868 -10.641   3.958  0.00  0.00             0
ATOM    813   Si   1     1      11.764  -4.656   4.128  0.00  0.00             0
ATOM    814   Si   1     1      14.471  -9.124   4.139  0.00  0.00             0
ATOM    815    O   1     1      14.526  -6.293   2.455  0.00  0.00             0
ATOM    816    O   1     1      12.118 -10.772   2.333  0.00  0.00             0
ATOM    817    O   1     1      14.482  -9.094   2.438  0.00  0.00             0
ATOM    818    O   1     1      11.682  -4.621   2.502  0.00  0.00             0
ATOM    819    O   1     1      14.515  -7.646   4.544  0.00  0.00             0
ATOM    820    O   1     1      11.730  -3.246   4.590  0.00  0.00             0
ATOM    821    O   1     1      13.085  -5.392   4.413  0.00  0.00             0
ATOM    822    O   1     1      10.634  -9.783   4.228  0.00  0.00             0
ATOM    823    O   1     1      13.242  -9.932   4.517  0.00  0.00             0
ATOM    824    O   1     1      10.562  -5.467   4.555  0.00  0.00             0
ATOM    825    O   1     1      14.701 -11.936   2.527  0.00  0.00             0
ATOM    826    O   1     1      12.123  -7.437   2.137  0.00  0.00             0
ATOM    827    O   1     1      10.345  -4.762   0.215  0.00  0.00             0
ATOM    828    O   1     1      13.222  -9.066   0.154  0.00  0.00             0
ATOM    829    O   1     1      15.304  -7.369   0.143  0.00  0.00             0
ATOM    830    O   1     1      12.678 -11.780   0.136  0.00  0.00             0
ATOM    831    O   1     1      15.394 -10.776   0.233  0.00  0.00             0
ATOM    832    O   1     1      12.814  -6.204  -0.062  0.00  0.00             0
ATOM    833    H   1     1      14.260  -3.953   2.704  0.00  0.00             0
ATOM    834    H   1     1      11.724  -8.057   2.753  0.00  0.00             0
ATOM    835    H   1     1      15.464  -4.673  -0.736  0.00  0.00             0
ATOM    836    H   1     1      12.553  -9.301  -0.411  0.00  0.00             0
ATOM    837    H   1     1      15.707  -7.961  -0.399  0.00  0.00             0
ATOM    838    H   1     1      12.966  -3.858  -0.525  0.00  0.00             0
ATOM    839    H   1     1      13.158  -5.688  -0.846  0.00  0.00             0
ATOM    840    H   1     1      15.905 -10.954  -0.588  0.00  0.00             0
ATOM    841   Al   1     1       3.077   7.204   8.688  0.00  0.00             0
ATOM    842   Al   1     1       0.442   2.898   8.789  0.00  0.00             0
ATOM    843   Al   1     1       0.379   8.603   8.428  0.00  0.00             0
ATOM    844   Al   1     1       2.934   4.293   8.638  0.00  0.00             0
ATOM    845   Si   1     1      -1.230   8.648  11.384  0.00  0.00             0
ATOM    846   Si   1     1       1.316   4.100  11.447  0.00  0.00             0
ATOM    847   Si   1     1       1.282  10.220  11.408  0.00  0.00             0
ATOM    848   Si   1     1       3.738   5.678  11.416  0.00  0.00             0
ATOM    849    O   1     1       4.059   8.505   9.798  0.00  0.00             0
ATOM    850    O   1     1       1.418   3.952   9.900  0.00  0.00             0
ATOM    851    O   1     1       3.597   5.860   9.817  0.00  0.00             0
ATOM    852    O   1     1       1.017  10.318   9.820  0.00  0.00             0
ATOM    853    O   1     1       3.597   7.185  11.974  0.00  0.00             0
ATOM    854    O   1     1       1.148  11.659  11.899  0.00  0.00             0
ATOM    855    O   1     1       2.594   9.471  11.701  0.00  0.00             0
ATOM    856    O   1     1       0.060   4.933  11.748  0.00  0.00             0
ATOM    857    O   1     1       2.572   4.746  11.990  0.00  0.00             0
ATOM    858    O   1     1       0.108   9.265  11.867  0.00  0.00             0
ATOM    859    O   1     1       3.895   3.100   9.639  0.00  0.00             0
ATOM    860    O   1     1       1.340   7.474   9.699  0.00  0.00             0
ATOM    861    O   1     1       9.949  10.187   7.525  0.00  0.00             0
ATOM    862    O   1     1       2.213   5.747   7.655  0.00  0.00             0
ATOM    863    O   1     1       4.611   7.542   7.487  0.00  0.00             0
ATOM    864    O   1     1       2.099   2.851   7.704  0.00  0.00             0
ATOM    865    O   1     1       4.726   4.276   7.500  0.00  0.00             0
ATOM    866    O   1     1       2.072   8.752   7.672  0.00  0.00             0
ATOM    867    H   1     1       3.430  10.919   9.778  0.00  0.00             0
ATOM    868    H   1     1       1.061   6.588  10.127  0.00  0.00             0
ATOM    869    H   1     1       5.150  10.163   6.609  0.00  0.00             0
ATOM    870    H   1     1       1.228   5.701   7.583  0.00  0.00             0
ATOM    871    H   1     1       5.070   7.322   6.624  0.00  0.00             0
ATOM    872    H   1     1       2.158  11.071   7.013  0.00  0.00             0
ATOM    873    H   1     1       2.757   9.329   7.850  0.00  0.00             0
ATOM    874    H   1     1       4.594   4.620   6.700  0.00  0.00             0
ATOM    875   Al   1     1       8.383   1.427   1.149  0.00  0.00             0
ATOM    876   Al   1     1       6.052  -3.081   1.148  0.00  0.00             0
ATOM    877   Al   1     1       5.939   2.774   1.242  0.00  0.00             0
ATOM    878   Al   1     1       8.532  -1.697   1.418  0.00  0.00             0
ATOM    879   Si   1     1       4.160   2.597   4.094  0.00  0.00             0
ATOM    880   Si   1     1       6.814  -1.686   4.217  0.00  0.00             0
ATOM    881   Si   1     1       6.741   4.147   4.260  0.00  0.00             0
ATOM    882   Si   1     1       9.241  -0.188   4.227  0.00  0.00             0
ATOM    883    O   1     1       9.487   2.633   2.483  0.00  0.00             0
ATOM    884    O   1     1       7.017  -1.710   2.425  0.00  0.00             0
ATOM    885    O   1     1       9.136  -0.373   2.619  0.00  0.00             0
ATOM    886    O   1     1       6.556   4.348   2.560  0.00  0.00             0
ATOM    887    O   1     1       9.317   1.270   4.652  0.00  0.00             0
ATOM    888    O   1     1       6.779   5.701   4.707  0.00  0.00             0
ATOM    889    O   1     1       8.059   3.489   4.347  0.00  0.00             0
ATOM    890    O   1     1       5.481  -0.980   4.381  0.00  0.00             0
ATOM    891    O   1     1       8.019  -0.996   4.790  0.00  0.00             0
ATOM    892    O   1     1       5.458   3.327   4.672  0.00  0.00             0
ATOM    893    O   1     1       9.232  -3.182   2.392  0.00  0.00             0
ATOM    894    O   1     1       6.943   1.376   2.310  0.00  0.00             0
ATOM    895    O   1     1      15.305   4.302   0.421  0.00  0.00             0
ATOM    896    O   1     1       7.800  -0.227   0.186  0.00  0.00             0
ATOM    897    O   1     1       9.974   1.491   0.217  0.00  0.00             0
ATOM    898    O   1     1       7.546  -2.960   0.146  0.00  0.00             0
ATOM    899    O   1     1      10.092  -1.963   0.280  0.00  0.00             0
ATOM    900    O   1     1       7.311   2.584   0.002  0.00  0.00             0
ATOM    901    H   1     1       9.150   5.169   2.856  0.00  0.00             0
ATOM    902    H   1     1       6.545   0.839   2.927  0.00  0.00             0
ATOM    903    H   1     1       9.816   3.933  -0.509  0.00  0.00             0
ATOM    904    H   1     1       7.247  -0.309  -0.573  0.00  0.00             0
ATOM    905    H   1     1      10.349   1.324  -0.708  0.00  0.00             0
ATOM    906    H   1     1       8.180   5.105   0.035  0.00  0.00             0
ATOM    907    H   1     1       6.946   2.664  -0.962  0.00  0.00             0
ATOM    908    H   1     1      10.677  -1.204   0.012  0.00  0.00             0
ATOM    909   Al   1     1       3.055  -1.568   8.611  0.00  0.00             0
ATOM    910   Al   1     1       0.235  -6.315   8.592  0.00  0.00             0
ATOM    911   Al   1     1       0.350  -0.164   8.626  0.00  0.00             0
ATOM    912   Al   1     1       2.780  -4.647   8.584  0.00  0.00             0
ATOM    913   Si   1     1      -1.456  -0.260  11.433  0.00  0.00             0
ATOM    914   Si   1     1       1.175  -4.731  11.372  0.00  0.00             0
ATOM    915   Si   1     1       1.139   1.189  11.567  0.00  0.00             0
ATOM    916   Si   1     1       3.814  -3.157  11.467  0.00  0.00             0
ATOM    917    O   1     1       4.073  -0.378   9.789  0.00  0.00             0
ATOM    918    O   1     1       1.464  -4.799   9.815  0.00  0.00             0
ATOM    919    O   1     1       3.632  -3.060   9.862  0.00  0.00             0
ATOM    920    O   1     1       0.906   1.213   9.759  0.00  0.00             0
ATOM    921    O   1     1       3.797  -1.692  11.977  0.00  0.00             0
ATOM    922    O   1     1       1.068   2.638  11.914  0.00  0.00             0
ATOM    923    O   1     1       2.551   0.527  11.729  0.00  0.00             0
ATOM    924    O   1     1      -0.105  -3.841  11.672  0.00  0.00             0
ATOM    925    O   1     1       2.407  -3.887  11.927  0.00  0.00             0
ATOM    926    O   1     1      -0.055   0.309  12.038  0.00  0.00             0
ATOM    927    O   1     1       3.816  -6.120   9.601  0.00  0.00             0
ATOM    928    O   1     1       1.332  -1.509   9.583  0.00  0.00             0
ATOM    929    O   1     1       9.961   1.059   7.466  0.00  0.00             0
ATOM    930    O   1     1       2.108  -3.190   7.641  0.00  0.00             0
ATOM    931    O   1     1       4.534  -1.553   7.520  0.00  0.00             0
ATOM    932    O   1     1       1.662  -6.046   7.475  0.00  0.00             0
ATOM    933    O   1     1       4.515  -4.693   7.469  0.00  0.00             0
ATOM    934    O   1     1       2.099  -0.172   7.512  0.00  0.00             0
ATOM    935    H   1     1       3.476   2.299  10.102  0.00  0.00             0
ATOM    936    H   1     1       1.265  -2.296  10.145  0.00  0.00             0
ATOM    937    H   1     1       4.250   1.103   7.074  0.00  0.00             0
ATOM    938    H   1     1       2.132  -2.866   6.870  0.00  0.00             0
ATOM    939    H   1     1       5.450  -1.726   7.200  0.00  0.00             0
ATOM    940    H   1     1       2.536   2.046   7.863  0.00  0.00             0
ATOM    941    H   1     1       2.572   0.257   6.683  0.00  0.00             0
ATOM    942    H   1     1       4.831  -3.707   7.526  0.00  0.00             0
ATOM    943   Al   1     1       8.481  -7.600   1.272  0.00  0.00             0
ATOM    944   Al   1     1       5.936 -12.159   1.482  0.00  0.00             0
ATOM    945   Al   1     1       5.958  -6.085   1.293  0.00  0.00             0
ATOM    946   Al   1     1       8.539 -10.694   1.326  0.00  0.00             0
ATOM    947   Si   1     1       4.094  -6.160   4.076  0.00  0.00             0
ATOM    948   Si   1     1       6.838 -10.765   4.179  0.00  0.00             0
ATOM    949   Si   1     1       6.600  -4.566   3.982  0.00  0.00             0
ATOM    950   Si   1     1       9.247  -9.179   3.945  0.00  0.00             0
ATOM    951    O   1     1       9.462  -6.338   2.409  0.00  0.00             0
ATOM    952    O   1     1       6.924 -10.844   2.594  0.00  0.00             0
ATOM    953    O   1     1       9.027  -8.976   2.438  0.00  0.00             0
ATOM    954    O   1     1       6.542  -4.490   2.399  0.00  0.00             0
ATOM    955    O   1     1       9.239  -7.700   4.509  0.00  0.00             0
ATOM    956    O   1     1       6.663  -3.184   4.560  0.00  0.00             0
ATOM    957    O   1     1       7.946  -5.402   4.228  0.00  0.00             0
ATOM    958    O   1     1       5.466 -10.012   4.528  0.00  0.00             0
ATOM    959    O   1     1       8.051  -9.921   4.519  0.00  0.00             0
ATOM    960    O   1     1       5.377  -5.405   4.442  0.00  0.00             0
ATOM    961    O   1     1       9.487 -12.098   2.401  0.00  0.00             0
ATOM    962    O   1     1       6.720  -7.512   2.373  0.00  0.00             0
ATOM    963    O   1     1      15.553  -4.641   0.197  0.00  0.00             0
ATOM    964    O   1     1       7.819  -8.979   0.201  0.00  0.00             0
ATOM    965    O   1     1      10.064  -7.378   0.148  0.00  0.00             0
ATOM    966    O   1     1       7.572 -12.029   0.394  0.00  0.00             0
ATOM    967    O   1     1      10.112 -10.592   0.430  0.00  0.00             0
ATOM    968    O   1     1       7.588  -6.196   0.314  0.00  0.00             0
ATOM    969    H   1     1       8.660  -3.928   2.589  0.00  0.00             0
ATOM    970    H   1     1       6.425  -8.413   2.751  0.00  0.00             0
ATOM    971    H   1     1       9.535  -5.023  -0.479  0.00  0.00             0
ATOM    972    H   1     1       7.436  -9.666  -0.410  0.00  0.00             0
ATOM    973    H   1     1      10.144  -7.565  -0.728  0.00  0.00             0
ATOM    974    H   1     1       8.201  -2.891  -0.487  0.00  0.00             0
ATOM    975    H   1     1       8.031  -5.279  -0.031  0.00  0.00             0
ATOM    976    H   1     1      10.565  -9.633   0.875  0.00  0.00             0
END
