# Supplementary material for: Competing Nuclear Quantum Effects and Hydrogen-Bond Jumps in Hydrated Kaolinite
Source: J Phys Chem Lett. 2023 Feb 6;14(6):1542–7. doi: 10.1021/acs.jpclett.2c03896 (PMC9940297; doi:10.1021/acs.jpclett.2c03896)
Supplement: Supplementary file 1 — jz2c03896_si_001.zip [file jz2c03896_si_001.zip › Clay_NQEs_HBond_Jumps_SI/silica-surface/QM/prod-2/init.27.pdb]

TITLE     Step:     2000000  Bead:      27 positions{angstrom}  cell{angstrom}
CRYST1   10.307   17.884   76.812  91.93 105.05  89.80 P 1           1
ATOM      1   Al   1     1     -22.566  11.891  42.583  0.00  0.00             0
ATOM      2   Al   1     1     -19.669  16.453  42.499  0.00  0.00             0
ATOM      3   Al   1     1     -19.841  10.591  42.275  0.00  0.00             0
ATOM      4   Al   1     1     -22.193  14.903  42.469  0.00  0.00             0
ATOM      5   Si   1     1     -17.933  10.577  39.733  0.00  0.00             0
ATOM      6   Si   1     1     -20.615  15.069  39.795  0.00  0.00             0
ATOM      7   Si   1     1     -20.441   9.036  39.714  0.00  0.00             0
ATOM      8   Si   1     1     -23.130  13.502  39.665  0.00  0.00             0
ATOM      9    O   1     1     -23.284  10.625  41.481  0.00  0.00             0
ATOM     10    O   1     1     -20.705  15.130  41.369  0.00  0.00             0
ATOM     11    O   1     1     -22.834  13.352  41.363  0.00  0.00             0
ATOM     12    O   1     1     -20.388   9.018  41.306  0.00  0.00             0
ATOM     13    O   1     1     -23.009  12.022  39.290  0.00  0.00             0
ATOM     14    O   1     1     -20.312   7.606  39.203  0.00  0.00             0
ATOM     15    O   1     1     -21.810   9.678  39.409  0.00  0.00             0
ATOM     16    O   1     1     -19.406  14.161  39.364  0.00  0.00             0
ATOM     17    O   1     1     -21.932  14.243  39.171  0.00  0.00             0
ATOM     18    O   1     1     -19.275   9.897  39.071  0.00  0.00             0
ATOM     19    O   1     1     -23.189  16.144  41.400  0.00  0.00             0
ATOM     20    O   1     1     -20.682  11.853  41.198  0.00  0.00             0
ATOM     21    O   1     1     -18.784   9.130  43.515  0.00  0.00             0
ATOM     22    O   1     1     -21.495  13.500  43.567  0.00  0.00             0
ATOM     23    O   1     1     -24.028  11.855  43.656  0.00  0.00             0
ATOM     24    O   1     1     -21.134  16.233  43.678  0.00  0.00             0
ATOM     25    O   1     1     -23.902  14.953  43.525  0.00  0.00             0
ATOM     26    O   1     1     -21.311  10.623  43.461  0.00  0.00             0
ATOM     27    H   1     1     -22.532   8.129  41.412  0.00  0.00             0
ATOM     28    H   1     1     -20.557  12.572  40.464  0.00  0.00             0
ATOM     29    H   1     1     -23.654   8.591  44.145  0.00  0.00             0
ATOM     30    H   1     1     -20.878  12.781  43.957  0.00  0.00             0
ATOM     31    H   1     1     -24.518  12.222  44.304  0.00  0.00             0
ATOM     32    H   1     1     -21.422   7.179  44.535  0.00  0.00             0
ATOM     33    H   1     1     -21.367   9.809  43.882  0.00  0.00             0
ATOM     34    H   1     1     -24.435  14.101  43.653  0.00  0.00             0
ATOM     35   Al   1     1     -22.717  14.569  49.867  0.00  0.00             0
ATOM     36   Al   1     1     -20.096  19.111  49.647  0.00  0.00             0
ATOM     37   Al   1     1     -20.085  12.946  49.829  0.00  0.00             0
ATOM     38   Al   1     1     -22.628  17.538  49.910  0.00  0.00             0
ATOM     39   Si   1     1     -18.129  13.269  47.073  0.00  0.00             0
ATOM     40   Si   1     1     -20.888  17.607  47.020  0.00  0.00             0
ATOM     41   Si   1     1     -20.752  11.742  47.040  0.00  0.00             0
ATOM     42   Si   1     1     -23.441  16.107  47.089  0.00  0.00             0
ATOM     43    O   1     1     -23.604  13.265  48.689  0.00  0.00             0
ATOM     44    O   1     1     -20.972  17.780  48.664  0.00  0.00             0
ATOM     45    O   1     1     -23.416  16.088  48.668  0.00  0.00             0
ATOM     46    O   1     1     -20.559  11.640  48.658  0.00  0.00             0
ATOM     47    O   1     1     -23.433  14.603  46.643  0.00  0.00             0
ATOM     48    O   1     1     -20.554  10.236  46.650  0.00  0.00             0
ATOM     49    O   1     1     -22.149  12.192  46.804  0.00  0.00             0
ATOM     50    O   1     1     -19.605  16.787  46.660  0.00  0.00             0
ATOM     51    O   1     1     -22.257  16.906  46.567  0.00  0.00             0
ATOM     52    O   1     1     -19.633  12.640  46.603  0.00  0.00             0
ATOM     53    O   1     1     -23.521  18.836  48.651  0.00  0.00             0
ATOM     54    O   1     1     -20.943  14.343  48.928  0.00  0.00             0
ATOM     55    O   1     1     -19.077  11.524  50.781  0.00  0.00             0
ATOM     56    O   1     1     -21.781  16.053  50.819  0.00  0.00             0
ATOM     57    O   1     1     -24.174  14.278  51.051  0.00  0.00             0
ATOM     58    O   1     1     -21.865  19.013  50.683  0.00  0.00             0
ATOM     59    O   1     1     -24.366  17.574  50.881  0.00  0.00             0
ATOM     60    O   1     1     -21.600  12.903  50.985  0.00  0.00             0
ATOM     61    H   1     1     -23.124  10.599  47.993  0.00  0.00             0
ATOM     62    H   1     1     -20.323  15.115  48.772  0.00  0.00             0
ATOM     63    H   1     1     -24.503  11.331  52.094  0.00  0.00             0
ATOM     64    H   1     1     -21.049  16.478  51.078  0.00  0.00             0
ATOM     65    H   1     1     -24.610  14.741  51.940  0.00  0.00             0
ATOM     66    H   1     1     -21.821  11.047  51.406  0.00  0.00             0
ATOM     67    H   1     1     -22.454  12.429  51.349  0.00  0.00             0
ATOM     68    H   1     1     -25.176  16.904  51.135  0.00  0.00             0
ATOM     69   Al   1     1     -22.199  20.842  42.413  0.00  0.00             0
ATOM     70   Al   1     1     -19.681  25.508  42.476  0.00  0.00             0
ATOM     71   Al   1     1     -19.613  19.478  42.429  0.00  0.00             0
ATOM     72   Al   1     1     -22.201  23.788  42.583  0.00  0.00             0
ATOM     73   Si   1     1     -17.919  19.493  39.555  0.00  0.00             0
ATOM     74   Si   1     1     -20.389  24.030  39.779  0.00  0.00             0
ATOM     75   Si   1     1     -20.425  17.935  39.640  0.00  0.00             0
ATOM     76   Si   1     1     -22.922  22.448  39.738  0.00  0.00             0
ATOM     77    O   1     1     -23.188  19.518  41.265  0.00  0.00             0
ATOM     78    O   1     1     -20.587  24.170  41.304  0.00  0.00             0
ATOM     79    O   1     1     -22.712  22.376  41.387  0.00  0.00             0
ATOM     80    O   1     1     -20.423  17.920  41.297  0.00  0.00             0
ATOM     81    O   1     1     -22.860  20.992  39.213  0.00  0.00             0
ATOM     82    O   1     1     -20.580  16.400  39.251  0.00  0.00             0
ATOM     83    O   1     1     -21.778  18.741  39.286  0.00  0.00             0
ATOM     84    O   1     1     -19.208  23.094  39.500  0.00  0.00             0
ATOM     85    O   1     1     -21.689  23.317  39.246  0.00  0.00             0
ATOM     86    O   1     1     -19.201  18.771  39.049  0.00  0.00             0
ATOM     87    O   1     1     -23.160  25.279  41.649  0.00  0.00             0
ATOM     88    O   1     1     -20.632  20.767  41.286  0.00  0.00             0
ATOM     89    O   1     1     -19.058  18.020  43.485  0.00  0.00             0
ATOM     90    O   1     1     -21.405  22.412  43.654  0.00  0.00             0
ATOM     91    O   1     1     -23.809  20.769  43.533  0.00  0.00             0
ATOM     92    O   1     1     -21.297  25.203  43.582  0.00  0.00             0
ATOM     93    O   1     1     -23.887  23.852  43.626  0.00  0.00             0
ATOM     94    O   1     1     -21.217  19.705  43.581  0.00  0.00             0
ATOM     95    H   1     1     -23.046  16.848  40.906  0.00  0.00             0
ATOM     96    H   1     1     -20.432  21.557  40.691  0.00  0.00             0
ATOM     97    H   1     1     -23.442  17.990  44.122  0.00  0.00             0
ATOM     98    H   1     1     -21.131  21.897  44.400  0.00  0.00             0
ATOM     99    H   1     1     -24.410  21.025  44.321  0.00  0.00             0
ATOM    100    H   1     1     -21.512  15.953  44.543  0.00  0.00             0
ATOM    101    H   1     1     -21.160  18.843  44.079  0.00  0.00             0
ATOM    102    H   1     1     -24.283  23.168  44.044  0.00  0.00             0
ATOM    103   Al   1     1     -22.567  23.591  49.795  0.00  0.00             0
ATOM    104   Al   1     1     -19.967  27.912  49.755  0.00  0.00             0
ATOM    105   Al   1     1     -20.046  21.960  49.740  0.00  0.00             0
ATOM    106   Al   1     1     -22.524  26.642  49.917  0.00  0.00             0
ATOM    107   Si   1     1     -18.096  21.980  46.857  0.00  0.00             0
ATOM    108   Si   1     1     -20.847  26.675  47.170  0.00  0.00             0
ATOM    109   Si   1     1     -20.661  20.582  46.876  0.00  0.00             0
ATOM    110   Si   1     1     -23.414  25.140  47.078  0.00  0.00             0
ATOM    111    O   1     1     -23.433  22.070  48.514  0.00  0.00             0
ATOM    112    O   1     1     -21.020  26.756  48.695  0.00  0.00             0
ATOM    113    O   1     1     -23.275  25.021  48.685  0.00  0.00             0
ATOM    114    O   1     1     -20.635  20.460  48.621  0.00  0.00             0
ATOM    115    O   1     1     -23.251  23.692  46.520  0.00  0.00             0
ATOM    116    O   1     1     -20.927  19.114  46.541  0.00  0.00             0
ATOM    117    O   1     1     -21.901  21.458  46.611  0.00  0.00             0
ATOM    118    O   1     1     -19.616  25.726  46.862  0.00  0.00             0
ATOM    119    O   1     1     -22.191  26.044  46.571  0.00  0.00             0
ATOM    120    O   1     1     -19.349  21.206  46.423  0.00  0.00             0
ATOM    121    O   1     1     -23.499  28.023  48.750  0.00  0.00             0
ATOM    122    O   1     1     -20.885  23.453  48.652  0.00  0.00             0
ATOM    123    O   1     1     -19.453  20.486  50.926  0.00  0.00             0
ATOM    124    O   1     1     -21.941  25.106  50.913  0.00  0.00             0
ATOM    125    O   1     1     -24.222  23.272  50.702  0.00  0.00             0
ATOM    126    O   1     1     -21.603  27.992  50.822  0.00  0.00             0
ATOM    127    O   1     1     -24.187  26.676  50.920  0.00  0.00             0
ATOM    128    O   1     1     -21.589  22.212  50.771  0.00  0.00             0
ATOM    129    H   1     1     -22.979  19.409  48.138  0.00  0.00             0
ATOM    130    H   1     1     -20.281  24.256  48.646  0.00  0.00             0
ATOM    131    H   1     1     -23.940  20.188  51.404  0.00  0.00             0
ATOM    132    H   1     1     -21.198  25.348  51.570  0.00  0.00             0
ATOM    133    H   1     1     -24.612  23.440  51.550  0.00  0.00             0
ATOM    134    H   1     1     -22.029  19.925  50.517  0.00  0.00             0
ATOM    135    H   1     1     -21.259  21.865  51.739  0.00  0.00             0
ATOM    136    H   1     1     -23.982  26.271  51.753  0.00  0.00             0
ATOM    137   Al   1     1     -17.078  11.942  42.336  0.00  0.00             0
ATOM    138   Al   1     1     -14.504  16.494  42.493  0.00  0.00             0
ATOM    139   Al   1     1     -14.783  10.311  42.552  0.00  0.00             0
ATOM    140   Al   1     1     -17.130  14.918  42.523  0.00  0.00             0
ATOM    141   Si   1     1     -12.748  10.544  39.784  0.00  0.00             0
ATOM    142   Si   1     1     -15.497  15.073  39.745  0.00  0.00             0
ATOM    143   Si   1     1     -15.318   9.022  39.802  0.00  0.00             0
ATOM    144   Si   1     1     -17.947  13.641  39.615  0.00  0.00             0
ATOM    145    O   1     1     -18.211  10.656  41.232  0.00  0.00             0
ATOM    146    O   1     1     -15.606  15.202  41.321  0.00  0.00             0
ATOM    147    O   1     1     -17.699  13.569  41.207  0.00  0.00             0
ATOM    148    O   1     1     -15.365   8.855  41.453  0.00  0.00             0
ATOM    149    O   1     1     -17.801  12.102  39.080  0.00  0.00             0
ATOM    150    O   1     1     -15.253   7.511  39.313  0.00  0.00             0
ATOM    151    O   1     1     -16.626   9.710  39.493  0.00  0.00             0
ATOM    152    O   1     1     -14.219  14.170  39.419  0.00  0.00             0
ATOM    153    O   1     1     -16.794  14.446  39.155  0.00  0.00             0
ATOM    154    O   1     1     -14.113   9.818  39.391  0.00  0.00             0
ATOM    155    O   1     1     -18.158  16.366  41.477  0.00  0.00             0
ATOM    156    O   1     1     -15.533  11.724  41.407  0.00  0.00             0
ATOM    157    O   1     1     -24.197   8.976  43.525  0.00  0.00             0
ATOM    158    O   1     1     -16.344  13.497  43.551  0.00  0.00             0
ATOM    159    O   1     1     -18.823  11.921  43.409  0.00  0.00             0
ATOM    160    O   1     1     -16.151  16.452  43.605  0.00  0.00             0
ATOM    161    O   1     1     -18.707  15.024  43.613  0.00  0.00             0
ATOM    162    O   1     1     -16.371  10.461  43.608  0.00  0.00             0
ATOM    163    H   1     1     -17.141   7.985  41.447  0.00  0.00             0
ATOM    164    H   1     1     -15.112  12.486  40.993  0.00  0.00             0
ATOM    165    H   1     1     -18.150   9.697  43.961  0.00  0.00             0
ATOM    166    H   1     1     -16.304  13.474  44.458  0.00  0.00             0
ATOM    167    H   1     1     -18.314  12.154  44.125  0.00  0.00             0
ATOM    168    H   1     1     -16.331   7.382  44.577  0.00  0.00             0
ATOM    169    H   1     1     -16.309   9.903  44.497  0.00  0.00             0
ATOM    170    H   1     1     -19.120  14.199  43.590  0.00  0.00             0
ATOM    171   Al   1     1     -17.460  14.587  49.907  0.00  0.00             0
ATOM    172   Al   1     1     -14.789  19.147  49.611  0.00  0.00             0
ATOM    173   Al   1     1     -14.834  13.036  49.957  0.00  0.00             0
ATOM    174   Al   1     1     -17.563  17.598  49.780  0.00  0.00             0
ATOM    175   Si   1     1     -13.101  13.193  47.156  0.00  0.00             0
ATOM    176   Si   1     1     -15.711  17.735  46.866  0.00  0.00             0
ATOM    177   Si   1     1     -15.608  11.575  47.125  0.00  0.00             0
ATOM    178   Si   1     1     -18.224  16.163  46.965  0.00  0.00             0
ATOM    179    O   1     1     -18.404  13.370  48.746  0.00  0.00             0
ATOM    180    O   1     1     -15.903  17.895  48.504  0.00  0.00             0
ATOM    181    O   1     1     -18.118  16.248  48.598  0.00  0.00             0
ATOM    182    O   1     1     -15.442  11.598  48.755  0.00  0.00             0
ATOM    183    O   1     1     -18.019  14.685  46.601  0.00  0.00             0
ATOM    184    O   1     1     -15.557  10.140  46.597  0.00  0.00             0
ATOM    185    O   1     1     -17.003  12.275  46.818  0.00  0.00             0
ATOM    186    O   1     1     -14.458  16.882  46.646  0.00  0.00             0
ATOM    187    O   1     1     -16.982  16.949  46.425  0.00  0.00             0
ATOM    188    O   1     1     -14.427  12.416  46.555  0.00  0.00             0
ATOM    189    O   1     1     -18.373  18.949  48.877  0.00  0.00             0
ATOM    190    O   1     1     -15.863  14.525  48.855  0.00  0.00             0
ATOM    191    O   1     1     -24.546  11.549  51.202  0.00  0.00             0
ATOM    192    O   1     1     -16.938  16.023  50.853  0.00  0.00             0
ATOM    193    O   1     1     -19.174  14.586  50.953  0.00  0.00             0
ATOM    194    O   1     1     -16.709  18.815  51.028  0.00  0.00             0
ATOM    195    O   1     1     -19.379  17.783  50.980  0.00  0.00             0
ATOM    196    O   1     1     -16.475  13.293  51.062  0.00  0.00             0
ATOM    197    H   1     1     -18.293  10.729  48.378  0.00  0.00             0
ATOM    198    H   1     1     -15.197  15.235  48.581  0.00  0.00             0
ATOM    199    H   1     1     -19.099  11.513  51.792  0.00  0.00             0
ATOM    200    H   1     1     -17.209  15.945  51.721  0.00  0.00             0
ATOM    201    H   1     1     -19.674  15.067  51.630  0.00  0.00             0
ATOM    202    H   1     1     -17.446  10.441  50.815  0.00  0.00             0
ATOM    203    H   1     1     -17.089  12.722  51.421  0.00  0.00             0
ATOM    204    H   1     1     -19.536  18.066  51.781  0.00  0.00             0
ATOM    205   Al   1     1     -17.009  20.897  42.464  0.00  0.00             0
ATOM    206   Al   1     1     -14.556  25.285  42.594  0.00  0.00             0
ATOM    207   Al   1     1     -14.421  19.475  42.278  0.00  0.00             0
ATOM    208   Al   1     1     -16.979  23.783  42.590  0.00  0.00             0
ATOM    209   Si   1     1     -12.683  19.466  39.562  0.00  0.00             0
ATOM    210   Si   1     1     -15.205  23.944  39.799  0.00  0.00             0
ATOM    211   Si   1     1     -15.325  18.015  39.610  0.00  0.00             0
ATOM    212   Si   1     1     -17.767  22.456  39.705  0.00  0.00             0
ATOM    213    O   1     1     -18.117  19.500  41.195  0.00  0.00             0
ATOM    214    O   1     1     -15.403  24.014  41.451  0.00  0.00             0
ATOM    215    O   1     1     -17.574  22.423  41.309  0.00  0.00             0
ATOM    216    O   1     1     -15.234  17.930  41.287  0.00  0.00             0
ATOM    217    O   1     1     -17.744  21.015  39.185  0.00  0.00             0
ATOM    218    O   1     1     -15.227  16.512  39.281  0.00  0.00             0
ATOM    219    O   1     1     -16.646  18.718  39.232  0.00  0.00             0
ATOM    220    O   1     1     -13.933  23.196  39.458  0.00  0.00             0
ATOM    221    O   1     1     -16.512  23.264  39.230  0.00  0.00             0
ATOM    222    O   1     1     -14.034  18.803  39.157  0.00  0.00             0
ATOM    223    O   1     1     -17.944  25.340  41.413  0.00  0.00             0
ATOM    224    O   1     1     -15.473  20.761  41.391  0.00  0.00             0
ATOM    225    O   1     1     -24.131  17.741  43.573  0.00  0.00             0
ATOM    226    O   1     1     -16.402  22.365  43.686  0.00  0.00             0
ATOM    227    O   1     1     -18.595  20.684  43.505  0.00  0.00             0
ATOM    228    O   1     1     -16.125  25.049  43.691  0.00  0.00             0
ATOM    229    O   1     1     -18.769  23.860  43.443  0.00  0.00             0
ATOM    230    O   1     1     -16.147  19.440  43.554  0.00  0.00             0
ATOM    231    H   1     1     -17.764  17.369  41.241  0.00  0.00             0
ATOM    232    H   1     1     -15.153  21.596  41.323  0.00  0.00             0
ATOM    233    H   1     1     -18.174  18.170  43.965  0.00  0.00             0
ATOM    234    H   1     1     -16.540  22.457  44.624  0.00  0.00             0
ATOM    235    H   1     1     -18.962  21.203  44.185  0.00  0.00             0
ATOM    236    H   1     1     -16.486  16.158  44.506  0.00  0.00             0
ATOM    237    H   1     1     -16.101  18.683  44.040  0.00  0.00             0
ATOM    238    H   1     1     -19.634  23.231  43.261  0.00  0.00             0
ATOM    239   Al   1     1     -17.364  23.231  49.752  0.00  0.00             0
ATOM    240   Al   1     1     -14.847  27.939  49.848  0.00  0.00             0
ATOM    241   Al   1     1     -14.710  21.881  49.714  0.00  0.00             0
ATOM    242   Al   1     1     -17.459  26.338  49.801  0.00  0.00             0
ATOM    243   Si   1     1     -12.949  22.149  46.907  0.00  0.00             0
ATOM    244   Si   1     1     -15.732  26.559  47.054  0.00  0.00             0
ATOM    245   Si   1     1     -15.457  20.664  46.764  0.00  0.00             0
ATOM    246   Si   1     1     -18.242  25.007  46.977  0.00  0.00             0
ATOM    247    O   1     1     -18.206  21.994  48.542  0.00  0.00             0
ATOM    248    O   1     1     -15.788  26.617  48.609  0.00  0.00             0
ATOM    249    O   1     1     -17.944  25.008  48.625  0.00  0.00             0
ATOM    250    O   1     1     -15.313  20.557  48.472  0.00  0.00             0
ATOM    251    O   1     1     -18.155  23.519  46.591  0.00  0.00             0
ATOM    252    O   1     1     -15.498  19.165  46.370  0.00  0.00             0
ATOM    253    O   1     1     -16.782  21.375  46.434  0.00  0.00             0
ATOM    254    O   1     1     -14.507  25.593  46.687  0.00  0.00             0
ATOM    255    O   1     1     -17.022  25.952  46.416  0.00  0.00             0
ATOM    256    O   1     1     -14.206  21.404  46.316  0.00  0.00             0
ATOM    257    O   1     1     -18.406  27.729  48.741  0.00  0.00             0
ATOM    258    O   1     1     -15.826  23.362  48.550  0.00  0.00             0
ATOM    259    O   1     1     -24.511  20.445  50.745  0.00  0.00             0
ATOM    260    O   1     1     -16.662  24.958  50.829  0.00  0.00             0
ATOM    261    O   1     1     -19.064  23.402  50.707  0.00  0.00             0
ATOM    262    O   1     1     -16.557  27.810  50.787  0.00  0.00             0
ATOM    263    O   1     1     -19.137  26.610  50.889  0.00  0.00             0
ATOM    264    O   1     1     -16.413  22.060  50.905  0.00  0.00             0
ATOM    265    H   1     1     -17.837  19.787  48.688  0.00  0.00             0
ATOM    266    H   1     1     -15.250  24.002  48.104  0.00  0.00             0
ATOM    267    H   1     1     -18.625  20.391  51.518  0.00  0.00             0
ATOM    268    H   1     1     -15.791  25.360  51.227  0.00  0.00             0
ATOM    269    H   1     1     -19.497  24.316  50.805  0.00  0.00             0
ATOM    270    H   1     1     -16.237  19.473  51.545  0.00  0.00             0
ATOM    271    H   1     1     -16.617  21.510  51.840  0.00  0.00             0
ATOM    272    H   1     1     -18.767  27.162  51.563  0.00  0.00             0
ATOM    273    O   1     1      -3.383   4.787  32.633  0.00  0.00             0
ATOM    274    H   1     1      -3.113   4.063  32.003  0.00  0.00             0
ATOM    275    H   1     1       7.398   4.090  33.371  0.00  0.00             0
ATOM    276    O   1     1      12.330 -25.269  14.976  0.00  0.00             0
ATOM    277    H   1     1      12.392 -25.815  15.826  0.00  0.00             0
ATOM    278    H   1     1      21.672 -24.955  14.838  0.00  0.00             0
ATOM    279    O   1     1      33.725   1.923  24.302  0.00  0.00             0
ATOM    280    H   1     1      24.211   2.121  24.027  0.00  0.00             0
ATOM    281    H   1     1      33.679   1.023  23.908  0.00  0.00             0
ATOM    282    O   1     1      25.005   8.616  18.851  0.00  0.00             0
ATOM    283    H   1     1      25.335   9.105  19.523  0.00  0.00             0
ATOM    284    H   1     1      36.009   8.401  18.138  0.00  0.00             0
ATOM    285    O   1     1     -16.199  -3.402  31.446  0.00  0.00             0
ATOM    286    H   1     1     -15.810  -3.596  32.287  0.00  0.00             0
ATOM    287    H   1     1      -6.780  -4.002  31.572  0.00  0.00             0
ATOM    288    O   1     1     -10.669 -24.345  23.778  0.00  0.00             0
ATOM    289    H   1     1      -9.894 -23.977  24.424  0.00  0.00             0
ATOM    290    H   1     1      -0.299 -23.716  23.008  0.00  0.00             0
ATOM    291    O   1     1      -4.458   8.584  23.573  0.00  0.00             0
ATOM    292    H   1     1      -5.318   8.799  23.401  0.00  0.00             0
ATOM    293    H   1     1      -4.542   7.624  23.395  0.00  0.00             0
ATOM    294    O   1     1      -4.745   3.280  37.285  0.00  0.00             0
ATOM    295    H   1     1      -5.592   2.822  37.123  0.00  0.00             0
ATOM    296    H   1     1      -3.993   2.982  36.749  0.00  0.00             0
ATOM    297    O   1     1       3.926   5.202  18.302  0.00  0.00             0
ATOM    298    H   1     1       4.594   5.723  17.989  0.00  0.00             0
ATOM    299    H   1     1       3.641   5.785  18.921  0.00  0.00             0
ATOM    300    O   1     1      25.542  16.549  20.946  0.00  0.00             0
ATOM    301    H   1     1      26.373  16.781  21.117  0.00  0.00             0
ATOM    302    H   1     1      24.972  16.891  21.757  0.00  0.00             0
ATOM    303    O   1     1       6.157  -3.517  20.136  0.00  0.00             0
ATOM    304    H   1     1       5.177  -3.824  19.947  0.00  0.00             0
ATOM    305    H   1     1       5.782  -2.747  20.672  0.00  0.00             0
ATOM    306    O   1     1     -13.973  25.056  31.291  0.00  0.00             0
ATOM    307    H   1     1     -14.482  25.094  30.544  0.00  0.00             0
ATOM    308    H   1     1     -14.092  24.131  31.704  0.00  0.00             0
ATOM    309    O   1     1       1.743 -14.504  20.676  0.00  0.00             0
ATOM    310    H   1     1       2.712 -14.597  20.687  0.00  0.00             0
ATOM    311    H   1     1       1.663 -13.550  21.237  0.00  0.00             0
ATOM    312    O   1     1      40.472  14.771  18.324  0.00  0.00             0
ATOM    313    H   1     1      40.047  13.959  18.538  0.00  0.00             0
ATOM    314    H   1     1      39.790  15.189  17.791  0.00  0.00             0
ATOM    315    O   1     1      21.542   5.242  36.066  0.00  0.00             0
ATOM    316    H   1     1      22.499   5.437  36.183  0.00  0.00             0
ATOM    317    H   1     1      21.278   6.085  35.838  0.00  0.00             0
ATOM    318    O   1     1      28.294  22.184  18.486  0.00  0.00             0
ATOM    319    H   1     1      28.103  21.379  18.930  0.00  0.00             0
ATOM    320    H   1     1      29.205  22.527  18.629  0.00  0.00             0
ATOM    321    O   1     1      29.478  16.571  35.670  0.00  0.00             0
ATOM    322    H   1     1      29.322  16.720  34.798  0.00  0.00             0
ATOM    323    H   1     1      30.207  15.857  35.656  0.00  0.00             0
ATOM    324    O   1     1      29.964  -6.586  14.876  0.00  0.00             0
ATOM    325    H   1     1      29.651  -7.220  14.032  0.00  0.00             0
ATOM    326    H   1     1      30.068  -5.643  14.850  0.00  0.00             0
ATOM    327    O   1     1       2.822  29.481  28.725  0.00  0.00             0
ATOM    328    H   1     1       2.086  29.621  28.121  0.00  0.00             0
ATOM    329    H   1     1      12.882  12.001  29.560  0.00  0.00             0
ATOM    330    O   1     1      -9.830  32.690  35.047  0.00  0.00             0
ATOM    331    H   1     1      -9.867  32.610  33.945  0.00  0.00             0
ATOM    332    H   1     1       0.052  31.918  35.035  0.00  0.00             0
ATOM    333    O   1     1      12.539  21.791  29.048  0.00  0.00             0
ATOM    334    H   1     1       2.223  22.336  28.294  0.00  0.00             0
ATOM    335    H   1     1      11.914  21.179  28.702  0.00  0.00             0
ATOM    336    O   1     1      -2.022  12.573  19.289  0.00  0.00             0
ATOM    337    H   1     1      -2.775  12.930  19.714  0.00  0.00             0
ATOM    338    H   1     1       8.127  12.153  18.515  0.00  0.00             0
ATOM    339    O   1     1      14.386  35.469  31.589  0.00  0.00             0
ATOM    340    H   1     1       4.458  34.611  31.522  0.00  0.00             0
ATOM    341    H   1     1      13.723  35.827  31.047  0.00  0.00             0
ATOM    342    O   1     1      13.870  21.597  33.861  0.00  0.00             0
ATOM    343    H   1     1      14.386  20.975  33.291  0.00  0.00             0
ATOM    344    H   1     1      24.956  22.228  34.350  0.00  0.00             0
ATOM    345    O   1     1      39.363  -2.966  21.942  0.00  0.00             0
ATOM    346    H   1     1      38.562  -3.206  21.302  0.00  0.00             0
ATOM    347    H   1     1      39.275 -20.023  21.749  0.00  0.00             0
ATOM    348    O   1     1      33.032   8.558  16.915  0.00  0.00             0
ATOM    349    H   1     1      33.446   9.072  17.488  0.00  0.00             0
ATOM    350    H   1     1      33.609   8.261  16.144  0.00  0.00             0
ATOM    351    O   1     1       9.633   3.648  16.192  0.00  0.00             0
ATOM    352    H   1     1      10.498   3.416  16.658  0.00  0.00             0
ATOM    353    H   1     1       9.736   4.409  15.509  0.00  0.00             0
ATOM    354    O   1     1      -2.777  10.267  28.710  0.00  0.00             0
ATOM    355    H   1     1      -2.538  10.778  28.016  0.00  0.00             0
ATOM    356    H   1     1      -2.180   9.621  28.785  0.00  0.00             0
ATOM    357    O   1     1       1.524 -17.715  29.985  0.00  0.00             0
ATOM    358    H   1     1       1.140 -17.874  30.777  0.00  0.00             0
ATOM    359    H   1     1       0.637 -17.776  29.232  0.00  0.00             0
ATOM    360    O   1     1     -17.292   7.189  36.783  0.00  0.00             0
ATOM    361    H   1     1     -16.634   6.777  36.136  0.00  0.00             0
ATOM    362    H   1     1     -16.771   6.964  37.670  0.00  0.00             0
ATOM    363    O   1     1      47.922   5.838  21.230  0.00  0.00             0
ATOM    364    H   1     1      47.785   5.452  20.287  0.00  0.00             0
ATOM    365    H   1     1      48.734 -12.415  21.438  0.00  0.00             0
ATOM    366    O   1     1      15.068  17.697  36.296  0.00  0.00             0
ATOM    367    H   1     1      15.268  18.049  35.567  0.00  0.00             0
ATOM    368    H   1     1      14.529  18.396  36.726  0.00  0.00             0
ATOM    369    O   1     1       5.872   9.748  35.870  0.00  0.00             0
ATOM    370    H   1     1       6.412  10.566  35.858  0.00  0.00             0
ATOM    371    H   1     1       5.980   9.384  34.928  0.00  0.00             0
ATOM    372    O   1     1      18.647 -11.002  24.144  0.00  0.00             0
ATOM    373    H   1     1      18.214 -10.158  24.529  0.00  0.00             0
ATOM    374    H   1     1      18.134 -11.825  24.441  0.00  0.00             0
ATOM    375    O   1     1       2.959  13.384  35.898  0.00  0.00             0
ATOM    376    H   1     1       2.895  12.815  36.678  0.00  0.00             0
ATOM    377    H   1     1       2.175  13.914  35.805  0.00  0.00             0
ATOM    378    O   1     1       7.278 -10.132  36.909  0.00  0.00             0
ATOM    379    H   1     1       6.633 -10.414  37.597  0.00  0.00             0
ATOM    380    H   1     1       6.667  -9.488  36.583  0.00  0.00             0
ATOM    381    O   1     1     -10.381 -15.083  30.873  0.00  0.00             0
ATOM    382    H   1     1     -10.011 -14.761  31.746  0.00  0.00             0
ATOM    383    H   1     1       0.662 -15.435  30.332  0.00  0.00             0
ATOM    384    O   1     1       1.546   9.161  28.347  0.00  0.00             0
ATOM    385    H   1     1       0.769   9.363  27.902  0.00  0.00             0
ATOM    386    H   1     1      12.133   9.924  28.830  0.00  0.00             0
ATOM    387    O   1     1      17.021  15.154  36.084  0.00  0.00             0
ATOM    388    H   1     1       6.021  15.810  36.211  0.00  0.00             0
ATOM    389    H   1     1      17.817  15.770  35.902  0.00  0.00             0
ATOM    390    O   1     1      20.725   5.929  14.918  0.00  0.00             0
ATOM    391    H   1     1      21.853   5.693  15.008  0.00  0.00             0
ATOM    392    H   1     1      30.815   6.563  15.694  0.00  0.00             0
ATOM    393    O   1     1       0.196  10.519  32.044  0.00  0.00             0
ATOM    394    H   1     1       0.272  10.418  33.009  0.00  0.00             0
ATOM    395    H   1     1       9.956   9.692  31.903  0.00  0.00             0
ATOM    396    O   1     1      -3.192  -5.738  36.576  0.00  0.00             0
ATOM    397    H   1     1      -2.966  -5.904  37.471  0.00  0.00             0
ATOM    398    H   1     1       6.838  -4.892  36.506  0.00  0.00             0
ATOM    399    O   1     1      17.998 -24.852  17.079  0.00  0.00             0
ATOM    400    H   1     1      17.240 -24.990  16.472  0.00  0.00             0
ATOM    401    H   1     1      18.633 -24.520  16.413  0.00  0.00             0
ATOM    402    O   1     1      18.775  21.511  34.649  0.00  0.00             0
ATOM    403    H   1     1      18.751  20.928  35.626  0.00  0.00             0
ATOM    404    H   1     1      19.681  21.709  34.625  0.00  0.00             0
ATOM    405    O   1     1       2.158  12.690  31.484  0.00  0.00             0
ATOM    406    H   1     1       1.391  12.091  31.611  0.00  0.00             0
ATOM    407    H   1     1       2.826  11.833  31.645  0.00  0.00             0
ATOM    408    O   1     1      21.708  18.234  34.884  0.00  0.00             0
ATOM    409    H   1     1      22.417  17.647  34.635  0.00  0.00             0
ATOM    410    H   1     1      21.044  17.744  35.391  0.00  0.00             0
ATOM    411    O   1     1       5.399  40.955  35.409  0.00  0.00             0
ATOM    412    H   1     1       6.156  41.354  35.353  0.00  0.00             0
ATOM    413    H   1     1       5.609  40.296  36.004  0.00  0.00             0
ATOM    414    O   1     1      17.407  47.488  31.166  0.00  0.00             0
ATOM    415    H   1     1      17.690  47.289  30.323  0.00  0.00             0
ATOM    416    H   1     1      17.887  46.846  31.684  0.00  0.00             0
ATOM    417    O   1     1      10.743 -16.496  22.244  0.00  0.00             0
ATOM    418    H   1     1      10.281 -16.758  21.350  0.00  0.00             0
ATOM    419    H   1     1      11.285 -15.733  22.044  0.00  0.00             0
ATOM    420    O   1     1      31.259  -0.718  19.938  0.00  0.00             0
ATOM    421    H   1     1      31.908  -0.282  19.541  0.00  0.00             0
ATOM    422    H   1     1      30.916  -1.282  19.346  0.00  0.00             0
ATOM    423    O   1     1      13.829  -3.399  15.806  0.00  0.00             0
ATOM    424    H   1     1      14.289  -4.228  15.597  0.00  0.00             0
ATOM    425    H   1     1      13.450  -3.774  16.582  0.00  0.00             0
ATOM    426    O   1     1      30.806   2.758  25.085  0.00  0.00             0
ATOM    427    H   1     1      30.011   2.177  25.255  0.00  0.00             0
ATOM    428    H   1     1      31.439   2.025  24.960  0.00  0.00             0
ATOM    429    O   1     1       6.949  37.403  28.776  0.00  0.00             0
ATOM    430    H   1     1       7.031  36.590  29.248  0.00  0.00             0
ATOM    431    H   1     1       6.023  37.363  28.831  0.00  0.00             0
ATOM    432    O   1     1      -0.188   5.159  19.084  0.00  0.00             0
ATOM    433    H   1     1      -0.496   5.048  20.085  0.00  0.00             0
ATOM    434    H   1     1       0.334   4.438  18.591  0.00  0.00             0
ATOM    435    O   1     1     -21.994   1.239  17.845  0.00  0.00             0
ATOM    436    H   1     1     -21.902   2.023  17.347  0.00  0.00             0
ATOM    437    H   1     1     -11.109   0.673  17.343  0.00  0.00             0
ATOM    438    O   1     1      51.791  17.596  15.685  0.00  0.00             0
ATOM    439    H   1     1      51.130  17.393  14.967  0.00  0.00             0
ATOM    440    H   1     1      62.205  16.809  15.959  0.00  0.00             0
ATOM    441    O   1     1      31.762  10.182  34.681  0.00  0.00             0
ATOM    442    H   1     1      20.817   9.492  34.987  0.00  0.00             0
ATOM    443    H   1     1      32.310  10.149  35.497  0.00  0.00             0
ATOM    444    O   1     1      17.527 -34.001  19.936  0.00  0.00             0
ATOM    445    H   1     1      18.040 -34.277  19.199  0.00  0.00             0
ATOM    446    H   1     1      28.341 -33.554  20.558  0.00  0.00             0
ATOM    447    O   1     1      17.906  -0.806  30.136  0.00  0.00             0
ATOM    448    H   1     1       7.715  -1.039  31.078  0.00  0.00             0
ATOM    449    H   1     1      17.714  -1.649  29.708  0.00  0.00             0
ATOM    450    O   1     1      21.851   9.456  22.334  0.00  0.00             0
ATOM    451    H   1     1      22.021   8.822  23.058  0.00  0.00             0
ATOM    452    H   1     1      31.422   9.950  23.000  0.00  0.00             0
ATOM    453    O   1     1      19.494   5.218  21.640  0.00  0.00             0
ATOM    454    H   1     1      19.305   4.332  21.883  0.00  0.00             0
ATOM    455    H   1     1      19.651   5.874  22.483  0.00  0.00             0
ATOM    456    O   1     1      -3.071   4.688  25.334  0.00  0.00             0
ATOM    457    H   1     1      -3.546   4.856  26.179  0.00  0.00             0
ATOM    458    H   1     1      -4.013   4.998  25.006  0.00  0.00             0
ATOM    459    O   1     1      28.282 -15.826  26.031  0.00  0.00             0
ATOM    460    H   1     1      28.076 -14.823  25.899  0.00  0.00             0
ATOM    461    H   1     1      28.280 -15.867  26.903  0.00  0.00             0
ATOM    462    O   1     1     -11.195   7.540  35.095  0.00  0.00             0
ATOM    463    H   1     1     -11.490   7.155  34.259  0.00  0.00             0
ATOM    464    H   1     1     -11.991   7.773  35.679  0.00  0.00             0
ATOM    465    O   1     1      -8.665  -5.102  25.209  0.00  0.00             0
ATOM    466    H   1     1      -8.490  -4.399  24.725  0.00  0.00             0
ATOM    467    H   1     1      -8.952  -4.794  25.959  0.00  0.00             0
ATOM    468    O   1     1     -18.358   5.590  26.782  0.00  0.00             0
ATOM    469    H   1     1     -17.920   6.436  26.716  0.00  0.00             0
ATOM    470    H   1     1     -18.719   5.528  25.850  0.00  0.00             0
ATOM    471    O   1     1      17.725 -18.323  21.614  0.00  0.00             0
ATOM    472    H   1     1      17.907 -17.526  21.052  0.00  0.00             0
ATOM    473    H   1     1      17.833 -18.125  22.593  0.00  0.00             0
ATOM    474    O   1     1      26.084  -1.799  24.630  0.00  0.00             0
ATOM    475    H   1     1      25.461  -1.168  24.927  0.00  0.00             0
ATOM    476    H   1     1      25.838  -2.583  24.840  0.00  0.00             0
ATOM    477    O   1     1      23.048 -11.120  20.018  0.00  0.00             0
ATOM    478    H   1     1      23.676 -10.438  19.925  0.00  0.00             0
ATOM    479    H   1     1      22.120 -10.779  20.115  0.00  0.00             0
ATOM    480    O   1     1      -7.538   2.261  36.352  0.00  0.00             0
ATOM    481    H   1     1      -6.970   2.763  35.841  0.00  0.00             0
ATOM    482    H   1     1      -7.913   1.851  35.658  0.00  0.00             0
ATOM    483    O   1     1      15.439  10.447  21.073  0.00  0.00             0
ATOM    484    H   1     1      15.001  10.723  21.778  0.00  0.00             0
ATOM    485    H   1     1      16.427  10.377  21.436  0.00  0.00             0
ATOM    486    O   1     1      -6.588   8.074  27.330  0.00  0.00             0
ATOM    487    H   1     1      -5.975   8.730  27.470  0.00  0.00             0
ATOM    488    H   1     1      -7.327   8.362  27.831  0.00  0.00             0
ATOM    489    O   1     1       1.506  10.655  19.186  0.00  0.00             0
ATOM    490    H   1     1       2.011  10.290  20.005  0.00  0.00             0
ATOM    491    H   1     1      11.082  -7.696  19.361  0.00  0.00             0
ATOM    492    O   1     1      12.247 -45.549  24.643  0.00  0.00             0
ATOM    493    H   1     1      11.569 -45.141  25.317  0.00  0.00             0
ATOM    494    H   1     1      23.569 -45.635  24.951  0.00  0.00             0
ATOM    495    O   1     1     -30.975   0.519  32.414  0.00  0.00             0
ATOM    496    H   1     1     -42.020   1.225  32.169  0.00  0.00             0
ATOM    497    H   1     1     -30.789   1.020  33.246  0.00  0.00             0
ATOM    498    O   1     1       4.773 -11.402  29.241  0.00  0.00             0
ATOM    499    H   1     1       4.288 -11.441  29.923  0.00  0.00             0
ATOM    500    H   1     1      14.720 -10.752  28.593  0.00  0.00             0
ATOM    501    O   1     1       4.412  21.517  26.017  0.00  0.00             0
ATOM    502    H   1     1       3.745  22.203  26.044  0.00  0.00             0
ATOM    503    H   1     1      14.436  20.799  25.479  0.00  0.00             0
ATOM    504    O   1     1     -16.522   1.606  27.947  0.00  0.00             0
ATOM    505    H   1     1     -17.408   1.675  28.243  0.00  0.00             0
ATOM    506    H   1     1      -6.257   2.169  27.272  0.00  0.00             0
ATOM    507    O   1     1      25.742  10.693  27.236  0.00  0.00             0
ATOM    508    H   1     1      25.189  11.128  27.756  0.00  0.00             0
ATOM    509    H   1     1      26.519  -7.405  27.792  0.00  0.00             0
ATOM    510    O   1     1       5.443 -22.823  25.696  0.00  0.00             0
ATOM    511    H   1     1       6.196 -23.078  25.087  0.00  0.00             0
ATOM    512    H   1     1       5.239 -23.717  26.221  0.00  0.00             0
ATOM    513    O   1     1     -21.561  30.447  35.047  0.00  0.00             0
ATOM    514    H   1     1     -22.288  30.170  35.654  0.00  0.00             0
ATOM    515    H   1     1     -21.018  29.641  34.889  0.00  0.00             0
ATOM    516    O   1     1      18.515 -15.255  22.374  0.00  0.00             0
ATOM    517    H   1     1      18.925 -16.027  22.801  0.00  0.00             0
ATOM    518    H   1     1      17.597 -15.196  22.668  0.00  0.00             0
ATOM    519    O   1     1      49.687  31.425  24.316  0.00  0.00             0
ATOM    520    H   1     1      50.090  30.543  24.338  0.00  0.00             0
ATOM    521    H   1     1      49.722  31.700  23.415  0.00  0.00             0
ATOM    522    O   1     1      33.899  17.355  22.671  0.00  0.00             0
ATOM    523    H   1     1      33.606  16.561  22.997  0.00  0.00             0
ATOM    524    H   1     1      33.171  17.605  22.066  0.00  0.00             0
ATOM    525    O   1     1      66.166  30.167  14.287  0.00  0.00             0
ATOM    526    H   1     1      65.613  29.337  14.310  0.00  0.00             0
ATOM    527    H   1     1      66.989  11.752  14.283  0.00  0.00             0
ATOM    528    O   1     1      34.499  17.060  26.175  0.00  0.00             0
ATOM    529    H   1     1      33.523  16.708  26.565  0.00  0.00             0
ATOM    530    H   1     1      34.739  17.744  26.598  0.00  0.00             0
ATOM    531    O   1     1      22.879  -2.282  28.957  0.00  0.00             0
ATOM    532    H   1     1      23.266  -1.525  29.458  0.00  0.00             0
ATOM    533    H   1     1      23.761  -2.576  28.771  0.00  0.00             0
ATOM    534    O   1     1      14.373   7.737  15.096  0.00  0.00             0
ATOM    535    H   1     1      13.805   7.033  14.632  0.00  0.00             0
ATOM    536    H   1     1      15.226   7.313  15.267  0.00  0.00             0
ATOM    537    O   1     1      20.392  -9.225  26.217  0.00  0.00             0
ATOM    538    H   1     1      20.525 -10.044  26.675  0.00  0.00             0
ATOM    539    H   1     1      19.403  -9.039  25.908  0.00  0.00             0
ATOM    540    O   1     1      -2.796 -27.358  18.063  0.00  0.00             0
ATOM    541    H   1     1      -1.788 -27.692  18.241  0.00  0.00             0
ATOM    542    H   1     1      -2.575 -26.463  17.648  0.00  0.00             0
ATOM    543    O   1     1       0.800  13.521  27.637  0.00  0.00             0
ATOM    544    H   1     1       1.231  14.046  28.274  0.00  0.00             0
ATOM    545    H   1     1      10.092  13.713  27.795  0.00  0.00             0
ATOM    546    O   1     1      28.620  -0.985  32.939  0.00  0.00             0
ATOM    547    H   1     1      28.447  -2.025  32.722  0.00  0.00             0
ATOM    548    H   1     1      39.787  -0.672  32.834  0.00  0.00             0
ATOM    549    O   1     1      -7.568  23.236  15.536  0.00  0.00             0
ATOM    550    H   1     1     -17.577  22.818  16.334  0.00  0.00             0
ATOM    551    H   1     1      -6.944  22.809  15.162  0.00  0.00             0
ATOM    552    O   1     1      22.906  19.395  15.656  0.00  0.00             0
ATOM    553    H   1     1      21.992  19.112  15.589  0.00  0.00             0
ATOM    554    H   1     1      33.106  20.187  16.344  0.00  0.00             0
ATOM    555    O   1     1      42.764  15.321  23.804  0.00  0.00             0
ATOM    556    H   1     1      32.075  14.962  22.972  0.00  0.00             0
ATOM    557    H   1     1      41.979  15.569  24.256  0.00  0.00             0
ATOM    558    O   1     1       7.143   5.269  28.124  0.00  0.00             0
ATOM    559    H   1     1       6.283   5.592  28.535  0.00  0.00             0
ATOM    560    H   1     1      17.842   4.595  28.839  0.00  0.00             0
ATOM    561    O   1     1      -9.516  14.869  32.456  0.00  0.00             0
ATOM    562    H   1     1      -8.825  15.524  32.706  0.00  0.00             0
ATOM    563    H   1     1      -9.085  14.111  32.111  0.00  0.00             0
ATOM    564    O   1     1     -11.243 -17.932  28.335  0.00  0.00             0
ATOM    565    H   1     1     -11.435 -18.402  27.453  0.00  0.00             0
ATOM    566    H   1     1     -12.025 -18.331  28.905  0.00  0.00             0
ATOM    567    O   1     1      10.699  38.014  27.849  0.00  0.00             0
ATOM    568    H   1     1      10.359  37.292  28.298  0.00  0.00             0
ATOM    569    H   1     1      10.329  38.150  26.949  0.00  0.00             0
ATOM    570    O   1     1      24.320  -4.980  20.492  0.00  0.00             0
ATOM    571    H   1     1      24.794  -5.925  20.637  0.00  0.00             0
ATOM    572    H   1     1      23.902  -5.031  19.673  0.00  0.00             0
ATOM    573    O   1     1     -26.320  -6.445  32.356  0.00  0.00             0
ATOM    574    H   1     1     -26.424  -6.146  33.310  0.00  0.00             0
ATOM    575    H   1     1     -25.578  -6.127  31.976  0.00  0.00             0
ATOM    576    O   1     1      -0.828  33.971  25.522  0.00  0.00             0
ATOM    577    H   1     1      -1.399  33.181  25.487  0.00  0.00             0
ATOM    578    H   1     1      -1.457  34.665  25.184  0.00  0.00             0
ATOM    579    O   1     1      -3.515 -14.972  16.000  0.00  0.00             0
ATOM    580    H   1     1      -2.703 -14.783  15.854  0.00  0.00             0
ATOM    581    H   1     1      -3.861 -14.423  16.721  0.00  0.00             0
ATOM    582    O   1     1      10.797  -4.645  21.794  0.00  0.00             0
ATOM    583    H   1     1      11.292  -4.467  21.010  0.00  0.00             0
ATOM    584    H   1     1      10.021  -3.954  21.515  0.00  0.00             0
ATOM    585    O   1     1     -17.448 -17.642  19.202  0.00  0.00             0
ATOM    586    H   1     1     -17.310 -17.901  18.265  0.00  0.00             0
ATOM    587    H   1     1     -16.854 -18.403  19.628  0.00  0.00             0
ATOM    588    O   1     1      29.986  13.938  14.824  0.00  0.00             0
ATOM    589    H   1     1      29.281  14.393  15.438  0.00  0.00             0
ATOM    590    H   1     1      30.820  14.365  14.997  0.00  0.00             0
ATOM    591    O   1     1      42.835   3.466  17.849  0.00  0.00             0
ATOM    592    H   1     1      43.570   4.109  18.051  0.00  0.00             0
ATOM    593    H   1     1      42.923   2.922  18.693  0.00  0.00             0
ATOM    594    O   1     1      39.057  -9.699  14.893  0.00  0.00             0
ATOM    595    H   1     1      39.801 -10.069  14.460  0.00  0.00             0
ATOM    596    H   1     1      39.243  -9.868  15.801  0.00  0.00             0
ATOM    597    O   1     1     -15.390   5.740  23.499  0.00  0.00             0
ATOM    598    H   1     1     -16.467   5.673  23.144  0.00  0.00             0
ATOM    599    H   1     1      -4.507   5.767  22.606  0.00  0.00             0
ATOM    600    O   1     1      37.146   0.231  17.047  0.00  0.00             0
ATOM    601    H   1     1      36.117   0.056  17.029  0.00  0.00             0
ATOM    602    H   1     1      47.591   1.063  16.808  0.00  0.00             0
ATOM    603    O   1     1      -1.384  -9.538  30.631  0.00  0.00             0
ATOM    604    H   1     1     -11.247  -9.915  29.690  0.00  0.00             0
ATOM    605    H   1     1      -2.279  -9.974  30.801  0.00  0.00             0
ATOM    606    O   1     1      23.872  10.422  36.587  0.00  0.00             0
ATOM    607    H   1     1      24.788  10.861  36.673  0.00  0.00             0
ATOM    608    H   1     1      34.264   9.324  36.581  0.00  0.00             0
ATOM    609    O   1     1      48.505  -2.435  16.935  0.00  0.00             0
ATOM    610    H   1     1      37.619  -3.111  17.266  0.00  0.00             0
ATOM    611    H   1     1      48.233  -1.472  16.882  0.00  0.00             0
ATOM    612    O   1     1     -14.482  27.010  33.260  0.00  0.00             0
ATOM    613    H   1     1     -15.197  27.701  32.848  0.00  0.00             0
ATOM    614    H   1     1      -3.776  26.491  32.563  0.00  0.00             0
ATOM    615    O   1     1     -23.100 -25.532  20.883  0.00  0.00             0
ATOM    616    H   1     1     -23.658 -26.067  20.282  0.00  0.00             0
ATOM    617    H   1     1     -22.873 -24.752  20.492  0.00  0.00             0
ATOM    618    O   1     1      18.303   1.573  36.633  0.00  0.00             0
ATOM    619    H   1     1      19.078   2.052  36.894  0.00  0.00             0
ATOM    620    H   1     1      18.467   0.455  36.742  0.00  0.00             0
ATOM    621    O   1     1      -5.327  13.892  34.079  0.00  0.00             0
ATOM    622    H   1     1      -4.544  14.227  34.444  0.00  0.00             0
ATOM    623    H   1     1      -6.148  13.991  34.714  0.00  0.00             0
ATOM    624    O   1     1      28.361   3.751  30.267  0.00  0.00             0
ATOM    625    H   1     1      29.252   3.646  30.689  0.00  0.00             0
ATOM    626    H   1     1      28.195   2.829  29.899  0.00  0.00             0
ATOM    627    O   1     1      12.988  23.453  22.537  0.00  0.00             0
ATOM    628    H   1     1      12.808  24.203  22.025  0.00  0.00             0
ATOM    629    H   1     1      12.414  23.557  23.094  0.00  0.00             0
ATOM    630    O   1     1      17.059  -3.164  29.705  0.00  0.00             0
ATOM    631    H   1     1      16.410  -2.901  28.814  0.00  0.00             0
ATOM    632    H   1     1      16.546  -3.144  30.528  0.00  0.00             0
ATOM    633    O   1     1     -51.461  20.822  37.223  0.00  0.00             0
ATOM    634    H   1     1     -51.166  21.836  36.888  0.00  0.00             0
ATOM    635    H   1     1     -50.707  20.501  37.777  0.00  0.00             0
ATOM    636    O   1     1      11.978  -4.405  17.829  0.00  0.00             0
ATOM    637    H   1     1      12.084  -5.326  18.178  0.00  0.00             0
ATOM    638    H   1     1      10.963  -4.261  17.816  0.00  0.00             0
ATOM    639    O   1     1      -0.126 -27.379  20.072  0.00  0.00             0
ATOM    640    H   1     1      -0.852 -27.690  20.484  0.00  0.00             0
ATOM    641    H   1     1       0.202 -27.035  20.902  0.00  0.00             0
ATOM    642    O   1     1      -4.756   2.963  23.346  0.00  0.00             0
ATOM    643    H   1     1      -5.390   2.680  22.408  0.00  0.00             0
ATOM    644    H   1     1      -4.869   3.853  23.207  0.00  0.00             0
ATOM    645    O   1     1      -1.961  -4.855  28.106  0.00  0.00             0
ATOM    646    H   1     1      -2.616  -4.790  27.357  0.00  0.00             0
ATOM    647    H   1     1      -2.381  -4.496  28.847  0.00  0.00             0
ATOM    648    O   1     1      31.539 -11.830  32.245  0.00  0.00             0
ATOM    649    H   1     1      32.410 -11.758  31.756  0.00  0.00             0
ATOM    650    H   1     1      31.080 -11.035  31.860  0.00  0.00             0
ATOM    651    O   1     1       7.518  17.838  24.210  0.00  0.00             0
ATOM    652    H   1     1       7.331  18.585  24.829  0.00  0.00             0
ATOM    653    H   1     1      17.282  -0.974  24.267  0.00  0.00             0
ATOM    654    O   1     1      14.598 -14.661  14.683  0.00  0.00             0
ATOM    655    H   1     1      14.073 -15.455  14.714  0.00  0.00             0
ATOM    656    H   1     1      25.800 -15.125  15.131  0.00  0.00             0
ATOM    657    O   1     1      30.322 -11.370  27.877  0.00  0.00             0
ATOM    658    H   1     1      19.325 -12.173  27.939  0.00  0.00             0
ATOM    659    H   1     1      31.083 -11.690  27.760  0.00  0.00             0
ATOM    660    O   1     1       2.943  34.396  33.744  0.00  0.00             0
ATOM    661    H   1     1       3.339  34.998  33.116  0.00  0.00             0
ATOM    662    H   1     1      13.727  34.351  34.381  0.00  0.00             0
ATOM    663    O   1     1      20.476  25.035  17.313  0.00  0.00             0
ATOM    664    H   1     1      11.055  25.434  17.345  0.00  0.00             0
ATOM    665    H   1     1      20.553  24.163  17.727  0.00  0.00             0
ATOM    666    O   1     1      16.377   1.178  33.945  0.00  0.00             0
ATOM    667    H   1     1      16.887   0.555  33.389  0.00  0.00             0
ATOM    668    H   1     1      27.232   1.848  34.353  0.00  0.00             0
ATOM    669    O   1     1       7.776  50.013  32.965  0.00  0.00             0
ATOM    670    H   1     1       8.567  49.541  33.365  0.00  0.00             0
ATOM    671    H   1     1       7.696  31.420  32.239  0.00  0.00             0
ATOM    672    O   1     1      13.454  41.229  31.023  0.00  0.00             0
ATOM    673    H   1     1      12.941  40.504  30.637  0.00  0.00             0
ATOM    674    H   1     1      13.616  40.851  31.737  0.00  0.00             0
ATOM    675    O   1     1       4.511   2.175  20.559  0.00  0.00             0
ATOM    676    H   1     1       5.328   2.159  20.065  0.00  0.00             0
ATOM    677    H   1     1       3.967   1.499  20.203  0.00  0.00             0
ATOM    678    O   1     1       0.649   3.607  33.339  0.00  0.00             0
ATOM    679    H   1     1       1.122   3.577  34.343  0.00  0.00             0
ATOM    680    H   1     1       0.729   4.664  33.006  0.00  0.00             0
ATOM    681    O   1     1     -17.100  -6.701  23.082  0.00  0.00             0
ATOM    682    H   1     1     -18.105  -7.139  22.784  0.00  0.00             0
ATOM    683    H   1     1     -17.420  -5.989  23.727  0.00  0.00             0
ATOM    684    O   1     1      -2.383   9.787  24.821  0.00  0.00             0
ATOM    685    H   1     1      -1.906  10.455  24.269  0.00  0.00             0
ATOM    686    H   1     1      -3.230   9.627  24.629  0.00  0.00             0
ATOM    687    O   1     1      34.728  17.150  16.547  0.00  0.00             0
ATOM    688    H   1     1      34.323  17.917  15.985  0.00  0.00             0
ATOM    689    H   1     1      35.136  -1.551  16.385  0.00  0.00             0
ATOM    690    O   1     1      35.393 -20.893  27.757  0.00  0.00             0
ATOM    691    H   1     1      35.063 -20.195  27.114  0.00  0.00             0
ATOM    692    H   1     1      35.940 -21.657  27.398  0.00  0.00             0
ATOM    693    O   1     1     -35.120 -11.674  17.420  0.00  0.00             0
ATOM    694    H   1     1     -34.688 -12.443  17.707  0.00  0.00             0
ATOM    695    H   1     1     -34.566 -11.014  17.875  0.00  0.00             0
ATOM    696    O   1     1      16.367  10.078  15.399  0.00  0.00             0
ATOM    697    H   1     1      16.964   9.638  15.032  0.00  0.00             0
ATOM    698    H   1     1      15.633   9.505  15.217  0.00  0.00             0
ATOM    699    O   1     1      42.591  15.195  14.519  0.00  0.00             0
ATOM    700    H   1     1      43.186  14.795  15.199  0.00  0.00             0
ATOM    701    H   1     1      43.149  14.882  13.571  0.00  0.00             0
ATOM    702    O   1     1      31.535  23.419  24.461  0.00  0.00             0
ATOM    703    H   1     1      30.799  24.110  24.405  0.00  0.00             0
ATOM    704    H   1     1      31.207  22.519  24.462  0.00  0.00             0
ATOM    705   Al   1     1       8.085   7.215   8.790  0.00  0.00             0
ATOM    706   Al   1     1       5.669   2.988   8.441  0.00  0.00             0
ATOM    707   Al   1     1       5.560   8.794   8.655  0.00  0.00             0
ATOM    708   Al   1     1       8.265   4.384   8.452  0.00  0.00             0
ATOM    709   Si   1     1       3.812   8.605  11.444  0.00  0.00             0
ATOM    710   Si   1     1       6.398   4.183  11.305  0.00  0.00             0
ATOM    711   Si   1     1       6.510  10.049  11.413  0.00  0.00             0
ATOM    712   Si   1     1       9.001   5.639  11.425  0.00  0.00             0
ATOM    713    O   1     1       9.152   8.519   9.791  0.00  0.00             0
ATOM    714    O   1     1       6.498   4.122   9.597  0.00  0.00             0
ATOM    715    O   1     1       8.835   5.735   9.749  0.00  0.00             0
ATOM    716    O   1     1       6.253  10.168   9.864  0.00  0.00             0
ATOM    717    O   1     1       8.953   7.181  11.924  0.00  0.00             0
ATOM    718    O   1     1       6.349  11.507  11.893  0.00  0.00             0
ATOM    719    O   1     1       7.914   9.520  11.783  0.00  0.00             0
ATOM    720    O   1     1       5.186   5.001  11.568  0.00  0.00             0
ATOM    721    O   1     1       7.769   4.926  11.780  0.00  0.00             0
ATOM    722    O   1     1       5.249   9.162  12.023  0.00  0.00             0
ATOM    723    O   1     1       9.084   3.049   9.715  0.00  0.00             0
ATOM    724    O   1     1       6.663   7.339   9.940  0.00  0.00             0
ATOM    725    O   1     1       4.956  10.202   7.581  0.00  0.00             0
ATOM    726    O   1     1       7.600   5.836   7.572  0.00  0.00             0
ATOM    727    O   1     1       9.734   7.431   7.466  0.00  0.00             0
ATOM    728    O   1     1       7.238   2.924   7.628  0.00  0.00             0
ATOM    729    O   1     1       9.953   4.143   7.526  0.00  0.00             0
ATOM    730    O   1     1       7.253   8.612   7.748  0.00  0.00             0
ATOM    731    H   1     1       8.680  11.057  10.145  0.00  0.00             0
ATOM    732    H   1     1       6.006   7.333  10.729  0.00  0.00             0
ATOM    733    H   1     1       9.739  10.363   6.613  0.00  0.00             0
ATOM    734    H   1     1       6.924   5.640   6.795  0.00  0.00             0
ATOM    735    H   1     1       9.401   6.763   6.711  0.00  0.00             0
ATOM    736    H   1     1       7.602  11.532   6.700  0.00  0.00             0
ATOM    737    H   1     1       7.815   9.235   7.324  0.00  0.00             0
ATOM    738    H   1     1      10.451   3.948   6.701  0.00  0.00             0
ATOM    739   Al   1     1      13.729   1.164   1.339  0.00  0.00             0
ATOM    740   Al   1     1      11.144  -3.249   1.367  0.00  0.00             0
ATOM    741   Al   1     1      11.156   2.845   1.320  0.00  0.00             0
ATOM    742   Al   1     1      13.602  -1.639   1.487  0.00  0.00             0
ATOM    743   Si   1     1       9.356   2.727   4.089  0.00  0.00             0
ATOM    744   Si   1     1      11.892  -1.756   4.174  0.00  0.00             0
ATOM    745   Si   1     1      11.886   4.253   4.055  0.00  0.00             0
ATOM    746   Si   1     1      14.357  -0.323   4.104  0.00  0.00             0
ATOM    747    O   1     1      14.707   2.489   2.568  0.00  0.00             0
ATOM    748    O   1     1      12.025  -1.851   2.541  0.00  0.00             0
ATOM    749    O   1     1      14.333  -0.138   2.574  0.00  0.00             0
ATOM    750    O   1     1      11.677   4.303   2.473  0.00  0.00             0
ATOM    751    O   1     1      14.290   1.098   4.691  0.00  0.00             0
ATOM    752    O   1     1      11.840   5.782   4.451  0.00  0.00             0
ATOM    753    O   1     1      13.227   3.571   4.482  0.00  0.00             0
ATOM    754    O   1     1      10.697  -0.975   4.532  0.00  0.00             0
ATOM    755    O   1     1      13.199  -1.179   4.568  0.00  0.00             0
ATOM    756    O   1     1      10.637   3.465   4.576  0.00  0.00             0
ATOM    757    O   1     1      14.561  -2.955   2.347  0.00  0.00             0
ATOM    758    O   1     1      11.946   1.357   2.318  0.00  0.00             0
ATOM    759    O   1     1      10.418   4.272   0.206  0.00  0.00             0
ATOM    760    O   1     1      13.044  -0.285   0.274  0.00  0.00             0
ATOM    761    O   1     1      15.279   1.282   0.308  0.00  0.00             0
ATOM    762    O   1     1      12.700  -3.155   0.187  0.00  0.00             0
ATOM    763    O   1     1      15.395  -1.806   0.166  0.00  0.00             0
ATOM    764    O   1     1      12.694   2.580   0.216  0.00  0.00             0
ATOM    765    H   1     1      14.457   5.589   3.484  0.00  0.00             0
ATOM    766    H   1     1      11.326   0.621   2.524  0.00  0.00             0
ATOM    767    H   1     1      14.444   4.605   0.208  0.00  0.00             0
ATOM    768    H   1     1      12.877  -0.053  -0.688  0.00  0.00             0
ATOM    769    H   1     1      15.808   0.244   0.129  0.00  0.00             0
ATOM    770    H   1     1      12.750   5.998  -0.732  0.00  0.00             0
ATOM    771    H   1     1      13.292   2.794  -0.475  0.00  0.00             0
ATOM    772    H   1     1      15.170  -2.009  -0.930  0.00  0.00             0
ATOM    773   Al   1     1       7.922  -1.657   8.730  0.00  0.00             0
ATOM    774   Al   1     1       5.523  -6.025   8.584  0.00  0.00             0
ATOM    775   Al   1     1       5.517   0.000   8.779  0.00  0.00             0
ATOM    776   Al   1     1       7.936  -4.770   8.683  0.00  0.00             0
ATOM    777   Si   1     1       3.819  -0.236  11.411  0.00  0.00             0
ATOM    778   Si   1     1       6.373  -4.837  11.527  0.00  0.00             0
ATOM    779   Si   1     1       6.293   1.230  11.418  0.00  0.00             0
ATOM    780   Si   1     1       8.828  -3.217  11.411  0.00  0.00             0
ATOM    781    O   1     1       8.935  -0.360   9.798  0.00  0.00             0
ATOM    782    O   1     1       6.462  -4.920   9.810  0.00  0.00             0
ATOM    783    O   1     1       8.633  -3.035   9.894  0.00  0.00             0
ATOM    784    O   1     1       6.261   1.275   9.841  0.00  0.00             0
ATOM    785    O   1     1       8.672  -1.713  11.863  0.00  0.00             0
ATOM    786    O   1     1       6.403   2.766  11.806  0.00  0.00             0
ATOM    787    O   1     1       7.679   0.571  11.801  0.00  0.00             0
ATOM    788    O   1     1       5.018  -3.981  11.760  0.00  0.00             0
ATOM    789    O   1     1       7.624  -4.071  11.954  0.00  0.00             0
ATOM    790    O   1     1       5.134   0.527  11.930  0.00  0.00             0
ATOM    791    O   1     1       9.021  -6.126   9.793  0.00  0.00             0
ATOM    792    O   1     1       6.370  -1.647   9.818  0.00  0.00             0
ATOM    793    O   1     1       4.821   1.364   7.721  0.00  0.00             0
ATOM    794    O   1     1       7.277  -3.141   7.539  0.00  0.00             0
ATOM    795    O   1     1       9.620  -1.599   7.649  0.00  0.00             0
ATOM    796    O   1     1       7.028  -6.099   7.550  0.00  0.00             0
ATOM    797    O   1     1       9.599  -4.884   7.657  0.00  0.00             0
ATOM    798    O   1     1       7.151  -0.396   7.682  0.00  0.00             0
ATOM    799    H   1     1       8.589   2.335  10.082  0.00  0.00             0
ATOM    800    H   1     1       5.574  -2.327   9.879  0.00  0.00             0
ATOM    801    H   1     1       9.900   1.301   6.458  0.00  0.00             0
ATOM    802    H   1     1       7.757  -3.227   6.704  0.00  0.00             0
ATOM    803    H   1     1      10.021  -2.454   7.338  0.00  0.00             0
ATOM    804    H   1     1       7.846   2.043   7.348  0.00  0.00             0
ATOM    805    H   1     1       7.389  -0.460   6.761  0.00  0.00             0
ATOM    806    H   1     1      10.351  -4.740   7.022  0.00  0.00             0
ATOM    807   Al   1     1      13.675  -7.525   1.067  0.00  0.00             0
ATOM    808   Al   1     1      11.144 -12.037   1.147  0.00  0.00             0
ATOM    809   Al   1     1      11.083  -6.192   1.167  0.00  0.00             0
ATOM    810   Al   1     1      13.887 -10.620   1.396  0.00  0.00             0
ATOM    811   Si   1     1       9.292  -6.187   4.064  0.00  0.00             0
ATOM    812   Si   1     1      11.869 -10.631   3.982  0.00  0.00             0
ATOM    813   Si   1     1      11.787  -4.676   4.092  0.00  0.00             0
ATOM    814   Si   1     1      14.499  -9.123   4.099  0.00  0.00             0
ATOM    815    O   1     1      14.555  -6.282   2.459  0.00  0.00             0
ATOM    816    O   1     1      12.083 -10.823   2.301  0.00  0.00             0
ATOM    817    O   1     1      14.442  -9.116   2.453  0.00  0.00             0
ATOM    818    O   1     1      11.629  -4.627   2.507  0.00  0.00             0
ATOM    819    O   1     1      14.487  -7.683   4.553  0.00  0.00             0
ATOM    820    O   1     1      11.770  -3.219   4.597  0.00  0.00             0
ATOM    821    O   1     1      13.099  -5.420   4.350  0.00  0.00             0
ATOM    822    O   1     1      10.652  -9.772   4.285  0.00  0.00             0
ATOM    823    O   1     1      13.247  -9.948   4.511  0.00  0.00             0
ATOM    824    O   1     1      10.510  -5.411   4.507  0.00  0.00             0
ATOM    825    O   1     1      14.650 -11.998   2.496  0.00  0.00             0
ATOM    826    O   1     1      12.098  -7.537   2.117  0.00  0.00             0
ATOM    827    O   1     1      10.372  -4.699   0.219  0.00  0.00             0
ATOM    828    O   1     1      13.203  -9.087   0.210  0.00  0.00             0
ATOM    829    O   1     1      15.332  -7.370   0.210  0.00  0.00             0
ATOM    830    O   1     1      12.654 -11.849   0.120  0.00  0.00             0
ATOM    831    O   1     1      15.395 -10.765   0.228  0.00  0.00             0
ATOM    832    O   1     1      12.825  -6.187  -0.065  0.00  0.00             0
ATOM    833    H   1     1      14.201  -3.817   2.724  0.00  0.00             0
ATOM    834    H   1     1      11.792  -7.911   2.849  0.00  0.00             0
ATOM    835    H   1     1      15.589  -4.783  -0.727  0.00  0.00             0
ATOM    836    H   1     1      12.567  -9.259  -0.605  0.00  0.00             0
ATOM    837    H   1     1      15.673  -8.221  -0.269  0.00  0.00             0
ATOM    838    H   1     1      13.044  -3.749  -0.465  0.00  0.00             0
ATOM    839    H   1     1      12.793  -5.695  -0.964  0.00  0.00             0
ATOM    840    H   1     1      15.808 -10.804  -0.710  0.00  0.00             0
ATOM    841   Al   1     1       3.050   7.181   8.656  0.00  0.00             0
ATOM    842   Al   1     1       0.401   2.899   8.772  0.00  0.00             0
ATOM    843   Al   1     1       0.375   8.636   8.512  0.00  0.00             0
ATOM    844   Al   1     1       2.912   4.284   8.649  0.00  0.00             0
ATOM    845   Si   1     1      -1.200   8.651  11.347  0.00  0.00             0
ATOM    846   Si   1     1       1.295   4.083  11.453  0.00  0.00             0
ATOM    847   Si   1     1       1.261  10.224  11.393  0.00  0.00             0
ATOM    848   Si   1     1       3.735   5.744  11.380  0.00  0.00             0
ATOM    849    O   1     1       4.012   8.541   9.830  0.00  0.00             0
ATOM    850    O   1     1       1.431   3.946   9.842  0.00  0.00             0
ATOM    851    O   1     1       3.557   5.905   9.773  0.00  0.00             0
ATOM    852    O   1     1       1.068  10.326   9.865  0.00  0.00             0
ATOM    853    O   1     1       3.607   7.184  11.924  0.00  0.00             0
ATOM    854    O   1     1       1.182  11.645  11.896  0.00  0.00             0
ATOM    855    O   1     1       2.596   9.417  11.682  0.00  0.00             0
ATOM    856    O   1     1       0.049   4.995  11.752  0.00  0.00             0
ATOM    857    O   1     1       2.613   4.790  12.001  0.00  0.00             0
ATOM    858    O   1     1       0.070   9.203  11.875  0.00  0.00             0
ATOM    859    O   1     1       3.952   3.078   9.614  0.00  0.00             0
ATOM    860    O   1     1       1.371   7.429   9.695  0.00  0.00             0
ATOM    861    O   1     1       9.912  10.147   7.569  0.00  0.00             0
ATOM    862    O   1     1       2.174   5.735   7.626  0.00  0.00             0
ATOM    863    O   1     1       4.543   7.518   7.514  0.00  0.00             0
ATOM    864    O   1     1       2.190   2.813   7.661  0.00  0.00             0
ATOM    865    O   1     1       4.691   4.263   7.481  0.00  0.00             0
ATOM    866    O   1     1       2.133   8.714   7.647  0.00  0.00             0
ATOM    867    H   1     1       3.184  11.102   9.852  0.00  0.00             0
ATOM    868    H   1     1       1.102   6.613  10.174  0.00  0.00             0
ATOM    869    H   1     1       5.145  10.294   6.730  0.00  0.00             0
ATOM    870    H   1     1       1.362   5.988   7.229  0.00  0.00             0
ATOM    871    H   1     1       5.020   7.146   6.679  0.00  0.00             0
ATOM    872    H   1     1       2.115  10.921   7.164  0.00  0.00             0
ATOM    873    H   1     1       2.873   9.284   7.706  0.00  0.00             0
ATOM    874    H   1     1       4.270   4.813   6.705  0.00  0.00             0
ATOM    875   Al   1     1       8.395   1.452   1.152  0.00  0.00             0
ATOM    876   Al   1     1       6.049  -3.108   1.183  0.00  0.00             0
ATOM    877   Al   1     1       5.922   2.704   1.212  0.00  0.00             0
ATOM    878   Al   1     1       8.449  -1.725   1.407  0.00  0.00             0
ATOM    879   Si   1     1       4.125   2.604   4.136  0.00  0.00             0
ATOM    880   Si   1     1       6.790  -1.698   4.183  0.00  0.00             0
ATOM    881   Si   1     1       6.708   4.177   4.278  0.00  0.00             0
ATOM    882   Si   1     1       9.255  -0.246   4.205  0.00  0.00             0
ATOM    883    O   1     1       9.441   2.651   2.518  0.00  0.00             0
ATOM    884    O   1     1       6.950  -1.675   2.471  0.00  0.00             0
ATOM    885    O   1     1       9.139  -0.349   2.576  0.00  0.00             0
ATOM    886    O   1     1       6.538   4.343   2.521  0.00  0.00             0
ATOM    887    O   1     1       9.281   1.226   4.703  0.00  0.00             0
ATOM    888    O   1     1       6.760   5.668   4.734  0.00  0.00             0
ATOM    889    O   1     1       8.056   3.559   4.402  0.00  0.00             0
ATOM    890    O   1     1       5.471  -0.976   4.427  0.00  0.00             0
ATOM    891    O   1     1       8.006  -0.998   4.779  0.00  0.00             0
ATOM    892    O   1     1       5.496   3.352   4.632  0.00  0.00             0
ATOM    893    O   1     1       9.241  -3.132   2.382  0.00  0.00             0
ATOM    894    O   1     1       6.924   1.484   2.321  0.00  0.00             0
ATOM    895    O   1     1      15.309   4.284   0.380  0.00  0.00             0
ATOM    896    O   1     1       7.806  -0.243   0.202  0.00  0.00             0
ATOM    897    O   1     1       9.964   1.521   0.222  0.00  0.00             0
ATOM    898    O   1     1       7.535  -2.986   0.086  0.00  0.00             0
ATOM    899    O   1     1      10.130  -1.950   0.300  0.00  0.00             0
ATOM    900    O   1     1       7.343   2.603   0.034  0.00  0.00             0
ATOM    901    H   1     1       9.301   5.149   2.928  0.00  0.00             0
ATOM    902    H   1     1       6.565   0.686   2.952  0.00  0.00             0
ATOM    903    H   1     1       9.804   4.022  -0.595  0.00  0.00             0
ATOM    904    H   1     1       7.321  -0.511  -0.595  0.00  0.00             0
ATOM    905    H   1     1      10.547   1.104  -0.567  0.00  0.00             0
ATOM    906    H   1     1       8.150   5.221   0.037  0.00  0.00             0
ATOM    907    H   1     1       7.089   3.017  -0.679  0.00  0.00             0
ATOM    908    H   1     1      10.720  -1.169   0.352  0.00  0.00             0
ATOM    909   Al   1     1       3.016  -1.580   8.635  0.00  0.00             0
ATOM    910   Al   1     1       0.241  -6.303   8.563  0.00  0.00             0
ATOM    911   Al   1     1       0.413  -0.138   8.635  0.00  0.00             0
ATOM    912   Al   1     1       2.790  -4.684   8.545  0.00  0.00             0
ATOM    913   Si   1     1      -1.467  -0.234  11.428  0.00  0.00             0
ATOM    914   Si   1     1       1.194  -4.746  11.423  0.00  0.00             0
ATOM    915   Si   1     1       1.160   1.211  11.560  0.00  0.00             0
ATOM    916   Si   1     1       3.780  -3.119  11.450  0.00  0.00             0
ATOM    917    O   1     1       3.952  -0.405   9.768  0.00  0.00             0
ATOM    918    O   1     1       1.478  -4.837   9.812  0.00  0.00             0
ATOM    919    O   1     1       3.692  -3.031   9.834  0.00  0.00             0
ATOM    920    O   1     1       0.953   1.270   9.786  0.00  0.00             0
ATOM    921    O   1     1       3.808  -1.655  11.992  0.00  0.00             0
ATOM    922    O   1     1       1.121   2.625  11.960  0.00  0.00             0
ATOM    923    O   1     1       2.507   0.560  11.732  0.00  0.00             0
ATOM    924    O   1     1      -0.068  -3.862  11.664  0.00  0.00             0
ATOM    925    O   1     1       2.452  -3.962  11.935  0.00  0.00             0
ATOM    926    O   1     1      -0.019   0.269  12.020  0.00  0.00             0
ATOM    927    O   1     1       3.853  -6.098   9.582  0.00  0.00             0
ATOM    928    O   1     1       1.332  -1.605   9.625  0.00  0.00             0
ATOM    929    O   1     1       9.991   1.067   7.452  0.00  0.00             0
ATOM    930    O   1     1       2.096  -3.264   7.645  0.00  0.00             0
ATOM    931    O   1     1       4.549  -1.629   7.466  0.00  0.00             0
ATOM    932    O   1     1       1.690  -6.055   7.491  0.00  0.00             0
ATOM    933    O   1     1       4.474  -4.726   7.509  0.00  0.00             0
ATOM    934    O   1     1       2.101  -0.206   7.458  0.00  0.00             0
ATOM    935    H   1     1       3.572   2.224   9.993  0.00  0.00             0
ATOM    936    H   1     1       1.123  -2.428  10.052  0.00  0.00             0
ATOM    937    H   1     1       4.556   1.101   6.894  0.00  0.00             0
ATOM    938    H   1     1       2.171  -2.977   6.757  0.00  0.00             0
ATOM    939    H   1     1       5.428  -1.994   7.024  0.00  0.00             0
ATOM    940    H   1     1       2.614   2.032   8.007  0.00  0.00             0
ATOM    941    H   1     1       2.517   0.294   6.760  0.00  0.00             0
ATOM    942    H   1     1       5.025  -3.755   7.526  0.00  0.00             0
ATOM    943   Al   1     1       8.472  -7.620   1.195  0.00  0.00             0
ATOM    944   Al   1     1       5.920 -12.192   1.476  0.00  0.00             0
ATOM    945   Al   1     1       5.944  -6.023   1.311  0.00  0.00             0
ATOM    946   Al   1     1       8.526 -10.722   1.269  0.00  0.00             0
ATOM    947   Si   1     1       4.120  -6.136   4.050  0.00  0.00             0
ATOM    948   Si   1     1       6.801 -10.791   4.209  0.00  0.00             0
ATOM    949   Si   1     1       6.578  -4.631   4.016  0.00  0.00             0
ATOM    950   Si   1     1       9.272  -9.143   3.956  0.00  0.00             0
ATOM    951    O   1     1       9.464  -6.356   2.386  0.00  0.00             0
ATOM    952    O   1     1       6.875 -10.881   2.581  0.00  0.00             0
ATOM    953    O   1     1       9.085  -8.997   2.403  0.00  0.00             0
ATOM    954    O   1     1       6.568  -4.513   2.388  0.00  0.00             0
ATOM    955    O   1     1       9.275  -7.616   4.495  0.00  0.00             0
ATOM    956    O   1     1       6.664  -3.165   4.563  0.00  0.00             0
ATOM    957    O   1     1       7.968  -5.352   4.244  0.00  0.00             0
ATOM    958    O   1     1       5.489 -10.023   4.540  0.00  0.00             0
ATOM    959    O   1     1       8.065  -9.899   4.560  0.00  0.00             0
ATOM    960    O   1     1       5.391  -5.397   4.474  0.00  0.00             0
ATOM    961    O   1     1       9.491 -12.104   2.439  0.00  0.00             0
ATOM    962    O   1     1       6.784  -7.507   2.348  0.00  0.00             0
ATOM    963    O   1     1      15.524  -4.628   0.183  0.00  0.00             0
ATOM    964    O   1     1       7.845  -8.988   0.214  0.00  0.00             0
ATOM    965    O   1     1      10.066  -7.362   0.160  0.00  0.00             0
ATOM    966    O   1     1       7.575 -12.001   0.394  0.00  0.00             0
ATOM    967    O   1     1      10.133 -10.629   0.369  0.00  0.00             0
ATOM    968    O   1     1       7.597  -6.115   0.369  0.00  0.00             0
ATOM    969    H   1     1       8.722  -3.889   2.678  0.00  0.00             0
ATOM    970    H   1     1       6.576  -8.385   2.785  0.00  0.00             0
ATOM    971    H   1     1       9.642  -5.099  -0.563  0.00  0.00             0
ATOM    972    H   1     1       7.269  -9.408  -0.343  0.00  0.00             0
ATOM    973    H   1     1      10.127  -7.844  -0.802  0.00  0.00             0
ATOM    974    H   1     1       8.077  -2.891  -0.720  0.00  0.00             0
ATOM    975    H   1     1       7.963  -5.330  -0.111  0.00  0.00             0
ATOM    976    H   1     1      10.447  -9.855   0.815  0.00  0.00             0
END
