# Supplementary material for: Competing Nuclear Quantum Effects and Hydrogen-Bond Jumps in Hydrated Kaolinite
Source: J Phys Chem Lett. 2023 Feb 6;14(6):1542–7. doi: 10.1021/acs.jpclett.2c03896 (PMC9940297; doi:10.1021/acs.jpclett.2c03896)
Supplement: Supplementary file 1 — jz2c03896_si_001.zip [file jz2c03896_si_001.zip › Clay_NQEs_HBond_Jumps_SI/silica-surface/QM/prod-2/init.24.pdb]

TITLE     Step:     2000000  Bead:      24 positions{angstrom}  cell{angstrom}
CRYST1   10.307   17.884   76.812  91.93 105.05  89.80 P 1           1
ATOM      1   Al   1     1     -22.562  11.903  42.605  0.00  0.00             0
ATOM      2   Al   1     1     -19.662  16.425  42.557  0.00  0.00             0
ATOM      3   Al   1     1     -19.834  10.564  42.277  0.00  0.00             0
ATOM      4   Al   1     1     -22.196  14.939  42.438  0.00  0.00             0
ATOM      5   Si   1     1     -17.911  10.545  39.715  0.00  0.00             0
ATOM      6   Si   1     1     -20.630  15.058  39.806  0.00  0.00             0
ATOM      7   Si   1     1     -20.449   9.044  39.723  0.00  0.00             0
ATOM      8   Si   1     1     -23.158  13.510  39.678  0.00  0.00             0
ATOM      9    O   1     1     -23.327  10.649  41.497  0.00  0.00             0
ATOM     10    O   1     1     -20.686  15.139  41.390  0.00  0.00             0
ATOM     11    O   1     1     -22.846  13.277  41.326  0.00  0.00             0
ATOM     12    O   1     1     -20.414   9.044  41.337  0.00  0.00             0
ATOM     13    O   1     1     -23.025  11.957  39.304  0.00  0.00             0
ATOM     14    O   1     1     -20.314   7.597  39.210  0.00  0.00             0
ATOM     15    O   1     1     -21.845   9.628  39.488  0.00  0.00             0
ATOM     16    O   1     1     -19.428  14.131  39.390  0.00  0.00             0
ATOM     17    O   1     1     -21.892  14.265  39.150  0.00  0.00             0
ATOM     18    O   1     1     -19.263   9.891  39.111  0.00  0.00             0
ATOM     19    O   1     1     -23.207  16.113  41.386  0.00  0.00             0
ATOM     20    O   1     1     -20.721  11.839  41.188  0.00  0.00             0
ATOM     21    O   1     1     -18.794   9.148  43.559  0.00  0.00             0
ATOM     22    O   1     1     -21.521  13.457  43.592  0.00  0.00             0
ATOM     23    O   1     1     -23.997  11.883  43.644  0.00  0.00             0
ATOM     24    O   1     1     -21.140  16.259  43.678  0.00  0.00             0
ATOM     25    O   1     1     -23.922  14.973  43.489  0.00  0.00             0
ATOM     26    O   1     1     -21.293  10.631  43.469  0.00  0.00             0
ATOM     27    H   1     1     -22.536   8.132  41.597  0.00  0.00             0
ATOM     28    H   1     1     -20.661  12.487  40.389  0.00  0.00             0
ATOM     29    H   1     1     -23.497   8.505  43.963  0.00  0.00             0
ATOM     30    H   1     1     -20.920  12.738  44.028  0.00  0.00             0
ATOM     31    H   1     1     -24.604  12.590  44.322  0.00  0.00             0
ATOM     32    H   1     1     -21.282   7.258  44.341  0.00  0.00             0
ATOM     33    H   1     1     -21.325   9.828  43.820  0.00  0.00             0
ATOM     34    H   1     1     -24.368  14.147  43.747  0.00  0.00             0
ATOM     35   Al   1     1     -22.704  14.584  49.891  0.00  0.00             0
ATOM     36   Al   1     1     -20.094  19.069  49.614  0.00  0.00             0
ATOM     37   Al   1     1     -20.081  12.939  49.839  0.00  0.00             0
ATOM     38   Al   1     1     -22.629  17.520  49.862  0.00  0.00             0
ATOM     39   Si   1     1     -18.175  13.236  47.088  0.00  0.00             0
ATOM     40   Si   1     1     -20.884  17.619  47.002  0.00  0.00             0
ATOM     41   Si   1     1     -20.730  11.739  47.050  0.00  0.00             0
ATOM     42   Si   1     1     -23.429  16.085  47.101  0.00  0.00             0
ATOM     43    O   1     1     -23.598  13.240  48.671  0.00  0.00             0
ATOM     44    O   1     1     -20.961  17.799  48.670  0.00  0.00             0
ATOM     45    O   1     1     -23.408  16.091  48.657  0.00  0.00             0
ATOM     46    O   1     1     -20.555  11.597  48.635  0.00  0.00             0
ATOM     47    O   1     1     -23.433  14.605  46.673  0.00  0.00             0
ATOM     48    O   1     1     -20.574  10.232  46.632  0.00  0.00             0
ATOM     49    O   1     1     -22.197  12.182  46.837  0.00  0.00             0
ATOM     50    O   1     1     -19.617  16.761  46.621  0.00  0.00             0
ATOM     51    O   1     1     -22.279  16.929  46.584  0.00  0.00             0
ATOM     52    O   1     1     -19.649  12.651  46.582  0.00  0.00             0
ATOM     53    O   1     1     -23.549  18.779  48.685  0.00  0.00             0
ATOM     54    O   1     1     -20.971  14.311  48.928  0.00  0.00             0
ATOM     55    O   1     1     -19.106  11.553  50.841  0.00  0.00             0
ATOM     56    O   1     1     -21.768  16.069  50.831  0.00  0.00             0
ATOM     57    O   1     1     -24.166  14.293  51.073  0.00  0.00             0
ATOM     58    O   1     1     -21.884  18.977  50.693  0.00  0.00             0
ATOM     59    O   1     1     -24.374  17.580  50.879  0.00  0.00             0
ATOM     60    O   1     1     -21.556  12.923  50.997  0.00  0.00             0
ATOM     61    H   1     1     -23.284  10.557  47.976  0.00  0.00             0
ATOM     62    H   1     1     -20.393  14.978  48.778  0.00  0.00             0
ATOM     63    H   1     1     -24.472  11.195  52.027  0.00  0.00             0
ATOM     64    H   1     1     -21.015  16.615  51.203  0.00  0.00             0
ATOM     65    H   1     1     -24.640  14.807  51.861  0.00  0.00             0
ATOM     66    H   1     1     -21.892  11.050  51.298  0.00  0.00             0
ATOM     67    H   1     1     -22.542  12.498  51.243  0.00  0.00             0
ATOM     68    H   1     1     -25.189  17.120  51.096  0.00  0.00             0
ATOM     69   Al   1     1     -22.219  20.870  42.388  0.00  0.00             0
ATOM     70   Al   1     1     -19.703  25.494  42.433  0.00  0.00             0
ATOM     71   Al   1     1     -19.620  19.511  42.429  0.00  0.00             0
ATOM     72   Al   1     1     -22.191  23.813  42.555  0.00  0.00             0
ATOM     73   Si   1     1     -17.885  19.499  39.541  0.00  0.00             0
ATOM     74   Si   1     1     -20.346  24.023  39.776  0.00  0.00             0
ATOM     75   Si   1     1     -20.433  17.955  39.634  0.00  0.00             0
ATOM     76   Si   1     1     -22.943  22.462  39.752  0.00  0.00             0
ATOM     77    O   1     1     -23.153  19.549  41.303  0.00  0.00             0
ATOM     78    O   1     1     -20.543  24.175  41.315  0.00  0.00             0
ATOM     79    O   1     1     -22.710  22.362  41.398  0.00  0.00             0
ATOM     80    O   1     1     -20.410  17.957  41.315  0.00  0.00             0
ATOM     81    O   1     1     -22.881  20.990  39.221  0.00  0.00             0
ATOM     82    O   1     1     -20.581  16.434  39.282  0.00  0.00             0
ATOM     83    O   1     1     -21.787  18.688  39.259  0.00  0.00             0
ATOM     84    O   1     1     -19.156  23.069  39.498  0.00  0.00             0
ATOM     85    O   1     1     -21.674  23.344  39.229  0.00  0.00             0
ATOM     86    O   1     1     -19.240  18.756  39.059  0.00  0.00             0
ATOM     87    O   1     1     -23.169  25.256  41.658  0.00  0.00             0
ATOM     88    O   1     1     -20.643  20.846  41.233  0.00  0.00             0
ATOM     89    O   1     1     -19.047  18.051  43.452  0.00  0.00             0
ATOM     90    O   1     1     -21.402  22.420  43.645  0.00  0.00             0
ATOM     91    O   1     1     -23.807  20.737  43.542  0.00  0.00             0
ATOM     92    O   1     1     -21.289  25.232  43.577  0.00  0.00             0
ATOM     93    O   1     1     -23.911  23.896  43.625  0.00  0.00             0
ATOM     94    O   1     1     -21.253  19.747  43.562  0.00  0.00             0
ATOM     95    H   1     1     -22.930  16.853  40.826  0.00  0.00             0
ATOM     96    H   1     1     -20.425  21.564  40.704  0.00  0.00             0
ATOM     97    H   1     1     -23.477  18.122  44.196  0.00  0.00             0
ATOM     98    H   1     1     -21.097  21.703  44.162  0.00  0.00             0
ATOM     99    H   1     1     -24.363  20.909  44.312  0.00  0.00             0
ATOM    100    H   1     1     -21.542  15.996  44.630  0.00  0.00             0
ATOM    101    H   1     1     -21.326  18.716  43.894  0.00  0.00             0
ATOM    102    H   1     1     -24.394  23.245  44.016  0.00  0.00             0
ATOM    103   Al   1     1     -22.539  23.600  49.781  0.00  0.00             0
ATOM    104   Al   1     1     -19.953  27.935  49.791  0.00  0.00             0
ATOM    105   Al   1     1     -20.062  21.946  49.727  0.00  0.00             0
ATOM    106   Al   1     1     -22.536  26.617  49.919  0.00  0.00             0
ATOM    107   Si   1     1     -18.089  21.976  46.857  0.00  0.00             0
ATOM    108   Si   1     1     -20.851  26.674  47.169  0.00  0.00             0
ATOM    109   Si   1     1     -20.668  20.593  46.901  0.00  0.00             0
ATOM    110   Si   1     1     -23.392  25.115  47.067  0.00  0.00             0
ATOM    111    O   1     1     -23.426  22.114  48.535  0.00  0.00             0
ATOM    112    O   1     1     -21.055  26.787  48.685  0.00  0.00             0
ATOM    113    O   1     1     -23.238  25.027  48.660  0.00  0.00             0
ATOM    114    O   1     1     -20.640  20.501  48.613  0.00  0.00             0
ATOM    115    O   1     1     -23.260  23.727  46.476  0.00  0.00             0
ATOM    116    O   1     1     -20.882  19.124  46.574  0.00  0.00             0
ATOM    117    O   1     1     -21.912  21.470  46.614  0.00  0.00             0
ATOM    118    O   1     1     -19.595  25.682  46.851  0.00  0.00             0
ATOM    119    O   1     1     -22.185  26.053  46.587  0.00  0.00             0
ATOM    120    O   1     1     -19.301  21.156  46.428  0.00  0.00             0
ATOM    121    O   1     1     -23.489  27.995  48.822  0.00  0.00             0
ATOM    122    O   1     1     -20.892  23.493  48.643  0.00  0.00             0
ATOM    123    O   1     1     -19.481  20.435  50.923  0.00  0.00             0
ATOM    124    O   1     1     -21.980  25.158  50.898  0.00  0.00             0
ATOM    125    O   1     1     -24.197  23.270  50.692  0.00  0.00             0
ATOM    126    O   1     1     -21.654  27.982  50.807  0.00  0.00             0
ATOM    127    O   1     1     -24.179  26.668  50.962  0.00  0.00             0
ATOM    128    O   1     1     -21.583  22.232  50.790  0.00  0.00             0
ATOM    129    H   1     1     -23.001  19.445  48.221  0.00  0.00             0
ATOM    130    H   1     1     -20.203  24.196  48.618  0.00  0.00             0
ATOM    131    H   1     1     -23.932  20.012  51.350  0.00  0.00             0
ATOM    132    H   1     1     -21.210  25.367  51.368  0.00  0.00             0
ATOM    133    H   1     1     -24.651  23.488  51.414  0.00  0.00             0
ATOM    134    H   1     1     -22.101  20.114  50.568  0.00  0.00             0
ATOM    135    H   1     1     -21.250  22.065  51.607  0.00  0.00             0
ATOM    136    H   1     1     -24.006  26.350  51.792  0.00  0.00             0
ATOM    137   Al   1     1     -17.091  11.922  42.361  0.00  0.00             0
ATOM    138   Al   1     1     -14.519  16.469  42.435  0.00  0.00             0
ATOM    139   Al   1     1     -14.772  10.334  42.597  0.00  0.00             0
ATOM    140   Al   1     1     -17.113  14.941  42.544  0.00  0.00             0
ATOM    141   Si   1     1     -12.700  10.558  39.800  0.00  0.00             0
ATOM    142   Si   1     1     -15.465  15.094  39.779  0.00  0.00             0
ATOM    143   Si   1     1     -15.311   9.028  39.815  0.00  0.00             0
ATOM    144   Si   1     1     -17.929  13.633  39.619  0.00  0.00             0
ATOM    145    O   1     1     -18.175  10.681  41.220  0.00  0.00             0
ATOM    146    O   1     1     -15.618  15.207  41.342  0.00  0.00             0
ATOM    147    O   1     1     -17.712  13.556  41.240  0.00  0.00             0
ATOM    148    O   1     1     -15.328   8.861  41.419  0.00  0.00             0
ATOM    149    O   1     1     -17.847  12.102  39.161  0.00  0.00             0
ATOM    150    O   1     1     -15.207   7.533  39.265  0.00  0.00             0
ATOM    151    O   1     1     -16.616   9.732  39.484  0.00  0.00             0
ATOM    152    O   1     1     -14.211  14.133  39.445  0.00  0.00             0
ATOM    153    O   1     1     -16.778  14.477  39.206  0.00  0.00             0
ATOM    154    O   1     1     -14.084   9.782  39.407  0.00  0.00             0
ATOM    155    O   1     1     -18.135  16.392  41.467  0.00  0.00             0
ATOM    156    O   1     1     -15.514  11.717  41.422  0.00  0.00             0
ATOM    157    O   1     1     -24.248   9.016  43.566  0.00  0.00             0
ATOM    158    O   1     1     -16.321  13.480  43.558  0.00  0.00             0
ATOM    159    O   1     1     -18.824  11.926  43.392  0.00  0.00             0
ATOM    160    O   1     1     -16.164  16.437  43.601  0.00  0.00             0
ATOM    161    O   1     1     -18.695  14.972  43.592  0.00  0.00             0
ATOM    162    O   1     1     -16.362  10.465  43.575  0.00  0.00             0
ATOM    163    H   1     1     -17.068   7.986  41.288  0.00  0.00             0
ATOM    164    H   1     1     -14.976  12.431  41.166  0.00  0.00             0
ATOM    165    H   1     1     -18.050   9.632  43.866  0.00  0.00             0
ATOM    166    H   1     1     -16.103  13.618  44.508  0.00  0.00             0
ATOM    167    H   1     1     -18.357  12.321  44.188  0.00  0.00             0
ATOM    168    H   1     1     -16.454   7.398  44.725  0.00  0.00             0
ATOM    169    H   1     1     -16.433  10.053  44.491  0.00  0.00             0
ATOM    170    H   1     1     -19.184  14.149  43.435  0.00  0.00             0
ATOM    171   Al   1     1     -17.443  14.572  49.910  0.00  0.00             0
ATOM    172   Al   1     1     -14.820  19.143  49.623  0.00  0.00             0
ATOM    173   Al   1     1     -14.807  13.054  49.950  0.00  0.00             0
ATOM    174   Al   1     1     -17.567  17.628  49.786  0.00  0.00             0
ATOM    175   Si   1     1     -13.130  13.178  47.127  0.00  0.00             0
ATOM    176   Si   1     1     -15.719  17.729  46.867  0.00  0.00             0
ATOM    177   Si   1     1     -15.609  11.590  47.126  0.00  0.00             0
ATOM    178   Si   1     1     -18.198  16.181  46.926  0.00  0.00             0
ATOM    179    O   1     1     -18.399  13.318  48.709  0.00  0.00             0
ATOM    180    O   1     1     -15.934  17.930  48.481  0.00  0.00             0
ATOM    181    O   1     1     -18.105  16.224  48.600  0.00  0.00             0
ATOM    182    O   1     1     -15.452  11.594  48.755  0.00  0.00             0
ATOM    183    O   1     1     -18.022  14.699  46.620  0.00  0.00             0
ATOM    184    O   1     1     -15.618  10.193  46.530  0.00  0.00             0
ATOM    185    O   1     1     -17.006  12.233  46.785  0.00  0.00             0
ATOM    186    O   1     1     -14.481  16.851  46.670  0.00  0.00             0
ATOM    187    O   1     1     -17.019  16.974  46.361  0.00  0.00             0
ATOM    188    O   1     1     -14.442  12.437  46.628  0.00  0.00             0
ATOM    189    O   1     1     -18.386  18.950  48.886  0.00  0.00             0
ATOM    190    O   1     1     -15.847  14.530  48.867  0.00  0.00             0
ATOM    191    O   1     1     -24.553  11.563  51.166  0.00  0.00             0
ATOM    192    O   1     1     -16.957  16.009  50.883  0.00  0.00             0
ATOM    193    O   1     1     -19.166  14.570  50.952  0.00  0.00             0
ATOM    194    O   1     1     -16.664  18.778  51.044  0.00  0.00             0
ATOM    195    O   1     1     -19.374  17.732  50.995  0.00  0.00             0
ATOM    196    O   1     1     -16.467  13.299  51.049  0.00  0.00             0
ATOM    197    H   1     1     -18.241  10.662  48.172  0.00  0.00             0
ATOM    198    H   1     1     -15.233  15.268  48.670  0.00  0.00             0
ATOM    199    H   1     1     -19.091  11.393  51.771  0.00  0.00             0
ATOM    200    H   1     1     -17.259  16.009  51.831  0.00  0.00             0
ATOM    201    H   1     1     -19.628  15.208  51.331  0.00  0.00             0
ATOM    202    H   1     1     -17.472  10.472  50.922  0.00  0.00             0
ATOM    203    H   1     1     -17.102  12.671  51.338  0.00  0.00             0
ATOM    204    H   1     1     -19.441  17.983  51.866  0.00  0.00             0
ATOM    205   Al   1     1     -17.031  20.916  42.492  0.00  0.00             0
ATOM    206   Al   1     1     -14.554  25.293  42.612  0.00  0.00             0
ATOM    207   Al   1     1     -14.431  19.438  42.298  0.00  0.00             0
ATOM    208   Al   1     1     -16.967  23.791  42.619  0.00  0.00             0
ATOM    209   Si   1     1     -12.668  19.459  39.583  0.00  0.00             0
ATOM    210   Si   1     1     -15.225  23.953  39.778  0.00  0.00             0
ATOM    211   Si   1     1     -15.315  17.996  39.611  0.00  0.00             0
ATOM    212   Si   1     1     -17.755  22.419  39.703  0.00  0.00             0
ATOM    213    O   1     1     -18.075  19.515  41.188  0.00  0.00             0
ATOM    214    O   1     1     -15.363  23.982  41.467  0.00  0.00             0
ATOM    215    O   1     1     -17.636  22.387  41.285  0.00  0.00             0
ATOM    216    O   1     1     -15.213  17.940  41.233  0.00  0.00             0
ATOM    217    O   1     1     -17.743  21.011  39.187  0.00  0.00             0
ATOM    218    O   1     1     -15.220  16.526  39.296  0.00  0.00             0
ATOM    219    O   1     1     -16.632  18.762  39.196  0.00  0.00             0
ATOM    220    O   1     1     -13.909  23.137  39.482  0.00  0.00             0
ATOM    221    O   1     1     -16.525  23.259  39.243  0.00  0.00             0
ATOM    222    O   1     1     -14.078  18.729  39.190  0.00  0.00             0
ATOM    223    O   1     1     -17.964  25.312  41.397  0.00  0.00             0
ATOM    224    O   1     1     -15.529  20.802  41.409  0.00  0.00             0
ATOM    225    O   1     1     -24.158  17.729  43.614  0.00  0.00             0
ATOM    226    O   1     1     -16.358  22.392  43.685  0.00  0.00             0
ATOM    227    O   1     1     -18.629  20.657  43.476  0.00  0.00             0
ATOM    228    O   1     1     -16.106  25.042  43.692  0.00  0.00             0
ATOM    229    O   1     1     -18.746  23.836  43.428  0.00  0.00             0
ATOM    230    O   1     1     -16.146  19.485  43.533  0.00  0.00             0
ATOM    231    H   1     1     -17.571  17.189  41.271  0.00  0.00             0
ATOM    232    H   1     1     -15.181  21.620  41.190  0.00  0.00             0
ATOM    233    H   1     1     -18.069  18.253  43.839  0.00  0.00             0
ATOM    234    H   1     1     -16.561  22.433  44.640  0.00  0.00             0
ATOM    235    H   1     1     -19.130  21.316  44.180  0.00  0.00             0
ATOM    236    H   1     1     -16.471  16.290  44.530  0.00  0.00             0
ATOM    237    H   1     1     -15.955  18.692  43.840  0.00  0.00             0
ATOM    238    H   1     1     -19.595  23.331  43.392  0.00  0.00             0
ATOM    239   Al   1     1     -17.370  23.244  49.725  0.00  0.00             0
ATOM    240   Al   1     1     -14.863  27.946  49.870  0.00  0.00             0
ATOM    241   Al   1     1     -14.710  21.890  49.720  0.00  0.00             0
ATOM    242   Al   1     1     -17.452  26.374  49.771  0.00  0.00             0
ATOM    243   Si   1     1     -12.954  22.148  46.922  0.00  0.00             0
ATOM    244   Si   1     1     -15.714  26.557  47.095  0.00  0.00             0
ATOM    245   Si   1     1     -15.444  20.669  46.767  0.00  0.00             0
ATOM    246   Si   1     1     -18.234  25.002  46.980  0.00  0.00             0
ATOM    247    O   1     1     -18.237  21.978  48.599  0.00  0.00             0
ATOM    248    O   1     1     -15.783  26.633  48.600  0.00  0.00             0
ATOM    249    O   1     1     -17.976  25.045  48.646  0.00  0.00             0
ATOM    250    O   1     1     -15.303  20.539  48.514  0.00  0.00             0
ATOM    251    O   1     1     -18.187  23.516  46.588  0.00  0.00             0
ATOM    252    O   1     1     -15.529  19.157  46.425  0.00  0.00             0
ATOM    253    O   1     1     -16.760  21.376  46.425  0.00  0.00             0
ATOM    254    O   1     1     -14.469  25.551  46.647  0.00  0.00             0
ATOM    255    O   1     1     -17.043  25.894  46.420  0.00  0.00             0
ATOM    256    O   1     1     -14.199  21.387  46.336  0.00  0.00             0
ATOM    257    O   1     1     -18.399  27.768  48.694  0.00  0.00             0
ATOM    258    O   1     1     -15.829  23.350  48.530  0.00  0.00             0
ATOM    259    O   1     1     -24.483  20.408  50.732  0.00  0.00             0
ATOM    260    O   1     1     -16.642  24.918  50.838  0.00  0.00             0
ATOM    261    O   1     1     -19.052  23.394  50.707  0.00  0.00             0
ATOM    262    O   1     1     -16.597  27.840  50.787  0.00  0.00             0
ATOM    263    O   1     1     -19.129  26.608  50.933  0.00  0.00             0
ATOM    264    O   1     1     -16.406  22.111  50.951  0.00  0.00             0
ATOM    265    H   1     1     -17.838  19.879  48.495  0.00  0.00             0
ATOM    266    H   1     1     -15.145  23.904  48.077  0.00  0.00             0
ATOM    267    H   1     1     -18.635  20.385  51.295  0.00  0.00             0
ATOM    268    H   1     1     -15.795  25.490  51.065  0.00  0.00             0
ATOM    269    H   1     1     -19.545  24.171  50.730  0.00  0.00             0
ATOM    270    H   1     1     -16.302  19.419  51.648  0.00  0.00             0
ATOM    271    H   1     1     -16.635  21.807  51.839  0.00  0.00             0
ATOM    272    H   1     1     -18.903  26.849  51.852  0.00  0.00             0
ATOM    273    O   1     1      -3.423   4.793  32.641  0.00  0.00             0
ATOM    274    H   1     1      -3.047   4.241  31.982  0.00  0.00             0
ATOM    275    H   1     1       7.232   4.175  33.349  0.00  0.00             0
ATOM    276    O   1     1      12.297 -25.289  14.965  0.00  0.00             0
ATOM    277    H   1     1      12.321 -25.781  15.851  0.00  0.00             0
ATOM    278    H   1     1      21.784 -24.795  14.714  0.00  0.00             0
ATOM    279    O   1     1      33.753   1.879  24.278  0.00  0.00             0
ATOM    280    H   1     1      24.381   2.383  24.036  0.00  0.00             0
ATOM    281    H   1     1      33.764   0.975  24.043  0.00  0.00             0
ATOM    282    O   1     1      25.010   8.586  18.791  0.00  0.00             0
ATOM    283    H   1     1      25.326   9.071  19.488  0.00  0.00             0
ATOM    284    H   1     1      36.167   8.409  18.248  0.00  0.00             0
ATOM    285    O   1     1     -16.194  -3.378  31.440  0.00  0.00             0
ATOM    286    H   1     1     -15.880  -3.584  32.275  0.00  0.00             0
ATOM    287    H   1     1      -6.633  -4.023  31.584  0.00  0.00             0
ATOM    288    O   1     1     -10.578 -24.311  23.745  0.00  0.00             0
ATOM    289    H   1     1      -9.926 -23.981  24.468  0.00  0.00             0
ATOM    290    H   1     1      -0.141 -23.715  23.023  0.00  0.00             0
ATOM    291    O   1     1      -4.459   8.618  23.541  0.00  0.00             0
ATOM    292    H   1     1      -5.382   8.782  23.424  0.00  0.00             0
ATOM    293    H   1     1      -4.471   7.633  23.534  0.00  0.00             0
ATOM    294    O   1     1      -4.769   3.269  37.248  0.00  0.00             0
ATOM    295    H   1     1      -5.580   2.691  37.105  0.00  0.00             0
ATOM    296    H   1     1      -4.063   2.849  36.853  0.00  0.00             0
ATOM    297    O   1     1       3.922   5.165  18.325  0.00  0.00             0
ATOM    298    H   1     1       4.676   5.592  17.875  0.00  0.00             0
ATOM    299    H   1     1       3.702   5.895  18.808  0.00  0.00             0
ATOM    300    O   1     1      25.564  16.533  20.966  0.00  0.00             0
ATOM    301    H   1     1      26.427  16.920  21.261  0.00  0.00             0
ATOM    302    H   1     1      24.884  16.817  21.749  0.00  0.00             0
ATOM    303    O   1     1       6.215  -3.546  20.118  0.00  0.00             0
ATOM    304    H   1     1       5.437  -3.936  19.972  0.00  0.00             0
ATOM    305    H   1     1       5.842  -2.988  20.721  0.00  0.00             0
ATOM    306    O   1     1     -13.985  25.056  31.310  0.00  0.00             0
ATOM    307    H   1     1     -14.431  24.980  30.353  0.00  0.00             0
ATOM    308    H   1     1     -13.968  24.064  31.722  0.00  0.00             0
ATOM    309    O   1     1       1.745 -14.468  20.689  0.00  0.00             0
ATOM    310    H   1     1       2.841 -14.720  20.674  0.00  0.00             0
ATOM    311    H   1     1       1.746 -13.515  21.045  0.00  0.00             0
ATOM    312    O   1     1      40.445  14.739  18.378  0.00  0.00             0
ATOM    313    H   1     1      40.163  13.965  18.664  0.00  0.00             0
ATOM    314    H   1     1      39.696  15.272  17.766  0.00  0.00             0
ATOM    315    O   1     1      21.568   5.284  36.073  0.00  0.00             0
ATOM    316    H   1     1      22.506   5.577  36.260  0.00  0.00             0
ATOM    317    H   1     1      21.185   5.981  35.598  0.00  0.00             0
ATOM    318    O   1     1      28.295  22.139  18.464  0.00  0.00             0
ATOM    319    H   1     1      28.174  21.434  19.047  0.00  0.00             0
ATOM    320    H   1     1      29.115  22.861  18.621  0.00  0.00             0
ATOM    321    O   1     1      29.514  16.590  35.700  0.00  0.00             0
ATOM    322    H   1     1      29.243  16.800  34.719  0.00  0.00             0
ATOM    323    H   1     1      30.243  15.891  35.722  0.00  0.00             0
ATOM    324    O   1     1      29.962  -6.600  14.810  0.00  0.00             0
ATOM    325    H   1     1      29.454  -7.189  14.141  0.00  0.00             0
ATOM    326    H   1     1      29.939  -5.523  14.860  0.00  0.00             0
ATOM    327    O   1     1       2.835  29.441  28.744  0.00  0.00             0
ATOM    328    H   1     1       2.056  29.875  28.076  0.00  0.00             0
ATOM    329    H   1     1      12.855  11.990  29.670  0.00  0.00             0
ATOM    330    O   1     1      -9.796  32.739  35.060  0.00  0.00             0
ATOM    331    H   1     1      -9.774  32.702  34.064  0.00  0.00             0
ATOM    332    H   1     1      -0.037  31.939  35.125  0.00  0.00             0
ATOM    333    O   1     1      12.528  21.786  29.023  0.00  0.00             0
ATOM    334    H   1     1       2.399  22.412  28.220  0.00  0.00             0
ATOM    335    H   1     1      12.096  21.046  28.717  0.00  0.00             0
ATOM    336    O   1     1      -2.084  12.579  19.329  0.00  0.00             0
ATOM    337    H   1     1      -2.961  12.927  19.725  0.00  0.00             0
ATOM    338    H   1     1       7.935  12.134  18.548  0.00  0.00             0
ATOM    339    O   1     1      14.454  35.487  31.557  0.00  0.00             0
ATOM    340    H   1     1       4.609  34.715  31.503  0.00  0.00             0
ATOM    341    H   1     1      13.775  35.755  30.972  0.00  0.00             0
ATOM    342    O   1     1      13.854  21.596  33.866  0.00  0.00             0
ATOM    343    H   1     1      14.428  20.965  33.454  0.00  0.00             0
ATOM    344    H   1     1      24.991  22.090  34.161  0.00  0.00             0
ATOM    345    O   1     1      39.348  -2.929  21.915  0.00  0.00             0
ATOM    346    H   1     1      38.790  -3.149  21.261  0.00  0.00             0
ATOM    347    H   1     1      39.077 -19.893  21.696  0.00  0.00             0
ATOM    348    O   1     1      32.998   8.519  16.926  0.00  0.00             0
ATOM    349    H   1     1      33.374   8.994  17.503  0.00  0.00             0
ATOM    350    H   1     1      33.641   8.264  16.215  0.00  0.00             0
ATOM    351    O   1     1       9.697   3.620  16.229  0.00  0.00             0
ATOM    352    H   1     1      10.510   3.340  16.646  0.00  0.00             0
ATOM    353    H   1     1       9.818   4.472  15.474  0.00  0.00             0
ATOM    354    O   1     1      -2.843  10.326  28.703  0.00  0.00             0
ATOM    355    H   1     1      -2.342  10.801  27.968  0.00  0.00             0
ATOM    356    H   1     1      -2.146   9.636  28.878  0.00  0.00             0
ATOM    357    O   1     1       1.551 -17.709  29.970  0.00  0.00             0
ATOM    358    H   1     1       1.174 -17.637  30.834  0.00  0.00             0
ATOM    359    H   1     1       0.657 -18.150  29.370  0.00  0.00             0
ATOM    360    O   1     1     -17.257   7.144  36.765  0.00  0.00             0
ATOM    361    H   1     1     -16.571   6.684  36.199  0.00  0.00             0
ATOM    362    H   1     1     -16.739   7.047  37.606  0.00  0.00             0
ATOM    363    O   1     1      47.928   5.860  21.213  0.00  0.00             0
ATOM    364    H   1     1      47.791   5.462  20.417  0.00  0.00             0
ATOM    365    H   1     1      48.684 -12.458  21.483  0.00  0.00             0
ATOM    366    O   1     1      15.028  17.712  36.301  0.00  0.00             0
ATOM    367    H   1     1      15.446  18.127  35.551  0.00  0.00             0
ATOM    368    H   1     1      14.431  18.334  36.719  0.00  0.00             0
ATOM    369    O   1     1       5.890   9.753  35.855  0.00  0.00             0
ATOM    370    H   1     1       6.425  10.586  36.073  0.00  0.00             0
ATOM    371    H   1     1       5.892   9.446  34.978  0.00  0.00             0
ATOM    372    O   1     1      18.650 -11.012  24.134  0.00  0.00             0
ATOM    373    H   1     1      18.276  -9.997  24.489  0.00  0.00             0
ATOM    374    H   1     1      18.075 -11.744  24.558  0.00  0.00             0
ATOM    375    O   1     1       2.953  13.390  35.891  0.00  0.00             0
ATOM    376    H   1     1       2.778  12.816  36.681  0.00  0.00             0
ATOM    377    H   1     1       2.231  13.962  35.679  0.00  0.00             0
ATOM    378    O   1     1       7.238 -10.125  36.839  0.00  0.00             0
ATOM    379    H   1     1       6.772 -10.451  37.622  0.00  0.00             0
ATOM    380    H   1     1       6.582  -9.428  36.459  0.00  0.00             0
ATOM    381    O   1     1     -10.394 -15.099  30.863  0.00  0.00             0
ATOM    382    H   1     1      -9.942 -14.857  31.718  0.00  0.00             0
ATOM    383    H   1     1       0.616 -15.375  30.285  0.00  0.00             0
ATOM    384    O   1     1       1.525   9.120  28.321  0.00  0.00             0
ATOM    385    H   1     1       0.803   9.543  27.871  0.00  0.00             0
ATOM    386    H   1     1      12.216   9.820  28.819  0.00  0.00             0
ATOM    387    O   1     1      17.035  15.192  36.078  0.00  0.00             0
ATOM    388    H   1     1       6.059  15.720  36.518  0.00  0.00             0
ATOM    389    H   1     1      17.849  15.699  35.760  0.00  0.00             0
ATOM    390    O   1     1      20.724   5.936  14.923  0.00  0.00             0
ATOM    391    H   1     1      21.647   5.625  14.974  0.00  0.00             0
ATOM    392    H   1     1      30.876   6.574  15.666  0.00  0.00             0
ATOM    393    O   1     1       0.113  10.516  32.016  0.00  0.00             0
ATOM    394    H   1     1       0.191  10.705  33.145  0.00  0.00             0
ATOM    395    H   1     1      10.121   9.670  31.907  0.00  0.00             0
ATOM    396    O   1     1      -3.149  -5.728  36.591  0.00  0.00             0
ATOM    397    H   1     1      -3.176  -5.911  37.537  0.00  0.00             0
ATOM    398    H   1     1       6.965  -4.719  36.731  0.00  0.00             0
ATOM    399    O   1     1      17.991 -24.824  17.073  0.00  0.00             0
ATOM    400    H   1     1      17.285 -24.989  16.379  0.00  0.00             0
ATOM    401    H   1     1      18.778 -24.704  16.351  0.00  0.00             0
ATOM    402    O   1     1      18.733  21.477  34.720  0.00  0.00             0
ATOM    403    H   1     1      18.759  20.881  35.476  0.00  0.00             0
ATOM    404    H   1     1      19.629  21.461  34.554  0.00  0.00             0
ATOM    405    O   1     1       2.143  12.645  31.463  0.00  0.00             0
ATOM    406    H   1     1       1.493  12.010  31.577  0.00  0.00             0
ATOM    407    H   1     1       2.780  11.938  31.604  0.00  0.00             0
ATOM    408    O   1     1      21.692  18.227  34.923  0.00  0.00             0
ATOM    409    H   1     1      22.271  17.598  34.677  0.00  0.00             0
ATOM    410    H   1     1      20.911  17.791  35.429  0.00  0.00             0
ATOM    411    O   1     1       5.413  40.930  35.402  0.00  0.00             0
ATOM    412    H   1     1       6.265  41.507  35.398  0.00  0.00             0
ATOM    413    H   1     1       5.634  40.269  36.146  0.00  0.00             0
ATOM    414    O   1     1      17.427  47.530  31.121  0.00  0.00             0
ATOM    415    H   1     1      17.614  47.212  30.198  0.00  0.00             0
ATOM    416    H   1     1      17.836  46.751  31.508  0.00  0.00             0
ATOM    417    O   1     1      10.733 -16.480  22.278  0.00  0.00             0
ATOM    418    H   1     1      10.410 -16.716  21.393  0.00  0.00             0
ATOM    419    H   1     1      11.417 -15.850  22.188  0.00  0.00             0
ATOM    420    O   1     1      31.270  -0.701  19.927  0.00  0.00             0
ATOM    421    H   1     1      31.963  -0.175  19.575  0.00  0.00             0
ATOM    422    H   1     1      31.072  -1.340  19.191  0.00  0.00             0
ATOM    423    O   1     1      13.843  -3.383  15.826  0.00  0.00             0
ATOM    424    H   1     1      14.133  -4.234  15.542  0.00  0.00             0
ATOM    425    H   1     1      13.299  -3.658  16.636  0.00  0.00             0
ATOM    426    O   1     1      30.820   2.734  25.100  0.00  0.00             0
ATOM    427    H   1     1      30.052   2.092  25.159  0.00  0.00             0
ATOM    428    H   1     1      31.612   2.094  24.832  0.00  0.00             0
ATOM    429    O   1     1       6.951  37.407  28.758  0.00  0.00             0
ATOM    430    H   1     1       7.100  36.601  29.348  0.00  0.00             0
ATOM    431    H   1     1       5.997  37.543  28.765  0.00  0.00             0
ATOM    432    O   1     1      -0.169   5.172  19.057  0.00  0.00             0
ATOM    433    H   1     1      -0.473   4.937  19.930  0.00  0.00             0
ATOM    434    H   1     1       0.312   4.360  18.580  0.00  0.00             0
ATOM    435    O   1     1     -21.979   1.260  17.863  0.00  0.00             0
ATOM    436    H   1     1     -21.982   2.006  17.359  0.00  0.00             0
ATOM    437    H   1     1     -11.022   0.636  17.416  0.00  0.00             0
ATOM    438    O   1     1      51.807  17.571  15.706  0.00  0.00             0
ATOM    439    H   1     1      51.213  17.351  14.925  0.00  0.00             0
ATOM    440    H   1     1      62.412  16.765  15.930  0.00  0.00             0
ATOM    441    O   1     1      31.762  10.132  34.720  0.00  0.00             0
ATOM    442    H   1     1      20.800   9.557  35.072  0.00  0.00             0
ATOM    443    H   1     1      32.463  10.224  35.415  0.00  0.00             0
ATOM    444    O   1     1      17.512 -34.037  19.915  0.00  0.00             0
ATOM    445    H   1     1      18.141 -34.333  19.344  0.00  0.00             0
ATOM    446    H   1     1      28.323 -33.453  20.425  0.00  0.00             0
ATOM    447    O   1     1      17.901  -0.848  30.165  0.00  0.00             0
ATOM    448    H   1     1       7.666  -0.999  30.965  0.00  0.00             0
ATOM    449    H   1     1      17.767  -1.781  29.619  0.00  0.00             0
ATOM    450    O   1     1      21.844   9.446  22.367  0.00  0.00             0
ATOM    451    H   1     1      22.219   9.042  23.172  0.00  0.00             0
ATOM    452    H   1     1      31.497  10.027  22.996  0.00  0.00             0
ATOM    453    O   1     1      19.512   5.201  21.642  0.00  0.00             0
ATOM    454    H   1     1      19.244   4.357  21.855  0.00  0.00             0
ATOM    455    H   1     1      19.451   5.872  22.418  0.00  0.00             0
ATOM    456    O   1     1      -3.086   4.667  25.324  0.00  0.00             0
ATOM    457    H   1     1      -3.450   4.702  26.372  0.00  0.00             0
ATOM    458    H   1     1      -3.869   4.952  25.017  0.00  0.00             0
ATOM    459    O   1     1      28.294 -15.813  26.010  0.00  0.00             0
ATOM    460    H   1     1      28.123 -14.870  25.921  0.00  0.00             0
ATOM    461    H   1     1      28.265 -15.966  27.021  0.00  0.00             0
ATOM    462    O   1     1     -11.184   7.588  35.063  0.00  0.00             0
ATOM    463    H   1     1     -11.529   6.969  34.461  0.00  0.00             0
ATOM    464    H   1     1     -11.855   7.526  35.748  0.00  0.00             0
ATOM    465    O   1     1      -8.640  -5.071  25.193  0.00  0.00             0
ATOM    466    H   1     1      -8.386  -4.223  24.584  0.00  0.00             0
ATOM    467    H   1     1      -8.886  -4.860  26.181  0.00  0.00             0
ATOM    468    O   1     1     -18.370   5.620  26.770  0.00  0.00             0
ATOM    469    H   1     1     -17.887   6.373  26.863  0.00  0.00             0
ATOM    470    H   1     1     -18.751   5.549  25.790  0.00  0.00             0
ATOM    471    O   1     1      17.704 -18.268  21.652  0.00  0.00             0
ATOM    472    H   1     1      17.759 -17.623  20.876  0.00  0.00             0
ATOM    473    H   1     1      17.751 -18.050  22.580  0.00  0.00             0
ATOM    474    O   1     1      26.114  -1.817  24.658  0.00  0.00             0
ATOM    475    H   1     1      25.543  -1.146  25.110  0.00  0.00             0
ATOM    476    H   1     1      25.889  -2.626  24.835  0.00  0.00             0
ATOM    477    O   1     1      23.051 -11.084  20.032  0.00  0.00             0
ATOM    478    H   1     1      23.758 -10.351  19.837  0.00  0.00             0
ATOM    479    H   1     1      22.113 -10.779  19.978  0.00  0.00             0
ATOM    480    O   1     1      -7.590   2.288  36.319  0.00  0.00             0
ATOM    481    H   1     1      -6.993   2.847  35.867  0.00  0.00             0
ATOM    482    H   1     1      -7.988   1.927  35.626  0.00  0.00             0
ATOM    483    O   1     1      15.491  10.490  21.032  0.00  0.00             0
ATOM    484    H   1     1      15.076  10.728  21.951  0.00  0.00             0
ATOM    485    H   1     1      16.456  10.432  21.283  0.00  0.00             0
ATOM    486    O   1     1      -6.593   8.092  27.300  0.00  0.00             0
ATOM    487    H   1     1      -5.880   8.754  27.388  0.00  0.00             0
ATOM    488    H   1     1      -7.292   8.274  27.913  0.00  0.00             0
ATOM    489    O   1     1       1.544  10.670  19.149  0.00  0.00             0
ATOM    490    H   1     1       2.013  10.352  19.912  0.00  0.00             0
ATOM    491    H   1     1      11.068  -7.826  19.278  0.00  0.00             0
ATOM    492    O   1     1      12.289 -45.560  24.632  0.00  0.00             0
ATOM    493    H   1     1      11.582 -45.285  25.211  0.00  0.00             0
ATOM    494    H   1     1      23.451 -45.768  25.146  0.00  0.00             0
ATOM    495    O   1     1     -30.986   0.536  32.394  0.00  0.00             0
ATOM    496    H   1     1     -41.950   1.174  32.267  0.00  0.00             0
ATOM    497    H   1     1     -30.890   0.774  33.411  0.00  0.00             0
ATOM    498    O   1     1       4.727 -11.389  29.173  0.00  0.00             0
ATOM    499    H   1     1       4.238 -11.654  29.895  0.00  0.00             0
ATOM    500    H   1     1      14.566 -10.737  28.794  0.00  0.00             0
ATOM    501    O   1     1       4.402  21.510  26.075  0.00  0.00             0
ATOM    502    H   1     1       3.840  22.226  26.053  0.00  0.00             0
ATOM    503    H   1     1      14.267  20.978  25.445  0.00  0.00             0
ATOM    504    O   1     1     -16.503   1.628  28.000  0.00  0.00             0
ATOM    505    H   1     1     -17.515   1.684  28.084  0.00  0.00             0
ATOM    506    H   1     1      -6.194   2.237  27.283  0.00  0.00             0
ATOM    507    O   1     1      25.716  10.703  27.254  0.00  0.00             0
ATOM    508    H   1     1      25.197  11.198  27.842  0.00  0.00             0
ATOM    509    H   1     1      26.535  -7.359  27.881  0.00  0.00             0
ATOM    510    O   1     1       5.475 -22.793  25.697  0.00  0.00             0
ATOM    511    H   1     1       6.197 -22.923  25.123  0.00  0.00             0
ATOM    512    H   1     1       5.398 -23.719  26.156  0.00  0.00             0
ATOM    513    O   1     1     -21.544  30.434  35.024  0.00  0.00             0
ATOM    514    H   1     1     -22.279  30.167  35.552  0.00  0.00             0
ATOM    515    H   1     1     -21.061  29.735  34.741  0.00  0.00             0
ATOM    516    O   1     1      18.514 -15.263  22.397  0.00  0.00             0
ATOM    517    H   1     1      18.816 -16.073  22.798  0.00  0.00             0
ATOM    518    H   1     1      17.585 -15.175  22.765  0.00  0.00             0
ATOM    519    O   1     1      49.698  31.441  24.276  0.00  0.00             0
ATOM    520    H   1     1      50.202  30.692  24.324  0.00  0.00             0
ATOM    521    H   1     1      49.677  31.879  23.304  0.00  0.00             0
ATOM    522    O   1     1      33.918  17.289  22.660  0.00  0.00             0
ATOM    523    H   1     1      33.501  16.619  23.083  0.00  0.00             0
ATOM    524    H   1     1      33.252  17.570  21.835  0.00  0.00             0
ATOM    525    O   1     1      66.150  30.174  14.289  0.00  0.00             0
ATOM    526    H   1     1      65.554  29.407  14.506  0.00  0.00             0
ATOM    527    H   1     1      66.942  11.929  14.200  0.00  0.00             0
ATOM    528    O   1     1      34.485  17.059  26.163  0.00  0.00             0
ATOM    529    H   1     1      33.624  16.610  26.510  0.00  0.00             0
ATOM    530    H   1     1      34.577  17.881  26.665  0.00  0.00             0
ATOM    531    O   1     1      22.878  -2.304  28.971  0.00  0.00             0
ATOM    532    H   1     1      23.055  -1.477  29.377  0.00  0.00             0
ATOM    533    H   1     1      23.828  -2.641  28.743  0.00  0.00             0
ATOM    534    O   1     1      14.375   7.710  15.092  0.00  0.00             0
ATOM    535    H   1     1      13.878   7.140  14.466  0.00  0.00             0
ATOM    536    H   1     1      15.214   7.094  15.295  0.00  0.00             0
ATOM    537    O   1     1      20.383  -9.231  26.217  0.00  0.00             0
ATOM    538    H   1     1      20.419 -10.167  26.755  0.00  0.00             0
ATOM    539    H   1     1      19.539  -8.972  25.665  0.00  0.00             0
ATOM    540    O   1     1      -2.801 -27.307  18.067  0.00  0.00             0
ATOM    541    H   1     1      -1.747 -27.619  18.090  0.00  0.00             0
ATOM    542    H   1     1      -2.632 -26.432  17.604  0.00  0.00             0
ATOM    543    O   1     1       0.807  13.461  27.667  0.00  0.00             0
ATOM    544    H   1     1       1.264  13.801  28.430  0.00  0.00             0
ATOM    545    H   1     1      10.047  13.689  27.749  0.00  0.00             0
ATOM    546    O   1     1      28.654  -1.025  32.976  0.00  0.00             0
ATOM    547    H   1     1      28.615  -1.982  32.677  0.00  0.00             0
ATOM    548    H   1     1      39.823  -0.687  32.806  0.00  0.00             0
ATOM    549    O   1     1      -7.569  23.264  15.532  0.00  0.00             0
ATOM    550    H   1     1     -17.715  22.950  16.401  0.00  0.00             0
ATOM    551    H   1     1      -6.830  22.730  14.986  0.00  0.00             0
ATOM    552    O   1     1      22.894  19.440  15.641  0.00  0.00             0
ATOM    553    H   1     1      21.875  19.079  15.540  0.00  0.00             0
ATOM    554    H   1     1      33.193  19.998  16.373  0.00  0.00             0
ATOM    555    O   1     1      42.798  15.329  23.786  0.00  0.00             0
ATOM    556    H   1     1      32.234  14.975  22.765  0.00  0.00             0
ATOM    557    H   1     1      42.058  15.674  24.267  0.00  0.00             0
ATOM    558    O   1     1       7.152   5.213  28.125  0.00  0.00             0
ATOM    559    H   1     1       6.440   5.442  28.550  0.00  0.00             0
ATOM    560    H   1     1      17.939   4.673  28.850  0.00  0.00             0
ATOM    561    O   1     1      -9.525  14.841  32.405  0.00  0.00             0
ATOM    562    H   1     1      -8.868  15.471  32.717  0.00  0.00             0
ATOM    563    H   1     1      -8.972  14.137  32.015  0.00  0.00             0
ATOM    564    O   1     1     -11.300 -17.970  28.306  0.00  0.00             0
ATOM    565    H   1     1     -11.507 -18.410  27.507  0.00  0.00             0
ATOM    566    H   1     1     -11.976 -18.342  28.804  0.00  0.00             0
ATOM    567    O   1     1      10.714  38.055  27.828  0.00  0.00             0
ATOM    568    H   1     1      10.285  37.353  28.283  0.00  0.00             0
ATOM    569    H   1     1      10.150  38.215  26.929  0.00  0.00             0
ATOM    570    O   1     1      24.328  -4.942  20.504  0.00  0.00             0
ATOM    571    H   1     1      24.716  -5.862  20.706  0.00  0.00             0
ATOM    572    H   1     1      24.108  -5.025  19.661  0.00  0.00             0
ATOM    573    O   1     1     -26.305  -6.457  32.330  0.00  0.00             0
ATOM    574    H   1     1     -26.276  -6.023  33.098  0.00  0.00             0
ATOM    575    H   1     1     -25.610  -6.161  31.919  0.00  0.00             0
ATOM    576    O   1     1      -0.834  33.987  25.530  0.00  0.00             0
ATOM    577    H   1     1      -1.363  33.291  25.333  0.00  0.00             0
ATOM    578    H   1     1      -1.302  34.769  25.257  0.00  0.00             0
ATOM    579    O   1     1      -3.454 -14.998  15.975  0.00  0.00             0
ATOM    580    H   1     1      -2.634 -14.601  15.613  0.00  0.00             0
ATOM    581    H   1     1      -3.777 -14.320  16.726  0.00  0.00             0
ATOM    582    O   1     1      10.816  -4.640  21.815  0.00  0.00             0
ATOM    583    H   1     1      11.489  -4.280  20.961  0.00  0.00             0
ATOM    584    H   1     1      10.129  -4.003  21.688  0.00  0.00             0
ATOM    585    O   1     1     -17.419 -17.633  19.193  0.00  0.00             0
ATOM    586    H   1     1     -17.219 -17.940  18.365  0.00  0.00             0
ATOM    587    H   1     1     -16.862 -18.279  19.736  0.00  0.00             0
ATOM    588    O   1     1      29.982  13.927  14.821  0.00  0.00             0
ATOM    589    H   1     1      29.373  14.378  15.379  0.00  0.00             0
ATOM    590    H   1     1      30.857  14.138  14.929  0.00  0.00             0
ATOM    591    O   1     1      42.855   3.484  17.864  0.00  0.00             0
ATOM    592    H   1     1      43.503   3.985  18.067  0.00  0.00             0
ATOM    593    H   1     1      42.852   2.893  18.680  0.00  0.00             0
ATOM    594    O   1     1      39.048  -9.670  14.865  0.00  0.00             0
ATOM    595    H   1     1      39.745 -10.153  14.386  0.00  0.00             0
ATOM    596    H   1     1      39.240  -9.929  15.772  0.00  0.00             0
ATOM    597    O   1     1     -15.430   5.742  23.516  0.00  0.00             0
ATOM    598    H   1     1     -16.188   5.513  23.210  0.00  0.00             0
ATOM    599    H   1     1      -4.316   5.901  22.734  0.00  0.00             0
ATOM    600    O   1     1      37.126   0.214  17.036  0.00  0.00             0
ATOM    601    H   1     1      36.191  -0.070  17.114  0.00  0.00             0
ATOM    602    H   1     1      47.502   1.102  16.819  0.00  0.00             0
ATOM    603    O   1     1      -1.361  -9.525  30.632  0.00  0.00             0
ATOM    604    H   1     1     -11.402  -9.936  29.857  0.00  0.00             0
ATOM    605    H   1     1      -2.201 -10.044  30.934  0.00  0.00             0
ATOM    606    O   1     1      23.860  10.425  36.625  0.00  0.00             0
ATOM    607    H   1     1      24.699  10.754  36.602  0.00  0.00             0
ATOM    608    H   1     1      34.281   9.409  36.536  0.00  0.00             0
ATOM    609    O   1     1      48.546  -2.423  16.880  0.00  0.00             0
ATOM    610    H   1     1      37.570  -2.996  17.326  0.00  0.00             0
ATOM    611    H   1     1      48.269  -1.520  16.989  0.00  0.00             0
ATOM    612    O   1     1     -14.459  27.022  33.245  0.00  0.00             0
ATOM    613    H   1     1     -15.091  27.587  32.716  0.00  0.00             0
ATOM    614    H   1     1      -4.002  26.278  32.580  0.00  0.00             0
ATOM    615    O   1     1     -23.079 -25.530  20.842  0.00  0.00             0
ATOM    616    H   1     1     -23.665 -25.938  20.239  0.00  0.00             0
ATOM    617    H   1     1     -22.911 -24.699  20.326  0.00  0.00             0
ATOM    618    O   1     1      18.262   1.554  36.601  0.00  0.00             0
ATOM    619    H   1     1      19.108   2.077  37.008  0.00  0.00             0
ATOM    620    H   1     1      18.463   0.500  36.730  0.00  0.00             0
ATOM    621    O   1     1      -5.355  13.885  34.084  0.00  0.00             0
ATOM    622    H   1     1      -4.513  14.089  34.378  0.00  0.00             0
ATOM    623    H   1     1      -6.018  13.929  34.649  0.00  0.00             0
ATOM    624    O   1     1      28.408   3.737  30.253  0.00  0.00             0
ATOM    625    H   1     1      29.273   3.643  30.687  0.00  0.00             0
ATOM    626    H   1     1      28.215   2.787  29.746  0.00  0.00             0
ATOM    627    O   1     1      13.013  23.474  22.541  0.00  0.00             0
ATOM    628    H   1     1      12.661  23.973  21.928  0.00  0.00             0
ATOM    629    H   1     1      12.233  23.482  23.069  0.00  0.00             0
ATOM    630    O   1     1      17.034  -3.179  29.714  0.00  0.00             0
ATOM    631    H   1     1      16.396  -3.094  29.009  0.00  0.00             0
ATOM    632    H   1     1      16.461  -3.402  30.516  0.00  0.00             0
ATOM    633    O   1     1     -51.481  20.774  37.184  0.00  0.00             0
ATOM    634    H   1     1     -51.273  21.769  36.866  0.00  0.00             0
ATOM    635    H   1     1     -50.710  20.507  37.629  0.00  0.00             0
ATOM    636    O   1     1      11.962  -4.441  17.814  0.00  0.00             0
ATOM    637    H   1     1      11.989  -5.292  18.223  0.00  0.00             0
ATOM    638    H   1     1      11.159  -4.231  18.039  0.00  0.00             0
ATOM    639    O   1     1      -0.140 -27.372  20.144  0.00  0.00             0
ATOM    640    H   1     1      -0.934 -27.624  20.454  0.00  0.00             0
ATOM    641    H   1     1       0.309 -26.958  20.979  0.00  0.00             0
ATOM    642    O   1     1      -4.779   2.932  23.334  0.00  0.00             0
ATOM    643    H   1     1      -5.151   2.509  22.483  0.00  0.00             0
ATOM    644    H   1     1      -4.777   3.747  23.451  0.00  0.00             0
ATOM    645    O   1     1      -1.959  -4.858  28.123  0.00  0.00             0
ATOM    646    H   1     1      -2.581  -4.798  27.398  0.00  0.00             0
ATOM    647    H   1     1      -2.272  -4.520  28.784  0.00  0.00             0
ATOM    648    O   1     1      31.528 -11.841  32.260  0.00  0.00             0
ATOM    649    H   1     1      32.409 -11.760  31.699  0.00  0.00             0
ATOM    650    H   1     1      30.938 -11.115  31.809  0.00  0.00             0
ATOM    651    O   1     1       7.554  17.820  24.249  0.00  0.00             0
ATOM    652    H   1     1       7.170  18.612  24.771  0.00  0.00             0
ATOM    653    H   1     1      17.177  -0.934  24.415  0.00  0.00             0
ATOM    654    O   1     1      14.614 -14.698  14.712  0.00  0.00             0
ATOM    655    H   1     1      13.893 -15.421  14.893  0.00  0.00             0
ATOM    656    H   1     1      25.739 -15.075  14.889  0.00  0.00             0
ATOM    657    O   1     1      30.308 -11.352  27.875  0.00  0.00             0
ATOM    658    H   1     1      19.579 -12.215  27.913  0.00  0.00             0
ATOM    659    H   1     1      31.203 -11.728  27.687  0.00  0.00             0
ATOM    660    O   1     1       2.939  34.396  33.733  0.00  0.00             0
ATOM    661    H   1     1       3.446  34.857  33.021  0.00  0.00             0
ATOM    662    H   1     1      13.762  34.151  34.450  0.00  0.00             0
ATOM    663    O   1     1      20.414  25.050  17.320  0.00  0.00             0
ATOM    664    H   1     1      10.997  25.425  17.215  0.00  0.00             0
ATOM    665    H   1     1      20.640  24.202  17.864  0.00  0.00             0
ATOM    666    O   1     1      16.393   1.203  33.968  0.00  0.00             0
ATOM    667    H   1     1      16.798   0.572  33.383  0.00  0.00             0
ATOM    668    H   1     1      27.350   1.804  34.459  0.00  0.00             0
ATOM    669    O   1     1       7.779  50.008  32.949  0.00  0.00             0
ATOM    670    H   1     1       8.516  49.563  33.365  0.00  0.00             0
ATOM    671    H   1     1       7.582  31.582  32.264  0.00  0.00             0
ATOM    672    O   1     1      13.423  41.204  31.057  0.00  0.00             0
ATOM    673    H   1     1      13.053  40.592  30.585  0.00  0.00             0
ATOM    674    H   1     1      13.565  40.887  31.892  0.00  0.00             0
ATOM    675    O   1     1       4.510   2.199  20.565  0.00  0.00             0
ATOM    676    H   1     1       5.268   2.157  20.104  0.00  0.00             0
ATOM    677    H   1     1       4.005   1.450  20.214  0.00  0.00             0
ATOM    678    O   1     1       0.623   3.651  33.338  0.00  0.00             0
ATOM    679    H   1     1       1.276   3.471  34.120  0.00  0.00             0
ATOM    680    H   1     1       0.755   4.502  32.929  0.00  0.00             0
ATOM    681    O   1     1     -17.079  -6.717  23.062  0.00  0.00             0
ATOM    682    H   1     1     -18.112  -7.048  22.931  0.00  0.00             0
ATOM    683    H   1     1     -17.373  -5.973  23.683  0.00  0.00             0
ATOM    684    O   1     1      -2.375   9.745  24.873  0.00  0.00             0
ATOM    685    H   1     1      -1.996  10.259  24.142  0.00  0.00             0
ATOM    686    H   1     1      -3.299   9.691  24.668  0.00  0.00             0
ATOM    687    O   1     1      34.747  17.173  16.558  0.00  0.00             0
ATOM    688    H   1     1      34.580  17.848  15.868  0.00  0.00             0
ATOM    689    H   1     1      35.042  -1.417  16.329  0.00  0.00             0
ATOM    690    O   1     1      35.401 -20.862  27.745  0.00  0.00             0
ATOM    691    H   1     1      35.092 -20.131  27.065  0.00  0.00             0
ATOM    692    H   1     1      36.013 -21.607  27.263  0.00  0.00             0
ATOM    693    O   1     1     -35.106 -11.677  17.445  0.00  0.00             0
ATOM    694    H   1     1     -34.596 -12.449  17.546  0.00  0.00             0
ATOM    695    H   1     1     -34.574 -10.887  17.843  0.00  0.00             0
ATOM    696    O   1     1      16.401  10.107  15.339  0.00  0.00             0
ATOM    697    H   1     1      17.128   9.717  15.045  0.00  0.00             0
ATOM    698    H   1     1      15.520   9.568  15.095  0.00  0.00             0
ATOM    699    O   1     1      42.607  15.156  14.504  0.00  0.00             0
ATOM    700    H   1     1      43.120  14.746  15.154  0.00  0.00             0
ATOM    701    H   1     1      43.103  14.856  13.735  0.00  0.00             0
ATOM    702    O   1     1      31.478  23.398  24.478  0.00  0.00             0
ATOM    703    H   1     1      30.788  23.950  24.357  0.00  0.00             0
ATOM    704    H   1     1      31.281  22.478  24.583  0.00  0.00             0
ATOM    705   Al   1     1       8.058   7.234   8.747  0.00  0.00             0
ATOM    706   Al   1     1       5.642   2.979   8.422  0.00  0.00             0
ATOM    707   Al   1     1       5.550   8.842   8.624  0.00  0.00             0
ATOM    708   Al   1     1       8.261   4.387   8.455  0.00  0.00             0
ATOM    709   Si   1     1       3.807   8.616  11.451  0.00  0.00             0
ATOM    710   Si   1     1       6.403   4.205  11.263  0.00  0.00             0
ATOM    711   Si   1     1       6.517  10.040  11.426  0.00  0.00             0
ATOM    712   Si   1     1       8.998   5.671  11.405  0.00  0.00             0
ATOM    713    O   1     1       9.140   8.506   9.802  0.00  0.00             0
ATOM    714    O   1     1       6.534   4.131   9.553  0.00  0.00             0
ATOM    715    O   1     1       8.800   5.740   9.715  0.00  0.00             0
ATOM    716    O   1     1       6.243  10.133   9.861  0.00  0.00             0
ATOM    717    O   1     1       8.961   7.120  11.911  0.00  0.00             0
ATOM    718    O   1     1       6.377  11.529  11.912  0.00  0.00             0
ATOM    719    O   1     1       7.881   9.511  11.753  0.00  0.00             0
ATOM    720    O   1     1       5.170   5.010  11.603  0.00  0.00             0
ATOM    721    O   1     1       7.791   4.912  11.772  0.00  0.00             0
ATOM    722    O   1     1       5.268   9.161  12.007  0.00  0.00             0
ATOM    723    O   1     1       9.101   3.083   9.697  0.00  0.00             0
ATOM    724    O   1     1       6.665   7.360   9.946  0.00  0.00             0
ATOM    725    O   1     1       4.955  10.193   7.534  0.00  0.00             0
ATOM    726    O   1     1       7.568   5.835   7.564  0.00  0.00             0
ATOM    727    O   1     1       9.739   7.431   7.436  0.00  0.00             0
ATOM    728    O   1     1       7.241   2.903   7.577  0.00  0.00             0
ATOM    729    O   1     1       9.951   4.106   7.505  0.00  0.00             0
ATOM    730    O   1     1       7.229   8.661   7.746  0.00  0.00             0
ATOM    731    H   1     1       8.571  11.156  10.175  0.00  0.00             0
ATOM    732    H   1     1       5.955   7.446  10.785  0.00  0.00             0
ATOM    733    H   1     1       9.877  10.292   6.700  0.00  0.00             0
ATOM    734    H   1     1       6.984   5.711   6.845  0.00  0.00             0
ATOM    735    H   1     1       9.370   6.653   6.855  0.00  0.00             0
ATOM    736    H   1     1       7.700  11.508   6.830  0.00  0.00             0
ATOM    737    H   1     1       7.854   9.184   7.388  0.00  0.00             0
ATOM    738    H   1     1      10.392   4.075   6.644  0.00  0.00             0
ATOM    739   Al   1     1      13.725   1.160   1.346  0.00  0.00             0
ATOM    740   Al   1     1      11.103  -3.260   1.367  0.00  0.00             0
ATOM    741   Al   1     1      11.135   2.864   1.320  0.00  0.00             0
ATOM    742   Al   1     1      13.609  -1.620   1.514  0.00  0.00             0
ATOM    743   Si   1     1       9.375   2.726   4.091  0.00  0.00             0
ATOM    744   Si   1     1      11.885  -1.758   4.137  0.00  0.00             0
ATOM    745   Si   1     1      11.885   4.261   4.032  0.00  0.00             0
ATOM    746   Si   1     1      14.352  -0.321   4.115  0.00  0.00             0
ATOM    747    O   1     1      14.667   2.456   2.560  0.00  0.00             0
ATOM    748    O   1     1      12.029  -1.808   2.507  0.00  0.00             0
ATOM    749    O   1     1      14.250  -0.161   2.544  0.00  0.00             0
ATOM    750    O   1     1      11.670   4.369   2.446  0.00  0.00             0
ATOM    751    O   1     1      14.286   1.104   4.696  0.00  0.00             0
ATOM    752    O   1     1      11.859   5.822   4.473  0.00  0.00             0
ATOM    753    O   1     1      13.211   3.574   4.478  0.00  0.00             0
ATOM    754    O   1     1      10.651  -0.949   4.556  0.00  0.00             0
ATOM    755    O   1     1      13.232  -1.170   4.585  0.00  0.00             0
ATOM    756    O   1     1      10.681   3.546   4.652  0.00  0.00             0
ATOM    757    O   1     1      14.554  -2.973   2.379  0.00  0.00             0
ATOM    758    O   1     1      11.951   1.326   2.323  0.00  0.00             0
ATOM    759    O   1     1      10.419   4.299   0.176  0.00  0.00             0
ATOM    760    O   1     1      13.038  -0.271   0.265  0.00  0.00             0
ATOM    761    O   1     1      15.295   1.239   0.334  0.00  0.00             0
ATOM    762    O   1     1      12.683  -3.132   0.223  0.00  0.00             0
ATOM    763    O   1     1      15.405  -1.787   0.185  0.00  0.00             0
ATOM    764    O   1     1      12.679   2.544   0.233  0.00  0.00             0
ATOM    765    H   1     1      14.589   5.626   3.349  0.00  0.00             0
ATOM    766    H   1     1      11.495   0.630   2.638  0.00  0.00             0
ATOM    767    H   1     1      14.438   4.533   0.295  0.00  0.00             0
ATOM    768    H   1     1      12.698   0.128  -0.598  0.00  0.00             0
ATOM    769    H   1     1      15.770   0.332   0.159  0.00  0.00             0
ATOM    770    H   1     1      12.833   6.010  -0.831  0.00  0.00             0
ATOM    771    H   1     1      13.257   3.093  -0.345  0.00  0.00             0
ATOM    772    H   1     1      15.307  -1.886  -0.929  0.00  0.00             0
ATOM    773   Al   1     1       7.934  -1.638   8.761  0.00  0.00             0
ATOM    774   Al   1     1       5.498  -6.037   8.562  0.00  0.00             0
ATOM    775   Al   1     1       5.537  -0.002   8.755  0.00  0.00             0
ATOM    776   Al   1     1       7.950  -4.752   8.690  0.00  0.00             0
ATOM    777   Si   1     1       3.823  -0.227  11.448  0.00  0.00             0
ATOM    778   Si   1     1       6.338  -4.793  11.523  0.00  0.00             0
ATOM    779   Si   1     1       6.314   1.226  11.409  0.00  0.00             0
ATOM    780   Si   1     1       8.798  -3.175  11.384  0.00  0.00             0
ATOM    781    O   1     1       8.926  -0.296   9.768  0.00  0.00             0
ATOM    782    O   1     1       6.461  -4.904   9.820  0.00  0.00             0
ATOM    783    O   1     1       8.619  -3.083   9.873  0.00  0.00             0
ATOM    784    O   1     1       6.250   1.273   9.824  0.00  0.00             0
ATOM    785    O   1     1       8.655  -1.711  11.890  0.00  0.00             0
ATOM    786    O   1     1       6.389   2.764  11.782  0.00  0.00             0
ATOM    787    O   1     1       7.693   0.588  11.779  0.00  0.00             0
ATOM    788    O   1     1       5.041  -3.940  11.788  0.00  0.00             0
ATOM    789    O   1     1       7.658  -4.094  11.935  0.00  0.00             0
ATOM    790    O   1     1       5.109   0.474  11.943  0.00  0.00             0
ATOM    791    O   1     1       9.005  -6.119   9.735  0.00  0.00             0
ATOM    792    O   1     1       6.347  -1.613   9.869  0.00  0.00             0
ATOM    793    O   1     1       4.837   1.407   7.693  0.00  0.00             0
ATOM    794    O   1     1       7.248  -3.195   7.559  0.00  0.00             0
ATOM    795    O   1     1       9.643  -1.592   7.638  0.00  0.00             0
ATOM    796    O   1     1       7.077  -6.124   7.559  0.00  0.00             0
ATOM    797    O   1     1       9.613  -4.892   7.635  0.00  0.00             0
ATOM    798    O   1     1       7.148  -0.382   7.661  0.00  0.00             0
ATOM    799    H   1     1       8.505   2.307  10.076  0.00  0.00             0
ATOM    800    H   1     1       5.830  -2.463  10.024  0.00  0.00             0
ATOM    801    H   1     1       9.990   1.316   6.504  0.00  0.00             0
ATOM    802    H   1     1       7.563  -3.146   6.713  0.00  0.00             0
ATOM    803    H   1     1      10.024  -2.424   7.292  0.00  0.00             0
ATOM    804    H   1     1       7.804   1.909   7.399  0.00  0.00             0
ATOM    805    H   1     1       7.472  -0.344   6.825  0.00  0.00             0
ATOM    806    H   1     1      10.408  -4.715   7.050  0.00  0.00             0
ATOM    807   Al   1     1      13.701  -7.540   1.104  0.00  0.00             0
ATOM    808   Al   1     1      11.122 -12.062   1.090  0.00  0.00             0
ATOM    809   Al   1     1      11.088  -6.222   1.153  0.00  0.00             0
ATOM    810   Al   1     1      13.854 -10.590   1.365  0.00  0.00             0
ATOM    811   Si   1     1       9.275  -6.172   4.068  0.00  0.00             0
ATOM    812   Si   1     1      11.896 -10.654   4.000  0.00  0.00             0
ATOM    813   Si   1     1      11.806  -4.684   4.082  0.00  0.00             0
ATOM    814   Si   1     1      14.461  -9.085   4.086  0.00  0.00             0
ATOM    815    O   1     1      14.533  -6.271   2.443  0.00  0.00             0
ATOM    816    O   1     1      12.068 -10.832   2.339  0.00  0.00             0
ATOM    817    O   1     1      14.407  -9.154   2.426  0.00  0.00             0
ATOM    818    O   1     1      11.652  -4.652   2.507  0.00  0.00             0
ATOM    819    O   1     1      14.518  -7.739   4.548  0.00  0.00             0
ATOM    820    O   1     1      11.760  -3.274   4.617  0.00  0.00             0
ATOM    821    O   1     1      13.114  -5.408   4.365  0.00  0.00             0
ATOM    822    O   1     1      10.653  -9.797   4.280  0.00  0.00             0
ATOM    823    O   1     1      13.225  -9.930   4.467  0.00  0.00             0
ATOM    824    O   1     1      10.468  -5.401   4.550  0.00  0.00             0
ATOM    825    O   1     1      14.650 -11.976   2.524  0.00  0.00             0
ATOM    826    O   1     1      12.126  -7.509   2.072  0.00  0.00             0
ATOM    827    O   1     1      10.382  -4.744   0.210  0.00  0.00             0
ATOM    828    O   1     1      13.208  -9.086   0.212  0.00  0.00             0
ATOM    829    O   1     1      15.335  -7.340   0.193  0.00  0.00             0
ATOM    830    O   1     1      12.627 -11.859   0.092  0.00  0.00             0
ATOM    831    O   1     1      15.347 -10.754   0.244  0.00  0.00             0
ATOM    832    O   1     1      12.817  -6.157  -0.032  0.00  0.00             0
ATOM    833    H   1     1      14.286  -3.866   2.527  0.00  0.00             0
ATOM    834    H   1     1      11.845  -8.097   2.825  0.00  0.00             0
ATOM    835    H   1     1      15.597  -4.856  -0.711  0.00  0.00             0
ATOM    836    H   1     1      12.584  -9.230  -0.564  0.00  0.00             0
ATOM    837    H   1     1      15.624  -8.166  -0.284  0.00  0.00             0
ATOM    838    H   1     1      13.143  -3.836  -0.271  0.00  0.00             0
ATOM    839    H   1     1      12.810  -5.747  -0.980  0.00  0.00             0
ATOM    840    H   1     1      15.928 -10.910  -0.650  0.00  0.00             0
ATOM    841   Al   1     1       3.104   7.200   8.676  0.00  0.00             0
ATOM    842   Al   1     1       0.400   2.938   8.771  0.00  0.00             0
ATOM    843   Al   1     1       0.377   8.676   8.504  0.00  0.00             0
ATOM    844   Al   1     1       2.898   4.308   8.653  0.00  0.00             0
ATOM    845   Si   1     1      -1.144   8.637  11.387  0.00  0.00             0
ATOM    846   Si   1     1       1.252   4.127  11.470  0.00  0.00             0
ATOM    847   Si   1     1       1.247  10.239  11.402  0.00  0.00             0
ATOM    848   Si   1     1       3.751   5.772  11.370  0.00  0.00             0
ATOM    849    O   1     1       4.036   8.528   9.854  0.00  0.00             0
ATOM    850    O   1     1       1.408   3.968   9.832  0.00  0.00             0
ATOM    851    O   1     1       3.560   5.915   9.781  0.00  0.00             0
ATOM    852    O   1     1       1.046  10.305   9.834  0.00  0.00             0
ATOM    853    O   1     1       3.592   7.183  11.911  0.00  0.00             0
ATOM    854    O   1     1       1.271  11.709  11.893  0.00  0.00             0
ATOM    855    O   1     1       2.641   9.466  11.661  0.00  0.00             0
ATOM    856    O   1     1       0.054   5.010  11.735  0.00  0.00             0
ATOM    857    O   1     1       2.590   4.794  11.987  0.00  0.00             0
ATOM    858    O   1     1       0.087   9.235  11.932  0.00  0.00             0
ATOM    859    O   1     1       3.941   3.070   9.608  0.00  0.00             0
ATOM    860    O   1     1       1.349   7.431   9.724  0.00  0.00             0
ATOM    861    O   1     1       9.945  10.148   7.544  0.00  0.00             0
ATOM    862    O   1     1       2.187   5.765   7.639  0.00  0.00             0
ATOM    863    O   1     1       4.579   7.491   7.476  0.00  0.00             0
ATOM    864    O   1     1       2.160   2.817   7.647  0.00  0.00             0
ATOM    865    O   1     1       4.665   4.279   7.456  0.00  0.00             0
ATOM    866    O   1     1       2.075   8.730   7.664  0.00  0.00             0
ATOM    867    H   1     1       3.337  11.078  10.008  0.00  0.00             0
ATOM    868    H   1     1       1.133   6.851  10.347  0.00  0.00             0
ATOM    869    H   1     1       5.475  10.256   6.757  0.00  0.00             0
ATOM    870    H   1     1       1.380   5.946   7.012  0.00  0.00             0
ATOM    871    H   1     1       5.070   7.251   6.682  0.00  0.00             0
ATOM    872    H   1     1       2.113  10.816   7.069  0.00  0.00             0
ATOM    873    H   1     1       2.895   9.326   7.624  0.00  0.00             0
ATOM    874    H   1     1       4.342   4.799   6.742  0.00  0.00             0
ATOM    875   Al   1     1       8.438   1.450   1.129  0.00  0.00             0
ATOM    876   Al   1     1       6.010  -3.077   1.186  0.00  0.00             0
ATOM    877   Al   1     1       5.931   2.718   1.235  0.00  0.00             0
ATOM    878   Al   1     1       8.450  -1.720   1.406  0.00  0.00             0
ATOM    879   Si   1     1       4.108   2.625   4.151  0.00  0.00             0
ATOM    880   Si   1     1       6.795  -1.689   4.160  0.00  0.00             0
ATOM    881   Si   1     1       6.686   4.173   4.266  0.00  0.00             0
ATOM    882   Si   1     1       9.275  -0.211   4.214  0.00  0.00             0
ATOM    883    O   1     1       9.459   2.669   2.559  0.00  0.00             0
ATOM    884    O   1     1       6.888  -1.691   2.438  0.00  0.00             0
ATOM    885    O   1     1       9.167  -0.340   2.588  0.00  0.00             0
ATOM    886    O   1     1       6.551   4.324   2.492  0.00  0.00             0
ATOM    887    O   1     1       9.294   1.262   4.673  0.00  0.00             0
ATOM    888    O   1     1       6.726   5.680   4.701  0.00  0.00             0
ATOM    889    O   1     1       8.094   3.505   4.400  0.00  0.00             0
ATOM    890    O   1     1       5.508  -0.936   4.383  0.00  0.00             0
ATOM    891    O   1     1       8.022  -0.995   4.760  0.00  0.00             0
ATOM    892    O   1     1       5.491   3.286   4.618  0.00  0.00             0
ATOM    893    O   1     1       9.212  -3.162   2.366  0.00  0.00             0
ATOM    894    O   1     1       6.947   1.489   2.332  0.00  0.00             0
ATOM    895    O   1     1      15.338   4.294   0.373  0.00  0.00             0
ATOM    896    O   1     1       7.833  -0.188   0.223  0.00  0.00             0
ATOM    897    O   1     1       9.964   1.532   0.238  0.00  0.00             0
ATOM    898    O   1     1       7.549  -2.987   0.108  0.00  0.00             0
ATOM    899    O   1     1      10.143  -1.899   0.264  0.00  0.00             0
ATOM    900    O   1     1       7.334   2.607   0.010  0.00  0.00             0
ATOM    901    H   1     1       9.271   5.052   3.102  0.00  0.00             0
ATOM    902    H   1     1       6.600   0.655   2.904  0.00  0.00             0
ATOM    903    H   1     1       9.808   3.997  -0.570  0.00  0.00             0
ATOM    904    H   1     1       7.519  -0.462  -0.562  0.00  0.00             0
ATOM    905    H   1     1      10.378   1.091  -0.592  0.00  0.00             0
ATOM    906    H   1     1       8.098   5.182   0.158  0.00  0.00             0
ATOM    907    H   1     1       7.147   3.015  -0.792  0.00  0.00             0
ATOM    908    H   1     1      10.730  -1.073   0.269  0.00  0.00             0
ATOM    909   Al   1     1       3.033  -1.583   8.634  0.00  0.00             0
ATOM    910   Al   1     1       0.196  -6.302   8.541  0.00  0.00             0
ATOM    911   Al   1     1       0.384  -0.166   8.643  0.00  0.00             0
ATOM    912   Al   1     1       2.774  -4.709   8.529  0.00  0.00             0
ATOM    913   Si   1     1      -1.454  -0.255  11.439  0.00  0.00             0
ATOM    914   Si   1     1       1.182  -4.710  11.409  0.00  0.00             0
ATOM    915   Si   1     1       1.169   1.177  11.554  0.00  0.00             0
ATOM    916   Si   1     1       3.812  -3.107  11.451  0.00  0.00             0
ATOM    917    O   1     1       3.985  -0.395   9.823  0.00  0.00             0
ATOM    918    O   1     1       1.435  -4.840   9.842  0.00  0.00             0
ATOM    919    O   1     1       3.678  -3.007   9.794  0.00  0.00             0
ATOM    920    O   1     1       0.971   1.288   9.786  0.00  0.00             0
ATOM    921    O   1     1       3.788  -1.681  11.991  0.00  0.00             0
ATOM    922    O   1     1       1.143   2.671  11.982  0.00  0.00             0
ATOM    923    O   1     1       2.544   0.528  11.722  0.00  0.00             0
ATOM    924    O   1     1      -0.100  -3.831  11.647  0.00  0.00             0
ATOM    925    O   1     1       2.458  -3.951  11.928  0.00  0.00             0
ATOM    926    O   1     1      -0.064   0.278  11.998  0.00  0.00             0
ATOM    927    O   1     1       3.786  -6.145   9.564  0.00  0.00             0
ATOM    928    O   1     1       1.321  -1.560   9.614  0.00  0.00             0
ATOM    929    O   1     1       9.990   1.073   7.470  0.00  0.00             0
ATOM    930    O   1     1       2.141  -3.238   7.641  0.00  0.00             0
ATOM    931    O   1     1       4.569  -1.578   7.449  0.00  0.00             0
ATOM    932    O   1     1       1.674  -6.053   7.487  0.00  0.00             0
ATOM    933    O   1     1       4.490  -4.699   7.531  0.00  0.00             0
ATOM    934    O   1     1       2.069  -0.200   7.513  0.00  0.00             0
ATOM    935    H   1     1       3.514   2.299  10.050  0.00  0.00             0
ATOM    936    H   1     1       1.228  -2.351  10.189  0.00  0.00             0
ATOM    937    H   1     1       4.541   1.220   6.856  0.00  0.00             0
ATOM    938    H   1     1       2.111  -2.984   6.636  0.00  0.00             0
ATOM    939    H   1     1       5.513  -2.028   6.954  0.00  0.00             0
ATOM    940    H   1     1       2.577   1.980   7.791  0.00  0.00             0
ATOM    941    H   1     1       2.327   0.269   6.678  0.00  0.00             0
ATOM    942    H   1     1       4.949  -3.704   7.603  0.00  0.00             0
ATOM    943   Al   1     1       8.475  -7.596   1.179  0.00  0.00             0
ATOM    944   Al   1     1       5.923 -12.187   1.516  0.00  0.00             0
ATOM    945   Al   1     1       5.939  -6.026   1.306  0.00  0.00             0
ATOM    946   Al   1     1       8.531 -10.688   1.254  0.00  0.00             0
ATOM    947   Si   1     1       4.116  -6.168   4.046  0.00  0.00             0
ATOM    948   Si   1     1       6.792 -10.779   4.224  0.00  0.00             0
ATOM    949   Si   1     1       6.557  -4.619   4.010  0.00  0.00             0
ATOM    950   Si   1     1       9.287  -9.159   3.964  0.00  0.00             0
ATOM    951    O   1     1       9.440  -6.338   2.364  0.00  0.00             0
ATOM    952    O   1     1       6.923 -10.842   2.570  0.00  0.00             0
ATOM    953    O   1     1       9.064  -8.994   2.439  0.00  0.00             0
ATOM    954    O   1     1       6.530  -4.520   2.411  0.00  0.00             0
ATOM    955    O   1     1       9.245  -7.634   4.507  0.00  0.00             0
ATOM    956    O   1     1       6.673  -3.153   4.568  0.00  0.00             0
ATOM    957    O   1     1       7.938  -5.360   4.304  0.00  0.00             0
ATOM    958    O   1     1       5.460 -10.005   4.510  0.00  0.00             0
ATOM    959    O   1     1       8.058  -9.939   4.532  0.00  0.00             0
ATOM    960    O   1     1       5.365  -5.392   4.480  0.00  0.00             0
ATOM    961    O   1     1       9.419 -12.092   2.400  0.00  0.00             0
ATOM    962    O   1     1       6.814  -7.551   2.380  0.00  0.00             0
ATOM    963    O   1     1      15.547  -4.595   0.192  0.00  0.00             0
ATOM    964    O   1     1       7.811  -8.992   0.217  0.00  0.00             0
ATOM    965    O   1     1      10.036  -7.337   0.109  0.00  0.00             0
ATOM    966    O   1     1       7.558 -11.983   0.400  0.00  0.00             0
ATOM    967    O   1     1      10.148 -10.640   0.363  0.00  0.00             0
ATOM    968    O   1     1       7.610  -6.102   0.402  0.00  0.00             0
ATOM    969    H   1     1       8.672  -3.837   2.558  0.00  0.00             0
ATOM    970    H   1     1       6.506  -8.433   2.707  0.00  0.00             0
ATOM    971    H   1     1       9.756  -5.118  -0.529  0.00  0.00             0
ATOM    972    H   1     1       7.254  -9.480  -0.370  0.00  0.00             0
ATOM    973    H   1     1       9.974  -7.537  -0.769  0.00  0.00             0
ATOM    974    H   1     1       8.132  -2.742  -0.657  0.00  0.00             0
ATOM    975    H   1     1       7.907  -5.340  -0.108  0.00  0.00             0
ATOM    976    H   1     1      10.697  -9.747   0.655  0.00  0.00             0
END
