# Supplementary material for: Competing Nuclear Quantum Effects and Hydrogen-Bond Jumps in Hydrated Kaolinite
Source: J Phys Chem Lett. 2023 Feb 6;14(6):1542–7. doi: 10.1021/acs.jpclett.2c03896 (PMC9940297; doi:10.1021/acs.jpclett.2c03896)
Supplement: Supplementary file 1 — jz2c03896_si_001.zip [file jz2c03896_si_001.zip › Clay_NQEs_HBond_Jumps_SI/silica-surface/QM/prod-2/init.11.pdb]

TITLE     Step:     2000000  Bead:      11 positions{angstrom}  cell{angstrom}
CRYST1   10.307   17.884   76.812  91.93 105.05  89.80 P 1           1
ATOM      1   Al   1     1     -22.547  11.959  42.591  0.00  0.00             0
ATOM      2   Al   1     1     -19.687  16.512  42.561  0.00  0.00             0
ATOM      3   Al   1     1     -19.841  10.598  42.283  0.00  0.00             0
ATOM      4   Al   1     1     -22.206  14.921  42.474  0.00  0.00             0
ATOM      5   Si   1     1     -17.962  10.615  39.687  0.00  0.00             0
ATOM      6   Si   1     1     -20.566  15.048  39.776  0.00  0.00             0
ATOM      7   Si   1     1     -20.486   9.047  39.753  0.00  0.00             0
ATOM      8   Si   1     1     -23.156  13.484  39.685  0.00  0.00             0
ATOM      9    O   1     1     -23.292  10.666  41.466  0.00  0.00             0
ATOM     10    O   1     1     -20.616  15.142  41.375  0.00  0.00             0
ATOM     11    O   1     1     -22.818  13.337  41.348  0.00  0.00             0
ATOM     12    O   1     1     -20.350   9.000  41.316  0.00  0.00             0
ATOM     13    O   1     1     -23.038  11.955  39.263  0.00  0.00             0
ATOM     14    O   1     1     -20.282   7.608  39.199  0.00  0.00             0
ATOM     15    O   1     1     -21.852   9.709  39.450  0.00  0.00             0
ATOM     16    O   1     1     -19.439  14.099  39.377  0.00  0.00             0
ATOM     17    O   1     1     -21.972  14.261  39.112  0.00  0.00             0
ATOM     18    O   1     1     -19.236   9.897  39.132  0.00  0.00             0
ATOM     19    O   1     1     -23.213  16.086  41.415  0.00  0.00             0
ATOM     20    O   1     1     -20.704  11.843  41.194  0.00  0.00             0
ATOM     21    O   1     1     -18.797   9.180  43.617  0.00  0.00             0
ATOM     22    O   1     1     -21.557  13.447  43.563  0.00  0.00             0
ATOM     23    O   1     1     -24.035  11.977  43.660  0.00  0.00             0
ATOM     24    O   1     1     -21.195  16.258  43.649  0.00  0.00             0
ATOM     25    O   1     1     -23.923  14.951  43.475  0.00  0.00             0
ATOM     26    O   1     1     -21.369  10.672  43.455  0.00  0.00             0
ATOM     27    H   1     1     -22.706   7.976  41.157  0.00  0.00             0
ATOM     28    H   1     1     -20.649  12.333  40.321  0.00  0.00             0
ATOM     29    H   1     1     -23.475   8.693  44.033  0.00  0.00             0
ATOM     30    H   1     1     -20.691  13.053  44.026  0.00  0.00             0
ATOM     31    H   1     1     -24.515  12.407  44.390  0.00  0.00             0
ATOM     32    H   1     1     -21.285   7.286  44.497  0.00  0.00             0
ATOM     33    H   1     1     -21.769   9.933  43.867  0.00  0.00             0
ATOM     34    H   1     1     -24.284  14.324  43.874  0.00  0.00             0
ATOM     35   Al   1     1     -22.589  14.559  49.891  0.00  0.00             0
ATOM     36   Al   1     1     -20.105  19.038  49.671  0.00  0.00             0
ATOM     37   Al   1     1     -20.061  12.981  49.844  0.00  0.00             0
ATOM     38   Al   1     1     -22.627  17.514  49.939  0.00  0.00             0
ATOM     39   Si   1     1     -18.140  13.187  47.049  0.00  0.00             0
ATOM     40   Si   1     1     -20.866  17.614  47.023  0.00  0.00             0
ATOM     41   Si   1     1     -20.732  11.736  47.040  0.00  0.00             0
ATOM     42   Si   1     1     -23.487  16.153  47.031  0.00  0.00             0
ATOM     43    O   1     1     -23.520  13.258  48.740  0.00  0.00             0
ATOM     44    O   1     1     -20.910  17.797  48.642  0.00  0.00             0
ATOM     45    O   1     1     -23.346  16.173  48.738  0.00  0.00             0
ATOM     46    O   1     1     -20.454  11.632  48.653  0.00  0.00             0
ATOM     47    O   1     1     -23.431  14.630  46.615  0.00  0.00             0
ATOM     48    O   1     1     -20.628  10.229  46.631  0.00  0.00             0
ATOM     49    O   1     1     -22.181  12.218  46.808  0.00  0.00             0
ATOM     50    O   1     1     -19.561  16.767  46.654  0.00  0.00             0
ATOM     51    O   1     1     -22.203  16.961  46.602  0.00  0.00             0
ATOM     52    O   1     1     -19.591  12.598  46.509  0.00  0.00             0
ATOM     53    O   1     1     -23.561  18.785  48.692  0.00  0.00             0
ATOM     54    O   1     1     -20.935  14.401  48.875  0.00  0.00             0
ATOM     55    O   1     1     -19.196  11.534  50.854  0.00  0.00             0
ATOM     56    O   1     1     -21.899  16.146  50.947  0.00  0.00             0
ATOM     57    O   1     1     -24.157  14.252  50.957  0.00  0.00             0
ATOM     58    O   1     1     -21.844  18.993  50.746  0.00  0.00             0
ATOM     59    O   1     1     -24.382  17.597  50.891  0.00  0.00             0
ATOM     60    O   1     1     -21.572  12.925  50.971  0.00  0.00             0
ATOM     61    H   1     1     -23.325  10.718  48.194  0.00  0.00             0
ATOM     62    H   1     1     -20.265  15.153  48.947  0.00  0.00             0
ATOM     63    H   1     1     -24.568  11.471  51.997  0.00  0.00             0
ATOM     64    H   1     1     -21.016  16.634  51.041  0.00  0.00             0
ATOM     65    H   1     1     -24.569  14.550  51.905  0.00  0.00             0
ATOM     66    H   1     1     -21.900  10.934  51.192  0.00  0.00             0
ATOM     67    H   1     1     -22.414  12.652  51.165  0.00  0.00             0
ATOM     68    H   1     1     -25.067  16.899  51.015  0.00  0.00             0
ATOM     69   Al   1     1     -22.250  20.848  42.379  0.00  0.00             0
ATOM     70   Al   1     1     -19.699  25.497  42.487  0.00  0.00             0
ATOM     71   Al   1     1     -19.610  19.460  42.376  0.00  0.00             0
ATOM     72   Al   1     1     -22.192  23.801  42.592  0.00  0.00             0
ATOM     73   Si   1     1     -17.907  19.456  39.500  0.00  0.00             0
ATOM     74   Si   1     1     -20.333  24.024  39.724  0.00  0.00             0
ATOM     75   Si   1     1     -20.479  17.947  39.606  0.00  0.00             0
ATOM     76   Si   1     1     -22.938  22.460  39.752  0.00  0.00             0
ATOM     77    O   1     1     -23.209  19.565  41.324  0.00  0.00             0
ATOM     78    O   1     1     -20.588  24.134  41.350  0.00  0.00             0
ATOM     79    O   1     1     -22.657  22.407  41.321  0.00  0.00             0
ATOM     80    O   1     1     -20.354  17.916  41.302  0.00  0.00             0
ATOM     81    O   1     1     -22.897  21.019  39.247  0.00  0.00             0
ATOM     82    O   1     1     -20.679  16.417  39.211  0.00  0.00             0
ATOM     83    O   1     1     -21.785  18.633  39.272  0.00  0.00             0
ATOM     84    O   1     1     -19.160  23.103  39.485  0.00  0.00             0
ATOM     85    O   1     1     -21.690  23.269  39.227  0.00  0.00             0
ATOM     86    O   1     1     -19.254  18.752  39.047  0.00  0.00             0
ATOM     87    O   1     1     -23.224  25.272  41.609  0.00  0.00             0
ATOM     88    O   1     1     -20.616  20.784  41.211  0.00  0.00             0
ATOM     89    O   1     1     -19.046  18.073  43.494  0.00  0.00             0
ATOM     90    O   1     1     -21.345  22.414  43.611  0.00  0.00             0
ATOM     91    O   1     1     -23.865  20.679  43.597  0.00  0.00             0
ATOM     92    O   1     1     -21.266  25.235  43.538  0.00  0.00             0
ATOM     93    O   1     1     -23.835  23.886  43.698  0.00  0.00             0
ATOM     94    O   1     1     -21.318  19.656  43.488  0.00  0.00             0
ATOM     95    H   1     1     -22.644  16.671  40.836  0.00  0.00             0
ATOM     96    H   1     1     -20.284  21.647  40.780  0.00  0.00             0
ATOM     97    H   1     1     -23.391  18.407  43.906  0.00  0.00             0
ATOM     98    H   1     1     -21.149  21.805  44.286  0.00  0.00             0
ATOM     99    H   1     1     -24.010  21.158  44.486  0.00  0.00             0
ATOM    100    H   1     1     -21.482  16.254  44.565  0.00  0.00             0
ATOM    101    H   1     1     -21.185  18.905  44.234  0.00  0.00             0
ATOM    102    H   1     1     -24.015  23.011  44.002  0.00  0.00             0
ATOM    103   Al   1     1     -22.528  23.577  49.799  0.00  0.00             0
ATOM    104   Al   1     1     -19.982  27.940  49.807  0.00  0.00             0
ATOM    105   Al   1     1     -20.041  21.938  49.762  0.00  0.00             0
ATOM    106   Al   1     1     -22.557  26.632  49.905  0.00  0.00             0
ATOM    107   Si   1     1     -18.125  21.951  46.809  0.00  0.00             0
ATOM    108   Si   1     1     -20.884  26.633  47.127  0.00  0.00             0
ATOM    109   Si   1     1     -20.731  20.553  46.947  0.00  0.00             0
ATOM    110   Si   1     1     -23.353  25.081  47.066  0.00  0.00             0
ATOM    111    O   1     1     -23.448  22.132  48.503  0.00  0.00             0
ATOM    112    O   1     1     -21.093  26.716  48.679  0.00  0.00             0
ATOM    113    O   1     1     -23.227  25.044  48.688  0.00  0.00             0
ATOM    114    O   1     1     -20.613  20.480  48.659  0.00  0.00             0
ATOM    115    O   1     1     -23.292  23.723  46.575  0.00  0.00             0
ATOM    116    O   1     1     -20.892  19.078  46.513  0.00  0.00             0
ATOM    117    O   1     1     -21.879  21.433  46.640  0.00  0.00             0
ATOM    118    O   1     1     -19.704  25.672  46.882  0.00  0.00             0
ATOM    119    O   1     1     -22.244  26.085  46.557  0.00  0.00             0
ATOM    120    O   1     1     -19.343  21.181  46.448  0.00  0.00             0
ATOM    121    O   1     1     -23.503  27.983  48.791  0.00  0.00             0
ATOM    122    O   1     1     -20.862  23.485  48.657  0.00  0.00             0
ATOM    123    O   1     1     -19.478  20.432  50.976  0.00  0.00             0
ATOM    124    O   1     1     -21.856  25.158  50.861  0.00  0.00             0
ATOM    125    O   1     1     -24.151  23.362  50.746  0.00  0.00             0
ATOM    126    O   1     1     -21.697  27.955  50.820  0.00  0.00             0
ATOM    127    O   1     1     -24.299  26.636  50.977  0.00  0.00             0
ATOM    128    O   1     1     -21.512  22.314  50.734  0.00  0.00             0
ATOM    129    H   1     1     -23.235  19.464  47.997  0.00  0.00             0
ATOM    130    H   1     1     -20.548  24.457  48.748  0.00  0.00             0
ATOM    131    H   1     1     -23.999  19.796  51.232  0.00  0.00             0
ATOM    132    H   1     1     -21.273  25.278  51.503  0.00  0.00             0
ATOM    133    H   1     1     -24.599  23.204  51.479  0.00  0.00             0
ATOM    134    H   1     1     -21.997  20.016  50.624  0.00  0.00             0
ATOM    135    H   1     1     -21.191  22.084  51.655  0.00  0.00             0
ATOM    136    H   1     1     -23.910  26.243  51.920  0.00  0.00             0
ATOM    137   Al   1     1     -17.035  11.927  42.309  0.00  0.00             0
ATOM    138   Al   1     1     -14.573  16.460  42.433  0.00  0.00             0
ATOM    139   Al   1     1     -14.765  10.305  42.604  0.00  0.00             0
ATOM    140   Al   1     1     -17.120  14.910  42.523  0.00  0.00             0
ATOM    141   Si   1     1     -12.799  10.534  39.801  0.00  0.00             0
ATOM    142   Si   1     1     -15.462  15.114  39.719  0.00  0.00             0
ATOM    143   Si   1     1     -15.296   8.996  39.775  0.00  0.00             0
ATOM    144   Si   1     1     -17.919  13.637  39.633  0.00  0.00             0
ATOM    145    O   1     1     -18.171  10.760  41.235  0.00  0.00             0
ATOM    146    O   1     1     -15.603  15.246  41.375  0.00  0.00             0
ATOM    147    O   1     1     -17.667  13.620  41.220  0.00  0.00             0
ATOM    148    O   1     1     -15.299   8.828  41.428  0.00  0.00             0
ATOM    149    O   1     1     -17.815  12.086  39.151  0.00  0.00             0
ATOM    150    O   1     1     -15.206   7.494  39.273  0.00  0.00             0
ATOM    151    O   1     1     -16.632   9.702  39.430  0.00  0.00             0
ATOM    152    O   1     1     -14.256  14.153  39.428  0.00  0.00             0
ATOM    153    O   1     1     -16.770  14.522  39.206  0.00  0.00             0
ATOM    154    O   1     1     -14.081   9.785  39.335  0.00  0.00             0
ATOM    155    O   1     1     -18.177  16.425  41.437  0.00  0.00             0
ATOM    156    O   1     1     -15.506  11.694  41.432  0.00  0.00             0
ATOM    157    O   1     1     -24.259   8.962  43.542  0.00  0.00             0
ATOM    158    O   1     1     -16.404  13.569  43.547  0.00  0.00             0
ATOM    159    O   1     1     -18.813  11.923  43.454  0.00  0.00             0
ATOM    160    O   1     1     -16.231  16.453  43.676  0.00  0.00             0
ATOM    161    O   1     1     -18.689  15.009  43.677  0.00  0.00             0
ATOM    162    O   1     1     -16.331  10.495  43.657  0.00  0.00             0
ATOM    163    H   1     1     -17.222   7.926  41.421  0.00  0.00             0
ATOM    164    H   1     1     -14.986  12.287  40.987  0.00  0.00             0
ATOM    165    H   1     1     -17.970   9.644  43.885  0.00  0.00             0
ATOM    166    H   1     1     -16.328  13.494  44.509  0.00  0.00             0
ATOM    167    H   1     1     -18.339  12.237  44.171  0.00  0.00             0
ATOM    168    H   1     1     -16.648   7.506  44.529  0.00  0.00             0
ATOM    169    H   1     1     -16.366  10.110  44.493  0.00  0.00             0
ATOM    170    H   1     1     -19.301  14.274  43.577  0.00  0.00             0
ATOM    171   Al   1     1     -17.474  14.596  49.901  0.00  0.00             0
ATOM    172   Al   1     1     -14.831  19.092  49.636  0.00  0.00             0
ATOM    173   Al   1     1     -14.838  13.028  49.900  0.00  0.00             0
ATOM    174   Al   1     1     -17.596  17.634  49.809  0.00  0.00             0
ATOM    175   Si   1     1     -13.097  13.171  47.125  0.00  0.00             0
ATOM    176   Si   1     1     -15.659  17.759  46.867  0.00  0.00             0
ATOM    177   Si   1     1     -15.629  11.604  47.103  0.00  0.00             0
ATOM    178   Si   1     1     -18.202  16.181  46.950  0.00  0.00             0
ATOM    179    O   1     1     -18.323  13.344  48.703  0.00  0.00             0
ATOM    180    O   1     1     -15.941  17.898  48.551  0.00  0.00             0
ATOM    181    O   1     1     -18.162  16.234  48.580  0.00  0.00             0
ATOM    182    O   1     1     -15.495  11.626  48.814  0.00  0.00             0
ATOM    183    O   1     1     -17.992  14.630  46.633  0.00  0.00             0
ATOM    184    O   1     1     -15.606  10.154  46.520  0.00  0.00             0
ATOM    185    O   1     1     -16.995  12.248  46.845  0.00  0.00             0
ATOM    186    O   1     1     -14.423  16.912  46.731  0.00  0.00             0
ATOM    187    O   1     1     -17.054  17.032  46.412  0.00  0.00             0
ATOM    188    O   1     1     -14.405  12.367  46.644  0.00  0.00             0
ATOM    189    O   1     1     -18.367  19.065  48.908  0.00  0.00             0
ATOM    190    O   1     1     -15.826  14.433  48.758  0.00  0.00             0
ATOM    191    O   1     1     -24.450  11.479  51.140  0.00  0.00             0
ATOM    192    O   1     1     -16.967  16.015  50.859  0.00  0.00             0
ATOM    193    O   1     1     -19.212  14.464  50.963  0.00  0.00             0
ATOM    194    O   1     1     -16.634  18.790  51.047  0.00  0.00             0
ATOM    195    O   1     1     -19.350  17.711  50.972  0.00  0.00             0
ATOM    196    O   1     1     -16.522  13.294  50.974  0.00  0.00             0
ATOM    197    H   1     1     -18.077  10.653  48.322  0.00  0.00             0
ATOM    198    H   1     1     -15.371  15.468  48.801  0.00  0.00             0
ATOM    199    H   1     1     -19.144  11.116  51.782  0.00  0.00             0
ATOM    200    H   1     1     -17.027  16.094  51.801  0.00  0.00             0
ATOM    201    H   1     1     -19.510  15.296  51.457  0.00  0.00             0
ATOM    202    H   1     1     -17.193  10.681  51.036  0.00  0.00             0
ATOM    203    H   1     1     -17.013  12.724  51.602  0.00  0.00             0
ATOM    204    H   1     1     -19.556  18.209  51.812  0.00  0.00             0
ATOM    205   Al   1     1     -17.019  20.853  42.454  0.00  0.00             0
ATOM    206   Al   1     1     -14.579  25.343  42.569  0.00  0.00             0
ATOM    207   Al   1     1     -14.407  19.492  42.257  0.00  0.00             0
ATOM    208   Al   1     1     -16.917  23.841  42.647  0.00  0.00             0
ATOM    209   Si   1     1     -12.713  19.485  39.592  0.00  0.00             0
ATOM    210   Si   1     1     -15.234  23.988  39.781  0.00  0.00             0
ATOM    211   Si   1     1     -15.297  17.989  39.626  0.00  0.00             0
ATOM    212   Si   1     1     -17.790  22.432  39.663  0.00  0.00             0
ATOM    213    O   1     1     -18.023  19.472  41.229  0.00  0.00             0
ATOM    214    O   1     1     -15.293  23.997  41.483  0.00  0.00             0
ATOM    215    O   1     1     -17.584  22.359  41.294  0.00  0.00             0
ATOM    216    O   1     1     -15.244  18.021  41.193  0.00  0.00             0
ATOM    217    O   1     1     -17.775  20.969  39.156  0.00  0.00             0
ATOM    218    O   1     1     -15.208  16.444  39.231  0.00  0.00             0
ATOM    219    O   1     1     -16.619  18.691  39.185  0.00  0.00             0
ATOM    220    O   1     1     -13.922  23.188  39.514  0.00  0.00             0
ATOM    221    O   1     1     -16.535  23.292  39.242  0.00  0.00             0
ATOM    222    O   1     1     -14.043  18.803  39.118  0.00  0.00             0
ATOM    223    O   1     1     -17.959  25.315  41.294  0.00  0.00             0
ATOM    224    O   1     1     -15.512  20.694  41.445  0.00  0.00             0
ATOM    225    O   1     1     -24.157  17.862  43.574  0.00  0.00             0
ATOM    226    O   1     1     -16.397  22.428  43.694  0.00  0.00             0
ATOM    227    O   1     1     -18.627  20.715  43.533  0.00  0.00             0
ATOM    228    O   1     1     -16.128  25.070  43.713  0.00  0.00             0
ATOM    229    O   1     1     -18.804  23.882  43.451  0.00  0.00             0
ATOM    230    O   1     1     -16.123  19.466  43.535  0.00  0.00             0
ATOM    231    H   1     1     -17.681  17.284  41.180  0.00  0.00             0
ATOM    232    H   1     1     -15.285  21.595  40.991  0.00  0.00             0
ATOM    233    H   1     1     -18.187  18.086  43.955  0.00  0.00             0
ATOM    234    H   1     1     -16.409  22.576  44.579  0.00  0.00             0
ATOM    235    H   1     1     -18.922  21.395  44.141  0.00  0.00             0
ATOM    236    H   1     1     -16.249  16.193  44.689  0.00  0.00             0
ATOM    237    H   1     1     -16.157  18.584  43.841  0.00  0.00             0
ATOM    238    H   1     1     -19.618  23.536  43.085  0.00  0.00             0
ATOM    239   Al   1     1     -17.352  23.249  49.812  0.00  0.00             0
ATOM    240   Al   1     1     -14.877  27.947  49.821  0.00  0.00             0
ATOM    241   Al   1     1     -14.744  21.879  49.720  0.00  0.00             0
ATOM    242   Al   1     1     -17.435  26.286  49.784  0.00  0.00             0
ATOM    243   Si   1     1     -12.945  22.139  46.958  0.00  0.00             0
ATOM    244   Si   1     1     -15.673  26.588  47.019  0.00  0.00             0
ATOM    245   Si   1     1     -15.474  20.624  46.784  0.00  0.00             0
ATOM    246   Si   1     1     -18.258  25.078  46.967  0.00  0.00             0
ATOM    247    O   1     1     -18.306  21.991  48.635  0.00  0.00             0
ATOM    248    O   1     1     -15.779  26.604  48.663  0.00  0.00             0
ATOM    249    O   1     1     -18.040  25.059  48.543  0.00  0.00             0
ATOM    250    O   1     1     -15.303  20.510  48.391  0.00  0.00             0
ATOM    251    O   1     1     -18.144  23.531  46.610  0.00  0.00             0
ATOM    252    O   1     1     -15.533  19.182  46.415  0.00  0.00             0
ATOM    253    O   1     1     -16.779  21.295  46.451  0.00  0.00             0
ATOM    254    O   1     1     -14.524  25.596  46.701  0.00  0.00             0
ATOM    255    O   1     1     -17.062  25.948  46.402  0.00  0.00             0
ATOM    256    O   1     1     -14.182  21.416  46.343  0.00  0.00             0
ATOM    257    O   1     1     -18.336  27.705  48.698  0.00  0.00             0
ATOM    258    O   1     1     -15.860  23.357  48.502  0.00  0.00             0
ATOM    259    O   1     1     -24.521  20.465  50.784  0.00  0.00             0
ATOM    260    O   1     1     -16.630  24.963  50.840  0.00  0.00             0
ATOM    261    O   1     1     -19.023  23.453  50.600  0.00  0.00             0
ATOM    262    O   1     1     -16.514  27.859  50.775  0.00  0.00             0
ATOM    263    O   1     1     -19.185  26.626  50.947  0.00  0.00             0
ATOM    264    O   1     1     -16.431  22.146  50.949  0.00  0.00             0
ATOM    265    H   1     1     -17.769  19.905  48.681  0.00  0.00             0
ATOM    266    H   1     1     -15.348  24.168  48.228  0.00  0.00             0
ATOM    267    H   1     1     -18.525  20.264  51.551  0.00  0.00             0
ATOM    268    H   1     1     -15.908  25.477  51.100  0.00  0.00             0
ATOM    269    H   1     1     -19.508  24.248  50.808  0.00  0.00             0
ATOM    270    H   1     1     -16.198  19.400  51.670  0.00  0.00             0
ATOM    271    H   1     1     -16.576  21.772  51.852  0.00  0.00             0
ATOM    272    H   1     1     -18.593  26.716  51.596  0.00  0.00             0
ATOM    273    O   1     1      -3.369   4.718  32.588  0.00  0.00             0
ATOM    274    H   1     1      -3.006   4.026  31.915  0.00  0.00             0
ATOM    275    H   1     1       7.138   4.064  33.224  0.00  0.00             0
ATOM    276    O   1     1      12.310 -25.254  14.973  0.00  0.00             0
ATOM    277    H   1     1      11.951 -25.701  15.893  0.00  0.00             0
ATOM    278    H   1     1      21.848 -24.876  14.570  0.00  0.00             0
ATOM    279    O   1     1      33.751   1.886  24.287  0.00  0.00             0
ATOM    280    H   1     1      24.131   2.315  23.959  0.00  0.00             0
ATOM    281    H   1     1      33.694   1.003  23.715  0.00  0.00             0
ATOM    282    O   1     1      24.956   8.531  18.856  0.00  0.00             0
ATOM    283    H   1     1      25.494   9.160  19.394  0.00  0.00             0
ATOM    284    H   1     1      36.033   8.348  18.222  0.00  0.00             0
ATOM    285    O   1     1     -16.297  -3.385  31.447  0.00  0.00             0
ATOM    286    H   1     1     -15.859  -3.698  32.445  0.00  0.00             0
ATOM    287    H   1     1      -6.949  -4.007  31.363  0.00  0.00             0
ATOM    288    O   1     1     -10.607 -24.272  23.710  0.00  0.00             0
ATOM    289    H   1     1     -10.141 -24.014  24.384  0.00  0.00             0
ATOM    290    H   1     1      -0.161 -23.631  22.948  0.00  0.00             0
ATOM    291    O   1     1      -4.484   8.653  23.502  0.00  0.00             0
ATOM    292    H   1     1      -5.247   9.151  23.290  0.00  0.00             0
ATOM    293    H   1     1      -4.769   7.733  23.366  0.00  0.00             0
ATOM    294    O   1     1      -4.802   3.229  37.276  0.00  0.00             0
ATOM    295    H   1     1      -5.694   2.793  37.019  0.00  0.00             0
ATOM    296    H   1     1      -4.131   2.783  36.721  0.00  0.00             0
ATOM    297    O   1     1       3.899   5.158  18.361  0.00  0.00             0
ATOM    298    H   1     1       4.620   5.592  17.684  0.00  0.00             0
ATOM    299    H   1     1       3.470   5.913  19.026  0.00  0.00             0
ATOM    300    O   1     1      25.556  16.605  20.863  0.00  0.00             0
ATOM    301    H   1     1      26.529  16.805  21.145  0.00  0.00             0
ATOM    302    H   1     1      25.092  16.860  21.710  0.00  0.00             0
ATOM    303    O   1     1       6.170  -3.563  20.176  0.00  0.00             0
ATOM    304    H   1     1       5.439  -4.294  20.094  0.00  0.00             0
ATOM    305    H   1     1       5.718  -2.787  20.525  0.00  0.00             0
ATOM    306    O   1     1     -13.999  25.016  31.234  0.00  0.00             0
ATOM    307    H   1     1     -14.225  24.968  30.208  0.00  0.00             0
ATOM    308    H   1     1     -14.052  24.199  31.600  0.00  0.00             0
ATOM    309    O   1     1       1.746 -14.441  20.632  0.00  0.00             0
ATOM    310    H   1     1       2.605 -14.796  20.354  0.00  0.00             0
ATOM    311    H   1     1       1.900 -13.614  20.899  0.00  0.00             0
ATOM    312    O   1     1      40.496  14.679  18.327  0.00  0.00             0
ATOM    313    H   1     1      39.872  13.995  18.703  0.00  0.00             0
ATOM    314    H   1     1      39.997  15.152  17.629  0.00  0.00             0
ATOM    315    O   1     1      21.632   5.255  36.121  0.00  0.00             0
ATOM    316    H   1     1      22.486   5.748  36.356  0.00  0.00             0
ATOM    317    H   1     1      21.320   6.011  35.509  0.00  0.00             0
ATOM    318    O   1     1      28.267  22.175  18.547  0.00  0.00             0
ATOM    319    H   1     1      28.368  21.370  19.133  0.00  0.00             0
ATOM    320    H   1     1      29.173  22.294  18.453  0.00  0.00             0
ATOM    321    O   1     1      29.488  16.557  35.677  0.00  0.00             0
ATOM    322    H   1     1      29.328  16.677  34.634  0.00  0.00             0
ATOM    323    H   1     1      30.351  16.044  35.597  0.00  0.00             0
ATOM    324    O   1     1      29.935  -6.662  14.870  0.00  0.00             0
ATOM    325    H   1     1      29.852  -7.356  14.299  0.00  0.00             0
ATOM    326    H   1     1      30.042  -5.893  14.477  0.00  0.00             0
ATOM    327    O   1     1       2.809  29.486  28.771  0.00  0.00             0
ATOM    328    H   1     1       2.197  30.042  28.158  0.00  0.00             0
ATOM    329    H   1     1      12.877  12.015  29.671  0.00  0.00             0
ATOM    330    O   1     1      -9.832  32.689  35.043  0.00  0.00             0
ATOM    331    H   1     1      -9.827  32.709  34.089  0.00  0.00             0
ATOM    332    H   1     1      -0.066  31.879  35.215  0.00  0.00             0
ATOM    333    O   1     1      12.487  21.705  29.078  0.00  0.00             0
ATOM    334    H   1     1       2.244  22.332  28.406  0.00  0.00             0
ATOM    335    H   1     1      11.760  21.323  28.625  0.00  0.00             0
ATOM    336    O   1     1      -2.068  12.625  19.380  0.00  0.00             0
ATOM    337    H   1     1      -2.746  13.122  19.588  0.00  0.00             0
ATOM    338    H   1     1       7.960  12.268  18.340  0.00  0.00             0
ATOM    339    O   1     1      14.447  35.513  31.562  0.00  0.00             0
ATOM    340    H   1     1       4.609  34.719  31.659  0.00  0.00             0
ATOM    341    H   1     1      13.831  35.635  30.672  0.00  0.00             0
ATOM    342    O   1     1      13.791  21.590  33.999  0.00  0.00             0
ATOM    343    H   1     1      14.269  20.991  33.383  0.00  0.00             0
ATOM    344    H   1     1      24.899  22.257  34.432  0.00  0.00             0
ATOM    345    O   1     1      39.350  -3.024  21.999  0.00  0.00             0
ATOM    346    H   1     1      38.798  -3.357  21.177  0.00  0.00             0
ATOM    347    H   1     1      39.258 -19.936  21.709  0.00  0.00             0
ATOM    348    O   1     1      33.033   8.447  16.920  0.00  0.00             0
ATOM    349    H   1     1      33.613   8.888  17.589  0.00  0.00             0
ATOM    350    H   1     1      33.623   8.116  16.264  0.00  0.00             0
ATOM    351    O   1     1       9.654   3.589  16.157  0.00  0.00             0
ATOM    352    H   1     1      10.581   3.524  16.461  0.00  0.00             0
ATOM    353    H   1     1       9.724   4.480  15.520  0.00  0.00             0
ATOM    354    O   1     1      -2.887  10.407  28.760  0.00  0.00             0
ATOM    355    H   1     1      -2.271  10.945  28.390  0.00  0.00             0
ATOM    356    H   1     1      -2.367   9.690  28.947  0.00  0.00             0
ATOM    357    O   1     1       1.571 -17.752  30.027  0.00  0.00             0
ATOM    358    H   1     1       1.042 -17.788  30.777  0.00  0.00             0
ATOM    359    H   1     1       1.009 -18.022  29.211  0.00  0.00             0
ATOM    360    O   1     1     -17.315   7.165  36.812  0.00  0.00             0
ATOM    361    H   1     1     -16.749   6.873  36.169  0.00  0.00             0
ATOM    362    H   1     1     -16.989   6.848  37.688  0.00  0.00             0
ATOM    363    O   1     1      47.904   5.859  21.141  0.00  0.00             0
ATOM    364    H   1     1      47.840   5.239  20.376  0.00  0.00             0
ATOM    365    H   1     1      48.705 -12.170  21.355  0.00  0.00             0
ATOM    366    O   1     1      15.108  17.680  36.322  0.00  0.00             0
ATOM    367    H   1     1      15.511  18.158  35.573  0.00  0.00             0
ATOM    368    H   1     1      14.685  18.391  36.627  0.00  0.00             0
ATOM    369    O   1     1       5.872   9.809  35.855  0.00  0.00             0
ATOM    370    H   1     1       6.394  10.670  35.878  0.00  0.00             0
ATOM    371    H   1     1       5.939   9.418  34.918  0.00  0.00             0
ATOM    372    O   1     1      18.568 -10.990  24.051  0.00  0.00             0
ATOM    373    H   1     1      18.075 -10.267  23.944  0.00  0.00             0
ATOM    374    H   1     1      18.133 -11.834  24.585  0.00  0.00             0
ATOM    375    O   1     1       2.944  13.438  35.784  0.00  0.00             0
ATOM    376    H   1     1       3.040  12.696  36.678  0.00  0.00             0
ATOM    377    H   1     1       2.031  13.790  35.597  0.00  0.00             0
ATOM    378    O   1     1       7.247 -10.163  36.865  0.00  0.00             0
ATOM    379    H   1     1       6.538 -10.205  37.585  0.00  0.00             0
ATOM    380    H   1     1       6.827  -9.368  36.434  0.00  0.00             0
ATOM    381    O   1     1     -10.374 -15.027  30.853  0.00  0.00             0
ATOM    382    H   1     1      -9.915 -14.735  31.791  0.00  0.00             0
ATOM    383    H   1     1       0.795 -15.484  30.301  0.00  0.00             0
ATOM    384    O   1     1       1.574   9.049  28.369  0.00  0.00             0
ATOM    385    H   1     1       0.828   9.297  27.682  0.00  0.00             0
ATOM    386    H   1     1      12.244   9.980  28.666  0.00  0.00             0
ATOM    387    O   1     1      17.063  15.156  36.050  0.00  0.00             0
ATOM    388    H   1     1       6.031  15.718  36.406  0.00  0.00             0
ATOM    389    H   1     1      17.911  15.762  36.097  0.00  0.00             0
ATOM    390    O   1     1      20.643   5.856  14.917  0.00  0.00             0
ATOM    391    H   1     1      21.495   5.573  14.959  0.00  0.00             0
ATOM    392    H   1     1      30.869   6.462  15.772  0.00  0.00             0
ATOM    393    O   1     1       0.160  10.582  32.036  0.00  0.00             0
ATOM    394    H   1     1       0.581  10.499  32.918  0.00  0.00             0
ATOM    395    H   1     1       9.909   9.850  32.036  0.00  0.00             0
ATOM    396    O   1     1      -3.187  -5.726  36.547  0.00  0.00             0
ATOM    397    H   1     1      -2.767  -5.726  37.481  0.00  0.00             0
ATOM    398    H   1     1       6.863  -4.774  36.615  0.00  0.00             0
ATOM    399    O   1     1      18.030 -24.809  17.121  0.00  0.00             0
ATOM    400    H   1     1      17.251 -24.935  16.583  0.00  0.00             0
ATOM    401    H   1     1      18.717 -24.716  16.465  0.00  0.00             0
ATOM    402    O   1     1      18.745  21.528  34.685  0.00  0.00             0
ATOM    403    H   1     1      18.827  21.009  35.581  0.00  0.00             0
ATOM    404    H   1     1      19.701  21.695  34.497  0.00  0.00             0
ATOM    405    O   1     1       2.131  12.575  31.465  0.00  0.00             0
ATOM    406    H   1     1       1.470  11.865  31.289  0.00  0.00             0
ATOM    407    H   1     1       2.863  12.015  31.479  0.00  0.00             0
ATOM    408    O   1     1      21.770  18.247  34.990  0.00  0.00             0
ATOM    409    H   1     1      22.292  17.618  34.465  0.00  0.00             0
ATOM    410    H   1     1      21.088  17.859  35.469  0.00  0.00             0
ATOM    411    O   1     1       5.416  40.990  35.449  0.00  0.00             0
ATOM    412    H   1     1       6.105  41.548  35.565  0.00  0.00             0
ATOM    413    H   1     1       5.746  40.405  36.103  0.00  0.00             0
ATOM    414    O   1     1      17.455  47.521  31.150  0.00  0.00             0
ATOM    415    H   1     1      17.653  47.163  30.154  0.00  0.00             0
ATOM    416    H   1     1      17.722  46.796  31.603  0.00  0.00             0
ATOM    417    O   1     1      10.788 -16.509  22.312  0.00  0.00             0
ATOM    418    H   1     1      10.405 -16.895  21.457  0.00  0.00             0
ATOM    419    H   1     1      11.405 -15.756  22.004  0.00  0.00             0
ATOM    420    O   1     1      31.313  -0.710  19.949  0.00  0.00             0
ATOM    421    H   1     1      31.791  -0.247  19.332  0.00  0.00             0
ATOM    422    H   1     1      30.816  -1.285  19.357  0.00  0.00             0
ATOM    423    O   1     1      13.893  -3.448  15.836  0.00  0.00             0
ATOM    424    H   1     1      14.177  -4.208  15.540  0.00  0.00             0
ATOM    425    H   1     1      13.256  -3.596  16.674  0.00  0.00             0
ATOM    426    O   1     1      30.830   2.749  25.094  0.00  0.00             0
ATOM    427    H   1     1      29.873   2.484  25.250  0.00  0.00             0
ATOM    428    H   1     1      31.479   2.160  24.572  0.00  0.00             0
ATOM    429    O   1     1       6.898  37.413  28.814  0.00  0.00             0
ATOM    430    H   1     1       7.108  36.719  29.399  0.00  0.00             0
ATOM    431    H   1     1       6.170  37.376  28.577  0.00  0.00             0
ATOM    432    O   1     1      -0.284   5.126  19.030  0.00  0.00             0
ATOM    433    H   1     1      -0.398   5.107  20.013  0.00  0.00             0
ATOM    434    H   1     1       0.486   4.532  18.608  0.00  0.00             0
ATOM    435    O   1     1     -21.955   1.228  17.845  0.00  0.00             0
ATOM    436    H   1     1     -22.168   2.169  17.584  0.00  0.00             0
ATOM    437    H   1     1     -11.142   0.812  17.256  0.00  0.00             0
ATOM    438    O   1     1      51.728  17.601  15.646  0.00  0.00             0
ATOM    439    H   1     1      51.120  17.416  14.947  0.00  0.00             0
ATOM    440    H   1     1      62.646  16.820  15.903  0.00  0.00             0
ATOM    441    O   1     1      31.744  10.186  34.676  0.00  0.00             0
ATOM    442    H   1     1      21.014   9.437  35.028  0.00  0.00             0
ATOM    443    H   1     1      32.619  10.277  35.154  0.00  0.00             0
ATOM    444    O   1     1      17.502 -34.020  19.944  0.00  0.00             0
ATOM    445    H   1     1      18.113 -34.322  19.301  0.00  0.00             0
ATOM    446    H   1     1      28.369 -33.831  20.756  0.00  0.00             0
ATOM    447    O   1     1      17.877  -0.809  30.114  0.00  0.00             0
ATOM    448    H   1     1       7.901  -0.993  31.139  0.00  0.00             0
ATOM    449    H   1     1      17.755  -1.713  29.848  0.00  0.00             0
ATOM    450    O   1     1      21.832   9.454  22.340  0.00  0.00             0
ATOM    451    H   1     1      22.256   8.860  22.983  0.00  0.00             0
ATOM    452    H   1     1      31.623  10.187  22.786  0.00  0.00             0
ATOM    453    O   1     1      19.558   5.257  21.592  0.00  0.00             0
ATOM    454    H   1     1      19.326   4.341  21.880  0.00  0.00             0
ATOM    455    H   1     1      19.422   5.758  22.377  0.00  0.00             0
ATOM    456    O   1     1      -3.095   4.730  25.399  0.00  0.00             0
ATOM    457    H   1     1      -3.157   4.896  26.234  0.00  0.00             0
ATOM    458    H   1     1      -3.917   4.918  25.114  0.00  0.00             0
ATOM    459    O   1     1      28.296 -15.874  25.948  0.00  0.00             0
ATOM    460    H   1     1      27.916 -14.936  25.919  0.00  0.00             0
ATOM    461    H   1     1      28.440 -15.914  26.958  0.00  0.00             0
ATOM    462    O   1     1     -11.168   7.566  35.118  0.00  0.00             0
ATOM    463    H   1     1     -11.676   7.172  34.502  0.00  0.00             0
ATOM    464    H   1     1     -11.693   7.639  35.974  0.00  0.00             0
ATOM    465    O   1     1      -8.678  -5.141  25.238  0.00  0.00             0
ATOM    466    H   1     1      -8.660  -4.361  24.763  0.00  0.00             0
ATOM    467    H   1     1      -8.706  -4.868  26.107  0.00  0.00             0
ATOM    468    O   1     1     -18.345   5.659  26.699  0.00  0.00             0
ATOM    469    H   1     1     -18.045   6.490  26.895  0.00  0.00             0
ATOM    470    H   1     1     -18.989   5.634  25.841  0.00  0.00             0
ATOM    471    O   1     1      17.730 -18.395  21.661  0.00  0.00             0
ATOM    472    H   1     1      17.783 -17.588  21.289  0.00  0.00             0
ATOM    473    H   1     1      17.719 -18.040  22.596  0.00  0.00             0
ATOM    474    O   1     1      26.091  -1.816  24.618  0.00  0.00             0
ATOM    475    H   1     1      25.499  -1.213  25.091  0.00  0.00             0
ATOM    476    H   1     1      26.072  -2.734  24.790  0.00  0.00             0
ATOM    477    O   1     1      23.009 -11.142  20.072  0.00  0.00             0
ATOM    478    H   1     1      23.643 -10.228  19.796  0.00  0.00             0
ATOM    479    H   1     1      21.974 -10.829  19.713  0.00  0.00             0
ATOM    480    O   1     1      -7.547   2.295  36.283  0.00  0.00             0
ATOM    481    H   1     1      -7.443   3.064  35.794  0.00  0.00             0
ATOM    482    H   1     1      -8.312   1.750  35.964  0.00  0.00             0
ATOM    483    O   1     1      15.461  10.490  21.016  0.00  0.00             0
ATOM    484    H   1     1      15.007  10.691  21.754  0.00  0.00             0
ATOM    485    H   1     1      16.374  10.361  21.439  0.00  0.00             0
ATOM    486    O   1     1      -6.568   8.142  27.380  0.00  0.00             0
ATOM    487    H   1     1      -6.115   8.941  27.030  0.00  0.00             0
ATOM    488    H   1     1      -7.279   8.418  27.926  0.00  0.00             0
ATOM    489    O   1     1       1.486  10.601  19.274  0.00  0.00             0
ATOM    490    H   1     1       2.034  10.363  19.989  0.00  0.00             0
ATOM    491    H   1     1      11.257  -8.008  19.239  0.00  0.00             0
ATOM    492    O   1     1      12.229 -45.604  24.622  0.00  0.00             0
ATOM    493    H   1     1      11.457 -45.252  25.115  0.00  0.00             0
ATOM    494    H   1     1      23.378 -45.427  25.160  0.00  0.00             0
ATOM    495    O   1     1     -30.989   0.562  32.431  0.00  0.00             0
ATOM    496    H   1     1     -41.827   1.328  32.058  0.00  0.00             0
ATOM    497    H   1     1     -30.657   0.660  33.392  0.00  0.00             0
ATOM    498    O   1     1       4.844 -11.495  29.243  0.00  0.00             0
ATOM    499    H   1     1       4.290 -11.776  29.889  0.00  0.00             0
ATOM    500    H   1     1      14.681 -10.707  28.827  0.00  0.00             0
ATOM    501    O   1     1       4.455  21.448  26.003  0.00  0.00             0
ATOM    502    H   1     1       3.725  22.046  26.045  0.00  0.00             0
ATOM    503    H   1     1      14.447  21.040  25.276  0.00  0.00             0
ATOM    504    O   1     1     -16.488   1.602  27.941  0.00  0.00             0
ATOM    505    H   1     1     -17.360   2.079  28.129  0.00  0.00             0
ATOM    506    H   1     1      -6.082   2.207  27.314  0.00  0.00             0
ATOM    507    O   1     1      25.734  10.810  27.281  0.00  0.00             0
ATOM    508    H   1     1      24.968  11.219  27.886  0.00  0.00             0
ATOM    509    H   1     1      26.365  -7.313  27.918  0.00  0.00             0
ATOM    510    O   1     1       5.426 -22.787  25.700  0.00  0.00             0
ATOM    511    H   1     1       6.132 -22.997  25.150  0.00  0.00             0
ATOM    512    H   1     1       5.087 -23.504  26.146  0.00  0.00             0
ATOM    513    O   1     1     -21.537  30.379  35.070  0.00  0.00             0
ATOM    514    H   1     1     -22.479  30.148  35.464  0.00  0.00             0
ATOM    515    H   1     1     -21.342  29.526  34.915  0.00  0.00             0
ATOM    516    O   1     1      18.515 -15.153  22.391  0.00  0.00             0
ATOM    517    H   1     1      18.952 -16.088  22.716  0.00  0.00             0
ATOM    518    H   1     1      17.810 -15.178  22.979  0.00  0.00             0
ATOM    519    O   1     1      49.660  31.449  24.341  0.00  0.00             0
ATOM    520    H   1     1      50.215  30.647  24.100  0.00  0.00             0
ATOM    521    H   1     1      49.674  31.996  23.467  0.00  0.00             0
ATOM    522    O   1     1      33.960  17.231  22.656  0.00  0.00             0
ATOM    523    H   1     1      33.374  16.715  23.322  0.00  0.00             0
ATOM    524    H   1     1      33.271  17.485  21.981  0.00  0.00             0
ATOM    525    O   1     1      66.149  30.128  14.201  0.00  0.00             0
ATOM    526    H   1     1      65.520  29.447  14.465  0.00  0.00             0
ATOM    527    H   1     1      66.769  11.771  14.358  0.00  0.00             0
ATOM    528    O   1     1      34.526  17.141  26.139  0.00  0.00             0
ATOM    529    H   1     1      33.577  16.726  26.053  0.00  0.00             0
ATOM    530    H   1     1      34.633  18.021  26.620  0.00  0.00             0
ATOM    531    O   1     1      22.913  -2.383  29.026  0.00  0.00             0
ATOM    532    H   1     1      22.790  -1.454  29.456  0.00  0.00             0
ATOM    533    H   1     1      23.744  -2.910  28.982  0.00  0.00             0
ATOM    534    O   1     1      14.377   7.726  15.093  0.00  0.00             0
ATOM    535    H   1     1      13.899   7.035  14.671  0.00  0.00             0
ATOM    536    H   1     1      15.173   7.400  15.362  0.00  0.00             0
ATOM    537    O   1     1      20.371  -9.216  26.196  0.00  0.00             0
ATOM    538    H   1     1      20.341 -10.059  26.635  0.00  0.00             0
ATOM    539    H   1     1      19.434  -9.188  25.916  0.00  0.00             0
ATOM    540    O   1     1      -2.823 -27.363  18.098  0.00  0.00             0
ATOM    541    H   1     1      -1.909 -27.505  18.101  0.00  0.00             0
ATOM    542    H   1     1      -2.708 -26.368  17.819  0.00  0.00             0
ATOM    543    O   1     1       0.768  13.477  27.646  0.00  0.00             0
ATOM    544    H   1     1       1.333  13.977  28.286  0.00  0.00             0
ATOM    545    H   1     1      10.250  13.559  27.933  0.00  0.00             0
ATOM    546    O   1     1      28.647  -0.983  32.901  0.00  0.00             0
ATOM    547    H   1     1      28.445  -1.867  33.022  0.00  0.00             0
ATOM    548    H   1     1      39.752  -0.659  32.686  0.00  0.00             0
ATOM    549    O   1     1      -7.492  23.170  15.531  0.00  0.00             0
ATOM    550    H   1     1     -17.706  22.885  16.465  0.00  0.00             0
ATOM    551    H   1     1      -6.848  22.738  14.963  0.00  0.00             0
ATOM    552    O   1     1      22.879  19.451  15.678  0.00  0.00             0
ATOM    553    H   1     1      22.031  18.884  15.651  0.00  0.00             0
ATOM    554    H   1     1      32.934  20.029  16.396  0.00  0.00             0
ATOM    555    O   1     1      42.794  15.360  23.804  0.00  0.00             0
ATOM    556    H   1     1      32.368  14.991  23.011  0.00  0.00             0
ATOM    557    H   1     1      42.051  15.672  24.203  0.00  0.00             0
ATOM    558    O   1     1       7.165   5.303  28.135  0.00  0.00             0
ATOM    559    H   1     1       6.284   5.655  28.622  0.00  0.00             0
ATOM    560    H   1     1      17.873   4.610  28.747  0.00  0.00             0
ATOM    561    O   1     1      -9.512  14.799  32.428  0.00  0.00             0
ATOM    562    H   1     1      -8.987  15.419  32.765  0.00  0.00             0
ATOM    563    H   1     1      -9.091  14.075  31.915  0.00  0.00             0
ATOM    564    O   1     1     -11.337 -18.014  28.329  0.00  0.00             0
ATOM    565    H   1     1     -11.446 -18.404  27.521  0.00  0.00             0
ATOM    566    H   1     1     -11.774 -18.468  29.156  0.00  0.00             0
ATOM    567    O   1     1      10.710  38.115  27.877  0.00  0.00             0
ATOM    568    H   1     1      10.347  37.275  28.113  0.00  0.00             0
ATOM    569    H   1     1      10.408  38.307  27.012  0.00  0.00             0
ATOM    570    O   1     1      24.353  -4.974  20.473  0.00  0.00             0
ATOM    571    H   1     1      24.625  -5.709  20.887  0.00  0.00             0
ATOM    572    H   1     1      23.579  -5.089  19.909  0.00  0.00             0
ATOM    573    O   1     1     -26.317  -6.422  32.373  0.00  0.00             0
ATOM    574    H   1     1     -26.260  -5.857  33.117  0.00  0.00             0
ATOM    575    H   1     1     -25.442  -6.206  31.854  0.00  0.00             0
ATOM    576    O   1     1      -0.837  33.975  25.516  0.00  0.00             0
ATOM    577    H   1     1      -1.217  33.082  25.482  0.00  0.00             0
ATOM    578    H   1     1      -1.433  34.786  25.125  0.00  0.00             0
ATOM    579    O   1     1      -3.438 -15.066  16.058  0.00  0.00             0
ATOM    580    H   1     1      -2.621 -14.516  15.831  0.00  0.00             0
ATOM    581    H   1     1      -3.888 -14.389  16.450  0.00  0.00             0
ATOM    582    O   1     1      10.764  -4.628  21.729  0.00  0.00             0
ATOM    583    H   1     1      11.314  -4.045  21.364  0.00  0.00             0
ATOM    584    H   1     1       9.947  -4.203  21.538  0.00  0.00             0
ATOM    585    O   1     1     -17.424 -17.698  19.228  0.00  0.00             0
ATOM    586    H   1     1     -17.076 -18.003  18.342  0.00  0.00             0
ATOM    587    H   1     1     -16.740 -18.303  19.661  0.00  0.00             0
ATOM    588    O   1     1      29.937  13.897  14.908  0.00  0.00             0
ATOM    589    H   1     1      29.273  14.383  15.418  0.00  0.00             0
ATOM    590    H   1     1      30.880  14.334  14.933  0.00  0.00             0
ATOM    591    O   1     1      42.826   3.412  17.942  0.00  0.00             0
ATOM    592    H   1     1      43.459   4.073  18.061  0.00  0.00             0
ATOM    593    H   1     1      43.112   2.701  18.545  0.00  0.00             0
ATOM    594    O   1     1      39.016  -9.646  14.960  0.00  0.00             0
ATOM    595    H   1     1      39.373 -10.219  14.293  0.00  0.00             0
ATOM    596    H   1     1      39.114  -9.959  15.807  0.00  0.00             0
ATOM    597    O   1     1     -15.406   5.766  23.527  0.00  0.00             0
ATOM    598    H   1     1     -16.297   5.771  23.276  0.00  0.00             0
ATOM    599    H   1     1      -4.547   5.761  22.721  0.00  0.00             0
ATOM    600    O   1     1      37.148   0.253  17.143  0.00  0.00             0
ATOM    601    H   1     1      36.218  -0.044  16.713  0.00  0.00             0
ATOM    602    H   1     1      47.554   1.234  16.891  0.00  0.00             0
ATOM    603    O   1     1      -1.262  -9.522  30.683  0.00  0.00             0
ATOM    604    H   1     1     -11.333 -10.063  29.776  0.00  0.00             0
ATOM    605    H   1     1      -2.041  -9.936  30.847  0.00  0.00             0
ATOM    606    O   1     1      23.886  10.490  36.589  0.00  0.00             0
ATOM    607    H   1     1      24.848  10.767  36.368  0.00  0.00             0
ATOM    608    H   1     1      34.282   9.588  36.515  0.00  0.00             0
ATOM    609    O   1     1      48.524  -2.432  16.886  0.00  0.00             0
ATOM    610    H   1     1      37.509  -2.828  17.420  0.00  0.00             0
ATOM    611    H   1     1      48.247  -1.515  17.048  0.00  0.00             0
ATOM    612    O   1     1     -14.476  27.073  33.162  0.00  0.00             0
ATOM    613    H   1     1     -15.201  27.630  32.909  0.00  0.00             0
ATOM    614    H   1     1      -3.947  26.262  32.427  0.00  0.00             0
ATOM    615    O   1     1     -23.127 -25.571  20.837  0.00  0.00             0
ATOM    616    H   1     1     -23.616 -26.078  20.413  0.00  0.00             0
ATOM    617    H   1     1     -22.820 -24.638  20.466  0.00  0.00             0
ATOM    618    O   1     1      18.273   1.634  36.652  0.00  0.00             0
ATOM    619    H   1     1      19.068   1.913  37.078  0.00  0.00             0
ATOM    620    H   1     1      18.565   0.749  36.388  0.00  0.00             0
ATOM    621    O   1     1      -5.304  13.913  34.148  0.00  0.00             0
ATOM    622    H   1     1      -4.521  14.156  34.317  0.00  0.00             0
ATOM    623    H   1     1      -5.748  13.898  34.842  0.00  0.00             0
ATOM    624    O   1     1      28.380   3.724  30.245  0.00  0.00             0
ATOM    625    H   1     1      29.426   3.566  30.536  0.00  0.00             0
ATOM    626    H   1     1      27.971   2.900  29.967  0.00  0.00             0
ATOM    627    O   1     1      12.958  23.492  22.507  0.00  0.00             0
ATOM    628    H   1     1      12.877  24.072  21.705  0.00  0.00             0
ATOM    629    H   1     1      12.103  23.789  22.998  0.00  0.00             0
ATOM    630    O   1     1      17.086  -3.132  29.651  0.00  0.00             0
ATOM    631    H   1     1      16.332  -2.876  29.161  0.00  0.00             0
ATOM    632    H   1     1      16.395  -3.564  30.390  0.00  0.00             0
ATOM    633    O   1     1     -51.546  20.758  37.189  0.00  0.00             0
ATOM    634    H   1     1     -51.364  21.637  37.103  0.00  0.00             0
ATOM    635    H   1     1     -50.894  20.492  37.735  0.00  0.00             0
ATOM    636    O   1     1      11.885  -4.375  17.896  0.00  0.00             0
ATOM    637    H   1     1      12.082  -5.351  18.117  0.00  0.00             0
ATOM    638    H   1     1      10.866  -3.870  17.971  0.00  0.00             0
ATOM    639    O   1     1      -0.091 -27.379  20.185  0.00  0.00             0
ATOM    640    H   1     1      -1.046 -27.472  20.179  0.00  0.00             0
ATOM    641    H   1     1       0.310 -26.924  20.929  0.00  0.00             0
ATOM    642    O   1     1      -4.690   2.921  23.285  0.00  0.00             0
ATOM    643    H   1     1      -5.293   2.478  22.559  0.00  0.00             0
ATOM    644    H   1     1      -4.952   4.010  23.344  0.00  0.00             0
ATOM    645    O   1     1      -2.024  -4.851  28.093  0.00  0.00             0
ATOM    646    H   1     1      -2.478  -4.609  27.322  0.00  0.00             0
ATOM    647    H   1     1      -2.342  -4.368  28.917  0.00  0.00             0
ATOM    648    O   1     1      31.472 -11.813  32.187  0.00  0.00             0
ATOM    649    H   1     1      32.220 -11.913  31.730  0.00  0.00             0
ATOM    650    H   1     1      31.174 -10.886  31.960  0.00  0.00             0
ATOM    651    O   1     1       7.574  17.853  24.309  0.00  0.00             0
ATOM    652    H   1     1       7.133  18.456  24.818  0.00  0.00             0
ATOM    653    H   1     1      17.269  -0.733  24.434  0.00  0.00             0
ATOM    654    O   1     1      14.614 -14.714  14.665  0.00  0.00             0
ATOM    655    H   1     1      13.906 -15.311  15.189  0.00  0.00             0
ATOM    656    H   1     1      25.780 -15.101  14.976  0.00  0.00             0
ATOM    657    O   1     1      30.376 -11.340  27.827  0.00  0.00             0
ATOM    658    H   1     1      19.381 -12.018  27.894  0.00  0.00             0
ATOM    659    H   1     1      31.282 -11.764  27.787  0.00  0.00             0
ATOM    660    O   1     1       2.980  34.351  33.767  0.00  0.00             0
ATOM    661    H   1     1       3.489  35.070  33.120  0.00  0.00             0
ATOM    662    H   1     1      13.930  34.222  34.736  0.00  0.00             0
ATOM    663    O   1     1      20.390  25.059  17.378  0.00  0.00             0
ATOM    664    H   1     1      10.954  25.522  17.389  0.00  0.00             0
ATOM    665    H   1     1      20.643  24.145  17.945  0.00  0.00             0
ATOM    666    O   1     1      16.383   1.142  33.856  0.00  0.00             0
ATOM    667    H   1     1      17.007   0.650  33.285  0.00  0.00             0
ATOM    668    H   1     1      27.311   1.620  34.675  0.00  0.00             0
ATOM    669    O   1     1       7.848  50.002  32.919  0.00  0.00             0
ATOM    670    H   1     1       8.572  49.540  33.421  0.00  0.00             0
ATOM    671    H   1     1       7.877  31.472  32.265  0.00  0.00             0
ATOM    672    O   1     1      13.428  41.228  31.064  0.00  0.00             0
ATOM    673    H   1     1      13.036  40.637  30.429  0.00  0.00             0
ATOM    674    H   1     1      13.580  40.671  31.853  0.00  0.00             0
ATOM    675    O   1     1       4.552   2.211  20.540  0.00  0.00             0
ATOM    676    H   1     1       5.316   1.969  20.191  0.00  0.00             0
ATOM    677    H   1     1       3.969   1.633  20.049  0.00  0.00             0
ATOM    678    O   1     1       0.670   3.594  33.309  0.00  0.00             0
ATOM    679    H   1     1       1.418   3.595  33.644  0.00  0.00             0
ATOM    680    H   1     1       0.678   4.508  33.059  0.00  0.00             0
ATOM    681    O   1     1     -17.169  -6.742  23.189  0.00  0.00             0
ATOM    682    H   1     1     -18.107  -7.072  22.824  0.00  0.00             0
ATOM    683    H   1     1     -17.110  -5.922  23.511  0.00  0.00             0
ATOM    684    O   1     1      -2.443   9.710  24.815  0.00  0.00             0
ATOM    685    H   1     1      -1.862  10.422  24.388  0.00  0.00             0
ATOM    686    H   1     1      -3.221   9.540  24.201  0.00  0.00             0
ATOM    687    O   1     1      34.813  17.166  16.601  0.00  0.00             0
ATOM    688    H   1     1      34.492  17.768  16.022  0.00  0.00             0
ATOM    689    H   1     1      34.580  -1.590  16.191  0.00  0.00             0
ATOM    690    O   1     1      35.498 -20.760  27.695  0.00  0.00             0
ATOM    691    H   1     1      35.213 -20.081  27.109  0.00  0.00             0
ATOM    692    H   1     1      35.870 -21.312  27.037  0.00  0.00             0
ATOM    693    O   1     1     -35.048 -11.672  17.455  0.00  0.00             0
ATOM    694    H   1     1     -34.569 -12.593  17.652  0.00  0.00             0
ATOM    695    H   1     1     -34.392 -10.971  17.905  0.00  0.00             0
ATOM    696    O   1     1      16.329  10.116  15.327  0.00  0.00             0
ATOM    697    H   1     1      17.248   9.703  14.977  0.00  0.00             0
ATOM    698    H   1     1      15.650   9.496  15.055  0.00  0.00             0
ATOM    699    O   1     1      42.665  15.175  14.478  0.00  0.00             0
ATOM    700    H   1     1      43.375  14.760  15.098  0.00  0.00             0
ATOM    701    H   1     1      42.760  15.005  13.478  0.00  0.00             0
ATOM    702    O   1     1      31.495  23.393  24.488  0.00  0.00             0
ATOM    703    H   1     1      30.788  23.971  24.424  0.00  0.00             0
ATOM    704    H   1     1      31.126  22.595  24.472  0.00  0.00             0
ATOM    705   Al   1     1       8.061   7.221   8.744  0.00  0.00             0
ATOM    706   Al   1     1       5.661   2.993   8.415  0.00  0.00             0
ATOM    707   Al   1     1       5.537   8.822   8.625  0.00  0.00             0
ATOM    708   Al   1     1       8.235   4.403   8.561  0.00  0.00             0
ATOM    709   Si   1     1       3.818   8.641  11.455  0.00  0.00             0
ATOM    710   Si   1     1       6.439   4.179  11.286  0.00  0.00             0
ATOM    711   Si   1     1       6.522  10.088  11.400  0.00  0.00             0
ATOM    712   Si   1     1       8.988   5.718  11.429  0.00  0.00             0
ATOM    713    O   1     1       9.198   8.602   9.781  0.00  0.00             0
ATOM    714    O   1     1       6.542   4.099   9.647  0.00  0.00             0
ATOM    715    O   1     1       8.896   5.676   9.785  0.00  0.00             0
ATOM    716    O   1     1       6.275  10.083   9.898  0.00  0.00             0
ATOM    717    O   1     1       8.941   7.158  11.950  0.00  0.00             0
ATOM    718    O   1     1       6.346  11.599  11.968  0.00  0.00             0
ATOM    719    O   1     1       7.870   9.539  11.757  0.00  0.00             0
ATOM    720    O   1     1       5.124   5.040  11.646  0.00  0.00             0
ATOM    721    O   1     1       7.730   4.847  11.757  0.00  0.00             0
ATOM    722    O   1     1       5.234   9.152  11.933  0.00  0.00             0
ATOM    723    O   1     1       9.008   3.029   9.667  0.00  0.00             0
ATOM    724    O   1     1       6.584   7.400   9.941  0.00  0.00             0
ATOM    725    O   1     1       5.010  10.220   7.551  0.00  0.00             0
ATOM    726    O   1     1       7.511   5.827   7.540  0.00  0.00             0
ATOM    727    O   1     1       9.697   7.483   7.461  0.00  0.00             0
ATOM    728    O   1     1       7.214   2.893   7.506  0.00  0.00             0
ATOM    729    O   1     1       9.901   4.179   7.540  0.00  0.00             0
ATOM    730    O   1     1       7.242   8.600   7.700  0.00  0.00             0
ATOM    731    H   1     1       8.687  10.802   9.794  0.00  0.00             0
ATOM    732    H   1     1       5.974   7.307  10.732  0.00  0.00             0
ATOM    733    H   1     1       9.899  10.322   6.485  0.00  0.00             0
ATOM    734    H   1     1       6.856   5.696   6.864  0.00  0.00             0
ATOM    735    H   1     1       9.437   6.884   6.896  0.00  0.00             0
ATOM    736    H   1     1       7.322  11.879   6.667  0.00  0.00             0
ATOM    737    H   1     1       7.761   9.167   7.111  0.00  0.00             0
ATOM    738    H   1     1      10.353   3.756   6.842  0.00  0.00             0
ATOM    739   Al   1     1      13.705   1.126   1.326  0.00  0.00             0
ATOM    740   Al   1     1      11.114  -3.206   1.358  0.00  0.00             0
ATOM    741   Al   1     1      11.169   2.871   1.266  0.00  0.00             0
ATOM    742   Al   1     1      13.567  -1.695   1.498  0.00  0.00             0
ATOM    743   Si   1     1       9.302   2.713   4.081  0.00  0.00             0
ATOM    744   Si   1     1      11.819  -1.737   4.189  0.00  0.00             0
ATOM    745   Si   1     1      11.864   4.296   4.061  0.00  0.00             0
ATOM    746   Si   1     1      14.377  -0.294   4.090  0.00  0.00             0
ATOM    747    O   1     1      14.720   2.463   2.568  0.00  0.00             0
ATOM    748    O   1     1      12.012  -1.771   2.554  0.00  0.00             0
ATOM    749    O   1     1      14.297  -0.205   2.496  0.00  0.00             0
ATOM    750    O   1     1      11.719   4.257   2.460  0.00  0.00             0
ATOM    751    O   1     1      14.333   1.154   4.694  0.00  0.00             0
ATOM    752    O   1     1      11.873   5.766   4.533  0.00  0.00             0
ATOM    753    O   1     1      13.166   3.555   4.438  0.00  0.00             0
ATOM    754    O   1     1      10.617  -0.931   4.646  0.00  0.00             0
ATOM    755    O   1     1      13.231  -1.182   4.573  0.00  0.00             0
ATOM    756    O   1     1      10.578   3.549   4.557  0.00  0.00             0
ATOM    757    O   1     1      14.515  -2.961   2.436  0.00  0.00             0
ATOM    758    O   1     1      11.972   1.333   2.284  0.00  0.00             0
ATOM    759    O   1     1      10.390   4.438   0.250  0.00  0.00             0
ATOM    760    O   1     1      13.068  -0.218   0.261  0.00  0.00             0
ATOM    761    O   1     1      15.338   1.291   0.260  0.00  0.00             0
ATOM    762    O   1     1      12.627  -3.145   0.288  0.00  0.00             0
ATOM    763    O   1     1      15.380  -1.762   0.226  0.00  0.00             0
ATOM    764    O   1     1      12.631   2.585   0.153  0.00  0.00             0
ATOM    765    H   1     1      14.285   5.298   3.317  0.00  0.00             0
ATOM    766    H   1     1      11.276   0.821   2.786  0.00  0.00             0
ATOM    767    H   1     1      14.434   4.512   0.190  0.00  0.00             0
ATOM    768    H   1     1      12.914  -0.140  -0.660  0.00  0.00             0
ATOM    769    H   1     1      15.904   0.412   0.134  0.00  0.00             0
ATOM    770    H   1     1      12.953   6.191  -0.884  0.00  0.00             0
ATOM    771    H   1     1      13.098   3.163  -0.352  0.00  0.00             0
ATOM    772    H   1     1      15.368  -2.140  -0.759  0.00  0.00             0
ATOM    773   Al   1     1       7.992  -1.701   8.774  0.00  0.00             0
ATOM    774   Al   1     1       5.512  -6.059   8.582  0.00  0.00             0
ATOM    775   Al   1     1       5.509  -0.034   8.784  0.00  0.00             0
ATOM    776   Al   1     1       8.028  -4.808   8.696  0.00  0.00             0
ATOM    777   Si   1     1       3.816  -0.214  11.396  0.00  0.00             0
ATOM    778   Si   1     1       6.342  -4.817  11.557  0.00  0.00             0
ATOM    779   Si   1     1       6.321   1.217  11.403  0.00  0.00             0
ATOM    780   Si   1     1       8.795  -3.192  11.386  0.00  0.00             0
ATOM    781    O   1     1       8.950  -0.336   9.824  0.00  0.00             0
ATOM    782    O   1     1       6.403  -4.895   9.775  0.00  0.00             0
ATOM    783    O   1     1       8.636  -3.130   9.784  0.00  0.00             0
ATOM    784    O   1     1       6.219   1.263   9.823  0.00  0.00             0
ATOM    785    O   1     1       8.695  -1.736  11.889  0.00  0.00             0
ATOM    786    O   1     1       6.320   2.789  11.840  0.00  0.00             0
ATOM    787    O   1     1       7.721   0.682  11.790  0.00  0.00             0
ATOM    788    O   1     1       5.111  -3.961  11.786  0.00  0.00             0
ATOM    789    O   1     1       7.655  -4.116  11.945  0.00  0.00             0
ATOM    790    O   1     1       5.064   0.484  11.922  0.00  0.00             0
ATOM    791    O   1     1       9.012  -6.175   9.746  0.00  0.00             0
ATOM    792    O   1     1       6.370  -1.646   9.795  0.00  0.00             0
ATOM    793    O   1     1       4.863   1.381   7.710  0.00  0.00             0
ATOM    794    O   1     1       7.359  -3.167   7.494  0.00  0.00             0
ATOM    795    O   1     1       9.664  -1.658   7.639  0.00  0.00             0
ATOM    796    O   1     1       7.045  -6.106   7.571  0.00  0.00             0
ATOM    797    O   1     1       9.654  -4.855   7.631  0.00  0.00             0
ATOM    798    O   1     1       7.147  -0.432   7.663  0.00  0.00             0
ATOM    799    H   1     1       8.555   2.298  10.058  0.00  0.00             0
ATOM    800    H   1     1       5.825  -2.451  10.037  0.00  0.00             0
ATOM    801    H   1     1      10.074   1.191   6.661  0.00  0.00             0
ATOM    802    H   1     1       7.850  -3.454   6.764  0.00  0.00             0
ATOM    803    H   1     1      10.174  -2.414   7.401  0.00  0.00             0
ATOM    804    H   1     1       7.622   2.076   7.492  0.00  0.00             0
ATOM    805    H   1     1       7.559  -0.694   6.706  0.00  0.00             0
ATOM    806    H   1     1      10.550  -4.339   7.235  0.00  0.00             0
ATOM    807   Al   1     1      13.740  -7.573   1.149  0.00  0.00             0
ATOM    808   Al   1     1      11.125 -12.110   1.153  0.00  0.00             0
ATOM    809   Al   1     1      11.041  -6.247   1.172  0.00  0.00             0
ATOM    810   Al   1     1      13.928 -10.585   1.390  0.00  0.00             0
ATOM    811   Si   1     1       9.284  -6.239   4.053  0.00  0.00             0
ATOM    812   Si   1     1      11.856 -10.667   3.994  0.00  0.00             0
ATOM    813   Si   1     1      11.769  -4.643   4.092  0.00  0.00             0
ATOM    814   Si   1     1      14.427  -9.141   4.094  0.00  0.00             0
ATOM    815    O   1     1      14.474  -6.270   2.422  0.00  0.00             0
ATOM    816    O   1     1      12.121 -10.714   2.356  0.00  0.00             0
ATOM    817    O   1     1      14.450  -9.175   2.420  0.00  0.00             0
ATOM    818    O   1     1      11.615  -4.603   2.472  0.00  0.00             0
ATOM    819    O   1     1      14.585  -7.739   4.567  0.00  0.00             0
ATOM    820    O   1     1      11.756  -3.251   4.636  0.00  0.00             0
ATOM    821    O   1     1      13.173  -5.456   4.377  0.00  0.00             0
ATOM    822    O   1     1      10.642  -9.768   4.298  0.00  0.00             0
ATOM    823    O   1     1      13.208  -9.978   4.503  0.00  0.00             0
ATOM    824    O   1     1      10.523  -5.465   4.560  0.00  0.00             0
ATOM    825    O   1     1      14.636 -12.038   2.540  0.00  0.00             0
ATOM    826    O   1     1      12.042  -7.482   2.122  0.00  0.00             0
ATOM    827    O   1     1      10.316  -4.715   0.193  0.00  0.00             0
ATOM    828    O   1     1      13.144  -9.090   0.094  0.00  0.00             0
ATOM    829    O   1     1      15.300  -7.376   0.135  0.00  0.00             0
ATOM    830    O   1     1      12.654 -11.806   0.076  0.00  0.00             0
ATOM    831    O   1     1      15.372 -10.725   0.260  0.00  0.00             0
ATOM    832    O   1     1      12.787  -6.184  -0.041  0.00  0.00             0
ATOM    833    H   1     1      14.445  -3.920   2.673  0.00  0.00             0
ATOM    834    H   1     1      11.755  -7.993   2.837  0.00  0.00             0
ATOM    835    H   1     1      15.295  -4.778  -0.680  0.00  0.00             0
ATOM    836    H   1     1      12.450  -9.375  -0.400  0.00  0.00             0
ATOM    837    H   1     1      15.636  -8.063  -0.377  0.00  0.00             0
ATOM    838    H   1     1      13.053  -3.924  -0.010  0.00  0.00             0
ATOM    839    H   1     1      12.762  -5.433  -0.759  0.00  0.00             0
ATOM    840    H   1     1      15.897 -10.939  -0.622  0.00  0.00             0
ATOM    841   Al   1     1       3.085   7.174   8.701  0.00  0.00             0
ATOM    842   Al   1     1       0.429   2.879   8.831  0.00  0.00             0
ATOM    843   Al   1     1       0.363   8.631   8.494  0.00  0.00             0
ATOM    844   Al   1     1       2.938   4.299   8.622  0.00  0.00             0
ATOM    845   Si   1     1      -1.195   8.604  11.331  0.00  0.00             0
ATOM    846   Si   1     1       1.323   4.091  11.455  0.00  0.00             0
ATOM    847   Si   1     1       1.261  10.219  11.411  0.00  0.00             0
ATOM    848   Si   1     1       3.784   5.664  11.412  0.00  0.00             0
ATOM    849    O   1     1       4.071   8.579   9.797  0.00  0.00             0
ATOM    850    O   1     1       1.380   3.982   9.881  0.00  0.00             0
ATOM    851    O   1     1       3.589   5.842   9.837  0.00  0.00             0
ATOM    852    O   1     1       1.017  10.348   9.811  0.00  0.00             0
ATOM    853    O   1     1       3.584   7.163  11.972  0.00  0.00             0
ATOM    854    O   1     1       1.227  11.660  11.891  0.00  0.00             0
ATOM    855    O   1     1       2.668   9.537  11.662  0.00  0.00             0
ATOM    856    O   1     1       0.033   4.983  11.754  0.00  0.00             0
ATOM    857    O   1     1       2.639   4.819  11.968  0.00  0.00             0
ATOM    858    O   1     1       0.075   9.300  11.904  0.00  0.00             0
ATOM    859    O   1     1       3.907   3.065   9.706  0.00  0.00             0
ATOM    860    O   1     1       1.344   7.418   9.670  0.00  0.00             0
ATOM    861    O   1     1       9.951  10.145   7.503  0.00  0.00             0
ATOM    862    O   1     1       2.275   5.752   7.658  0.00  0.00             0
ATOM    863    O   1     1       4.546   7.529   7.550  0.00  0.00             0
ATOM    864    O   1     1       2.147   2.823   7.649  0.00  0.00             0
ATOM    865    O   1     1       4.709   4.240   7.512  0.00  0.00             0
ATOM    866    O   1     1       2.063   8.734   7.632  0.00  0.00             0
ATOM    867    H   1     1       3.467  11.020   9.928  0.00  0.00             0
ATOM    868    H   1     1       1.106   6.852  10.478  0.00  0.00             0
ATOM    869    H   1     1       5.255  10.085   6.586  0.00  0.00             0
ATOM    870    H   1     1       1.397   5.997   7.453  0.00  0.00             0
ATOM    871    H   1     1       4.967   7.492   6.530  0.00  0.00             0
ATOM    872    H   1     1       2.304  11.046   6.904  0.00  0.00             0
ATOM    873    H   1     1       2.816   9.504   7.577  0.00  0.00             0
ATOM    874    H   1     1       4.244   4.460   6.643  0.00  0.00             0
ATOM    875   Al   1     1       8.420   1.395   1.110  0.00  0.00             0
ATOM    876   Al   1     1       6.003  -3.062   1.187  0.00  0.00             0
ATOM    877   Al   1     1       5.943   2.834   1.228  0.00  0.00             0
ATOM    878   Al   1     1       8.441  -1.694   1.445  0.00  0.00             0
ATOM    879   Si   1     1       4.117   2.619   4.155  0.00  0.00             0
ATOM    880   Si   1     1       6.785  -1.685   4.134  0.00  0.00             0
ATOM    881   Si   1     1       6.696   4.174   4.276  0.00  0.00             0
ATOM    882   Si   1     1       9.271  -0.223   4.245  0.00  0.00             0
ATOM    883    O   1     1       9.410   2.635   2.495  0.00  0.00             0
ATOM    884    O   1     1       6.964  -1.761   2.466  0.00  0.00             0
ATOM    885    O   1     1       9.176  -0.323   2.587  0.00  0.00             0
ATOM    886    O   1     1       6.535   4.271   2.529  0.00  0.00             0
ATOM    887    O   1     1       9.267   1.343   4.622  0.00  0.00             0
ATOM    888    O   1     1       6.739   5.700   4.661  0.00  0.00             0
ATOM    889    O   1     1       8.081   3.536   4.399  0.00  0.00             0
ATOM    890    O   1     1       5.498  -0.897   4.394  0.00  0.00             0
ATOM    891    O   1     1       8.036  -0.913   4.760  0.00  0.00             0
ATOM    892    O   1     1       5.407   3.318   4.590  0.00  0.00             0
ATOM    893    O   1     1       9.258  -3.150   2.366  0.00  0.00             0
ATOM    894    O   1     1       6.995   1.461   2.308  0.00  0.00             0
ATOM    895    O   1     1      15.352   4.226   0.424  0.00  0.00             0
ATOM    896    O   1     1       7.831  -0.180   0.187  0.00  0.00             0
ATOM    897    O   1     1       9.977   1.484   0.188  0.00  0.00             0
ATOM    898    O   1     1       7.564  -2.984   0.124  0.00  0.00             0
ATOM    899    O   1     1      10.077  -1.876   0.287  0.00  0.00             0
ATOM    900    O   1     1       7.304   2.586  -0.046  0.00  0.00             0
ATOM    901    H   1     1       9.122   4.983   2.918  0.00  0.00             0
ATOM    902    H   1     1       6.531   0.764   2.837  0.00  0.00             0
ATOM    903    H   1     1       9.801   3.902  -0.315  0.00  0.00             0
ATOM    904    H   1     1       7.259  -0.655  -0.479  0.00  0.00             0
ATOM    905    H   1     1      10.317   1.069  -0.567  0.00  0.00             0
ATOM    906    H   1     1       8.082   5.146  -0.107  0.00  0.00             0
ATOM    907    H   1     1       7.217   2.902  -1.077  0.00  0.00             0
ATOM    908    H   1     1      10.753  -1.207   0.360  0.00  0.00             0
ATOM    909   Al   1     1       3.071  -1.630   8.579  0.00  0.00             0
ATOM    910   Al   1     1       0.176  -6.279   8.505  0.00  0.00             0
ATOM    911   Al   1     1       0.319  -0.203   8.618  0.00  0.00             0
ATOM    912   Al   1     1       2.811  -4.718   8.531  0.00  0.00             0
ATOM    913   Si   1     1      -1.416  -0.218  11.409  0.00  0.00             0
ATOM    914   Si   1     1       1.149  -4.744  11.420  0.00  0.00             0
ATOM    915   Si   1     1       1.145   1.224  11.529  0.00  0.00             0
ATOM    916   Si   1     1       3.791  -3.116  11.465  0.00  0.00             0
ATOM    917    O   1     1       4.008  -0.362   9.778  0.00  0.00             0
ATOM    918    O   1     1       1.390  -4.859   9.775  0.00  0.00             0
ATOM    919    O   1     1       3.616  -3.056   9.830  0.00  0.00             0
ATOM    920    O   1     1       0.903   1.325   9.794  0.00  0.00             0
ATOM    921    O   1     1       3.770  -1.685  11.947  0.00  0.00             0
ATOM    922    O   1     1       1.015   2.606  11.939  0.00  0.00             0
ATOM    923    O   1     1       2.534   0.573  11.649  0.00  0.00             0
ATOM    924    O   1     1      -0.126  -3.910  11.699  0.00  0.00             0
ATOM    925    O   1     1       2.416  -3.956  11.899  0.00  0.00             0
ATOM    926    O   1     1      -0.033   0.319  11.976  0.00  0.00             0
ATOM    927    O   1     1       3.870  -6.094   9.561  0.00  0.00             0
ATOM    928    O   1     1       1.326  -1.505   9.625  0.00  0.00             0
ATOM    929    O   1     1       9.944   1.081   7.494  0.00  0.00             0
ATOM    930    O   1     1       2.038  -3.237   7.608  0.00  0.00             0
ATOM    931    O   1     1       4.539  -1.582   7.512  0.00  0.00             0
ATOM    932    O   1     1       1.715  -6.140   7.465  0.00  0.00             0
ATOM    933    O   1     1       4.464  -4.724   7.568  0.00  0.00             0
ATOM    934    O   1     1       2.062  -0.217   7.509  0.00  0.00             0
ATOM    935    H   1     1       3.617   2.315  10.179  0.00  0.00             0
ATOM    936    H   1     1       0.915  -2.383   9.921  0.00  0.00             0
ATOM    937    H   1     1       4.726   1.312   6.687  0.00  0.00             0
ATOM    938    H   1     1       2.225  -2.751   6.663  0.00  0.00             0
ATOM    939    H   1     1       5.189  -2.098   7.054  0.00  0.00             0
ATOM    940    H   1     1       2.736   2.072   7.823  0.00  0.00             0
ATOM    941    H   1     1       2.160   0.076   6.559  0.00  0.00             0
ATOM    942    H   1     1       5.008  -3.810   7.631  0.00  0.00             0
ATOM    943   Al   1     1       8.487  -7.613   1.184  0.00  0.00             0
ATOM    944   Al   1     1       5.927 -12.198   1.546  0.00  0.00             0
ATOM    945   Al   1     1       5.996  -6.066   1.368  0.00  0.00             0
ATOM    946   Al   1     1       8.503 -10.678   1.343  0.00  0.00             0
ATOM    947   Si   1     1       4.142  -6.195   4.044  0.00  0.00             0
ATOM    948   Si   1     1       6.821 -10.803   4.189  0.00  0.00             0
ATOM    949   Si   1     1       6.576  -4.585   3.969  0.00  0.00             0
ATOM    950   Si   1     1       9.270  -9.142   3.929  0.00  0.00             0
ATOM    951    O   1     1       9.414  -6.386   2.416  0.00  0.00             0
ATOM    952    O   1     1       6.918 -10.890   2.493  0.00  0.00             0
ATOM    953    O   1     1       9.086  -9.005   2.428  0.00  0.00             0
ATOM    954    O   1     1       6.487  -4.516   2.435  0.00  0.00             0
ATOM    955    O   1     1       9.147  -7.704   4.490  0.00  0.00             0
ATOM    956    O   1     1       6.748  -3.140   4.533  0.00  0.00             0
ATOM    957    O   1     1       7.981  -5.377   4.308  0.00  0.00             0
ATOM    958    O   1     1       5.489 -10.032   4.506  0.00  0.00             0
ATOM    959    O   1     1       8.081  -9.906   4.534  0.00  0.00             0
ATOM    960    O   1     1       5.411  -5.392   4.456  0.00  0.00             0
ATOM    961    O   1     1       9.370 -12.129   2.441  0.00  0.00             0
ATOM    962    O   1     1       6.697  -7.504   2.369  0.00  0.00             0
ATOM    963    O   1     1      15.459  -4.606   0.244  0.00  0.00             0
ATOM    964    O   1     1       7.723  -8.955   0.260  0.00  0.00             0
ATOM    965    O   1     1      10.095  -7.382   0.078  0.00  0.00             0
ATOM    966    O   1     1       7.551 -12.109   0.411  0.00  0.00             0
ATOM    967    O   1     1      10.102 -10.567   0.452  0.00  0.00             0
ATOM    968    O   1     1       7.569  -6.157   0.387  0.00  0.00             0
ATOM    969    H   1     1       8.926  -4.032   2.489  0.00  0.00             0
ATOM    970    H   1     1       6.497  -8.559   2.391  0.00  0.00             0
ATOM    971    H   1     1       9.709  -4.999  -0.491  0.00  0.00             0
ATOM    972    H   1     1       7.385  -9.644  -0.373  0.00  0.00             0
ATOM    973    H   1     1      10.202  -7.749  -0.848  0.00  0.00             0
ATOM    974    H   1     1       8.211  -2.557  -0.456  0.00  0.00             0
ATOM    975    H   1     1       7.836  -5.399  -0.101  0.00  0.00             0
ATOM    976    H   1     1      10.446  -9.597   0.616  0.00  0.00             0
END
