# Supplementary material for: Competing Nuclear Quantum Effects and Hydrogen-Bond Jumps in Hydrated Kaolinite
Source: J Phys Chem Lett. 2023 Feb 6;14(6):1542–7. doi: 10.1021/acs.jpclett.2c03896 (PMC9940297; doi:10.1021/acs.jpclett.2c03896)
Supplement: Supplementary file 1 — jz2c03896_si_001.zip [file jz2c03896_si_001.zip › Clay_NQEs_HBond_Jumps_SI/silica-surface/QM/prod-2/init.09.pdb]

TITLE     Step:     2000000  Bead:       9 positions{angstrom}  cell{angstrom}
CRYST1   10.307   17.884   76.812  91.93 105.05  89.80 P 1           1
ATOM      1   Al   1     1     -22.586  11.938  42.625  0.00  0.00             0
ATOM      2   Al   1     1     -19.681  16.496  42.568  0.00  0.00             0
ATOM      3   Al   1     1     -19.838  10.627  42.278  0.00  0.00             0
ATOM      4   Al   1     1     -22.208  14.891  42.493  0.00  0.00             0
ATOM      5   Si   1     1     -17.977  10.583  39.717  0.00  0.00             0
ATOM      6   Si   1     1     -20.599  15.078  39.779  0.00  0.00             0
ATOM      7   Si   1     1     -20.467   9.079  39.789  0.00  0.00             0
ATOM      8   Si   1     1     -23.171  13.488  39.666  0.00  0.00             0
ATOM      9    O   1     1     -23.296  10.685  41.478  0.00  0.00             0
ATOM     10    O   1     1     -20.639  15.146  41.389  0.00  0.00             0
ATOM     11    O   1     1     -22.833  13.332  41.324  0.00  0.00             0
ATOM     12    O   1     1     -20.343   8.993  41.314  0.00  0.00             0
ATOM     13    O   1     1     -23.001  11.947  39.252  0.00  0.00             0
ATOM     14    O   1     1     -20.316   7.600  39.197  0.00  0.00             0
ATOM     15    O   1     1     -21.835   9.708  39.393  0.00  0.00             0
ATOM     16    O   1     1     -19.425  14.116  39.355  0.00  0.00             0
ATOM     17    O   1     1     -21.939  14.231  39.103  0.00  0.00             0
ATOM     18    O   1     1     -19.235   9.876  39.117  0.00  0.00             0
ATOM     19    O   1     1     -23.171  16.100  41.427  0.00  0.00             0
ATOM     20    O   1     1     -20.703  11.818  41.195  0.00  0.00             0
ATOM     21    O   1     1     -18.807   9.151  43.598  0.00  0.00             0
ATOM     22    O   1     1     -21.543  13.481  43.558  0.00  0.00             0
ATOM     23    O   1     1     -24.030  11.986  43.696  0.00  0.00             0
ATOM     24    O   1     1     -21.182  16.226  43.644  0.00  0.00             0
ATOM     25    O   1     1     -23.959  14.972  43.454  0.00  0.00             0
ATOM     26    O   1     1     -21.373  10.692  43.497  0.00  0.00             0
ATOM     27    H   1     1     -22.603   8.061  41.176  0.00  0.00             0
ATOM     28    H   1     1     -20.686  12.205  40.219  0.00  0.00             0
ATOM     29    H   1     1     -23.500   8.665  44.064  0.00  0.00             0
ATOM     30    H   1     1     -20.669  12.992  44.012  0.00  0.00             0
ATOM     31    H   1     1     -24.604  12.395  44.395  0.00  0.00             0
ATOM     32    H   1     1     -21.499   7.250  44.459  0.00  0.00             0
ATOM     33    H   1     1     -21.830   9.922  43.938  0.00  0.00             0
ATOM     34    H   1     1     -24.220  14.192  43.880  0.00  0.00             0
ATOM     35   Al   1     1     -22.578  14.547  49.879  0.00  0.00             0
ATOM     36   Al   1     1     -20.108  19.045  49.685  0.00  0.00             0
ATOM     37   Al   1     1     -20.056  12.972  49.867  0.00  0.00             0
ATOM     38   Al   1     1     -22.612  17.512  49.929  0.00  0.00             0
ATOM     39   Si   1     1     -18.174  13.209  47.057  0.00  0.00             0
ATOM     40   Si   1     1     -20.896  17.611  47.020  0.00  0.00             0
ATOM     41   Si   1     1     -20.750  11.763  47.042  0.00  0.00             0
ATOM     42   Si   1     1     -23.460  16.175  47.043  0.00  0.00             0
ATOM     43    O   1     1     -23.519  13.218  48.727  0.00  0.00             0
ATOM     44    O   1     1     -20.912  17.800  48.651  0.00  0.00             0
ATOM     45    O   1     1     -23.389  16.168  48.694  0.00  0.00             0
ATOM     46    O   1     1     -20.497  11.643  48.651  0.00  0.00             0
ATOM     47    O   1     1     -23.396  14.595  46.663  0.00  0.00             0
ATOM     48    O   1     1     -20.660  10.230  46.671  0.00  0.00             0
ATOM     49    O   1     1     -22.194  12.223  46.801  0.00  0.00             0
ATOM     50    O   1     1     -19.582  16.804  46.646  0.00  0.00             0
ATOM     51    O   1     1     -22.227  16.905  46.590  0.00  0.00             0
ATOM     52    O   1     1     -19.613  12.600  46.507  0.00  0.00             0
ATOM     53    O   1     1     -23.606  18.812  48.690  0.00  0.00             0
ATOM     54    O   1     1     -20.914  14.459  48.886  0.00  0.00             0
ATOM     55    O   1     1     -19.183  11.538  50.827  0.00  0.00             0
ATOM     56    O   1     1     -21.880  16.132  50.946  0.00  0.00             0
ATOM     57    O   1     1     -24.162  14.294  50.940  0.00  0.00             0
ATOM     58    O   1     1     -21.855  19.008  50.711  0.00  0.00             0
ATOM     59    O   1     1     -24.387  17.619  50.867  0.00  0.00             0
ATOM     60    O   1     1     -21.556  12.914  50.940  0.00  0.00             0
ATOM     61    H   1     1     -23.292  10.696  48.130  0.00  0.00             0
ATOM     62    H   1     1     -20.318  15.221  48.977  0.00  0.00             0
ATOM     63    H   1     1     -24.537  11.429  52.162  0.00  0.00             0
ATOM     64    H   1     1     -20.943  16.494  51.180  0.00  0.00             0
ATOM     65    H   1     1     -24.619  14.493  51.866  0.00  0.00             0
ATOM     66    H   1     1     -21.950  10.901  51.103  0.00  0.00             0
ATOM     67    H   1     1     -22.378  12.693  51.198  0.00  0.00             0
ATOM     68    H   1     1     -25.066  16.809  50.995  0.00  0.00             0
ATOM     69   Al   1     1     -22.274  20.870  42.409  0.00  0.00             0
ATOM     70   Al   1     1     -19.687  25.480  42.489  0.00  0.00             0
ATOM     71   Al   1     1     -19.595  19.435  42.364  0.00  0.00             0
ATOM     72   Al   1     1     -22.185  23.777  42.608  0.00  0.00             0
ATOM     73   Si   1     1     -17.902  19.494  39.499  0.00  0.00             0
ATOM     74   Si   1     1     -20.327  24.041  39.766  0.00  0.00             0
ATOM     75   Si   1     1     -20.488  17.945  39.615  0.00  0.00             0
ATOM     76   Si   1     1     -22.942  22.455  39.757  0.00  0.00             0
ATOM     77    O   1     1     -23.225  19.570  41.324  0.00  0.00             0
ATOM     78    O   1     1     -20.603  24.130  41.345  0.00  0.00             0
ATOM     79    O   1     1     -22.687  22.447  41.285  0.00  0.00             0
ATOM     80    O   1     1     -20.359  17.920  41.271  0.00  0.00             0
ATOM     81    O   1     1     -22.906  21.025  39.232  0.00  0.00             0
ATOM     82    O   1     1     -20.707  16.441  39.217  0.00  0.00             0
ATOM     83    O   1     1     -21.751  18.666  39.294  0.00  0.00             0
ATOM     84    O   1     1     -19.156  23.126  39.486  0.00  0.00             0
ATOM     85    O   1     1     -21.694  23.289  39.239  0.00  0.00             0
ATOM     86    O   1     1     -19.233  18.757  39.063  0.00  0.00             0
ATOM     87    O   1     1     -23.251  25.287  41.603  0.00  0.00             0
ATOM     88    O   1     1     -20.603  20.762  41.227  0.00  0.00             0
ATOM     89    O   1     1     -19.060  18.061  43.508  0.00  0.00             0
ATOM     90    O   1     1     -21.324  22.424  43.623  0.00  0.00             0
ATOM     91    O   1     1     -23.875  20.693  43.629  0.00  0.00             0
ATOM     92    O   1     1     -21.287  25.212  43.582  0.00  0.00             0
ATOM     93    O   1     1     -23.801  23.900  43.688  0.00  0.00             0
ATOM     94    O   1     1     -21.258  19.645  43.459  0.00  0.00             0
ATOM     95    H   1     1     -22.765  16.679  40.790  0.00  0.00             0
ATOM     96    H   1     1     -20.401  21.731  40.914  0.00  0.00             0
ATOM     97    H   1     1     -23.471  18.483  44.016  0.00  0.00             0
ATOM     98    H   1     1     -21.121  21.855  44.246  0.00  0.00             0
ATOM     99    H   1     1     -23.983  21.134  44.398  0.00  0.00             0
ATOM    100    H   1     1     -21.443  16.179  44.667  0.00  0.00             0
ATOM    101    H   1     1     -21.111  18.966  44.053  0.00  0.00             0
ATOM    102    H   1     1     -24.057  23.078  43.938  0.00  0.00             0
ATOM    103   Al   1     1     -22.531  23.593  49.796  0.00  0.00             0
ATOM    104   Al   1     1     -19.993  27.935  49.814  0.00  0.00             0
ATOM    105   Al   1     1     -20.045  21.953  49.747  0.00  0.00             0
ATOM    106   Al   1     1     -22.532  26.638  49.867  0.00  0.00             0
ATOM    107   Si   1     1     -18.134  21.969  46.830  0.00  0.00             0
ATOM    108   Si   1     1     -20.871  26.678  47.153  0.00  0.00             0
ATOM    109   Si   1     1     -20.739  20.556  46.955  0.00  0.00             0
ATOM    110   Si   1     1     -23.372  25.099  47.057  0.00  0.00             0
ATOM    111    O   1     1     -23.449  22.178  48.479  0.00  0.00             0
ATOM    112    O   1     1     -21.085  26.704  48.707  0.00  0.00             0
ATOM    113    O   1     1     -23.224  25.055  48.695  0.00  0.00             0
ATOM    114    O   1     1     -20.575  20.525  48.627  0.00  0.00             0
ATOM    115    O   1     1     -23.257  23.672  46.566  0.00  0.00             0
ATOM    116    O   1     1     -20.904  19.107  46.495  0.00  0.00             0
ATOM    117    O   1     1     -21.861  21.420  46.622  0.00  0.00             0
ATOM    118    O   1     1     -19.703  25.704  46.852  0.00  0.00             0
ATOM    119    O   1     1     -22.200  26.068  46.547  0.00  0.00             0
ATOM    120    O   1     1     -19.337  21.159  46.458  0.00  0.00             0
ATOM    121    O   1     1     -23.505  27.956  48.799  0.00  0.00             0
ATOM    122    O   1     1     -20.872  23.532  48.650  0.00  0.00             0
ATOM    123    O   1     1     -19.496  20.445  50.946  0.00  0.00             0
ATOM    124    O   1     1     -21.896  25.212  50.860  0.00  0.00             0
ATOM    125    O   1     1     -24.167  23.320  50.761  0.00  0.00             0
ATOM    126    O   1     1     -21.681  27.928  50.844  0.00  0.00             0
ATOM    127    O   1     1     -24.330  26.640  50.998  0.00  0.00             0
ATOM    128    O   1     1     -21.544  22.249  50.723  0.00  0.00             0
ATOM    129    H   1     1     -23.309  19.640  48.035  0.00  0.00             0
ATOM    130    H   1     1     -20.423  24.424  48.720  0.00  0.00             0
ATOM    131    H   1     1     -23.953  19.899  51.281  0.00  0.00             0
ATOM    132    H   1     1     -21.266  25.020  51.554  0.00  0.00             0
ATOM    133    H   1     1     -24.564  23.310  51.589  0.00  0.00             0
ATOM    134    H   1     1     -22.142  20.115  50.573  0.00  0.00             0
ATOM    135    H   1     1     -21.223  21.967  51.533  0.00  0.00             0
ATOM    136    H   1     1     -23.841  26.275  51.899  0.00  0.00             0
ATOM    137   Al   1     1     -17.051  11.918  42.290  0.00  0.00             0
ATOM    138   Al   1     1     -14.566  16.451  42.450  0.00  0.00             0
ATOM    139   Al   1     1     -14.777  10.281  42.602  0.00  0.00             0
ATOM    140   Al   1     1     -17.115  14.889  42.536  0.00  0.00             0
ATOM    141   Si   1     1     -12.784  10.536  39.797  0.00  0.00             0
ATOM    142   Si   1     1     -15.463  15.096  39.739  0.00  0.00             0
ATOM    143   Si   1     1     -15.303   9.018  39.771  0.00  0.00             0
ATOM    144   Si   1     1     -17.919  13.636  39.642  0.00  0.00             0
ATOM    145    O   1     1     -18.174  10.742  41.207  0.00  0.00             0
ATOM    146    O   1     1     -15.642  15.230  41.344  0.00  0.00             0
ATOM    147    O   1     1     -17.670  13.611  41.241  0.00  0.00             0
ATOM    148    O   1     1     -15.339   8.820  41.418  0.00  0.00             0
ATOM    149    O   1     1     -17.815  12.132  39.133  0.00  0.00             0
ATOM    150    O   1     1     -15.206   7.542  39.261  0.00  0.00             0
ATOM    151    O   1     1     -16.613   9.704  39.424  0.00  0.00             0
ATOM    152    O   1     1     -14.277  14.107  39.446  0.00  0.00             0
ATOM    153    O   1     1     -16.766  14.548  39.162  0.00  0.00             0
ATOM    154    O   1     1     -14.108   9.786  39.341  0.00  0.00             0
ATOM    155    O   1     1     -18.149  16.427  41.415  0.00  0.00             0
ATOM    156    O   1     1     -15.445  11.708  41.448  0.00  0.00             0
ATOM    157    O   1     1     -24.268   8.975  43.518  0.00  0.00             0
ATOM    158    O   1     1     -16.404  13.582  43.548  0.00  0.00             0
ATOM    159    O   1     1     -18.814  11.926  43.493  0.00  0.00             0
ATOM    160    O   1     1     -16.204  16.431  43.670  0.00  0.00             0
ATOM    161    O   1     1     -18.715  15.024  43.657  0.00  0.00             0
ATOM    162    O   1     1     -16.353  10.537  43.673  0.00  0.00             0
ATOM    163    H   1     1     -17.213   8.003  41.477  0.00  0.00             0
ATOM    164    H   1     1     -15.110  12.350  40.881  0.00  0.00             0
ATOM    165    H   1     1     -18.016   9.793  43.989  0.00  0.00             0
ATOM    166    H   1     1     -16.277  13.502  44.463  0.00  0.00             0
ATOM    167    H   1     1     -18.425  12.227  44.229  0.00  0.00             0
ATOM    168    H   1     1     -16.617   7.552  44.463  0.00  0.00             0
ATOM    169    H   1     1     -16.296   9.921  44.398  0.00  0.00             0
ATOM    170    H   1     1     -19.302  14.295  43.394  0.00  0.00             0
ATOM    171   Al   1     1     -17.472  14.590  49.894  0.00  0.00             0
ATOM    172   Al   1     1     -14.817  19.084  49.651  0.00  0.00             0
ATOM    173   Al   1     1     -14.873  13.034  49.963  0.00  0.00             0
ATOM    174   Al   1     1     -17.580  17.633  49.793  0.00  0.00             0
ATOM    175   Si   1     1     -13.071  13.148  47.098  0.00  0.00             0
ATOM    176   Si   1     1     -15.670  17.770  46.844  0.00  0.00             0
ATOM    177   Si   1     1     -15.618  11.611  47.142  0.00  0.00             0
ATOM    178   Si   1     1     -18.193  16.176  46.958  0.00  0.00             0
ATOM    179    O   1     1     -18.388  13.346  48.711  0.00  0.00             0
ATOM    180    O   1     1     -15.908  17.892  48.529  0.00  0.00             0
ATOM    181    O   1     1     -18.136  16.267  48.603  0.00  0.00             0
ATOM    182    O   1     1     -15.471  11.602  48.803  0.00  0.00             0
ATOM    183    O   1     1     -17.976  14.649  46.642  0.00  0.00             0
ATOM    184    O   1     1     -15.582  10.109  46.549  0.00  0.00             0
ATOM    185    O   1     1     -17.039  12.270  46.834  0.00  0.00             0
ATOM    186    O   1     1     -14.448  16.899  46.692  0.00  0.00             0
ATOM    187    O   1     1     -17.035  16.984  46.410  0.00  0.00             0
ATOM    188    O   1     1     -14.415  12.361  46.620  0.00  0.00             0
ATOM    189    O   1     1     -18.349  19.044  48.890  0.00  0.00             0
ATOM    190    O   1     1     -15.820  14.476  48.783  0.00  0.00             0
ATOM    191    O   1     1     -24.414  11.475  51.143  0.00  0.00             0
ATOM    192    O   1     1     -16.953  16.030  50.862  0.00  0.00             0
ATOM    193    O   1     1     -19.179  14.522  50.955  0.00  0.00             0
ATOM    194    O   1     1     -16.670  18.809  51.034  0.00  0.00             0
ATOM    195    O   1     1     -19.355  17.741  50.985  0.00  0.00             0
ATOM    196    O   1     1     -16.494  13.326  50.989  0.00  0.00             0
ATOM    197    H   1     1     -18.052  10.671  48.092  0.00  0.00             0
ATOM    198    H   1     1     -15.332  15.257  48.697  0.00  0.00             0
ATOM    199    H   1     1     -19.226  11.174  51.814  0.00  0.00             0
ATOM    200    H   1     1     -16.971  15.892  51.837  0.00  0.00             0
ATOM    201    H   1     1     -19.615  15.251  51.459  0.00  0.00             0
ATOM    202    H   1     1     -17.238  10.494  51.017  0.00  0.00             0
ATOM    203    H   1     1     -17.099  12.794  51.536  0.00  0.00             0
ATOM    204    H   1     1     -19.596  18.270  51.622  0.00  0.00             0
ATOM    205   Al   1     1     -17.018  20.860  42.453  0.00  0.00             0
ATOM    206   Al   1     1     -14.558  25.340  42.526  0.00  0.00             0
ATOM    207   Al   1     1     -14.413  19.484  42.281  0.00  0.00             0
ATOM    208   Al   1     1     -16.915  23.824  42.630  0.00  0.00             0
ATOM    209   Si   1     1     -12.720  19.482  39.566  0.00  0.00             0
ATOM    210   Si   1     1     -15.248  23.988  39.758  0.00  0.00             0
ATOM    211   Si   1     1     -15.309  18.005  39.651  0.00  0.00             0
ATOM    212   Si   1     1     -17.807  22.427  39.680  0.00  0.00             0
ATOM    213    O   1     1     -18.053  19.475  41.195  0.00  0.00             0
ATOM    214    O   1     1     -15.345  24.017  41.457  0.00  0.00             0
ATOM    215    O   1     1     -17.598  22.348  41.336  0.00  0.00             0
ATOM    216    O   1     1     -15.229  18.020  41.175  0.00  0.00             0
ATOM    217    O   1     1     -17.796  20.942  39.179  0.00  0.00             0
ATOM    218    O   1     1     -15.221  16.453  39.246  0.00  0.00             0
ATOM    219    O   1     1     -16.665  18.711  39.240  0.00  0.00             0
ATOM    220    O   1     1     -13.946  23.188  39.516  0.00  0.00             0
ATOM    221    O   1     1     -16.527  23.267  39.250  0.00  0.00             0
ATOM    222    O   1     1     -14.051  18.792  39.085  0.00  0.00             0
ATOM    223    O   1     1     -17.968  25.312  41.309  0.00  0.00             0
ATOM    224    O   1     1     -15.507  20.715  41.452  0.00  0.00             0
ATOM    225    O   1     1     -24.148  17.859  43.554  0.00  0.00             0
ATOM    226    O   1     1     -16.399  22.399  43.713  0.00  0.00             0
ATOM    227    O   1     1     -18.648  20.715  43.507  0.00  0.00             0
ATOM    228    O   1     1     -16.148  25.064  43.729  0.00  0.00             0
ATOM    229    O   1     1     -18.803  23.888  43.459  0.00  0.00             0
ATOM    230    O   1     1     -16.110  19.456  43.542  0.00  0.00             0
ATOM    231    H   1     1     -17.851  17.354  41.208  0.00  0.00             0
ATOM    232    H   1     1     -15.257  21.541  40.968  0.00  0.00             0
ATOM    233    H   1     1     -18.127  18.037  43.871  0.00  0.00             0
ATOM    234    H   1     1     -16.565  22.533  44.580  0.00  0.00             0
ATOM    235    H   1     1     -18.859  21.446  44.188  0.00  0.00             0
ATOM    236    H   1     1     -16.327  16.290  44.544  0.00  0.00             0
ATOM    237    H   1     1     -16.279  18.620  43.868  0.00  0.00             0
ATOM    238    H   1     1     -19.675  23.491  43.262  0.00  0.00             0
ATOM    239   Al   1     1     -17.345  23.256  49.789  0.00  0.00             0
ATOM    240   Al   1     1     -14.871  27.925  49.816  0.00  0.00             0
ATOM    241   Al   1     1     -14.731  21.894  49.711  0.00  0.00             0
ATOM    242   Al   1     1     -17.455  26.300  49.800  0.00  0.00             0
ATOM    243   Si   1     1     -12.939  22.122  46.927  0.00  0.00             0
ATOM    244   Si   1     1     -15.674  26.563  47.038  0.00  0.00             0
ATOM    245   Si   1     1     -15.449  20.601  46.801  0.00  0.00             0
ATOM    246   Si   1     1     -18.245  25.038  46.985  0.00  0.00             0
ATOM    247    O   1     1     -18.318  21.963  48.610  0.00  0.00             0
ATOM    248    O   1     1     -15.782  26.610  48.640  0.00  0.00             0
ATOM    249    O   1     1     -18.035  25.064  48.573  0.00  0.00             0
ATOM    250    O   1     1     -15.348  20.540  48.351  0.00  0.00             0
ATOM    251    O   1     1     -18.183  23.515  46.611  0.00  0.00             0
ATOM    252    O   1     1     -15.500  19.163  46.421  0.00  0.00             0
ATOM    253    O   1     1     -16.773  21.289  46.435  0.00  0.00             0
ATOM    254    O   1     1     -14.510  25.575  46.728  0.00  0.00             0
ATOM    255    O   1     1     -17.058  25.984  46.389  0.00  0.00             0
ATOM    256    O   1     1     -14.163  21.439  46.335  0.00  0.00             0
ATOM    257    O   1     1     -18.359  27.727  48.718  0.00  0.00             0
ATOM    258    O   1     1     -15.873  23.367  48.508  0.00  0.00             0
ATOM    259    O   1     1     -24.529  20.474  50.777  0.00  0.00             0
ATOM    260    O   1     1     -16.651  24.987  50.860  0.00  0.00             0
ATOM    261    O   1     1     -19.028  23.401  50.622  0.00  0.00             0
ATOM    262    O   1     1     -16.504  27.826  50.794  0.00  0.00             0
ATOM    263    O   1     1     -19.201  26.645  50.981  0.00  0.00             0
ATOM    264    O   1     1     -16.420  22.120  50.916  0.00  0.00             0
ATOM    265    H   1     1     -17.718  19.753  48.642  0.00  0.00             0
ATOM    266    H   1     1     -15.303  24.092  48.234  0.00  0.00             0
ATOM    267    H   1     1     -18.467  20.373  51.457  0.00  0.00             0
ATOM    268    H   1     1     -15.899  25.509  51.152  0.00  0.00             0
ATOM    269    H   1     1     -19.442  24.162  50.954  0.00  0.00             0
ATOM    270    H   1     1     -16.088  19.481  51.551  0.00  0.00             0
ATOM    271    H   1     1     -16.653  21.684  51.785  0.00  0.00             0
ATOM    272    H   1     1     -18.435  26.784  51.589  0.00  0.00             0
ATOM    273    O   1     1      -3.374   4.697  32.593  0.00  0.00             0
ATOM    274    H   1     1      -3.148   4.105  31.905  0.00  0.00             0
ATOM    275    H   1     1       7.178   3.994  33.423  0.00  0.00             0
ATOM    276    O   1     1      12.306 -25.260  14.945  0.00  0.00             0
ATOM    277    H   1     1      12.119 -25.668  15.783  0.00  0.00             0
ATOM    278    H   1     1      21.854 -24.950  14.575  0.00  0.00             0
ATOM    279    O   1     1      33.781   1.865  24.318  0.00  0.00             0
ATOM    280    H   1     1      24.181   2.170  24.068  0.00  0.00             0
ATOM    281    H   1     1      33.697   1.100  23.753  0.00  0.00             0
ATOM    282    O   1     1      24.957   8.554  18.857  0.00  0.00             0
ATOM    283    H   1     1      25.486   9.094  19.461  0.00  0.00             0
ATOM    284    H   1     1      35.951   8.390  18.279  0.00  0.00             0
ATOM    285    O   1     1     -16.314  -3.384  31.408  0.00  0.00             0
ATOM    286    H   1     1     -15.863  -3.564  32.437  0.00  0.00             0
ATOM    287    H   1     1      -6.955  -3.748  31.388  0.00  0.00             0
ATOM    288    O   1     1     -10.615 -24.268  23.712  0.00  0.00             0
ATOM    289    H   1     1     -10.095 -23.966  24.308  0.00  0.00             0
ATOM    290    H   1     1      -0.180 -23.637  23.027  0.00  0.00             0
ATOM    291    O   1     1      -4.465   8.658  23.508  0.00  0.00             0
ATOM    292    H   1     1      -5.191   9.225  23.292  0.00  0.00             0
ATOM    293    H   1     1      -4.697   7.778  23.630  0.00  0.00             0
ATOM    294    O   1     1      -4.792   3.210  37.263  0.00  0.00             0
ATOM    295    H   1     1      -5.638   2.836  36.969  0.00  0.00             0
ATOM    296    H   1     1      -3.998   2.839  36.757  0.00  0.00             0
ATOM    297    O   1     1       3.853   5.147  18.340  0.00  0.00             0
ATOM    298    H   1     1       4.726   5.544  17.875  0.00  0.00             0
ATOM    299    H   1     1       3.574   5.852  18.999  0.00  0.00             0
ATOM    300    O   1     1      25.567  16.584  20.842  0.00  0.00             0
ATOM    301    H   1     1      26.440  16.755  21.035  0.00  0.00             0
ATOM    302    H   1     1      25.148  16.728  21.809  0.00  0.00             0
ATOM    303    O   1     1       6.165  -3.516  20.156  0.00  0.00             0
ATOM    304    H   1     1       5.424  -4.173  20.133  0.00  0.00             0
ATOM    305    H   1     1       5.585  -2.654  20.431  0.00  0.00             0
ATOM    306    O   1     1     -14.001  25.028  31.236  0.00  0.00             0
ATOM    307    H   1     1     -14.156  24.941  30.186  0.00  0.00             0
ATOM    308    H   1     1     -14.086  24.232  31.695  0.00  0.00             0
ATOM    309    O   1     1       1.760 -14.447  20.654  0.00  0.00             0
ATOM    310    H   1     1       2.567 -14.826  20.416  0.00  0.00             0
ATOM    311    H   1     1       2.035 -13.719  20.954  0.00  0.00             0
ATOM    312    O   1     1      40.492  14.683  18.286  0.00  0.00             0
ATOM    313    H   1     1      39.843  14.066  18.704  0.00  0.00             0
ATOM    314    H   1     1      40.133  15.290  17.574  0.00  0.00             0
ATOM    315    O   1     1      21.636   5.241  36.079  0.00  0.00             0
ATOM    316    H   1     1      22.364   5.735  36.531  0.00  0.00             0
ATOM    317    H   1     1      21.235   5.945  35.712  0.00  0.00             0
ATOM    318    O   1     1      28.251  22.195  18.540  0.00  0.00             0
ATOM    319    H   1     1      28.249  21.540  19.241  0.00  0.00             0
ATOM    320    H   1     1      29.200  22.225  18.487  0.00  0.00             0
ATOM    321    O   1     1      29.439  16.538  35.687  0.00  0.00             0
ATOM    322    H   1     1      29.210  16.612  34.758  0.00  0.00             0
ATOM    323    H   1     1      30.287  15.971  35.657  0.00  0.00             0
ATOM    324    O   1     1      29.979  -6.683  14.866  0.00  0.00             0
ATOM    325    H   1     1      29.571  -7.337  14.317  0.00  0.00             0
ATOM    326    H   1     1      29.992  -5.983  14.485  0.00  0.00             0
ATOM    327    O   1     1       2.801  29.476  28.759  0.00  0.00             0
ATOM    328    H   1     1       2.289  30.059  28.210  0.00  0.00             0
ATOM    329    H   1     1      12.842  11.954  29.676  0.00  0.00             0
ATOM    330    O   1     1      -9.819  32.729  35.075  0.00  0.00             0
ATOM    331    H   1     1      -9.822  32.914  34.071  0.00  0.00             0
ATOM    332    H   1     1      -0.065  31.918  35.103  0.00  0.00             0
ATOM    333    O   1     1      12.505  21.705  29.078  0.00  0.00             0
ATOM    334    H   1     1       2.229  22.391  28.284  0.00  0.00             0
ATOM    335    H   1     1      11.719  21.247  28.512  0.00  0.00             0
ATOM    336    O   1     1      -2.069  12.611  19.365  0.00  0.00             0
ATOM    337    H   1     1      -2.778  13.096  19.646  0.00  0.00             0
ATOM    338    H   1     1       7.957  12.338  18.416  0.00  0.00             0
ATOM    339    O   1     1      14.424  35.492  31.545  0.00  0.00             0
ATOM    340    H   1     1       4.618  34.679  31.465  0.00  0.00             0
ATOM    341    H   1     1      13.721  35.559  30.863  0.00  0.00             0
ATOM    342    O   1     1      13.838  21.592  33.998  0.00  0.00             0
ATOM    343    H   1     1      14.247  20.996  33.352  0.00  0.00             0
ATOM    344    H   1     1      24.957  22.185  34.297  0.00  0.00             0
ATOM    345    O   1     1      39.339  -3.013  21.967  0.00  0.00             0
ATOM    346    H   1     1      38.861  -3.417  21.251  0.00  0.00             0
ATOM    347    H   1     1      39.393 -19.747  21.761  0.00  0.00             0
ATOM    348    O   1     1      33.052   8.481  16.873  0.00  0.00             0
ATOM    349    H   1     1      33.472   8.951  17.561  0.00  0.00             0
ATOM    350    H   1     1      33.770   8.031  16.422  0.00  0.00             0
ATOM    351    O   1     1       9.658   3.600  16.156  0.00  0.00             0
ATOM    352    H   1     1      10.558   3.460  16.382  0.00  0.00             0
ATOM    353    H   1     1       9.713   4.264  15.396  0.00  0.00             0
ATOM    354    O   1     1      -2.916  10.375  28.731  0.00  0.00             0
ATOM    355    H   1     1      -2.255  10.920  28.406  0.00  0.00             0
ATOM    356    H   1     1      -2.209   9.637  28.796  0.00  0.00             0
ATOM    357    O   1     1       1.550 -17.765  29.961  0.00  0.00             0
ATOM    358    H   1     1       0.926 -17.833  30.731  0.00  0.00             0
ATOM    359    H   1     1       0.909 -17.856  29.139  0.00  0.00             0
ATOM    360    O   1     1     -17.366   7.142  36.748  0.00  0.00             0
ATOM    361    H   1     1     -16.698   6.843  36.145  0.00  0.00             0
ATOM    362    H   1     1     -16.810   6.957  37.660  0.00  0.00             0
ATOM    363    O   1     1      47.917   5.858  21.156  0.00  0.00             0
ATOM    364    H   1     1      47.740   5.370  20.404  0.00  0.00             0
ATOM    365    H   1     1      48.747 -12.285  21.335  0.00  0.00             0
ATOM    366    O   1     1      15.116  17.652  36.269  0.00  0.00             0
ATOM    367    H   1     1      15.427  17.979  35.375  0.00  0.00             0
ATOM    368    H   1     1      14.759  18.476  36.595  0.00  0.00             0
ATOM    369    O   1     1       5.870   9.813  35.845  0.00  0.00             0
ATOM    370    H   1     1       6.441  10.662  35.760  0.00  0.00             0
ATOM    371    H   1     1       5.859   9.358  34.939  0.00  0.00             0
ATOM    372    O   1     1      18.617 -11.020  24.027  0.00  0.00             0
ATOM    373    H   1     1      18.154 -10.307  24.029  0.00  0.00             0
ATOM    374    H   1     1      18.121 -11.890  24.376  0.00  0.00             0
ATOM    375    O   1     1       2.954  13.505  35.803  0.00  0.00             0
ATOM    376    H   1     1       3.026  12.817  36.550  0.00  0.00             0
ATOM    377    H   1     1       2.035  13.855  35.825  0.00  0.00             0
ATOM    378    O   1     1       7.228 -10.156  36.860  0.00  0.00             0
ATOM    379    H   1     1       6.701 -10.226  37.497  0.00  0.00             0
ATOM    380    H   1     1       7.049  -9.300  36.486  0.00  0.00             0
ATOM    381    O   1     1     -10.363 -15.027  30.863  0.00  0.00             0
ATOM    382    H   1     1      -9.838 -14.743  31.724  0.00  0.00             0
ATOM    383    H   1     1       0.605 -15.342  30.311  0.00  0.00             0
ATOM    384    O   1     1       1.560   9.071  28.370  0.00  0.00             0
ATOM    385    H   1     1       0.807   9.270  27.820  0.00  0.00             0
ATOM    386    H   1     1      12.251   9.872  28.436  0.00  0.00             0
ATOM    387    O   1     1      17.057  15.107  36.032  0.00  0.00             0
ATOM    388    H   1     1       6.211  15.786  36.316  0.00  0.00             0
ATOM    389    H   1     1      17.794  15.763  36.084  0.00  0.00             0
ATOM    390    O   1     1      20.661   5.861  14.879  0.00  0.00             0
ATOM    391    H   1     1      21.484   5.515  14.982  0.00  0.00             0
ATOM    392    H   1     1      30.883   6.465  15.687  0.00  0.00             0
ATOM    393    O   1     1       0.160  10.576  32.069  0.00  0.00             0
ATOM    394    H   1     1       0.720  10.457  32.968  0.00  0.00             0
ATOM    395    H   1     1      10.068   9.680  31.924  0.00  0.00             0
ATOM    396    O   1     1      -3.217  -5.721  36.521  0.00  0.00             0
ATOM    397    H   1     1      -2.757  -5.630  37.490  0.00  0.00             0
ATOM    398    H   1     1       6.914  -4.849  36.550  0.00  0.00             0
ATOM    399    O   1     1      17.974 -24.770  17.138  0.00  0.00             0
ATOM    400    H   1     1      17.170 -25.008  16.554  0.00  0.00             0
ATOM    401    H   1     1      18.747 -24.680  16.364  0.00  0.00             0
ATOM    402    O   1     1      18.762  21.549  34.715  0.00  0.00             0
ATOM    403    H   1     1      18.815  21.027  35.524  0.00  0.00             0
ATOM    404    H   1     1      19.739  21.668  34.622  0.00  0.00             0
ATOM    405    O   1     1       2.117  12.595  31.471  0.00  0.00             0
ATOM    406    H   1     1       1.388  11.979  31.297  0.00  0.00             0
ATOM    407    H   1     1       3.010  12.156  31.595  0.00  0.00             0
ATOM    408    O   1     1      21.753  18.226  34.960  0.00  0.00             0
ATOM    409    H   1     1      22.355  17.817  34.446  0.00  0.00             0
ATOM    410    H   1     1      21.003  17.841  35.500  0.00  0.00             0
ATOM    411    O   1     1       5.393  40.970  35.437  0.00  0.00             0
ATOM    412    H   1     1       6.144  41.626  35.619  0.00  0.00             0
ATOM    413    H   1     1       5.677  40.199  36.170  0.00  0.00             0
ATOM    414    O   1     1      17.512  47.525  31.141  0.00  0.00             0
ATOM    415    H   1     1      17.686  47.222  30.233  0.00  0.00             0
ATOM    416    H   1     1      17.815  46.758  31.641  0.00  0.00             0
ATOM    417    O   1     1      10.775 -16.548  22.328  0.00  0.00             0
ATOM    418    H   1     1      10.385 -16.938  21.600  0.00  0.00             0
ATOM    419    H   1     1      11.230 -15.754  21.964  0.00  0.00             0
ATOM    420    O   1     1      31.339  -0.698  19.920  0.00  0.00             0
ATOM    421    H   1     1      31.953  -0.295  19.231  0.00  0.00             0
ATOM    422    H   1     1      30.884  -1.332  19.226  0.00  0.00             0
ATOM    423    O   1     1      13.897  -3.447  15.802  0.00  0.00             0
ATOM    424    H   1     1      14.233  -4.302  15.544  0.00  0.00             0
ATOM    425    H   1     1      13.416  -3.696  16.607  0.00  0.00             0
ATOM    426    O   1     1      30.821   2.767  25.095  0.00  0.00             0
ATOM    427    H   1     1      29.927   2.525  25.301  0.00  0.00             0
ATOM    428    H   1     1      31.514   2.331  24.532  0.00  0.00             0
ATOM    429    O   1     1       6.923  37.435  28.803  0.00  0.00             0
ATOM    430    H   1     1       7.224  36.695  29.316  0.00  0.00             0
ATOM    431    H   1     1       6.082  37.349  28.631  0.00  0.00             0
ATOM    432    O   1     1      -0.272   5.097  19.012  0.00  0.00             0
ATOM    433    H   1     1      -0.356   4.975  20.000  0.00  0.00             0
ATOM    434    H   1     1       0.413   4.639  18.608  0.00  0.00             0
ATOM    435    O   1     1     -21.929   1.268  17.876  0.00  0.00             0
ATOM    436    H   1     1     -22.200   2.130  17.507  0.00  0.00             0
ATOM    437    H   1     1     -11.207   0.704  17.157  0.00  0.00             0
ATOM    438    O   1     1      51.742  17.627  15.602  0.00  0.00             0
ATOM    439    H   1     1      51.255  17.380  14.911  0.00  0.00             0
ATOM    440    H   1     1      62.621  16.810  16.041  0.00  0.00             0
ATOM    441    O   1     1      31.710  10.183  34.675  0.00  0.00             0
ATOM    442    H   1     1      20.982   9.416  34.983  0.00  0.00             0
ATOM    443    H   1     1      32.301  10.217  35.333  0.00  0.00             0
ATOM    444    O   1     1      17.536 -34.041  19.954  0.00  0.00             0
ATOM    445    H   1     1      18.119 -34.336  19.349  0.00  0.00             0
ATOM    446    H   1     1      28.308 -33.800  20.736  0.00  0.00             0
ATOM    447    O   1     1      17.882  -0.802  30.099  0.00  0.00             0
ATOM    448    H   1     1       7.877  -1.007  31.026  0.00  0.00             0
ATOM    449    H   1     1      17.688  -1.629  29.730  0.00  0.00             0
ATOM    450    O   1     1      21.844   9.441  22.309  0.00  0.00             0
ATOM    451    H   1     1      22.261   8.923  23.025  0.00  0.00             0
ATOM    452    H   1     1      31.493  10.083  22.812  0.00  0.00             0
ATOM    453    O   1     1      19.535   5.253  21.621  0.00  0.00             0
ATOM    454    H   1     1      19.394   4.218  21.902  0.00  0.00             0
ATOM    455    H   1     1      19.547   5.730  22.437  0.00  0.00             0
ATOM    456    O   1     1      -3.099   4.736  25.372  0.00  0.00             0
ATOM    457    H   1     1      -3.019   4.932  26.278  0.00  0.00             0
ATOM    458    H   1     1      -3.964   5.006  25.042  0.00  0.00             0
ATOM    459    O   1     1      28.299 -15.865  25.971  0.00  0.00             0
ATOM    460    H   1     1      27.822 -14.910  25.780  0.00  0.00             0
ATOM    461    H   1     1      28.434 -15.890  26.999  0.00  0.00             0
ATOM    462    O   1     1     -11.149   7.563  35.153  0.00  0.00             0
ATOM    463    H   1     1     -11.623   7.163  34.496  0.00  0.00             0
ATOM    464    H   1     1     -11.661   7.511  36.013  0.00  0.00             0
ATOM    465    O   1     1      -8.671  -5.134  25.248  0.00  0.00             0
ATOM    466    H   1     1      -8.625  -4.228  24.730  0.00  0.00             0
ATOM    467    H   1     1      -8.803  -4.680  25.957  0.00  0.00             0
ATOM    468    O   1     1     -18.348   5.652  26.732  0.00  0.00             0
ATOM    469    H   1     1     -17.944   6.494  26.850  0.00  0.00             0
ATOM    470    H   1     1     -18.982   5.570  25.901  0.00  0.00             0
ATOM    471    O   1     1      17.731 -18.362  21.697  0.00  0.00             0
ATOM    472    H   1     1      17.602 -17.536  21.264  0.00  0.00             0
ATOM    473    H   1     1      17.668 -18.001  22.454  0.00  0.00             0
ATOM    474    O   1     1      26.063  -1.842  24.628  0.00  0.00             0
ATOM    475    H   1     1      25.541  -1.308  25.179  0.00  0.00             0
ATOM    476    H   1     1      25.872  -2.636  25.061  0.00  0.00             0
ATOM    477    O   1     1      22.997 -11.136  20.042  0.00  0.00             0
ATOM    478    H   1     1      23.763 -10.312  19.997  0.00  0.00             0
ATOM    479    H   1     1      21.955 -10.796  19.767  0.00  0.00             0
ATOM    480    O   1     1      -7.547   2.304  36.330  0.00  0.00             0
ATOM    481    H   1     1      -7.279   3.078  35.796  0.00  0.00             0
ATOM    482    H   1     1      -8.230   1.819  35.799  0.00  0.00             0
ATOM    483    O   1     1      15.432  10.519  21.039  0.00  0.00             0
ATOM    484    H   1     1      15.046  10.708  21.826  0.00  0.00             0
ATOM    485    H   1     1      16.399  10.388  21.583  0.00  0.00             0
ATOM    486    O   1     1      -6.569   8.116  27.371  0.00  0.00             0
ATOM    487    H   1     1      -6.231   8.888  27.018  0.00  0.00             0
ATOM    488    H   1     1      -7.472   8.406  27.578  0.00  0.00             0
ATOM    489    O   1     1       1.525  10.572  19.215  0.00  0.00             0
ATOM    490    H   1     1       1.930  10.206  19.960  0.00  0.00             0
ATOM    491    H   1     1      11.128  -8.011  19.295  0.00  0.00             0
ATOM    492    O   1     1      12.227 -45.577  24.646  0.00  0.00             0
ATOM    493    H   1     1      11.537 -45.233  25.318  0.00  0.00             0
ATOM    494    H   1     1      23.298 -45.434  25.070  0.00  0.00             0
ATOM    495    O   1     1     -31.007   0.564  32.433  0.00  0.00             0
ATOM    496    H   1     1     -41.796   1.283  32.111  0.00  0.00             0
ATOM    497    H   1     1     -30.553   0.614  33.458  0.00  0.00             0
ATOM    498    O   1     1       4.850 -11.465  29.246  0.00  0.00             0
ATOM    499    H   1     1       4.141 -11.863  29.882  0.00  0.00             0
ATOM    500    H   1     1      14.711 -10.657  28.799  0.00  0.00             0
ATOM    501    O   1     1       4.457  21.455  26.015  0.00  0.00             0
ATOM    502    H   1     1       3.695  22.046  26.102  0.00  0.00             0
ATOM    503    H   1     1      14.475  20.913  25.284  0.00  0.00             0
ATOM    504    O   1     1     -16.489   1.599  27.925  0.00  0.00             0
ATOM    505    H   1     1     -17.243   2.067  28.122  0.00  0.00             0
ATOM    506    H   1     1      -5.944   2.231  27.358  0.00  0.00             0
ATOM    507    O   1     1      25.734  10.807  27.295  0.00  0.00             0
ATOM    508    H   1     1      25.018  11.195  27.973  0.00  0.00             0
ATOM    509    H   1     1      26.451  -7.336  27.856  0.00  0.00             0
ATOM    510    O   1     1       5.424 -22.856  25.714  0.00  0.00             0
ATOM    511    H   1     1       6.183 -23.098  25.034  0.00  0.00             0
ATOM    512    H   1     1       5.103 -23.732  26.189  0.00  0.00             0
ATOM    513    O   1     1     -21.530  30.422  35.068  0.00  0.00             0
ATOM    514    H   1     1     -22.361  30.120  35.447  0.00  0.00             0
ATOM    515    H   1     1     -21.200  29.551  34.941  0.00  0.00             0
ATOM    516    O   1     1      18.510 -15.153  22.370  0.00  0.00             0
ATOM    517    H   1     1      18.928 -16.085  22.614  0.00  0.00             0
ATOM    518    H   1     1      17.767 -14.993  22.946  0.00  0.00             0
ATOM    519    O   1     1      49.644  31.447  24.301  0.00  0.00             0
ATOM    520    H   1     1      50.110  30.571  24.031  0.00  0.00             0
ATOM    521    H   1     1      49.626  32.097  23.617  0.00  0.00             0
ATOM    522    O   1     1      33.944  17.259  22.648  0.00  0.00             0
ATOM    523    H   1     1      33.525  16.736  23.291  0.00  0.00             0
ATOM    524    H   1     1      33.320  17.442  21.789  0.00  0.00             0
ATOM    525    O   1     1      66.145  30.095  14.232  0.00  0.00             0
ATOM    526    H   1     1      65.547  29.410  14.483  0.00  0.00             0
ATOM    527    H   1     1      66.875  11.749  14.393  0.00  0.00             0
ATOM    528    O   1     1      34.529  17.138  26.134  0.00  0.00             0
ATOM    529    H   1     1      33.798  16.704  26.265  0.00  0.00             0
ATOM    530    H   1     1      34.526  17.948  26.614  0.00  0.00             0
ATOM    531    O   1     1      22.889  -2.395  29.034  0.00  0.00             0
ATOM    532    H   1     1      22.859  -1.398  29.425  0.00  0.00             0
ATOM    533    H   1     1      23.687  -2.719  29.051  0.00  0.00             0
ATOM    534    O   1     1      14.386   7.717  15.083  0.00  0.00             0
ATOM    535    H   1     1      14.005   7.000  14.574  0.00  0.00             0
ATOM    536    H   1     1      15.039   7.256  15.468  0.00  0.00             0
ATOM    537    O   1     1      20.334  -9.214  26.192  0.00  0.00             0
ATOM    538    H   1     1      20.405 -10.070  26.663  0.00  0.00             0
ATOM    539    H   1     1      19.365  -9.189  26.050  0.00  0.00             0
ATOM    540    O   1     1      -2.838 -27.336  18.093  0.00  0.00             0
ATOM    541    H   1     1      -1.889 -27.443  18.181  0.00  0.00             0
ATOM    542    H   1     1      -2.618 -26.250  17.866  0.00  0.00             0
ATOM    543    O   1     1       0.816  13.473  27.633  0.00  0.00             0
ATOM    544    H   1     1       1.242  13.952  28.136  0.00  0.00             0
ATOM    545    H   1     1      10.098  13.514  27.878  0.00  0.00             0
ATOM    546    O   1     1      28.647  -0.944  32.910  0.00  0.00             0
ATOM    547    H   1     1      28.449  -1.828  32.955  0.00  0.00             0
ATOM    548    H   1     1      39.905  -0.555  32.717  0.00  0.00             0
ATOM    549    O   1     1      -7.530  23.130  15.549  0.00  0.00             0
ATOM    550    H   1     1     -17.555  22.978  16.498  0.00  0.00             0
ATOM    551    H   1     1      -6.768  22.770  15.057  0.00  0.00             0
ATOM    552    O   1     1      22.865  19.474  15.661  0.00  0.00             0
ATOM    553    H   1     1      22.025  18.838  15.706  0.00  0.00             0
ATOM    554    H   1     1      32.985  19.988  16.335  0.00  0.00             0
ATOM    555    O   1     1      42.769  15.390  23.777  0.00  0.00             0
ATOM    556    H   1     1      32.161  14.995  23.008  0.00  0.00             0
ATOM    557    H   1     1      42.091  15.753  24.342  0.00  0.00             0
ATOM    558    O   1     1       7.168   5.274  28.113  0.00  0.00             0
ATOM    559    H   1     1       6.325   5.652  28.505  0.00  0.00             0
ATOM    560    H   1     1      17.719   4.736  28.847  0.00  0.00             0
ATOM    561    O   1     1      -9.515  14.801  32.458  0.00  0.00             0
ATOM    562    H   1     1      -8.956  15.460  32.728  0.00  0.00             0
ATOM    563    H   1     1      -9.083  14.213  31.940  0.00  0.00             0
ATOM    564    O   1     1     -11.339 -18.026  28.288  0.00  0.00             0
ATOM    565    H   1     1     -11.452 -18.531  27.478  0.00  0.00             0
ATOM    566    H   1     1     -11.857 -18.378  29.103  0.00  0.00             0
ATOM    567    O   1     1      10.719  38.102  27.856  0.00  0.00             0
ATOM    568    H   1     1      10.325  37.339  28.178  0.00  0.00             0
ATOM    569    H   1     1      10.511  38.148  26.902  0.00  0.00             0
ATOM    570    O   1     1      24.367  -4.954  20.474  0.00  0.00             0
ATOM    571    H   1     1      24.730  -5.699  20.811  0.00  0.00             0
ATOM    572    H   1     1      23.573  -5.151  19.868  0.00  0.00             0
ATOM    573    O   1     1     -26.311  -6.427  32.370  0.00  0.00             0
ATOM    574    H   1     1     -26.376  -5.833  33.177  0.00  0.00             0
ATOM    575    H   1     1     -25.517  -6.415  31.788  0.00  0.00             0
ATOM    576    O   1     1      -0.821  33.967  25.532  0.00  0.00             0
ATOM    577    H   1     1      -1.252  32.958  25.415  0.00  0.00             0
ATOM    578    H   1     1      -1.299  34.742  25.169  0.00  0.00             0
ATOM    579    O   1     1      -3.459 -15.074  16.076  0.00  0.00             0
ATOM    580    H   1     1      -2.676 -14.613  15.852  0.00  0.00             0
ATOM    581    H   1     1      -3.902 -14.357  16.609  0.00  0.00             0
ATOM    582    O   1     1      10.705  -4.627  21.751  0.00  0.00             0
ATOM    583    H   1     1      11.466  -4.081  21.322  0.00  0.00             0
ATOM    584    H   1     1       9.925  -4.123  21.551  0.00  0.00             0
ATOM    585    O   1     1     -17.404 -17.721  19.246  0.00  0.00             0
ATOM    586    H   1     1     -17.128 -17.936  18.373  0.00  0.00             0
ATOM    587    H   1     1     -16.801 -18.181  19.722  0.00  0.00             0
ATOM    588    O   1     1      29.885  13.898  14.886  0.00  0.00             0
ATOM    589    H   1     1      29.343  14.431  15.452  0.00  0.00             0
ATOM    590    H   1     1      30.739  14.375  15.027  0.00  0.00             0
ATOM    591    O   1     1      42.855   3.407  17.926  0.00  0.00             0
ATOM    592    H   1     1      43.484   4.040  18.137  0.00  0.00             0
ATOM    593    H   1     1      42.838   2.821  18.775  0.00  0.00             0
ATOM    594    O   1     1      39.035  -9.666  14.907  0.00  0.00             0
ATOM    595    H   1     1      39.457 -10.326  14.306  0.00  0.00             0
ATOM    596    H   1     1      39.149  -9.826  15.776  0.00  0.00             0
ATOM    597    O   1     1     -15.391   5.803  23.498  0.00  0.00             0
ATOM    598    H   1     1     -16.278   5.814  23.430  0.00  0.00             0
ATOM    599    H   1     1      -4.535   5.736  22.572  0.00  0.00             0
ATOM    600    O   1     1      37.121   0.280  17.128  0.00  0.00             0
ATOM    601    H   1     1      36.253  -0.047  16.730  0.00  0.00             0
ATOM    602    H   1     1      47.579   1.226  16.998  0.00  0.00             0
ATOM    603    O   1     1      -1.340  -9.510  30.651  0.00  0.00             0
ATOM    604    H   1     1     -11.312  -9.974  29.894  0.00  0.00             0
ATOM    605    H   1     1      -2.074  -9.961  30.917  0.00  0.00             0
ATOM    606    O   1     1      23.894  10.508  36.572  0.00  0.00             0
ATOM    607    H   1     1      24.796  10.885  36.231  0.00  0.00             0
ATOM    608    H   1     1      34.147   9.596  36.587  0.00  0.00             0
ATOM    609    O   1     1      48.520  -2.457  16.890  0.00  0.00             0
ATOM    610    H   1     1      37.458  -2.926  17.448  0.00  0.00             0
ATOM    611    H   1     1      48.256  -1.514  17.057  0.00  0.00             0
ATOM    612    O   1     1     -14.443  27.017  33.171  0.00  0.00             0
ATOM    613    H   1     1     -15.159  27.564  32.965  0.00  0.00             0
ATOM    614    H   1     1      -3.979  26.334  32.442  0.00  0.00             0
ATOM    615    O   1     1     -23.129 -25.539  20.831  0.00  0.00             0
ATOM    616    H   1     1     -23.586 -26.124  20.374  0.00  0.00             0
ATOM    617    H   1     1     -22.843 -24.702  20.558  0.00  0.00             0
ATOM    618    O   1     1      18.294   1.634  36.628  0.00  0.00             0
ATOM    619    H   1     1      19.069   1.790  37.056  0.00  0.00             0
ATOM    620    H   1     1      18.378   0.676  36.458  0.00  0.00             0
ATOM    621    O   1     1      -5.308  13.887  34.092  0.00  0.00             0
ATOM    622    H   1     1      -4.509  14.255  34.401  0.00  0.00             0
ATOM    623    H   1     1      -5.880  14.070  34.757  0.00  0.00             0
ATOM    624    O   1     1      28.359   3.724  30.264  0.00  0.00             0
ATOM    625    H   1     1      29.369   3.617  30.450  0.00  0.00             0
ATOM    626    H   1     1      27.859   2.836  30.038  0.00  0.00             0
ATOM    627    O   1     1      12.963  23.481  22.503  0.00  0.00             0
ATOM    628    H   1     1      12.655  24.008  21.740  0.00  0.00             0
ATOM    629    H   1     1      12.112  23.828  22.960  0.00  0.00             0
ATOM    630    O   1     1      17.047  -3.114  29.657  0.00  0.00             0
ATOM    631    H   1     1      16.284  -2.943  29.083  0.00  0.00             0
ATOM    632    H   1     1      16.487  -3.400  30.414  0.00  0.00             0
ATOM    633    O   1     1     -51.514  20.760  37.199  0.00  0.00             0
ATOM    634    H   1     1     -51.198  21.569  37.156  0.00  0.00             0
ATOM    635    H   1     1     -50.885  20.429  37.657  0.00  0.00             0
ATOM    636    O   1     1      11.906  -4.374  17.895  0.00  0.00             0
ATOM    637    H   1     1      11.939  -5.455  18.120  0.00  0.00             0
ATOM    638    H   1     1      10.923  -3.861  18.077  0.00  0.00             0
ATOM    639    O   1     1      -0.103 -27.399  20.200  0.00  0.00             0
ATOM    640    H   1     1      -1.013 -27.486  20.242  0.00  0.00             0
ATOM    641    H   1     1       0.326 -26.916  21.029  0.00  0.00             0
ATOM    642    O   1     1      -4.714   2.959  23.273  0.00  0.00             0
ATOM    643    H   1     1      -5.228   2.385  22.538  0.00  0.00             0
ATOM    644    H   1     1      -5.004   3.974  23.225  0.00  0.00             0
ATOM    645    O   1     1      -2.035  -4.824  28.091  0.00  0.00             0
ATOM    646    H   1     1      -2.466  -4.419  27.360  0.00  0.00             0
ATOM    647    H   1     1      -2.326  -4.334  28.928  0.00  0.00             0
ATOM    648    O   1     1      31.476 -11.813  32.195  0.00  0.00             0
ATOM    649    H   1     1      32.278 -11.930  31.796  0.00  0.00             0
ATOM    650    H   1     1      31.135 -11.006  31.944  0.00  0.00             0
ATOM    651    O   1     1       7.620  17.865  24.286  0.00  0.00             0
ATOM    652    H   1     1       7.284  18.568  24.865  0.00  0.00             0
ATOM    653    H   1     1      17.154  -0.663  24.368  0.00  0.00             0
ATOM    654    O   1     1      14.643 -14.715  14.689  0.00  0.00             0
ATOM    655    H   1     1      13.874 -15.223  15.058  0.00  0.00             0
ATOM    656    H   1     1      25.783 -14.981  14.969  0.00  0.00             0
ATOM    657    O   1     1      30.378 -11.328  27.847  0.00  0.00             0
ATOM    658    H   1     1      19.426 -12.157  27.960  0.00  0.00             0
ATOM    659    H   1     1      31.274 -11.721  27.879  0.00  0.00             0
ATOM    660    O   1     1       2.991  34.362  33.799  0.00  0.00             0
ATOM    661    H   1     1       3.476  35.000  33.032  0.00  0.00             0
ATOM    662    H   1     1      13.859  34.279  34.805  0.00  0.00             0
ATOM    663    O   1     1      20.353  25.040  17.368  0.00  0.00             0
ATOM    664    H   1     1      11.016  25.483  17.466  0.00  0.00             0
ATOM    665    H   1     1      20.664  24.218  17.920  0.00  0.00             0
ATOM    666    O   1     1      16.381   1.175  33.864  0.00  0.00             0
ATOM    667    H   1     1      16.927   0.815  33.227  0.00  0.00             0
ATOM    668    H   1     1      27.328   1.611  34.608  0.00  0.00             0
ATOM    669    O   1     1       7.858  49.937  32.892  0.00  0.00             0
ATOM    670    H   1     1       8.440  49.590  33.495  0.00  0.00             0
ATOM    671    H   1     1       7.912  31.401  32.155  0.00  0.00             0
ATOM    672    O   1     1      13.449  41.243  31.086  0.00  0.00             0
ATOM    673    H   1     1      13.005  40.721  30.580  0.00  0.00             0
ATOM    674    H   1     1      13.750  40.732  31.960  0.00  0.00             0
ATOM    675    O   1     1       4.534   2.193  20.577  0.00  0.00             0
ATOM    676    H   1     1       5.444   1.994  20.229  0.00  0.00             0
ATOM    677    H   1     1       3.877   1.602  20.020  0.00  0.00             0
ATOM    678    O   1     1       0.664   3.604  33.312  0.00  0.00             0
ATOM    679    H   1     1       1.527   3.458  33.791  0.00  0.00             0
ATOM    680    H   1     1       0.703   4.581  33.058  0.00  0.00             0
ATOM    681    O   1     1     -17.159  -6.735  23.136  0.00  0.00             0
ATOM    682    H   1     1     -18.120  -7.055  22.804  0.00  0.00             0
ATOM    683    H   1     1     -17.375  -5.990  23.526  0.00  0.00             0
ATOM    684    O   1     1      -2.423   9.714  24.847  0.00  0.00             0
ATOM    685    H   1     1      -1.870  10.345  24.406  0.00  0.00             0
ATOM    686    H   1     1      -3.215   9.588  24.194  0.00  0.00             0
ATOM    687    O   1     1      34.785  17.163  16.606  0.00  0.00             0
ATOM    688    H   1     1      34.368  17.747  15.954  0.00  0.00             0
ATOM    689    H   1     1      34.526  -1.598  16.238  0.00  0.00             0
ATOM    690    O   1     1      35.486 -20.752  27.707  0.00  0.00             0
ATOM    691    H   1     1      35.254 -19.958  27.146  0.00  0.00             0
ATOM    692    H   1     1      35.777 -21.430  27.066  0.00  0.00             0
ATOM    693    O   1     1     -35.048 -11.656  17.457  0.00  0.00             0
ATOM    694    H   1     1     -34.601 -12.567  17.583  0.00  0.00             0
ATOM    695    H   1     1     -34.439 -10.991  17.904  0.00  0.00             0
ATOM    696    O   1     1      16.363  10.152  15.314  0.00  0.00             0
ATOM    697    H   1     1      17.118   9.772  14.915  0.00  0.00             0
ATOM    698    H   1     1      15.666   9.546  15.003  0.00  0.00             0
ATOM    699    O   1     1      42.624  15.211  14.486  0.00  0.00             0
ATOM    700    H   1     1      43.367  14.823  15.087  0.00  0.00             0
ATOM    701    H   1     1      42.843  14.995  13.436  0.00  0.00             0
ATOM    702    O   1     1      31.516  23.415  24.478  0.00  0.00             0
ATOM    703    H   1     1      30.780  24.004  24.496  0.00  0.00             0
ATOM    704    H   1     1      31.210  22.464  24.500  0.00  0.00             0
ATOM    705   Al   1     1       8.055   7.192   8.746  0.00  0.00             0
ATOM    706   Al   1     1       5.677   2.980   8.415  0.00  0.00             0
ATOM    707   Al   1     1       5.560   8.803   8.600  0.00  0.00             0
ATOM    708   Al   1     1       8.202   4.405   8.576  0.00  0.00             0
ATOM    709   Si   1     1       3.844   8.631  11.487  0.00  0.00             0
ATOM    710   Si   1     1       6.438   4.172  11.275  0.00  0.00             0
ATOM    711   Si   1     1       6.521  10.121  11.423  0.00  0.00             0
ATOM    712   Si   1     1       9.002   5.740  11.456  0.00  0.00             0
ATOM    713    O   1     1       9.172   8.597   9.753  0.00  0.00             0
ATOM    714    O   1     1       6.541   4.094   9.680  0.00  0.00             0
ATOM    715    O   1     1       8.929   5.730   9.735  0.00  0.00             0
ATOM    716    O   1     1       6.260  10.060   9.917  0.00  0.00             0
ATOM    717    O   1     1       8.934   7.169  11.928  0.00  0.00             0
ATOM    718    O   1     1       6.321  11.569  11.951  0.00  0.00             0
ATOM    719    O   1     1       7.869   9.496  11.748  0.00  0.00             0
ATOM    720    O   1     1       5.122   5.052  11.639  0.00  0.00             0
ATOM    721    O   1     1       7.717   4.915  11.742  0.00  0.00             0
ATOM    722    O   1     1       5.200   9.121  11.935  0.00  0.00             0
ATOM    723    O   1     1       9.028   3.024   9.679  0.00  0.00             0
ATOM    724    O   1     1       6.586   7.386   9.924  0.00  0.00             0
ATOM    725    O   1     1       4.970  10.213   7.520  0.00  0.00             0
ATOM    726    O   1     1       7.541   5.866   7.554  0.00  0.00             0
ATOM    727    O   1     1       9.717   7.471   7.487  0.00  0.00             0
ATOM    728    O   1     1       7.224   2.918   7.510  0.00  0.00             0
ATOM    729    O   1     1       9.925   4.158   7.526  0.00  0.00             0
ATOM    730    O   1     1       7.257   8.587   7.705  0.00  0.00             0
ATOM    731    H   1     1       8.623  10.893   9.810  0.00  0.00             0
ATOM    732    H   1     1       6.074   7.339  10.703  0.00  0.00             0
ATOM    733    H   1     1       9.959  10.333   6.551  0.00  0.00             0
ATOM    734    H   1     1       6.785   5.790   6.964  0.00  0.00             0
ATOM    735    H   1     1       9.525   6.850   6.694  0.00  0.00             0
ATOM    736    H   1     1       7.379  11.696   6.713  0.00  0.00             0
ATOM    737    H   1     1       7.774   9.273   7.245  0.00  0.00             0
ATOM    738    H   1     1      10.320   3.775   6.688  0.00  0.00             0
ATOM    739   Al   1     1      13.681   1.117   1.302  0.00  0.00             0
ATOM    740   Al   1     1      11.107  -3.245   1.341  0.00  0.00             0
ATOM    741   Al   1     1      11.168   2.870   1.286  0.00  0.00             0
ATOM    742   Al   1     1      13.564  -1.684   1.490  0.00  0.00             0
ATOM    743   Si   1     1       9.317   2.731   4.091  0.00  0.00             0
ATOM    744   Si   1     1      11.850  -1.764   4.219  0.00  0.00             0
ATOM    745   Si   1     1      11.838   4.275   4.039  0.00  0.00             0
ATOM    746   Si   1     1      14.371  -0.269   4.090  0.00  0.00             0
ATOM    747    O   1     1      14.723   2.500   2.586  0.00  0.00             0
ATOM    748    O   1     1      12.022  -1.772   2.544  0.00  0.00             0
ATOM    749    O   1     1      14.263  -0.220   2.525  0.00  0.00             0
ATOM    750    O   1     1      11.692   4.289   2.450  0.00  0.00             0
ATOM    751    O   1     1      14.309   1.141   4.713  0.00  0.00             0
ATOM    752    O   1     1      11.894   5.767   4.550  0.00  0.00             0
ATOM    753    O   1     1      13.191   3.522   4.463  0.00  0.00             0
ATOM    754    O   1     1      10.606  -0.914   4.642  0.00  0.00             0
ATOM    755    O   1     1      13.223  -1.131   4.578  0.00  0.00             0
ATOM    756    O   1     1      10.588   3.538   4.588  0.00  0.00             0
ATOM    757    O   1     1      14.562  -2.955   2.424  0.00  0.00             0
ATOM    758    O   1     1      11.951   1.344   2.282  0.00  0.00             0
ATOM    759    O   1     1      10.423   4.404   0.243  0.00  0.00             0
ATOM    760    O   1     1      13.095  -0.238   0.260  0.00  0.00             0
ATOM    761    O   1     1      15.353   1.290   0.254  0.00  0.00             0
ATOM    762    O   1     1      12.633  -3.147   0.302  0.00  0.00             0
ATOM    763    O   1     1      15.369  -1.764   0.200  0.00  0.00             0
ATOM    764    O   1     1      12.618   2.562   0.170  0.00  0.00             0
ATOM    765    H   1     1      14.269   5.359   3.317  0.00  0.00             0
ATOM    766    H   1     1      11.282   0.767   2.682  0.00  0.00             0
ATOM    767    H   1     1      14.475   4.591   0.102  0.00  0.00             0
ATOM    768    H   1     1      12.864  -0.287  -0.667  0.00  0.00             0
ATOM    769    H   1     1      15.746   0.440   0.044  0.00  0.00             0
ATOM    770    H   1     1      12.708   6.175  -0.752  0.00  0.00             0
ATOM    771    H   1     1      13.342   3.176  -0.440  0.00  0.00             0
ATOM    772    H   1     1      15.199  -2.017  -0.685  0.00  0.00             0
ATOM    773   Al   1     1       8.005  -1.684   8.757  0.00  0.00             0
ATOM    774   Al   1     1       5.519  -6.060   8.583  0.00  0.00             0
ATOM    775   Al   1     1       5.501  -0.053   8.791  0.00  0.00             0
ATOM    776   Al   1     1       8.025  -4.840   8.713  0.00  0.00             0
ATOM    777   Si   1     1       3.809  -0.218  11.408  0.00  0.00             0
ATOM    778   Si   1     1       6.335  -4.794  11.527  0.00  0.00             0
ATOM    779   Si   1     1       6.310   1.199  11.393  0.00  0.00             0
ATOM    780   Si   1     1       8.797  -3.183  11.401  0.00  0.00             0
ATOM    781    O   1     1       8.944  -0.314   9.841  0.00  0.00             0
ATOM    782    O   1     1       6.409  -4.870   9.767  0.00  0.00             0
ATOM    783    O   1     1       8.575  -3.118   9.766  0.00  0.00             0
ATOM    784    O   1     1       6.257   1.292   9.800  0.00  0.00             0
ATOM    785    O   1     1       8.716  -1.722  11.888  0.00  0.00             0
ATOM    786    O   1     1       6.327   2.815  11.819  0.00  0.00             0
ATOM    787    O   1     1       7.712   0.670  11.784  0.00  0.00             0
ATOM    788    O   1     1       5.093  -3.913  11.773  0.00  0.00             0
ATOM    789    O   1     1       7.674  -4.112  11.929  0.00  0.00             0
ATOM    790    O   1     1       5.094   0.498  11.924  0.00  0.00             0
ATOM    791    O   1     1       9.046  -6.163   9.752  0.00  0.00             0
ATOM    792    O   1     1       6.352  -1.693   9.794  0.00  0.00             0
ATOM    793    O   1     1       4.852   1.406   7.709  0.00  0.00             0
ATOM    794    O   1     1       7.318  -3.177   7.509  0.00  0.00             0
ATOM    795    O   1     1       9.724  -1.652   7.636  0.00  0.00             0
ATOM    796    O   1     1       7.020  -6.110   7.583  0.00  0.00             0
ATOM    797    O   1     1       9.639  -4.882   7.623  0.00  0.00             0
ATOM    798    O   1     1       7.155  -0.412   7.651  0.00  0.00             0
ATOM    799    H   1     1       8.633   2.255  10.174  0.00  0.00             0
ATOM    800    H   1     1       5.859  -2.323   9.973  0.00  0.00             0
ATOM    801    H   1     1      10.039   1.099   6.617  0.00  0.00             0
ATOM    802    H   1     1       7.609  -3.484   6.685  0.00  0.00             0
ATOM    803    H   1     1      10.263  -2.433   7.410  0.00  0.00             0
ATOM    804    H   1     1       7.844   1.945   7.498  0.00  0.00             0
ATOM    805    H   1     1       7.614  -0.751   6.757  0.00  0.00             0
ATOM    806    H   1     1      10.380  -4.410   7.196  0.00  0.00             0
ATOM    807   Al   1     1      13.766  -7.596   1.154  0.00  0.00             0
ATOM    808   Al   1     1      11.125 -12.085   1.141  0.00  0.00             0
ATOM    809   Al   1     1      11.060  -6.204   1.180  0.00  0.00             0
ATOM    810   Al   1     1      13.921 -10.589   1.399  0.00  0.00             0
ATOM    811   Si   1     1       9.282  -6.246   4.040  0.00  0.00             0
ATOM    812   Si   1     1      11.842 -10.659   3.980  0.00  0.00             0
ATOM    813   Si   1     1      11.780  -4.659   4.073  0.00  0.00             0
ATOM    814   Si   1     1      14.459  -9.149   4.107  0.00  0.00             0
ATOM    815    O   1     1      14.481  -6.300   2.452  0.00  0.00             0
ATOM    816    O   1     1      12.146 -10.736   2.370  0.00  0.00             0
ATOM    817    O   1     1      14.485  -9.128   2.417  0.00  0.00             0
ATOM    818    O   1     1      11.655  -4.589   2.477  0.00  0.00             0
ATOM    819    O   1     1      14.574  -7.690   4.535  0.00  0.00             0
ATOM    820    O   1     1      11.753  -3.222   4.619  0.00  0.00             0
ATOM    821    O   1     1      13.165  -5.435   4.386  0.00  0.00             0
ATOM    822    O   1     1      10.659  -9.764   4.269  0.00  0.00             0
ATOM    823    O   1     1      13.214  -9.956   4.485  0.00  0.00             0
ATOM    824    O   1     1      10.505  -5.467   4.588  0.00  0.00             0
ATOM    825    O   1     1      14.638 -12.011   2.554  0.00  0.00             0
ATOM    826    O   1     1      12.090  -7.475   2.129  0.00  0.00             0
ATOM    827    O   1     1      10.276  -4.730   0.183  0.00  0.00             0
ATOM    828    O   1     1      13.222  -9.088   0.103  0.00  0.00             0
ATOM    829    O   1     1      15.302  -7.380   0.136  0.00  0.00             0
ATOM    830    O   1     1      12.683 -11.795   0.117  0.00  0.00             0
ATOM    831    O   1     1      15.377 -10.747   0.222  0.00  0.00             0
ATOM    832    O   1     1      12.738  -6.161  -0.078  0.00  0.00             0
ATOM    833    H   1     1      14.385  -3.854   2.603  0.00  0.00             0
ATOM    834    H   1     1      11.738  -8.146   2.791  0.00  0.00             0
ATOM    835    H   1     1      15.273  -4.830  -0.630  0.00  0.00             0
ATOM    836    H   1     1      12.496  -9.409  -0.465  0.00  0.00             0
ATOM    837    H   1     1      15.741  -8.025  -0.306  0.00  0.00             0
ATOM    838    H   1     1      13.087  -4.035   0.055  0.00  0.00             0
ATOM    839    H   1     1      12.989  -5.391  -0.756  0.00  0.00             0
ATOM    840    H   1     1      15.803 -11.001  -0.563  0.00  0.00             0
ATOM    841   Al   1     1       3.099   7.180   8.678  0.00  0.00             0
ATOM    842   Al   1     1       0.427   2.906   8.839  0.00  0.00             0
ATOM    843   Al   1     1       0.393   8.625   8.482  0.00  0.00             0
ATOM    844   Al   1     1       2.921   4.295   8.637  0.00  0.00             0
ATOM    845   Si   1     1      -1.210   8.595  11.345  0.00  0.00             0
ATOM    846   Si   1     1       1.316   4.085  11.455  0.00  0.00             0
ATOM    847   Si   1     1       1.259  10.203  11.415  0.00  0.00             0
ATOM    848   Si   1     1       3.781   5.671  11.413  0.00  0.00             0
ATOM    849    O   1     1       4.062   8.615   9.750  0.00  0.00             0
ATOM    850    O   1     1       1.393   3.974   9.862  0.00  0.00             0
ATOM    851    O   1     1       3.587   5.838   9.821  0.00  0.00             0
ATOM    852    O   1     1       1.053  10.349   9.771  0.00  0.00             0
ATOM    853    O   1     1       3.601   7.162  11.997  0.00  0.00             0
ATOM    854    O   1     1       1.192  11.686  11.891  0.00  0.00             0
ATOM    855    O   1     1       2.653   9.514  11.677  0.00  0.00             0
ATOM    856    O   1     1       0.060   4.958  11.742  0.00  0.00             0
ATOM    857    O   1     1       2.582   4.794  11.946  0.00  0.00             0
ATOM    858    O   1     1       0.075   9.277  11.882  0.00  0.00             0
ATOM    859    O   1     1       3.916   3.055   9.685  0.00  0.00             0
ATOM    860    O   1     1       1.363   7.417   9.623  0.00  0.00             0
ATOM    861    O   1     1       9.950  10.162   7.536  0.00  0.00             0
ATOM    862    O   1     1       2.268   5.761   7.672  0.00  0.00             0
ATOM    863    O   1     1       4.573   7.551   7.517  0.00  0.00             0
ATOM    864    O   1     1       2.140   2.802   7.644  0.00  0.00             0
ATOM    865    O   1     1       4.691   4.288   7.556  0.00  0.00             0
ATOM    866    O   1     1       2.058   8.766   7.640  0.00  0.00             0
ATOM    867    H   1     1       3.446  10.886   9.914  0.00  0.00             0
ATOM    868    H   1     1       1.127   6.929  10.340  0.00  0.00             0
ATOM    869    H   1     1       5.268  10.034   6.600  0.00  0.00             0
ATOM    870    H   1     1       1.269   5.904   7.433  0.00  0.00             0
ATOM    871    H   1     1       4.950   7.504   6.671  0.00  0.00             0
ATOM    872    H   1     1       2.371  11.082   7.000  0.00  0.00             0
ATOM    873    H   1     1       2.766   9.455   7.705  0.00  0.00             0
ATOM    874    H   1     1       4.237   4.589   6.540  0.00  0.00             0
ATOM    875   Al   1     1       8.436   1.435   1.107  0.00  0.00             0
ATOM    876   Al   1     1       6.011  -3.036   1.176  0.00  0.00             0
ATOM    877   Al   1     1       5.921   2.818   1.241  0.00  0.00             0
ATOM    878   Al   1     1       8.492  -1.703   1.438  0.00  0.00             0
ATOM    879   Si   1     1       4.112   2.600   4.138  0.00  0.00             0
ATOM    880   Si   1     1       6.792  -1.687   4.140  0.00  0.00             0
ATOM    881   Si   1     1       6.698   4.164   4.239  0.00  0.00             0
ATOM    882   Si   1     1       9.254  -0.218   4.213  0.00  0.00             0
ATOM    883    O   1     1       9.446   2.593   2.479  0.00  0.00             0
ATOM    884    O   1     1       6.959  -1.778   2.471  0.00  0.00             0
ATOM    885    O   1     1       9.160  -0.314   2.606  0.00  0.00             0
ATOM    886    O   1     1       6.553   4.294   2.513  0.00  0.00             0
ATOM    887    O   1     1       9.267   1.308   4.610  0.00  0.00             0
ATOM    888    O   1     1       6.756   5.680   4.682  0.00  0.00             0
ATOM    889    O   1     1       8.065   3.548   4.402  0.00  0.00             0
ATOM    890    O   1     1       5.496  -0.887   4.390  0.00  0.00             0
ATOM    891    O   1     1       8.016  -0.918   4.763  0.00  0.00             0
ATOM    892    O   1     1       5.462   3.312   4.621  0.00  0.00             0
ATOM    893    O   1     1       9.240  -3.173   2.371  0.00  0.00             0
ATOM    894    O   1     1       7.002   1.445   2.270  0.00  0.00             0
ATOM    895    O   1     1      15.360   4.247   0.421  0.00  0.00             0
ATOM    896    O   1     1       7.811  -0.192   0.182  0.00  0.00             0
ATOM    897    O   1     1       9.974   1.522   0.192  0.00  0.00             0
ATOM    898    O   1     1       7.568  -2.971   0.111  0.00  0.00             0
ATOM    899    O   1     1      10.069  -1.914   0.281  0.00  0.00             0
ATOM    900    O   1     1       7.289   2.602  -0.046  0.00  0.00             0
ATOM    901    H   1     1       9.318   5.073   2.920  0.00  0.00             0
ATOM    902    H   1     1       6.453   0.872   2.784  0.00  0.00             0
ATOM    903    H   1     1       9.772   3.772  -0.236  0.00  0.00             0
ATOM    904    H   1     1       7.040  -0.606  -0.425  0.00  0.00             0
ATOM    905    H   1     1      10.086   1.139  -0.606  0.00  0.00             0
ATOM    906    H   1     1       8.148   5.165  -0.099  0.00  0.00             0
ATOM    907    H   1     1       7.186   2.934  -0.982  0.00  0.00             0
ATOM    908    H   1     1      10.713  -1.146   0.290  0.00  0.00             0
ATOM    909   Al   1     1       3.053  -1.639   8.571  0.00  0.00             0
ATOM    910   Al   1     1       0.202  -6.304   8.517  0.00  0.00             0
ATOM    911   Al   1     1       0.321  -0.209   8.649  0.00  0.00             0
ATOM    912   Al   1     1       2.789  -4.722   8.582  0.00  0.00             0
ATOM    913   Si   1     1      -1.426  -0.222  11.402  0.00  0.00             0
ATOM    914   Si   1     1       1.178  -4.762  11.418  0.00  0.00             0
ATOM    915   Si   1     1       1.154   1.204  11.539  0.00  0.00             0
ATOM    916   Si   1     1       3.830  -3.138  11.456  0.00  0.00             0
ATOM    917    O   1     1       4.030  -0.352   9.786  0.00  0.00             0
ATOM    918    O   1     1       1.415  -4.855   9.797  0.00  0.00             0
ATOM    919    O   1     1       3.616  -3.056   9.831  0.00  0.00             0
ATOM    920    O   1     1       0.923   1.279   9.793  0.00  0.00             0
ATOM    921    O   1     1       3.779  -1.687  11.925  0.00  0.00             0
ATOM    922    O   1     1       1.017   2.607  11.905  0.00  0.00             0
ATOM    923    O   1     1       2.495   0.585  11.636  0.00  0.00             0
ATOM    924    O   1     1      -0.169  -3.908  11.670  0.00  0.00             0
ATOM    925    O   1     1       2.462  -3.914  11.890  0.00  0.00             0
ATOM    926    O   1     1      -0.030   0.350  12.003  0.00  0.00             0
ATOM    927    O   1     1       3.871  -6.096   9.586  0.00  0.00             0
ATOM    928    O   1     1       1.344  -1.516   9.605  0.00  0.00             0
ATOM    929    O   1     1       9.929   1.106   7.437  0.00  0.00             0
ATOM    930    O   1     1       2.042  -3.218   7.603  0.00  0.00             0
ATOM    931    O   1     1       4.551  -1.595   7.520  0.00  0.00             0
ATOM    932    O   1     1       1.720  -6.131   7.458  0.00  0.00             0
ATOM    933    O   1     1       4.437  -4.724   7.515  0.00  0.00             0
ATOM    934    O   1     1       2.091  -0.188   7.496  0.00  0.00             0
ATOM    935    H   1     1       3.469   2.169  10.233  0.00  0.00             0
ATOM    936    H   1     1       0.946  -2.292   9.904  0.00  0.00             0
ATOM    937    H   1     1       4.663   1.120   6.780  0.00  0.00             0
ATOM    938    H   1     1       2.141  -2.629   6.727  0.00  0.00             0
ATOM    939    H   1     1       5.265  -2.005   6.986  0.00  0.00             0
ATOM    940    H   1     1       2.718   1.983   7.663  0.00  0.00             0
ATOM    941    H   1     1       2.217   0.131   6.650  0.00  0.00             0
ATOM    942    H   1     1       5.020  -3.847   7.484  0.00  0.00             0
ATOM    943   Al   1     1       8.501  -7.584   1.200  0.00  0.00             0
ATOM    944   Al   1     1       5.973 -12.191   1.511  0.00  0.00             0
ATOM    945   Al   1     1       5.962  -6.062   1.361  0.00  0.00             0
ATOM    946   Al   1     1       8.527 -10.682   1.354  0.00  0.00             0
ATOM    947   Si   1     1       4.150  -6.215   4.049  0.00  0.00             0
ATOM    948   Si   1     1       6.820 -10.814   4.217  0.00  0.00             0
ATOM    949   Si   1     1       6.586  -4.583   3.978  0.00  0.00             0
ATOM    950   Si   1     1       9.254  -9.157   3.935  0.00  0.00             0
ATOM    951    O   1     1       9.430  -6.399   2.388  0.00  0.00             0
ATOM    952    O   1     1       6.939 -10.897   2.499  0.00  0.00             0
ATOM    953    O   1     1       9.070  -8.975   2.458  0.00  0.00             0
ATOM    954    O   1     1       6.493  -4.501   2.399  0.00  0.00             0
ATOM    955    O   1     1       9.184  -7.707   4.497  0.00  0.00             0
ATOM    956    O   1     1       6.750  -3.081   4.527  0.00  0.00             0
ATOM    957    O   1     1       7.972  -5.365   4.298  0.00  0.00             0
ATOM    958    O   1     1       5.473 -10.027   4.495  0.00  0.00             0
ATOM    959    O   1     1       8.069  -9.891   4.535  0.00  0.00             0
ATOM    960    O   1     1       5.401  -5.351   4.425  0.00  0.00             0
ATOM    961    O   1     1       9.416 -12.102   2.401  0.00  0.00             0
ATOM    962    O   1     1       6.685  -7.513   2.428  0.00  0.00             0
ATOM    963    O   1     1      15.498  -4.573   0.241  0.00  0.00             0
ATOM    964    O   1     1       7.769  -8.962   0.222  0.00  0.00             0
ATOM    965    O   1     1      10.062  -7.399   0.087  0.00  0.00             0
ATOM    966    O   1     1       7.548 -12.092   0.413  0.00  0.00             0
ATOM    967    O   1     1      10.115 -10.551   0.420  0.00  0.00             0
ATOM    968    O   1     1       7.581  -6.170   0.343  0.00  0.00             0
ATOM    969    H   1     1       8.808  -4.001   2.460  0.00  0.00             0
ATOM    970    H   1     1       6.527  -8.507   2.560  0.00  0.00             0
ATOM    971    H   1     1       9.849  -5.010  -0.569  0.00  0.00             0
ATOM    972    H   1     1       7.405  -9.709  -0.278  0.00  0.00             0
ATOM    973    H   1     1      10.232  -7.644  -0.831  0.00  0.00             0
ATOM    974    H   1     1       8.088  -2.705  -0.618  0.00  0.00             0
ATOM    975    H   1     1       7.716  -5.246   0.084  0.00  0.00             0
ATOM    976    H   1     1      10.385  -9.428   0.611  0.00  0.00             0
END
