# Supplementary material for: Competing Nuclear Quantum Effects and Hydrogen-Bond Jumps in Hydrated Kaolinite
Source: J Phys Chem Lett. 2023 Feb 6;14(6):1542–7. doi: 10.1021/acs.jpclett.2c03896 (PMC9940297; doi:10.1021/acs.jpclett.2c03896)
Supplement: Supplementary file 1 — jz2c03896_si_001.zip [file jz2c03896_si_001.zip › Clay_NQEs_HBond_Jumps_SI/silica-surface/QM/prod-2/init.17.pdb]

TITLE     Step:     2000000  Bead:      17 positions{angstrom}  cell{angstrom}
CRYST1   10.307   17.884   76.812  91.93 105.05  89.80 P 1           1
ATOM      1   Al   1     1     -22.561  11.968  42.614  0.00  0.00             0
ATOM      2   Al   1     1     -19.696  16.488  42.531  0.00  0.00             0
ATOM      3   Al   1     1     -19.853  10.593  42.297  0.00  0.00             0
ATOM      4   Al   1     1     -22.203  14.945  42.456  0.00  0.00             0
ATOM      5   Si   1     1     -17.971  10.575  39.686  0.00  0.00             0
ATOM      6   Si   1     1     -20.572  15.055  39.756  0.00  0.00             0
ATOM      7   Si   1     1     -20.501   9.063  39.770  0.00  0.00             0
ATOM      8   Si   1     1     -23.151  13.482  39.671  0.00  0.00             0
ATOM      9    O   1     1     -23.288  10.671  41.484  0.00  0.00             0
ATOM     10    O   1     1     -20.680  15.071  41.419  0.00  0.00             0
ATOM     11    O   1     1     -22.863  13.286  41.348  0.00  0.00             0
ATOM     12    O   1     1     -20.316   8.988  41.297  0.00  0.00             0
ATOM     13    O   1     1     -23.038  11.942  39.260  0.00  0.00             0
ATOM     14    O   1     1     -20.283   7.605  39.260  0.00  0.00             0
ATOM     15    O   1     1     -21.846   9.640  39.429  0.00  0.00             0
ATOM     16    O   1     1     -19.404  14.113  39.447  0.00  0.00             0
ATOM     17    O   1     1     -21.918  14.219  39.182  0.00  0.00             0
ATOM     18    O   1     1     -19.254   9.895  39.193  0.00  0.00             0
ATOM     19    O   1     1     -23.202  16.091  41.371  0.00  0.00             0
ATOM     20    O   1     1     -20.712  11.776  41.172  0.00  0.00             0
ATOM     21    O   1     1     -18.807   9.157  43.614  0.00  0.00             0
ATOM     22    O   1     1     -21.493  13.519  43.631  0.00  0.00             0
ATOM     23    O   1     1     -24.006  11.887  43.661  0.00  0.00             0
ATOM     24    O   1     1     -21.162  16.267  43.693  0.00  0.00             0
ATOM     25    O   1     1     -23.947  14.935  43.488  0.00  0.00             0
ATOM     26    O   1     1     -21.320  10.642  43.541  0.00  0.00             0
ATOM     27    H   1     1     -22.485   7.862  41.353  0.00  0.00             0
ATOM     28    H   1     1     -20.441  12.200  40.385  0.00  0.00             0
ATOM     29    H   1     1     -23.546   8.442  43.853  0.00  0.00             0
ATOM     30    H   1     1     -20.752  12.896  44.210  0.00  0.00             0
ATOM     31    H   1     1     -24.223  12.549  44.313  0.00  0.00             0
ATOM     32    H   1     1     -21.486   7.249  44.529  0.00  0.00             0
ATOM     33    H   1     1     -21.705   9.844  43.886  0.00  0.00             0
ATOM     34    H   1     1     -24.345  14.148  43.934  0.00  0.00             0
ATOM     35   Al   1     1     -22.634  14.558  49.900  0.00  0.00             0
ATOM     36   Al   1     1     -20.092  19.085  49.627  0.00  0.00             0
ATOM     37   Al   1     1     -20.095  12.972  49.856  0.00  0.00             0
ATOM     38   Al   1     1     -22.622  17.492  49.905  0.00  0.00             0
ATOM     39   Si   1     1     -18.143  13.194  47.058  0.00  0.00             0
ATOM     40   Si   1     1     -20.916  17.610  46.971  0.00  0.00             0
ATOM     41   Si   1     1     -20.778  11.714  47.038  0.00  0.00             0
ATOM     42   Si   1     1     -23.481  16.102  47.046  0.00  0.00             0
ATOM     43    O   1     1     -23.540  13.216  48.688  0.00  0.00             0
ATOM     44    O   1     1     -20.922  17.785  48.649  0.00  0.00             0
ATOM     45    O   1     1     -23.374  16.151  48.688  0.00  0.00             0
ATOM     46    O   1     1     -20.494  11.635  48.610  0.00  0.00             0
ATOM     47    O   1     1     -23.411  14.603  46.633  0.00  0.00             0
ATOM     48    O   1     1     -20.659  10.235  46.678  0.00  0.00             0
ATOM     49    O   1     1     -22.180  12.214  46.846  0.00  0.00             0
ATOM     50    O   1     1     -19.598  16.746  46.619  0.00  0.00             0
ATOM     51    O   1     1     -22.221  16.943  46.612  0.00  0.00             0
ATOM     52    O   1     1     -19.560  12.617  46.580  0.00  0.00             0
ATOM     53    O   1     1     -23.555  18.822  48.691  0.00  0.00             0
ATOM     54    O   1     1     -20.933  14.368  48.897  0.00  0.00             0
ATOM     55    O   1     1     -19.116  11.559  50.848  0.00  0.00             0
ATOM     56    O   1     1     -21.860  16.127  50.883  0.00  0.00             0
ATOM     57    O   1     1     -24.210  14.214  51.057  0.00  0.00             0
ATOM     58    O   1     1     -21.831  18.968  50.709  0.00  0.00             0
ATOM     59    O   1     1     -24.410  17.598  50.896  0.00  0.00             0
ATOM     60    O   1     1     -21.532  12.903  50.981  0.00  0.00             0
ATOM     61    H   1     1     -23.189  10.515  48.184  0.00  0.00             0
ATOM     62    H   1     1     -20.249  15.110  48.763  0.00  0.00             0
ATOM     63    H   1     1     -24.450  11.274  52.159  0.00  0.00             0
ATOM     64    H   1     1     -21.081  16.559  51.373  0.00  0.00             0
ATOM     65    H   1     1     -24.601  14.391  51.867  0.00  0.00             0
ATOM     66    H   1     1     -21.910  10.884  51.211  0.00  0.00             0
ATOM     67    H   1     1     -22.324  12.562  51.114  0.00  0.00             0
ATOM     68    H   1     1     -25.109  17.048  50.871  0.00  0.00             0
ATOM     69   Al   1     1     -22.241  20.846  42.350  0.00  0.00             0
ATOM     70   Al   1     1     -19.715  25.499  42.454  0.00  0.00             0
ATOM     71   Al   1     1     -19.603  19.470  42.412  0.00  0.00             0
ATOM     72   Al   1     1     -22.191  23.812  42.593  0.00  0.00             0
ATOM     73   Si   1     1     -17.905  19.467  39.530  0.00  0.00             0
ATOM     74   Si   1     1     -20.345  24.042  39.701  0.00  0.00             0
ATOM     75   Si   1     1     -20.500  17.930  39.633  0.00  0.00             0
ATOM     76   Si   1     1     -22.903  22.411  39.748  0.00  0.00             0
ATOM     77    O   1     1     -23.195  19.508  41.356  0.00  0.00             0
ATOM     78    O   1     1     -20.572  24.165  41.329  0.00  0.00             0
ATOM     79    O   1     1     -22.696  22.356  41.381  0.00  0.00             0
ATOM     80    O   1     1     -20.373  17.884  41.265  0.00  0.00             0
ATOM     81    O   1     1     -22.925  20.970  39.236  0.00  0.00             0
ATOM     82    O   1     1     -20.647  16.408  39.209  0.00  0.00             0
ATOM     83    O   1     1     -21.841  18.645  39.269  0.00  0.00             0
ATOM     84    O   1     1     -19.194  23.102  39.532  0.00  0.00             0
ATOM     85    O   1     1     -21.673  23.310  39.247  0.00  0.00             0
ATOM     86    O   1     1     -19.257  18.736  39.063  0.00  0.00             0
ATOM     87    O   1     1     -23.220  25.297  41.642  0.00  0.00             0
ATOM     88    O   1     1     -20.635  20.749  41.216  0.00  0.00             0
ATOM     89    O   1     1     -19.103  18.050  43.487  0.00  0.00             0
ATOM     90    O   1     1     -21.329  22.450  43.587  0.00  0.00             0
ATOM     91    O   1     1     -23.813  20.680  43.571  0.00  0.00             0
ATOM     92    O   1     1     -21.285  25.240  43.579  0.00  0.00             0
ATOM     93    O   1     1     -23.793  23.903  43.697  0.00  0.00             0
ATOM     94    O   1     1     -21.300  19.780  43.554  0.00  0.00             0
ATOM     95    H   1     1     -22.623  16.770  40.868  0.00  0.00             0
ATOM     96    H   1     1     -20.324  21.489  40.790  0.00  0.00             0
ATOM     97    H   1     1     -23.384  18.120  43.878  0.00  0.00             0
ATOM     98    H   1     1     -21.098  21.746  44.162  0.00  0.00             0
ATOM     99    H   1     1     -24.201  21.094  44.550  0.00  0.00             0
ATOM    100    H   1     1     -21.591  16.015  44.546  0.00  0.00             0
ATOM    101    H   1     1     -21.301  18.910  44.037  0.00  0.00             0
ATOM    102    H   1     1     -24.278  23.287  44.089  0.00  0.00             0
ATOM    103   Al   1     1     -22.528  23.625  49.780  0.00  0.00             0
ATOM    104   Al   1     1     -19.991  27.940  49.751  0.00  0.00             0
ATOM    105   Al   1     1     -20.048  21.914  49.743  0.00  0.00             0
ATOM    106   Al   1     1     -22.588  26.654  49.905  0.00  0.00             0
ATOM    107   Si   1     1     -18.096  21.976  46.841  0.00  0.00             0
ATOM    108   Si   1     1     -20.878  26.630  47.134  0.00  0.00             0
ATOM    109   Si   1     1     -20.676  20.577  46.922  0.00  0.00             0
ATOM    110   Si   1     1     -23.382  25.079  47.054  0.00  0.00             0
ATOM    111    O   1     1     -23.503  22.092  48.537  0.00  0.00             0
ATOM    112    O   1     1     -21.041  26.752  48.714  0.00  0.00             0
ATOM    113    O   1     1     -23.248  25.077  48.660  0.00  0.00             0
ATOM    114    O   1     1     -20.628  20.474  48.657  0.00  0.00             0
ATOM    115    O   1     1     -23.251  23.666  46.566  0.00  0.00             0
ATOM    116    O   1     1     -20.844  19.068  46.532  0.00  0.00             0
ATOM    117    O   1     1     -21.911  21.433  46.622  0.00  0.00             0
ATOM    118    O   1     1     -19.697  25.704  46.778  0.00  0.00             0
ATOM    119    O   1     1     -22.231  26.088  46.560  0.00  0.00             0
ATOM    120    O   1     1     -19.289  21.188  46.492  0.00  0.00             0
ATOM    121    O   1     1     -23.507  27.957  48.796  0.00  0.00             0
ATOM    122    O   1     1     -20.834  23.516  48.629  0.00  0.00             0
ATOM    123    O   1     1     -19.421  20.384  50.942  0.00  0.00             0
ATOM    124    O   1     1     -21.843  25.163  50.955  0.00  0.00             0
ATOM    125    O   1     1     -24.191  23.315  50.710  0.00  0.00             0
ATOM    126    O   1     1     -21.683  27.928  50.812  0.00  0.00             0
ATOM    127    O   1     1     -24.255  26.647  51.031  0.00  0.00             0
ATOM    128    O   1     1     -21.531  22.328  50.796  0.00  0.00             0
ATOM    129    H   1     1     -23.305  19.462  48.070  0.00  0.00             0
ATOM    130    H   1     1     -20.428  24.334  48.712  0.00  0.00             0
ATOM    131    H   1     1     -23.803  20.061  51.308  0.00  0.00             0
ATOM    132    H   1     1     -21.303  25.421  51.709  0.00  0.00             0
ATOM    133    H   1     1     -24.534  23.274  51.463  0.00  0.00             0
ATOM    134    H   1     1     -21.905  19.921  50.702  0.00  0.00             0
ATOM    135    H   1     1     -21.486  22.047  51.644  0.00  0.00             0
ATOM    136    H   1     1     -23.888  26.266  51.701  0.00  0.00             0
ATOM    137   Al   1     1     -17.095  11.909  42.316  0.00  0.00             0
ATOM    138   Al   1     1     -14.493  16.461  42.430  0.00  0.00             0
ATOM    139   Al   1     1     -14.761  10.337  42.653  0.00  0.00             0
ATOM    140   Al   1     1     -17.119  14.975  42.512  0.00  0.00             0
ATOM    141   Si   1     1     -12.797  10.564  39.770  0.00  0.00             0
ATOM    142   Si   1     1     -15.490  15.081  39.768  0.00  0.00             0
ATOM    143   Si   1     1     -15.309   9.033  39.829  0.00  0.00             0
ATOM    144   Si   1     1     -17.916  13.575  39.634  0.00  0.00             0
ATOM    145    O   1     1     -18.165  10.797  41.241  0.00  0.00             0
ATOM    146    O   1     1     -15.587  15.260  41.340  0.00  0.00             0
ATOM    147    O   1     1     -17.691  13.540  41.273  0.00  0.00             0
ATOM    148    O   1     1     -15.347   8.857  41.376  0.00  0.00             0
ATOM    149    O   1     1     -17.832  12.088  39.160  0.00  0.00             0
ATOM    150    O   1     1     -15.224   7.467  39.291  0.00  0.00             0
ATOM    151    O   1     1     -16.657   9.747  39.454  0.00  0.00             0
ATOM    152    O   1     1     -14.253  14.164  39.431  0.00  0.00             0
ATOM    153    O   1     1     -16.788  14.530  39.235  0.00  0.00             0
ATOM    154    O   1     1     -14.068   9.772  39.356  0.00  0.00             0
ATOM    155    O   1     1     -18.155  16.431  41.484  0.00  0.00             0
ATOM    156    O   1     1     -15.486  11.713  41.461  0.00  0.00             0
ATOM    157    O   1     1     -24.251   8.971  43.536  0.00  0.00             0
ATOM    158    O   1     1     -16.370  13.539  43.553  0.00  0.00             0
ATOM    159    O   1     1     -18.853  11.934  43.427  0.00  0.00             0
ATOM    160    O   1     1     -16.184  16.446  43.610  0.00  0.00             0
ATOM    161    O   1     1     -18.692  14.959  43.627  0.00  0.00             0
ATOM    162    O   1     1     -16.364  10.533  43.653  0.00  0.00             0
ATOM    163    H   1     1     -17.224   7.833  41.410  0.00  0.00             0
ATOM    164    H   1     1     -14.956  12.450  40.986  0.00  0.00             0
ATOM    165    H   1     1     -18.095   9.553  44.078  0.00  0.00             0
ATOM    166    H   1     1     -16.040  13.764  44.425  0.00  0.00             0
ATOM    167    H   1     1     -18.447  12.287  44.306  0.00  0.00             0
ATOM    168    H   1     1     -16.592   7.535  44.463  0.00  0.00             0
ATOM    169    H   1     1     -16.393  10.100  44.639  0.00  0.00             0
ATOM    170    H   1     1     -19.185  14.135  43.541  0.00  0.00             0
ATOM    171   Al   1     1     -17.450  14.639  49.877  0.00  0.00             0
ATOM    172   Al   1     1     -14.776  19.089  49.618  0.00  0.00             0
ATOM    173   Al   1     1     -14.827  13.007  49.944  0.00  0.00             0
ATOM    174   Al   1     1     -17.578  17.570  49.827  0.00  0.00             0
ATOM    175   Si   1     1     -13.099  13.168  47.117  0.00  0.00             0
ATOM    176   Si   1     1     -15.712  17.784  46.890  0.00  0.00             0
ATOM    177   Si   1     1     -15.606  11.658  47.098  0.00  0.00             0
ATOM    178   Si   1     1     -18.223  16.194  46.895  0.00  0.00             0
ATOM    179    O   1     1     -18.370  13.347  48.724  0.00  0.00             0
ATOM    180    O   1     1     -15.944  17.899  48.556  0.00  0.00             0
ATOM    181    O   1     1     -18.163  16.131  48.533  0.00  0.00             0
ATOM    182    O   1     1     -15.514  11.559  48.760  0.00  0.00             0
ATOM    183    O   1     1     -17.961  14.613  46.632  0.00  0.00             0
ATOM    184    O   1     1     -15.614  10.150  46.545  0.00  0.00             0
ATOM    185    O   1     1     -16.999  12.296  46.828  0.00  0.00             0
ATOM    186    O   1     1     -14.439  16.932  46.721  0.00  0.00             0
ATOM    187    O   1     1     -17.007  17.011  46.424  0.00  0.00             0
ATOM    188    O   1     1     -14.399  12.411  46.647  0.00  0.00             0
ATOM    189    O   1     1     -18.355  19.033  48.879  0.00  0.00             0
ATOM    190    O   1     1     -15.825  14.427  48.860  0.00  0.00             0
ATOM    191    O   1     1     -24.462  11.509  51.133  0.00  0.00             0
ATOM    192    O   1     1     -16.979  15.977  50.886  0.00  0.00             0
ATOM    193    O   1     1     -19.245  14.484  50.930  0.00  0.00             0
ATOM    194    O   1     1     -16.689  18.806  51.098  0.00  0.00             0
ATOM    195    O   1     1     -19.333  17.707  50.992  0.00  0.00             0
ATOM    196    O   1     1     -16.479  13.285  51.045  0.00  0.00             0
ATOM    197    H   1     1     -18.147  10.597  48.289  0.00  0.00             0
ATOM    198    H   1     1     -15.337  15.199  48.755  0.00  0.00             0
ATOM    199    H   1     1     -19.247  11.345  51.846  0.00  0.00             0
ATOM    200    H   1     1     -17.111  16.098  51.832  0.00  0.00             0
ATOM    201    H   1     1     -19.575  15.319  51.345  0.00  0.00             0
ATOM    202    H   1     1     -17.353  10.698  50.903  0.00  0.00             0
ATOM    203    H   1     1     -17.002  12.470  51.457  0.00  0.00             0
ATOM    204    H   1     1     -19.276  17.990  51.951  0.00  0.00             0
ATOM    205   Al   1     1     -16.996  20.872  42.453  0.00  0.00             0
ATOM    206   Al   1     1     -14.604  25.292  42.604  0.00  0.00             0
ATOM    207   Al   1     1     -14.400  19.457  42.257  0.00  0.00             0
ATOM    208   Al   1     1     -16.968  23.850  42.589  0.00  0.00             0
ATOM    209   Si   1     1     -12.714  19.458  39.616  0.00  0.00             0
ATOM    210   Si   1     1     -15.202  23.982  39.841  0.00  0.00             0
ATOM    211   Si   1     1     -15.302  17.992  39.626  0.00  0.00             0
ATOM    212   Si   1     1     -17.781  22.419  39.662  0.00  0.00             0
ATOM    213    O   1     1     -18.083  19.543  41.262  0.00  0.00             0
ATOM    214    O   1     1     -15.324  23.962  41.438  0.00  0.00             0
ATOM    215    O   1     1     -17.551  22.381  41.319  0.00  0.00             0
ATOM    216    O   1     1     -15.221  18.005  41.227  0.00  0.00             0
ATOM    217    O   1     1     -17.781  20.999  39.196  0.00  0.00             0
ATOM    218    O   1     1     -15.178  16.489  39.171  0.00  0.00             0
ATOM    219    O   1     1     -16.649  18.736  39.145  0.00  0.00             0
ATOM    220    O   1     1     -13.975  23.194  39.468  0.00  0.00             0
ATOM    221    O   1     1     -16.544  23.312  39.289  0.00  0.00             0
ATOM    222    O   1     1     -14.012  18.792  39.160  0.00  0.00             0
ATOM    223    O   1     1     -17.925  25.289  41.300  0.00  0.00             0
ATOM    224    O   1     1     -15.553  20.738  41.429  0.00  0.00             0
ATOM    225    O   1     1     -24.199  17.848  43.599  0.00  0.00             0
ATOM    226    O   1     1     -16.378  22.420  43.728  0.00  0.00             0
ATOM    227    O   1     1     -18.621  20.706  43.534  0.00  0.00             0
ATOM    228    O   1     1     -16.159  25.041  43.681  0.00  0.00             0
ATOM    229    O   1     1     -18.768  23.831  43.450  0.00  0.00             0
ATOM    230    O   1     1     -16.147  19.474  43.538  0.00  0.00             0
ATOM    231    H   1     1     -17.565  17.146  41.210  0.00  0.00             0
ATOM    232    H   1     1     -15.483  21.771  40.932  0.00  0.00             0
ATOM    233    H   1     1     -18.195  18.008  43.838  0.00  0.00             0
ATOM    234    H   1     1     -16.503  22.667  44.668  0.00  0.00             0
ATOM    235    H   1     1     -18.952  21.263  44.312  0.00  0.00             0
ATOM    236    H   1     1     -16.271  16.280  44.806  0.00  0.00             0
ATOM    237    H   1     1     -16.167  18.526  43.932  0.00  0.00             0
ATOM    238    H   1     1     -19.502  23.275  43.256  0.00  0.00             0
ATOM    239   Al   1     1     -17.407  23.239  49.759  0.00  0.00             0
ATOM    240   Al   1     1     -14.870  27.954  49.857  0.00  0.00             0
ATOM    241   Al   1     1     -14.735  21.916  49.705  0.00  0.00             0
ATOM    242   Al   1     1     -17.429  26.320  49.712  0.00  0.00             0
ATOM    243   Si   1     1     -12.941  22.128  46.952  0.00  0.00             0
ATOM    244   Si   1     1     -15.681  26.597  47.029  0.00  0.00             0
ATOM    245   Si   1     1     -15.417  20.655  46.751  0.00  0.00             0
ATOM    246   Si   1     1     -18.267  25.050  46.984  0.00  0.00             0
ATOM    247    O   1     1     -18.254  22.008  48.627  0.00  0.00             0
ATOM    248    O   1     1     -15.763  26.604  48.612  0.00  0.00             0
ATOM    249    O   1     1     -18.020  25.033  48.581  0.00  0.00             0
ATOM    250    O   1     1     -15.370  20.509  48.453  0.00  0.00             0
ATOM    251    O   1     1     -18.207  23.491  46.599  0.00  0.00             0
ATOM    252    O   1     1     -15.500  19.192  46.439  0.00  0.00             0
ATOM    253    O   1     1     -16.739  21.348  46.464  0.00  0.00             0
ATOM    254    O   1     1     -14.507  25.657  46.656  0.00  0.00             0
ATOM    255    O   1     1     -17.036  25.929  46.473  0.00  0.00             0
ATOM    256    O   1     1     -14.182  21.364  46.374  0.00  0.00             0
ATOM    257    O   1     1     -18.325  27.676  48.711  0.00  0.00             0
ATOM    258    O   1     1     -15.833  23.326  48.509  0.00  0.00             0
ATOM    259    O   1     1     -24.521  20.481  50.761  0.00  0.00             0
ATOM    260    O   1     1     -16.616  25.000  50.857  0.00  0.00             0
ATOM    261    O   1     1     -19.098  23.385  50.642  0.00  0.00             0
ATOM    262    O   1     1     -16.540  27.826  50.793  0.00  0.00             0
ATOM    263    O   1     1     -19.155  26.602  50.891  0.00  0.00             0
ATOM    264    O   1     1     -16.453  22.163  50.992  0.00  0.00             0
ATOM    265    H   1     1     -17.939  19.825  48.637  0.00  0.00             0
ATOM    266    H   1     1     -15.171  23.993  48.406  0.00  0.00             0
ATOM    267    H   1     1     -18.703  20.454  51.456  0.00  0.00             0
ATOM    268    H   1     1     -15.880  25.508  51.063  0.00  0.00             0
ATOM    269    H   1     1     -19.464  24.231  50.918  0.00  0.00             0
ATOM    270    H   1     1     -16.264  19.468  51.599  0.00  0.00             0
ATOM    271    H   1     1     -16.749  22.036  51.923  0.00  0.00             0
ATOM    272    H   1     1     -18.824  26.643  51.717  0.00  0.00             0
ATOM    273    O   1     1      -3.410   4.782  32.649  0.00  0.00             0
ATOM    274    H   1     1      -3.008   4.468  31.955  0.00  0.00             0
ATOM    275    H   1     1       7.317   4.039  33.285  0.00  0.00             0
ATOM    276    O   1     1      12.330 -25.273  15.023  0.00  0.00             0
ATOM    277    H   1     1      12.184 -25.661  15.821  0.00  0.00             0
ATOM    278    H   1     1      21.787 -24.763  14.620  0.00  0.00             0
ATOM    279    O   1     1      33.780   1.928  24.287  0.00  0.00             0
ATOM    280    H   1     1      24.278   2.446  23.888  0.00  0.00             0
ATOM    281    H   1     1      33.688   0.869  23.850  0.00  0.00             0
ATOM    282    O   1     1      24.924   8.537  18.846  0.00  0.00             0
ATOM    283    H   1     1      25.375   9.284  19.287  0.00  0.00             0
ATOM    284    H   1     1      36.039   8.724  18.383  0.00  0.00             0
ATOM    285    O   1     1     -16.243  -3.363  31.474  0.00  0.00             0
ATOM    286    H   1     1     -15.907  -3.582  32.466  0.00  0.00             0
ATOM    287    H   1     1      -6.673  -3.871  31.329  0.00  0.00             0
ATOM    288    O   1     1     -10.609 -24.370  23.756  0.00  0.00             0
ATOM    289    H   1     1     -10.079 -23.961  24.314  0.00  0.00             0
ATOM    290    H   1     1      -0.067 -23.750  23.100  0.00  0.00             0
ATOM    291    O   1     1      -4.429   8.609  23.497  0.00  0.00             0
ATOM    292    H   1     1      -5.252   9.071  23.496  0.00  0.00             0
ATOM    293    H   1     1      -4.526   7.694  23.572  0.00  0.00             0
ATOM    294    O   1     1      -4.818   3.254  37.258  0.00  0.00             0
ATOM    295    H   1     1      -5.599   2.837  37.009  0.00  0.00             0
ATOM    296    H   1     1      -4.239   2.585  36.761  0.00  0.00             0
ATOM    297    O   1     1       3.938   5.175  18.355  0.00  0.00             0
ATOM    298    H   1     1       4.811   5.556  17.881  0.00  0.00             0
ATOM    299    H   1     1       3.675   5.773  19.017  0.00  0.00             0
ATOM    300    O   1     1      25.559  16.556  20.934  0.00  0.00             0
ATOM    301    H   1     1      26.466  17.016  21.014  0.00  0.00             0
ATOM    302    H   1     1      25.065  17.032  21.669  0.00  0.00             0
ATOM    303    O   1     1       6.204  -3.531  20.114  0.00  0.00             0
ATOM    304    H   1     1       5.430  -3.955  19.876  0.00  0.00             0
ATOM    305    H   1     1       5.618  -2.828  20.667  0.00  0.00             0
ATOM    306    O   1     1     -13.991  25.038  31.316  0.00  0.00             0
ATOM    307    H   1     1     -14.353  24.951  30.312  0.00  0.00             0
ATOM    308    H   1     1     -13.992  24.051  31.755  0.00  0.00             0
ATOM    309    O   1     1       1.699 -14.440  20.590  0.00  0.00             0
ATOM    310    H   1     1       2.754 -14.798  20.433  0.00  0.00             0
ATOM    311    H   1     1       1.861 -13.538  20.866  0.00  0.00             0
ATOM    312    O   1     1      40.436  14.702  18.386  0.00  0.00             0
ATOM    313    H   1     1      40.204  13.960  18.854  0.00  0.00             0
ATOM    314    H   1     1      39.815  15.099  17.731  0.00  0.00             0
ATOM    315    O   1     1      21.656   5.319  36.113  0.00  0.00             0
ATOM    316    H   1     1      22.576   5.605  36.437  0.00  0.00             0
ATOM    317    H   1     1      21.294   5.990  35.565  0.00  0.00             0
ATOM    318    O   1     1      28.232  22.155  18.541  0.00  0.00             0
ATOM    319    H   1     1      28.207  21.389  19.036  0.00  0.00             0
ATOM    320    H   1     1      29.101  22.542  18.589  0.00  0.00             0
ATOM    321    O   1     1      29.502  16.571  35.644  0.00  0.00             0
ATOM    322    H   1     1      29.272  16.693  34.736  0.00  0.00             0
ATOM    323    H   1     1      30.236  15.955  35.584  0.00  0.00             0
ATOM    324    O   1     1      29.952  -6.618  14.829  0.00  0.00             0
ATOM    325    H   1     1      29.560  -7.196  14.287  0.00  0.00             0
ATOM    326    H   1     1      29.913  -5.639  14.577  0.00  0.00             0
ATOM    327    O   1     1       2.803  29.439  28.753  0.00  0.00             0
ATOM    328    H   1     1       2.352  30.134  28.150  0.00  0.00             0
ATOM    329    H   1     1      13.305  12.028  29.533  0.00  0.00             0
ATOM    330    O   1     1      -9.855  32.774  35.081  0.00  0.00             0
ATOM    331    H   1     1      -9.699  32.745  33.987  0.00  0.00             0
ATOM    332    H   1     1      -0.053  31.948  35.195  0.00  0.00             0
ATOM    333    O   1     1      12.528  21.642  29.042  0.00  0.00             0
ATOM    334    H   1     1       2.299  22.263  28.303  0.00  0.00             0
ATOM    335    H   1     1      11.697  21.263  28.493  0.00  0.00             0
ATOM    336    O   1     1      -2.099  12.647  19.341  0.00  0.00             0
ATOM    337    H   1     1      -2.974  13.174  19.619  0.00  0.00             0
ATOM    338    H   1     1       7.974  12.211  18.401  0.00  0.00             0
ATOM    339    O   1     1      14.412  35.537  31.569  0.00  0.00             0
ATOM    340    H   1     1       4.387  34.673  31.633  0.00  0.00             0
ATOM    341    H   1     1      13.828  35.635  30.794  0.00  0.00             0
ATOM    342    O   1     1      13.822  21.594  33.960  0.00  0.00             0
ATOM    343    H   1     1      14.138  21.207  33.159  0.00  0.00             0
ATOM    344    H   1     1      24.805  22.263  34.377  0.00  0.00             0
ATOM    345    O   1     1      39.373  -2.976  21.961  0.00  0.00             0
ATOM    346    H   1     1      38.645  -3.286  21.277  0.00  0.00             0
ATOM    347    H   1     1      39.195 -19.928  21.791  0.00  0.00             0
ATOM    348    O   1     1      33.023   8.495  16.959  0.00  0.00             0
ATOM    349    H   1     1      33.714   8.835  17.684  0.00  0.00             0
ATOM    350    H   1     1      33.600   8.148  16.350  0.00  0.00             0
ATOM    351    O   1     1       9.705   3.602  16.176  0.00  0.00             0
ATOM    352    H   1     1      10.616   3.555  16.576  0.00  0.00             0
ATOM    353    H   1     1       9.827   4.391  15.477  0.00  0.00             0
ATOM    354    O   1     1      -2.895  10.286  28.754  0.00  0.00             0
ATOM    355    H   1     1      -2.350  10.847  28.199  0.00  0.00             0
ATOM    356    H   1     1      -2.209   9.523  28.993  0.00  0.00             0
ATOM    357    O   1     1       1.562 -17.698  30.022  0.00  0.00             0
ATOM    358    H   1     1       1.004 -17.497  30.818  0.00  0.00             0
ATOM    359    H   1     1       0.762 -17.930  29.286  0.00  0.00             0
ATOM    360    O   1     1     -17.249   7.137  36.807  0.00  0.00             0
ATOM    361    H   1     1     -16.539   6.688  36.057  0.00  0.00             0
ATOM    362    H   1     1     -16.906   7.222  37.717  0.00  0.00             0
ATOM    363    O   1     1      47.907   5.865  21.141  0.00  0.00             0
ATOM    364    H   1     1      47.711   5.313  20.300  0.00  0.00             0
ATOM    365    H   1     1      48.839 -12.341  21.324  0.00  0.00             0
ATOM    366    O   1     1      15.098  17.728  36.308  0.00  0.00             0
ATOM    367    H   1     1      15.567  18.255  35.567  0.00  0.00             0
ATOM    368    H   1     1      14.534  18.402  36.744  0.00  0.00             0
ATOM    369    O   1     1       5.858   9.785  35.834  0.00  0.00             0
ATOM    370    H   1     1       6.461  10.604  35.939  0.00  0.00             0
ATOM    371    H   1     1       5.903   9.618  34.924  0.00  0.00             0
ATOM    372    O   1     1      18.650 -11.014  24.081  0.00  0.00             0
ATOM    373    H   1     1      18.365 -10.121  24.197  0.00  0.00             0
ATOM    374    H   1     1      18.199 -11.709  24.635  0.00  0.00             0
ATOM    375    O   1     1       2.937  13.437  35.829  0.00  0.00             0
ATOM    376    H   1     1       2.734  12.838  36.619  0.00  0.00             0
ATOM    377    H   1     1       1.995  13.837  35.524  0.00  0.00             0
ATOM    378    O   1     1       7.191 -10.200  36.787  0.00  0.00             0
ATOM    379    H   1     1       6.461 -10.316  37.578  0.00  0.00             0
ATOM    380    H   1     1       6.868  -9.290  36.499  0.00  0.00             0
ATOM    381    O   1     1     -10.375 -14.997  30.826  0.00  0.00             0
ATOM    382    H   1     1      -9.868 -14.853  31.716  0.00  0.00             0
ATOM    383    H   1     1       0.667 -15.316  30.395  0.00  0.00             0
ATOM    384    O   1     1       1.570   9.113  28.329  0.00  0.00             0
ATOM    385    H   1     1       0.924   9.452  27.830  0.00  0.00             0
ATOM    386    H   1     1      12.291   9.935  28.558  0.00  0.00             0
ATOM    387    O   1     1      17.070  15.165  36.036  0.00  0.00             0
ATOM    388    H   1     1       6.089  15.829  36.485  0.00  0.00             0
ATOM    389    H   1     1      17.940  15.659  36.193  0.00  0.00             0
ATOM    390    O   1     1      20.700   5.902  14.943  0.00  0.00             0
ATOM    391    H   1     1      21.577   5.711  14.947  0.00  0.00             0
ATOM    392    H   1     1      30.772   6.580  15.708  0.00  0.00             0
ATOM    393    O   1     1       0.123  10.519  32.040  0.00  0.00             0
ATOM    394    H   1     1       0.425  10.723  33.037  0.00  0.00             0
ATOM    395    H   1     1       9.905   9.687  31.858  0.00  0.00             0
ATOM    396    O   1     1      -3.173  -5.764  36.574  0.00  0.00             0
ATOM    397    H   1     1      -2.964  -5.895  37.465  0.00  0.00             0
ATOM    398    H   1     1       6.811  -4.763  36.595  0.00  0.00             0
ATOM    399    O   1     1      17.994 -24.796  17.089  0.00  0.00             0
ATOM    400    H   1     1      17.174 -24.934  16.575  0.00  0.00             0
ATOM    401    H   1     1      18.663 -24.688  16.403  0.00  0.00             0
ATOM    402    O   1     1      18.719  21.481  34.710  0.00  0.00             0
ATOM    403    H   1     1      18.712  20.909  35.404  0.00  0.00             0
ATOM    404    H   1     1      19.663  21.401  34.509  0.00  0.00             0
ATOM    405    O   1     1       2.157  12.593  31.435  0.00  0.00             0
ATOM    406    H   1     1       1.450  11.825  31.479  0.00  0.00             0
ATOM    407    H   1     1       2.906  12.033  31.363  0.00  0.00             0
ATOM    408    O   1     1      21.769  18.249  35.001  0.00  0.00             0
ATOM    409    H   1     1      22.305  17.484  34.574  0.00  0.00             0
ATOM    410    H   1     1      21.048  17.921  35.601  0.00  0.00             0
ATOM    411    O   1     1       5.389  41.001  35.433  0.00  0.00             0
ATOM    412    H   1     1       6.214  41.554  35.250  0.00  0.00             0
ATOM    413    H   1     1       5.556  40.339  36.214  0.00  0.00             0
ATOM    414    O   1     1      17.454  47.519  31.095  0.00  0.00             0
ATOM    415    H   1     1      17.774  47.308  30.185  0.00  0.00             0
ATOM    416    H   1     1      17.799  46.749  31.606  0.00  0.00             0
ATOM    417    O   1     1      10.758 -16.489  22.337  0.00  0.00             0
ATOM    418    H   1     1      10.505 -17.027  21.471  0.00  0.00             0
ATOM    419    H   1     1      11.427 -15.754  22.137  0.00  0.00             0
ATOM    420    O   1     1      31.347  -0.674  19.941  0.00  0.00             0
ATOM    421    H   1     1      32.018  -0.076  19.557  0.00  0.00             0
ATOM    422    H   1     1      30.837  -1.291  19.468  0.00  0.00             0
ATOM    423    O   1     1      13.898  -3.447  15.861  0.00  0.00             0
ATOM    424    H   1     1      14.119  -4.351  15.598  0.00  0.00             0
ATOM    425    H   1     1      13.156  -3.616  16.624  0.00  0.00             0
ATOM    426    O   1     1      30.802   2.768  25.151  0.00  0.00             0
ATOM    427    H   1     1      29.971   2.445  25.149  0.00  0.00             0
ATOM    428    H   1     1      31.475   2.183  24.548  0.00  0.00             0
ATOM    429    O   1     1       6.916  37.382  28.756  0.00  0.00             0
ATOM    430    H   1     1       7.073  36.440  29.126  0.00  0.00             0
ATOM    431    H   1     1       6.036  37.530  28.375  0.00  0.00             0
ATOM    432    O   1     1      -0.214   5.168  19.021  0.00  0.00             0
ATOM    433    H   1     1      -0.434   5.016  19.991  0.00  0.00             0
ATOM    434    H   1     1       0.410   4.587  18.679  0.00  0.00             0
ATOM    435    O   1     1     -21.933   1.195  17.834  0.00  0.00             0
ATOM    436    H   1     1     -22.080   2.088  17.453  0.00  0.00             0
ATOM    437    H   1     1     -11.266   0.549  16.976  0.00  0.00             0
ATOM    438    O   1     1      51.801  17.626  15.720  0.00  0.00             0
ATOM    439    H   1     1      51.071  17.498  15.038  0.00  0.00             0
ATOM    440    H   1     1      62.417  16.770  16.125  0.00  0.00             0
ATOM    441    O   1     1      31.703  10.160  34.697  0.00  0.00             0
ATOM    442    H   1     1      21.116   9.524  35.132  0.00  0.00             0
ATOM    443    H   1     1      32.551  10.293  35.261  0.00  0.00             0
ATOM    444    O   1     1      17.473 -34.028  19.911  0.00  0.00             0
ATOM    445    H   1     1      18.086 -34.512  19.452  0.00  0.00             0
ATOM    446    H   1     1      28.393 -33.591  20.739  0.00  0.00             0
ATOM    447    O   1     1      17.890  -0.828  30.139  0.00  0.00             0
ATOM    448    H   1     1       7.840  -1.065  31.091  0.00  0.00             0
ATOM    449    H   1     1      17.615  -1.622  29.796  0.00  0.00             0
ATOM    450    O   1     1      21.828   9.441  22.440  0.00  0.00             0
ATOM    451    H   1     1      22.301   8.886  23.076  0.00  0.00             0
ATOM    452    H   1     1      31.621  10.056  23.062  0.00  0.00             0
ATOM    453    O   1     1      19.556   5.230  21.617  0.00  0.00             0
ATOM    454    H   1     1      19.089   4.432  21.808  0.00  0.00             0
ATOM    455    H   1     1      19.460   5.827  22.237  0.00  0.00             0
ATOM    456    O   1     1      -3.067   4.683  25.402  0.00  0.00             0
ATOM    457    H   1     1      -3.429   4.726  26.463  0.00  0.00             0
ATOM    458    H   1     1      -3.801   5.048  25.078  0.00  0.00             0
ATOM    459    O   1     1      28.291 -15.880  26.042  0.00  0.00             0
ATOM    460    H   1     1      27.972 -15.000  25.929  0.00  0.00             0
ATOM    461    H   1     1      28.176 -15.954  27.035  0.00  0.00             0
ATOM    462    O   1     1     -11.218   7.579  35.049  0.00  0.00             0
ATOM    463    H   1     1     -11.635   7.062  34.343  0.00  0.00             0
ATOM    464    H   1     1     -11.838   7.748  35.565  0.00  0.00             0
ATOM    465    O   1     1      -8.690  -5.116  25.210  0.00  0.00             0
ATOM    466    H   1     1      -8.392  -4.310  24.737  0.00  0.00             0
ATOM    467    H   1     1      -8.851  -4.926  26.085  0.00  0.00             0
ATOM    468    O   1     1     -18.335   5.624  26.710  0.00  0.00             0
ATOM    469    H   1     1     -17.874   6.473  26.960  0.00  0.00             0
ATOM    470    H   1     1     -18.668   5.573  25.916  0.00  0.00             0
ATOM    471    O   1     1      17.720 -18.255  21.614  0.00  0.00             0
ATOM    472    H   1     1      17.759 -17.571  21.095  0.00  0.00             0
ATOM    473    H   1     1      17.721 -18.012  22.432  0.00  0.00             0
ATOM    474    O   1     1      26.119  -1.815  24.624  0.00  0.00             0
ATOM    475    H   1     1      25.469  -1.309  24.993  0.00  0.00             0
ATOM    476    H   1     1      25.926  -2.808  24.863  0.00  0.00             0
ATOM    477    O   1     1      23.019 -11.077  20.093  0.00  0.00             0
ATOM    478    H   1     1      23.750 -10.404  19.936  0.00  0.00             0
ATOM    479    H   1     1      22.157 -10.886  20.116  0.00  0.00             0
ATOM    480    O   1     1      -7.537   2.276  36.315  0.00  0.00             0
ATOM    481    H   1     1      -7.193   2.984  35.635  0.00  0.00             0
ATOM    482    H   1     1      -8.320   1.760  35.765  0.00  0.00             0
ATOM    483    O   1     1      15.475  10.529  21.041  0.00  0.00             0
ATOM    484    H   1     1      15.022  10.766  21.900  0.00  0.00             0
ATOM    485    H   1     1      16.362  10.404  21.235  0.00  0.00             0
ATOM    486    O   1     1      -6.581   8.148  27.340  0.00  0.00             0
ATOM    487    H   1     1      -5.821   8.992  27.196  0.00  0.00             0
ATOM    488    H   1     1      -7.347   8.444  27.796  0.00  0.00             0
ATOM    489    O   1     1       1.498  10.611  19.272  0.00  0.00             0
ATOM    490    H   1     1       2.030  10.327  20.100  0.00  0.00             0
ATOM    491    H   1     1      11.110  -8.073  19.338  0.00  0.00             0
ATOM    492    O   1     1      12.271 -45.586  24.639  0.00  0.00             0
ATOM    493    H   1     1      11.405 -45.327  25.068  0.00  0.00             0
ATOM    494    H   1     1      23.409 -45.605  25.077  0.00  0.00             0
ATOM    495    O   1     1     -30.991   0.510  32.450  0.00  0.00             0
ATOM    496    H   1     1     -41.764   1.278  32.203  0.00  0.00             0
ATOM    497    H   1     1     -30.741   0.540  33.443  0.00  0.00             0
ATOM    498    O   1     1       4.793 -11.419  29.185  0.00  0.00             0
ATOM    499    H   1     1       4.210 -11.852  29.982  0.00  0.00             0
ATOM    500    H   1     1      14.603 -10.735  28.646  0.00  0.00             0
ATOM    501    O   1     1       4.472  21.386  26.050  0.00  0.00             0
ATOM    502    H   1     1       3.991  22.181  26.148  0.00  0.00             0
ATOM    503    H   1     1      14.336  21.042  25.243  0.00  0.00             0
ATOM    504    O   1     1     -16.479   1.628  27.969  0.00  0.00             0
ATOM    505    H   1     1     -17.270   2.019  28.177  0.00  0.00             0
ATOM    506    H   1     1      -5.903   2.149  27.174  0.00  0.00             0
ATOM    507    O   1     1      25.747  10.757  27.245  0.00  0.00             0
ATOM    508    H   1     1      25.104  11.033  27.718  0.00  0.00             0
ATOM    509    H   1     1      26.427  -7.416  27.949  0.00  0.00             0
ATOM    510    O   1     1       5.458 -22.817  25.682  0.00  0.00             0
ATOM    511    H   1     1       6.210 -22.781  25.103  0.00  0.00             0
ATOM    512    H   1     1       5.252 -23.543  26.204  0.00  0.00             0
ATOM    513    O   1     1     -21.508  30.425  35.014  0.00  0.00             0
ATOM    514    H   1     1     -22.368  30.182  35.340  0.00  0.00             0
ATOM    515    H   1     1     -21.132  29.671  34.737  0.00  0.00             0
ATOM    516    O   1     1      18.517 -15.203  22.404  0.00  0.00             0
ATOM    517    H   1     1      19.071 -16.027  22.610  0.00  0.00             0
ATOM    518    H   1     1      17.742 -15.112  23.022  0.00  0.00             0
ATOM    519    O   1     1      49.706  31.470  24.383  0.00  0.00             0
ATOM    520    H   1     1      50.289  30.639  24.205  0.00  0.00             0
ATOM    521    H   1     1      49.586  31.897  23.432  0.00  0.00             0
ATOM    522    O   1     1      33.919  17.363  22.742  0.00  0.00             0
ATOM    523    H   1     1      33.475  16.636  23.260  0.00  0.00             0
ATOM    524    H   1     1      33.253  17.691  22.134  0.00  0.00             0
ATOM    525    O   1     1      66.090  30.128  14.225  0.00  0.00             0
ATOM    526    H   1     1      65.382  29.457  14.528  0.00  0.00             0
ATOM    527    H   1     1      66.976  11.913  14.379  0.00  0.00             0
ATOM    528    O   1     1      34.483  17.147  26.151  0.00  0.00             0
ATOM    529    H   1     1      33.624  16.823  26.280  0.00  0.00             0
ATOM    530    H   1     1      34.571  17.886  26.656  0.00  0.00             0
ATOM    531    O   1     1      22.911  -2.337  28.996  0.00  0.00             0
ATOM    532    H   1     1      22.830  -1.494  29.419  0.00  0.00             0
ATOM    533    H   1     1      23.677  -2.626  28.884  0.00  0.00             0
ATOM    534    O   1     1      14.364   7.750  15.129  0.00  0.00             0
ATOM    535    H   1     1      13.978   7.132  14.607  0.00  0.00             0
ATOM    536    H   1     1      15.291   7.311  15.200  0.00  0.00             0
ATOM    537    O   1     1      20.402  -9.210  26.196  0.00  0.00             0
ATOM    538    H   1     1      20.368 -10.129  26.676  0.00  0.00             0
ATOM    539    H   1     1      19.474  -8.984  25.978  0.00  0.00             0
ATOM    540    O   1     1      -2.814 -27.308  18.093  0.00  0.00             0
ATOM    541    H   1     1      -1.681 -27.440  17.880  0.00  0.00             0
ATOM    542    H   1     1      -2.640 -26.413  17.823  0.00  0.00             0
ATOM    543    O   1     1       0.764  13.439  27.646  0.00  0.00             0
ATOM    544    H   1     1       1.075  14.210  28.363  0.00  0.00             0
ATOM    545    H   1     1      10.153  13.412  27.822  0.00  0.00             0
ATOM    546    O   1     1      28.631  -1.016  32.978  0.00  0.00             0
ATOM    547    H   1     1      28.472  -1.921  32.966  0.00  0.00             0
ATOM    548    H   1     1      39.771  -0.857  32.474  0.00  0.00             0
ATOM    549    O   1     1      -7.489  23.212  15.518  0.00  0.00             0
ATOM    550    H   1     1     -17.641  22.896  16.513  0.00  0.00             0
ATOM    551    H   1     1      -6.915  22.559  15.054  0.00  0.00             0
ATOM    552    O   1     1      22.874  19.448  15.633  0.00  0.00             0
ATOM    553    H   1     1      22.076  18.841  15.599  0.00  0.00             0
ATOM    554    H   1     1      33.142  20.029  16.365  0.00  0.00             0
ATOM    555    O   1     1      42.771  15.360  23.832  0.00  0.00             0
ATOM    556    H   1     1      32.334  14.856  22.903  0.00  0.00             0
ATOM    557    H   1     1      42.034  15.789  24.130  0.00  0.00             0
ATOM    558    O   1     1       7.166   5.253  28.119  0.00  0.00             0
ATOM    559    H   1     1       6.423   5.658  28.569  0.00  0.00             0
ATOM    560    H   1     1      17.863   4.467  28.688  0.00  0.00             0
ATOM    561    O   1     1      -9.550  14.845  32.425  0.00  0.00             0
ATOM    562    H   1     1      -8.858  15.487  32.636  0.00  0.00             0
ATOM    563    H   1     1      -8.932  14.373  31.781  0.00  0.00             0
ATOM    564    O   1     1     -11.324 -17.939  28.347  0.00  0.00             0
ATOM    565    H   1     1     -11.490 -18.484  27.565  0.00  0.00             0
ATOM    566    H   1     1     -11.797 -18.508  29.052  0.00  0.00             0
ATOM    567    O   1     1      10.690  38.054  27.876  0.00  0.00             0
ATOM    568    H   1     1      10.213  37.194  28.268  0.00  0.00             0
ATOM    569    H   1     1      10.335  38.426  26.935  0.00  0.00             0
ATOM    570    O   1     1      24.346  -4.942  20.514  0.00  0.00             0
ATOM    571    H   1     1      24.712  -5.884  20.564  0.00  0.00             0
ATOM    572    H   1     1      23.649  -4.942  19.768  0.00  0.00             0
ATOM    573    O   1     1     -26.337  -6.428  32.369  0.00  0.00             0
ATOM    574    H   1     1     -26.396  -6.077  33.265  0.00  0.00             0
ATOM    575    H   1     1     -25.453  -6.236  31.909  0.00  0.00             0
ATOM    576    O   1     1      -0.794  34.027  25.536  0.00  0.00             0
ATOM    577    H   1     1      -1.323  33.079  25.338  0.00  0.00             0
ATOM    578    H   1     1      -1.219  34.800  25.240  0.00  0.00             0
ATOM    579    O   1     1      -3.494 -15.047  15.980  0.00  0.00             0
ATOM    580    H   1     1      -2.686 -14.630  15.872  0.00  0.00             0
ATOM    581    H   1     1      -3.767 -14.258  16.540  0.00  0.00             0
ATOM    582    O   1     1      10.787  -4.714  21.733  0.00  0.00             0
ATOM    583    H   1     1      11.380  -4.326  21.283  0.00  0.00             0
ATOM    584    H   1     1       9.965  -4.000  21.510  0.00  0.00             0
ATOM    585    O   1     1     -17.406 -17.741  19.251  0.00  0.00             0
ATOM    586    H   1     1     -16.984 -17.887  18.310  0.00  0.00             0
ATOM    587    H   1     1     -16.883 -18.367  19.780  0.00  0.00             0
ATOM    588    O   1     1      29.916  13.849  14.881  0.00  0.00             0
ATOM    589    H   1     1      29.442  14.500  15.456  0.00  0.00             0
ATOM    590    H   1     1      30.930  14.169  14.736  0.00  0.00             0
ATOM    591    O   1     1      42.868   3.407  17.907  0.00  0.00             0
ATOM    592    H   1     1      43.587   4.164  18.109  0.00  0.00             0
ATOM    593    H   1     1      42.974   2.719  18.548  0.00  0.00             0
ATOM    594    O   1     1      38.958  -9.671  14.947  0.00  0.00             0
ATOM    595    H   1     1      39.449 -10.249  14.531  0.00  0.00             0
ATOM    596    H   1     1      39.180  -9.877  15.879  0.00  0.00             0
ATOM    597    O   1     1     -15.363   5.764  23.558  0.00  0.00             0
ATOM    598    H   1     1     -16.252   5.649  23.285  0.00  0.00             0
ATOM    599    H   1     1      -4.507   5.784  22.777  0.00  0.00             0
ATOM    600    O   1     1      37.082   0.189  17.128  0.00  0.00             0
ATOM    601    H   1     1      36.326   0.054  16.653  0.00  0.00             0
ATOM    602    H   1     1      47.488   1.245  16.720  0.00  0.00             0
ATOM    603    O   1     1      -1.338  -9.546  30.666  0.00  0.00             0
ATOM    604    H   1     1     -11.258  -9.867  29.860  0.00  0.00             0
ATOM    605    H   1     1      -2.076  -9.958  30.889  0.00  0.00             0
ATOM    606    O   1     1      23.880  10.503  36.624  0.00  0.00             0
ATOM    607    H   1     1      24.716  10.779  36.684  0.00  0.00             0
ATOM    608    H   1     1      34.261   9.619  36.674  0.00  0.00             0
ATOM    609    O   1     1      48.565  -2.427  16.867  0.00  0.00             0
ATOM    610    H   1     1      37.605  -2.774  17.536  0.00  0.00             0
ATOM    611    H   1     1      48.190  -1.646  17.059  0.00  0.00             0
ATOM    612    O   1     1     -14.435  27.064  33.178  0.00  0.00             0
ATOM    613    H   1     1     -15.181  27.733  32.716  0.00  0.00             0
ATOM    614    H   1     1      -4.015  26.191  32.540  0.00  0.00             0
ATOM    615    O   1     1     -23.064 -25.548  20.867  0.00  0.00             0
ATOM    616    H   1     1     -23.731 -26.250  20.466  0.00  0.00             0
ATOM    617    H   1     1     -22.967 -24.857  20.301  0.00  0.00             0
ATOM    618    O   1     1      18.253   1.612  36.684  0.00  0.00             0
ATOM    619    H   1     1      19.023   1.974  36.897  0.00  0.00             0
ATOM    620    H   1     1      18.492   0.716  36.497  0.00  0.00             0
ATOM    621    O   1     1      -5.335  13.933  34.078  0.00  0.00             0
ATOM    622    H   1     1      -4.447  14.074  34.691  0.00  0.00             0
ATOM    623    H   1     1      -6.037  13.803  34.671  0.00  0.00             0
ATOM    624    O   1     1      28.403   3.649  30.232  0.00  0.00             0
ATOM    625    H   1     1      29.468   3.630  30.711  0.00  0.00             0
ATOM    626    H   1     1      27.917   2.883  29.970  0.00  0.00             0
ATOM    627    O   1     1      12.967  23.553  22.551  0.00  0.00             0
ATOM    628    H   1     1      13.023  24.128  21.846  0.00  0.00             0
ATOM    629    H   1     1      12.020  23.774  23.103  0.00  0.00             0
ATOM    630    O   1     1      17.002  -3.162  29.690  0.00  0.00             0
ATOM    631    H   1     1      16.329  -2.979  29.049  0.00  0.00             0
ATOM    632    H   1     1      16.500  -3.515  30.375  0.00  0.00             0
ATOM    633    O   1     1     -51.500  20.702  37.215  0.00  0.00             0
ATOM    634    H   1     1     -51.216  21.625  36.959  0.00  0.00             0
ATOM    635    H   1     1     -50.873  20.447  37.731  0.00  0.00             0
ATOM    636    O   1     1      11.946  -4.431  17.881  0.00  0.00             0
ATOM    637    H   1     1      12.199  -5.265  18.249  0.00  0.00             0
ATOM    638    H   1     1      10.972  -4.225  18.002  0.00  0.00             0
ATOM    639    O   1     1      -0.118 -27.363  20.137  0.00  0.00             0
ATOM    640    H   1     1      -1.006 -27.470  20.333  0.00  0.00             0
ATOM    641    H   1     1       0.287 -26.830  20.957  0.00  0.00             0
ATOM    642    O   1     1      -4.702   2.881  23.256  0.00  0.00             0
ATOM    643    H   1     1      -5.309   2.521  22.536  0.00  0.00             0
ATOM    644    H   1     1      -4.971   3.798  23.456  0.00  0.00             0
ATOM    645    O   1     1      -1.979  -4.836  28.158  0.00  0.00             0
ATOM    646    H   1     1      -2.466  -4.635  27.266  0.00  0.00             0
ATOM    647    H   1     1      -2.174  -4.209  28.733  0.00  0.00             0
ATOM    648    O   1     1      31.513 -11.882  32.217  0.00  0.00             0
ATOM    649    H   1     1      32.421 -11.826  31.782  0.00  0.00             0
ATOM    650    H   1     1      30.851 -11.092  31.877  0.00  0.00             0
ATOM    651    O   1     1       7.564  17.864  24.259  0.00  0.00             0
ATOM    652    H   1     1       7.023  18.425  24.744  0.00  0.00             0
ATOM    653    H   1     1      17.289  -0.701  24.571  0.00  0.00             0
ATOM    654    O   1     1      14.611 -14.700  14.686  0.00  0.00             0
ATOM    655    H   1     1      14.019 -15.353  15.108  0.00  0.00             0
ATOM    656    H   1     1      25.843 -14.988  14.943  0.00  0.00             0
ATOM    657    O   1     1      30.366 -11.365  27.882  0.00  0.00             0
ATOM    658    H   1     1      19.351 -12.101  27.992  0.00  0.00             0
ATOM    659    H   1     1      31.317 -11.785  27.613  0.00  0.00             0
ATOM    660    O   1     1       2.901  34.363  33.816  0.00  0.00             0
ATOM    661    H   1     1       3.458  35.068  33.228  0.00  0.00             0
ATOM    662    H   1     1      13.862  34.279  34.550  0.00  0.00             0
ATOM    663    O   1     1      20.383  25.048  17.404  0.00  0.00             0
ATOM    664    H   1     1      10.917  25.622  17.275  0.00  0.00             0
ATOM    665    H   1     1      20.577  24.285  18.068  0.00  0.00             0
ATOM    666    O   1     1      16.412   1.185  33.887  0.00  0.00             0
ATOM    667    H   1     1      16.899   0.706  33.289  0.00  0.00             0
ATOM    668    H   1     1      27.398   1.790  34.315  0.00  0.00             0
ATOM    669    O   1     1       7.810  49.991  32.908  0.00  0.00             0
ATOM    670    H   1     1       8.397  49.572  33.522  0.00  0.00             0
ATOM    671    H   1     1       7.765  31.356  32.132  0.00  0.00             0
ATOM    672    O   1     1      13.475  41.220  31.077  0.00  0.00             0
ATOM    673    H   1     1      13.189  40.365  30.355  0.00  0.00             0
ATOM    674    H   1     1      13.599  41.000  32.013  0.00  0.00             0
ATOM    675    O   1     1       4.557   2.207  20.565  0.00  0.00             0
ATOM    676    H   1     1       5.476   1.970  20.374  0.00  0.00             0
ATOM    677    H   1     1       3.976   1.595  20.055  0.00  0.00             0
ATOM    678    O   1     1       0.642   3.611  33.354  0.00  0.00             0
ATOM    679    H   1     1       1.300   3.608  33.965  0.00  0.00             0
ATOM    680    H   1     1       0.677   4.469  32.829  0.00  0.00             0
ATOM    681    O   1     1     -17.150  -6.718  23.073  0.00  0.00             0
ATOM    682    H   1     1     -18.114  -7.168  22.911  0.00  0.00             0
ATOM    683    H   1     1     -17.418  -5.994  23.642  0.00  0.00             0
ATOM    684    O   1     1      -2.389   9.834  24.853  0.00  0.00             0
ATOM    685    H   1     1      -1.873  10.269  24.143  0.00  0.00             0
ATOM    686    H   1     1      -3.367   9.891  24.483  0.00  0.00             0
ATOM    687    O   1     1      34.763  17.175  16.525  0.00  0.00             0
ATOM    688    H   1     1      34.464  18.009  15.891  0.00  0.00             0
ATOM    689    H   1     1      34.846  -1.589  16.058  0.00  0.00             0
ATOM    690    O   1     1      35.502 -20.754  27.708  0.00  0.00             0
ATOM    691    H   1     1      35.330 -20.080  27.177  0.00  0.00             0
ATOM    692    H   1     1      35.767 -21.334  27.148  0.00  0.00             0
ATOM    693    O   1     1     -35.085 -11.686  17.557  0.00  0.00             0
ATOM    694    H   1     1     -34.723 -12.503  17.757  0.00  0.00             0
ATOM    695    H   1     1     -34.521 -11.026  17.962  0.00  0.00             0
ATOM    696    O   1     1      16.376  10.079  15.324  0.00  0.00             0
ATOM    697    H   1     1      17.200   9.597  15.256  0.00  0.00             0
ATOM    698    H   1     1      15.634   9.455  15.057  0.00  0.00             0
ATOM    699    O   1     1      42.632  15.152  14.494  0.00  0.00             0
ATOM    700    H   1     1      43.320  14.599  14.929  0.00  0.00             0
ATOM    701    H   1     1      43.012  14.991  13.544  0.00  0.00             0
ATOM    702    O   1     1      31.475  23.386  24.475  0.00  0.00             0
ATOM    703    H   1     1      30.821  24.093  24.325  0.00  0.00             0
ATOM    704    H   1     1      31.147  22.421  24.556  0.00  0.00             0
ATOM    705   Al   1     1       8.052   7.250   8.757  0.00  0.00             0
ATOM    706   Al   1     1       5.626   3.016   8.400  0.00  0.00             0
ATOM    707   Al   1     1       5.578   8.846   8.608  0.00  0.00             0
ATOM    708   Al   1     1       8.268   4.356   8.530  0.00  0.00             0
ATOM    709   Si   1     1       3.802   8.611  11.433  0.00  0.00             0
ATOM    710   Si   1     1       6.462   4.180  11.266  0.00  0.00             0
ATOM    711   Si   1     1       6.488  10.055  11.454  0.00  0.00             0
ATOM    712   Si   1     1       9.026   5.694  11.431  0.00  0.00             0
ATOM    713    O   1     1       9.191   8.550   9.832  0.00  0.00             0
ATOM    714    O   1     1       6.589   4.130   9.623  0.00  0.00             0
ATOM    715    O   1     1       8.838   5.717   9.777  0.00  0.00             0
ATOM    716    O   1     1       6.240  10.065   9.900  0.00  0.00             0
ATOM    717    O   1     1       8.973   7.183  11.922  0.00  0.00             0
ATOM    718    O   1     1       6.387  11.567  11.897  0.00  0.00             0
ATOM    719    O   1     1       7.934   9.534  11.772  0.00  0.00             0
ATOM    720    O   1     1       5.148   5.052  11.583  0.00  0.00             0
ATOM    721    O   1     1       7.767   4.790  11.780  0.00  0.00             0
ATOM    722    O   1     1       5.241   9.121  11.956  0.00  0.00             0
ATOM    723    O   1     1       9.003   3.047   9.699  0.00  0.00             0
ATOM    724    O   1     1       6.702   7.393  10.024  0.00  0.00             0
ATOM    725    O   1     1       4.947  10.228   7.524  0.00  0.00             0
ATOM    726    O   1     1       7.532   5.850   7.588  0.00  0.00             0
ATOM    727    O   1     1       9.650   7.479   7.459  0.00  0.00             0
ATOM    728    O   1     1       7.242   2.902   7.479  0.00  0.00             0
ATOM    729    O   1     1       9.913   4.114   7.474  0.00  0.00             0
ATOM    730    O   1     1       7.179   8.628   7.724  0.00  0.00             0
ATOM    731    H   1     1       8.584  10.843   9.868  0.00  0.00             0
ATOM    732    H   1     1       6.300   7.404  10.789  0.00  0.00             0
ATOM    733    H   1     1      10.089  10.321   6.414  0.00  0.00             0
ATOM    734    H   1     1       6.939   5.972   6.883  0.00  0.00             0
ATOM    735    H   1     1       9.357   6.723   6.795  0.00  0.00             0
ATOM    736    H   1     1       7.621  11.698   6.702  0.00  0.00             0
ATOM    737    H   1     1       7.682   9.281   7.250  0.00  0.00             0
ATOM    738    H   1     1      10.362   3.968   6.707  0.00  0.00             0
ATOM    739   Al   1     1      13.697   1.096   1.380  0.00  0.00             0
ATOM    740   Al   1     1      11.125  -3.227   1.395  0.00  0.00             0
ATOM    741   Al   1     1      11.163   2.913   1.333  0.00  0.00             0
ATOM    742   Al   1     1      13.566  -1.658   1.486  0.00  0.00             0
ATOM    743   Si   1     1       9.358   2.713   4.080  0.00  0.00             0
ATOM    744   Si   1     1      11.867  -1.728   4.119  0.00  0.00             0
ATOM    745   Si   1     1      11.851   4.306   4.058  0.00  0.00             0
ATOM    746   Si   1     1      14.346  -0.305   4.107  0.00  0.00             0
ATOM    747    O   1     1      14.665   2.492   2.519  0.00  0.00             0
ATOM    748    O   1     1      11.993  -1.817   2.502  0.00  0.00             0
ATOM    749    O   1     1      14.183  -0.194   2.492  0.00  0.00             0
ATOM    750    O   1     1      11.721   4.276   2.435  0.00  0.00             0
ATOM    751    O   1     1      14.276   1.168   4.665  0.00  0.00             0
ATOM    752    O   1     1      11.950   5.804   4.525  0.00  0.00             0
ATOM    753    O   1     1      13.198   3.557   4.405  0.00  0.00             0
ATOM    754    O   1     1      10.688  -0.950   4.609  0.00  0.00             0
ATOM    755    O   1     1      13.238  -1.200   4.560  0.00  0.00             0
ATOM    756    O   1     1      10.625   3.507   4.586  0.00  0.00             0
ATOM    757    O   1     1      14.456  -2.974   2.426  0.00  0.00             0
ATOM    758    O   1     1      11.988   1.334   2.340  0.00  0.00             0
ATOM    759    O   1     1      10.368   4.345   0.264  0.00  0.00             0
ATOM    760    O   1     1      12.971  -0.287   0.259  0.00  0.00             0
ATOM    761    O   1     1      15.302   1.279   0.277  0.00  0.00             0
ATOM    762    O   1     1      12.700  -3.172   0.202  0.00  0.00             0
ATOM    763    O   1     1      15.444  -1.753   0.244  0.00  0.00             0
ATOM    764    O   1     1      12.667   2.606   0.139  0.00  0.00             0
ATOM    765    H   1     1      14.584   5.535   3.285  0.00  0.00             0
ATOM    766    H   1     1      11.291   0.749   2.711  0.00  0.00             0
ATOM    767    H   1     1      14.440   4.394   0.492  0.00  0.00             0
ATOM    768    H   1     1      12.754  -0.032  -0.598  0.00  0.00             0
ATOM    769    H   1     1      15.846   0.545  -0.113  0.00  0.00             0
ATOM    770    H   1     1      12.879   6.369  -0.870  0.00  0.00             0
ATOM    771    H   1     1      13.259   3.086  -0.374  0.00  0.00             0
ATOM    772    H   1     1      15.386  -2.060  -0.695  0.00  0.00             0
ATOM    773   Al   1     1       7.992  -1.688   8.803  0.00  0.00             0
ATOM    774   Al   1     1       5.496  -6.025   8.570  0.00  0.00             0
ATOM    775   Al   1     1       5.535   0.001   8.771  0.00  0.00             0
ATOM    776   Al   1     1       8.004  -4.745   8.687  0.00  0.00             0
ATOM    777   Si   1     1       3.830  -0.202  11.455  0.00  0.00             0
ATOM    778   Si   1     1       6.359  -4.792  11.574  0.00  0.00             0
ATOM    779   Si   1     1       6.315   1.212  11.402  0.00  0.00             0
ATOM    780   Si   1     1       8.830  -3.175  11.402  0.00  0.00             0
ATOM    781    O   1     1       8.924  -0.309   9.815  0.00  0.00             0
ATOM    782    O   1     1       6.417  -4.870   9.800  0.00  0.00             0
ATOM    783    O   1     1       8.636  -3.144   9.852  0.00  0.00             0
ATOM    784    O   1     1       6.233   1.218   9.817  0.00  0.00             0
ATOM    785    O   1     1       8.681  -1.742  11.875  0.00  0.00             0
ATOM    786    O   1     1       6.383   2.711  11.776  0.00  0.00             0
ATOM    787    O   1     1       7.693   0.663  11.773  0.00  0.00             0
ATOM    788    O   1     1       5.038  -3.958  11.788  0.00  0.00             0
ATOM    789    O   1     1       7.605  -4.103  11.918  0.00  0.00             0
ATOM    790    O   1     1       5.082   0.532  11.907  0.00  0.00             0
ATOM    791    O   1     1       8.961  -6.101   9.718  0.00  0.00             0
ATOM    792    O   1     1       6.347  -1.666   9.792  0.00  0.00             0
ATOM    793    O   1     1       4.920   1.428   7.749  0.00  0.00             0
ATOM    794    O   1     1       7.338  -3.180   7.483  0.00  0.00             0
ATOM    795    O   1     1       9.669  -1.643   7.635  0.00  0.00             0
ATOM    796    O   1     1       7.068  -6.110   7.579  0.00  0.00             0
ATOM    797    O   1     1       9.637  -4.871   7.574  0.00  0.00             0
ATOM    798    O   1     1       7.139  -0.362   7.671  0.00  0.00             0
ATOM    799    H   1     1       8.588   2.336  10.121  0.00  0.00             0
ATOM    800    H   1     1       5.847  -2.360  10.042  0.00  0.00             0
ATOM    801    H   1     1       9.803   1.184   6.539  0.00  0.00             0
ATOM    802    H   1     1       7.591  -3.635   6.747  0.00  0.00             0
ATOM    803    H   1     1      10.132  -2.309   7.186  0.00  0.00             0
ATOM    804    H   1     1       7.588   2.118   7.582  0.00  0.00             0
ATOM    805    H   1     1       7.553  -0.502   6.709  0.00  0.00             0
ATOM    806    H   1     1      10.623  -4.471   7.212  0.00  0.00             0
ATOM    807   Al   1     1      13.679  -7.558   1.125  0.00  0.00             0
ATOM    808   Al   1     1      11.101 -12.062   1.117  0.00  0.00             0
ATOM    809   Al   1     1      11.066  -6.235   1.175  0.00  0.00             0
ATOM    810   Al   1     1      13.901 -10.577   1.367  0.00  0.00             0
ATOM    811   Si   1     1       9.286  -6.206   4.051  0.00  0.00             0
ATOM    812   Si   1     1      11.845 -10.670   4.005  0.00  0.00             0
ATOM    813   Si   1     1      11.752  -4.699   4.073  0.00  0.00             0
ATOM    814   Si   1     1      14.438  -9.144   4.067  0.00  0.00             0
ATOM    815    O   1     1      14.558  -6.263   2.423  0.00  0.00             0
ATOM    816    O   1     1      12.110 -10.748   2.355  0.00  0.00             0
ATOM    817    O   1     1      14.418  -9.200   2.456  0.00  0.00             0
ATOM    818    O   1     1      11.611  -4.630   2.453  0.00  0.00             0
ATOM    819    O   1     1      14.569  -7.705   4.628  0.00  0.00             0
ATOM    820    O   1     1      11.735  -3.253   4.649  0.00  0.00             0
ATOM    821    O   1     1      13.115  -5.455   4.363  0.00  0.00             0
ATOM    822    O   1     1      10.702  -9.824   4.317  0.00  0.00             0
ATOM    823    O   1     1      13.151  -9.927   4.487  0.00  0.00             0
ATOM    824    O   1     1      10.522  -5.450   4.532  0.00  0.00             0
ATOM    825    O   1     1      14.616 -12.018   2.466  0.00  0.00             0
ATOM    826    O   1     1      12.088  -7.507   2.075  0.00  0.00             0
ATOM    827    O   1     1      10.389  -4.717   0.229  0.00  0.00             0
ATOM    828    O   1     1      13.195  -9.058   0.148  0.00  0.00             0
ATOM    829    O   1     1      15.313  -7.294   0.186  0.00  0.00             0
ATOM    830    O   1     1      12.631 -11.839   0.064  0.00  0.00             0
ATOM    831    O   1     1      15.335 -10.753   0.284  0.00  0.00             0
ATOM    832    O   1     1      12.771  -6.252  -0.016  0.00  0.00             0
ATOM    833    H   1     1      14.342  -3.876   2.344  0.00  0.00             0
ATOM    834    H   1     1      11.725  -8.177   2.770  0.00  0.00             0
ATOM    835    H   1     1      15.370  -4.923  -0.678  0.00  0.00             0
ATOM    836    H   1     1      12.521  -9.504  -0.489  0.00  0.00             0
ATOM    837    H   1     1      15.676  -8.167  -0.156  0.00  0.00             0
ATOM    838    H   1     1      13.324  -3.880   0.112  0.00  0.00             0
ATOM    839    H   1     1      12.744  -5.489  -0.806  0.00  0.00             0
ATOM    840    H   1     1      15.990 -10.604  -0.456  0.00  0.00             0
ATOM    841   Al   1     1       3.093   7.152   8.653  0.00  0.00             0
ATOM    842   Al   1     1       0.426   2.913   8.800  0.00  0.00             0
ATOM    843   Al   1     1       0.370   8.658   8.484  0.00  0.00             0
ATOM    844   Al   1     1       2.913   4.277   8.619  0.00  0.00             0
ATOM    845   Si   1     1      -1.174   8.630  11.369  0.00  0.00             0
ATOM    846   Si   1     1       1.273   4.112  11.480  0.00  0.00             0
ATOM    847   Si   1     1       1.226  10.189  11.453  0.00  0.00             0
ATOM    848   Si   1     1       3.789   5.733  11.410  0.00  0.00             0
ATOM    849    O   1     1       4.044   8.560   9.813  0.00  0.00             0
ATOM    850    O   1     1       1.421   3.969   9.883  0.00  0.00             0
ATOM    851    O   1     1       3.579   5.899   9.835  0.00  0.00             0
ATOM    852    O   1     1       1.062  10.324   9.826  0.00  0.00             0
ATOM    853    O   1     1       3.568   7.156  11.955  0.00  0.00             0
ATOM    854    O   1     1       1.275  11.690  11.856  0.00  0.00             0
ATOM    855    O   1     1       2.680   9.506  11.698  0.00  0.00             0
ATOM    856    O   1     1       0.088   5.033  11.715  0.00  0.00             0
ATOM    857    O   1     1       2.591   4.833  11.916  0.00  0.00             0
ATOM    858    O   1     1       0.119   9.220  11.930  0.00  0.00             0
ATOM    859    O   1     1       3.882   3.072   9.705  0.00  0.00             0
ATOM    860    O   1     1       1.345   7.436   9.682  0.00  0.00             0
ATOM    861    O   1     1       9.955  10.158   7.503  0.00  0.00             0
ATOM    862    O   1     1       2.246   5.770   7.679  0.00  0.00             0
ATOM    863    O   1     1       4.580   7.460   7.458  0.00  0.00             0
ATOM    864    O   1     1       2.138   2.831   7.602  0.00  0.00             0
ATOM    865    O   1     1       4.688   4.241   7.471  0.00  0.00             0
ATOM    866    O   1     1       2.084   8.773   7.612  0.00  0.00             0
ATOM    867    H   1     1       3.264  11.328  10.143  0.00  0.00             0
ATOM    868    H   1     1       1.144   6.889  10.437  0.00  0.00             0
ATOM    869    H   1     1       5.293  10.284   6.642  0.00  0.00             0
ATOM    870    H   1     1       1.350   6.069   7.400  0.00  0.00             0
ATOM    871    H   1     1       4.887   7.273   6.596  0.00  0.00             0
ATOM    872    H   1     1       1.990  10.959   6.969  0.00  0.00             0
ATOM    873    H   1     1       2.831   9.321   7.649  0.00  0.00             0
ATOM    874    H   1     1       4.192   4.576   6.617  0.00  0.00             0
ATOM    875   Al   1     1       8.399   1.424   1.122  0.00  0.00             0
ATOM    876   Al   1     1       6.005  -3.062   1.212  0.00  0.00             0
ATOM    877   Al   1     1       5.919   2.813   1.200  0.00  0.00             0
ATOM    878   Al   1     1       8.495  -1.712   1.397  0.00  0.00             0
ATOM    879   Si   1     1       4.116   2.594   4.137  0.00  0.00             0
ATOM    880   Si   1     1       6.771  -1.680   4.144  0.00  0.00             0
ATOM    881   Si   1     1       6.693   4.141   4.287  0.00  0.00             0
ATOM    882   Si   1     1       9.230  -0.244   4.252  0.00  0.00             0
ATOM    883    O   1     1       9.436   2.600   2.543  0.00  0.00             0
ATOM    884    O   1     1       6.913  -1.745   2.492  0.00  0.00             0
ATOM    885    O   1     1       9.205  -0.334   2.627  0.00  0.00             0
ATOM    886    O   1     1       6.574   4.339   2.527  0.00  0.00             0
ATOM    887    O   1     1       9.263   1.316   4.656  0.00  0.00             0
ATOM    888    O   1     1       6.734   5.675   4.735  0.00  0.00             0
ATOM    889    O   1     1       8.050   3.540   4.438  0.00  0.00             0
ATOM    890    O   1     1       5.473  -0.888   4.367  0.00  0.00             0
ATOM    891    O   1     1       8.007  -0.955   4.733  0.00  0.00             0
ATOM    892    O   1     1       5.427   3.306   4.613  0.00  0.00             0
ATOM    893    O   1     1       9.337  -3.167   2.389  0.00  0.00             0
ATOM    894    O   1     1       6.962   1.466   2.316  0.00  0.00             0
ATOM    895    O   1     1      15.347   4.253   0.359  0.00  0.00             0
ATOM    896    O   1     1       7.857  -0.158   0.236  0.00  0.00             0
ATOM    897    O   1     1       9.965   1.529   0.205  0.00  0.00             0
ATOM    898    O   1     1       7.611  -2.984   0.064  0.00  0.00             0
ATOM    899    O   1     1      10.142  -1.830   0.250  0.00  0.00             0
ATOM    900    O   1     1       7.304   2.607  -0.015  0.00  0.00             0
ATOM    901    H   1     1       9.445   5.128   2.864  0.00  0.00             0
ATOM    902    H   1     1       6.490   0.742   2.690  0.00  0.00             0
ATOM    903    H   1     1       9.970   4.039  -0.520  0.00  0.00             0
ATOM    904    H   1     1       7.471  -0.725  -0.401  0.00  0.00             0
ATOM    905    H   1     1      10.413   1.200  -0.475  0.00  0.00             0
ATOM    906    H   1     1       8.162   5.122  -0.062  0.00  0.00             0
ATOM    907    H   1     1       7.022   3.179  -0.944  0.00  0.00             0
ATOM    908    H   1     1      10.851  -1.154   0.151  0.00  0.00             0
ATOM    909   Al   1     1       3.023  -1.612   8.603  0.00  0.00             0
ATOM    910   Al   1     1       0.188  -6.341   8.529  0.00  0.00             0
ATOM    911   Al   1     1       0.355  -0.167   8.665  0.00  0.00             0
ATOM    912   Al   1     1       2.792  -4.666   8.511  0.00  0.00             0
ATOM    913   Si   1     1      -1.417  -0.230  11.410  0.00  0.00             0
ATOM    914   Si   1     1       1.163  -4.720  11.407  0.00  0.00             0
ATOM    915   Si   1     1       1.159   1.182  11.567  0.00  0.00             0
ATOM    916   Si   1     1       3.863  -3.094  11.498  0.00  0.00             0
ATOM    917    O   1     1       3.973  -0.369   9.798  0.00  0.00             0
ATOM    918    O   1     1       1.372  -4.843   9.799  0.00  0.00             0
ATOM    919    O   1     1       3.613  -3.050   9.826  0.00  0.00             0
ATOM    920    O   1     1       0.903   1.267   9.778  0.00  0.00             0
ATOM    921    O   1     1       3.791  -1.668  11.946  0.00  0.00             0
ATOM    922    O   1     1       0.995   2.682  11.949  0.00  0.00             0
ATOM    923    O   1     1       2.533   0.600  11.663  0.00  0.00             0
ATOM    924    O   1     1      -0.090  -3.901  11.641  0.00  0.00             0
ATOM    925    O   1     1       2.456  -3.929  11.875  0.00  0.00             0
ATOM    926    O   1     1      -0.003   0.264  11.989  0.00  0.00             0
ATOM    927    O   1     1       3.847  -6.134   9.514  0.00  0.00             0
ATOM    928    O   1     1       1.335  -1.529   9.644  0.00  0.00             0
ATOM    929    O   1     1       9.917   1.100   7.496  0.00  0.00             0
ATOM    930    O   1     1       2.072  -3.245   7.637  0.00  0.00             0
ATOM    931    O   1     1       4.551  -1.590   7.457  0.00  0.00             0
ATOM    932    O   1     1       1.717  -6.096   7.490  0.00  0.00             0
ATOM    933    O   1     1       4.464  -4.713   7.546  0.00  0.00             0
ATOM    934    O   1     1       2.054  -0.191   7.527  0.00  0.00             0
ATOM    935    H   1     1       3.766   2.378  10.258  0.00  0.00             0
ATOM    936    H   1     1       1.117  -2.370  10.121  0.00  0.00             0
ATOM    937    H   1     1       4.697   1.324   6.806  0.00  0.00             0
ATOM    938    H   1     1       1.924  -2.967   6.611  0.00  0.00             0
ATOM    939    H   1     1       5.224  -2.035   7.020  0.00  0.00             0
ATOM    940    H   1     1       2.720   2.111   7.831  0.00  0.00             0
ATOM    941    H   1     1       2.045   0.239   6.653  0.00  0.00             0
ATOM    942    H   1     1       5.009  -3.849   7.621  0.00  0.00             0
ATOM    943   Al   1     1       8.464  -7.613   1.195  0.00  0.00             0
ATOM    944   Al   1     1       5.933 -12.213   1.514  0.00  0.00             0
ATOM    945   Al   1     1       5.951  -6.052   1.358  0.00  0.00             0
ATOM    946   Al   1     1       8.524 -10.665   1.314  0.00  0.00             0
ATOM    947   Si   1     1       4.107  -6.191   4.016  0.00  0.00             0
ATOM    948   Si   1     1       6.795 -10.764   4.213  0.00  0.00             0
ATOM    949   Si   1     1       6.560  -4.618   3.990  0.00  0.00             0
ATOM    950   Si   1     1       9.311  -9.106   3.953  0.00  0.00             0
ATOM    951    O   1     1       9.440  -6.378   2.440  0.00  0.00             0
ATOM    952    O   1     1       6.879 -10.894   2.521  0.00  0.00             0
ATOM    953    O   1     1       9.064  -9.014   2.383  0.00  0.00             0
ATOM    954    O   1     1       6.517  -4.568   2.401  0.00  0.00             0
ATOM    955    O   1     1       9.198  -7.638   4.490  0.00  0.00             0
ATOM    956    O   1     1       6.752  -3.122   4.525  0.00  0.00             0
ATOM    957    O   1     1       7.957  -5.441   4.309  0.00  0.00             0
ATOM    958    O   1     1       5.451  -9.985   4.501  0.00  0.00             0
ATOM    959    O   1     1       8.093  -9.976   4.492  0.00  0.00             0
ATOM    960    O   1     1       5.423  -5.368   4.483  0.00  0.00             0
ATOM    961    O   1     1       9.405 -12.038   2.436  0.00  0.00             0
ATOM    962    O   1     1       6.730  -7.495   2.335  0.00  0.00             0
ATOM    963    O   1     1      15.527  -4.546   0.245  0.00  0.00             0
ATOM    964    O   1     1       7.845  -9.007   0.215  0.00  0.00             0
ATOM    965    O   1     1      10.114  -7.403   0.093  0.00  0.00             0
ATOM    966    O   1     1       7.524 -12.040   0.424  0.00  0.00             0
ATOM    967    O   1     1      10.185 -10.614   0.402  0.00  0.00             0
ATOM    968    O   1     1       7.583  -6.112   0.448  0.00  0.00             0
ATOM    969    H   1     1       8.905  -4.000   2.710  0.00  0.00             0
ATOM    970    H   1     1       6.455  -8.367   2.417  0.00  0.00             0
ATOM    971    H   1     1       9.762  -4.893  -0.534  0.00  0.00             0
ATOM    972    H   1     1       7.432  -9.667  -0.349  0.00  0.00             0
ATOM    973    H   1     1      10.087  -7.462  -0.981  0.00  0.00             0
ATOM    974    H   1     1       8.230  -2.610  -0.461  0.00  0.00             0
ATOM    975    H   1     1       7.917  -5.447  -0.029  0.00  0.00             0
ATOM    976    H   1     1      10.584  -9.562   0.713  0.00  0.00             0
END
