# Supplementary material for: Competing Nuclear Quantum Effects and Hydrogen-Bond Jumps in Hydrated Kaolinite
Source: J Phys Chem Lett. 2023 Feb 6;14(6):1542–7. doi: 10.1021/acs.jpclett.2c03896 (PMC9940297; doi:10.1021/acs.jpclett.2c03896)
Supplement: Supplementary file 1 — jz2c03896_si_001.zip [file jz2c03896_si_001.zip › Clay_NQEs_HBond_Jumps_SI/silica-surface/QM/prod-2/init.06.pdb]

TITLE     Step:     2000000  Bead:       6 positions{angstrom}  cell{angstrom}
CRYST1   10.307   17.884   76.812  91.93 105.05  89.80 P 1           1
ATOM      1   Al   1     1     -22.548  11.924  42.591  0.00  0.00             0
ATOM      2   Al   1     1     -19.679  16.494  42.565  0.00  0.00             0
ATOM      3   Al   1     1     -19.856  10.581  42.270  0.00  0.00             0
ATOM      4   Al   1     1     -22.198  14.881  42.486  0.00  0.00             0
ATOM      5   Si   1     1     -17.944  10.598  39.716  0.00  0.00             0
ATOM      6   Si   1     1     -20.575  15.044  39.761  0.00  0.00             0
ATOM      7   Si   1     1     -20.442   9.045  39.758  0.00  0.00             0
ATOM      8   Si   1     1     -23.150  13.471  39.695  0.00  0.00             0
ATOM      9    O   1     1     -23.300  10.650  41.467  0.00  0.00             0
ATOM     10    O   1     1     -20.638  15.165  41.381  0.00  0.00             0
ATOM     11    O   1     1     -22.859  13.326  41.356  0.00  0.00             0
ATOM     12    O   1     1     -20.325   9.022  41.317  0.00  0.00             0
ATOM     13    O   1     1     -23.004  11.997  39.259  0.00  0.00             0
ATOM     14    O   1     1     -20.327   7.570  39.206  0.00  0.00             0
ATOM     15    O   1     1     -21.870   9.701  39.374  0.00  0.00             0
ATOM     16    O   1     1     -19.359  14.120  39.375  0.00  0.00             0
ATOM     17    O   1     1     -21.958  14.294  39.135  0.00  0.00             0
ATOM     18    O   1     1     -19.246   9.864  39.111  0.00  0.00             0
ATOM     19    O   1     1     -23.181  16.142  41.417  0.00  0.00             0
ATOM     20    O   1     1     -20.690  11.782  41.175  0.00  0.00             0
ATOM     21    O   1     1     -18.807   9.127  43.575  0.00  0.00             0
ATOM     22    O   1     1     -21.517  13.497  43.591  0.00  0.00             0
ATOM     23    O   1     1     -24.056  11.956  43.708  0.00  0.00             0
ATOM     24    O   1     1     -21.201  16.235  43.635  0.00  0.00             0
ATOM     25    O   1     1     -23.984  15.002  43.477  0.00  0.00             0
ATOM     26    O   1     1     -21.393  10.632  43.500  0.00  0.00             0
ATOM     27    H   1     1     -22.681   8.094  41.307  0.00  0.00             0
ATOM     28    H   1     1     -20.770  12.181  40.277  0.00  0.00             0
ATOM     29    H   1     1     -23.591   8.705  44.060  0.00  0.00             0
ATOM     30    H   1     1     -20.779  12.959  43.958  0.00  0.00             0
ATOM     31    H   1     1     -24.557  12.445  44.425  0.00  0.00             0
ATOM     32    H   1     1     -21.595   7.207  44.523  0.00  0.00             0
ATOM     33    H   1     1     -21.765   9.872  44.055  0.00  0.00             0
ATOM     34    H   1     1     -24.203  13.952  43.677  0.00  0.00             0
ATOM     35   Al   1     1     -22.592  14.533  49.887  0.00  0.00             0
ATOM     36   Al   1     1     -20.162  19.054  49.670  0.00  0.00             0
ATOM     37   Al   1     1     -20.048  12.973  49.865  0.00  0.00             0
ATOM     38   Al   1     1     -22.620  17.496  49.878  0.00  0.00             0
ATOM     39   Si   1     1     -18.195  13.234  47.082  0.00  0.00             0
ATOM     40   Si   1     1     -20.888  17.591  47.023  0.00  0.00             0
ATOM     41   Si   1     1     -20.774  11.779  47.073  0.00  0.00             0
ATOM     42   Si   1     1     -23.468  16.164  47.027  0.00  0.00             0
ATOM     43    O   1     1     -23.508  13.241  48.713  0.00  0.00             0
ATOM     44    O   1     1     -20.966  17.807  48.628  0.00  0.00             0
ATOM     45    O   1     1     -23.388  16.161  48.671  0.00  0.00             0
ATOM     46    O   1     1     -20.528  11.629  48.619  0.00  0.00             0
ATOM     47    O   1     1     -23.383  14.602  46.666  0.00  0.00             0
ATOM     48    O   1     1     -20.611  10.240  46.665  0.00  0.00             0
ATOM     49    O   1     1     -22.186  12.215  46.845  0.00  0.00             0
ATOM     50    O   1     1     -19.633  16.825  46.637  0.00  0.00             0
ATOM     51    O   1     1     -22.207  16.956  46.579  0.00  0.00             0
ATOM     52    O   1     1     -19.557  12.641  46.534  0.00  0.00             0
ATOM     53    O   1     1     -23.573  18.861  48.628  0.00  0.00             0
ATOM     54    O   1     1     -20.926  14.394  48.847  0.00  0.00             0
ATOM     55    O   1     1     -19.214  11.499  50.820  0.00  0.00             0
ATOM     56    O   1     1     -21.866  16.085  50.929  0.00  0.00             0
ATOM     57    O   1     1     -24.194  14.276  50.983  0.00  0.00             0
ATOM     58    O   1     1     -21.823  19.036  50.680  0.00  0.00             0
ATOM     59    O   1     1     -24.398  17.600  50.872  0.00  0.00             0
ATOM     60    O   1     1     -21.587  12.899  50.916  0.00  0.00             0
ATOM     61    H   1     1     -23.404  10.539  48.000  0.00  0.00             0
ATOM     62    H   1     1     -20.331  15.151  48.689  0.00  0.00             0
ATOM     63    H   1     1     -24.428  11.360  52.244  0.00  0.00             0
ATOM     64    H   1     1     -20.975  16.332  51.250  0.00  0.00             0
ATOM     65    H   1     1     -24.644  14.656  51.857  0.00  0.00             0
ATOM     66    H   1     1     -21.995  10.979  51.348  0.00  0.00             0
ATOM     67    H   1     1     -22.324  12.623  51.409  0.00  0.00             0
ATOM     68    H   1     1     -25.194  17.021  50.994  0.00  0.00             0
ATOM     69   Al   1     1     -22.272  20.868  42.384  0.00  0.00             0
ATOM     70   Al   1     1     -19.690  25.489  42.473  0.00  0.00             0
ATOM     71   Al   1     1     -19.622  19.454  42.391  0.00  0.00             0
ATOM     72   Al   1     1     -22.204  23.782  42.583  0.00  0.00             0
ATOM     73   Si   1     1     -17.912  19.497  39.514  0.00  0.00             0
ATOM     74   Si   1     1     -20.325  24.053  39.765  0.00  0.00             0
ATOM     75   Si   1     1     -20.476  17.937  39.632  0.00  0.00             0
ATOM     76   Si   1     1     -22.959  22.468  39.765  0.00  0.00             0
ATOM     77    O   1     1     -23.206  19.554  41.328  0.00  0.00             0
ATOM     78    O   1     1     -20.598  24.118  41.340  0.00  0.00             0
ATOM     79    O   1     1     -22.721  22.398  41.270  0.00  0.00             0
ATOM     80    O   1     1     -20.412  17.899  41.282  0.00  0.00             0
ATOM     81    O   1     1     -22.904  21.021  39.223  0.00  0.00             0
ATOM     82    O   1     1     -20.639  16.455  39.197  0.00  0.00             0
ATOM     83    O   1     1     -21.779  18.700  39.279  0.00  0.00             0
ATOM     84    O   1     1     -19.162  23.153  39.507  0.00  0.00             0
ATOM     85    O   1     1     -21.698  23.321  39.259  0.00  0.00             0
ATOM     86    O   1     1     -19.227  18.730  39.136  0.00  0.00             0
ATOM     87    O   1     1     -23.195  25.281  41.613  0.00  0.00             0
ATOM     88    O   1     1     -20.621  20.748  41.252  0.00  0.00             0
ATOM     89    O   1     1     -19.082  18.023  43.508  0.00  0.00             0
ATOM     90    O   1     1     -21.311  22.430  43.614  0.00  0.00             0
ATOM     91    O   1     1     -23.822  20.685  43.560  0.00  0.00             0
ATOM     92    O   1     1     -21.281  25.249  43.538  0.00  0.00             0
ATOM     93    O   1     1     -23.790  23.908  43.658  0.00  0.00             0
ATOM     94    O   1     1     -21.275  19.682  43.469  0.00  0.00             0
ATOM     95    H   1     1     -22.814  16.792  40.731  0.00  0.00             0
ATOM     96    H   1     1     -20.359  21.664  41.077  0.00  0.00             0
ATOM     97    H   1     1     -23.531  18.400  44.072  0.00  0.00             0
ATOM     98    H   1     1     -21.095  21.654  44.241  0.00  0.00             0
ATOM     99    H   1     1     -24.046  20.991  44.381  0.00  0.00             0
ATOM    100    H   1     1     -21.454  16.239  44.636  0.00  0.00             0
ATOM    101    H   1     1     -20.992  18.932  43.994  0.00  0.00             0
ATOM    102    H   1     1     -24.056  23.092  44.096  0.00  0.00             0
ATOM    103   Al   1     1     -22.564  23.626  49.813  0.00  0.00             0
ATOM    104   Al   1     1     -19.967  27.923  49.785  0.00  0.00             0
ATOM    105   Al   1     1     -20.032  21.933  49.744  0.00  0.00             0
ATOM    106   Al   1     1     -22.564  26.621  49.869  0.00  0.00             0
ATOM    107   Si   1     1     -18.132  21.950  46.830  0.00  0.00             0
ATOM    108   Si   1     1     -20.877  26.679  47.134  0.00  0.00             0
ATOM    109   Si   1     1     -20.759  20.554  46.958  0.00  0.00             0
ATOM    110   Si   1     1     -23.401  25.082  47.060  0.00  0.00             0
ATOM    111    O   1     1     -23.493  22.106  48.493  0.00  0.00             0
ATOM    112    O   1     1     -21.009  26.712  48.711  0.00  0.00             0
ATOM    113    O   1     1     -23.222  25.108  48.725  0.00  0.00             0
ATOM    114    O   1     1     -20.613  20.548  48.606  0.00  0.00             0
ATOM    115    O   1     1     -23.262  23.662  46.540  0.00  0.00             0
ATOM    116    O   1     1     -20.894  19.168  46.506  0.00  0.00             0
ATOM    117    O   1     1     -21.908  21.411  46.585  0.00  0.00             0
ATOM    118    O   1     1     -19.689  25.676  46.868  0.00  0.00             0
ATOM    119    O   1     1     -22.199  26.009  46.532  0.00  0.00             0
ATOM    120    O   1     1     -19.330  21.154  46.430  0.00  0.00             0
ATOM    121    O   1     1     -23.449  27.993  48.806  0.00  0.00             0
ATOM    122    O   1     1     -20.887  23.478  48.675  0.00  0.00             0
ATOM    123    O   1     1     -19.477  20.430  50.964  0.00  0.00             0
ATOM    124    O   1     1     -21.911  25.182  50.893  0.00  0.00             0
ATOM    125    O   1     1     -24.200  23.343  50.782  0.00  0.00             0
ATOM    126    O   1     1     -21.658  28.003  50.845  0.00  0.00             0
ATOM    127    O   1     1     -24.345  26.604  51.008  0.00  0.00             0
ATOM    128    O   1     1     -21.559  22.212  50.727  0.00  0.00             0
ATOM    129    H   1     1     -23.213  19.491  47.909  0.00  0.00             0
ATOM    130    H   1     1     -20.512  24.484  48.655  0.00  0.00             0
ATOM    131    H   1     1     -23.898  19.751  51.185  0.00  0.00             0
ATOM    132    H   1     1     -21.282  24.992  51.555  0.00  0.00             0
ATOM    133    H   1     1     -24.726  23.320  51.562  0.00  0.00             0
ATOM    134    H   1     1     -21.921  20.105  50.706  0.00  0.00             0
ATOM    135    H   1     1     -21.266  21.943  51.610  0.00  0.00             0
ATOM    136    H   1     1     -23.996  26.331  51.846  0.00  0.00             0
ATOM    137   Al   1     1     -17.050  11.896  42.307  0.00  0.00             0
ATOM    138   Al   1     1     -14.566  16.472  42.482  0.00  0.00             0
ATOM    139   Al   1     1     -14.766  10.322  42.558  0.00  0.00             0
ATOM    140   Al   1     1     -17.124  14.899  42.532  0.00  0.00             0
ATOM    141   Si   1     1     -12.763  10.517  39.801  0.00  0.00             0
ATOM    142   Si   1     1     -15.438  15.114  39.763  0.00  0.00             0
ATOM    143   Si   1     1     -15.304   9.032  39.809  0.00  0.00             0
ATOM    144   Si   1     1     -17.988  13.638  39.645  0.00  0.00             0
ATOM    145    O   1     1     -18.185  10.734  41.218  0.00  0.00             0
ATOM    146    O   1     1     -15.636  15.201  41.355  0.00  0.00             0
ATOM    147    O   1     1     -17.658  13.563  41.239  0.00  0.00             0
ATOM    148    O   1     1     -15.334   8.862  41.404  0.00  0.00             0
ATOM    149    O   1     1     -17.847  12.118  39.175  0.00  0.00             0
ATOM    150    O   1     1     -15.265   7.553  39.271  0.00  0.00             0
ATOM    151    O   1     1     -16.637   9.718  39.473  0.00  0.00             0
ATOM    152    O   1     1     -14.261  14.085  39.421  0.00  0.00             0
ATOM    153    O   1     1     -16.798  14.541  39.183  0.00  0.00             0
ATOM    154    O   1     1     -14.134   9.825  39.302  0.00  0.00             0
ATOM    155    O   1     1     -18.136  16.404  41.492  0.00  0.00             0
ATOM    156    O   1     1     -15.503  11.743  41.478  0.00  0.00             0
ATOM    157    O   1     1     -24.256   8.954  43.549  0.00  0.00             0
ATOM    158    O   1     1     -16.374  13.539  43.536  0.00  0.00             0
ATOM    159    O   1     1     -18.838  11.936  43.509  0.00  0.00             0
ATOM    160    O   1     1     -16.153  16.438  43.632  0.00  0.00             0
ATOM    161    O   1     1     -18.732  15.078  43.693  0.00  0.00             0
ATOM    162    O   1     1     -16.330  10.489  43.710  0.00  0.00             0
ATOM    163    H   1     1     -17.222   7.852  41.530  0.00  0.00             0
ATOM    164    H   1     1     -14.977  12.463  40.956  0.00  0.00             0
ATOM    165    H   1     1     -18.055   9.579  44.002  0.00  0.00             0
ATOM    166    H   1     1     -16.384  13.482  44.460  0.00  0.00             0
ATOM    167    H   1     1     -18.403  12.105  44.380  0.00  0.00             0
ATOM    168    H   1     1     -16.669   7.356  44.578  0.00  0.00             0
ATOM    169    H   1     1     -16.177   9.814  44.434  0.00  0.00             0
ATOM    170    H   1     1     -19.325  14.374  43.494  0.00  0.00             0
ATOM    171   Al   1     1     -17.455  14.563  49.894  0.00  0.00             0
ATOM    172   Al   1     1     -14.808  19.108  49.625  0.00  0.00             0
ATOM    173   Al   1     1     -14.874  13.032  49.985  0.00  0.00             0
ATOM    174   Al   1     1     -17.585  17.639  49.802  0.00  0.00             0
ATOM    175   Si   1     1     -13.068  13.178  47.104  0.00  0.00             0
ATOM    176   Si   1     1     -15.683  17.762  46.811  0.00  0.00             0
ATOM    177   Si   1     1     -15.660  11.599  47.114  0.00  0.00             0
ATOM    178   Si   1     1     -18.206  16.201  46.938  0.00  0.00             0
ATOM    179    O   1     1     -18.402  13.279  48.746  0.00  0.00             0
ATOM    180    O   1     1     -15.888  17.930  48.534  0.00  0.00             0
ATOM    181    O   1     1     -18.118  16.282  48.619  0.00  0.00             0
ATOM    182    O   1     1     -15.483  11.564  48.829  0.00  0.00             0
ATOM    183    O   1     1     -17.999  14.679  46.623  0.00  0.00             0
ATOM    184    O   1     1     -15.546  10.123  46.534  0.00  0.00             0
ATOM    185    O   1     1     -17.028  12.260  46.857  0.00  0.00             0
ATOM    186    O   1     1     -14.458  16.857  46.686  0.00  0.00             0
ATOM    187    O   1     1     -17.039  17.001  46.391  0.00  0.00             0
ATOM    188    O   1     1     -14.392  12.367  46.608  0.00  0.00             0
ATOM    189    O   1     1     -18.357  18.987  48.867  0.00  0.00             0
ATOM    190    O   1     1     -15.765  14.481  48.784  0.00  0.00             0
ATOM    191    O   1     1     -24.443  11.456  51.172  0.00  0.00             0
ATOM    192    O   1     1     -16.964  16.052  50.850  0.00  0.00             0
ATOM    193    O   1     1     -19.150  14.553  50.941  0.00  0.00             0
ATOM    194    O   1     1     -16.679  18.823  50.988  0.00  0.00             0
ATOM    195    O   1     1     -19.354  17.777  50.951  0.00  0.00             0
ATOM    196    O   1     1     -16.508  13.332  51.023  0.00  0.00             0
ATOM    197    H   1     1     -18.001  10.702  48.351  0.00  0.00             0
ATOM    198    H   1     1     -15.307  15.115  48.662  0.00  0.00             0
ATOM    199    H   1     1     -19.080  11.261  51.746  0.00  0.00             0
ATOM    200    H   1     1     -16.899  15.984  51.847  0.00  0.00             0
ATOM    201    H   1     1     -19.776  15.224  51.619  0.00  0.00             0
ATOM    202    H   1     1     -17.374  10.543  51.033  0.00  0.00             0
ATOM    203    H   1     1     -17.100  12.690  51.601  0.00  0.00             0
ATOM    204    H   1     1     -19.516  18.327  51.777  0.00  0.00             0
ATOM    205   Al   1     1     -17.020  20.872  42.449  0.00  0.00             0
ATOM    206   Al   1     1     -14.560  25.320  42.577  0.00  0.00             0
ATOM    207   Al   1     1     -14.446  19.453  42.282  0.00  0.00             0
ATOM    208   Al   1     1     -16.921  23.801  42.623  0.00  0.00             0
ATOM    209   Si   1     1     -12.725  19.485  39.583  0.00  0.00             0
ATOM    210   Si   1     1     -15.287  23.980  39.777  0.00  0.00             0
ATOM    211   Si   1     1     -15.322  17.971  39.633  0.00  0.00             0
ATOM    212   Si   1     1     -17.792  22.444  39.683  0.00  0.00             0
ATOM    213    O   1     1     -18.050  19.455  41.210  0.00  0.00             0
ATOM    214    O   1     1     -15.332  24.008  41.416  0.00  0.00             0
ATOM    215    O   1     1     -17.584  22.373  41.305  0.00  0.00             0
ATOM    216    O   1     1     -15.177  17.991  41.225  0.00  0.00             0
ATOM    217    O   1     1     -17.815  20.946  39.150  0.00  0.00             0
ATOM    218    O   1     1     -15.225  16.480  39.271  0.00  0.00             0
ATOM    219    O   1     1     -16.663  18.714  39.199  0.00  0.00             0
ATOM    220    O   1     1     -13.911  23.200  39.489  0.00  0.00             0
ATOM    221    O   1     1     -16.516  23.267  39.225  0.00  0.00             0
ATOM    222    O   1     1     -14.011  18.831  39.110  0.00  0.00             0
ATOM    223    O   1     1     -17.938  25.329  41.364  0.00  0.00             0
ATOM    224    O   1     1     -15.544  20.727  41.424  0.00  0.00             0
ATOM    225    O   1     1     -24.147  17.831  43.560  0.00  0.00             0
ATOM    226    O   1     1     -16.366  22.398  43.713  0.00  0.00             0
ATOM    227    O   1     1     -18.622  20.684  43.482  0.00  0.00             0
ATOM    228    O   1     1     -16.095  25.034  43.722  0.00  0.00             0
ATOM    229    O   1     1     -18.770  23.884  43.478  0.00  0.00             0
ATOM    230    O   1     1     -16.104  19.411  43.565  0.00  0.00             0
ATOM    231    H   1     1     -17.769  17.394  41.193  0.00  0.00             0
ATOM    232    H   1     1     -15.205  21.497  41.152  0.00  0.00             0
ATOM    233    H   1     1     -18.133  18.072  43.932  0.00  0.00             0
ATOM    234    H   1     1     -16.626  22.453  44.507  0.00  0.00             0
ATOM    235    H   1     1     -18.744  21.415  44.359  0.00  0.00             0
ATOM    236    H   1     1     -16.430  16.175  44.527  0.00  0.00             0
ATOM    237    H   1     1     -16.241  18.504  43.952  0.00  0.00             0
ATOM    238    H   1     1     -19.595  23.484  43.279  0.00  0.00             0
ATOM    239   Al   1     1     -17.355  23.277  49.796  0.00  0.00             0
ATOM    240   Al   1     1     -14.877  27.929  49.797  0.00  0.00             0
ATOM    241   Al   1     1     -14.734  21.891  49.713  0.00  0.00             0
ATOM    242   Al   1     1     -17.486  26.264  49.804  0.00  0.00             0
ATOM    243   Si   1     1     -12.947  22.133  46.884  0.00  0.00             0
ATOM    244   Si   1     1     -15.653  26.551  47.011  0.00  0.00             0
ATOM    245   Si   1     1     -15.472  20.613  46.818  0.00  0.00             0
ATOM    246   Si   1     1     -18.209  25.066  46.990  0.00  0.00             0
ATOM    247    O   1     1     -18.312  21.999  48.645  0.00  0.00             0
ATOM    248    O   1     1     -15.803  26.607  48.638  0.00  0.00             0
ATOM    249    O   1     1     -17.985  25.044  48.554  0.00  0.00             0
ATOM    250    O   1     1     -15.353  20.599  48.426  0.00  0.00             0
ATOM    251    O   1     1     -18.164  23.485  46.621  0.00  0.00             0
ATOM    252    O   1     1     -15.455  19.184  46.370  0.00  0.00             0
ATOM    253    O   1     1     -16.753  21.325  46.448  0.00  0.00             0
ATOM    254    O   1     1     -14.496  25.583  46.700  0.00  0.00             0
ATOM    255    O   1     1     -17.022  25.963  46.403  0.00  0.00             0
ATOM    256    O   1     1     -14.187  21.448  46.298  0.00  0.00             0
ATOM    257    O   1     1     -18.335  27.689  48.701  0.00  0.00             0
ATOM    258    O   1     1     -15.862  23.372  48.470  0.00  0.00             0
ATOM    259    O   1     1     -24.511  20.489  50.712  0.00  0.00             0
ATOM    260    O   1     1     -16.657  24.986  50.841  0.00  0.00             0
ATOM    261    O   1     1     -19.018  23.381  50.620  0.00  0.00             0
ATOM    262    O   1     1     -16.551  27.814  50.790  0.00  0.00             0
ATOM    263    O   1     1     -19.215  26.678  50.922  0.00  0.00             0
ATOM    264    O   1     1     -16.446  22.100  50.878  0.00  0.00             0
ATOM    265    H   1     1     -17.734  19.694  48.873  0.00  0.00             0
ATOM    266    H   1     1     -15.266  24.125  48.394  0.00  0.00             0
ATOM    267    H   1     1     -18.602  20.386  51.383  0.00  0.00             0
ATOM    268    H   1     1     -15.896  25.560  51.145  0.00  0.00             0
ATOM    269    H   1     1     -19.590  24.232  50.848  0.00  0.00             0
ATOM    270    H   1     1     -16.127  19.516  51.448  0.00  0.00             0
ATOM    271    H   1     1     -16.579  21.708  51.738  0.00  0.00             0
ATOM    272    H   1     1     -18.533  26.938  51.735  0.00  0.00             0
ATOM    273    O   1     1      -3.382   4.715  32.632  0.00  0.00             0
ATOM    274    H   1     1      -3.074   4.046  31.857  0.00  0.00             0
ATOM    275    H   1     1       7.253   3.998  33.393  0.00  0.00             0
ATOM    276    O   1     1      12.372 -25.293  14.995  0.00  0.00             0
ATOM    277    H   1     1      12.239 -25.824  15.749  0.00  0.00             0
ATOM    278    H   1     1      21.718 -25.179  14.558  0.00  0.00             0
ATOM    279    O   1     1      33.807   1.871  24.291  0.00  0.00             0
ATOM    280    H   1     1      24.350   2.248  23.850  0.00  0.00             0
ATOM    281    H   1     1      33.660   1.001  23.786  0.00  0.00             0
ATOM    282    O   1     1      24.996   8.580  18.857  0.00  0.00             0
ATOM    283    H   1     1      25.428   9.142  19.504  0.00  0.00             0
ATOM    284    H   1     1      36.060   8.143  18.294  0.00  0.00             0
ATOM    285    O   1     1     -16.258  -3.376  31.451  0.00  0.00             0
ATOM    286    H   1     1     -16.036  -3.658  32.344  0.00  0.00             0
ATOM    287    H   1     1      -6.976  -3.687  31.447  0.00  0.00             0
ATOM    288    O   1     1     -10.636 -24.296  23.779  0.00  0.00             0
ATOM    289    H   1     1      -9.838 -23.992  24.357  0.00  0.00             0
ATOM    290    H   1     1      -0.188 -23.636  22.859  0.00  0.00             0
ATOM    291    O   1     1      -4.460   8.618  23.528  0.00  0.00             0
ATOM    292    H   1     1      -5.128   9.196  23.395  0.00  0.00             0
ATOM    293    H   1     1      -4.729   7.662  23.605  0.00  0.00             0
ATOM    294    O   1     1      -4.788   3.273  37.257  0.00  0.00             0
ATOM    295    H   1     1      -5.514   2.872  36.969  0.00  0.00             0
ATOM    296    H   1     1      -4.054   2.679  36.836  0.00  0.00             0
ATOM    297    O   1     1       3.884   5.126  18.336  0.00  0.00             0
ATOM    298    H   1     1       4.608   5.570  17.808  0.00  0.00             0
ATOM    299    H   1     1       3.537   5.790  19.067  0.00  0.00             0
ATOM    300    O   1     1      25.602  16.602  20.844  0.00  0.00             0
ATOM    301    H   1     1      26.523  16.704  21.074  0.00  0.00             0
ATOM    302    H   1     1      24.918  16.896  21.654  0.00  0.00             0
ATOM    303    O   1     1       6.211  -3.499  20.114  0.00  0.00             0
ATOM    304    H   1     1       5.571  -4.212  20.069  0.00  0.00             0
ATOM    305    H   1     1       5.743  -2.713  20.432  0.00  0.00             0
ATOM    306    O   1     1     -13.992  25.016  31.223  0.00  0.00             0
ATOM    307    H   1     1     -14.154  25.015  30.215  0.00  0.00             0
ATOM    308    H   1     1     -13.899  24.192  31.627  0.00  0.00             0
ATOM    309    O   1     1       1.737 -14.487  20.655  0.00  0.00             0
ATOM    310    H   1     1       2.747 -14.934  20.523  0.00  0.00             0
ATOM    311    H   1     1       1.867 -13.718  21.184  0.00  0.00             0
ATOM    312    O   1     1      40.474  14.686  18.280  0.00  0.00             0
ATOM    313    H   1     1      39.853  13.856  18.744  0.00  0.00             0
ATOM    314    H   1     1      39.941  15.187  17.601  0.00  0.00             0
ATOM    315    O   1     1      21.578   5.228  36.073  0.00  0.00             0
ATOM    316    H   1     1      22.410   5.669  36.332  0.00  0.00             0
ATOM    317    H   1     1      21.024   5.970  35.610  0.00  0.00             0
ATOM    318    O   1     1      28.237  22.182  18.540  0.00  0.00             0
ATOM    319    H   1     1      28.181  21.550  19.112  0.00  0.00             0
ATOM    320    H   1     1      29.216  22.087  18.570  0.00  0.00             0
ATOM    321    O   1     1      29.494  16.548  35.715  0.00  0.00             0
ATOM    322    H   1     1      29.276  16.553  34.752  0.00  0.00             0
ATOM    323    H   1     1      30.255  15.939  35.622  0.00  0.00             0
ATOM    324    O   1     1      30.032  -6.700  14.866  0.00  0.00             0
ATOM    325    H   1     1      29.672  -7.224  14.229  0.00  0.00             0
ATOM    326    H   1     1      30.133  -5.752  14.613  0.00  0.00             0
ATOM    327    O   1     1       2.808  29.482  28.791  0.00  0.00             0
ATOM    328    H   1     1       2.133  29.865  28.210  0.00  0.00             0
ATOM    329    H   1     1      12.886  12.111  29.494  0.00  0.00             0
ATOM    330    O   1     1      -9.781  32.740  35.099  0.00  0.00             0
ATOM    331    H   1     1      -9.624  32.821  34.077  0.00  0.00             0
ATOM    332    H   1     1       0.058  31.882  35.141  0.00  0.00             0
ATOM    333    O   1     1      12.493  21.710  29.082  0.00  0.00             0
ATOM    334    H   1     1       2.361  22.299  28.325  0.00  0.00             0
ATOM    335    H   1     1      11.831  21.352  28.746  0.00  0.00             0
ATOM    336    O   1     1      -2.058  12.641  19.312  0.00  0.00             0
ATOM    337    H   1     1      -2.781  12.972  19.805  0.00  0.00             0
ATOM    338    H   1     1       7.913  12.179  18.522  0.00  0.00             0
ATOM    339    O   1     1      14.450  35.507  31.581  0.00  0.00             0
ATOM    340    H   1     1       4.475  34.639  31.365  0.00  0.00             0
ATOM    341    H   1     1      13.777  35.612  30.876  0.00  0.00             0
ATOM    342    O   1     1      13.850  21.646  33.988  0.00  0.00             0
ATOM    343    H   1     1      14.380  20.901  33.367  0.00  0.00             0
ATOM    344    H   1     1      24.813  22.209  34.138  0.00  0.00             0
ATOM    345    O   1     1      39.330  -2.993  21.953  0.00  0.00             0
ATOM    346    H   1     1      38.689  -3.375  21.248  0.00  0.00             0
ATOM    347    H   1     1      39.422 -19.845  21.619  0.00  0.00             0
ATOM    348    O   1     1      33.057   8.506  16.888  0.00  0.00             0
ATOM    349    H   1     1      33.694   8.772  17.431  0.00  0.00             0
ATOM    350    H   1     1      33.699   8.098  16.208  0.00  0.00             0
ATOM    351    O   1     1       9.635   3.605  16.179  0.00  0.00             0
ATOM    352    H   1     1      10.570   3.381  16.380  0.00  0.00             0
ATOM    353    H   1     1       9.586   4.153  15.380  0.00  0.00             0
ATOM    354    O   1     1      -2.883  10.389  28.740  0.00  0.00             0
ATOM    355    H   1     1      -2.289  11.024  28.367  0.00  0.00             0
ATOM    356    H   1     1      -2.208   9.768  28.994  0.00  0.00             0
ATOM    357    O   1     1       1.585 -17.754  29.970  0.00  0.00             0
ATOM    358    H   1     1       0.897 -17.671  30.819  0.00  0.00             0
ATOM    359    H   1     1       0.964 -17.828  29.194  0.00  0.00             0
ATOM    360    O   1     1     -17.322   7.186  36.740  0.00  0.00             0
ATOM    361    H   1     1     -16.631   6.924  36.080  0.00  0.00             0
ATOM    362    H   1     1     -16.896   6.888  37.543  0.00  0.00             0
ATOM    363    O   1     1      47.918   5.904  21.181  0.00  0.00             0
ATOM    364    H   1     1      47.898   5.376  20.300  0.00  0.00             0
ATOM    365    H   1     1      48.785 -12.287  21.279  0.00  0.00             0
ATOM    366    O   1     1      15.140  17.703  36.257  0.00  0.00             0
ATOM    367    H   1     1      15.429  17.864  35.362  0.00  0.00             0
ATOM    368    H   1     1      14.666  18.389  36.431  0.00  0.00             0
ATOM    369    O   1     1       5.871   9.790  35.889  0.00  0.00             0
ATOM    370    H   1     1       6.360  10.766  35.799  0.00  0.00             0
ATOM    371    H   1     1       5.834   9.475  34.824  0.00  0.00             0
ATOM    372    O   1     1      18.644 -11.042  24.080  0.00  0.00             0
ATOM    373    H   1     1      18.048 -10.269  24.062  0.00  0.00             0
ATOM    374    H   1     1      18.089 -11.805  24.489  0.00  0.00             0
ATOM    375    O   1     1       2.952  13.535  35.842  0.00  0.00             0
ATOM    376    H   1     1       2.966  12.700  36.522  0.00  0.00             0
ATOM    377    H   1     1       2.082  13.886  35.976  0.00  0.00             0
ATOM    378    O   1     1       7.254 -10.157  36.872  0.00  0.00             0
ATOM    379    H   1     1       6.788 -10.409  37.667  0.00  0.00             0
ATOM    380    H   1     1       6.914  -9.290  36.472  0.00  0.00             0
ATOM    381    O   1     1     -10.354 -15.007  30.851  0.00  0.00             0
ATOM    382    H   1     1      -9.858 -14.842  31.744  0.00  0.00             0
ATOM    383    H   1     1       0.651 -15.271  30.448  0.00  0.00             0
ATOM    384    O   1     1       1.584   9.084  28.359  0.00  0.00             0
ATOM    385    H   1     1       0.708   9.147  27.931  0.00  0.00             0
ATOM    386    H   1     1      12.153   9.973  28.413  0.00  0.00             0
ATOM    387    O   1     1      17.064  15.115  36.051  0.00  0.00             0
ATOM    388    H   1     1       6.115  15.956  36.315  0.00  0.00             0
ATOM    389    H   1     1      18.000  15.719  36.141  0.00  0.00             0
ATOM    390    O   1     1      20.655   5.949  14.933  0.00  0.00             0
ATOM    391    H   1     1      21.640   5.700  15.276  0.00  0.00             0
ATOM    392    H   1     1      31.087   6.559  15.764  0.00  0.00             0
ATOM    393    O   1     1       0.137  10.518  32.073  0.00  0.00             0
ATOM    394    H   1     1       0.754  10.296  32.934  0.00  0.00             0
ATOM    395    H   1     1      10.286   9.542  31.751  0.00  0.00             0
ATOM    396    O   1     1      -3.189  -5.692  36.472  0.00  0.00             0
ATOM    397    H   1     1      -2.723  -5.590  37.446  0.00  0.00             0
ATOM    398    H   1     1       6.736  -4.776  36.464  0.00  0.00             0
ATOM    399    O   1     1      17.970 -24.763  17.107  0.00  0.00             0
ATOM    400    H   1     1      17.160 -25.083  16.431  0.00  0.00             0
ATOM    401    H   1     1      18.642 -24.759  16.402  0.00  0.00             0
ATOM    402    O   1     1      18.784  21.499  34.656  0.00  0.00             0
ATOM    403    H   1     1      18.731  21.061  35.518  0.00  0.00             0
ATOM    404    H   1     1      19.815  21.671  34.625  0.00  0.00             0
ATOM    405    O   1     1       2.170  12.596  31.439  0.00  0.00             0
ATOM    406    H   1     1       1.282  12.020  31.376  0.00  0.00             0
ATOM    407    H   1     1       2.884  12.122  31.555  0.00  0.00             0
ATOM    408    O   1     1      21.760  18.240  34.961  0.00  0.00             0
ATOM    409    H   1     1      22.385  17.623  34.523  0.00  0.00             0
ATOM    410    H   1     1      21.158  17.935  35.522  0.00  0.00             0
ATOM    411    O   1     1       5.413  40.939  35.442  0.00  0.00             0
ATOM    412    H   1     1       6.212  41.645  35.494  0.00  0.00             0
ATOM    413    H   1     1       5.640  40.325  36.074  0.00  0.00             0
ATOM    414    O   1     1      17.488  47.485  31.130  0.00  0.00             0
ATOM    415    H   1     1      17.764  47.150  30.357  0.00  0.00             0
ATOM    416    H   1     1      17.673  46.815  31.860  0.00  0.00             0
ATOM    417    O   1     1      10.776 -16.538  22.287  0.00  0.00             0
ATOM    418    H   1     1      10.242 -16.881  21.531  0.00  0.00             0
ATOM    419    H   1     1      11.198 -15.793  21.952  0.00  0.00             0
ATOM    420    O   1     1      31.282  -0.709  19.911  0.00  0.00             0
ATOM    421    H   1     1      31.934  -0.409  19.336  0.00  0.00             0
ATOM    422    H   1     1      30.891  -1.239  19.278  0.00  0.00             0
ATOM    423    O   1     1      13.908  -3.467  15.815  0.00  0.00             0
ATOM    424    H   1     1      14.370  -4.375  15.518  0.00  0.00             0
ATOM    425    H   1     1      13.365  -3.719  16.533  0.00  0.00             0
ATOM    426    O   1     1      30.831   2.761  25.137  0.00  0.00             0
ATOM    427    H   1     1      29.966   2.302  25.499  0.00  0.00             0
ATOM    428    H   1     1      31.445   2.203  24.728  0.00  0.00             0
ATOM    429    O   1     1       6.972  37.434  28.810  0.00  0.00             0
ATOM    430    H   1     1       7.259  36.843  29.314  0.00  0.00             0
ATOM    431    H   1     1       5.979  37.283  28.594  0.00  0.00             0
ATOM    432    O   1     1      -0.301   5.112  19.016  0.00  0.00             0
ATOM    433    H   1     1      -0.168   4.956  20.028  0.00  0.00             0
ATOM    434    H   1     1       0.422   4.641  18.600  0.00  0.00             0
ATOM    435    O   1     1     -21.937   1.259  17.864  0.00  0.00             0
ATOM    436    H   1     1     -22.031   2.054  17.505  0.00  0.00             0
ATOM    437    H   1     1     -11.227   0.698  17.230  0.00  0.00             0
ATOM    438    O   1     1      51.694  17.577  15.611  0.00  0.00             0
ATOM    439    H   1     1      51.163  17.449  14.972  0.00  0.00             0
ATOM    440    H   1     1      62.452  16.829  15.815  0.00  0.00             0
ATOM    441    O   1     1      31.689  10.201  34.709  0.00  0.00             0
ATOM    442    H   1     1      20.801   9.568  34.844  0.00  0.00             0
ATOM    443    H   1     1      32.350  10.267  35.439  0.00  0.00             0
ATOM    444    O   1     1      17.558 -34.015  19.946  0.00  0.00             0
ATOM    445    H   1     1      18.042 -34.345  19.184  0.00  0.00             0
ATOM    446    H   1     1      28.369 -33.763  20.827  0.00  0.00             0
ATOM    447    O   1     1      17.891  -0.796  30.104  0.00  0.00             0
ATOM    448    H   1     1       7.978  -1.013  31.060  0.00  0.00             0
ATOM    449    H   1     1      17.630  -1.717  29.687  0.00  0.00             0
ATOM    450    O   1     1      21.857   9.455  22.336  0.00  0.00             0
ATOM    451    H   1     1      22.267   8.819  23.065  0.00  0.00             0
ATOM    452    H   1     1      31.709  10.102  22.841  0.00  0.00             0
ATOM    453    O   1     1      19.513   5.261  21.630  0.00  0.00             0
ATOM    454    H   1     1      19.334   4.278  21.760  0.00  0.00             0
ATOM    455    H   1     1      19.522   5.705  22.516  0.00  0.00             0
ATOM    456    O   1     1      -3.126   4.724  25.372  0.00  0.00             0
ATOM    457    H   1     1      -3.072   4.844  26.367  0.00  0.00             0
ATOM    458    H   1     1      -3.855   5.061  25.049  0.00  0.00             0
ATOM    459    O   1     1      28.298 -15.801  26.009  0.00  0.00             0
ATOM    460    H   1     1      27.954 -14.943  25.811  0.00  0.00             0
ATOM    461    H   1     1      28.301 -15.929  27.019  0.00  0.00             0
ATOM    462    O   1     1     -11.151   7.551  35.120  0.00  0.00             0
ATOM    463    H   1     1     -11.699   7.377  34.302  0.00  0.00             0
ATOM    464    H   1     1     -11.716   7.301  35.784  0.00  0.00             0
ATOM    465    O   1     1      -8.635  -5.141  25.226  0.00  0.00             0
ATOM    466    H   1     1      -8.652  -4.280  24.743  0.00  0.00             0
ATOM    467    H   1     1      -8.825  -4.859  26.105  0.00  0.00             0
ATOM    468    O   1     1     -18.334   5.652  26.730  0.00  0.00             0
ATOM    469    H   1     1     -17.902   6.506  26.767  0.00  0.00             0
ATOM    470    H   1     1     -19.074   5.796  26.260  0.00  0.00             0
ATOM    471    O   1     1      17.725 -18.383  21.656  0.00  0.00             0
ATOM    472    H   1     1      17.570 -17.458  21.305  0.00  0.00             0
ATOM    473    H   1     1      17.616 -18.130  22.628  0.00  0.00             0
ATOM    474    O   1     1      26.044  -1.830  24.659  0.00  0.00             0
ATOM    475    H   1     1      25.393  -1.333  25.103  0.00  0.00             0
ATOM    476    H   1     1      25.950  -2.654  25.128  0.00  0.00             0
ATOM    477    O   1     1      23.003 -11.139  20.010  0.00  0.00             0
ATOM    478    H   1     1      23.610 -10.498  20.045  0.00  0.00             0
ATOM    479    H   1     1      22.178 -10.760  19.815  0.00  0.00             0
ATOM    480    O   1     1      -7.500   2.295  36.360  0.00  0.00             0
ATOM    481    H   1     1      -7.403   3.136  35.837  0.00  0.00             0
ATOM    482    H   1     1      -8.146   1.708  35.819  0.00  0.00             0
ATOM    483    O   1     1      15.440  10.509  21.125  0.00  0.00             0
ATOM    484    H   1     1      14.998  10.618  22.031  0.00  0.00             0
ATOM    485    H   1     1      16.297  10.248  21.479  0.00  0.00             0
ATOM    486    O   1     1      -6.559   8.141  27.369  0.00  0.00             0
ATOM    487    H   1     1      -6.134   8.893  27.207  0.00  0.00             0
ATOM    488    H   1     1      -7.565   8.436  27.686  0.00  0.00             0
ATOM    489    O   1     1       1.521  10.591  19.235  0.00  0.00             0
ATOM    490    H   1     1       1.975  10.232  19.970  0.00  0.00             0
ATOM    491    H   1     1      11.180  -8.049  19.256  0.00  0.00             0
ATOM    492    O   1     1      12.238 -45.526  24.602  0.00  0.00             0
ATOM    493    H   1     1      11.532 -45.043  25.270  0.00  0.00             0
ATOM    494    H   1     1      23.340 -45.488  25.073  0.00  0.00             0
ATOM    495    O   1     1     -30.998   0.542  32.439  0.00  0.00             0
ATOM    496    H   1     1     -41.677   1.366  32.128  0.00  0.00             0
ATOM    497    H   1     1     -30.642   0.596  33.252  0.00  0.00             0
ATOM    498    O   1     1       4.805 -11.440  29.274  0.00  0.00             0
ATOM    499    H   1     1       4.224 -11.817  30.016  0.00  0.00             0
ATOM    500    H   1     1      14.673 -10.591  28.901  0.00  0.00             0
ATOM    501    O   1     1       4.428  21.421  26.051  0.00  0.00             0
ATOM    502    H   1     1       3.789  21.971  26.041  0.00  0.00             0
ATOM    503    H   1     1      14.332  21.068  25.247  0.00  0.00             0
ATOM    504    O   1     1     -16.443   1.582  27.949  0.00  0.00             0
ATOM    505    H   1     1     -17.244   2.024  28.117  0.00  0.00             0
ATOM    506    H   1     1      -5.957   2.170  27.176  0.00  0.00             0
ATOM    507    O   1     1      25.799  10.838  27.250  0.00  0.00             0
ATOM    508    H   1     1      25.039  11.193  27.885  0.00  0.00             0
ATOM    509    H   1     1      26.593  -7.278  27.790  0.00  0.00             0
ATOM    510    O   1     1       5.457 -22.906  25.719  0.00  0.00             0
ATOM    511    H   1     1       6.159 -23.259  25.003  0.00  0.00             0
ATOM    512    H   1     1       5.175 -23.718  26.250  0.00  0.00             0
ATOM    513    O   1     1     -21.485  30.387  35.128  0.00  0.00             0
ATOM    514    H   1     1     -22.438  30.250  35.601  0.00  0.00             0
ATOM    515    H   1     1     -21.097  29.615  34.877  0.00  0.00             0
ATOM    516    O   1     1      18.536 -15.175  22.326  0.00  0.00             0
ATOM    517    H   1     1      18.940 -15.935  22.602  0.00  0.00             0
ATOM    518    H   1     1      17.862 -15.069  22.961  0.00  0.00             0
ATOM    519    O   1     1      49.686  31.405  24.336  0.00  0.00             0
ATOM    520    H   1     1      50.235  30.716  24.225  0.00  0.00             0
ATOM    521    H   1     1      49.712  31.988  23.613  0.00  0.00             0
ATOM    522    O   1     1      33.860  17.295  22.601  0.00  0.00             0
ATOM    523    H   1     1      33.644  16.598  23.343  0.00  0.00             0
ATOM    524    H   1     1      33.325  17.484  21.817  0.00  0.00             0
ATOM    525    O   1     1      66.159  30.080  14.233  0.00  0.00             0
ATOM    526    H   1     1      65.687  29.326  14.569  0.00  0.00             0
ATOM    527    H   1     1      66.842  11.696  14.302  0.00  0.00             0
ATOM    528    O   1     1      34.536  17.113  26.130  0.00  0.00             0
ATOM    529    H   1     1      33.589  16.989  26.472  0.00  0.00             0
ATOM    530    H   1     1      34.815  17.903  26.779  0.00  0.00             0
ATOM    531    O   1     1      22.884  -2.392  29.023  0.00  0.00             0
ATOM    532    H   1     1      22.965  -1.536  29.544  0.00  0.00             0
ATOM    533    H   1     1      23.621  -2.819  28.834  0.00  0.00             0
ATOM    534    O   1     1      14.376   7.772  15.076  0.00  0.00             0
ATOM    535    H   1     1      13.806   7.129  14.740  0.00  0.00             0
ATOM    536    H   1     1      15.194   7.251  15.426  0.00  0.00             0
ATOM    537    O   1     1      20.343  -9.256  26.199  0.00  0.00             0
ATOM    538    H   1     1      20.366 -10.273  26.757  0.00  0.00             0
ATOM    539    H   1     1      19.326  -8.974  25.866  0.00  0.00             0
ATOM    540    O   1     1      -2.790 -27.311  18.124  0.00  0.00             0
ATOM    541    H   1     1      -1.791 -27.517  18.155  0.00  0.00             0
ATOM    542    H   1     1      -2.638 -26.350  17.844  0.00  0.00             0
ATOM    543    O   1     1       0.817  13.505  27.623  0.00  0.00             0
ATOM    544    H   1     1       1.217  14.131  28.183  0.00  0.00             0
ATOM    545    H   1     1      10.093  13.370  27.866  0.00  0.00             0
ATOM    546    O   1     1      28.607  -0.956  32.909  0.00  0.00             0
ATOM    547    H   1     1      28.583  -1.910  32.976  0.00  0.00             0
ATOM    548    H   1     1      40.005  -0.684  32.772  0.00  0.00             0
ATOM    549    O   1     1      -7.525  23.187  15.537  0.00  0.00             0
ATOM    550    H   1     1     -17.580  22.995  16.439  0.00  0.00             0
ATOM    551    H   1     1      -6.848  22.796  15.007  0.00  0.00             0
ATOM    552    O   1     1      22.861  19.448  15.657  0.00  0.00             0
ATOM    553    H   1     1      22.078  18.848  15.660  0.00  0.00             0
ATOM    554    H   1     1      32.992  19.958  16.440  0.00  0.00             0
ATOM    555    O   1     1      42.777  15.405  23.813  0.00  0.00             0
ATOM    556    H   1     1      32.097  14.876  22.926  0.00  0.00             0
ATOM    557    H   1     1      42.055  15.823  24.277  0.00  0.00             0
ATOM    558    O   1     1       7.169   5.270  28.125  0.00  0.00             0
ATOM    559    H   1     1       6.443   5.703  28.317  0.00  0.00             0
ATOM    560    H   1     1      17.580   4.592  28.730  0.00  0.00             0
ATOM    561    O   1     1      -9.512  14.792  32.449  0.00  0.00             0
ATOM    562    H   1     1      -8.928  15.432  32.660  0.00  0.00             0
ATOM    563    H   1     1      -9.037  14.224  31.908  0.00  0.00             0
ATOM    564    O   1     1     -11.263 -17.989  28.301  0.00  0.00             0
ATOM    565    H   1     1     -11.323 -18.416  27.397  0.00  0.00             0
ATOM    566    H   1     1     -11.832 -18.397  28.955  0.00  0.00             0
ATOM    567    O   1     1      10.754  38.116  27.827  0.00  0.00             0
ATOM    568    H   1     1      10.318  37.257  28.158  0.00  0.00             0
ATOM    569    H   1     1      10.550  38.337  26.839  0.00  0.00             0
ATOM    570    O   1     1      24.353  -4.959  20.507  0.00  0.00             0
ATOM    571    H   1     1      24.825  -5.733  20.862  0.00  0.00             0
ATOM    572    H   1     1      23.784  -5.025  19.827  0.00  0.00             0
ATOM    573    O   1     1     -26.322  -6.440  32.366  0.00  0.00             0
ATOM    574    H   1     1     -26.505  -5.909  33.042  0.00  0.00             0
ATOM    575    H   1     1     -25.543  -6.379  31.856  0.00  0.00             0
ATOM    576    O   1     1      -0.807  34.039  25.545  0.00  0.00             0
ATOM    577    H   1     1      -1.256  33.057  25.474  0.00  0.00             0
ATOM    578    H   1     1      -1.427  34.651  25.145  0.00  0.00             0
ATOM    579    O   1     1      -3.410 -15.043  16.057  0.00  0.00             0
ATOM    580    H   1     1      -2.706 -14.561  15.744  0.00  0.00             0
ATOM    581    H   1     1      -3.823 -14.398  16.678  0.00  0.00             0
ATOM    582    O   1     1      10.723  -4.634  21.731  0.00  0.00             0
ATOM    583    H   1     1      11.561  -4.135  21.349  0.00  0.00             0
ATOM    584    H   1     1       9.892  -3.990  21.434  0.00  0.00             0
ATOM    585    O   1     1     -17.430 -17.676  19.227  0.00  0.00             0
ATOM    586    H   1     1     -17.112 -17.742  18.320  0.00  0.00             0
ATOM    587    H   1     1     -16.689 -18.270  19.821  0.00  0.00             0
ATOM    588    O   1     1      29.883  13.908  14.879  0.00  0.00             0
ATOM    589    H   1     1      29.376  14.244  15.619  0.00  0.00             0
ATOM    590    H   1     1      30.802  14.335  14.757  0.00  0.00             0
ATOM    591    O   1     1      42.888   3.450  17.877  0.00  0.00             0
ATOM    592    H   1     1      43.496   4.041  18.205  0.00  0.00             0
ATOM    593    H   1     1      42.955   2.912  18.702  0.00  0.00             0
ATOM    594    O   1     1      39.076  -9.659  14.917  0.00  0.00             0
ATOM    595    H   1     1      39.551 -10.240  14.357  0.00  0.00             0
ATOM    596    H   1     1      39.148  -9.825  15.842  0.00  0.00             0
ATOM    597    O   1     1     -15.360   5.814  23.454  0.00  0.00             0
ATOM    598    H   1     1     -16.299   5.690  23.319  0.00  0.00             0
ATOM    599    H   1     1      -4.595   5.874  22.598  0.00  0.00             0
ATOM    600    O   1     1      37.085   0.251  17.110  0.00  0.00             0
ATOM    601    H   1     1      36.112   0.141  16.770  0.00  0.00             0
ATOM    602    H   1     1      47.583   1.314  17.081  0.00  0.00             0
ATOM    603    O   1     1      -1.317  -9.508  30.663  0.00  0.00             0
ATOM    604    H   1     1     -11.471 -10.006  29.879  0.00  0.00             0
ATOM    605    H   1     1      -2.070 -10.013  30.979  0.00  0.00             0
ATOM    606    O   1     1      23.936  10.478  36.548  0.00  0.00             0
ATOM    607    H   1     1      24.919  10.905  36.376  0.00  0.00             0
ATOM    608    H   1     1      34.098   9.474  36.583  0.00  0.00             0
ATOM    609    O   1     1      48.536  -2.414  16.896  0.00  0.00             0
ATOM    610    H   1     1      37.501  -2.855  17.401  0.00  0.00             0
ATOM    611    H   1     1      48.292  -1.443  16.854  0.00  0.00             0
ATOM    612    O   1     1     -14.437  27.056  33.213  0.00  0.00             0
ATOM    613    H   1     1     -14.936  27.759  32.841  0.00  0.00             0
ATOM    614    H   1     1      -4.143  26.334  32.407  0.00  0.00             0
ATOM    615    O   1     1     -23.128 -25.522  20.857  0.00  0.00             0
ATOM    616    H   1     1     -23.654 -26.117  20.357  0.00  0.00             0
ATOM    617    H   1     1     -22.824 -24.673  20.643  0.00  0.00             0
ATOM    618    O   1     1      18.263   1.601  36.604  0.00  0.00             0
ATOM    619    H   1     1      19.131   1.918  37.019  0.00  0.00             0
ATOM    620    H   1     1      18.418   0.614  36.473  0.00  0.00             0
ATOM    621    O   1     1      -5.300  13.910  34.065  0.00  0.00             0
ATOM    622    H   1     1      -4.339  14.248  34.380  0.00  0.00             0
ATOM    623    H   1     1      -5.862  14.062  34.778  0.00  0.00             0
ATOM    624    O   1     1      28.365   3.764  30.299  0.00  0.00             0
ATOM    625    H   1     1      29.262   3.521  30.367  0.00  0.00             0
ATOM    626    H   1     1      27.988   2.860  30.070  0.00  0.00             0
ATOM    627    O   1     1      12.931  23.477  22.522  0.00  0.00             0
ATOM    628    H   1     1      12.575  24.212  21.827  0.00  0.00             0
ATOM    629    H   1     1      12.142  23.634  22.996  0.00  0.00             0
ATOM    630    O   1     1      17.070  -3.097  29.623  0.00  0.00             0
ATOM    631    H   1     1      16.252  -3.015  29.227  0.00  0.00             0
ATOM    632    H   1     1      16.535  -3.275  30.453  0.00  0.00             0
ATOM    633    O   1     1     -51.486  20.769  37.261  0.00  0.00             0
ATOM    634    H   1     1     -51.125  21.595  36.889  0.00  0.00             0
ATOM    635    H   1     1     -50.780  20.304  37.748  0.00  0.00             0
ATOM    636    O   1     1      11.922  -4.379  17.875  0.00  0.00             0
ATOM    637    H   1     1      11.987  -5.278  17.956  0.00  0.00             0
ATOM    638    H   1     1      11.000  -4.037  18.232  0.00  0.00             0
ATOM    639    O   1     1      -0.088 -27.398  20.172  0.00  0.00             0
ATOM    640    H   1     1      -0.870 -27.518  20.301  0.00  0.00             0
ATOM    641    H   1     1       0.328 -26.822  20.891  0.00  0.00             0
ATOM    642    O   1     1      -4.642   2.932  23.301  0.00  0.00             0
ATOM    643    H   1     1      -5.302   2.535  22.650  0.00  0.00             0
ATOM    644    H   1     1      -4.960   3.936  23.093  0.00  0.00             0
ATOM    645    O   1     1      -2.041  -4.824  28.094  0.00  0.00             0
ATOM    646    H   1     1      -2.503  -4.530  27.339  0.00  0.00             0
ATOM    647    H   1     1      -2.360  -4.323  29.006  0.00  0.00             0
ATOM    648    O   1     1      31.477 -11.805  32.218  0.00  0.00             0
ATOM    649    H   1     1      32.235 -12.009  31.705  0.00  0.00             0
ATOM    650    H   1     1      31.225 -10.753  31.890  0.00  0.00             0
ATOM    651    O   1     1       7.605  17.851  24.297  0.00  0.00             0
ATOM    652    H   1     1       7.210  18.692  24.820  0.00  0.00             0
ATOM    653    H   1     1      17.211  -0.743  24.167  0.00  0.00             0
ATOM    654    O   1     1      14.634 -14.768  14.732  0.00  0.00             0
ATOM    655    H   1     1      13.801 -15.204  15.073  0.00  0.00             0
ATOM    656    H   1     1      25.857 -15.007  14.938  0.00  0.00             0
ATOM    657    O   1     1      30.389 -11.305  27.825  0.00  0.00             0
ATOM    658    H   1     1      19.423 -11.998  27.993  0.00  0.00             0
ATOM    659    H   1     1      31.234 -11.783  27.801  0.00  0.00             0
ATOM    660    O   1     1       2.997  34.369  33.832  0.00  0.00             0
ATOM    661    H   1     1       3.473  34.903  33.097  0.00  0.00             0
ATOM    662    H   1     1      13.801  34.321  34.706  0.00  0.00             0
ATOM    663    O   1     1      20.409  24.996  17.379  0.00  0.00             0
ATOM    664    H   1     1      10.805  25.566  17.315  0.00  0.00             0
ATOM    665    H   1     1      20.704  24.096  17.784  0.00  0.00             0
ATOM    666    O   1     1      16.373   1.156  33.900  0.00  0.00             0
ATOM    667    H   1     1      16.879   0.446  33.176  0.00  0.00             0
ATOM    668    H   1     1      27.332   1.702  34.534  0.00  0.00             0
ATOM    669    O   1     1       7.852  49.968  32.894  0.00  0.00             0
ATOM    670    H   1     1       8.673  49.793  33.366  0.00  0.00             0
ATOM    671    H   1     1       7.935  31.443  32.307  0.00  0.00             0
ATOM    672    O   1     1      13.452  41.277  31.099  0.00  0.00             0
ATOM    673    H   1     1      12.955  40.702  30.417  0.00  0.00             0
ATOM    674    H   1     1      13.610  40.668  31.830  0.00  0.00             0
ATOM    675    O   1     1       4.529   2.185  20.578  0.00  0.00             0
ATOM    676    H   1     1       5.355   1.975  20.176  0.00  0.00             0
ATOM    677    H   1     1       3.775   1.712  19.855  0.00  0.00             0
ATOM    678    O   1     1       0.658   3.585  33.294  0.00  0.00             0
ATOM    679    H   1     1       1.619   3.470  33.699  0.00  0.00             0
ATOM    680    H   1     1       0.472   4.604  33.157  0.00  0.00             0
ATOM    681    O   1     1     -17.166  -6.740  23.091  0.00  0.00             0
ATOM    682    H   1     1     -17.936  -7.198  22.820  0.00  0.00             0
ATOM    683    H   1     1     -17.328  -5.863  23.600  0.00  0.00             0
ATOM    684    O   1     1      -2.419   9.754  24.832  0.00  0.00             0
ATOM    685    H   1     1      -1.666  10.475  24.481  0.00  0.00             0
ATOM    686    H   1     1      -3.087   9.724  24.122  0.00  0.00             0
ATOM    687    O   1     1      34.828  17.138  16.639  0.00  0.00             0
ATOM    688    H   1     1      34.414  17.734  16.085  0.00  0.00             0
ATOM    689    H   1     1      34.648  -1.637  16.178  0.00  0.00             0
ATOM    690    O   1     1      35.445 -20.804  27.731  0.00  0.00             0
ATOM    691    H   1     1      35.262 -19.946  26.934  0.00  0.00             0
ATOM    692    H   1     1      35.889 -21.414  27.381  0.00  0.00             0
ATOM    693    O   1     1     -35.079 -11.631  17.424  0.00  0.00             0
ATOM    694    H   1     1     -34.619 -12.364  17.738  0.00  0.00             0
ATOM    695    H   1     1     -34.433 -10.954  17.962  0.00  0.00             0
ATOM    696    O   1     1      16.339  10.144  15.329  0.00  0.00             0
ATOM    697    H   1     1      17.101   9.669  14.890  0.00  0.00             0
ATOM    698    H   1     1      15.597   9.653  14.899  0.00  0.00             0
ATOM    699    O   1     1      42.654  15.176  14.500  0.00  0.00             0
ATOM    700    H   1     1      43.305  14.830  15.137  0.00  0.00             0
ATOM    701    H   1     1      42.923  15.051  13.587  0.00  0.00             0
ATOM    702    O   1     1      31.538  23.428  24.481  0.00  0.00             0
ATOM    703    H   1     1      30.657  24.082  24.369  0.00  0.00             0
ATOM    704    H   1     1      31.227  22.550  24.426  0.00  0.00             0
ATOM    705   Al   1     1       8.065   7.180   8.730  0.00  0.00             0
ATOM    706   Al   1     1       5.690   2.991   8.390  0.00  0.00             0
ATOM    707   Al   1     1       5.580   8.797   8.601  0.00  0.00             0
ATOM    708   Al   1     1       8.207   4.399   8.543  0.00  0.00             0
ATOM    709   Si   1     1       3.862   8.636  11.506  0.00  0.00             0
ATOM    710   Si   1     1       6.439   4.201  11.252  0.00  0.00             0
ATOM    711   Si   1     1       6.513  10.082  11.408  0.00  0.00             0
ATOM    712   Si   1     1       9.029   5.735  11.426  0.00  0.00             0
ATOM    713    O   1     1       9.143   8.615   9.747  0.00  0.00             0
ATOM    714    O   1     1       6.481   4.106   9.676  0.00  0.00             0
ATOM    715    O   1     1       8.908   5.777   9.795  0.00  0.00             0
ATOM    716    O   1     1       6.257  10.083   9.910  0.00  0.00             0
ATOM    717    O   1     1       8.965   7.220  11.922  0.00  0.00             0
ATOM    718    O   1     1       6.289  11.562  11.944  0.00  0.00             0
ATOM    719    O   1     1       7.873   9.561  11.759  0.00  0.00             0
ATOM    720    O   1     1       5.179   5.049  11.647  0.00  0.00             0
ATOM    721    O   1     1       7.704   4.933  11.756  0.00  0.00             0
ATOM    722    O   1     1       5.258   9.141  11.913  0.00  0.00             0
ATOM    723    O   1     1       9.081   3.031   9.682  0.00  0.00             0
ATOM    724    O   1     1       6.565   7.405   9.899  0.00  0.00             0
ATOM    725    O   1     1       5.008  10.168   7.517  0.00  0.00             0
ATOM    726    O   1     1       7.507   5.876   7.500  0.00  0.00             0
ATOM    727    O   1     1       9.721   7.466   7.492  0.00  0.00             0
ATOM    728    O   1     1       7.182   2.896   7.521  0.00  0.00             0
ATOM    729    O   1     1       9.871   4.146   7.518  0.00  0.00             0
ATOM    730    O   1     1       7.213   8.597   7.722  0.00  0.00             0
ATOM    731    H   1     1       8.562  10.887  10.006  0.00  0.00             0
ATOM    732    H   1     1       6.016   7.289  10.754  0.00  0.00             0
ATOM    733    H   1     1       9.843  10.287   6.559  0.00  0.00             0
ATOM    734    H   1     1       6.789   5.756   6.964  0.00  0.00             0
ATOM    735    H   1     1       9.544   7.035   6.712  0.00  0.00             0
ATOM    736    H   1     1       7.571  11.598   6.692  0.00  0.00             0
ATOM    737    H   1     1       7.676   9.334   7.276  0.00  0.00             0
ATOM    738    H   1     1      10.236   3.938   6.690  0.00  0.00             0
ATOM    739   Al   1     1      13.699   1.153   1.325  0.00  0.00             0
ATOM    740   Al   1     1      11.100  -3.258   1.342  0.00  0.00             0
ATOM    741   Al   1     1      11.145   2.857   1.288  0.00  0.00             0
ATOM    742   Al   1     1      13.569  -1.636   1.492  0.00  0.00             0
ATOM    743   Si   1     1       9.322   2.735   4.105  0.00  0.00             0
ATOM    744   Si   1     1      11.823  -1.736   4.209  0.00  0.00             0
ATOM    745   Si   1     1      11.858   4.289   4.031  0.00  0.00             0
ATOM    746   Si   1     1      14.380  -0.318   4.080  0.00  0.00             0
ATOM    747    O   1     1      14.730   2.499   2.538  0.00  0.00             0
ATOM    748    O   1     1      12.000  -1.811   2.558  0.00  0.00             0
ATOM    749    O   1     1      14.229  -0.262   2.570  0.00  0.00             0
ATOM    750    O   1     1      11.691   4.291   2.453  0.00  0.00             0
ATOM    751    O   1     1      14.281   1.091   4.731  0.00  0.00             0
ATOM    752    O   1     1      11.895   5.768   4.504  0.00  0.00             0
ATOM    753    O   1     1      13.197   3.534   4.429  0.00  0.00             0
ATOM    754    O   1     1      10.600  -0.890   4.612  0.00  0.00             0
ATOM    755    O   1     1      13.245  -1.088   4.567  0.00  0.00             0
ATOM    756    O   1     1      10.607   3.539   4.617  0.00  0.00             0
ATOM    757    O   1     1      14.542  -2.896   2.453  0.00  0.00             0
ATOM    758    O   1     1      11.999   1.365   2.309  0.00  0.00             0
ATOM    759    O   1     1      10.454   4.325   0.200  0.00  0.00             0
ATOM    760    O   1     1      13.042  -0.260   0.220  0.00  0.00             0
ATOM    761    O   1     1      15.338   1.328   0.283  0.00  0.00             0
ATOM    762    O   1     1      12.633  -3.156   0.274  0.00  0.00             0
ATOM    763    O   1     1      15.358  -1.776   0.202  0.00  0.00             0
ATOM    764    O   1     1      12.636   2.575   0.146  0.00  0.00             0
ATOM    765    H   1     1      14.303   5.467   3.272  0.00  0.00             0
ATOM    766    H   1     1      11.273   0.837   2.647  0.00  0.00             0
ATOM    767    H   1     1      14.425   4.633   0.196  0.00  0.00             0
ATOM    768    H   1     1      12.942  -0.143  -0.826  0.00  0.00             0
ATOM    769    H   1     1      15.608   0.450   0.108  0.00  0.00             0
ATOM    770    H   1     1      12.645   6.220  -0.801  0.00  0.00             0
ATOM    771    H   1     1      13.144   3.218  -0.393  0.00  0.00             0
ATOM    772    H   1     1      15.318  -2.152  -0.674  0.00  0.00             0
ATOM    773   Al   1     1       7.986  -1.672   8.761  0.00  0.00             0
ATOM    774   Al   1     1       5.516  -6.055   8.620  0.00  0.00             0
ATOM    775   Al   1     1       5.490  -0.050   8.772  0.00  0.00             0
ATOM    776   Al   1     1       8.020  -4.793   8.680  0.00  0.00             0
ATOM    777   Si   1     1       3.828  -0.256  11.424  0.00  0.00             0
ATOM    778   Si   1     1       6.346  -4.808  11.501  0.00  0.00             0
ATOM    779   Si   1     1       6.351   1.221  11.382  0.00  0.00             0
ATOM    780   Si   1     1       8.799  -3.184  11.390  0.00  0.00             0
ATOM    781    O   1     1       8.942  -0.299   9.809  0.00  0.00             0
ATOM    782    O   1     1       6.406  -4.911   9.786  0.00  0.00             0
ATOM    783    O   1     1       8.606  -3.075   9.793  0.00  0.00             0
ATOM    784    O   1     1       6.318   1.266   9.801  0.00  0.00             0
ATOM    785    O   1     1       8.695  -1.746  11.897  0.00  0.00             0
ATOM    786    O   1     1       6.314   2.841  11.830  0.00  0.00             0
ATOM    787    O   1     1       7.737   0.614  11.794  0.00  0.00             0
ATOM    788    O   1     1       5.091  -3.965  11.783  0.00  0.00             0
ATOM    789    O   1     1       7.659  -4.109  11.915  0.00  0.00             0
ATOM    790    O   1     1       5.133   0.488  11.918  0.00  0.00             0
ATOM    791    O   1     1       9.033  -6.192   9.766  0.00  0.00             0
ATOM    792    O   1     1       6.367  -1.723   9.826  0.00  0.00             0
ATOM    793    O   1     1       4.803   1.417   7.728  0.00  0.00             0
ATOM    794    O   1     1       7.317  -3.214   7.542  0.00  0.00             0
ATOM    795    O   1     1       9.679  -1.615   7.613  0.00  0.00             0
ATOM    796    O   1     1       7.031  -6.149   7.596  0.00  0.00             0
ATOM    797    O   1     1       9.584  -4.885   7.619  0.00  0.00             0
ATOM    798    O   1     1       7.133  -0.407   7.711  0.00  0.00             0
ATOM    799    H   1     1       8.510   2.442  10.322  0.00  0.00             0
ATOM    800    H   1     1       5.842  -2.408  10.112  0.00  0.00             0
ATOM    801    H   1     1       9.891   1.141   6.526  0.00  0.00             0
ATOM    802    H   1     1       7.392  -3.309   6.657  0.00  0.00             0
ATOM    803    H   1     1      10.084  -2.461   7.357  0.00  0.00             0
ATOM    804    H   1     1       7.781   1.895   7.427  0.00  0.00             0
ATOM    805    H   1     1       7.517  -0.728   6.992  0.00  0.00             0
ATOM    806    H   1     1      10.318  -4.500   7.360  0.00  0.00             0
ATOM    807   Al   1     1      13.747  -7.598   1.141  0.00  0.00             0
ATOM    808   Al   1     1      11.138 -12.057   1.120  0.00  0.00             0
ATOM    809   Al   1     1      11.059  -6.201   1.140  0.00  0.00             0
ATOM    810   Al   1     1      13.876 -10.581   1.411  0.00  0.00             0
ATOM    811   Si   1     1       9.240  -6.211   4.047  0.00  0.00             0
ATOM    812   Si   1     1      11.830 -10.645   3.965  0.00  0.00             0
ATOM    813   Si   1     1      11.745  -4.642   4.109  0.00  0.00             0
ATOM    814   Si   1     1      14.487  -9.118   4.107  0.00  0.00             0
ATOM    815    O   1     1      14.544  -6.317   2.437  0.00  0.00             0
ATOM    816    O   1     1      12.165 -10.754   2.385  0.00  0.00             0
ATOM    817    O   1     1      14.478  -9.127   2.401  0.00  0.00             0
ATOM    818    O   1     1      11.674  -4.628   2.467  0.00  0.00             0
ATOM    819    O   1     1      14.528  -7.664   4.548  0.00  0.00             0
ATOM    820    O   1     1      11.757  -3.250   4.626  0.00  0.00             0
ATOM    821    O   1     1      13.122  -5.403   4.378  0.00  0.00             0
ATOM    822    O   1     1      10.661  -9.757   4.257  0.00  0.00             0
ATOM    823    O   1     1      13.238  -9.922   4.500  0.00  0.00             0
ATOM    824    O   1     1      10.515  -5.480   4.605  0.00  0.00             0
ATOM    825    O   1     1      14.656 -11.941   2.556  0.00  0.00             0
ATOM    826    O   1     1      12.163  -7.494   2.126  0.00  0.00             0
ATOM    827    O   1     1      10.299  -4.694   0.219  0.00  0.00             0
ATOM    828    O   1     1      13.260  -9.089   0.128  0.00  0.00             0
ATOM    829    O   1     1      15.318  -7.313   0.130  0.00  0.00             0
ATOM    830    O   1     1      12.687 -11.813   0.113  0.00  0.00             0
ATOM    831    O   1     1      15.386 -10.777   0.189  0.00  0.00             0
ATOM    832    O   1     1      12.785  -6.173  -0.048  0.00  0.00             0
ATOM    833    H   1     1      14.331  -3.834   2.694  0.00  0.00             0
ATOM    834    H   1     1      11.887  -8.236   2.786  0.00  0.00             0
ATOM    835    H   1     1      15.331  -4.841  -0.724  0.00  0.00             0
ATOM    836    H   1     1      12.559  -9.408  -0.369  0.00  0.00             0
ATOM    837    H   1     1      15.775  -8.063  -0.452  0.00  0.00             0
ATOM    838    H   1     1      12.929  -3.945  -0.126  0.00  0.00             0
ATOM    839    H   1     1      13.031  -5.530  -0.723  0.00  0.00             0
ATOM    840    H   1     1      15.888 -10.850  -0.454  0.00  0.00             0
ATOM    841   Al   1     1       3.087   7.158   8.667  0.00  0.00             0
ATOM    842   Al   1     1       0.452   2.920   8.824  0.00  0.00             0
ATOM    843   Al   1     1       0.400   8.609   8.429  0.00  0.00             0
ATOM    844   Al   1     1       2.934   4.288   8.648  0.00  0.00             0
ATOM    845   Si   1     1      -1.221   8.597  11.355  0.00  0.00             0
ATOM    846   Si   1     1       1.337   4.099  11.448  0.00  0.00             0
ATOM    847   Si   1     1       1.271  10.214  11.442  0.00  0.00             0
ATOM    848   Si   1     1       3.785   5.652  11.398  0.00  0.00             0
ATOM    849    O   1     1       4.036   8.546   9.751  0.00  0.00             0
ATOM    850    O   1     1       1.415   3.938   9.878  0.00  0.00             0
ATOM    851    O   1     1       3.559   5.874   9.842  0.00  0.00             0
ATOM    852    O   1     1       1.028  10.352   9.849  0.00  0.00             0
ATOM    853    O   1     1       3.600   7.186  11.935  0.00  0.00             0
ATOM    854    O   1     1       1.199  11.687  11.933  0.00  0.00             0
ATOM    855    O   1     1       2.619   9.475  11.687  0.00  0.00             0
ATOM    856    O   1     1       0.068   4.915  11.761  0.00  0.00             0
ATOM    857    O   1     1       2.578   4.760  11.955  0.00  0.00             0
ATOM    858    O   1     1       0.090   9.262  11.892  0.00  0.00             0
ATOM    859    O   1     1       3.924   3.049   9.668  0.00  0.00             0
ATOM    860    O   1     1       1.347   7.376   9.676  0.00  0.00             0
ATOM    861    O   1     1       9.936  10.157   7.531  0.00  0.00             0
ATOM    862    O   1     1       2.262   5.763   7.641  0.00  0.00             0
ATOM    863    O   1     1       4.576   7.554   7.498  0.00  0.00             0
ATOM    864    O   1     1       2.116   2.818   7.674  0.00  0.00             0
ATOM    865    O   1     1       4.714   4.280   7.535  0.00  0.00             0
ATOM    866    O   1     1       2.095   8.778   7.613  0.00  0.00             0
ATOM    867    H   1     1       3.495  10.970  10.027  0.00  0.00             0
ATOM    868    H   1     1       1.089   6.854  10.272  0.00  0.00             0
ATOM    869    H   1     1       5.169   9.963   6.562  0.00  0.00             0
ATOM    870    H   1     1       1.305   5.897   7.655  0.00  0.00             0
ATOM    871    H   1     1       4.867   7.582   6.626  0.00  0.00             0
ATOM    872    H   1     1       2.209  11.168   7.179  0.00  0.00             0
ATOM    873    H   1     1       2.774   9.440   7.749  0.00  0.00             0
ATOM    874    H   1     1       4.442   4.726   6.716  0.00  0.00             0
ATOM    875   Al   1     1       8.361   1.446   1.145  0.00  0.00             0
ATOM    876   Al   1     1       6.038  -3.044   1.166  0.00  0.00             0
ATOM    877   Al   1     1       5.949   2.827   1.214  0.00  0.00             0
ATOM    878   Al   1     1       8.518  -1.708   1.426  0.00  0.00             0
ATOM    879   Si   1     1       4.106   2.582   4.150  0.00  0.00             0
ATOM    880   Si   1     1       6.788  -1.700   4.178  0.00  0.00             0
ATOM    881   Si   1     1       6.685   4.162   4.257  0.00  0.00             0
ATOM    882   Si   1     1       9.258  -0.228   4.207  0.00  0.00             0
ATOM    883    O   1     1       9.484   2.638   2.470  0.00  0.00             0
ATOM    884    O   1     1       6.956  -1.745   2.473  0.00  0.00             0
ATOM    885    O   1     1       9.144  -0.306   2.588  0.00  0.00             0
ATOM    886    O   1     1       6.582   4.368   2.523  0.00  0.00             0
ATOM    887    O   1     1       9.276   1.344   4.587  0.00  0.00             0
ATOM    888    O   1     1       6.716   5.705   4.712  0.00  0.00             0
ATOM    889    O   1     1       8.068   3.517   4.378  0.00  0.00             0
ATOM    890    O   1     1       5.520  -0.875   4.381  0.00  0.00             0
ATOM    891    O   1     1       8.011  -0.984   4.776  0.00  0.00             0
ATOM    892    O   1     1       5.503   3.297   4.640  0.00  0.00             0
ATOM    893    O   1     1       9.286  -3.175   2.352  0.00  0.00             0
ATOM    894    O   1     1       7.008   1.380   2.269  0.00  0.00             0
ATOM    895    O   1     1      15.343   4.261   0.463  0.00  0.00             0
ATOM    896    O   1     1       7.773  -0.233   0.180  0.00  0.00             0
ATOM    897    O   1     1       9.979   1.546   0.168  0.00  0.00             0
ATOM    898    O   1     1       7.589  -2.988   0.146  0.00  0.00             0
ATOM    899    O   1     1      10.126  -1.925   0.295  0.00  0.00             0
ATOM    900    O   1     1       7.308   2.614  -0.016  0.00  0.00             0
ATOM    901    H   1     1       9.222   5.110   2.875  0.00  0.00             0
ATOM    902    H   1     1       6.487   0.988   3.000  0.00  0.00             0
ATOM    903    H   1     1       9.628   3.807  -0.323  0.00  0.00             0
ATOM    904    H   1     1       7.063  -0.433  -0.539  0.00  0.00             0
ATOM    905    H   1     1      10.099   1.061  -0.700  0.00  0.00             0
ATOM    906    H   1     1       8.150   5.217   0.078  0.00  0.00             0
ATOM    907    H   1     1       7.094   2.742  -0.950  0.00  0.00             0
ATOM    908    H   1     1      10.632  -1.198   0.086  0.00  0.00             0
ATOM    909   Al   1     1       3.053  -1.623   8.607  0.00  0.00             0
ATOM    910   Al   1     1       0.223  -6.325   8.575  0.00  0.00             0
ATOM    911   Al   1     1       0.343  -0.199   8.611  0.00  0.00             0
ATOM    912   Al   1     1       2.771  -4.686   8.587  0.00  0.00             0
ATOM    913   Si   1     1      -1.438  -0.248  11.434  0.00  0.00             0
ATOM    914   Si   1     1       1.179  -4.737  11.411  0.00  0.00             0
ATOM    915   Si   1     1       1.170   1.222  11.577  0.00  0.00             0
ATOM    916   Si   1     1       3.813  -3.153  11.456  0.00  0.00             0
ATOM    917    O   1     1       4.033  -0.373   9.749  0.00  0.00             0
ATOM    918    O   1     1       1.402  -4.830   9.764  0.00  0.00             0
ATOM    919    O   1     1       3.613  -3.092   9.837  0.00  0.00             0
ATOM    920    O   1     1       0.922   1.209   9.851  0.00  0.00             0
ATOM    921    O   1     1       3.777  -1.679  11.993  0.00  0.00             0
ATOM    922    O   1     1       1.015   2.635  11.960  0.00  0.00             0
ATOM    923    O   1     1       2.538   0.589  11.715  0.00  0.00             0
ATOM    924    O   1     1      -0.155  -3.908  11.677  0.00  0.00             0
ATOM    925    O   1     1       2.392  -3.924  11.909  0.00  0.00             0
ATOM    926    O   1     1      -0.031   0.313  11.946  0.00  0.00             0
ATOM    927    O   1     1       3.894  -6.157   9.597  0.00  0.00             0
ATOM    928    O   1     1       1.363  -1.534   9.631  0.00  0.00             0
ATOM    929    O   1     1       9.920   1.066   7.430  0.00  0.00             0
ATOM    930    O   1     1       2.076  -3.202   7.627  0.00  0.00             0
ATOM    931    O   1     1       4.534  -1.563   7.532  0.00  0.00             0
ATOM    932    O   1     1       1.680  -6.064   7.481  0.00  0.00             0
ATOM    933    O   1     1       4.489  -4.681   7.504  0.00  0.00             0
ATOM    934    O   1     1       2.088  -0.154   7.532  0.00  0.00             0
ATOM    935    H   1     1       3.238   2.290  10.047  0.00  0.00             0
ATOM    936    H   1     1       1.066  -2.278   9.812  0.00  0.00             0
ATOM    937    H   1     1       4.457   1.271   6.874  0.00  0.00             0
ATOM    938    H   1     1       2.267  -2.616   6.882  0.00  0.00             0
ATOM    939    H   1     1       5.371  -1.686   7.114  0.00  0.00             0
ATOM    940    H   1     1       2.587   2.041   7.674  0.00  0.00             0
ATOM    941    H   1     1       2.573   0.221   6.679  0.00  0.00             0
ATOM    942    H   1     1       4.950  -3.814   7.520  0.00  0.00             0
ATOM    943   Al   1     1       8.528  -7.577   1.233  0.00  0.00             0
ATOM    944   Al   1     1       5.978 -12.176   1.465  0.00  0.00             0
ATOM    945   Al   1     1       5.974  -6.072   1.339  0.00  0.00             0
ATOM    946   Al   1     1       8.527 -10.642   1.356  0.00  0.00             0
ATOM    947   Si   1     1       4.158  -6.220   4.073  0.00  0.00             0
ATOM    948   Si   1     1       6.824 -10.797   4.209  0.00  0.00             0
ATOM    949   Si   1     1       6.596  -4.565   3.966  0.00  0.00             0
ATOM    950   Si   1     1       9.247  -9.154   3.967  0.00  0.00             0
ATOM    951    O   1     1       9.440  -6.361   2.413  0.00  0.00             0
ATOM    952    O   1     1       6.913 -10.854   2.533  0.00  0.00             0
ATOM    953    O   1     1       9.043  -8.964   2.456  0.00  0.00             0
ATOM    954    O   1     1       6.523  -4.495   2.379  0.00  0.00             0
ATOM    955    O   1     1       9.164  -7.693   4.508  0.00  0.00             0
ATOM    956    O   1     1       6.718  -3.150   4.521  0.00  0.00             0
ATOM    957    O   1     1       7.964  -5.383   4.264  0.00  0.00             0
ATOM    958    O   1     1       5.489  -9.984   4.527  0.00  0.00             0
ATOM    959    O   1     1       8.051  -9.877   4.539  0.00  0.00             0
ATOM    960    O   1     1       5.419  -5.417   4.440  0.00  0.00             0
ATOM    961    O   1     1       9.410 -12.098   2.349  0.00  0.00             0
ATOM    962    O   1     1       6.711  -7.491   2.345  0.00  0.00             0
ATOM    963    O   1     1      15.528  -4.565   0.224  0.00  0.00             0
ATOM    964    O   1     1       7.778  -8.981   0.213  0.00  0.00             0
ATOM    965    O   1     1      10.059  -7.388   0.097  0.00  0.00             0
ATOM    966    O   1     1       7.583 -12.017   0.412  0.00  0.00             0
ATOM    967    O   1     1      10.129 -10.587   0.420  0.00  0.00             0
ATOM    968    O   1     1       7.588  -6.162   0.318  0.00  0.00             0
ATOM    969    H   1     1       8.769  -4.010   2.523  0.00  0.00             0
ATOM    970    H   1     1       6.525  -8.477   2.472  0.00  0.00             0
ATOM    971    H   1     1       9.682  -4.841  -0.524  0.00  0.00             0
ATOM    972    H   1     1       7.555  -9.554  -0.349  0.00  0.00             0
ATOM    973    H   1     1      10.095  -7.561  -0.881  0.00  0.00             0
ATOM    974    H   1     1       7.965  -2.643  -0.602  0.00  0.00             0
ATOM    975    H   1     1       7.803  -5.287  -0.191  0.00  0.00             0
ATOM    976    H   1     1      10.469  -9.755   0.578  0.00  0.00             0
END
