# Supplementary material for: Competing Nuclear Quantum Effects and Hydrogen-Bond Jumps in Hydrated Kaolinite
Source: J Phys Chem Lett. 2023 Feb 6;14(6):1542–7. doi: 10.1021/acs.jpclett.2c03896 (PMC9940297; doi:10.1021/acs.jpclett.2c03896)
Supplement: Supplementary file 1 — jz2c03896_si_001.zip [file jz2c03896_si_001.zip › Clay_NQEs_HBond_Jumps_SI/silica-surface/QM/prod-2/init.16.pdb]

TITLE     Step:     2000000  Bead:      16 positions{angstrom}  cell{angstrom}
CRYST1   10.307   17.884   76.812  91.93 105.05  89.80 P 1           1
ATOM      1   Al   1     1     -22.568  11.968  42.593  0.00  0.00             0
ATOM      2   Al   1     1     -19.689  16.494  42.544  0.00  0.00             0
ATOM      3   Al   1     1     -19.850  10.591  42.271  0.00  0.00             0
ATOM      4   Al   1     1     -22.192  14.945  42.449  0.00  0.00             0
ATOM      5   Si   1     1     -17.972  10.610  39.652  0.00  0.00             0
ATOM      6   Si   1     1     -20.571  15.049  39.741  0.00  0.00             0
ATOM      7   Si   1     1     -20.485   9.073  39.746  0.00  0.00             0
ATOM      8   Si   1     1     -23.144  13.471  39.705  0.00  0.00             0
ATOM      9    O   1     1     -23.269  10.686  41.494  0.00  0.00             0
ATOM     10    O   1     1     -20.672  15.085  41.402  0.00  0.00             0
ATOM     11    O   1     1     -22.853  13.301  41.356  0.00  0.00             0
ATOM     12    O   1     1     -20.305   9.000  41.285  0.00  0.00             0
ATOM     13    O   1     1     -23.054  11.956  39.227  0.00  0.00             0
ATOM     14    O   1     1     -20.312   7.591  39.266  0.00  0.00             0
ATOM     15    O   1     1     -21.855   9.671  39.405  0.00  0.00             0
ATOM     16    O   1     1     -19.411  14.109  39.454  0.00  0.00             0
ATOM     17    O   1     1     -21.928  14.229  39.167  0.00  0.00             0
ATOM     18    O   1     1     -19.259   9.906  39.181  0.00  0.00             0
ATOM     19    O   1     1     -23.191  16.080  41.364  0.00  0.00             0
ATOM     20    O   1     1     -20.714  11.783  41.195  0.00  0.00             0
ATOM     21    O   1     1     -18.811   9.128  43.594  0.00  0.00             0
ATOM     22    O   1     1     -21.509  13.459  43.613  0.00  0.00             0
ATOM     23    O   1     1     -23.995  11.909  43.653  0.00  0.00             0
ATOM     24    O   1     1     -21.163  16.275  43.685  0.00  0.00             0
ATOM     25    O   1     1     -23.921  14.959  43.492  0.00  0.00             0
ATOM     26    O   1     1     -21.326  10.651  43.491  0.00  0.00             0
ATOM     27    H   1     1     -22.446   7.897  41.308  0.00  0.00             0
ATOM     28    H   1     1     -20.546  12.309  40.411  0.00  0.00             0
ATOM     29    H   1     1     -23.476   8.442  43.897  0.00  0.00             0
ATOM     30    H   1     1     -20.857  12.869  44.108  0.00  0.00             0
ATOM     31    H   1     1     -24.265  12.498  44.264  0.00  0.00             0
ATOM     32    H   1     1     -21.414   7.285  44.501  0.00  0.00             0
ATOM     33    H   1     1     -21.758   9.823  43.987  0.00  0.00             0
ATOM     34    H   1     1     -24.426  14.164  43.862  0.00  0.00             0
ATOM     35   Al   1     1     -22.622  14.550  49.919  0.00  0.00             0
ATOM     36   Al   1     1     -20.099  19.074  49.636  0.00  0.00             0
ATOM     37   Al   1     1     -20.094  12.955  49.874  0.00  0.00             0
ATOM     38   Al   1     1     -22.612  17.507  49.917  0.00  0.00             0
ATOM     39   Si   1     1     -18.130  13.185  47.053  0.00  0.00             0
ATOM     40   Si   1     1     -20.908  17.600  46.995  0.00  0.00             0
ATOM     41   Si   1     1     -20.790  11.708  47.056  0.00  0.00             0
ATOM     42   Si   1     1     -23.488  16.103  47.059  0.00  0.00             0
ATOM     43    O   1     1     -23.551  13.231  48.704  0.00  0.00             0
ATOM     44    O   1     1     -20.927  17.752  48.645  0.00  0.00             0
ATOM     45    O   1     1     -23.362  16.167  48.688  0.00  0.00             0
ATOM     46    O   1     1     -20.499  11.637  48.602  0.00  0.00             0
ATOM     47    O   1     1     -23.453  14.605  46.620  0.00  0.00             0
ATOM     48    O   1     1     -20.675  10.202  46.686  0.00  0.00             0
ATOM     49    O   1     1     -22.170  12.229  46.844  0.00  0.00             0
ATOM     50    O   1     1     -19.556  16.744  46.643  0.00  0.00             0
ATOM     51    O   1     1     -22.214  16.932  46.602  0.00  0.00             0
ATOM     52    O   1     1     -19.570  12.625  46.572  0.00  0.00             0
ATOM     53    O   1     1     -23.544  18.827  48.674  0.00  0.00             0
ATOM     54    O   1     1     -20.923  14.361  48.882  0.00  0.00             0
ATOM     55    O   1     1     -19.139  11.541  50.871  0.00  0.00             0
ATOM     56    O   1     1     -21.864  16.144  50.872  0.00  0.00             0
ATOM     57    O   1     1     -24.194  14.174  51.024  0.00  0.00             0
ATOM     58    O   1     1     -21.820  18.996  50.730  0.00  0.00             0
ATOM     59    O   1     1     -24.427  17.595  50.889  0.00  0.00             0
ATOM     60    O   1     1     -21.553  12.930  50.970  0.00  0.00             0
ATOM     61    H   1     1     -23.125  10.609  48.144  0.00  0.00             0
ATOM     62    H   1     1     -20.289  15.101  48.732  0.00  0.00             0
ATOM     63    H   1     1     -24.521  11.309  52.114  0.00  0.00             0
ATOM     64    H   1     1     -21.011  16.515  51.342  0.00  0.00             0
ATOM     65    H   1     1     -24.576  14.455  51.878  0.00  0.00             0
ATOM     66    H   1     1     -21.968  10.855  51.177  0.00  0.00             0
ATOM     67    H   1     1     -22.378  12.620  51.154  0.00  0.00             0
ATOM     68    H   1     1     -25.153  16.972  50.917  0.00  0.00             0
ATOM     69   Al   1     1     -22.246  20.865  42.370  0.00  0.00             0
ATOM     70   Al   1     1     -19.725  25.489  42.470  0.00  0.00             0
ATOM     71   Al   1     1     -19.607  19.462  42.437  0.00  0.00             0
ATOM     72   Al   1     1     -22.190  23.799  42.598  0.00  0.00             0
ATOM     73   Si   1     1     -17.883  19.462  39.543  0.00  0.00             0
ATOM     74   Si   1     1     -20.329  24.015  39.693  0.00  0.00             0
ATOM     75   Si   1     1     -20.489  17.919  39.604  0.00  0.00             0
ATOM     76   Si   1     1     -22.914  22.415  39.755  0.00  0.00             0
ATOM     77    O   1     1     -23.227  19.515  41.336  0.00  0.00             0
ATOM     78    O   1     1     -20.599  24.172  41.342  0.00  0.00             0
ATOM     79    O   1     1     -22.704  22.338  41.348  0.00  0.00             0
ATOM     80    O   1     1     -20.371  17.892  41.278  0.00  0.00             0
ATOM     81    O   1     1     -22.908  20.930  39.214  0.00  0.00             0
ATOM     82    O   1     1     -20.626  16.418  39.198  0.00  0.00             0
ATOM     83    O   1     1     -21.834  18.645  39.270  0.00  0.00             0
ATOM     84    O   1     1     -19.192  23.106  39.523  0.00  0.00             0
ATOM     85    O   1     1     -21.682  23.287  39.233  0.00  0.00             0
ATOM     86    O   1     1     -19.239  18.722  39.034  0.00  0.00             0
ATOM     87    O   1     1     -23.207  25.281  41.632  0.00  0.00             0
ATOM     88    O   1     1     -20.619  20.758  41.236  0.00  0.00             0
ATOM     89    O   1     1     -19.057  18.067  43.500  0.00  0.00             0
ATOM     90    O   1     1     -21.309  22.452  43.624  0.00  0.00             0
ATOM     91    O   1     1     -23.845  20.686  43.587  0.00  0.00             0
ATOM     92    O   1     1     -21.269  25.241  43.570  0.00  0.00             0
ATOM     93    O   1     1     -23.806  23.914  43.686  0.00  0.00             0
ATOM     94    O   1     1     -21.294  19.762  43.558  0.00  0.00             0
ATOM     95    H   1     1     -22.576  16.756  40.719  0.00  0.00             0
ATOM     96    H   1     1     -20.245  21.486  40.811  0.00  0.00             0
ATOM     97    H   1     1     -23.411  18.210  43.864  0.00  0.00             0
ATOM     98    H   1     1     -21.148  21.897  44.214  0.00  0.00             0
ATOM     99    H   1     1     -24.045  21.080  44.417  0.00  0.00             0
ATOM    100    H   1     1     -21.497  16.011  44.550  0.00  0.00             0
ATOM    101    H   1     1     -21.332  18.916  44.206  0.00  0.00             0
ATOM    102    H   1     1     -24.080  23.191  44.131  0.00  0.00             0
ATOM    103   Al   1     1     -22.532  23.610  49.779  0.00  0.00             0
ATOM    104   Al   1     1     -19.989  27.953  49.760  0.00  0.00             0
ATOM    105   Al   1     1     -20.049  21.905  49.734  0.00  0.00             0
ATOM    106   Al   1     1     -22.591  26.654  49.919  0.00  0.00             0
ATOM    107   Si   1     1     -18.098  21.977  46.866  0.00  0.00             0
ATOM    108   Si   1     1     -20.881  26.634  47.132  0.00  0.00             0
ATOM    109   Si   1     1     -20.672  20.593  46.916  0.00  0.00             0
ATOM    110   Si   1     1     -23.384  25.095  47.092  0.00  0.00             0
ATOM    111    O   1     1     -23.504  22.083  48.549  0.00  0.00             0
ATOM    112    O   1     1     -21.040  26.758  48.726  0.00  0.00             0
ATOM    113    O   1     1     -23.272  25.102  48.675  0.00  0.00             0
ATOM    114    O   1     1     -20.642  20.492  48.646  0.00  0.00             0
ATOM    115    O   1     1     -23.225  23.677  46.559  0.00  0.00             0
ATOM    116    O   1     1     -20.884  19.048  46.545  0.00  0.00             0
ATOM    117    O   1     1     -21.920  21.440  46.618  0.00  0.00             0
ATOM    118    O   1     1     -19.695  25.714  46.791  0.00  0.00             0
ATOM    119    O   1     1     -22.229  26.067  46.556  0.00  0.00             0
ATOM    120    O   1     1     -19.277  21.185  46.475  0.00  0.00             0
ATOM    121    O   1     1     -23.510  27.952  48.799  0.00  0.00             0
ATOM    122    O   1     1     -20.863  23.494  48.640  0.00  0.00             0
ATOM    123    O   1     1     -19.431  20.383  50.951  0.00  0.00             0
ATOM    124    O   1     1     -21.858  25.195  50.940  0.00  0.00             0
ATOM    125    O   1     1     -24.193  23.341  50.690  0.00  0.00             0
ATOM    126    O   1     1     -21.696  27.930  50.802  0.00  0.00             0
ATOM    127    O   1     1     -24.249  26.647  51.013  0.00  0.00             0
ATOM    128    O   1     1     -21.511  22.355  50.786  0.00  0.00             0
ATOM    129    H   1     1     -23.373  19.481  48.072  0.00  0.00             0
ATOM    130    H   1     1     -20.417  24.275  48.607  0.00  0.00             0
ATOM    131    H   1     1     -23.846  20.161  51.332  0.00  0.00             0
ATOM    132    H   1     1     -21.246  25.476  51.821  0.00  0.00             0
ATOM    133    H   1     1     -24.647  23.200  51.502  0.00  0.00             0
ATOM    134    H   1     1     -22.041  19.961  50.617  0.00  0.00             0
ATOM    135    H   1     1     -21.471  22.043  51.627  0.00  0.00             0
ATOM    136    H   1     1     -23.852  26.220  51.669  0.00  0.00             0
ATOM    137   Al   1     1     -17.074  11.914  42.326  0.00  0.00             0
ATOM    138   Al   1     1     -14.520  16.466  42.425  0.00  0.00             0
ATOM    139   Al   1     1     -14.772  10.341  42.638  0.00  0.00             0
ATOM    140   Al   1     1     -17.136  14.965  42.505  0.00  0.00             0
ATOM    141   Si   1     1     -12.788  10.538  39.783  0.00  0.00             0
ATOM    142   Si   1     1     -15.492  15.106  39.756  0.00  0.00             0
ATOM    143   Si   1     1     -15.306   9.013  39.830  0.00  0.00             0
ATOM    144   Si   1     1     -17.921  13.588  39.618  0.00  0.00             0
ATOM    145    O   1     1     -18.139  10.804  41.255  0.00  0.00             0
ATOM    146    O   1     1     -15.589  15.244  41.350  0.00  0.00             0
ATOM    147    O   1     1     -17.662  13.572  41.258  0.00  0.00             0
ATOM    148    O   1     1     -15.346   8.862  41.384  0.00  0.00             0
ATOM    149    O   1     1     -17.832  12.110  39.184  0.00  0.00             0
ATOM    150    O   1     1     -15.232   7.482  39.288  0.00  0.00             0
ATOM    151    O   1     1     -16.654   9.727  39.445  0.00  0.00             0
ATOM    152    O   1     1     -14.262  14.140  39.440  0.00  0.00             0
ATOM    153    O   1     1     -16.793  14.565  39.219  0.00  0.00             0
ATOM    154    O   1     1     -14.065   9.769  39.341  0.00  0.00             0
ATOM    155    O   1     1     -18.163  16.428  41.489  0.00  0.00             0
ATOM    156    O   1     1     -15.452  11.691  41.452  0.00  0.00             0
ATOM    157    O   1     1     -24.265   8.948  43.541  0.00  0.00             0
ATOM    158    O   1     1     -16.364  13.553  43.541  0.00  0.00             0
ATOM    159    O   1     1     -18.843  11.955  43.418  0.00  0.00             0
ATOM    160    O   1     1     -16.206  16.440  43.603  0.00  0.00             0
ATOM    161    O   1     1     -18.684  14.977  43.628  0.00  0.00             0
ATOM    162    O   1     1     -16.375  10.519  43.646  0.00  0.00             0
ATOM    163    H   1     1     -17.262   7.856  41.319  0.00  0.00             0
ATOM    164    H   1     1     -14.872  12.395  41.058  0.00  0.00             0
ATOM    165    H   1     1     -18.054   9.615  44.115  0.00  0.00             0
ATOM    166    H   1     1     -16.119  13.777  44.473  0.00  0.00             0
ATOM    167    H   1     1     -18.494  12.302  44.233  0.00  0.00             0
ATOM    168    H   1     1     -16.611   7.538  44.456  0.00  0.00             0
ATOM    169    H   1     1     -16.385  10.091  44.612  0.00  0.00             0
ATOM    170    H   1     1     -19.234  14.162  43.400  0.00  0.00             0
ATOM    171   Al   1     1     -17.451  14.635  49.884  0.00  0.00             0
ATOM    172   Al   1     1     -14.781  19.097  49.626  0.00  0.00             0
ATOM    173   Al   1     1     -14.841  12.999  49.924  0.00  0.00             0
ATOM    174   Al   1     1     -17.591  17.559  49.836  0.00  0.00             0
ATOM    175   Si   1     1     -13.083  13.167  47.138  0.00  0.00             0
ATOM    176   Si   1     1     -15.707  17.799  46.881  0.00  0.00             0
ATOM    177   Si   1     1     -15.627  11.662  47.086  0.00  0.00             0
ATOM    178   Si   1     1     -18.209  16.212  46.913  0.00  0.00             0
ATOM    179    O   1     1     -18.352  13.336  48.728  0.00  0.00             0
ATOM    180    O   1     1     -15.923  17.871  48.541  0.00  0.00             0
ATOM    181    O   1     1     -18.170  16.129  48.540  0.00  0.00             0
ATOM    182    O   1     1     -15.538  11.568  48.758  0.00  0.00             0
ATOM    183    O   1     1     -17.932  14.603  46.636  0.00  0.00             0
ATOM    184    O   1     1     -15.613  10.155  46.558  0.00  0.00             0
ATOM    185    O   1     1     -16.985  12.270  46.850  0.00  0.00             0
ATOM    186    O   1     1     -14.457  16.928  46.704  0.00  0.00             0
ATOM    187    O   1     1     -17.037  17.028  46.397  0.00  0.00             0
ATOM    188    O   1     1     -14.381  12.384  46.632  0.00  0.00             0
ATOM    189    O   1     1     -18.336  19.047  48.868  0.00  0.00             0
ATOM    190    O   1     1     -15.790  14.437  48.855  0.00  0.00             0
ATOM    191    O   1     1     -24.457  11.538  51.120  0.00  0.00             0
ATOM    192    O   1     1     -16.995  15.987  50.915  0.00  0.00             0
ATOM    193    O   1     1     -19.250  14.489  50.945  0.00  0.00             0
ATOM    194    O   1     1     -16.698  18.839  51.072  0.00  0.00             0
ATOM    195    O   1     1     -19.321  17.710  50.983  0.00  0.00             0
ATOM    196    O   1     1     -16.471  13.280  51.017  0.00  0.00             0
ATOM    197    H   1     1     -18.134  10.616  48.292  0.00  0.00             0
ATOM    198    H   1     1     -15.253  15.322  48.866  0.00  0.00             0
ATOM    199    H   1     1     -19.144  11.327  51.746  0.00  0.00             0
ATOM    200    H   1     1     -17.160  16.178  51.860  0.00  0.00             0
ATOM    201    H   1     1     -19.584  15.292  51.422  0.00  0.00             0
ATOM    202    H   1     1     -17.343  10.523  51.109  0.00  0.00             0
ATOM    203    H   1     1     -17.053  12.578  51.498  0.00  0.00             0
ATOM    204    H   1     1     -19.330  18.055  51.942  0.00  0.00             0
ATOM    205   Al   1     1     -17.017  20.874  42.446  0.00  0.00             0
ATOM    206   Al   1     1     -14.621  25.301  42.598  0.00  0.00             0
ATOM    207   Al   1     1     -14.407  19.447  42.269  0.00  0.00             0
ATOM    208   Al   1     1     -16.974  23.833  42.562  0.00  0.00             0
ATOM    209   Si   1     1     -12.720  19.477  39.602  0.00  0.00             0
ATOM    210   Si   1     1     -15.219  23.990  39.849  0.00  0.00             0
ATOM    211   Si   1     1     -15.311  18.009  39.631  0.00  0.00             0
ATOM    212   Si   1     1     -17.783  22.411  39.686  0.00  0.00             0
ATOM    213    O   1     1     -18.082  19.563  41.225  0.00  0.00             0
ATOM    214    O   1     1     -15.344  23.958  41.457  0.00  0.00             0
ATOM    215    O   1     1     -17.514  22.361  41.310  0.00  0.00             0
ATOM    216    O   1     1     -15.215  18.021  41.240  0.00  0.00             0
ATOM    217    O   1     1     -17.775  21.026  39.166  0.00  0.00             0
ATOM    218    O   1     1     -15.192  16.483  39.177  0.00  0.00             0
ATOM    219    O   1     1     -16.633  18.754  39.141  0.00  0.00             0
ATOM    220    O   1     1     -13.969  23.177  39.442  0.00  0.00             0
ATOM    221    O   1     1     -16.547  23.291  39.264  0.00  0.00             0
ATOM    222    O   1     1     -14.014  18.787  39.120  0.00  0.00             0
ATOM    223    O   1     1     -17.915  25.281  41.285  0.00  0.00             0
ATOM    224    O   1     1     -15.558  20.731  41.436  0.00  0.00             0
ATOM    225    O   1     1     -24.204  17.861  43.593  0.00  0.00             0
ATOM    226    O   1     1     -16.416  22.420  43.732  0.00  0.00             0
ATOM    227    O   1     1     -18.597  20.667  43.526  0.00  0.00             0
ATOM    228    O   1     1     -16.168  25.053  43.697  0.00  0.00             0
ATOM    229    O   1     1     -18.772  23.861  43.463  0.00  0.00             0
ATOM    230    O   1     1     -16.153  19.484  43.506  0.00  0.00             0
ATOM    231    H   1     1     -17.572  17.205  41.136  0.00  0.00             0
ATOM    232    H   1     1     -15.458  21.629  41.050  0.00  0.00             0
ATOM    233    H   1     1     -18.157  18.029  43.882  0.00  0.00             0
ATOM    234    H   1     1     -16.399  22.625  44.651  0.00  0.00             0
ATOM    235    H   1     1     -19.060  21.324  44.281  0.00  0.00             0
ATOM    236    H   1     1     -16.215  16.474  44.661  0.00  0.00             0
ATOM    237    H   1     1     -16.244  18.596  43.969  0.00  0.00             0
ATOM    238    H   1     1     -19.630  23.368  43.283  0.00  0.00             0
ATOM    239   Al   1     1     -17.418  23.234  49.790  0.00  0.00             0
ATOM    240   Al   1     1     -14.875  27.964  49.859  0.00  0.00             0
ATOM    241   Al   1     1     -14.735  21.931  49.698  0.00  0.00             0
ATOM    242   Al   1     1     -17.427  26.330  49.721  0.00  0.00             0
ATOM    243   Si   1     1     -12.965  22.131  46.960  0.00  0.00             0
ATOM    244   Si   1     1     -15.669  26.599  47.023  0.00  0.00             0
ATOM    245   Si   1     1     -15.441  20.632  46.743  0.00  0.00             0
ATOM    246   Si   1     1     -18.268  25.076  46.965  0.00  0.00             0
ATOM    247    O   1     1     -18.239  21.988  48.616  0.00  0.00             0
ATOM    248    O   1     1     -15.743  26.604  48.628  0.00  0.00             0
ATOM    249    O   1     1     -18.025  25.075  48.566  0.00  0.00             0
ATOM    250    O   1     1     -15.356  20.498  48.430  0.00  0.00             0
ATOM    251    O   1     1     -18.212  23.514  46.597  0.00  0.00             0
ATOM    252    O   1     1     -15.481  19.208  46.427  0.00  0.00             0
ATOM    253    O   1     1     -16.741  21.357  46.453  0.00  0.00             0
ATOM    254    O   1     1     -14.511  25.679  46.676  0.00  0.00             0
ATOM    255    O   1     1     -17.031  25.925  46.454  0.00  0.00             0
ATOM    256    O   1     1     -14.185  21.374  46.383  0.00  0.00             0
ATOM    257    O   1     1     -18.314  27.673  48.716  0.00  0.00             0
ATOM    258    O   1     1     -15.853  23.329  48.508  0.00  0.00             0
ATOM    259    O   1     1     -24.542  20.475  50.763  0.00  0.00             0
ATOM    260    O   1     1     -16.608  24.989  50.863  0.00  0.00             0
ATOM    261    O   1     1     -19.101  23.388  50.625  0.00  0.00             0
ATOM    262    O   1     1     -16.512  27.835  50.794  0.00  0.00             0
ATOM    263    O   1     1     -19.168  26.607  50.890  0.00  0.00             0
ATOM    264    O   1     1     -16.438  22.136  50.988  0.00  0.00             0
ATOM    265    H   1     1     -17.938  19.966  48.626  0.00  0.00             0
ATOM    266    H   1     1     -15.257  24.084  48.401  0.00  0.00             0
ATOM    267    H   1     1     -18.648  20.486  51.483  0.00  0.00             0
ATOM    268    H   1     1     -15.963  25.539  51.070  0.00  0.00             0
ATOM    269    H   1     1     -19.536  24.316  50.855  0.00  0.00             0
ATOM    270    H   1     1     -16.270  19.478  51.635  0.00  0.00             0
ATOM    271    H   1     1     -16.707  21.969  51.866  0.00  0.00             0
ATOM    272    H   1     1     -18.821  26.603  51.678  0.00  0.00             0
ATOM    273    O   1     1      -3.391   4.787  32.663  0.00  0.00             0
ATOM    274    H   1     1      -2.985   4.398  31.827  0.00  0.00             0
ATOM    275    H   1     1       7.352   4.044  33.183  0.00  0.00             0
ATOM    276    O   1     1      12.314 -25.281  15.014  0.00  0.00             0
ATOM    277    H   1     1      12.149 -25.595  15.770  0.00  0.00             0
ATOM    278    H   1     1      21.806 -24.828  14.594  0.00  0.00             0
ATOM    279    O   1     1      33.808   1.928  24.294  0.00  0.00             0
ATOM    280    H   1     1      24.222   2.342  23.822  0.00  0.00             0
ATOM    281    H   1     1      33.707   0.961  23.814  0.00  0.00             0
ATOM    282    O   1     1      24.925   8.537  18.861  0.00  0.00             0
ATOM    283    H   1     1      25.313   9.253  19.381  0.00  0.00             0
ATOM    284    H   1     1      36.010   8.744  18.344  0.00  0.00             0
ATOM    285    O   1     1     -16.242  -3.386  31.480  0.00  0.00             0
ATOM    286    H   1     1     -15.932  -3.674  32.376  0.00  0.00             0
ATOM    287    H   1     1      -6.670  -3.877  31.435  0.00  0.00             0
ATOM    288    O   1     1     -10.609 -24.375  23.764  0.00  0.00             0
ATOM    289    H   1     1     -10.061 -24.002  24.376  0.00  0.00             0
ATOM    290    H   1     1      -0.092 -23.717  22.947  0.00  0.00             0
ATOM    291    O   1     1      -4.451   8.607  23.503  0.00  0.00             0
ATOM    292    H   1     1      -5.241   9.079  23.544  0.00  0.00             0
ATOM    293    H   1     1      -4.556   7.733  23.624  0.00  0.00             0
ATOM    294    O   1     1      -4.839   3.217  37.265  0.00  0.00             0
ATOM    295    H   1     1      -5.717   2.870  37.041  0.00  0.00             0
ATOM    296    H   1     1      -4.183   2.569  36.743  0.00  0.00             0
ATOM    297    O   1     1       3.937   5.192  18.374  0.00  0.00             0
ATOM    298    H   1     1       4.856   5.520  17.979  0.00  0.00             0
ATOM    299    H   1     1       3.666   5.747  18.945  0.00  0.00             0
ATOM    300    O   1     1      25.560  16.568  20.904  0.00  0.00             0
ATOM    301    H   1     1      26.551  17.055  21.077  0.00  0.00             0
ATOM    302    H   1     1      25.051  16.918  21.693  0.00  0.00             0
ATOM    303    O   1     1       6.180  -3.510  20.138  0.00  0.00             0
ATOM    304    H   1     1       5.486  -4.054  19.817  0.00  0.00             0
ATOM    305    H   1     1       5.620  -2.865  20.702  0.00  0.00             0
ATOM    306    O   1     1     -13.986  25.025  31.312  0.00  0.00             0
ATOM    307    H   1     1     -14.315  25.000  30.340  0.00  0.00             0
ATOM    308    H   1     1     -14.015  24.179  31.714  0.00  0.00             0
ATOM    309    O   1     1       1.710 -14.461  20.600  0.00  0.00             0
ATOM    310    H   1     1       2.732 -14.764  20.336  0.00  0.00             0
ATOM    311    H   1     1       1.816 -13.499  20.965  0.00  0.00             0
ATOM    312    O   1     1      40.468  14.695  18.374  0.00  0.00             0
ATOM    313    H   1     1      40.082  13.965  18.875  0.00  0.00             0
ATOM    314    H   1     1      39.846  15.048  17.596  0.00  0.00             0
ATOM    315    O   1     1      21.650   5.299  36.122  0.00  0.00             0
ATOM    316    H   1     1      22.535   5.595  36.328  0.00  0.00             0
ATOM    317    H   1     1      21.258   5.959  35.521  0.00  0.00             0
ATOM    318    O   1     1      28.209  22.159  18.558  0.00  0.00             0
ATOM    319    H   1     1      28.274  21.324  18.909  0.00  0.00             0
ATOM    320    H   1     1      29.073  22.425  18.545  0.00  0.00             0
ATOM    321    O   1     1      29.492  16.584  35.650  0.00  0.00             0
ATOM    322    H   1     1      29.176  16.685  34.878  0.00  0.00             0
ATOM    323    H   1     1      30.308  15.877  35.577  0.00  0.00             0
ATOM    324    O   1     1      29.952  -6.627  14.852  0.00  0.00             0
ATOM    325    H   1     1      29.559  -7.146  14.260  0.00  0.00             0
ATOM    326    H   1     1      30.034  -5.618  14.442  0.00  0.00             0
ATOM    327    O   1     1       2.796  29.462  28.786  0.00  0.00             0
ATOM    328    H   1     1       2.268  30.031  28.129  0.00  0.00             0
ATOM    329    H   1     1      13.209  12.092  29.526  0.00  0.00             0
ATOM    330    O   1     1      -9.856  32.762  35.067  0.00  0.00             0
ATOM    331    H   1     1      -9.808  32.817  34.049  0.00  0.00             0
ATOM    332    H   1     1      -0.047  31.919  35.196  0.00  0.00             0
ATOM    333    O   1     1      12.525  21.658  29.049  0.00  0.00             0
ATOM    334    H   1     1       2.298  22.277  28.275  0.00  0.00             0
ATOM    335    H   1     1      11.678  21.231  28.580  0.00  0.00             0
ATOM    336    O   1     1      -2.084  12.640  19.330  0.00  0.00             0
ATOM    337    H   1     1      -3.008  13.233  19.703  0.00  0.00             0
ATOM    338    H   1     1       7.927  12.245  18.526  0.00  0.00             0
ATOM    339    O   1     1      14.422  35.534  31.542  0.00  0.00             0
ATOM    340    H   1     1       4.307  34.669  31.583  0.00  0.00             0
ATOM    341    H   1     1      13.811  35.608  30.838  0.00  0.00             0
ATOM    342    O   1     1      13.802  21.619  33.963  0.00  0.00             0
ATOM    343    H   1     1      14.198  21.114  33.199  0.00  0.00             0
ATOM    344    H   1     1      24.860  22.296  34.334  0.00  0.00             0
ATOM    345    O   1     1      39.375  -2.988  21.954  0.00  0.00             0
ATOM    346    H   1     1      38.602  -3.212  21.274  0.00  0.00             0
ATOM    347    H   1     1      39.266 -19.892  21.743  0.00  0.00             0
ATOM    348    O   1     1      33.037   8.499  16.949  0.00  0.00             0
ATOM    349    H   1     1      33.601   9.002  17.696  0.00  0.00             0
ATOM    350    H   1     1      33.531   8.196  16.359  0.00  0.00             0
ATOM    351    O   1     1       9.675   3.616  16.195  0.00  0.00             0
ATOM    352    H   1     1      10.668   3.570  16.582  0.00  0.00             0
ATOM    353    H   1     1       9.772   4.347  15.426  0.00  0.00             0
ATOM    354    O   1     1      -2.892  10.309  28.744  0.00  0.00             0
ATOM    355    H   1     1      -2.367  10.896  28.360  0.00  0.00             0
ATOM    356    H   1     1      -2.331   9.513  29.097  0.00  0.00             0
ATOM    357    O   1     1       1.552 -17.717  30.031  0.00  0.00             0
ATOM    358    H   1     1       0.920 -17.518  30.811  0.00  0.00             0
ATOM    359    H   1     1       0.825 -17.949  29.302  0.00  0.00             0
ATOM    360    O   1     1     -17.239   7.129  36.787  0.00  0.00             0
ATOM    361    H   1     1     -16.612   6.647  36.110  0.00  0.00             0
ATOM    362    H   1     1     -16.833   7.136  37.766  0.00  0.00             0
ATOM    363    O   1     1      47.914   5.858  21.146  0.00  0.00             0
ATOM    364    H   1     1      47.740   5.352  20.234  0.00  0.00             0
ATOM    365    H   1     1      48.775 -12.403  21.398  0.00  0.00             0
ATOM    366    O   1     1      15.121  17.725  36.300  0.00  0.00             0
ATOM    367    H   1     1      15.639  18.151  35.554  0.00  0.00             0
ATOM    368    H   1     1      14.629  18.556  36.689  0.00  0.00             0
ATOM    369    O   1     1       5.869   9.776  35.830  0.00  0.00             0
ATOM    370    H   1     1       6.398  10.524  35.919  0.00  0.00             0
ATOM    371    H   1     1       5.946   9.613  34.726  0.00  0.00             0
ATOM    372    O   1     1      18.649 -11.015  24.088  0.00  0.00             0
ATOM    373    H   1     1      18.411 -10.194  24.194  0.00  0.00             0
ATOM    374    H   1     1      18.212 -11.769  24.562  0.00  0.00             0
ATOM    375    O   1     1       2.965  13.466  35.823  0.00  0.00             0
ATOM    376    H   1     1       2.863  12.795  36.599  0.00  0.00             0
ATOM    377    H   1     1       1.948  13.779  35.550  0.00  0.00             0
ATOM    378    O   1     1       7.192 -10.205  36.790  0.00  0.00             0
ATOM    379    H   1     1       6.521 -10.308  37.470  0.00  0.00             0
ATOM    380    H   1     1       6.862  -9.263  36.353  0.00  0.00             0
ATOM    381    O   1     1     -10.368 -14.986  30.827  0.00  0.00             0
ATOM    382    H   1     1      -9.926 -14.752  31.729  0.00  0.00             0
ATOM    383    H   1     1       0.808 -15.290  30.327  0.00  0.00             0
ATOM    384    O   1     1       1.565   9.093  28.351  0.00  0.00             0
ATOM    385    H   1     1       1.034   9.458  27.812  0.00  0.00             0
ATOM    386    H   1     1      12.160   9.981  28.689  0.00  0.00             0
ATOM    387    O   1     1      17.046  15.161  36.027  0.00  0.00             0
ATOM    388    H   1     1       6.037  15.754  36.441  0.00  0.00             0
ATOM    389    H   1     1      17.955  15.679  36.193  0.00  0.00             0
ATOM    390    O   1     1      20.693   5.898  14.940  0.00  0.00             0
ATOM    391    H   1     1      21.507   5.687  15.013  0.00  0.00             0
ATOM    392    H   1     1      30.691   6.602  15.685  0.00  0.00             0
ATOM    393    O   1     1       0.142  10.531  32.042  0.00  0.00             0
ATOM    394    H   1     1       0.438  10.823  32.974  0.00  0.00             0
ATOM    395    H   1     1       9.893   9.665  32.005  0.00  0.00             0
ATOM    396    O   1     1      -3.180  -5.785  36.564  0.00  0.00             0
ATOM    397    H   1     1      -3.002  -5.895  37.508  0.00  0.00             0
ATOM    398    H   1     1       6.920  -4.791  36.653  0.00  0.00             0
ATOM    399    O   1     1      17.993 -24.775  17.096  0.00  0.00             0
ATOM    400    H   1     1      17.286 -24.953  16.590  0.00  0.00             0
ATOM    401    H   1     1      18.661 -24.755  16.563  0.00  0.00             0
ATOM    402    O   1     1      18.712  21.485  34.683  0.00  0.00             0
ATOM    403    H   1     1      18.727  20.978  35.392  0.00  0.00             0
ATOM    404    H   1     1      19.566  21.479  34.546  0.00  0.00             0
ATOM    405    O   1     1       2.174  12.595  31.422  0.00  0.00             0
ATOM    406    H   1     1       1.441  11.974  31.396  0.00  0.00             0
ATOM    407    H   1     1       2.931  11.959  31.334  0.00  0.00             0
ATOM    408    O   1     1      21.774  18.245  35.018  0.00  0.00             0
ATOM    409    H   1     1      22.237  17.592  34.561  0.00  0.00             0
ATOM    410    H   1     1      21.138  17.850  35.520  0.00  0.00             0
ATOM    411    O   1     1       5.390  41.007  35.454  0.00  0.00             0
ATOM    412    H   1     1       6.167  41.542  35.353  0.00  0.00             0
ATOM    413    H   1     1       5.507  40.353  36.155  0.00  0.00             0
ATOM    414    O   1     1      17.472  47.522  31.075  0.00  0.00             0
ATOM    415    H   1     1      17.868  47.287  30.123  0.00  0.00             0
ATOM    416    H   1     1      17.788  46.759  31.641  0.00  0.00             0
ATOM    417    O   1     1      10.769 -16.516  22.333  0.00  0.00             0
ATOM    418    H   1     1      10.616 -16.923  21.397  0.00  0.00             0
ATOM    419    H   1     1      11.472 -15.693  22.143  0.00  0.00             0
ATOM    420    O   1     1      31.368  -0.697  19.934  0.00  0.00             0
ATOM    421    H   1     1      32.011  -0.073  19.515  0.00  0.00             0
ATOM    422    H   1     1      30.723  -1.325  19.494  0.00  0.00             0
ATOM    423    O   1     1      13.901  -3.460  15.837  0.00  0.00             0
ATOM    424    H   1     1      14.261  -4.282  15.586  0.00  0.00             0
ATOM    425    H   1     1      13.088  -3.643  16.555  0.00  0.00             0
ATOM    426    O   1     1      30.806   2.771  25.136  0.00  0.00             0
ATOM    427    H   1     1      29.957   2.453  25.055  0.00  0.00             0
ATOM    428    H   1     1      31.486   2.251  24.518  0.00  0.00             0
ATOM    429    O   1     1       6.935  37.358  28.770  0.00  0.00             0
ATOM    430    H   1     1       7.106  36.489  29.224  0.00  0.00             0
ATOM    431    H   1     1       6.091  37.383  28.469  0.00  0.00             0
ATOM    432    O   1     1      -0.224   5.171  19.015  0.00  0.00             0
ATOM    433    H   1     1      -0.436   5.004  19.969  0.00  0.00             0
ATOM    434    H   1     1       0.451   4.505  18.702  0.00  0.00             0
ATOM    435    O   1     1     -21.929   1.203  17.812  0.00  0.00             0
ATOM    436    H   1     1     -21.978   2.023  17.415  0.00  0.00             0
ATOM    437    H   1     1     -11.329   0.689  17.042  0.00  0.00             0
ATOM    438    O   1     1      51.777  17.647  15.720  0.00  0.00             0
ATOM    439    H   1     1      51.091  17.504  15.199  0.00  0.00             0
ATOM    440    H   1     1      62.389  16.796  16.061  0.00  0.00             0
ATOM    441    O   1     1      31.716  10.172  34.685  0.00  0.00             0
ATOM    442    H   1     1      21.185   9.485  35.008  0.00  0.00             0
ATOM    443    H   1     1      32.540  10.335  35.165  0.00  0.00             0
ATOM    444    O   1     1      17.479 -34.008  19.897  0.00  0.00             0
ATOM    445    H   1     1      18.154 -34.456  19.391  0.00  0.00             0
ATOM    446    H   1     1      28.300 -33.571  20.663  0.00  0.00             0
ATOM    447    O   1     1      17.875  -0.845  30.135  0.00  0.00             0
ATOM    448    H   1     1       7.820  -1.030  31.056  0.00  0.00             0
ATOM    449    H   1     1      17.570  -1.653  29.765  0.00  0.00             0
ATOM    450    O   1     1      21.844   9.449  22.425  0.00  0.00             0
ATOM    451    H   1     1      22.311   8.960  23.084  0.00  0.00             0
ATOM    452    H   1     1      31.571  10.024  23.065  0.00  0.00             0
ATOM    453    O   1     1      19.550   5.232  21.631  0.00  0.00             0
ATOM    454    H   1     1      19.073   4.496  21.841  0.00  0.00             0
ATOM    455    H   1     1      19.402   5.811  22.315  0.00  0.00             0
ATOM    456    O   1     1      -3.072   4.693  25.412  0.00  0.00             0
ATOM    457    H   1     1      -3.337   4.759  26.381  0.00  0.00             0
ATOM    458    H   1     1      -3.740   5.078  25.000  0.00  0.00             0
ATOM    459    O   1     1      28.306 -15.889  26.038  0.00  0.00             0
ATOM    460    H   1     1      27.976 -15.011  25.911  0.00  0.00             0
ATOM    461    H   1     1      28.149 -15.950  26.973  0.00  0.00             0
ATOM    462    O   1     1     -11.240   7.587  35.053  0.00  0.00             0
ATOM    463    H   1     1     -11.704   7.064  34.327  0.00  0.00             0
ATOM    464    H   1     1     -11.904   7.638  35.630  0.00  0.00             0
ATOM    465    O   1     1      -8.697  -5.123  25.202  0.00  0.00             0
ATOM    466    H   1     1      -8.438  -4.319  24.686  0.00  0.00             0
ATOM    467    H   1     1      -8.806  -4.871  26.222  0.00  0.00             0
ATOM    468    O   1     1     -18.324   5.635  26.719  0.00  0.00             0
ATOM    469    H   1     1     -17.958   6.526  26.948  0.00  0.00             0
ATOM    470    H   1     1     -18.745   5.639  25.926  0.00  0.00             0
ATOM    471    O   1     1      17.717 -18.282  21.649  0.00  0.00             0
ATOM    472    H   1     1      17.748 -17.493  21.050  0.00  0.00             0
ATOM    473    H   1     1      17.526 -18.035  22.496  0.00  0.00             0
ATOM    474    O   1     1      26.144  -1.819  24.601  0.00  0.00             0
ATOM    475    H   1     1      25.447  -1.248  24.982  0.00  0.00             0
ATOM    476    H   1     1      25.824  -2.787  24.760  0.00  0.00             0
ATOM    477    O   1     1      23.029 -11.097  20.100  0.00  0.00             0
ATOM    478    H   1     1      23.711 -10.427  19.804  0.00  0.00             0
ATOM    479    H   1     1      22.200 -10.781  19.988  0.00  0.00             0
ATOM    480    O   1     1      -7.551   2.287  36.326  0.00  0.00             0
ATOM    481    H   1     1      -7.223   3.042  35.640  0.00  0.00             0
ATOM    482    H   1     1      -8.376   1.813  35.782  0.00  0.00             0
ATOM    483    O   1     1      15.448  10.526  21.036  0.00  0.00             0
ATOM    484    H   1     1      14.885  10.769  21.771  0.00  0.00             0
ATOM    485    H   1     1      16.360  10.350  21.166  0.00  0.00             0
ATOM    486    O   1     1      -6.583   8.145  27.352  0.00  0.00             0
ATOM    487    H   1     1      -5.988   9.000  27.101  0.00  0.00             0
ATOM    488    H   1     1      -7.369   8.250  27.957  0.00  0.00             0
ATOM    489    O   1     1       1.519  10.595  19.301  0.00  0.00             0
ATOM    490    H   1     1       1.939  10.351  20.180  0.00  0.00             0
ATOM    491    H   1     1      11.117  -8.047  19.267  0.00  0.00             0
ATOM    492    O   1     1      12.252 -45.598  24.626  0.00  0.00             0
ATOM    493    H   1     1      11.464 -45.310  24.998  0.00  0.00             0
ATOM    494    H   1     1      23.364 -45.645  25.077  0.00  0.00             0
ATOM    495    O   1     1     -30.989   0.477  32.432  0.00  0.00             0
ATOM    496    H   1     1     -41.805   1.332  32.252  0.00  0.00             0
ATOM    497    H   1     1     -30.675   0.520  33.416  0.00  0.00             0
ATOM    498    O   1     1       4.779 -11.422  29.177  0.00  0.00             0
ATOM    499    H   1     1       4.183 -11.839  29.948  0.00  0.00             0
ATOM    500    H   1     1      14.629 -10.663  28.829  0.00  0.00             0
ATOM    501    O   1     1       4.467  21.390  26.030  0.00  0.00             0
ATOM    502    H   1     1       3.973  22.062  26.015  0.00  0.00             0
ATOM    503    H   1     1      14.340  20.975  25.255  0.00  0.00             0
ATOM    504    O   1     1     -16.481   1.644  27.968  0.00  0.00             0
ATOM    505    H   1     1     -17.335   2.032  28.109  0.00  0.00             0
ATOM    506    H   1     1      -5.915   2.163  27.280  0.00  0.00             0
ATOM    507    O   1     1      25.719  10.750  27.277  0.00  0.00             0
ATOM    508    H   1     1      25.085  10.967  27.753  0.00  0.00             0
ATOM    509    H   1     1      26.437  -7.404  27.920  0.00  0.00             0
ATOM    510    O   1     1       5.433 -22.790  25.692  0.00  0.00             0
ATOM    511    H   1     1       6.204 -22.867  25.129  0.00  0.00             0
ATOM    512    H   1     1       5.197 -23.550  26.209  0.00  0.00             0
ATOM    513    O   1     1     -21.494  30.402  35.038  0.00  0.00             0
ATOM    514    H   1     1     -22.342  30.211  35.388  0.00  0.00             0
ATOM    515    H   1     1     -21.128  29.526  34.706  0.00  0.00             0
ATOM    516    O   1     1      18.540 -15.195  22.377  0.00  0.00             0
ATOM    517    H   1     1      19.147 -16.123  22.596  0.00  0.00             0
ATOM    518    H   1     1      17.792 -15.175  23.009  0.00  0.00             0
ATOM    519    O   1     1      49.688  31.476  24.398  0.00  0.00             0
ATOM    520    H   1     1      50.228  30.683  24.183  0.00  0.00             0
ATOM    521    H   1     1      49.698  31.918  23.457  0.00  0.00             0
ATOM    522    O   1     1      33.933  17.322  22.732  0.00  0.00             0
ATOM    523    H   1     1      33.405  16.615  23.240  0.00  0.00             0
ATOM    524    H   1     1      33.284  17.705  22.120  0.00  0.00             0
ATOM    525    O   1     1      66.070  30.114  14.217  0.00  0.00             0
ATOM    526    H   1     1      65.414  29.402  14.435  0.00  0.00             0
ATOM    527    H   1     1      67.048  11.898  14.415  0.00  0.00             0
ATOM    528    O   1     1      34.484  17.136  26.124  0.00  0.00             0
ATOM    529    H   1     1      33.647  16.736  26.215  0.00  0.00             0
ATOM    530    H   1     1      34.550  17.865  26.562  0.00  0.00             0
ATOM    531    O   1     1      22.929  -2.326  28.991  0.00  0.00             0
ATOM    532    H   1     1      22.869  -1.518  29.437  0.00  0.00             0
ATOM    533    H   1     1      23.703  -2.689  29.054  0.00  0.00             0
ATOM    534    O   1     1      14.385   7.752  15.100  0.00  0.00             0
ATOM    535    H   1     1      13.902   7.171  14.618  0.00  0.00             0
ATOM    536    H   1     1      15.213   7.174  15.207  0.00  0.00             0
ATOM    537    O   1     1      20.384  -9.212  26.195  0.00  0.00             0
ATOM    538    H   1     1      20.253 -10.206  26.716  0.00  0.00             0
ATOM    539    H   1     1      19.600  -8.939  25.904  0.00  0.00             0
ATOM    540    O   1     1      -2.809 -27.307  18.099  0.00  0.00             0
ATOM    541    H   1     1      -1.758 -27.407  17.912  0.00  0.00             0
ATOM    542    H   1     1      -2.702 -26.478  17.779  0.00  0.00             0
ATOM    543    O   1     1       0.786  13.470  27.666  0.00  0.00             0
ATOM    544    H   1     1       1.124  14.132  28.378  0.00  0.00             0
ATOM    545    H   1     1      10.125  13.593  27.764  0.00  0.00             0
ATOM    546    O   1     1      28.620  -0.999  32.955  0.00  0.00             0
ATOM    547    H   1     1      28.375  -1.955  32.876  0.00  0.00             0
ATOM    548    H   1     1      39.716  -0.913  32.367  0.00  0.00             0
ATOM    549    O   1     1      -7.491  23.204  15.530  0.00  0.00             0
ATOM    550    H   1     1     -17.567  22.930  16.439  0.00  0.00             0
ATOM    551    H   1     1      -6.936  22.580  15.235  0.00  0.00             0
ATOM    552    O   1     1      22.846  19.443  15.652  0.00  0.00             0
ATOM    553    H   1     1      22.073  18.860  15.546  0.00  0.00             0
ATOM    554    H   1     1      33.097  20.059  16.378  0.00  0.00             0
ATOM    555    O   1     1      42.774  15.357  23.833  0.00  0.00             0
ATOM    556    H   1     1      32.313  14.840  22.878  0.00  0.00             0
ATOM    557    H   1     1      41.937  15.661  24.098  0.00  0.00             0
ATOM    558    O   1     1       7.173   5.256  28.120  0.00  0.00             0
ATOM    559    H   1     1       6.448   5.749  28.592  0.00  0.00             0
ATOM    560    H   1     1      17.796   4.466  28.732  0.00  0.00             0
ATOM    561    O   1     1      -9.558  14.836  32.431  0.00  0.00             0
ATOM    562    H   1     1      -8.815  15.426  32.737  0.00  0.00             0
ATOM    563    H   1     1      -8.979  14.337  31.716  0.00  0.00             0
ATOM    564    O   1     1     -11.337 -17.949  28.348  0.00  0.00             0
ATOM    565    H   1     1     -11.516 -18.411  27.520  0.00  0.00             0
ATOM    566    H   1     1     -11.787 -18.473  28.967  0.00  0.00             0
ATOM    567    O   1     1      10.703  38.049  27.864  0.00  0.00             0
ATOM    568    H   1     1      10.329  37.184  28.284  0.00  0.00             0
ATOM    569    H   1     1      10.443  38.452  27.104  0.00  0.00             0
ATOM    570    O   1     1      24.327  -4.955  20.516  0.00  0.00             0
ATOM    571    H   1     1      24.682  -5.831  20.550  0.00  0.00             0
ATOM    572    H   1     1      23.567  -4.943  19.885  0.00  0.00             0
ATOM    573    O   1     1     -26.351  -6.415  32.363  0.00  0.00             0
ATOM    574    H   1     1     -26.335  -6.112  33.381  0.00  0.00             0
ATOM    575    H   1     1     -25.477  -6.245  31.909  0.00  0.00             0
ATOM    576    O   1     1      -0.792  33.987  25.524  0.00  0.00             0
ATOM    577    H   1     1      -1.362  33.026  25.244  0.00  0.00             0
ATOM    578    H   1     1      -1.290  34.719  25.228  0.00  0.00             0
ATOM    579    O   1     1      -3.491 -15.011  15.983  0.00  0.00             0
ATOM    580    H   1     1      -2.706 -14.632  15.836  0.00  0.00             0
ATOM    581    H   1     1      -3.892 -14.215  16.515  0.00  0.00             0
ATOM    582    O   1     1      10.810  -4.674  21.752  0.00  0.00             0
ATOM    583    H   1     1      11.414  -4.253  21.248  0.00  0.00             0
ATOM    584    H   1     1       9.957  -4.043  21.500  0.00  0.00             0
ATOM    585    O   1     1     -17.420 -17.760  19.259  0.00  0.00             0
ATOM    586    H   1     1     -17.074 -17.926  18.334  0.00  0.00             0
ATOM    587    H   1     1     -16.848 -18.399  19.860  0.00  0.00             0
ATOM    588    O   1     1      29.907  13.811  14.892  0.00  0.00             0
ATOM    589    H   1     1      29.585  14.429  15.523  0.00  0.00             0
ATOM    590    H   1     1      30.805  14.153  14.721  0.00  0.00             0
ATOM    591    O   1     1      42.884   3.422  17.904  0.00  0.00             0
ATOM    592    H   1     1      43.575   4.082  18.152  0.00  0.00             0
ATOM    593    H   1     1      43.017   2.667  18.590  0.00  0.00             0
ATOM    594    O   1     1      38.926  -9.662  14.951  0.00  0.00             0
ATOM    595    H   1     1      39.374 -10.211  14.400  0.00  0.00             0
ATOM    596    H   1     1      39.148  -9.921  15.855  0.00  0.00             0
ATOM    597    O   1     1     -15.356   5.758  23.560  0.00  0.00             0
ATOM    598    H   1     1     -16.245   5.739  23.357  0.00  0.00             0
ATOM    599    H   1     1      -4.561   5.687  22.813  0.00  0.00             0
ATOM    600    O   1     1      37.077   0.229  17.142  0.00  0.00             0
ATOM    601    H   1     1      36.258   0.068  16.645  0.00  0.00             0
ATOM    602    H   1     1      47.496   1.235  16.855  0.00  0.00             0
ATOM    603    O   1     1      -1.329  -9.538  30.674  0.00  0.00             0
ATOM    604    H   1     1     -11.389  -9.894  29.896  0.00  0.00             0
ATOM    605    H   1     1      -1.922 -10.071  30.920  0.00  0.00             0
ATOM    606    O   1     1      23.865  10.497  36.617  0.00  0.00             0
ATOM    607    H   1     1      24.708  10.816  36.624  0.00  0.00             0
ATOM    608    H   1     1      34.262   9.588  36.522  0.00  0.00             0
ATOM    609    O   1     1      48.575  -2.391  16.888  0.00  0.00             0
ATOM    610    H   1     1      37.546  -2.815  17.453  0.00  0.00             0
ATOM    611    H   1     1      48.189  -1.531  17.046  0.00  0.00             0
ATOM    612    O   1     1     -14.433  27.068  33.173  0.00  0.00             0
ATOM    613    H   1     1     -15.094  27.696  32.797  0.00  0.00             0
ATOM    614    H   1     1      -4.011  26.291  32.578  0.00  0.00             0
ATOM    615    O   1     1     -23.089 -25.525  20.873  0.00  0.00             0
ATOM    616    H   1     1     -23.706 -26.269  20.542  0.00  0.00             0
ATOM    617    H   1     1     -22.914 -24.844  20.375  0.00  0.00             0
ATOM    618    O   1     1      18.242   1.620  36.654  0.00  0.00             0
ATOM    619    H   1     1      18.985   2.005  36.896  0.00  0.00             0
ATOM    620    H   1     1      18.425   0.682  36.487  0.00  0.00             0
ATOM    621    O   1     1      -5.303  13.924  34.079  0.00  0.00             0
ATOM    622    H   1     1      -4.405  14.019  34.638  0.00  0.00             0
ATOM    623    H   1     1      -5.991  13.790  34.646  0.00  0.00             0
ATOM    624    O   1     1      28.377   3.665  30.229  0.00  0.00             0
ATOM    625    H   1     1      29.367   3.673  30.538  0.00  0.00             0
ATOM    626    H   1     1      27.882   2.940  30.001  0.00  0.00             0
ATOM    627    O   1     1      12.973  23.539  22.531  0.00  0.00             0
ATOM    628    H   1     1      13.115  24.090  21.703  0.00  0.00             0
ATOM    629    H   1     1      12.142  23.769  23.027  0.00  0.00             0
ATOM    630    O   1     1      17.026  -3.165  29.709  0.00  0.00             0
ATOM    631    H   1     1      16.304  -2.975  28.922  0.00  0.00             0
ATOM    632    H   1     1      16.458  -3.445  30.444  0.00  0.00             0
ATOM    633    O   1     1     -51.522  20.729  37.192  0.00  0.00             0
ATOM    634    H   1     1     -51.163  21.600  36.904  0.00  0.00             0
ATOM    635    H   1     1     -50.889  20.412  37.753  0.00  0.00             0
ATOM    636    O   1     1      11.946  -4.403  17.909  0.00  0.00             0
ATOM    637    H   1     1      12.153  -5.184  18.175  0.00  0.00             0
ATOM    638    H   1     1      10.932  -4.174  17.923  0.00  0.00             0
ATOM    639    O   1     1      -0.137 -27.408  20.141  0.00  0.00             0
ATOM    640    H   1     1      -0.997 -27.493  20.279  0.00  0.00             0
ATOM    641    H   1     1       0.278 -26.790  20.909  0.00  0.00             0
ATOM    642    O   1     1      -4.678   2.900  23.250  0.00  0.00             0
ATOM    643    H   1     1      -5.392   2.587  22.566  0.00  0.00             0
ATOM    644    H   1     1      -4.900   3.770  23.436  0.00  0.00             0
ATOM    645    O   1     1      -1.990  -4.827  28.145  0.00  0.00             0
ATOM    646    H   1     1      -2.414  -4.621  27.328  0.00  0.00             0
ATOM    647    H   1     1      -2.291  -4.193  28.783  0.00  0.00             0
ATOM    648    O   1     1      31.512 -11.866  32.221  0.00  0.00             0
ATOM    649    H   1     1      32.429 -11.780  31.672  0.00  0.00             0
ATOM    650    H   1     1      31.071 -11.003  31.954  0.00  0.00             0
ATOM    651    O   1     1       7.558  17.890  24.279  0.00  0.00             0
ATOM    652    H   1     1       7.105  18.503  24.730  0.00  0.00             0
ATOM    653    H   1     1      17.259  -0.732  24.514  0.00  0.00             0
ATOM    654    O   1     1      14.616 -14.691  14.671  0.00  0.00             0
ATOM    655    H   1     1      13.990 -15.296  15.084  0.00  0.00             0
ATOM    656    H   1     1      25.871 -15.005  14.941  0.00  0.00             0
ATOM    657    O   1     1      30.371 -11.357  27.871  0.00  0.00             0
ATOM    658    H   1     1      19.400 -12.094  27.945  0.00  0.00             0
ATOM    659    H   1     1      31.250 -11.869  27.642  0.00  0.00             0
ATOM    660    O   1     1       2.922  34.360  33.814  0.00  0.00             0
ATOM    661    H   1     1       3.433  34.989  33.331  0.00  0.00             0
ATOM    662    H   1     1      13.859  34.362  34.520  0.00  0.00             0
ATOM    663    O   1     1      20.400  25.057  17.435  0.00  0.00             0
ATOM    664    H   1     1      10.996  25.551  17.329  0.00  0.00             0
ATOM    665    H   1     1      20.551  24.251  18.033  0.00  0.00             0
ATOM    666    O   1     1      16.422   1.166  33.895  0.00  0.00             0
ATOM    667    H   1     1      17.025   0.616  33.240  0.00  0.00             0
ATOM    668    H   1     1      27.340   1.713  34.388  0.00  0.00             0
ATOM    669    O   1     1       7.844  50.026  32.942  0.00  0.00             0
ATOM    670    H   1     1       8.426  49.655  33.515  0.00  0.00             0
ATOM    671    H   1     1       7.817  31.404  32.219  0.00  0.00             0
ATOM    672    O   1     1      13.473  41.225  31.076  0.00  0.00             0
ATOM    673    H   1     1      13.187  40.390  30.340  0.00  0.00             0
ATOM    674    H   1     1      13.615  40.942  32.060  0.00  0.00             0
ATOM    675    O   1     1       4.554   2.194  20.568  0.00  0.00             0
ATOM    676    H   1     1       5.442   2.015  20.293  0.00  0.00             0
ATOM    677    H   1     1       3.975   1.574  19.979  0.00  0.00             0
ATOM    678    O   1     1       0.654   3.603  33.342  0.00  0.00             0
ATOM    679    H   1     1       1.248   3.622  33.873  0.00  0.00             0
ATOM    680    H   1     1       0.541   4.493  32.877  0.00  0.00             0
ATOM    681    O   1     1     -17.177  -6.726  23.087  0.00  0.00             0
ATOM    682    H   1     1     -18.087  -7.175  22.869  0.00  0.00             0
ATOM    683    H   1     1     -17.459  -6.007  23.713  0.00  0.00             0
ATOM    684    O   1     1      -2.406   9.813  24.846  0.00  0.00             0
ATOM    685    H   1     1      -1.854  10.296  24.214  0.00  0.00             0
ATOM    686    H   1     1      -3.343   9.845  24.477  0.00  0.00             0
ATOM    687    O   1     1      34.793  17.180  16.544  0.00  0.00             0
ATOM    688    H   1     1      34.492  17.947  15.901  0.00  0.00             0
ATOM    689    H   1     1      34.826  -1.629  16.096  0.00  0.00             0
ATOM    690    O   1     1      35.492 -20.771  27.689  0.00  0.00             0
ATOM    691    H   1     1      35.219 -19.909  27.168  0.00  0.00             0
ATOM    692    H   1     1      35.898 -21.410  27.105  0.00  0.00             0
ATOM    693    O   1     1     -35.085 -11.696  17.550  0.00  0.00             0
ATOM    694    H   1     1     -34.667 -12.554  17.753  0.00  0.00             0
ATOM    695    H   1     1     -34.465 -11.017  17.927  0.00  0.00             0
ATOM    696    O   1     1      16.380  10.080  15.311  0.00  0.00             0
ATOM    697    H   1     1      17.275   9.635  15.115  0.00  0.00             0
ATOM    698    H   1     1      15.635   9.438  15.017  0.00  0.00             0
ATOM    699    O   1     1      42.637  15.142  14.484  0.00  0.00             0
ATOM    700    H   1     1      43.340  14.621  14.888  0.00  0.00             0
ATOM    701    H   1     1      42.865  14.950  13.542  0.00  0.00             0
ATOM    702    O   1     1      31.474  23.381  24.464  0.00  0.00             0
ATOM    703    H   1     1      30.723  24.028  24.341  0.00  0.00             0
ATOM    704    H   1     1      31.069  22.478  24.511  0.00  0.00             0
ATOM    705   Al   1     1       8.054   7.233   8.773  0.00  0.00             0
ATOM    706   Al   1     1       5.620   3.020   8.382  0.00  0.00             0
ATOM    707   Al   1     1       5.569   8.830   8.584  0.00  0.00             0
ATOM    708   Al   1     1       8.263   4.342   8.543  0.00  0.00             0
ATOM    709   Si   1     1       3.800   8.606  11.448  0.00  0.00             0
ATOM    710   Si   1     1       6.454   4.180  11.272  0.00  0.00             0
ATOM    711   Si   1     1       6.488  10.069  11.456  0.00  0.00             0
ATOM    712   Si   1     1       9.031   5.701  11.422  0.00  0.00             0
ATOM    713    O   1     1       9.218   8.549   9.799  0.00  0.00             0
ATOM    714    O   1     1       6.576   4.131   9.624  0.00  0.00             0
ATOM    715    O   1     1       8.823   5.733   9.777  0.00  0.00             0
ATOM    716    O   1     1       6.250  10.059   9.937  0.00  0.00             0
ATOM    717    O   1     1       8.970   7.160  11.929  0.00  0.00             0
ATOM    718    O   1     1       6.399  11.561  11.917  0.00  0.00             0
ATOM    719    O   1     1       7.915   9.513  11.747  0.00  0.00             0
ATOM    720    O   1     1       5.160   5.059  11.594  0.00  0.00             0
ATOM    721    O   1     1       7.771   4.808  11.787  0.00  0.00             0
ATOM    722    O   1     1       5.223   9.126  11.944  0.00  0.00             0
ATOM    723    O   1     1       9.017   3.039   9.682  0.00  0.00             0
ATOM    724    O   1     1       6.681   7.397  10.007  0.00  0.00             0
ATOM    725    O   1     1       4.942  10.209   7.549  0.00  0.00             0
ATOM    726    O   1     1       7.541   5.844   7.584  0.00  0.00             0
ATOM    727    O   1     1       9.637   7.460   7.458  0.00  0.00             0
ATOM    728    O   1     1       7.237   2.910   7.481  0.00  0.00             0
ATOM    729    O   1     1       9.929   4.142   7.468  0.00  0.00             0
ATOM    730    O   1     1       7.196   8.637   7.717  0.00  0.00             0
ATOM    731    H   1     1       8.605  10.845   9.821  0.00  0.00             0
ATOM    732    H   1     1       6.144   7.368  10.769  0.00  0.00             0
ATOM    733    H   1     1      10.024  10.332   6.457  0.00  0.00             0
ATOM    734    H   1     1       6.852   5.875   6.879  0.00  0.00             0
ATOM    735    H   1     1       9.290   6.701   6.803  0.00  0.00             0
ATOM    736    H   1     1       7.564  11.764   6.628  0.00  0.00             0
ATOM    737    H   1     1       7.717   9.309   7.301  0.00  0.00             0
ATOM    738    H   1     1      10.447   3.869   6.775  0.00  0.00             0
ATOM    739   Al   1     1      13.697   1.098   1.362  0.00  0.00             0
ATOM    740   Al   1     1      11.129  -3.214   1.381  0.00  0.00             0
ATOM    741   Al   1     1      11.170   2.915   1.314  0.00  0.00             0
ATOM    742   Al   1     1      13.561  -1.654   1.493  0.00  0.00             0
ATOM    743   Si   1     1       9.342   2.713   4.086  0.00  0.00             0
ATOM    744   Si   1     1      11.856  -1.740   4.120  0.00  0.00             0
ATOM    745   Si   1     1      11.837   4.299   4.084  0.00  0.00             0
ATOM    746   Si   1     1      14.346  -0.292   4.112  0.00  0.00             0
ATOM    747    O   1     1      14.662   2.472   2.503  0.00  0.00             0
ATOM    748    O   1     1      12.008  -1.819   2.516  0.00  0.00             0
ATOM    749    O   1     1      14.204  -0.177   2.518  0.00  0.00             0
ATOM    750    O   1     1      11.708   4.272   2.434  0.00  0.00             0
ATOM    751    O   1     1      14.271   1.137   4.665  0.00  0.00             0
ATOM    752    O   1     1      11.963   5.775   4.526  0.00  0.00             0
ATOM    753    O   1     1      13.171   3.557   4.412  0.00  0.00             0
ATOM    754    O   1     1      10.664  -0.954   4.637  0.00  0.00             0
ATOM    755    O   1     1      13.237  -1.197   4.566  0.00  0.00             0
ATOM    756    O   1     1      10.620   3.515   4.557  0.00  0.00             0
ATOM    757    O   1     1      14.491  -2.967   2.423  0.00  0.00             0
ATOM    758    O   1     1      11.969   1.353   2.335  0.00  0.00             0
ATOM    759    O   1     1      10.338   4.358   0.233  0.00  0.00             0
ATOM    760    O   1     1      12.984  -0.245   0.232  0.00  0.00             0
ATOM    761    O   1     1      15.314   1.282   0.285  0.00  0.00             0
ATOM    762    O   1     1      12.689  -3.150   0.216  0.00  0.00             0
ATOM    763    O   1     1      15.440  -1.751   0.232  0.00  0.00             0
ATOM    764    O   1     1      12.672   2.580   0.144  0.00  0.00             0
ATOM    765    H   1     1      14.501   5.463   3.223  0.00  0.00             0
ATOM    766    H   1     1      11.201   0.690   2.544  0.00  0.00             0
ATOM    767    H   1     1      14.488   4.454   0.476  0.00  0.00             0
ATOM    768    H   1     1      12.742  -0.125  -0.698  0.00  0.00             0
ATOM    769    H   1     1      15.863   0.550  -0.074  0.00  0.00             0
ATOM    770    H   1     1      12.929   6.330  -0.973  0.00  0.00             0
ATOM    771    H   1     1      13.313   3.112  -0.255  0.00  0.00             0
ATOM    772    H   1     1      15.438  -2.080  -0.650  0.00  0.00             0
ATOM    773   Al   1     1       7.998  -1.692   8.788  0.00  0.00             0
ATOM    774   Al   1     1       5.489  -6.008   8.561  0.00  0.00             0
ATOM    775   Al   1     1       5.541   0.032   8.765  0.00  0.00             0
ATOM    776   Al   1     1       8.012  -4.747   8.695  0.00  0.00             0
ATOM    777   Si   1     1       3.822  -0.175  11.434  0.00  0.00             0
ATOM    778   Si   1     1       6.354  -4.796  11.550  0.00  0.00             0
ATOM    779   Si   1     1       6.334   1.197  11.385  0.00  0.00             0
ATOM    780   Si   1     1       8.821  -3.177  11.395  0.00  0.00             0
ATOM    781    O   1     1       8.906  -0.318   9.816  0.00  0.00             0
ATOM    782    O   1     1       6.389  -4.890   9.787  0.00  0.00             0
ATOM    783    O   1     1       8.640  -3.154   9.827  0.00  0.00             0
ATOM    784    O   1     1       6.227   1.220   9.813  0.00  0.00             0
ATOM    785    O   1     1       8.671  -1.752  11.886  0.00  0.00             0
ATOM    786    O   1     1       6.365   2.721  11.784  0.00  0.00             0
ATOM    787    O   1     1       7.708   0.648  11.766  0.00  0.00             0
ATOM    788    O   1     1       5.047  -3.983  11.777  0.00  0.00             0
ATOM    789    O   1     1       7.599  -4.098  11.920  0.00  0.00             0
ATOM    790    O   1     1       5.081   0.537  11.899  0.00  0.00             0
ATOM    791    O   1     1       8.978  -6.129   9.731  0.00  0.00             0
ATOM    792    O   1     1       6.321  -1.661   9.784  0.00  0.00             0
ATOM    793    O   1     1       4.937   1.427   7.739  0.00  0.00             0
ATOM    794    O   1     1       7.304  -3.179   7.502  0.00  0.00             0
ATOM    795    O   1     1       9.689  -1.625   7.623  0.00  0.00             0
ATOM    796    O   1     1       7.041  -6.126   7.562  0.00  0.00             0
ATOM    797    O   1     1       9.635  -4.860   7.598  0.00  0.00             0
ATOM    798    O   1     1       7.134  -0.370   7.650  0.00  0.00             0
ATOM    799    H   1     1       8.593   2.232  10.081  0.00  0.00             0
ATOM    800    H   1     1       5.946  -2.414  10.006  0.00  0.00             0
ATOM    801    H   1     1       9.862   1.161   6.529  0.00  0.00             0
ATOM    802    H   1     1       7.566  -3.546   6.656  0.00  0.00             0
ATOM    803    H   1     1      10.067  -2.356   7.249  0.00  0.00             0
ATOM    804    H   1     1       7.682   2.188   7.637  0.00  0.00             0
ATOM    805    H   1     1       7.533  -0.491   6.802  0.00  0.00             0
ATOM    806    H   1     1      10.581  -4.494   7.268  0.00  0.00             0
ATOM    807   Al   1     1      13.705  -7.569   1.152  0.00  0.00             0
ATOM    808   Al   1     1      11.073 -12.066   1.122  0.00  0.00             0
ATOM    809   Al   1     1      11.060  -6.242   1.177  0.00  0.00             0
ATOM    810   Al   1     1      13.896 -10.564   1.358  0.00  0.00             0
ATOM    811   Si   1     1       9.295  -6.199   4.043  0.00  0.00             0
ATOM    812   Si   1     1      11.834 -10.696   4.017  0.00  0.00             0
ATOM    813   Si   1     1      11.749  -4.693   4.077  0.00  0.00             0
ATOM    814   Si   1     1      14.429  -9.157   4.065  0.00  0.00             0
ATOM    815    O   1     1      14.537  -6.304   2.430  0.00  0.00             0
ATOM    816    O   1     1      12.110 -10.723   2.362  0.00  0.00             0
ATOM    817    O   1     1      14.454  -9.182   2.454  0.00  0.00             0
ATOM    818    O   1     1      11.615  -4.611   2.451  0.00  0.00             0
ATOM    819    O   1     1      14.554  -7.711   4.628  0.00  0.00             0
ATOM    820    O   1     1      11.736  -3.259   4.625  0.00  0.00             0
ATOM    821    O   1     1      13.125  -5.473   4.389  0.00  0.00             0
ATOM    822    O   1     1      10.703  -9.817   4.300  0.00  0.00             0
ATOM    823    O   1     1      13.167  -9.946   4.505  0.00  0.00             0
ATOM    824    O   1     1      10.508  -5.474   4.542  0.00  0.00             0
ATOM    825    O   1     1      14.599 -11.981   2.500  0.00  0.00             0
ATOM    826    O   1     1      12.082  -7.497   2.076  0.00  0.00             0
ATOM    827    O   1     1      10.361  -4.724   0.233  0.00  0.00             0
ATOM    828    O   1     1      13.186  -9.057   0.156  0.00  0.00             0
ATOM    829    O   1     1      15.331  -7.308   0.147  0.00  0.00             0
ATOM    830    O   1     1      12.631 -11.837   0.045  0.00  0.00             0
ATOM    831    O   1     1      15.332 -10.725   0.303  0.00  0.00             0
ATOM    832    O   1     1      12.763  -6.301  -0.038  0.00  0.00             0
ATOM    833    H   1     1      14.276  -3.852   2.448  0.00  0.00             0
ATOM    834    H   1     1      11.781  -8.205   2.705  0.00  0.00             0
ATOM    835    H   1     1      15.341  -4.911  -0.540  0.00  0.00             0
ATOM    836    H   1     1      12.536  -9.530  -0.479  0.00  0.00             0
ATOM    837    H   1     1      15.622  -8.095  -0.035  0.00  0.00             0
ATOM    838    H   1     1      13.355  -3.857   0.123  0.00  0.00             0
ATOM    839    H   1     1      12.750  -5.569  -0.770  0.00  0.00             0
ATOM    840    H   1     1      15.956 -10.674  -0.602  0.00  0.00             0
ATOM    841   Al   1     1       3.112   7.164   8.660  0.00  0.00             0
ATOM    842   Al   1     1       0.429   2.905   8.809  0.00  0.00             0
ATOM    843   Al   1     1       0.351   8.645   8.492  0.00  0.00             0
ATOM    844   Al   1     1       2.909   4.255   8.632  0.00  0.00             0
ATOM    845   Si   1     1      -1.177   8.627  11.360  0.00  0.00             0
ATOM    846   Si   1     1       1.268   4.112  11.485  0.00  0.00             0
ATOM    847   Si   1     1       1.219  10.195  11.441  0.00  0.00             0
ATOM    848   Si   1     1       3.791   5.738  11.406  0.00  0.00             0
ATOM    849    O   1     1       4.035   8.553   9.772  0.00  0.00             0
ATOM    850    O   1     1       1.425   3.988   9.880  0.00  0.00             0
ATOM    851    O   1     1       3.555   5.887   9.843  0.00  0.00             0
ATOM    852    O   1     1       1.053  10.346   9.843  0.00  0.00             0
ATOM    853    O   1     1       3.576   7.165  11.975  0.00  0.00             0
ATOM    854    O   1     1       1.221  11.685  11.869  0.00  0.00             0
ATOM    855    O   1     1       2.667   9.506  11.708  0.00  0.00             0
ATOM    856    O   1     1       0.054   5.037  11.712  0.00  0.00             0
ATOM    857    O   1     1       2.587   4.853  11.948  0.00  0.00             0
ATOM    858    O   1     1       0.115   9.241  11.914  0.00  0.00             0
ATOM    859    O   1     1       3.852   3.057   9.697  0.00  0.00             0
ATOM    860    O   1     1       1.372   7.396   9.684  0.00  0.00             0
ATOM    861    O   1     1       9.961  10.164   7.512  0.00  0.00             0
ATOM    862    O   1     1       2.249   5.779   7.673  0.00  0.00             0
ATOM    863    O   1     1       4.558   7.443   7.499  0.00  0.00             0
ATOM    864    O   1     1       2.154   2.835   7.614  0.00  0.00             0
ATOM    865    O   1     1       4.687   4.258   7.469  0.00  0.00             0
ATOM    866    O   1     1       2.080   8.773   7.600  0.00  0.00             0
ATOM    867    H   1     1       3.298  11.309  10.102  0.00  0.00             0
ATOM    868    H   1     1       1.124   6.879  10.441  0.00  0.00             0
ATOM    869    H   1     1       5.290  10.250   6.708  0.00  0.00             0
ATOM    870    H   1     1       1.247   6.073   7.454  0.00  0.00             0
ATOM    871    H   1     1       4.884   7.425   6.635  0.00  0.00             0
ATOM    872    H   1     1       2.084  10.927   7.021  0.00  0.00             0
ATOM    873    H   1     1       2.813   9.341   7.542  0.00  0.00             0
ATOM    874    H   1     1       4.152   4.630   6.677  0.00  0.00             0
ATOM    875   Al   1     1       8.398   1.399   1.129  0.00  0.00             0
ATOM    876   Al   1     1       6.020  -3.060   1.191  0.00  0.00             0
ATOM    877   Al   1     1       5.932   2.821   1.209  0.00  0.00             0
ATOM    878   Al   1     1       8.489  -1.691   1.400  0.00  0.00             0
ATOM    879   Si   1     1       4.117   2.605   4.165  0.00  0.00             0
ATOM    880   Si   1     1       6.782  -1.671   4.150  0.00  0.00             0
ATOM    881   Si   1     1       6.699   4.153   4.305  0.00  0.00             0
ATOM    882   Si   1     1       9.226  -0.224   4.263  0.00  0.00             0
ATOM    883    O   1     1       9.418   2.646   2.510  0.00  0.00             0
ATOM    884    O   1     1       6.935  -1.715   2.498  0.00  0.00             0
ATOM    885    O   1     1       9.232  -0.337   2.632  0.00  0.00             0
ATOM    886    O   1     1       6.581   4.314   2.496  0.00  0.00             0
ATOM    887    O   1     1       9.263   1.328   4.653  0.00  0.00             0
ATOM    888    O   1     1       6.736   5.690   4.742  0.00  0.00             0
ATOM    889    O   1     1       8.043   3.537   4.437  0.00  0.00             0
ATOM    890    O   1     1       5.486  -0.897   4.359  0.00  0.00             0
ATOM    891    O   1     1       8.010  -0.924   4.749  0.00  0.00             0
ATOM    892    O   1     1       5.425   3.283   4.623  0.00  0.00             0
ATOM    893    O   1     1       9.314  -3.167   2.375  0.00  0.00             0
ATOM    894    O   1     1       6.954   1.473   2.305  0.00  0.00             0
ATOM    895    O   1     1      15.372   4.265   0.392  0.00  0.00             0
ATOM    896    O   1     1       7.858  -0.138   0.237  0.00  0.00             0
ATOM    897    O   1     1       9.974   1.503   0.223  0.00  0.00             0
ATOM    898    O   1     1       7.615  -2.953   0.076  0.00  0.00             0
ATOM    899    O   1     1      10.137  -1.832   0.266  0.00  0.00             0
ATOM    900    O   1     1       7.302   2.616   0.006  0.00  0.00             0
ATOM    901    H   1     1       9.329   5.067   2.930  0.00  0.00             0
ATOM    902    H   1     1       6.468   0.645   2.699  0.00  0.00             0
ATOM    903    H   1     1       9.990   4.065  -0.493  0.00  0.00             0
ATOM    904    H   1     1       7.436  -0.702  -0.385  0.00  0.00             0
ATOM    905    H   1     1      10.399   1.204  -0.423  0.00  0.00             0
ATOM    906    H   1     1       8.196   5.155  -0.081  0.00  0.00             0
ATOM    907    H   1     1       7.018   3.014  -0.854  0.00  0.00             0
ATOM    908    H   1     1      10.751  -1.158   0.320  0.00  0.00             0
ATOM    909   Al   1     1       3.025  -1.603   8.596  0.00  0.00             0
ATOM    910   Al   1     1       0.173  -6.341   8.520  0.00  0.00             0
ATOM    911   Al   1     1       0.340  -0.164   8.641  0.00  0.00             0
ATOM    912   Al   1     1       2.778  -4.695   8.535  0.00  0.00             0
ATOM    913   Si   1     1      -1.421  -0.246  11.418  0.00  0.00             0
ATOM    914   Si   1     1       1.153  -4.721  11.393  0.00  0.00             0
ATOM    915   Si   1     1       1.168   1.196  11.553  0.00  0.00             0
ATOM    916   Si   1     1       3.842  -3.115  11.468  0.00  0.00             0
ATOM    917    O   1     1       3.982  -0.355   9.828  0.00  0.00             0
ATOM    918    O   1     1       1.365  -4.846   9.788  0.00  0.00             0
ATOM    919    O   1     1       3.598  -3.033   9.857  0.00  0.00             0
ATOM    920    O   1     1       0.905   1.264   9.745  0.00  0.00             0
ATOM    921    O   1     1       3.785  -1.701  11.955  0.00  0.00             0
ATOM    922    O   1     1       0.995   2.648  11.969  0.00  0.00             0
ATOM    923    O   1     1       2.531   0.586  11.647  0.00  0.00             0
ATOM    924    O   1     1      -0.129  -3.862  11.645  0.00  0.00             0
ATOM    925    O   1     1       2.464  -3.933  11.885  0.00  0.00             0
ATOM    926    O   1     1       0.003   0.259  11.984  0.00  0.00             0
ATOM    927    O   1     1       3.863  -6.111   9.516  0.00  0.00             0
ATOM    928    O   1     1       1.341  -1.510   9.647  0.00  0.00             0
ATOM    929    O   1     1       9.940   1.095   7.498  0.00  0.00             0
ATOM    930    O   1     1       2.074  -3.254   7.635  0.00  0.00             0
ATOM    931    O   1     1       4.563  -1.583   7.456  0.00  0.00             0
ATOM    932    O   1     1       1.698  -6.102   7.485  0.00  0.00             0
ATOM    933    O   1     1       4.477  -4.720   7.560  0.00  0.00             0
ATOM    934    O   1     1       2.046  -0.187   7.506  0.00  0.00             0
ATOM    935    H   1     1       3.840   2.303  10.310  0.00  0.00             0
ATOM    936    H   1     1       1.034  -2.412  10.013  0.00  0.00             0
ATOM    937    H   1     1       4.665   1.370   6.891  0.00  0.00             0
ATOM    938    H   1     1       1.936  -3.043   6.585  0.00  0.00             0
ATOM    939    H   1     1       5.217  -2.078   7.108  0.00  0.00             0
ATOM    940    H   1     1       2.652   1.980   7.856  0.00  0.00             0
ATOM    941    H   1     1       2.049   0.297   6.582  0.00  0.00             0
ATOM    942    H   1     1       4.886  -3.814   7.589  0.00  0.00             0
ATOM    943   Al   1     1       8.469  -7.598   1.202  0.00  0.00             0
ATOM    944   Al   1     1       5.931 -12.196   1.526  0.00  0.00             0
ATOM    945   Al   1     1       5.957  -6.040   1.348  0.00  0.00             0
ATOM    946   Al   1     1       8.549 -10.653   1.335  0.00  0.00             0
ATOM    947   Si   1     1       4.101  -6.217   4.008  0.00  0.00             0
ATOM    948   Si   1     1       6.807 -10.771   4.202  0.00  0.00             0
ATOM    949   Si   1     1       6.596  -4.602   3.989  0.00  0.00             0
ATOM    950   Si   1     1       9.306  -9.112   3.943  0.00  0.00             0
ATOM    951    O   1     1       9.473  -6.390   2.415  0.00  0.00             0
ATOM    952    O   1     1       6.873 -10.868   2.523  0.00  0.00             0
ATOM    953    O   1     1       9.046  -9.025   2.388  0.00  0.00             0
ATOM    954    O   1     1       6.528  -4.546   2.416  0.00  0.00             0
ATOM    955    O   1     1       9.154  -7.649   4.501  0.00  0.00             0
ATOM    956    O   1     1       6.749  -3.138   4.533  0.00  0.00             0
ATOM    957    O   1     1       7.930  -5.445   4.312  0.00  0.00             0
ATOM    958    O   1     1       5.476  -9.992   4.512  0.00  0.00             0
ATOM    959    O   1     1       8.120  -9.991   4.484  0.00  0.00             0
ATOM    960    O   1     1       5.422  -5.378   4.497  0.00  0.00             0
ATOM    961    O   1     1       9.419 -12.063   2.447  0.00  0.00             0
ATOM    962    O   1     1       6.729  -7.475   2.361  0.00  0.00             0
ATOM    963    O   1     1      15.548  -4.547   0.273  0.00  0.00             0
ATOM    964    O   1     1       7.809  -9.000   0.198  0.00  0.00             0
ATOM    965    O   1     1      10.136  -7.389   0.095  0.00  0.00             0
ATOM    966    O   1     1       7.533 -12.070   0.424  0.00  0.00             0
ATOM    967    O   1     1      10.175 -10.565   0.434  0.00  0.00             0
ATOM    968    O   1     1       7.564  -6.132   0.453  0.00  0.00             0
ATOM    969    H   1     1       8.914  -3.936   2.774  0.00  0.00             0
ATOM    970    H   1     1       6.355  -8.424   2.455  0.00  0.00             0
ATOM    971    H   1     1       9.749  -5.010  -0.540  0.00  0.00             0
ATOM    972    H   1     1       7.359  -9.724  -0.336  0.00  0.00             0
ATOM    973    H   1     1      10.164  -7.409  -0.871  0.00  0.00             0
ATOM    974    H   1     1       8.201  -2.553  -0.509  0.00  0.00             0
ATOM    975    H   1     1       7.888  -5.429  -0.072  0.00  0.00             0
ATOM    976    H   1     1      10.483  -9.573   0.769  0.00  0.00             0
END
