# Supplementary material for: Competing Nuclear Quantum Effects and Hydrogen-Bond Jumps in Hydrated Kaolinite
Source: J Phys Chem Lett. 2023 Feb 6;14(6):1542–7. doi: 10.1021/acs.jpclett.2c03896 (PMC9940297; doi:10.1021/acs.jpclett.2c03896)
Supplement: Supplementary file 1 — jz2c03896_si_001.zip [file jz2c03896_si_001.zip › Clay_NQEs_HBond_Jumps_SI/silica-surface/QM/prod-2/init.22.pdb]

TITLE     Step:     2000000  Bead:      22 positions{angstrom}  cell{angstrom}
CRYST1   10.307   17.884   76.812  91.93 105.05  89.80 P 1           1
ATOM      1   Al   1     1     -22.575  11.922  42.594  0.00  0.00             0
ATOM      2   Al   1     1     -19.678  16.451  42.527  0.00  0.00             0
ATOM      3   Al   1     1     -19.830  10.575  42.280  0.00  0.00             0
ATOM      4   Al   1     1     -22.194  14.959  42.457  0.00  0.00             0
ATOM      5   Si   1     1     -17.946  10.556  39.704  0.00  0.00             0
ATOM      6   Si   1     1     -20.590  15.066  39.782  0.00  0.00             0
ATOM      7   Si   1     1     -20.486   9.047  39.723  0.00  0.00             0
ATOM      8   Si   1     1     -23.166  13.499  39.682  0.00  0.00             0
ATOM      9    O   1     1     -23.351  10.642  41.475  0.00  0.00             0
ATOM     10    O   1     1     -20.654  15.155  41.369  0.00  0.00             0
ATOM     11    O   1     1     -22.846  13.295  41.328  0.00  0.00             0
ATOM     12    O   1     1     -20.377   9.049  41.367  0.00  0.00             0
ATOM     13    O   1     1     -23.026  11.966  39.298  0.00  0.00             0
ATOM     14    O   1     1     -20.287   7.644  39.218  0.00  0.00             0
ATOM     15    O   1     1     -21.847   9.628  39.503  0.00  0.00             0
ATOM     16    O   1     1     -19.404  14.080  39.398  0.00  0.00             0
ATOM     17    O   1     1     -21.904  14.252  39.148  0.00  0.00             0
ATOM     18    O   1     1     -19.316   9.943  39.149  0.00  0.00             0
ATOM     19    O   1     1     -23.246  16.083  41.399  0.00  0.00             0
ATOM     20    O   1     1     -20.707  11.829  41.141  0.00  0.00             0
ATOM     21    O   1     1     -18.812   9.147  43.593  0.00  0.00             0
ATOM     22    O   1     1     -21.560  13.458  43.611  0.00  0.00             0
ATOM     23    O   1     1     -23.971  11.884  43.681  0.00  0.00             0
ATOM     24    O   1     1     -21.162  16.248  43.694  0.00  0.00             0
ATOM     25    O   1     1     -23.969  14.942  43.514  0.00  0.00             0
ATOM     26    O   1     1     -21.280  10.638  43.490  0.00  0.00             0
ATOM     27    H   1     1     -22.498   7.930  41.571  0.00  0.00             0
ATOM     28    H   1     1     -20.618  12.462  40.323  0.00  0.00             0
ATOM     29    H   1     1     -23.445   8.453  43.864  0.00  0.00             0
ATOM     30    H   1     1     -21.002  12.769  43.915  0.00  0.00             0
ATOM     31    H   1     1     -24.380  12.543  44.243  0.00  0.00             0
ATOM     32    H   1     1     -21.319   7.368  44.485  0.00  0.00             0
ATOM     33    H   1     1     -21.483   9.827  43.915  0.00  0.00             0
ATOM     34    H   1     1     -24.423  14.254  43.867  0.00  0.00             0
ATOM     35   Al   1     1     -22.706  14.575  49.911  0.00  0.00             0
ATOM     36   Al   1     1     -20.108  19.078  49.644  0.00  0.00             0
ATOM     37   Al   1     1     -20.099  12.915  49.857  0.00  0.00             0
ATOM     38   Al   1     1     -22.668  17.509  49.871  0.00  0.00             0
ATOM     39   Si   1     1     -18.171  13.215  47.085  0.00  0.00             0
ATOM     40   Si   1     1     -20.879  17.608  46.999  0.00  0.00             0
ATOM     41   Si   1     1     -20.765  11.730  47.044  0.00  0.00             0
ATOM     42   Si   1     1     -23.419  16.080  47.106  0.00  0.00             0
ATOM     43    O   1     1     -23.546  13.221  48.658  0.00  0.00             0
ATOM     44    O   1     1     -20.971  17.791  48.668  0.00  0.00             0
ATOM     45    O   1     1     -23.426  16.115  48.657  0.00  0.00             0
ATOM     46    O   1     1     -20.559  11.605  48.661  0.00  0.00             0
ATOM     47    O   1     1     -23.429  14.638  46.677  0.00  0.00             0
ATOM     48    O   1     1     -20.562  10.240  46.658  0.00  0.00             0
ATOM     49    O   1     1     -22.174  12.217  46.839  0.00  0.00             0
ATOM     50    O   1     1     -19.631  16.753  46.609  0.00  0.00             0
ATOM     51    O   1     1     -22.254  16.946  46.606  0.00  0.00             0
ATOM     52    O   1     1     -19.613  12.662  46.578  0.00  0.00             0
ATOM     53    O   1     1     -23.516  18.833  48.696  0.00  0.00             0
ATOM     54    O   1     1     -20.970  14.348  48.887  0.00  0.00             0
ATOM     55    O   1     1     -19.143  11.547  50.825  0.00  0.00             0
ATOM     56    O   1     1     -21.812  16.106  50.852  0.00  0.00             0
ATOM     57    O   1     1     -24.184  14.278  51.076  0.00  0.00             0
ATOM     58    O   1     1     -21.843  18.990  50.697  0.00  0.00             0
ATOM     59    O   1     1     -24.364  17.575  50.904  0.00  0.00             0
ATOM     60    O   1     1     -21.519  12.924  50.992  0.00  0.00             0
ATOM     61    H   1     1     -23.331  10.390  47.800  0.00  0.00             0
ATOM     62    H   1     1     -20.326  15.091  48.688  0.00  0.00             0
ATOM     63    H   1     1     -24.474  11.241  52.030  0.00  0.00             0
ATOM     64    H   1     1     -20.986  16.600  51.152  0.00  0.00             0
ATOM     65    H   1     1     -24.681  14.680  51.815  0.00  0.00             0
ATOM     66    H   1     1     -21.910  10.934  51.181  0.00  0.00             0
ATOM     67    H   1     1     -22.400  12.497  51.225  0.00  0.00             0
ATOM     68    H   1     1     -25.055  16.969  51.188  0.00  0.00             0
ATOM     69   Al   1     1     -22.218  20.870  42.360  0.00  0.00             0
ATOM     70   Al   1     1     -19.724  25.511  42.455  0.00  0.00             0
ATOM     71   Al   1     1     -19.621  19.531  42.435  0.00  0.00             0
ATOM     72   Al   1     1     -22.200  23.790  42.583  0.00  0.00             0
ATOM     73   Si   1     1     -17.882  19.495  39.552  0.00  0.00             0
ATOM     74   Si   1     1     -20.327  24.047  39.766  0.00  0.00             0
ATOM     75   Si   1     1     -20.459  17.951  39.662  0.00  0.00             0
ATOM     76   Si   1     1     -22.943  22.450  39.745  0.00  0.00             0
ATOM     77    O   1     1     -23.170  19.568  41.313  0.00  0.00             0
ATOM     78    O   1     1     -20.554  24.164  41.267  0.00  0.00             0
ATOM     79    O   1     1     -22.694  22.354  41.405  0.00  0.00             0
ATOM     80    O   1     1     -20.384  17.931  41.340  0.00  0.00             0
ATOM     81    O   1     1     -22.894  20.998  39.216  0.00  0.00             0
ATOM     82    O   1     1     -20.598  16.446  39.212  0.00  0.00             0
ATOM     83    O   1     1     -21.777  18.645  39.255  0.00  0.00             0
ATOM     84    O   1     1     -19.166  23.101  39.503  0.00  0.00             0
ATOM     85    O   1     1     -21.685  23.374  39.235  0.00  0.00             0
ATOM     86    O   1     1     -19.230  18.786  39.092  0.00  0.00             0
ATOM     87    O   1     1     -23.192  25.281  41.654  0.00  0.00             0
ATOM     88    O   1     1     -20.617  20.821  41.215  0.00  0.00             0
ATOM     89    O   1     1     -19.087  18.102  43.454  0.00  0.00             0
ATOM     90    O   1     1     -21.392  22.450  43.637  0.00  0.00             0
ATOM     91    O   1     1     -23.812  20.704  43.556  0.00  0.00             0
ATOM     92    O   1     1     -21.281  25.222  43.534  0.00  0.00             0
ATOM     93    O   1     1     -23.920  23.895  43.644  0.00  0.00             0
ATOM     94    O   1     1     -21.268  19.739  43.555  0.00  0.00             0
ATOM     95    H   1     1     -22.787  16.761  40.864  0.00  0.00             0
ATOM     96    H   1     1     -20.358  21.656  40.738  0.00  0.00             0
ATOM     97    H   1     1     -23.355  17.965  44.039  0.00  0.00             0
ATOM     98    H   1     1     -21.034  21.814  44.344  0.00  0.00             0
ATOM     99    H   1     1     -24.266  20.998  44.352  0.00  0.00             0
ATOM    100    H   1     1     -21.549  16.074  44.472  0.00  0.00             0
ATOM    101    H   1     1     -21.334  18.770  43.871  0.00  0.00             0
ATOM    102    H   1     1     -24.375  23.241  44.190  0.00  0.00             0
ATOM    103   Al   1     1     -22.536  23.599  49.776  0.00  0.00             0
ATOM    104   Al   1     1     -19.966  27.946  49.779  0.00  0.00             0
ATOM    105   Al   1     1     -20.075  21.934  49.720  0.00  0.00             0
ATOM    106   Al   1     1     -22.545  26.634  49.920  0.00  0.00             0
ATOM    107   Si   1     1     -18.087  21.980  46.850  0.00  0.00             0
ATOM    108   Si   1     1     -20.841  26.662  47.151  0.00  0.00             0
ATOM    109   Si   1     1     -20.668  20.578  46.929  0.00  0.00             0
ATOM    110   Si   1     1     -23.424  25.103  47.040  0.00  0.00             0
ATOM    111    O   1     1     -23.464  22.127  48.548  0.00  0.00             0
ATOM    112    O   1     1     -21.050  26.742  48.724  0.00  0.00             0
ATOM    113    O   1     1     -23.232  25.040  48.665  0.00  0.00             0
ATOM    114    O   1     1     -20.647  20.534  48.668  0.00  0.00             0
ATOM    115    O   1     1     -23.219  23.716  46.509  0.00  0.00             0
ATOM    116    O   1     1     -20.863  19.077  46.575  0.00  0.00             0
ATOM    117    O   1     1     -21.891  21.456  46.636  0.00  0.00             0
ATOM    118    O   1     1     -19.623  25.668  46.803  0.00  0.00             0
ATOM    119    O   1     1     -22.181  26.084  46.604  0.00  0.00             0
ATOM    120    O   1     1     -19.293  21.186  46.434  0.00  0.00             0
ATOM    121    O   1     1     -23.483  27.950  48.777  0.00  0.00             0
ATOM    122    O   1     1     -20.861  23.495  48.626  0.00  0.00             0
ATOM    123    O   1     1     -19.471  20.426  50.929  0.00  0.00             0
ATOM    124    O   1     1     -21.958  25.177  50.905  0.00  0.00             0
ATOM    125    O   1     1     -24.221  23.249  50.676  0.00  0.00             0
ATOM    126    O   1     1     -21.681  28.002  50.833  0.00  0.00             0
ATOM    127    O   1     1     -24.175  26.666  50.945  0.00  0.00             0
ATOM    128    O   1     1     -21.613  22.270  50.785  0.00  0.00             0
ATOM    129    H   1     1     -23.094  19.544  48.283  0.00  0.00             0
ATOM    130    H   1     1     -20.225  24.305  48.631  0.00  0.00             0
ATOM    131    H   1     1     -23.819  20.045  51.417  0.00  0.00             0
ATOM    132    H   1     1     -21.287  25.470  51.512  0.00  0.00             0
ATOM    133    H   1     1     -24.666  23.372  51.500  0.00  0.00             0
ATOM    134    H   1     1     -22.039  19.892  50.541  0.00  0.00             0
ATOM    135    H   1     1     -21.450  22.081  51.543  0.00  0.00             0
ATOM    136    H   1     1     -24.040  26.226  51.842  0.00  0.00             0
ATOM    137   Al   1     1     -17.093  11.921  42.360  0.00  0.00             0
ATOM    138   Al   1     1     -14.495  16.469  42.446  0.00  0.00             0
ATOM    139   Al   1     1     -14.768  10.312  42.586  0.00  0.00             0
ATOM    140   Al   1     1     -17.104  14.959  42.513  0.00  0.00             0
ATOM    141   Si   1     1     -12.703  10.552  39.789  0.00  0.00             0
ATOM    142   Si   1     1     -15.473  15.106  39.752  0.00  0.00             0
ATOM    143   Si   1     1     -15.317   8.993  39.827  0.00  0.00             0
ATOM    144   Si   1     1     -17.928  13.615  39.641  0.00  0.00             0
ATOM    145    O   1     1     -18.200  10.719  41.238  0.00  0.00             0
ATOM    146    O   1     1     -15.587  15.196  41.369  0.00  0.00             0
ATOM    147    O   1     1     -17.697  13.565  41.235  0.00  0.00             0
ATOM    148    O   1     1     -15.345   8.845  41.374  0.00  0.00             0
ATOM    149    O   1     1     -17.850  12.069  39.169  0.00  0.00             0
ATOM    150    O   1     1     -15.223   7.522  39.249  0.00  0.00             0
ATOM    151    O   1     1     -16.625   9.753  39.498  0.00  0.00             0
ATOM    152    O   1     1     -14.204  14.157  39.420  0.00  0.00             0
ATOM    153    O   1     1     -16.775  14.520  39.202  0.00  0.00             0
ATOM    154    O   1     1     -14.097   9.782  39.345  0.00  0.00             0
ATOM    155    O   1     1     -18.170  16.409  41.482  0.00  0.00             0
ATOM    156    O   1     1     -15.537  11.736  41.404  0.00  0.00             0
ATOM    157    O   1     1     -24.260   9.021  43.505  0.00  0.00             0
ATOM    158    O   1     1     -16.363  13.505  43.580  0.00  0.00             0
ATOM    159    O   1     1     -18.829  11.929  43.384  0.00  0.00             0
ATOM    160    O   1     1     -16.169  16.433  43.622  0.00  0.00             0
ATOM    161    O   1     1     -18.701  14.941  43.591  0.00  0.00             0
ATOM    162    O   1     1     -16.368  10.465  43.606  0.00  0.00             0
ATOM    163    H   1     1     -17.182   8.000  41.313  0.00  0.00             0
ATOM    164    H   1     1     -15.001  12.314  41.086  0.00  0.00             0
ATOM    165    H   1     1     -17.985   9.554  43.922  0.00  0.00             0
ATOM    166    H   1     1     -16.172  13.685  44.510  0.00  0.00             0
ATOM    167    H   1     1     -18.525  12.311  44.239  0.00  0.00             0
ATOM    168    H   1     1     -16.429   7.450  44.650  0.00  0.00             0
ATOM    169    H   1     1     -16.258  10.023  44.372  0.00  0.00             0
ATOM    170    H   1     1     -19.139  14.153  43.458  0.00  0.00             0
ATOM    171   Al   1     1     -17.448  14.576  49.892  0.00  0.00             0
ATOM    172   Al   1     1     -14.783  19.112  49.617  0.00  0.00             0
ATOM    173   Al   1     1     -14.810  13.027  49.937  0.00  0.00             0
ATOM    174   Al   1     1     -17.549  17.622  49.825  0.00  0.00             0
ATOM    175   Si   1     1     -13.126  13.165  47.138  0.00  0.00             0
ATOM    176   Si   1     1     -15.735  17.754  46.876  0.00  0.00             0
ATOM    177   Si   1     1     -15.603  11.580  47.122  0.00  0.00             0
ATOM    178   Si   1     1     -18.219  16.201  46.919  0.00  0.00             0
ATOM    179    O   1     1     -18.412  13.354  48.729  0.00  0.00             0
ATOM    180    O   1     1     -15.950  17.957  48.509  0.00  0.00             0
ATOM    181    O   1     1     -18.112  16.187  48.574  0.00  0.00             0
ATOM    182    O   1     1     -15.446  11.589  48.737  0.00  0.00             0
ATOM    183    O   1     1     -18.022  14.657  46.611  0.00  0.00             0
ATOM    184    O   1     1     -15.627  10.209  46.518  0.00  0.00             0
ATOM    185    O   1     1     -17.011  12.264  46.812  0.00  0.00             0
ATOM    186    O   1     1     -14.458  16.848  46.669  0.00  0.00             0
ATOM    187    O   1     1     -17.022  16.962  46.371  0.00  0.00             0
ATOM    188    O   1     1     -14.446  12.470  46.607  0.00  0.00             0
ATOM    189    O   1     1     -18.376  18.951  48.890  0.00  0.00             0
ATOM    190    O   1     1     -15.842  14.481  48.884  0.00  0.00             0
ATOM    191    O   1     1     -24.569  11.565  51.124  0.00  0.00             0
ATOM    192    O   1     1     -16.910  16.010  50.923  0.00  0.00             0
ATOM    193    O   1     1     -19.183  14.528  50.945  0.00  0.00             0
ATOM    194    O   1     1     -16.649  18.790  51.073  0.00  0.00             0
ATOM    195    O   1     1     -19.340  17.705  50.984  0.00  0.00             0
ATOM    196    O   1     1     -16.446  13.328  51.068  0.00  0.00             0
ATOM    197    H   1     1     -18.151  10.599  48.170  0.00  0.00             0
ATOM    198    H   1     1     -15.317  15.225  48.737  0.00  0.00             0
ATOM    199    H   1     1     -19.033  11.442  51.721  0.00  0.00             0
ATOM    200    H   1     1     -17.169  15.987  51.829  0.00  0.00             0
ATOM    201    H   1     1     -19.688  15.299  51.369  0.00  0.00             0
ATOM    202    H   1     1     -17.376  10.501  50.907  0.00  0.00             0
ATOM    203    H   1     1     -16.991  12.591  51.298  0.00  0.00             0
ATOM    204    H   1     1     -19.543  18.002  51.899  0.00  0.00             0
ATOM    205   Al   1     1     -17.027  20.905  42.477  0.00  0.00             0
ATOM    206   Al   1     1     -14.571  25.282  42.616  0.00  0.00             0
ATOM    207   Al   1     1     -14.425  19.448  42.296  0.00  0.00             0
ATOM    208   Al   1     1     -16.969  23.799  42.630  0.00  0.00             0
ATOM    209   Si   1     1     -12.674  19.458  39.594  0.00  0.00             0
ATOM    210   Si   1     1     -15.199  23.947  39.779  0.00  0.00             0
ATOM    211   Si   1     1     -15.294  17.984  39.610  0.00  0.00             0
ATOM    212   Si   1     1     -17.764  22.421  39.707  0.00  0.00             0
ATOM    213    O   1     1     -18.055  19.520  41.205  0.00  0.00             0
ATOM    214    O   1     1     -15.353  24.007  41.438  0.00  0.00             0
ATOM    215    O   1     1     -17.587  22.381  41.322  0.00  0.00             0
ATOM    216    O   1     1     -15.238  17.973  41.264  0.00  0.00             0
ATOM    217    O   1     1     -17.750  21.031  39.226  0.00  0.00             0
ATOM    218    O   1     1     -15.251  16.513  39.267  0.00  0.00             0
ATOM    219    O   1     1     -16.601  18.756  39.166  0.00  0.00             0
ATOM    220    O   1     1     -13.925  23.146  39.487  0.00  0.00             0
ATOM    221    O   1     1     -16.531  23.274  39.268  0.00  0.00             0
ATOM    222    O   1     1     -14.075  18.745  39.157  0.00  0.00             0
ATOM    223    O   1     1     -17.956  25.326  41.343  0.00  0.00             0
ATOM    224    O   1     1     -15.538  20.783  41.430  0.00  0.00             0
ATOM    225    O   1     1     -24.159  17.759  43.628  0.00  0.00             0
ATOM    226    O   1     1     -16.384  22.399  43.729  0.00  0.00             0
ATOM    227    O   1     1     -18.638  20.682  43.522  0.00  0.00             0
ATOM    228    O   1     1     -16.166  25.011  43.727  0.00  0.00             0
ATOM    229    O   1     1     -18.765  23.811  43.428  0.00  0.00             0
ATOM    230    O   1     1     -16.164  19.499  43.515  0.00  0.00             0
ATOM    231    H   1     1     -17.617  17.178  41.359  0.00  0.00             0
ATOM    232    H   1     1     -15.259  21.732  41.109  0.00  0.00             0
ATOM    233    H   1     1     -18.147  18.074  43.642  0.00  0.00             0
ATOM    234    H   1     1     -16.566  22.506  44.599  0.00  0.00             0
ATOM    235    H   1     1     -18.998  21.278  44.325  0.00  0.00             0
ATOM    236    H   1     1     -16.410  16.210  44.566  0.00  0.00             0
ATOM    237    H   1     1     -16.025  18.563  43.803  0.00  0.00             0
ATOM    238    H   1     1     -19.481  23.347  43.323  0.00  0.00             0
ATOM    239   Al   1     1     -17.390  23.260  49.726  0.00  0.00             0
ATOM    240   Al   1     1     -14.887  27.963  49.881  0.00  0.00             0
ATOM    241   Al   1     1     -14.721  21.895  49.735  0.00  0.00             0
ATOM    242   Al   1     1     -17.415  26.348  49.743  0.00  0.00             0
ATOM    243   Si   1     1     -12.932  22.137  46.944  0.00  0.00             0
ATOM    244   Si   1     1     -15.716  26.571  47.064  0.00  0.00             0
ATOM    245   Si   1     1     -15.432  20.666  46.775  0.00  0.00             0
ATOM    246   Si   1     1     -18.223  25.015  46.967  0.00  0.00             0
ATOM    247    O   1     1     -18.231  21.971  48.598  0.00  0.00             0
ATOM    248    O   1     1     -15.778  26.601  48.587  0.00  0.00             0
ATOM    249    O   1     1     -17.988  25.069  48.680  0.00  0.00             0
ATOM    250    O   1     1     -15.338  20.543  48.508  0.00  0.00             0
ATOM    251    O   1     1     -18.222  23.520  46.562  0.00  0.00             0
ATOM    252    O   1     1     -15.493  19.175  46.471  0.00  0.00             0
ATOM    253    O   1     1     -16.748  21.387  46.432  0.00  0.00             0
ATOM    254    O   1     1     -14.475  25.558  46.604  0.00  0.00             0
ATOM    255    O   1     1     -17.066  25.900  46.460  0.00  0.00             0
ATOM    256    O   1     1     -14.235  21.377  46.350  0.00  0.00             0
ATOM    257    O   1     1     -18.358  27.732  48.684  0.00  0.00             0
ATOM    258    O   1     1     -15.844  23.372  48.510  0.00  0.00             0
ATOM    259    O   1     1     -24.482  20.428  50.765  0.00  0.00             0
ATOM    260    O   1     1     -16.627  24.956  50.836  0.00  0.00             0
ATOM    261    O   1     1     -19.058  23.343  50.637  0.00  0.00             0
ATOM    262    O   1     1     -16.612  27.836  50.785  0.00  0.00             0
ATOM    263    O   1     1     -19.153  26.628  50.915  0.00  0.00             0
ATOM    264    O   1     1     -16.419  22.150  50.985  0.00  0.00             0
ATOM    265    H   1     1     -17.781  19.761  48.755  0.00  0.00             0
ATOM    266    H   1     1     -14.974  23.759  48.147  0.00  0.00             0
ATOM    267    H   1     1     -18.590  20.532  51.443  0.00  0.00             0
ATOM    268    H   1     1     -15.887  25.503  50.963  0.00  0.00             0
ATOM    269    H   1     1     -19.623  24.151  50.884  0.00  0.00             0
ATOM    270    H   1     1     -16.246  19.491  51.587  0.00  0.00             0
ATOM    271    H   1     1     -16.597  21.946  51.825  0.00  0.00             0
ATOM    272    H   1     1     -18.890  26.942  51.791  0.00  0.00             0
ATOM    273    O   1     1      -3.398   4.791  32.675  0.00  0.00             0
ATOM    274    H   1     1      -3.064   4.377  31.875  0.00  0.00             0
ATOM    275    H   1     1       7.127   4.102  33.243  0.00  0.00             0
ATOM    276    O   1     1      12.283 -25.287  15.022  0.00  0.00             0
ATOM    277    H   1     1      12.250 -25.693  15.893  0.00  0.00             0
ATOM    278    H   1     1      21.727 -24.762  14.813  0.00  0.00             0
ATOM    279    O   1     1      33.753   1.897  24.287  0.00  0.00             0
ATOM    280    H   1     1      24.274   2.408  23.925  0.00  0.00             0
ATOM    281    H   1     1      33.720   0.892  23.956  0.00  0.00             0
ATOM    282    O   1     1      24.993   8.547  18.784  0.00  0.00             0
ATOM    283    H   1     1      25.345   9.240  19.375  0.00  0.00             0
ATOM    284    H   1     1      36.229   8.433  18.288  0.00  0.00             0
ATOM    285    O   1     1     -16.225  -3.397  31.438  0.00  0.00             0
ATOM    286    H   1     1     -15.872  -3.587  32.410  0.00  0.00             0
ATOM    287    H   1     1      -6.641  -4.028  31.567  0.00  0.00             0
ATOM    288    O   1     1     -10.567 -24.360  23.733  0.00  0.00             0
ATOM    289    H   1     1      -9.916 -23.997  24.518  0.00  0.00             0
ATOM    290    H   1     1      -0.169 -23.716  23.057  0.00  0.00             0
ATOM    291    O   1     1      -4.431   8.640  23.538  0.00  0.00             0
ATOM    292    H   1     1      -5.335   8.876  23.444  0.00  0.00             0
ATOM    293    H   1     1      -4.531   7.642  23.497  0.00  0.00             0
ATOM    294    O   1     1      -4.787   3.264  37.244  0.00  0.00             0
ATOM    295    H   1     1      -5.516   2.727  36.975  0.00  0.00             0
ATOM    296    H   1     1      -4.057   2.750  36.841  0.00  0.00             0
ATOM    297    O   1     1       3.889   5.172  18.317  0.00  0.00             0
ATOM    298    H   1     1       4.735   5.628  18.043  0.00  0.00             0
ATOM    299    H   1     1       3.730   5.988  18.805  0.00  0.00             0
ATOM    300    O   1     1      25.588  16.500  20.958  0.00  0.00             0
ATOM    301    H   1     1      26.420  16.963  21.259  0.00  0.00             0
ATOM    302    H   1     1      25.025  16.728  21.834  0.00  0.00             0
ATOM    303    O   1     1       6.218  -3.510  20.123  0.00  0.00             0
ATOM    304    H   1     1       5.532  -3.985  19.982  0.00  0.00             0
ATOM    305    H   1     1       5.763  -2.893  20.582  0.00  0.00             0
ATOM    306    O   1     1     -14.014  25.057  31.284  0.00  0.00             0
ATOM    307    H   1     1     -14.457  25.129  30.236  0.00  0.00             0
ATOM    308    H   1     1     -14.100  24.194  31.740  0.00  0.00             0
ATOM    309    O   1     1       1.737 -14.470  20.679  0.00  0.00             0
ATOM    310    H   1     1       2.800 -14.712  20.494  0.00  0.00             0
ATOM    311    H   1     1       1.730 -13.514  21.078  0.00  0.00             0
ATOM    312    O   1     1      40.475  14.743  18.412  0.00  0.00             0
ATOM    313    H   1     1      40.094  13.835  18.600  0.00  0.00             0
ATOM    314    H   1     1      39.737  15.092  17.694  0.00  0.00             0
ATOM    315    O   1     1      21.665   5.290  36.048  0.00  0.00             0
ATOM    316    H   1     1      22.426   5.593  36.262  0.00  0.00             0
ATOM    317    H   1     1      21.358   6.141  35.417  0.00  0.00             0
ATOM    318    O   1     1      28.302  22.176  18.491  0.00  0.00             0
ATOM    319    H   1     1      28.318  21.350  19.044  0.00  0.00             0
ATOM    320    H   1     1      29.132  22.631  18.391  0.00  0.00             0
ATOM    321    O   1     1      29.541  16.622  35.706  0.00  0.00             0
ATOM    322    H   1     1      29.123  16.709  34.777  0.00  0.00             0
ATOM    323    H   1     1      30.038  15.890  35.544  0.00  0.00             0
ATOM    324    O   1     1      29.939  -6.591  14.836  0.00  0.00             0
ATOM    325    H   1     1      29.463  -7.010  14.263  0.00  0.00             0
ATOM    326    H   1     1      30.049  -5.639  14.742  0.00  0.00             0
ATOM    327    O   1     1       2.826  29.447  28.711  0.00  0.00             0
ATOM    328    H   1     1       2.209  29.950  28.276  0.00  0.00             0
ATOM    329    H   1     1      12.916  12.013  29.552  0.00  0.00             0
ATOM    330    O   1     1      -9.800  32.759  35.094  0.00  0.00             0
ATOM    331    H   1     1      -9.741  32.715  34.098  0.00  0.00             0
ATOM    332    H   1     1      -0.091  31.805  35.179  0.00  0.00             0
ATOM    333    O   1     1      12.520  21.770  29.017  0.00  0.00             0
ATOM    334    H   1     1       2.401  22.415  28.357  0.00  0.00             0
ATOM    335    H   1     1      11.994  21.200  28.733  0.00  0.00             0
ATOM    336    O   1     1      -2.113  12.635  19.334  0.00  0.00             0
ATOM    337    H   1     1      -2.897  13.065  19.783  0.00  0.00             0
ATOM    338    H   1     1       8.065  12.154  18.443  0.00  0.00             0
ATOM    339    O   1     1      14.472  35.502  31.555  0.00  0.00             0
ATOM    340    H   1     1       4.550  34.562  31.500  0.00  0.00             0
ATOM    341    H   1     1      13.804  35.846  30.874  0.00  0.00             0
ATOM    342    O   1     1      13.873  21.621  33.914  0.00  0.00             0
ATOM    343    H   1     1      14.325  20.946  33.349  0.00  0.00             0
ATOM    344    H   1     1      24.948  22.058  34.198  0.00  0.00             0
ATOM    345    O   1     1      39.368  -2.980  21.904  0.00  0.00             0
ATOM    346    H   1     1      38.900  -3.226  21.172  0.00  0.00             0
ATOM    347    H   1     1      39.185 -19.801  21.559  0.00  0.00             0
ATOM    348    O   1     1      33.037   8.530  16.918  0.00  0.00             0
ATOM    349    H   1     1      33.656   8.876  17.562  0.00  0.00             0
ATOM    350    H   1     1      33.530   8.076  16.173  0.00  0.00             0
ATOM    351    O   1     1       9.724   3.625  16.219  0.00  0.00             0
ATOM    352    H   1     1      10.580   3.457  16.620  0.00  0.00             0
ATOM    353    H   1     1       9.856   4.468  15.525  0.00  0.00             0
ATOM    354    O   1     1      -2.829  10.328  28.679  0.00  0.00             0
ATOM    355    H   1     1      -2.340  10.836  28.009  0.00  0.00             0
ATOM    356    H   1     1      -2.284   9.586  28.867  0.00  0.00             0
ATOM    357    O   1     1       1.540 -17.735  30.029  0.00  0.00             0
ATOM    358    H   1     1       1.154 -17.600  30.821  0.00  0.00             0
ATOM    359    H   1     1       0.670 -18.116  29.305  0.00  0.00             0
ATOM    360    O   1     1     -17.221   7.133  36.797  0.00  0.00             0
ATOM    361    H   1     1     -16.629   6.658  36.278  0.00  0.00             0
ATOM    362    H   1     1     -16.834   7.105  37.632  0.00  0.00             0
ATOM    363    O   1     1      47.905   5.836  21.168  0.00  0.00             0
ATOM    364    H   1     1      47.801   5.383  20.456  0.00  0.00             0
ATOM    365    H   1     1      48.739 -12.270  21.441  0.00  0.00             0
ATOM    366    O   1     1      15.050  17.722  36.307  0.00  0.00             0
ATOM    367    H   1     1      15.514  18.139  35.543  0.00  0.00             0
ATOM    368    H   1     1      14.377  18.389  36.656  0.00  0.00             0
ATOM    369    O   1     1       5.841   9.753  35.848  0.00  0.00             0
ATOM    370    H   1     1       6.237  10.741  35.870  0.00  0.00             0
ATOM    371    H   1     1       5.885   9.572  34.894  0.00  0.00             0
ATOM    372    O   1     1      18.688 -11.029  24.144  0.00  0.00             0
ATOM    373    H   1     1      18.460 -10.137  24.532  0.00  0.00             0
ATOM    374    H   1     1      18.142 -11.686  24.591  0.00  0.00             0
ATOM    375    O   1     1       2.935  13.377  35.884  0.00  0.00             0
ATOM    376    H   1     1       2.724  12.868  36.717  0.00  0.00             0
ATOM    377    H   1     1       2.172  13.773  35.703  0.00  0.00             0
ATOM    378    O   1     1       7.187 -10.133  36.827  0.00  0.00             0
ATOM    379    H   1     1       6.722 -10.415  37.557  0.00  0.00             0
ATOM    380    H   1     1       6.607  -9.326  36.614  0.00  0.00             0
ATOM    381    O   1     1     -10.388 -15.059  30.858  0.00  0.00             0
ATOM    382    H   1     1      -9.929 -14.909  31.590  0.00  0.00             0
ATOM    383    H   1     1       0.585 -15.279  30.279  0.00  0.00             0
ATOM    384    O   1     1       1.509   9.112  28.286  0.00  0.00             0
ATOM    385    H   1     1       0.804   9.474  27.784  0.00  0.00             0
ATOM    386    H   1     1      12.284   9.869  28.789  0.00  0.00             0
ATOM    387    O   1     1      17.067  15.137  36.138  0.00  0.00             0
ATOM    388    H   1     1       5.989  15.765  36.504  0.00  0.00             0
ATOM    389    H   1     1      17.798  15.674  35.847  0.00  0.00             0
ATOM    390    O   1     1      20.690   5.909  14.902  0.00  0.00             0
ATOM    391    H   1     1      21.606   5.543  14.988  0.00  0.00             0
ATOM    392    H   1     1      30.811   6.526  15.644  0.00  0.00             0
ATOM    393    O   1     1       0.113  10.544  32.047  0.00  0.00             0
ATOM    394    H   1     1       0.288  10.563  33.081  0.00  0.00             0
ATOM    395    H   1     1       9.989   9.731  31.948  0.00  0.00             0
ATOM    396    O   1     1      -3.187  -5.768  36.574  0.00  0.00             0
ATOM    397    H   1     1      -3.151  -5.967  37.460  0.00  0.00             0
ATOM    398    H   1     1       6.909  -4.883  36.531  0.00  0.00             0
ATOM    399    O   1     1      17.982 -24.796  17.081  0.00  0.00             0
ATOM    400    H   1     1      17.186 -24.918  16.514  0.00  0.00             0
ATOM    401    H   1     1      18.847 -24.616  16.467  0.00  0.00             0
ATOM    402    O   1     1      18.747  21.506  34.694  0.00  0.00             0
ATOM    403    H   1     1      18.881  20.751  35.393  0.00  0.00             0
ATOM    404    H   1     1      19.651  21.498  34.628  0.00  0.00             0
ATOM    405    O   1     1       2.146  12.636  31.457  0.00  0.00             0
ATOM    406    H   1     1       1.491  11.944  31.632  0.00  0.00             0
ATOM    407    H   1     1       2.987  11.925  31.475  0.00  0.00             0
ATOM    408    O   1     1      21.732  18.211  34.919  0.00  0.00             0
ATOM    409    H   1     1      22.367  17.621  34.695  0.00  0.00             0
ATOM    410    H   1     1      21.000  17.856  35.427  0.00  0.00             0
ATOM    411    O   1     1       5.422  40.964  35.428  0.00  0.00             0
ATOM    412    H   1     1       6.132  41.548  35.449  0.00  0.00             0
ATOM    413    H   1     1       5.612  40.297  36.102  0.00  0.00             0
ATOM    414    O   1     1      17.413  47.545  31.104  0.00  0.00             0
ATOM    415    H   1     1      17.724  47.237  30.137  0.00  0.00             0
ATOM    416    H   1     1      17.793  46.851  31.457  0.00  0.00             0
ATOM    417    O   1     1      10.749 -16.467  22.265  0.00  0.00             0
ATOM    418    H   1     1      10.472 -16.797  21.396  0.00  0.00             0
ATOM    419    H   1     1      11.468 -15.812  22.152  0.00  0.00             0
ATOM    420    O   1     1      31.251  -0.679  19.941  0.00  0.00             0
ATOM    421    H   1     1      31.947  -0.054  19.658  0.00  0.00             0
ATOM    422    H   1     1      31.129  -1.310  19.225  0.00  0.00             0
ATOM    423    O   1     1      13.875  -3.382  15.819  0.00  0.00             0
ATOM    424    H   1     1      14.036  -4.305  15.399  0.00  0.00             0
ATOM    425    H   1     1      13.288  -3.566  16.571  0.00  0.00             0
ATOM    426    O   1     1      30.803   2.730  25.101  0.00  0.00             0
ATOM    427    H   1     1      29.988   2.239  24.982  0.00  0.00             0
ATOM    428    H   1     1      31.595   2.213  24.719  0.00  0.00             0
ATOM    429    O   1     1       6.905  37.420  28.729  0.00  0.00             0
ATOM    430    H   1     1       7.120  36.680  29.232  0.00  0.00             0
ATOM    431    H   1     1       6.014  37.504  28.756  0.00  0.00             0
ATOM    432    O   1     1      -0.167   5.163  19.057  0.00  0.00             0
ATOM    433    H   1     1      -0.412   4.955  20.032  0.00  0.00             0
ATOM    434    H   1     1       0.358   4.477  18.674  0.00  0.00             0
ATOM    435    O   1     1     -21.955   1.225  17.873  0.00  0.00             0
ATOM    436    H   1     1     -22.055   1.996  17.310  0.00  0.00             0
ATOM    437    H   1     1     -11.057   0.641  17.273  0.00  0.00             0
ATOM    438    O   1     1      51.817  17.614  15.727  0.00  0.00             0
ATOM    439    H   1     1      51.133  17.434  14.989  0.00  0.00             0
ATOM    440    H   1     1      62.539  16.744  15.940  0.00  0.00             0
ATOM    441    O   1     1      31.738  10.126  34.700  0.00  0.00             0
ATOM    442    H   1     1      20.781   9.470  35.138  0.00  0.00             0
ATOM    443    H   1     1      32.482  10.078  35.283  0.00  0.00             0
ATOM    444    O   1     1      17.422 -34.035  19.904  0.00  0.00             0
ATOM    445    H   1     1      18.253 -34.247  19.302  0.00  0.00             0
ATOM    446    H   1     1      28.447 -33.650  20.466  0.00  0.00             0
ATOM    447    O   1     1      17.902  -0.829  30.149  0.00  0.00             0
ATOM    448    H   1     1       7.672  -1.055  31.023  0.00  0.00             0
ATOM    449    H   1     1      17.706  -1.803  29.759  0.00  0.00             0
ATOM    450    O   1     1      21.896   9.413  22.434  0.00  0.00             0
ATOM    451    H   1     1      22.258   8.981  23.188  0.00  0.00             0
ATOM    452    H   1     1      31.629  10.080  22.913  0.00  0.00             0
ATOM    453    O   1     1      19.524   5.208  21.670  0.00  0.00             0
ATOM    454    H   1     1      19.144   4.370  21.998  0.00  0.00             0
ATOM    455    H   1     1      19.521   5.817  22.437  0.00  0.00             0
ATOM    456    O   1     1      -3.085   4.664  25.346  0.00  0.00             0
ATOM    457    H   1     1      -3.308   4.807  26.327  0.00  0.00             0
ATOM    458    H   1     1      -4.018   4.943  25.204  0.00  0.00             0
ATOM    459    O   1     1      28.246 -15.846  26.031  0.00  0.00             0
ATOM    460    H   1     1      27.892 -14.882  25.836  0.00  0.00             0
ATOM    461    H   1     1      28.386 -15.955  26.974  0.00  0.00             0
ATOM    462    O   1     1     -11.182   7.609  35.050  0.00  0.00             0
ATOM    463    H   1     1     -11.683   6.924  34.570  0.00  0.00             0
ATOM    464    H   1     1     -11.816   7.662  35.667  0.00  0.00             0
ATOM    465    O   1     1      -8.661  -5.068  25.205  0.00  0.00             0
ATOM    466    H   1     1      -8.493  -4.291  24.630  0.00  0.00             0
ATOM    467    H   1     1      -8.909  -4.915  26.169  0.00  0.00             0
ATOM    468    O   1     1     -18.339   5.592  26.726  0.00  0.00             0
ATOM    469    H   1     1     -17.910   6.325  26.865  0.00  0.00             0
ATOM    470    H   1     1     -18.757   5.373  25.838  0.00  0.00             0
ATOM    471    O   1     1      17.715 -18.310  21.641  0.00  0.00             0
ATOM    472    H   1     1      17.651 -17.659  20.994  0.00  0.00             0
ATOM    473    H   1     1      17.803 -17.998  22.628  0.00  0.00             0
ATOM    474    O   1     1      26.094  -1.810  24.661  0.00  0.00             0
ATOM    475    H   1     1      25.532  -1.103  25.061  0.00  0.00             0
ATOM    476    H   1     1      25.983  -2.672  24.892  0.00  0.00             0
ATOM    477    O   1     1      23.038 -11.075  20.054  0.00  0.00             0
ATOM    478    H   1     1      23.736 -10.446  19.905  0.00  0.00             0
ATOM    479    H   1     1      22.042 -10.828  20.102  0.00  0.00             0
ATOM    480    O   1     1      -7.611   2.259  36.339  0.00  0.00             0
ATOM    481    H   1     1      -6.928   2.919  35.826  0.00  0.00             0
ATOM    482    H   1     1      -8.137   1.944  35.776  0.00  0.00             0
ATOM    483    O   1     1      15.455  10.511  21.044  0.00  0.00             0
ATOM    484    H   1     1      14.986  10.747  22.006  0.00  0.00             0
ATOM    485    H   1     1      16.423  10.379  21.384  0.00  0.00             0
ATOM    486    O   1     1      -6.610   8.109  27.322  0.00  0.00             0
ATOM    487    H   1     1      -5.910   8.764  27.318  0.00  0.00             0
ATOM    488    H   1     1      -7.322   8.336  27.996  0.00  0.00             0
ATOM    489    O   1     1       1.507  10.668  19.188  0.00  0.00             0
ATOM    490    H   1     1       1.939  10.450  20.049  0.00  0.00             0
ATOM    491    H   1     1      10.998  -7.866  19.201  0.00  0.00             0
ATOM    492    O   1     1      12.312 -45.570  24.638  0.00  0.00             0
ATOM    493    H   1     1      11.622 -45.343  25.122  0.00  0.00             0
ATOM    494    H   1     1      23.364 -45.591  24.927  0.00  0.00             0
ATOM    495    O   1     1     -31.034   0.497  32.418  0.00  0.00             0
ATOM    496    H   1     1     -41.812   1.223  32.120  0.00  0.00             0
ATOM    497    H   1     1     -30.785   0.717  33.465  0.00  0.00             0
ATOM    498    O   1     1       4.736 -11.421  29.214  0.00  0.00             0
ATOM    499    H   1     1       4.293 -11.625  29.867  0.00  0.00             0
ATOM    500    H   1     1      14.561 -10.725  28.695  0.00  0.00             0
ATOM    501    O   1     1       4.412  21.481  26.066  0.00  0.00             0
ATOM    502    H   1     1       3.851  22.182  26.120  0.00  0.00             0
ATOM    503    H   1     1      14.258  21.114  25.328  0.00  0.00             0
ATOM    504    O   1     1     -16.499   1.580  27.977  0.00  0.00             0
ATOM    505    H   1     1     -17.378   1.735  28.104  0.00  0.00             0
ATOM    506    H   1     1      -6.180   2.123  27.147  0.00  0.00             0
ATOM    507    O   1     1      25.761  10.728  27.263  0.00  0.00             0
ATOM    508    H   1     1      25.176  11.240  27.830  0.00  0.00             0
ATOM    509    H   1     1      26.444  -7.207  27.879  0.00  0.00             0
ATOM    510    O   1     1       5.500 -22.811  25.733  0.00  0.00             0
ATOM    511    H   1     1       6.232 -22.915  25.088  0.00  0.00             0
ATOM    512    H   1     1       5.343 -23.475  26.192  0.00  0.00             0
ATOM    513    O   1     1     -21.525  30.414  35.053  0.00  0.00             0
ATOM    514    H   1     1     -22.320  30.194  35.610  0.00  0.00             0
ATOM    515    H   1     1     -21.115  29.612  34.815  0.00  0.00             0
ATOM    516    O   1     1      18.527 -15.250  22.403  0.00  0.00             0
ATOM    517    H   1     1      18.931 -15.989  22.706  0.00  0.00             0
ATOM    518    H   1     1      17.618 -15.269  22.933  0.00  0.00             0
ATOM    519    O   1     1      49.682  31.439  24.295  0.00  0.00             0
ATOM    520    H   1     1      50.197  30.494  24.217  0.00  0.00             0
ATOM    521    H   1     1      49.703  31.831  23.327  0.00  0.00             0
ATOM    522    O   1     1      33.929  17.323  22.695  0.00  0.00             0
ATOM    523    H   1     1      33.585  16.556  23.050  0.00  0.00             0
ATOM    524    H   1     1      33.242  17.531  21.988  0.00  0.00             0
ATOM    525    O   1     1      66.110  30.161  14.267  0.00  0.00             0
ATOM    526    H   1     1      65.594  29.390  14.565  0.00  0.00             0
ATOM    527    H   1     1      66.834  11.796  14.261  0.00  0.00             0
ATOM    528    O   1     1      34.504  17.111  26.143  0.00  0.00             0
ATOM    529    H   1     1      33.652  16.730  26.491  0.00  0.00             0
ATOM    530    H   1     1      34.504  17.939  26.727  0.00  0.00             0
ATOM    531    O   1     1      22.862  -2.308  28.935  0.00  0.00             0
ATOM    532    H   1     1      23.038  -1.573  29.476  0.00  0.00             0
ATOM    533    H   1     1      23.990  -2.525  28.790  0.00  0.00             0
ATOM    534    O   1     1      14.354   7.720  15.082  0.00  0.00             0
ATOM    535    H   1     1      13.886   7.150  14.602  0.00  0.00             0
ATOM    536    H   1     1      15.338   7.192  15.195  0.00  0.00             0
ATOM    537    O   1     1      20.344  -9.220  26.218  0.00  0.00             0
ATOM    538    H   1     1      20.378 -10.111  26.670  0.00  0.00             0
ATOM    539    H   1     1      19.489  -8.903  25.901  0.00  0.00             0
ATOM    540    O   1     1      -2.760 -27.329  18.096  0.00  0.00             0
ATOM    541    H   1     1      -1.724 -27.733  18.086  0.00  0.00             0
ATOM    542    H   1     1      -2.588 -26.309  17.749  0.00  0.00             0
ATOM    543    O   1     1       0.798  13.444  27.665  0.00  0.00             0
ATOM    544    H   1     1       1.030  13.939  28.575  0.00  0.00             0
ATOM    545    H   1     1      10.049  13.632  27.675  0.00  0.00             0
ATOM    546    O   1     1      28.676  -1.045  32.978  0.00  0.00             0
ATOM    547    H   1     1      28.663  -2.007  32.678  0.00  0.00             0
ATOM    548    H   1     1      39.875  -0.727  32.595  0.00  0.00             0
ATOM    549    O   1     1      -7.517  23.260  15.565  0.00  0.00             0
ATOM    550    H   1     1     -17.831  22.949  16.527  0.00  0.00             0
ATOM    551    H   1     1      -6.849  22.693  15.039  0.00  0.00             0
ATOM    552    O   1     1      22.852  19.439  15.621  0.00  0.00             0
ATOM    553    H   1     1      22.034  19.048  15.657  0.00  0.00             0
ATOM    554    H   1     1      33.229  20.042  16.488  0.00  0.00             0
ATOM    555    O   1     1      42.804  15.331  23.785  0.00  0.00             0
ATOM    556    H   1     1      32.197  15.051  22.742  0.00  0.00             0
ATOM    557    H   1     1      41.927  15.639  24.202  0.00  0.00             0
ATOM    558    O   1     1       7.159   5.256  28.153  0.00  0.00             0
ATOM    559    H   1     1       6.305   5.505  28.506  0.00  0.00             0
ATOM    560    H   1     1      17.943   4.641  28.797  0.00  0.00             0
ATOM    561    O   1     1      -9.563  14.819  32.381  0.00  0.00             0
ATOM    562    H   1     1      -8.960  15.449  32.742  0.00  0.00             0
ATOM    563    H   1     1      -8.898  14.149  31.898  0.00  0.00             0
ATOM    564    O   1     1     -11.327 -18.009  28.366  0.00  0.00             0
ATOM    565    H   1     1     -11.507 -18.354  27.508  0.00  0.00             0
ATOM    566    H   1     1     -11.914 -18.510  28.851  0.00  0.00             0
ATOM    567    O   1     1      10.704  38.058  27.793  0.00  0.00             0
ATOM    568    H   1     1      10.413  37.328  28.135  0.00  0.00             0
ATOM    569    H   1     1      10.280  38.104  26.914  0.00  0.00             0
ATOM    570    O   1     1      24.311  -4.933  20.524  0.00  0.00             0
ATOM    571    H   1     1      24.658  -5.853  20.576  0.00  0.00             0
ATOM    572    H   1     1      23.978  -5.030  19.706  0.00  0.00             0
ATOM    573    O   1     1     -26.368  -6.418  32.334  0.00  0.00             0
ATOM    574    H   1     1     -26.312  -6.004  33.167  0.00  0.00             0
ATOM    575    H   1     1     -25.603  -5.971  31.923  0.00  0.00             0
ATOM    576    O   1     1      -0.826  33.948  25.511  0.00  0.00             0
ATOM    577    H   1     1      -1.368  33.150  25.151  0.00  0.00             0
ATOM    578    H   1     1      -1.300  34.772  25.173  0.00  0.00             0
ATOM    579    O   1     1      -3.448 -15.024  16.008  0.00  0.00             0
ATOM    580    H   1     1      -2.581 -14.562  15.650  0.00  0.00             0
ATOM    581    H   1     1      -3.660 -14.351  16.731  0.00  0.00             0
ATOM    582    O   1     1      10.793  -4.654  21.802  0.00  0.00             0
ATOM    583    H   1     1      11.659  -4.402  21.116  0.00  0.00             0
ATOM    584    H   1     1      10.163  -4.013  21.812  0.00  0.00             0
ATOM    585    O   1     1     -17.402 -17.667  19.216  0.00  0.00             0
ATOM    586    H   1     1     -17.140 -17.970  18.336  0.00  0.00             0
ATOM    587    H   1     1     -16.959 -18.275  19.839  0.00  0.00             0
ATOM    588    O   1     1      29.954  13.883  14.854  0.00  0.00             0
ATOM    589    H   1     1      29.366  14.324  15.511  0.00  0.00             0
ATOM    590    H   1     1      30.978  14.052  14.824  0.00  0.00             0
ATOM    591    O   1     1      42.868   3.457  17.884  0.00  0.00             0
ATOM    592    H   1     1      43.599   3.985  18.119  0.00  0.00             0
ATOM    593    H   1     1      42.945   2.894  18.671  0.00  0.00             0
ATOM    594    O   1     1      39.038  -9.667  14.842  0.00  0.00             0
ATOM    595    H   1     1      39.658 -10.173  14.270  0.00  0.00             0
ATOM    596    H   1     1      39.149  -9.893  15.703  0.00  0.00             0
ATOM    597    O   1     1     -15.401   5.765  23.529  0.00  0.00             0
ATOM    598    H   1     1     -16.317   5.528  23.136  0.00  0.00             0
ATOM    599    H   1     1      -4.422   5.741  22.788  0.00  0.00             0
ATOM    600    O   1     1      37.129   0.242  17.069  0.00  0.00             0
ATOM    601    H   1     1      36.218  -0.014  16.931  0.00  0.00             0
ATOM    602    H   1     1      47.390   1.207  17.014  0.00  0.00             0
ATOM    603    O   1     1      -1.316  -9.563  30.663  0.00  0.00             0
ATOM    604    H   1     1     -11.380  -9.941  29.875  0.00  0.00             0
ATOM    605    H   1     1      -2.245 -10.050  30.950  0.00  0.00             0
ATOM    606    O   1     1      23.852  10.433  36.645  0.00  0.00             0
ATOM    607    H   1     1      24.731  10.652  36.705  0.00  0.00             0
ATOM    608    H   1     1      34.219   9.529  36.642  0.00  0.00             0
ATOM    609    O   1     1      48.520  -2.412  16.886  0.00  0.00             0
ATOM    610    H   1     1      37.711  -2.961  17.287  0.00  0.00             0
ATOM    611    H   1     1      48.266  -1.628  16.865  0.00  0.00             0
ATOM    612    O   1     1     -14.464  27.018  33.221  0.00  0.00             0
ATOM    613    H   1     1     -15.049  27.574  32.767  0.00  0.00             0
ATOM    614    H   1     1      -3.932  26.288  32.533  0.00  0.00             0
ATOM    615    O   1     1     -23.063 -25.524  20.889  0.00  0.00             0
ATOM    616    H   1     1     -23.720 -26.068  20.302  0.00  0.00             0
ATOM    617    H   1     1     -22.815 -24.729  20.405  0.00  0.00             0
ATOM    618    O   1     1      18.265   1.565  36.613  0.00  0.00             0
ATOM    619    H   1     1      19.107   1.899  37.070  0.00  0.00             0
ATOM    620    H   1     1      18.382   0.591  36.620  0.00  0.00             0
ATOM    621    O   1     1      -5.354  13.879  34.094  0.00  0.00             0
ATOM    622    H   1     1      -4.613  14.063  34.513  0.00  0.00             0
ATOM    623    H   1     1      -6.005  14.008  34.714  0.00  0.00             0
ATOM    624    O   1     1      28.424   3.674  30.238  0.00  0.00             0
ATOM    625    H   1     1      29.260   3.603  30.458  0.00  0.00             0
ATOM    626    H   1     1      28.042   2.963  29.868  0.00  0.00             0
ATOM    627    O   1     1      13.003  23.497  22.541  0.00  0.00             0
ATOM    628    H   1     1      13.026  23.876  21.721  0.00  0.00             0
ATOM    629    H   1     1      12.278  23.601  22.943  0.00  0.00             0
ATOM    630    O   1     1      17.036  -3.193  29.707  0.00  0.00             0
ATOM    631    H   1     1      16.397  -3.060  29.007  0.00  0.00             0
ATOM    632    H   1     1      16.368  -3.549  30.430  0.00  0.00             0
ATOM    633    O   1     1     -51.531  20.791  37.181  0.00  0.00             0
ATOM    634    H   1     1     -51.330  21.829  36.951  0.00  0.00             0
ATOM    635    H   1     1     -50.768  20.566  37.581  0.00  0.00             0
ATOM    636    O   1     1      11.969  -4.466  17.818  0.00  0.00             0
ATOM    637    H   1     1      11.976  -5.294  18.281  0.00  0.00             0
ATOM    638    H   1     1      11.078  -4.159  18.102  0.00  0.00             0
ATOM    639    O   1     1      -0.112 -27.343  20.168  0.00  0.00             0
ATOM    640    H   1     1      -1.133 -27.592  20.439  0.00  0.00             0
ATOM    641    H   1     1       0.173 -26.848  21.036  0.00  0.00             0
ATOM    642    O   1     1      -4.731   2.893  23.345  0.00  0.00             0
ATOM    643    H   1     1      -5.258   2.511  22.551  0.00  0.00             0
ATOM    644    H   1     1      -4.785   3.779  23.420  0.00  0.00             0
ATOM    645    O   1     1      -1.972  -4.837  28.145  0.00  0.00             0
ATOM    646    H   1     1      -2.537  -4.805  27.337  0.00  0.00             0
ATOM    647    H   1     1      -2.293  -4.423  28.756  0.00  0.00             0
ATOM    648    O   1     1      31.502 -11.864  32.256  0.00  0.00             0
ATOM    649    H   1     1      32.459 -11.769  31.704  0.00  0.00             0
ATOM    650    H   1     1      30.930 -11.158  31.838  0.00  0.00             0
ATOM    651    O   1     1       7.536  17.829  24.226  0.00  0.00             0
ATOM    652    H   1     1       6.988  18.485  24.770  0.00  0.00             0
ATOM    653    H   1     1      17.250  -0.891  24.587  0.00  0.00             0
ATOM    654    O   1     1      14.614 -14.710  14.698  0.00  0.00             0
ATOM    655    H   1     1      14.000 -15.430  14.949  0.00  0.00             0
ATOM    656    H   1     1      25.831 -15.028  14.995  0.00  0.00             0
ATOM    657    O   1     1      30.333 -11.355  27.847  0.00  0.00             0
ATOM    658    H   1     1      19.539 -12.198  27.959  0.00  0.00             0
ATOM    659    H   1     1      31.281 -11.642  27.776  0.00  0.00             0
ATOM    660    O   1     1       2.952  34.376  33.736  0.00  0.00             0
ATOM    661    H   1     1       3.516  34.854  33.092  0.00  0.00             0
ATOM    662    H   1     1      13.710  34.034  34.515  0.00  0.00             0
ATOM    663    O   1     1      20.376  25.053  17.318  0.00  0.00             0
ATOM    664    H   1     1      11.035  25.474  17.209  0.00  0.00             0
ATOM    665    H   1     1      20.560  24.312  17.928  0.00  0.00             0
ATOM    666    O   1     1      16.406   1.203  33.932  0.00  0.00             0
ATOM    667    H   1     1      16.818   0.731  33.240  0.00  0.00             0
ATOM    668    H   1     1      27.290   1.845  34.274  0.00  0.00             0
ATOM    669    O   1     1       7.760  49.984  32.953  0.00  0.00             0
ATOM    670    H   1     1       8.262  49.491  33.370  0.00  0.00             0
ATOM    671    H   1     1       7.515  31.430  32.239  0.00  0.00             0
ATOM    672    O   1     1      13.425  41.191  31.077  0.00  0.00             0
ATOM    673    H   1     1      13.176  40.581  30.521  0.00  0.00             0
ATOM    674    H   1     1      13.680  40.707  31.872  0.00  0.00             0
ATOM    675    O   1     1       4.557   2.203  20.546  0.00  0.00             0
ATOM    676    H   1     1       5.254   2.015  20.089  0.00  0.00             0
ATOM    677    H   1     1       4.066   1.487  20.144  0.00  0.00             0
ATOM    678    O   1     1       0.640   3.637  33.342  0.00  0.00             0
ATOM    679    H   1     1       1.309   3.464  34.093  0.00  0.00             0
ATOM    680    H   1     1       0.721   4.453  32.890  0.00  0.00             0
ATOM    681    O   1     1     -17.061  -6.731  23.059  0.00  0.00             0
ATOM    682    H   1     1     -17.981  -6.885  22.866  0.00  0.00             0
ATOM    683    H   1     1     -17.565  -5.958  23.589  0.00  0.00             0
ATOM    684    O   1     1      -2.360   9.742  24.871  0.00  0.00             0
ATOM    685    H   1     1      -1.962  10.376  24.093  0.00  0.00             0
ATOM    686    H   1     1      -3.393   9.558  24.608  0.00  0.00             0
ATOM    687    O   1     1      34.760  17.170  16.496  0.00  0.00             0
ATOM    688    H   1     1      34.473  17.952  15.898  0.00  0.00             0
ATOM    689    H   1     1      35.021  -1.561  16.214  0.00  0.00             0
ATOM    690    O   1     1      35.438 -20.850  27.710  0.00  0.00             0
ATOM    691    H   1     1      35.084 -20.238  26.934  0.00  0.00             0
ATOM    692    H   1     1      35.952 -21.571  27.172  0.00  0.00             0
ATOM    693    O   1     1     -35.090 -11.688  17.470  0.00  0.00             0
ATOM    694    H   1     1     -34.695 -12.543  17.705  0.00  0.00             0
ATOM    695    H   1     1     -34.573 -10.902  17.707  0.00  0.00             0
ATOM    696    O   1     1      16.394  10.106  15.325  0.00  0.00             0
ATOM    697    H   1     1      17.179   9.703  15.016  0.00  0.00             0
ATOM    698    H   1     1      15.601   9.627  15.056  0.00  0.00             0
ATOM    699    O   1     1      42.617  15.157  14.526  0.00  0.00             0
ATOM    700    H   1     1      43.160  14.767  15.099  0.00  0.00             0
ATOM    701    H   1     1      43.006  15.002  13.586  0.00  0.00             0
ATOM    702    O   1     1      31.441  23.374  24.479  0.00  0.00             0
ATOM    703    H   1     1      30.698  23.970  24.382  0.00  0.00             0
ATOM    704    H   1     1      31.195  22.425  24.621  0.00  0.00             0
ATOM    705   Al   1     1       8.051   7.255   8.725  0.00  0.00             0
ATOM    706   Al   1     1       5.593   2.984   8.447  0.00  0.00             0
ATOM    707   Al   1     1       5.551   8.855   8.664  0.00  0.00             0
ATOM    708   Al   1     1       8.274   4.405   8.467  0.00  0.00             0
ATOM    709   Si   1     1       3.789   8.613  11.420  0.00  0.00             0
ATOM    710   Si   1     1       6.438   4.217  11.267  0.00  0.00             0
ATOM    711   Si   1     1       6.497  10.047  11.428  0.00  0.00             0
ATOM    712   Si   1     1       9.001   5.679  11.380  0.00  0.00             0
ATOM    713    O   1     1       9.159   8.463   9.803  0.00  0.00             0
ATOM    714    O   1     1       6.516   4.141   9.590  0.00  0.00             0
ATOM    715    O   1     1       8.802   5.732   9.730  0.00  0.00             0
ATOM    716    O   1     1       6.239  10.106   9.840  0.00  0.00             0
ATOM    717    O   1     1       8.951   7.117  11.910  0.00  0.00             0
ATOM    718    O   1     1       6.306  11.548  11.900  0.00  0.00             0
ATOM    719    O   1     1       7.929   9.542  11.787  0.00  0.00             0
ATOM    720    O   1     1       5.180   5.034  11.593  0.00  0.00             0
ATOM    721    O   1     1       7.775   4.908  11.775  0.00  0.00             0
ATOM    722    O   1     1       5.245   9.182  12.001  0.00  0.00             0
ATOM    723    O   1     1       9.029   3.061   9.692  0.00  0.00             0
ATOM    724    O   1     1       6.710   7.368   9.962  0.00  0.00             0
ATOM    725    O   1     1       4.940  10.164   7.532  0.00  0.00             0
ATOM    726    O   1     1       7.536   5.839   7.578  0.00  0.00             0
ATOM    727    O   1     1       9.700   7.414   7.463  0.00  0.00             0
ATOM    728    O   1     1       7.267   2.881   7.574  0.00  0.00             0
ATOM    729    O   1     1       9.969   4.113   7.468  0.00  0.00             0
ATOM    730    O   1     1       7.192   8.623   7.745  0.00  0.00             0
ATOM    731    H   1     1       8.709  11.042  10.144  0.00  0.00             0
ATOM    732    H   1     1       6.202   7.381  10.765  0.00  0.00             0
ATOM    733    H   1     1       9.891  10.154   6.592  0.00  0.00             0
ATOM    734    H   1     1       7.080   5.676   6.891  0.00  0.00             0
ATOM    735    H   1     1       9.362   6.629   6.935  0.00  0.00             0
ATOM    736    H   1     1       7.551  11.582   6.719  0.00  0.00             0
ATOM    737    H   1     1       7.822   9.279   7.337  0.00  0.00             0
ATOM    738    H   1     1      10.326   3.967   6.636  0.00  0.00             0
ATOM    739   Al   1     1      13.713   1.150   1.344  0.00  0.00             0
ATOM    740   Al   1     1      11.098  -3.242   1.395  0.00  0.00             0
ATOM    741   Al   1     1      11.121   2.864   1.340  0.00  0.00             0
ATOM    742   Al   1     1      13.584  -1.635   1.537  0.00  0.00             0
ATOM    743   Si   1     1       9.341   2.718   4.086  0.00  0.00             0
ATOM    744   Si   1     1      11.877  -1.752   4.134  0.00  0.00             0
ATOM    745   Si   1     1      11.877   4.259   4.062  0.00  0.00             0
ATOM    746   Si   1     1      14.358  -0.309   4.108  0.00  0.00             0
ATOM    747    O   1     1      14.679   2.456   2.550  0.00  0.00             0
ATOM    748    O   1     1      11.998  -1.851   2.522  0.00  0.00             0
ATOM    749    O   1     1      14.263  -0.167   2.513  0.00  0.00             0
ATOM    750    O   1     1      11.678   4.393   2.431  0.00  0.00             0
ATOM    751    O   1     1      14.288   1.097   4.711  0.00  0.00             0
ATOM    752    O   1     1      11.910   5.817   4.514  0.00  0.00             0
ATOM    753    O   1     1      13.222   3.583   4.474  0.00  0.00             0
ATOM    754    O   1     1      10.664  -0.977   4.558  0.00  0.00             0
ATOM    755    O   1     1      13.218  -1.194   4.582  0.00  0.00             0
ATOM    756    O   1     1      10.642   3.566   4.644  0.00  0.00             0
ATOM    757    O   1     1      14.549  -2.970   2.409  0.00  0.00             0
ATOM    758    O   1     1      11.952   1.344   2.362  0.00  0.00             0
ATOM    759    O   1     1      10.386   4.342   0.189  0.00  0.00             0
ATOM    760    O   1     1      13.020  -0.286   0.262  0.00  0.00             0
ATOM    761    O   1     1      15.327   1.234   0.332  0.00  0.00             0
ATOM    762    O   1     1      12.727  -3.108   0.232  0.00  0.00             0
ATOM    763    O   1     1      15.430  -1.768   0.209  0.00  0.00             0
ATOM    764    O   1     1      12.686   2.584   0.191  0.00  0.00             0
ATOM    765    H   1     1      14.541   5.551   3.268  0.00  0.00             0
ATOM    766    H   1     1      11.538   0.622   2.805  0.00  0.00             0
ATOM    767    H   1     1      14.460   4.573   0.461  0.00  0.00             0
ATOM    768    H   1     1      12.583   0.094  -0.443  0.00  0.00             0
ATOM    769    H   1     1      15.689   0.346   0.152  0.00  0.00             0
ATOM    770    H   1     1      12.902   5.899  -0.796  0.00  0.00             0
ATOM    771    H   1     1      13.237   3.076  -0.503  0.00  0.00             0
ATOM    772    H   1     1      15.302  -1.921  -0.810  0.00  0.00             0
ATOM    773   Al   1     1       7.937  -1.638   8.785  0.00  0.00             0
ATOM    774   Al   1     1       5.467  -6.048   8.590  0.00  0.00             0
ATOM    775   Al   1     1       5.505  -0.010   8.754  0.00  0.00             0
ATOM    776   Al   1     1       7.964  -4.763   8.663  0.00  0.00             0
ATOM    777   Si   1     1       3.818  -0.245  11.424  0.00  0.00             0
ATOM    778   Si   1     1       6.332  -4.764  11.554  0.00  0.00             0
ATOM    779   Si   1     1       6.311   1.240  11.418  0.00  0.00             0
ATOM    780   Si   1     1       8.809  -3.177  11.381  0.00  0.00             0
ATOM    781    O   1     1       8.928  -0.305   9.821  0.00  0.00             0
ATOM    782    O   1     1       6.455  -4.893   9.844  0.00  0.00             0
ATOM    783    O   1     1       8.638  -3.091   9.853  0.00  0.00             0
ATOM    784    O   1     1       6.281   1.250   9.817  0.00  0.00             0
ATOM    785    O   1     1       8.651  -1.711  11.884  0.00  0.00             0
ATOM    786    O   1     1       6.401   2.789  11.824  0.00  0.00             0
ATOM    787    O   1     1       7.673   0.629  11.740  0.00  0.00             0
ATOM    788    O   1     1       5.075  -3.947  11.779  0.00  0.00             0
ATOM    789    O   1     1       7.656  -4.071  11.937  0.00  0.00             0
ATOM    790    O   1     1       5.102   0.482  11.935  0.00  0.00             0
ATOM    791    O   1     1       8.965  -6.081   9.746  0.00  0.00             0
ATOM    792    O   1     1       6.375  -1.657   9.856  0.00  0.00             0
ATOM    793    O   1     1       4.870   1.419   7.668  0.00  0.00             0
ATOM    794    O   1     1       7.230  -3.178   7.516  0.00  0.00             0
ATOM    795    O   1     1       9.637  -1.610   7.629  0.00  0.00             0
ATOM    796    O   1     1       7.042  -6.135   7.556  0.00  0.00             0
ATOM    797    O   1     1       9.605  -4.864   7.584  0.00  0.00             0
ATOM    798    O   1     1       7.161  -0.373   7.665  0.00  0.00             0
ATOM    799    H   1     1       8.530   2.257   9.853  0.00  0.00             0
ATOM    800    H   1     1       5.923  -2.518  10.155  0.00  0.00             0
ATOM    801    H   1     1       9.945   1.374   6.534  0.00  0.00             0
ATOM    802    H   1     1       7.566  -3.313   6.689  0.00  0.00             0
ATOM    803    H   1     1       9.949  -2.508   7.446  0.00  0.00             0
ATOM    804    H   1     1       7.781   1.991   7.536  0.00  0.00             0
ATOM    805    H   1     1       7.506  -0.332   6.908  0.00  0.00             0
ATOM    806    H   1     1      10.363  -4.538   7.195  0.00  0.00             0
ATOM    807   Al   1     1      13.686  -7.523   1.107  0.00  0.00             0
ATOM    808   Al   1     1      11.100 -12.049   1.062  0.00  0.00             0
ATOM    809   Al   1     1      11.065  -6.227   1.144  0.00  0.00             0
ATOM    810   Al   1     1      13.866 -10.589   1.365  0.00  0.00             0
ATOM    811   Si   1     1       9.271  -6.198   4.091  0.00  0.00             0
ATOM    812   Si   1     1      11.895 -10.668   4.003  0.00  0.00             0
ATOM    813   Si   1     1      11.800  -4.699   4.053  0.00  0.00             0
ATOM    814   Si   1     1      14.480  -9.112   4.066  0.00  0.00             0
ATOM    815    O   1     1      14.524  -6.296   2.442  0.00  0.00             0
ATOM    816    O   1     1      12.115 -10.807   2.341  0.00  0.00             0
ATOM    817    O   1     1      14.398  -9.135   2.440  0.00  0.00             0
ATOM    818    O   1     1      11.649  -4.657   2.463  0.00  0.00             0
ATOM    819    O   1     1      14.552  -7.690   4.595  0.00  0.00             0
ATOM    820    O   1     1      11.762  -3.289   4.616  0.00  0.00             0
ATOM    821    O   1     1      13.137  -5.448   4.392  0.00  0.00             0
ATOM    822    O   1     1      10.644  -9.812   4.285  0.00  0.00             0
ATOM    823    O   1     1      13.256  -9.963   4.479  0.00  0.00             0
ATOM    824    O   1     1      10.519  -5.443   4.557  0.00  0.00             0
ATOM    825    O   1     1      14.661 -11.976   2.504  0.00  0.00             0
ATOM    826    O   1     1      12.138  -7.504   2.051  0.00  0.00             0
ATOM    827    O   1     1      10.358  -4.737   0.177  0.00  0.00             0
ATOM    828    O   1     1      13.226  -9.091   0.224  0.00  0.00             0
ATOM    829    O   1     1      15.313  -7.323   0.188  0.00  0.00             0
ATOM    830    O   1     1      12.629 -11.815   0.067  0.00  0.00             0
ATOM    831    O   1     1      15.372 -10.779   0.218  0.00  0.00             0
ATOM    832    O   1     1      12.771  -6.179  -0.027  0.00  0.00             0
ATOM    833    H   1     1      14.366  -3.942   2.430  0.00  0.00             0
ATOM    834    H   1     1      11.788  -8.236   2.855  0.00  0.00             0
ATOM    835    H   1     1      15.358  -4.782  -0.759  0.00  0.00             0
ATOM    836    H   1     1      12.523  -9.314  -0.515  0.00  0.00             0
ATOM    837    H   1     1      15.662  -8.184  -0.230  0.00  0.00             0
ATOM    838    H   1     1      13.145  -3.872  -0.185  0.00  0.00             0
ATOM    839    H   1     1      12.700  -5.679  -0.839  0.00  0.00             0
ATOM    840    H   1     1      15.887 -10.883  -0.528  0.00  0.00             0
ATOM    841   Al   1     1       3.098   7.177   8.698  0.00  0.00             0
ATOM    842   Al   1     1       0.412   2.932   8.753  0.00  0.00             0
ATOM    843   Al   1     1       0.390   8.650   8.509  0.00  0.00             0
ATOM    844   Al   1     1       2.893   4.295   8.644  0.00  0.00             0
ATOM    845   Si   1     1      -1.146   8.631  11.399  0.00  0.00             0
ATOM    846   Si   1     1       1.252   4.135  11.463  0.00  0.00             0
ATOM    847   Si   1     1       1.258  10.203  11.417  0.00  0.00             0
ATOM    848   Si   1     1       3.788   5.718  11.397  0.00  0.00             0
ATOM    849    O   1     1       4.030   8.531   9.812  0.00  0.00             0
ATOM    850    O   1     1       1.418   3.993   9.843  0.00  0.00             0
ATOM    851    O   1     1       3.560   5.917   9.775  0.00  0.00             0
ATOM    852    O   1     1       1.073  10.336   9.838  0.00  0.00             0
ATOM    853    O   1     1       3.613   7.156  11.894  0.00  0.00             0
ATOM    854    O   1     1       1.322  11.692  11.873  0.00  0.00             0
ATOM    855    O   1     1       2.655   9.457  11.682  0.00  0.00             0
ATOM    856    O   1     1       0.059   5.037  11.739  0.00  0.00             0
ATOM    857    O   1     1       2.610   4.803  11.968  0.00  0.00             0
ATOM    858    O   1     1       0.122   9.246  11.949  0.00  0.00             0
ATOM    859    O   1     1       3.923   3.086   9.645  0.00  0.00             0
ATOM    860    O   1     1       1.350   7.424   9.736  0.00  0.00             0
ATOM    861    O   1     1       9.933  10.136   7.524  0.00  0.00             0
ATOM    862    O   1     1       2.221   5.754   7.652  0.00  0.00             0
ATOM    863    O   1     1       4.587   7.478   7.474  0.00  0.00             0
ATOM    864    O   1     1       2.122   2.813   7.622  0.00  0.00             0
ATOM    865    O   1     1       4.643   4.272   7.450  0.00  0.00             0
ATOM    866    O   1     1       2.096   8.760   7.647  0.00  0.00             0
ATOM    867    H   1     1       3.372  11.054  10.038  0.00  0.00             0
ATOM    868    H   1     1       1.020   6.669  10.375  0.00  0.00             0
ATOM    869    H   1     1       5.241  10.408   6.651  0.00  0.00             0
ATOM    870    H   1     1       1.335   6.035   7.157  0.00  0.00             0
ATOM    871    H   1     1       4.979   7.287   6.616  0.00  0.00             0
ATOM    872    H   1     1       2.120  10.808   7.127  0.00  0.00             0
ATOM    873    H   1     1       2.839   9.352   7.705  0.00  0.00             0
ATOM    874    H   1     1       4.418   4.860   6.687  0.00  0.00             0
ATOM    875   Al   1     1       8.443   1.458   1.096  0.00  0.00             0
ATOM    876   Al   1     1       6.031  -3.067   1.160  0.00  0.00             0
ATOM    877   Al   1     1       5.899   2.755   1.233  0.00  0.00             0
ATOM    878   Al   1     1       8.481  -1.711   1.358  0.00  0.00             0
ATOM    879   Si   1     1       4.098   2.620   4.168  0.00  0.00             0
ATOM    880   Si   1     1       6.782  -1.666   4.163  0.00  0.00             0
ATOM    881   Si   1     1       6.687   4.163   4.256  0.00  0.00             0
ATOM    882   Si   1     1       9.278  -0.217   4.228  0.00  0.00             0
ATOM    883    O   1     1       9.457   2.661   2.549  0.00  0.00             0
ATOM    884    O   1     1       6.931  -1.728   2.447  0.00  0.00             0
ATOM    885    O   1     1       9.182  -0.314   2.610  0.00  0.00             0
ATOM    886    O   1     1       6.548   4.328   2.522  0.00  0.00             0
ATOM    887    O   1     1       9.279   1.269   4.677  0.00  0.00             0
ATOM    888    O   1     1       6.721   5.681   4.689  0.00  0.00             0
ATOM    889    O   1     1       8.084   3.508   4.425  0.00  0.00             0
ATOM    890    O   1     1       5.521  -0.907   4.336  0.00  0.00             0
ATOM    891    O   1     1       8.063  -0.990   4.734  0.00  0.00             0
ATOM    892    O   1     1       5.476   3.256   4.600  0.00  0.00             0
ATOM    893    O   1     1       9.274  -3.183   2.388  0.00  0.00             0
ATOM    894    O   1     1       6.938   1.480   2.335  0.00  0.00             0
ATOM    895    O   1     1      15.317   4.258   0.375  0.00  0.00             0
ATOM    896    O   1     1       7.866  -0.177   0.251  0.00  0.00             0
ATOM    897    O   1     1       9.979   1.526   0.235  0.00  0.00             0
ATOM    898    O   1     1       7.563  -2.986   0.096  0.00  0.00             0
ATOM    899    O   1     1      10.194  -1.872   0.261  0.00  0.00             0
ATOM    900    O   1     1       7.299   2.585   0.002  0.00  0.00             0
ATOM    901    H   1     1       9.261   4.976   3.025  0.00  0.00             0
ATOM    902    H   1     1       6.488   0.709   2.710  0.00  0.00             0
ATOM    903    H   1     1      10.019   3.978  -0.614  0.00  0.00             0
ATOM    904    H   1     1       7.528  -0.421  -0.538  0.00  0.00             0
ATOM    905    H   1     1      10.215   0.962  -0.529  0.00  0.00             0
ATOM    906    H   1     1       8.129   5.186   0.115  0.00  0.00             0
ATOM    907    H   1     1       7.088   2.934  -0.857  0.00  0.00             0
ATOM    908    H   1     1      10.850  -1.271   0.321  0.00  0.00             0
ATOM    909   Al   1     1       3.037  -1.637   8.623  0.00  0.00             0
ATOM    910   Al   1     1       0.215  -6.308   8.529  0.00  0.00             0
ATOM    911   Al   1     1       0.365  -0.136   8.631  0.00  0.00             0
ATOM    912   Al   1     1       2.792  -4.707   8.515  0.00  0.00             0
ATOM    913   Si   1     1      -1.430  -0.263  11.436  0.00  0.00             0
ATOM    914   Si   1     1       1.175  -4.711  11.419  0.00  0.00             0
ATOM    915   Si   1     1       1.140   1.199  11.541  0.00  0.00             0
ATOM    916   Si   1     1       3.845  -3.107  11.441  0.00  0.00             0
ATOM    917    O   1     1       3.959  -0.374   9.807  0.00  0.00             0
ATOM    918    O   1     1       1.423  -4.835   9.841  0.00  0.00             0
ATOM    919    O   1     1       3.654  -3.062   9.817  0.00  0.00             0
ATOM    920    O   1     1       0.948   1.250   9.786  0.00  0.00             0
ATOM    921    O   1     1       3.771  -1.654  11.968  0.00  0.00             0
ATOM    922    O   1     1       1.099   2.648  11.941  0.00  0.00             0
ATOM    923    O   1     1       2.538   0.526  11.753  0.00  0.00             0
ATOM    924    O   1     1      -0.068  -3.893  11.660  0.00  0.00             0
ATOM    925    O   1     1       2.446  -3.916  11.962  0.00  0.00             0
ATOM    926    O   1     1      -0.083   0.278  11.995  0.00  0.00             0
ATOM    927    O   1     1       3.824  -6.146   9.514  0.00  0.00             0
ATOM    928    O   1     1       1.345  -1.561   9.601  0.00  0.00             0
ATOM    929    O   1     1       9.978   1.045   7.493  0.00  0.00             0
ATOM    930    O   1     1       2.112  -3.220   7.612  0.00  0.00             0
ATOM    931    O   1     1       4.551  -1.604   7.435  0.00  0.00             0
ATOM    932    O   1     1       1.638  -6.085   7.488  0.00  0.00             0
ATOM    933    O   1     1       4.470  -4.705   7.521  0.00  0.00             0
ATOM    934    O   1     1       2.058  -0.205   7.515  0.00  0.00             0
ATOM    935    H   1     1       3.560   2.267  10.159  0.00  0.00             0
ATOM    936    H   1     1       1.334  -2.425  10.110  0.00  0.00             0
ATOM    937    H   1     1       4.667   1.267   6.767  0.00  0.00             0
ATOM    938    H   1     1       1.973  -2.999   6.604  0.00  0.00             0
ATOM    939    H   1     1       5.311  -2.040   7.111  0.00  0.00             0
ATOM    940    H   1     1       2.501   1.989   7.884  0.00  0.00             0
ATOM    941    H   1     1       2.290   0.262   6.661  0.00  0.00             0
ATOM    942    H   1     1       4.906  -3.895   7.432  0.00  0.00             0
ATOM    943   Al   1     1       8.466  -7.625   1.189  0.00  0.00             0
ATOM    944   Al   1     1       5.936 -12.190   1.494  0.00  0.00             0
ATOM    945   Al   1     1       5.943  -6.039   1.320  0.00  0.00             0
ATOM    946   Al   1     1       8.514 -10.694   1.283  0.00  0.00             0
ATOM    947   Si   1     1       4.122  -6.176   4.044  0.00  0.00             0
ATOM    948   Si   1     1       6.797 -10.779   4.237  0.00  0.00             0
ATOM    949   Si   1     1       6.570  -4.612   4.007  0.00  0.00             0
ATOM    950   Si   1     1       9.302  -9.113   3.948  0.00  0.00             0
ATOM    951    O   1     1       9.473  -6.325   2.375  0.00  0.00             0
ATOM    952    O   1     1       6.906 -10.829   2.563  0.00  0.00             0
ATOM    953    O   1     1       9.092  -9.021   2.414  0.00  0.00             0
ATOM    954    O   1     1       6.523  -4.560   2.389  0.00  0.00             0
ATOM    955    O   1     1       9.254  -7.633   4.480  0.00  0.00             0
ATOM    956    O   1     1       6.700  -3.152   4.536  0.00  0.00             0
ATOM    957    O   1     1       7.926  -5.371   4.290  0.00  0.00             0
ATOM    958    O   1     1       5.475  -9.963   4.491  0.00  0.00             0
ATOM    959    O   1     1       8.083  -9.950   4.524  0.00  0.00             0
ATOM    960    O   1     1       5.380  -5.380   4.501  0.00  0.00             0
ATOM    961    O   1     1       9.354 -12.082   2.387  0.00  0.00             0
ATOM    962    O   1     1       6.801  -7.547   2.342  0.00  0.00             0
ATOM    963    O   1     1      15.557  -4.560   0.234  0.00  0.00             0
ATOM    964    O   1     1       7.795  -8.982   0.245  0.00  0.00             0
ATOM    965    O   1     1      10.078  -7.368   0.118  0.00  0.00             0
ATOM    966    O   1     1       7.513 -12.042   0.431  0.00  0.00             0
ATOM    967    O   1     1      10.135 -10.620   0.364  0.00  0.00             0
ATOM    968    O   1     1       7.599  -6.118   0.389  0.00  0.00             0
ATOM    969    H   1     1       8.688  -3.930   2.545  0.00  0.00             0
ATOM    970    H   1     1       6.491  -8.394   2.611  0.00  0.00             0
ATOM    971    H   1     1       9.847  -5.100  -0.570  0.00  0.00             0
ATOM    972    H   1     1       7.324  -9.551  -0.436  0.00  0.00             0
ATOM    973    H   1     1       9.959  -7.430  -0.750  0.00  0.00             0
ATOM    974    H   1     1       8.196  -2.608  -0.514  0.00  0.00             0
ATOM    975    H   1     1       7.900  -5.300   0.032  0.00  0.00             0
ATOM    976    H   1     1      10.707  -9.770   0.730  0.00  0.00             0
END
