# Supplementary material for: Competing Nuclear Quantum Effects and Hydrogen-Bond Jumps in Hydrated Kaolinite
Source: J Phys Chem Lett. 2023 Feb 6;14(6):1542–7. doi: 10.1021/acs.jpclett.2c03896 (PMC9940297; doi:10.1021/acs.jpclett.2c03896)
Supplement: Supplementary file 1 — jz2c03896_si_001.zip [file jz2c03896_si_001.zip › Clay_NQEs_HBond_Jumps_SI/silica-surface/QM/prod-2/init.18.pdb]

TITLE     Step:     2000000  Bead:      18 positions{angstrom}  cell{angstrom}
CRYST1   10.307   17.884   76.812  91.93 105.05  89.80 P 1           1
ATOM      1   Al   1     1     -22.572  11.958  42.622  0.00  0.00             0
ATOM      2   Al   1     1     -19.696  16.479  42.528  0.00  0.00             0
ATOM      3   Al   1     1     -19.848  10.577  42.301  0.00  0.00             0
ATOM      4   Al   1     1     -22.199  14.939  42.472  0.00  0.00             0
ATOM      5   Si   1     1     -17.956  10.588  39.696  0.00  0.00             0
ATOM      6   Si   1     1     -20.575  15.051  39.752  0.00  0.00             0
ATOM      7   Si   1     1     -20.494   9.067  39.748  0.00  0.00             0
ATOM      8   Si   1     1     -23.138  13.483  39.689  0.00  0.00             0
ATOM      9    O   1     1     -23.290  10.666  41.466  0.00  0.00             0
ATOM     10    O   1     1     -20.664  15.070  41.374  0.00  0.00             0
ATOM     11    O   1     1     -22.855  13.291  41.323  0.00  0.00             0
ATOM     12    O   1     1     -20.323   9.012  41.348  0.00  0.00             0
ATOM     13    O   1     1     -23.061  11.932  39.280  0.00  0.00             0
ATOM     14    O   1     1     -20.254   7.611  39.251  0.00  0.00             0
ATOM     15    O   1     1     -21.863   9.680  39.456  0.00  0.00             0
ATOM     16    O   1     1     -19.410  14.116  39.417  0.00  0.00             0
ATOM     17    O   1     1     -21.903  14.208  39.176  0.00  0.00             0
ATOM     18    O   1     1     -19.256   9.901  39.199  0.00  0.00             0
ATOM     19    O   1     1     -23.191  16.081  41.382  0.00  0.00             0
ATOM     20    O   1     1     -20.709  11.780  41.154  0.00  0.00             0
ATOM     21    O   1     1     -18.796   9.130  43.633  0.00  0.00             0
ATOM     22    O   1     1     -21.484  13.537  43.664  0.00  0.00             0
ATOM     23    O   1     1     -23.999  11.864  43.650  0.00  0.00             0
ATOM     24    O   1     1     -21.141  16.259  43.714  0.00  0.00             0
ATOM     25    O   1     1     -23.960  14.942  43.515  0.00  0.00             0
ATOM     26    O   1     1     -21.331  10.614  43.509  0.00  0.00             0
ATOM     27    H   1     1     -22.542   7.811  41.325  0.00  0.00             0
ATOM     28    H   1     1     -20.466  12.297  40.356  0.00  0.00             0
ATOM     29    H   1     1     -23.475   8.507  43.936  0.00  0.00             0
ATOM     30    H   1     1     -20.809  12.952  44.131  0.00  0.00             0
ATOM     31    H   1     1     -24.174  12.442  44.349  0.00  0.00             0
ATOM     32    H   1     1     -21.409   7.346  44.566  0.00  0.00             0
ATOM     33    H   1     1     -21.653   9.820  43.854  0.00  0.00             0
ATOM     34    H   1     1     -24.334  14.164  43.864  0.00  0.00             0
ATOM     35   Al   1     1     -22.661  14.551  49.903  0.00  0.00             0
ATOM     36   Al   1     1     -20.085  19.094  49.641  0.00  0.00             0
ATOM     37   Al   1     1     -20.100  12.969  49.833  0.00  0.00             0
ATOM     38   Al   1     1     -22.591  17.516  49.925  0.00  0.00             0
ATOM     39   Si   1     1     -18.154  13.192  47.050  0.00  0.00             0
ATOM     40   Si   1     1     -20.896  17.604  46.969  0.00  0.00             0
ATOM     41   Si   1     1     -20.802  11.711  47.022  0.00  0.00             0
ATOM     42   Si   1     1     -23.444  16.089  47.053  0.00  0.00             0
ATOM     43    O   1     1     -23.554  13.206  48.667  0.00  0.00             0
ATOM     44    O   1     1     -20.923  17.796  48.674  0.00  0.00             0
ATOM     45    O   1     1     -23.392  16.155  48.670  0.00  0.00             0
ATOM     46    O   1     1     -20.489  11.628  48.615  0.00  0.00             0
ATOM     47    O   1     1     -23.385  14.586  46.622  0.00  0.00             0
ATOM     48    O   1     1     -20.657  10.220  46.672  0.00  0.00             0
ATOM     49    O   1     1     -22.139  12.222  46.836  0.00  0.00             0
ATOM     50    O   1     1     -19.595  16.737  46.643  0.00  0.00             0
ATOM     51    O   1     1     -22.234  16.938  46.629  0.00  0.00             0
ATOM     52    O   1     1     -19.580  12.612  46.541  0.00  0.00             0
ATOM     53    O   1     1     -23.554  18.831  48.689  0.00  0.00             0
ATOM     54    O   1     1     -20.957  14.389  48.897  0.00  0.00             0
ATOM     55    O   1     1     -19.117  11.556  50.873  0.00  0.00             0
ATOM     56    O   1     1     -21.849  16.132  50.883  0.00  0.00             0
ATOM     57    O   1     1     -24.204  14.230  51.098  0.00  0.00             0
ATOM     58    O   1     1     -21.825  18.987  50.691  0.00  0.00             0
ATOM     59    O   1     1     -24.392  17.583  50.909  0.00  0.00             0
ATOM     60    O   1     1     -21.519  12.922  50.991  0.00  0.00             0
ATOM     61    H   1     1     -23.218  10.479  47.940  0.00  0.00             0
ATOM     62    H   1     1     -20.297  15.090  48.764  0.00  0.00             0
ATOM     63    H   1     1     -24.357  11.216  52.107  0.00  0.00             0
ATOM     64    H   1     1     -21.135  16.687  51.282  0.00  0.00             0
ATOM     65    H   1     1     -24.537  14.369  51.949  0.00  0.00             0
ATOM     66    H   1     1     -21.902  10.833  51.323  0.00  0.00             0
ATOM     67    H   1     1     -22.341  12.501  51.224  0.00  0.00             0
ATOM     68    H   1     1     -25.108  17.045  50.961  0.00  0.00             0
ATOM     69   Al   1     1     -22.253  20.839  42.378  0.00  0.00             0
ATOM     70   Al   1     1     -19.721  25.531  42.435  0.00  0.00             0
ATOM     71   Al   1     1     -19.596  19.472  42.435  0.00  0.00             0
ATOM     72   Al   1     1     -22.186  23.798  42.596  0.00  0.00             0
ATOM     73   Si   1     1     -17.886  19.496  39.518  0.00  0.00             0
ATOM     74   Si   1     1     -20.345  24.048  39.699  0.00  0.00             0
ATOM     75   Si   1     1     -20.479  17.928  39.639  0.00  0.00             0
ATOM     76   Si   1     1     -22.892  22.421  39.745  0.00  0.00             0
ATOM     77    O   1     1     -23.180  19.529  41.357  0.00  0.00             0
ATOM     78    O   1     1     -20.569  24.145  41.322  0.00  0.00             0
ATOM     79    O   1     1     -22.723  22.371  41.403  0.00  0.00             0
ATOM     80    O   1     1     -20.368  17.891  41.275  0.00  0.00             0
ATOM     81    O   1     1     -22.934  20.998  39.255  0.00  0.00             0
ATOM     82    O   1     1     -20.626  16.407  39.195  0.00  0.00             0
ATOM     83    O   1     1     -21.824  18.662  39.277  0.00  0.00             0
ATOM     84    O   1     1     -19.178  23.106  39.503  0.00  0.00             0
ATOM     85    O   1     1     -21.659  23.314  39.270  0.00  0.00             0
ATOM     86    O   1     1     -19.253  18.747  39.038  0.00  0.00             0
ATOM     87    O   1     1     -23.213  25.260  41.644  0.00  0.00             0
ATOM     88    O   1     1     -20.638  20.784  41.234  0.00  0.00             0
ATOM     89    O   1     1     -19.110  18.064  43.476  0.00  0.00             0
ATOM     90    O   1     1     -21.308  22.444  43.573  0.00  0.00             0
ATOM     91    O   1     1     -23.833  20.680  43.580  0.00  0.00             0
ATOM     92    O   1     1     -21.286  25.231  43.592  0.00  0.00             0
ATOM     93    O   1     1     -23.814  23.881  43.690  0.00  0.00             0
ATOM     94    O   1     1     -21.307  19.775  43.548  0.00  0.00             0
ATOM     95    H   1     1     -22.764  16.721  40.866  0.00  0.00             0
ATOM     96    H   1     1     -20.323  21.494  40.770  0.00  0.00             0
ATOM     97    H   1     1     -23.412  18.118  43.811  0.00  0.00             0
ATOM     98    H   1     1     -21.104  21.738  44.170  0.00  0.00             0
ATOM     99    H   1     1     -24.143  21.045  44.441  0.00  0.00             0
ATOM    100    H   1     1     -21.649  15.883  44.429  0.00  0.00             0
ATOM    101    H   1     1     -21.313  18.863  43.866  0.00  0.00             0
ATOM    102    H   1     1     -24.343  23.257  44.112  0.00  0.00             0
ATOM    103   Al   1     1     -22.510  23.630  49.779  0.00  0.00             0
ATOM    104   Al   1     1     -19.982  27.949  49.761  0.00  0.00             0
ATOM    105   Al   1     1     -20.036  21.909  49.729  0.00  0.00             0
ATOM    106   Al   1     1     -22.551  26.662  49.919  0.00  0.00             0
ATOM    107   Si   1     1     -18.095  21.946  46.861  0.00  0.00             0
ATOM    108   Si   1     1     -20.869  26.636  47.138  0.00  0.00             0
ATOM    109   Si   1     1     -20.671  20.592  46.926  0.00  0.00             0
ATOM    110   Si   1     1     -23.393  25.082  47.052  0.00  0.00             0
ATOM    111    O   1     1     -23.496  22.091  48.526  0.00  0.00             0
ATOM    112    O   1     1     -21.068  26.735  48.709  0.00  0.00             0
ATOM    113    O   1     1     -23.260  25.068  48.648  0.00  0.00             0
ATOM    114    O   1     1     -20.615  20.461  48.648  0.00  0.00             0
ATOM    115    O   1     1     -23.268  23.663  46.558  0.00  0.00             0
ATOM    116    O   1     1     -20.858  19.072  46.524  0.00  0.00             0
ATOM    117    O   1     1     -21.911  21.435  46.621  0.00  0.00             0
ATOM    118    O   1     1     -19.680  25.692  46.823  0.00  0.00             0
ATOM    119    O   1     1     -22.210  26.124  46.572  0.00  0.00             0
ATOM    120    O   1     1     -19.294  21.192  46.487  0.00  0.00             0
ATOM    121    O   1     1     -23.496  27.960  48.762  0.00  0.00             0
ATOM    122    O   1     1     -20.870  23.507  48.628  0.00  0.00             0
ATOM    123    O   1     1     -19.419  20.387  50.948  0.00  0.00             0
ATOM    124    O   1     1     -21.878  25.165  50.913  0.00  0.00             0
ATOM    125    O   1     1     -24.213  23.282  50.681  0.00  0.00             0
ATOM    126    O   1     1     -21.673  27.948  50.834  0.00  0.00             0
ATOM    127    O   1     1     -24.239  26.636  51.014  0.00  0.00             0
ATOM    128    O   1     1     -21.550  22.284  50.805  0.00  0.00             0
ATOM    129    H   1     1     -23.282  19.450  48.112  0.00  0.00             0
ATOM    130    H   1     1     -20.386  24.294  48.772  0.00  0.00             0
ATOM    131    H   1     1     -23.721  20.038  51.312  0.00  0.00             0
ATOM    132    H   1     1     -21.202  25.426  51.655  0.00  0.00             0
ATOM    133    H   1     1     -24.524  23.379  51.469  0.00  0.00             0
ATOM    134    H   1     1     -21.985  20.004  50.731  0.00  0.00             0
ATOM    135    H   1     1     -21.447  22.153  51.711  0.00  0.00             0
ATOM    136    H   1     1     -23.952  26.332  51.934  0.00  0.00             0
ATOM    137   Al   1     1     -17.123  11.907  42.333  0.00  0.00             0
ATOM    138   Al   1     1     -14.491  16.476  42.438  0.00  0.00             0
ATOM    139   Al   1     1     -14.782  10.323  42.641  0.00  0.00             0
ATOM    140   Al   1     1     -17.114  14.985  42.527  0.00  0.00             0
ATOM    141   Si   1     1     -12.785  10.564  39.783  0.00  0.00             0
ATOM    142   Si   1     1     -15.514  15.082  39.771  0.00  0.00             0
ATOM    143   Si   1     1     -15.289   9.038  39.819  0.00  0.00             0
ATOM    144   Si   1     1     -17.920  13.590  39.639  0.00  0.00             0
ATOM    145    O   1     1     -18.158  10.784  41.246  0.00  0.00             0
ATOM    146    O   1     1     -15.579  15.253  41.354  0.00  0.00             0
ATOM    147    O   1     1     -17.673  13.539  41.264  0.00  0.00             0
ATOM    148    O   1     1     -15.329   8.883  41.381  0.00  0.00             0
ATOM    149    O   1     1     -17.823  12.108  39.158  0.00  0.00             0
ATOM    150    O   1     1     -15.231   7.491  39.270  0.00  0.00             0
ATOM    151    O   1     1     -16.659   9.721  39.450  0.00  0.00             0
ATOM    152    O   1     1     -14.260  14.152  39.421  0.00  0.00             0
ATOM    153    O   1     1     -16.775  14.538  39.242  0.00  0.00             0
ATOM    154    O   1     1     -14.086   9.756  39.339  0.00  0.00             0
ATOM    155    O   1     1     -18.166  16.442  41.511  0.00  0.00             0
ATOM    156    O   1     1     -15.506  11.726  41.442  0.00  0.00             0
ATOM    157    O   1     1     -24.285   8.960  43.552  0.00  0.00             0
ATOM    158    O   1     1     -16.401  13.536  43.549  0.00  0.00             0
ATOM    159    O   1     1     -18.833  11.955  43.430  0.00  0.00             0
ATOM    160    O   1     1     -16.163  16.456  43.612  0.00  0.00             0
ATOM    161    O   1     1     -18.699  14.979  43.614  0.00  0.00             0
ATOM    162    O   1     1     -16.385  10.524  43.608  0.00  0.00             0
ATOM    163    H   1     1     -17.143   7.907  41.371  0.00  0.00             0
ATOM    164    H   1     1     -14.862  12.523  40.991  0.00  0.00             0
ATOM    165    H   1     1     -18.028   9.612  44.076  0.00  0.00             0
ATOM    166    H   1     1     -16.079  13.636  44.579  0.00  0.00             0
ATOM    167    H   1     1     -18.562  12.377  44.310  0.00  0.00             0
ATOM    168    H   1     1     -16.573   7.458  44.557  0.00  0.00             0
ATOM    169    H   1     1     -16.309  10.109  44.497  0.00  0.00             0
ATOM    170    H   1     1     -19.186  14.147  43.534  0.00  0.00             0
ATOM    171   Al   1     1     -17.449  14.612  49.877  0.00  0.00             0
ATOM    172   Al   1     1     -14.775  19.103  49.623  0.00  0.00             0
ATOM    173   Al   1     1     -14.849  12.986  49.948  0.00  0.00             0
ATOM    174   Al   1     1     -17.584  17.579  49.808  0.00  0.00             0
ATOM    175   Si   1     1     -13.100  13.173  47.101  0.00  0.00             0
ATOM    176   Si   1     1     -15.727  17.787  46.883  0.00  0.00             0
ATOM    177   Si   1     1     -15.612  11.633  47.123  0.00  0.00             0
ATOM    178   Si   1     1     -18.230  16.184  46.900  0.00  0.00             0
ATOM    179    O   1     1     -18.384  13.335  48.685  0.00  0.00             0
ATOM    180    O   1     1     -15.956  17.893  48.549  0.00  0.00             0
ATOM    181    O   1     1     -18.173  16.143  48.511  0.00  0.00             0
ATOM    182    O   1     1     -15.512  11.581  48.745  0.00  0.00             0
ATOM    183    O   1     1     -17.980  14.632  46.643  0.00  0.00             0
ATOM    184    O   1     1     -15.634  10.159  46.519  0.00  0.00             0
ATOM    185    O   1     1     -16.973  12.310  46.815  0.00  0.00             0
ATOM    186    O   1     1     -14.415  16.902  46.723  0.00  0.00             0
ATOM    187    O   1     1     -17.035  16.997  46.407  0.00  0.00             0
ATOM    188    O   1     1     -14.403  12.428  46.647  0.00  0.00             0
ATOM    189    O   1     1     -18.348  19.019  48.884  0.00  0.00             0
ATOM    190    O   1     1     -15.803  14.434  48.857  0.00  0.00             0
ATOM    191    O   1     1     -24.483  11.519  51.132  0.00  0.00             0
ATOM    192    O   1     1     -16.962  15.958  50.924  0.00  0.00             0
ATOM    193    O   1     1     -19.202  14.502  50.929  0.00  0.00             0
ATOM    194    O   1     1     -16.698  18.769  51.054  0.00  0.00             0
ATOM    195    O   1     1     -19.317  17.717  50.988  0.00  0.00             0
ATOM    196    O   1     1     -16.459  13.289  51.044  0.00  0.00             0
ATOM    197    H   1     1     -18.228  10.651  48.231  0.00  0.00             0
ATOM    198    H   1     1     -15.415  15.227  48.759  0.00  0.00             0
ATOM    199    H   1     1     -19.206  11.371  51.929  0.00  0.00             0
ATOM    200    H   1     1     -17.207  16.097  51.747  0.00  0.00             0
ATOM    201    H   1     1     -19.673  15.352  51.269  0.00  0.00             0
ATOM    202    H   1     1     -17.239  10.660  50.900  0.00  0.00             0
ATOM    203    H   1     1     -17.009  12.698  51.428  0.00  0.00             0
ATOM    204    H   1     1     -19.328  18.117  51.960  0.00  0.00             0
ATOM    205   Al   1     1     -16.995  20.893  42.461  0.00  0.00             0
ATOM    206   Al   1     1     -14.605  25.281  42.586  0.00  0.00             0
ATOM    207   Al   1     1     -14.394  19.462  42.264  0.00  0.00             0
ATOM    208   Al   1     1     -16.961  23.834  42.601  0.00  0.00             0
ATOM    209   Si   1     1     -12.698  19.471  39.604  0.00  0.00             0
ATOM    210   Si   1     1     -15.206  23.968  39.821  0.00  0.00             0
ATOM    211   Si   1     1     -15.339  17.975  39.632  0.00  0.00             0
ATOM    212   Si   1     1     -17.787  22.405  39.673  0.00  0.00             0
ATOM    213    O   1     1     -18.077  19.541  41.263  0.00  0.00             0
ATOM    214    O   1     1     -15.351  24.007  41.461  0.00  0.00             0
ATOM    215    O   1     1     -17.562  22.365  41.320  0.00  0.00             0
ATOM    216    O   1     1     -15.229  17.993  41.270  0.00  0.00             0
ATOM    217    O   1     1     -17.780  20.989  39.205  0.00  0.00             0
ATOM    218    O   1     1     -15.247  16.499  39.223  0.00  0.00             0
ATOM    219    O   1     1     -16.652  18.725  39.164  0.00  0.00             0
ATOM    220    O   1     1     -13.967  23.179  39.476  0.00  0.00             0
ATOM    221    O   1     1     -16.534  23.283  39.285  0.00  0.00             0
ATOM    222    O   1     1     -14.019  18.775  39.136  0.00  0.00             0
ATOM    223    O   1     1     -17.938  25.319  41.311  0.00  0.00             0
ATOM    224    O   1     1     -15.553  20.766  41.429  0.00  0.00             0
ATOM    225    O   1     1     -24.199  17.839  43.605  0.00  0.00             0
ATOM    226    O   1     1     -16.384  22.421  43.735  0.00  0.00             0
ATOM    227    O   1     1     -18.609  20.693  43.545  0.00  0.00             0
ATOM    228    O   1     1     -16.145  25.053  43.706  0.00  0.00             0
ATOM    229    O   1     1     -18.764  23.823  43.457  0.00  0.00             0
ATOM    230    O   1     1     -16.141  19.506  43.556  0.00  0.00             0
ATOM    231    H   1     1     -17.630  17.217  41.227  0.00  0.00             0
ATOM    232    H   1     1     -15.486  21.804  40.953  0.00  0.00             0
ATOM    233    H   1     1     -18.196  17.916  43.644  0.00  0.00             0
ATOM    234    H   1     1     -16.602  22.638  44.651  0.00  0.00             0
ATOM    235    H   1     1     -18.938  21.322  44.342  0.00  0.00             0
ATOM    236    H   1     1     -16.288  16.218  44.794  0.00  0.00             0
ATOM    237    H   1     1     -16.205  18.494  43.909  0.00  0.00             0
ATOM    238    H   1     1     -19.488  23.337  43.319  0.00  0.00             0
ATOM    239   Al   1     1     -17.405  23.243  49.735  0.00  0.00             0
ATOM    240   Al   1     1     -14.861  27.956  49.842  0.00  0.00             0
ATOM    241   Al   1     1     -14.735  21.909  49.721  0.00  0.00             0
ATOM    242   Al   1     1     -17.419  26.327  49.728  0.00  0.00             0
ATOM    243   Si   1     1     -12.953  22.124  46.938  0.00  0.00             0
ATOM    244   Si   1     1     -15.687  26.578  47.046  0.00  0.00             0
ATOM    245   Si   1     1     -15.427  20.654  46.735  0.00  0.00             0
ATOM    246   Si   1     1     -18.256  25.050  46.977  0.00  0.00             0
ATOM    247    O   1     1     -18.233  21.996  48.639  0.00  0.00             0
ATOM    248    O   1     1     -15.776  26.601  48.604  0.00  0.00             0
ATOM    249    O   1     1     -18.016  25.063  48.592  0.00  0.00             0
ATOM    250    O   1     1     -15.351  20.516  48.474  0.00  0.00             0
ATOM    251    O   1     1     -18.203  23.493  46.564  0.00  0.00             0
ATOM    252    O   1     1     -15.485  19.171  46.444  0.00  0.00             0
ATOM    253    O   1     1     -16.732  21.353  46.459  0.00  0.00             0
ATOM    254    O   1     1     -14.499  25.652  46.637  0.00  0.00             0
ATOM    255    O   1     1     -17.047  25.948  46.479  0.00  0.00             0
ATOM    256    O   1     1     -14.220  21.348  46.352  0.00  0.00             0
ATOM    257    O   1     1     -18.348  27.675  48.681  0.00  0.00             0
ATOM    258    O   1     1     -15.834  23.321  48.508  0.00  0.00             0
ATOM    259    O   1     1     -24.543  20.474  50.764  0.00  0.00             0
ATOM    260    O   1     1     -16.595  24.966  50.852  0.00  0.00             0
ATOM    261    O   1     1     -19.082  23.352  50.635  0.00  0.00             0
ATOM    262    O   1     1     -16.563  27.858  50.809  0.00  0.00             0
ATOM    263    O   1     1     -19.169  26.616  50.906  0.00  0.00             0
ATOM    264    O   1     1     -16.449  22.133  50.986  0.00  0.00             0
ATOM    265    H   1     1     -17.945  19.709  48.654  0.00  0.00             0
ATOM    266    H   1     1     -15.136  24.033  48.397  0.00  0.00             0
ATOM    267    H   1     1     -18.642  20.405  51.378  0.00  0.00             0
ATOM    268    H   1     1     -15.958  25.518  51.055  0.00  0.00             0
ATOM    269    H   1     1     -19.435  24.241  50.905  0.00  0.00             0
ATOM    270    H   1     1     -16.226  19.547  51.550  0.00  0.00             0
ATOM    271    H   1     1     -16.719  22.044  51.914  0.00  0.00             0
ATOM    272    H   1     1     -18.857  26.798  51.716  0.00  0.00             0
ATOM    273    O   1     1      -3.421   4.794  32.668  0.00  0.00             0
ATOM    274    H   1     1      -2.877   4.385  31.928  0.00  0.00             0
ATOM    275    H   1     1       7.140   4.078  33.198  0.00  0.00             0
ATOM    276    O   1     1      12.314 -25.250  15.039  0.00  0.00             0
ATOM    277    H   1     1      12.143 -25.733  15.901  0.00  0.00             0
ATOM    278    H   1     1      21.872 -24.738  14.690  0.00  0.00             0
ATOM    279    O   1     1      33.774   1.930  24.275  0.00  0.00             0
ATOM    280    H   1     1      24.248   2.383  23.942  0.00  0.00             0
ATOM    281    H   1     1      33.639   0.895  23.830  0.00  0.00             0
ATOM    282    O   1     1      24.953   8.547  18.841  0.00  0.00             0
ATOM    283    H   1     1      25.328   9.241  19.302  0.00  0.00             0
ATOM    284    H   1     1      36.021   8.757  18.354  0.00  0.00             0
ATOM    285    O   1     1     -16.234  -3.364  31.461  0.00  0.00             0
ATOM    286    H   1     1     -15.806  -3.546  32.460  0.00  0.00             0
ATOM    287    H   1     1      -6.633  -3.932  31.382  0.00  0.00             0
ATOM    288    O   1     1     -10.605 -24.385  23.735  0.00  0.00             0
ATOM    289    H   1     1     -10.081 -24.100  24.381  0.00  0.00             0
ATOM    290    H   1     1      -0.010 -23.723  23.007  0.00  0.00             0
ATOM    291    O   1     1      -4.424   8.636  23.520  0.00  0.00             0
ATOM    292    H   1     1      -5.280   9.044  23.362  0.00  0.00             0
ATOM    293    H   1     1      -4.472   7.613  23.617  0.00  0.00             0
ATOM    294    O   1     1      -4.824   3.246  37.262  0.00  0.00             0
ATOM    295    H   1     1      -5.640   2.790  37.051  0.00  0.00             0
ATOM    296    H   1     1      -4.205   2.625  36.826  0.00  0.00             0
ATOM    297    O   1     1       3.934   5.176  18.353  0.00  0.00             0
ATOM    298    H   1     1       4.738   5.645  17.929  0.00  0.00             0
ATOM    299    H   1     1       3.591   5.844  19.006  0.00  0.00             0
ATOM    300    O   1     1      25.576  16.532  20.968  0.00  0.00             0
ATOM    301    H   1     1      26.459  17.026  21.061  0.00  0.00             0
ATOM    302    H   1     1      25.042  16.899  21.673  0.00  0.00             0
ATOM    303    O   1     1       6.215  -3.517  20.141  0.00  0.00             0
ATOM    304    H   1     1       5.441  -3.947  19.958  0.00  0.00             0
ATOM    305    H   1     1       5.681  -2.734  20.619  0.00  0.00             0
ATOM    306    O   1     1     -13.993  25.012  31.300  0.00  0.00             0
ATOM    307    H   1     1     -14.525  24.924  30.290  0.00  0.00             0
ATOM    308    H   1     1     -13.994  24.131  31.739  0.00  0.00             0
ATOM    309    O   1     1       1.711 -14.436  20.607  0.00  0.00             0
ATOM    310    H   1     1       2.780 -14.666  20.526  0.00  0.00             0
ATOM    311    H   1     1       1.892 -13.548  20.903  0.00  0.00             0
ATOM    312    O   1     1      40.444  14.687  18.375  0.00  0.00             0
ATOM    313    H   1     1      40.200  13.985  18.687  0.00  0.00             0
ATOM    314    H   1     1      39.834  14.937  17.743  0.00  0.00             0
ATOM    315    O   1     1      21.657   5.297  36.089  0.00  0.00             0
ATOM    316    H   1     1      22.529   5.765  36.381  0.00  0.00             0
ATOM    317    H   1     1      21.298   6.041  35.544  0.00  0.00             0
ATOM    318    O   1     1      28.259  22.171  18.507  0.00  0.00             0
ATOM    319    H   1     1      28.218  21.321  19.004  0.00  0.00             0
ATOM    320    H   1     1      29.128  22.639  18.656  0.00  0.00             0
ATOM    321    O   1     1      29.513  16.604  35.649  0.00  0.00             0
ATOM    322    H   1     1      29.235  16.781  34.729  0.00  0.00             0
ATOM    323    H   1     1      30.184  15.933  35.613  0.00  0.00             0
ATOM    324    O   1     1      29.968  -6.619  14.814  0.00  0.00             0
ATOM    325    H   1     1      29.592  -7.237  14.204  0.00  0.00             0
ATOM    326    H   1     1      29.874  -5.669  14.527  0.00  0.00             0
ATOM    327    O   1     1       2.793  29.452  28.761  0.00  0.00             0
ATOM    328    H   1     1       2.337  30.118  28.138  0.00  0.00             0
ATOM    329    H   1     1      13.292  12.091  29.412  0.00  0.00             0
ATOM    330    O   1     1      -9.846  32.780  35.084  0.00  0.00             0
ATOM    331    H   1     1      -9.731  32.734  34.010  0.00  0.00             0
ATOM    332    H   1     1       0.052  31.937  35.120  0.00  0.00             0
ATOM    333    O   1     1      12.518  21.693  29.036  0.00  0.00             0
ATOM    334    H   1     1       2.266  22.240  28.364  0.00  0.00             0
ATOM    335    H   1     1      11.831  21.274  28.520  0.00  0.00             0
ATOM    336    O   1     1      -2.076  12.618  19.313  0.00  0.00             0
ATOM    337    H   1     1      -2.898  13.094  19.605  0.00  0.00             0
ATOM    338    H   1     1       7.965  12.262  18.412  0.00  0.00             0
ATOM    339    O   1     1      14.426  35.536  31.581  0.00  0.00             0
ATOM    340    H   1     1       4.441  34.550  31.552  0.00  0.00             0
ATOM    341    H   1     1      13.763  35.614  30.819  0.00  0.00             0
ATOM    342    O   1     1      13.787  21.613  33.939  0.00  0.00             0
ATOM    343    H   1     1      14.152  21.035  33.265  0.00  0.00             0
ATOM    344    H   1     1      24.775  22.184  34.365  0.00  0.00             0
ATOM    345    O   1     1      39.416  -2.969  21.954  0.00  0.00             0
ATOM    346    H   1     1      38.652  -3.231  21.015  0.00  0.00             0
ATOM    347    H   1     1      39.229 -19.986  21.702  0.00  0.00             0
ATOM    348    O   1     1      32.999   8.509  16.947  0.00  0.00             0
ATOM    349    H   1     1      33.719   8.838  17.687  0.00  0.00             0
ATOM    350    H   1     1      33.610   8.167  16.301  0.00  0.00             0
ATOM    351    O   1     1       9.728   3.622  16.200  0.00  0.00             0
ATOM    352    H   1     1      10.474   3.578  16.668  0.00  0.00             0
ATOM    353    H   1     1       9.827   4.449  15.507  0.00  0.00             0
ATOM    354    O   1     1      -2.856  10.278  28.759  0.00  0.00             0
ATOM    355    H   1     1      -2.324  10.834  28.127  0.00  0.00             0
ATOM    356    H   1     1      -2.283   9.523  28.891  0.00  0.00             0
ATOM    357    O   1     1       1.551 -17.704  30.016  0.00  0.00             0
ATOM    358    H   1     1       0.969 -17.547  30.846  0.00  0.00             0
ATOM    359    H   1     1       0.835 -17.951  29.294  0.00  0.00             0
ATOM    360    O   1     1     -17.217   7.136  36.816  0.00  0.00             0
ATOM    361    H   1     1     -16.548   6.706  36.082  0.00  0.00             0
ATOM    362    H   1     1     -16.871   7.156  37.714  0.00  0.00             0
ATOM    363    O   1     1      47.886   5.844  21.166  0.00  0.00             0
ATOM    364    H   1     1      47.591   5.284  20.248  0.00  0.00             0
ATOM    365    H   1     1      48.773 -12.280  21.250  0.00  0.00             0
ATOM    366    O   1     1      15.075  17.725  36.292  0.00  0.00             0
ATOM    367    H   1     1      15.517  18.254  35.573  0.00  0.00             0
ATOM    368    H   1     1      14.549  18.450  36.668  0.00  0.00             0
ATOM    369    O   1     1       5.826   9.785  35.827  0.00  0.00             0
ATOM    370    H   1     1       6.311  10.608  35.917  0.00  0.00             0
ATOM    371    H   1     1       5.898   9.676  34.936  0.00  0.00             0
ATOM    372    O   1     1      18.658 -11.025  24.109  0.00  0.00             0
ATOM    373    H   1     1      18.359 -10.080  24.292  0.00  0.00             0
ATOM    374    H   1     1      18.191 -11.657  24.596  0.00  0.00             0
ATOM    375    O   1     1       2.929  13.428  35.853  0.00  0.00             0
ATOM    376    H   1     1       2.816  12.865  36.584  0.00  0.00             0
ATOM    377    H   1     1       2.022  13.867  35.686  0.00  0.00             0
ATOM    378    O   1     1       7.172 -10.198  36.770  0.00  0.00             0
ATOM    379    H   1     1       6.494 -10.305  37.458  0.00  0.00             0
ATOM    380    H   1     1       6.912  -9.276  36.555  0.00  0.00             0
ATOM    381    O   1     1     -10.402 -15.023  30.819  0.00  0.00             0
ATOM    382    H   1     1      -9.895 -14.885  31.667  0.00  0.00             0
ATOM    383    H   1     1       0.578 -15.398  30.228  0.00  0.00             0
ATOM    384    O   1     1       1.570   9.125  28.322  0.00  0.00             0
ATOM    385    H   1     1       0.919   9.435  27.761  0.00  0.00             0
ATOM    386    H   1     1      12.373  10.031  28.567  0.00  0.00             0
ATOM    387    O   1     1      17.044  15.162  36.051  0.00  0.00             0
ATOM    388    H   1     1       6.083  15.736  36.417  0.00  0.00             0
ATOM    389    H   1     1      17.973  15.761  36.171  0.00  0.00             0
ATOM    390    O   1     1      20.710   5.904  14.940  0.00  0.00             0
ATOM    391    H   1     1      21.573   5.613  14.964  0.00  0.00             0
ATOM    392    H   1     1      30.920   6.603  15.696  0.00  0.00             0
ATOM    393    O   1     1       0.116  10.514  32.035  0.00  0.00             0
ATOM    394    H   1     1       0.349  10.694  32.972  0.00  0.00             0
ATOM    395    H   1     1       9.885   9.647  31.806  0.00  0.00             0
ATOM    396    O   1     1      -3.197  -5.769  36.569  0.00  0.00             0
ATOM    397    H   1     1      -3.047  -5.912  37.444  0.00  0.00             0
ATOM    398    H   1     1       6.739  -4.823  36.591  0.00  0.00             0
ATOM    399    O   1     1      17.999 -24.793  17.091  0.00  0.00             0
ATOM    400    H   1     1      17.248 -24.917  16.562  0.00  0.00             0
ATOM    401    H   1     1      18.679 -24.669  16.380  0.00  0.00             0
ATOM    402    O   1     1      18.706  21.468  34.716  0.00  0.00             0
ATOM    403    H   1     1      18.716  20.828  35.364  0.00  0.00             0
ATOM    404    H   1     1      19.720  21.411  34.565  0.00  0.00             0
ATOM    405    O   1     1       2.160  12.596  31.437  0.00  0.00             0
ATOM    406    H   1     1       1.399  11.799  31.560  0.00  0.00             0
ATOM    407    H   1     1       2.939  12.077  31.359  0.00  0.00             0
ATOM    408    O   1     1      21.759  18.234  34.996  0.00  0.00             0
ATOM    409    H   1     1      22.285  17.423  34.763  0.00  0.00             0
ATOM    410    H   1     1      20.998  17.900  35.622  0.00  0.00             0
ATOM    411    O   1     1       5.381  41.010  35.424  0.00  0.00             0
ATOM    412    H   1     1       6.174  41.566  35.258  0.00  0.00             0
ATOM    413    H   1     1       5.613  40.362  36.149  0.00  0.00             0
ATOM    414    O   1     1      17.440  47.518  31.087  0.00  0.00             0
ATOM    415    H   1     1      17.799  47.324  30.220  0.00  0.00             0
ATOM    416    H   1     1      17.698  46.711  31.668  0.00  0.00             0
ATOM    417    O   1     1      10.761 -16.503  22.330  0.00  0.00             0
ATOM    418    H   1     1      10.310 -16.942  21.395  0.00  0.00             0
ATOM    419    H   1     1      11.466 -15.908  22.108  0.00  0.00             0
ATOM    420    O   1     1      31.322  -0.664  19.952  0.00  0.00             0
ATOM    421    H   1     1      31.906  -0.080  19.536  0.00  0.00             0
ATOM    422    H   1     1      30.913  -1.280  19.325  0.00  0.00             0
ATOM    423    O   1     1      13.888  -3.413  15.840  0.00  0.00             0
ATOM    424    H   1     1      14.092  -4.344  15.598  0.00  0.00             0
ATOM    425    H   1     1      13.253  -3.656  16.544  0.00  0.00             0
ATOM    426    O   1     1      30.806   2.777  25.162  0.00  0.00             0
ATOM    427    H   1     1      29.913   2.451  25.062  0.00  0.00             0
ATOM    428    H   1     1      31.568   2.261  24.615  0.00  0.00             0
ATOM    429    O   1     1       6.895  37.384  28.754  0.00  0.00             0
ATOM    430    H   1     1       7.188  36.471  29.161  0.00  0.00             0
ATOM    431    H   1     1       6.019  37.568  28.484  0.00  0.00             0
ATOM    432    O   1     1      -0.198   5.164  19.015  0.00  0.00             0
ATOM    433    H   1     1      -0.407   5.107  19.976  0.00  0.00             0
ATOM    434    H   1     1       0.397   4.508  18.647  0.00  0.00             0
ATOM    435    O   1     1     -21.909   1.209  17.870  0.00  0.00             0
ATOM    436    H   1     1     -22.052   2.084  17.359  0.00  0.00             0
ATOM    437    H   1     1     -11.224   0.565  17.024  0.00  0.00             0
ATOM    438    O   1     1      51.776  17.647  15.715  0.00  0.00             0
ATOM    439    H   1     1      51.042  17.442  15.053  0.00  0.00             0
ATOM    440    H   1     1      62.348  16.748  16.047  0.00  0.00             0
ATOM    441    O   1     1      31.718  10.174  34.674  0.00  0.00             0
ATOM    442    H   1     1      20.965   9.478  35.196  0.00  0.00             0
ATOM    443    H   1     1      32.598  10.243  35.373  0.00  0.00             0
ATOM    444    O   1     1      17.466 -34.048  19.938  0.00  0.00             0
ATOM    445    H   1     1      18.099 -34.518  19.384  0.00  0.00             0
ATOM    446    H   1     1      28.456 -33.597  20.599  0.00  0.00             0
ATOM    447    O   1     1      17.899  -0.839  30.128  0.00  0.00             0
ATOM    448    H   1     1       7.800  -1.124  31.044  0.00  0.00             0
ATOM    449    H   1     1      17.686  -1.742  29.846  0.00  0.00             0
ATOM    450    O   1     1      21.868   9.409  22.447  0.00  0.00             0
ATOM    451    H   1     1      22.270   8.853  23.178  0.00  0.00             0
ATOM    452    H   1     1      31.605  10.056  22.958  0.00  0.00             0
ATOM    453    O   1     1      19.553   5.208  21.644  0.00  0.00             0
ATOM    454    H   1     1      19.064   4.386  21.831  0.00  0.00             0
ATOM    455    H   1     1      19.367   5.899  22.377  0.00  0.00             0
ATOM    456    O   1     1      -3.058   4.679  25.391  0.00  0.00             0
ATOM    457    H   1     1      -3.533   4.804  26.449  0.00  0.00             0
ATOM    458    H   1     1      -3.885   4.995  25.167  0.00  0.00             0
ATOM    459    O   1     1      28.302 -15.869  26.032  0.00  0.00             0
ATOM    460    H   1     1      27.995 -14.968  26.024  0.00  0.00             0
ATOM    461    H   1     1      28.270 -15.933  27.050  0.00  0.00             0
ATOM    462    O   1     1     -11.195   7.595  35.046  0.00  0.00             0
ATOM    463    H   1     1     -11.819   7.056  34.415  0.00  0.00             0
ATOM    464    H   1     1     -11.959   7.759  35.511  0.00  0.00             0
ATOM    465    O   1     1      -8.669  -5.083  25.184  0.00  0.00             0
ATOM    466    H   1     1      -8.416  -4.332  24.730  0.00  0.00             0
ATOM    467    H   1     1      -8.931  -4.858  25.995  0.00  0.00             0
ATOM    468    O   1     1     -18.342   5.606  26.698  0.00  0.00             0
ATOM    469    H   1     1     -17.929   6.416  26.993  0.00  0.00             0
ATOM    470    H   1     1     -18.684   5.526  25.782  0.00  0.00             0
ATOM    471    O   1     1      17.706 -18.254  21.626  0.00  0.00             0
ATOM    472    H   1     1      17.653 -17.602  21.103  0.00  0.00             0
ATOM    473    H   1     1      17.730 -18.121  22.403  0.00  0.00             0
ATOM    474    O   1     1      26.128  -1.790  24.626  0.00  0.00             0
ATOM    475    H   1     1      25.466  -1.235  24.908  0.00  0.00             0
ATOM    476    H   1     1      25.856  -2.799  24.851  0.00  0.00             0
ATOM    477    O   1     1      23.014 -11.081  20.090  0.00  0.00             0
ATOM    478    H   1     1      23.668 -10.415  19.964  0.00  0.00             0
ATOM    479    H   1     1      21.994 -10.937  20.035  0.00  0.00             0
ATOM    480    O   1     1      -7.541   2.260  36.323  0.00  0.00             0
ATOM    481    H   1     1      -7.206   2.880  35.621  0.00  0.00             0
ATOM    482    H   1     1      -8.265   1.941  35.825  0.00  0.00             0
ATOM    483    O   1     1      15.464  10.514  21.055  0.00  0.00             0
ATOM    484    H   1     1      15.042  10.659  21.876  0.00  0.00             0
ATOM    485    H   1     1      16.353  10.448  21.223  0.00  0.00             0
ATOM    486    O   1     1      -6.592   8.146  27.332  0.00  0.00             0
ATOM    487    H   1     1      -5.902   8.820  27.242  0.00  0.00             0
ATOM    488    H   1     1      -7.388   8.528  27.805  0.00  0.00             0
ATOM    489    O   1     1       1.527  10.644  19.269  0.00  0.00             0
ATOM    490    H   1     1       2.035  10.324  20.019  0.00  0.00             0
ATOM    491    H   1     1      11.067  -7.982  19.237  0.00  0.00             0
ATOM    492    O   1     1      12.277 -45.573  24.624  0.00  0.00             0
ATOM    493    H   1     1      11.452 -45.300  25.037  0.00  0.00             0
ATOM    494    H   1     1      23.469 -45.488  25.005  0.00  0.00             0
ATOM    495    O   1     1     -30.984   0.482  32.430  0.00  0.00             0
ATOM    496    H   1     1     -41.735   1.212  32.136  0.00  0.00             0
ATOM    497    H   1     1     -30.804   0.702  33.432  0.00  0.00             0
ATOM    498    O   1     1       4.773 -11.406  29.181  0.00  0.00             0
ATOM    499    H   1     1       4.237 -11.882  29.874  0.00  0.00             0
ATOM    500    H   1     1      14.555 -10.727  28.673  0.00  0.00             0
ATOM    501    O   1     1       4.466  21.387  26.074  0.00  0.00             0
ATOM    502    H   1     1       3.928  22.121  26.205  0.00  0.00             0
ATOM    503    H   1     1      14.280  20.914  25.244  0.00  0.00             0
ATOM    504    O   1     1     -16.447   1.601  27.981  0.00  0.00             0
ATOM    505    H   1     1     -17.221   2.012  28.166  0.00  0.00             0
ATOM    506    H   1     1      -5.922   2.310  27.315  0.00  0.00             0
ATOM    507    O   1     1      25.765  10.763  27.237  0.00  0.00             0
ATOM    508    H   1     1      25.084  10.993  27.726  0.00  0.00             0
ATOM    509    H   1     1      26.424  -7.421  27.869  0.00  0.00             0
ATOM    510    O   1     1       5.451 -22.809  25.683  0.00  0.00             0
ATOM    511    H   1     1       6.255 -22.800  25.116  0.00  0.00             0
ATOM    512    H   1     1       5.382 -23.544  26.202  0.00  0.00             0
ATOM    513    O   1     1     -21.520  30.422  35.020  0.00  0.00             0
ATOM    514    H   1     1     -22.377  30.166  35.418  0.00  0.00             0
ATOM    515    H   1     1     -21.112  29.664  34.710  0.00  0.00             0
ATOM    516    O   1     1      18.497 -15.259  22.388  0.00  0.00             0
ATOM    517    H   1     1      18.983 -15.869  22.702  0.00  0.00             0
ATOM    518    H   1     1      17.785 -15.195  22.980  0.00  0.00             0
ATOM    519    O   1     1      49.728  31.483  24.377  0.00  0.00             0
ATOM    520    H   1     1      50.236  30.673  24.170  0.00  0.00             0
ATOM    521    H   1     1      49.642  31.905  23.543  0.00  0.00             0
ATOM    522    O   1     1      33.885  17.378  22.715  0.00  0.00             0
ATOM    523    H   1     1      33.451  16.643  23.213  0.00  0.00             0
ATOM    524    H   1     1      33.326  17.665  22.141  0.00  0.00             0
ATOM    525    O   1     1      66.100  30.131  14.234  0.00  0.00             0
ATOM    526    H   1     1      65.381  29.438  14.576  0.00  0.00             0
ATOM    527    H   1     1      66.992  11.685  14.294  0.00  0.00             0
ATOM    528    O   1     1      34.455  17.149  26.158  0.00  0.00             0
ATOM    529    H   1     1      33.596  16.789  26.378  0.00  0.00             0
ATOM    530    H   1     1      34.636  17.848  26.728  0.00  0.00             0
ATOM    531    O   1     1      22.880  -2.328  28.983  0.00  0.00             0
ATOM    532    H   1     1      22.793  -1.589  29.455  0.00  0.00             0
ATOM    533    H   1     1      23.812  -2.521  28.955  0.00  0.00             0
ATOM    534    O   1     1      14.390   7.768  15.108  0.00  0.00             0
ATOM    535    H   1     1      13.946   7.123  14.566  0.00  0.00             0
ATOM    536    H   1     1      15.306   7.170  15.185  0.00  0.00             0
ATOM    537    O   1     1      20.392  -9.240  26.207  0.00  0.00             0
ATOM    538    H   1     1      20.357 -10.114  26.697  0.00  0.00             0
ATOM    539    H   1     1      19.415  -8.929  26.053  0.00  0.00             0
ATOM    540    O   1     1      -2.814 -27.322  18.091  0.00  0.00             0
ATOM    541    H   1     1      -1.645 -27.459  17.867  0.00  0.00             0
ATOM    542    H   1     1      -2.724 -26.382  17.837  0.00  0.00             0
ATOM    543    O   1     1       0.779  13.473  27.693  0.00  0.00             0
ATOM    544    H   1     1       1.020  14.139  28.428  0.00  0.00             0
ATOM    545    H   1     1      10.269  13.358  27.815  0.00  0.00             0
ATOM    546    O   1     1      28.642  -1.019  32.983  0.00  0.00             0
ATOM    547    H   1     1      28.523  -1.960  32.935  0.00  0.00             0
ATOM    548    H   1     1      39.730  -0.773  32.531  0.00  0.00             0
ATOM    549    O   1     1      -7.498  23.205  15.526  0.00  0.00             0
ATOM    550    H   1     1     -17.638  23.012  16.503  0.00  0.00             0
ATOM    551    H   1     1      -6.826  22.649  15.072  0.00  0.00             0
ATOM    552    O   1     1      22.868  19.427  15.597  0.00  0.00             0
ATOM    553    H   1     1      21.901  18.865  15.574  0.00  0.00             0
ATOM    554    H   1     1      33.149  20.019  16.364  0.00  0.00             0
ATOM    555    O   1     1      42.795  15.340  23.837  0.00  0.00             0
ATOM    556    H   1     1      32.365  14.753  22.841  0.00  0.00             0
ATOM    557    H   1     1      42.013  15.735  24.183  0.00  0.00             0
ATOM    558    O   1     1       7.151   5.251  28.123  0.00  0.00             0
ATOM    559    H   1     1       6.261   5.714  28.515  0.00  0.00             0
ATOM    560    H   1     1      17.859   4.555  28.735  0.00  0.00             0
ATOM    561    O   1     1      -9.561  14.865  32.420  0.00  0.00             0
ATOM    562    H   1     1      -8.913  15.442  32.706  0.00  0.00             0
ATOM    563    H   1     1      -8.871  14.334  31.830  0.00  0.00             0
ATOM    564    O   1     1     -11.343 -17.975  28.340  0.00  0.00             0
ATOM    565    H   1     1     -11.519 -18.538  27.500  0.00  0.00             0
ATOM    566    H   1     1     -11.892 -18.455  29.003  0.00  0.00             0
ATOM    567    O   1     1      10.711  38.046  27.844  0.00  0.00             0
ATOM    568    H   1     1      10.255  37.173  28.178  0.00  0.00             0
ATOM    569    H   1     1      10.373  38.417  26.851  0.00  0.00             0
ATOM    570    O   1     1      24.359  -4.931  20.523  0.00  0.00             0
ATOM    571    H   1     1      24.689  -5.847  20.500  0.00  0.00             0
ATOM    572    H   1     1      23.768  -4.917  19.800  0.00  0.00             0
ATOM    573    O   1     1     -26.352  -6.424  32.370  0.00  0.00             0
ATOM    574    H   1     1     -26.427  -6.221  33.294  0.00  0.00             0
ATOM    575    H   1     1     -25.508  -6.313  31.989  0.00  0.00             0
ATOM    576    O   1     1      -0.824  34.027  25.515  0.00  0.00             0
ATOM    577    H   1     1      -1.395  33.169  25.303  0.00  0.00             0
ATOM    578    H   1     1      -1.250  34.819  25.229  0.00  0.00             0
ATOM    579    O   1     1      -3.463 -15.026  15.981  0.00  0.00             0
ATOM    580    H   1     1      -2.688 -14.652  15.835  0.00  0.00             0
ATOM    581    H   1     1      -3.823 -14.323  16.502  0.00  0.00             0
ATOM    582    O   1     1      10.774  -4.707  21.758  0.00  0.00             0
ATOM    583    H   1     1      11.359  -4.427  21.155  0.00  0.00             0
ATOM    584    H   1     1      10.070  -4.076  21.476  0.00  0.00             0
ATOM    585    O   1     1     -17.379 -17.732  19.240  0.00  0.00             0
ATOM    586    H   1     1     -17.173 -17.922  18.380  0.00  0.00             0
ATOM    587    H   1     1     -16.960 -18.332  19.787  0.00  0.00             0
ATOM    588    O   1     1      29.916  13.868  14.899  0.00  0.00             0
ATOM    589    H   1     1      29.467  14.484  15.401  0.00  0.00             0
ATOM    590    H   1     1      30.935  14.172  14.806  0.00  0.00             0
ATOM    591    O   1     1      42.863   3.374  17.892  0.00  0.00             0
ATOM    592    H   1     1      43.537   4.183  17.967  0.00  0.00             0
ATOM    593    H   1     1      43.046   2.722  18.630  0.00  0.00             0
ATOM    594    O   1     1      38.951  -9.694  14.919  0.00  0.00             0
ATOM    595    H   1     1      39.501 -10.194  14.404  0.00  0.00             0
ATOM    596    H   1     1      39.180 -10.006  15.799  0.00  0.00             0
ATOM    597    O   1     1     -15.385   5.754  23.538  0.00  0.00             0
ATOM    598    H   1     1     -16.195   5.723  23.309  0.00  0.00             0
ATOM    599    H   1     1      -4.448   5.841  22.807  0.00  0.00             0
ATOM    600    O   1     1      37.092   0.169  17.129  0.00  0.00             0
ATOM    601    H   1     1      36.214  -0.000  16.628  0.00  0.00             0
ATOM    602    H   1     1      47.377   1.130  16.857  0.00  0.00             0
ATOM    603    O   1     1      -1.312  -9.542  30.662  0.00  0.00             0
ATOM    604    H   1     1     -11.334  -9.896  29.751  0.00  0.00             0
ATOM    605    H   1     1      -2.039 -10.026  30.910  0.00  0.00             0
ATOM    606    O   1     1      23.869  10.477  36.627  0.00  0.00             0
ATOM    607    H   1     1      24.799  10.682  36.746  0.00  0.00             0
ATOM    608    H   1     1      34.284   9.633  36.672  0.00  0.00             0
ATOM    609    O   1     1      48.563  -2.432  16.843  0.00  0.00             0
ATOM    610    H   1     1      37.526  -2.829  17.548  0.00  0.00             0
ATOM    611    H   1     1      48.306  -1.601  17.129  0.00  0.00             0
ATOM    612    O   1     1     -14.426  27.047  33.166  0.00  0.00             0
ATOM    613    H   1     1     -15.132  27.656  32.761  0.00  0.00             0
ATOM    614    H   1     1      -3.952  26.223  32.530  0.00  0.00             0
ATOM    615    O   1     1     -23.031 -25.545  20.893  0.00  0.00             0
ATOM    616    H   1     1     -23.746 -26.243  20.441  0.00  0.00             0
ATOM    617    H   1     1     -22.895 -24.754  20.313  0.00  0.00             0
ATOM    618    O   1     1      18.240   1.630  36.659  0.00  0.00             0
ATOM    619    H   1     1      19.005   2.000  36.956  0.00  0.00             0
ATOM    620    H   1     1      18.413   0.722  36.578  0.00  0.00             0
ATOM    621    O   1     1      -5.326  13.915  34.077  0.00  0.00             0
ATOM    622    H   1     1      -4.501  14.177  34.582  0.00  0.00             0
ATOM    623    H   1     1      -6.055  13.857  34.681  0.00  0.00             0
ATOM    624    O   1     1      28.389   3.657  30.229  0.00  0.00             0
ATOM    625    H   1     1      29.462   3.622  30.605  0.00  0.00             0
ATOM    626    H   1     1      27.935   2.862  29.927  0.00  0.00             0
ATOM    627    O   1     1      12.971  23.557  22.534  0.00  0.00             0
ATOM    628    H   1     1      13.096  24.125  21.745  0.00  0.00             0
ATOM    629    H   1     1      12.144  23.736  23.041  0.00  0.00             0
ATOM    630    O   1     1      17.014  -3.177  29.692  0.00  0.00             0
ATOM    631    H   1     1      16.255  -3.028  28.971  0.00  0.00             0
ATOM    632    H   1     1      16.500  -3.544  30.411  0.00  0.00             0
ATOM    633    O   1     1     -51.499  20.699  37.189  0.00  0.00             0
ATOM    634    H   1     1     -51.239  21.681  37.010  0.00  0.00             0
ATOM    635    H   1     1     -50.740  20.399  37.664  0.00  0.00             0
ATOM    636    O   1     1      11.966  -4.462  17.877  0.00  0.00             0
ATOM    637    H   1     1      12.186  -5.285  18.315  0.00  0.00             0
ATOM    638    H   1     1      11.120  -4.131  17.954  0.00  0.00             0
ATOM    639    O   1     1      -0.116 -27.355  20.162  0.00  0.00             0
ATOM    640    H   1     1      -1.036 -27.642  20.270  0.00  0.00             0
ATOM    641    H   1     1       0.274 -26.875  21.008  0.00  0.00             0
ATOM    642    O   1     1      -4.683   2.894  23.291  0.00  0.00             0
ATOM    643    H   1     1      -5.267   2.609  22.477  0.00  0.00             0
ATOM    644    H   1     1      -5.019   3.797  23.468  0.00  0.00             0
ATOM    645    O   1     1      -1.969  -4.831  28.178  0.00  0.00             0
ATOM    646    H   1     1      -2.432  -4.693  27.304  0.00  0.00             0
ATOM    647    H   1     1      -2.252  -4.205  28.813  0.00  0.00             0
ATOM    648    O   1     1      31.493 -11.886  32.231  0.00  0.00             0
ATOM    649    H   1     1      32.461 -11.818  31.759  0.00  0.00             0
ATOM    650    H   1     1      30.945 -11.116  31.789  0.00  0.00             0
ATOM    651    O   1     1       7.545  17.853  24.254  0.00  0.00             0
ATOM    652    H   1     1       7.047  18.429  24.838  0.00  0.00             0
ATOM    653    H   1     1      17.346  -0.748  24.532  0.00  0.00             0
ATOM    654    O   1     1      14.617 -14.722  14.675  0.00  0.00             0
ATOM    655    H   1     1      13.978 -15.376  15.143  0.00  0.00             0
ATOM    656    H   1     1      25.785 -14.979  14.961  0.00  0.00             0
ATOM    657    O   1     1      30.352 -11.351  27.878  0.00  0.00             0
ATOM    658    H   1     1      19.415 -12.101  28.061  0.00  0.00             0
ATOM    659    H   1     1      31.292 -11.634  27.703  0.00  0.00             0
ATOM    660    O   1     1       2.922  34.363  33.787  0.00  0.00             0
ATOM    661    H   1     1       3.459  35.115  33.247  0.00  0.00             0
ATOM    662    H   1     1      13.891  34.299  34.520  0.00  0.00             0
ATOM    663    O   1     1      20.400  25.060  17.387  0.00  0.00             0
ATOM    664    H   1     1      10.920  25.602  17.229  0.00  0.00             0
ATOM    665    H   1     1      20.485  24.257  18.046  0.00  0.00             0
ATOM    666    O   1     1      16.416   1.194  33.907  0.00  0.00             0
ATOM    667    H   1     1      16.943   0.741  33.246  0.00  0.00             0
ATOM    668    H   1     1      27.367   1.810  34.281  0.00  0.00             0
ATOM    669    O   1     1       7.820  50.009  32.925  0.00  0.00             0
ATOM    670    H   1     1       8.401  49.587  33.426  0.00  0.00             0
ATOM    671    H   1     1       7.742  31.338  32.184  0.00  0.00             0
ATOM    672    O   1     1      13.484  41.202  31.056  0.00  0.00             0
ATOM    673    H   1     1      13.262  40.448  30.392  0.00  0.00             0
ATOM    674    H   1     1      13.557  40.916  31.989  0.00  0.00             0
ATOM    675    O   1     1       4.555   2.228  20.560  0.00  0.00             0
ATOM    676    H   1     1       5.500   1.891  20.365  0.00  0.00             0
ATOM    677    H   1     1       4.043   1.619  20.075  0.00  0.00             0
ATOM    678    O   1     1       0.658   3.620  33.357  0.00  0.00             0
ATOM    679    H   1     1       1.369   3.594  34.043  0.00  0.00             0
ATOM    680    H   1     1       0.677   4.462  32.791  0.00  0.00             0
ATOM    681    O   1     1     -17.153  -6.729  23.108  0.00  0.00             0
ATOM    682    H   1     1     -18.038  -7.240  23.046  0.00  0.00             0
ATOM    683    H   1     1     -17.425  -5.968  23.745  0.00  0.00             0
ATOM    684    O   1     1      -2.393   9.825  24.878  0.00  0.00             0
ATOM    685    H   1     1      -1.888  10.266  24.115  0.00  0.00             0
ATOM    686    H   1     1      -3.282   9.761  24.469  0.00  0.00             0
ATOM    687    O   1     1      34.777  17.156  16.541  0.00  0.00             0
ATOM    688    H   1     1      34.458  17.989  15.925  0.00  0.00             0
ATOM    689    H   1     1      34.876  -1.630  16.087  0.00  0.00             0
ATOM    690    O   1     1      35.474 -20.782  27.710  0.00  0.00             0
ATOM    691    H   1     1      35.159 -20.041  27.108  0.00  0.00             0
ATOM    692    H   1     1      35.748 -21.401  27.183  0.00  0.00             0
ATOM    693    O   1     1     -35.083 -11.641  17.518  0.00  0.00             0
ATOM    694    H   1     1     -34.698 -12.478  17.785  0.00  0.00             0
ATOM    695    H   1     1     -34.532 -11.027  17.959  0.00  0.00             0
ATOM    696    O   1     1      16.364  10.078  15.316  0.00  0.00             0
ATOM    697    H   1     1      17.246   9.521  15.143  0.00  0.00             0
ATOM    698    H   1     1      15.613   9.466  15.096  0.00  0.00             0
ATOM    699    O   1     1      42.642  15.149  14.507  0.00  0.00             0
ATOM    700    H   1     1      43.381  14.621  14.949  0.00  0.00             0
ATOM    701    H   1     1      43.021  14.935  13.533  0.00  0.00             0
ATOM    702    O   1     1      31.463  23.379  24.476  0.00  0.00             0
ATOM    703    H   1     1      30.762  24.002  24.473  0.00  0.00             0
ATOM    704    H   1     1      31.183  22.427  24.476  0.00  0.00             0
ATOM    705   Al   1     1       8.040   7.242   8.777  0.00  0.00             0
ATOM    706   Al   1     1       5.626   3.013   8.399  0.00  0.00             0
ATOM    707   Al   1     1       5.565   8.849   8.652  0.00  0.00             0
ATOM    708   Al   1     1       8.261   4.370   8.508  0.00  0.00             0
ATOM    709   Si   1     1       3.800   8.612  11.440  0.00  0.00             0
ATOM    710   Si   1     1       6.467   4.197  11.248  0.00  0.00             0
ATOM    711   Si   1     1       6.477  10.061  11.467  0.00  0.00             0
ATOM    712   Si   1     1       9.022   5.700  11.428  0.00  0.00             0
ATOM    713    O   1     1       9.190   8.537   9.800  0.00  0.00             0
ATOM    714    O   1     1       6.554   4.133   9.644  0.00  0.00             0
ATOM    715    O   1     1       8.829   5.743   9.768  0.00  0.00             0
ATOM    716    O   1     1       6.204  10.082   9.880  0.00  0.00             0
ATOM    717    O   1     1       8.968   7.172  11.894  0.00  0.00             0
ATOM    718    O   1     1       6.370  11.578  11.890  0.00  0.00             0
ATOM    719    O   1     1       7.956   9.520  11.807  0.00  0.00             0
ATOM    720    O   1     1       5.144   5.023  11.581  0.00  0.00             0
ATOM    721    O   1     1       7.741   4.814  11.790  0.00  0.00             0
ATOM    722    O   1     1       5.270   9.124  11.987  0.00  0.00             0
ATOM    723    O   1     1       9.016   3.033   9.682  0.00  0.00             0
ATOM    724    O   1     1       6.725   7.407   9.997  0.00  0.00             0
ATOM    725    O   1     1       4.920  10.239   7.543  0.00  0.00             0
ATOM    726    O   1     1       7.545   5.836   7.563  0.00  0.00             0
ATOM    727    O   1     1       9.673   7.457   7.458  0.00  0.00             0
ATOM    728    O   1     1       7.241   2.891   7.526  0.00  0.00             0
ATOM    729    O   1     1       9.946   4.111   7.453  0.00  0.00             0
ATOM    730    O   1     1       7.183   8.639   7.730  0.00  0.00             0
ATOM    731    H   1     1       8.693  10.866   9.919  0.00  0.00             0
ATOM    732    H   1     1       6.224   7.432  10.851  0.00  0.00             0
ATOM    733    H   1     1      10.175  10.146   6.405  0.00  0.00             0
ATOM    734    H   1     1       6.865   6.033   6.869  0.00  0.00             0
ATOM    735    H   1     1       9.440   6.753   6.714  0.00  0.00             0
ATOM    736    H   1     1       7.574  11.591   6.751  0.00  0.00             0
ATOM    737    H   1     1       7.766   9.189   7.231  0.00  0.00             0
ATOM    738    H   1     1      10.443   3.976   6.686  0.00  0.00             0
ATOM    739   Al   1     1      13.692   1.117   1.389  0.00  0.00             0
ATOM    740   Al   1     1      11.122  -3.248   1.409  0.00  0.00             0
ATOM    741   Al   1     1      11.125   2.913   1.330  0.00  0.00             0
ATOM    742   Al   1     1      13.551  -1.633   1.487  0.00  0.00             0
ATOM    743   Si   1     1       9.349   2.718   4.063  0.00  0.00             0
ATOM    744   Si   1     1      11.848  -1.758   4.119  0.00  0.00             0
ATOM    745   Si   1     1      11.857   4.290   4.054  0.00  0.00             0
ATOM    746   Si   1     1      14.356  -0.301   4.107  0.00  0.00             0
ATOM    747    O   1     1      14.652   2.543   2.534  0.00  0.00             0
ATOM    748    O   1     1      11.974  -1.819   2.531  0.00  0.00             0
ATOM    749    O   1     1      14.171  -0.182   2.505  0.00  0.00             0
ATOM    750    O   1     1      11.742   4.306   2.424  0.00  0.00             0
ATOM    751    O   1     1      14.269   1.165   4.658  0.00  0.00             0
ATOM    752    O   1     1      11.918   5.808   4.482  0.00  0.00             0
ATOM    753    O   1     1      13.208   3.569   4.405  0.00  0.00             0
ATOM    754    O   1     1      10.710  -0.949   4.609  0.00  0.00             0
ATOM    755    O   1     1      13.242  -1.217   4.540  0.00  0.00             0
ATOM    756    O   1     1      10.610   3.523   4.583  0.00  0.00             0
ATOM    757    O   1     1      14.479  -2.980   2.425  0.00  0.00             0
ATOM    758    O   1     1      11.983   1.354   2.363  0.00  0.00             0
ATOM    759    O   1     1      10.357   4.327   0.234  0.00  0.00             0
ATOM    760    O   1     1      12.985  -0.263   0.258  0.00  0.00             0
ATOM    761    O   1     1      15.343   1.273   0.271  0.00  0.00             0
ATOM    762    O   1     1      12.734  -3.169   0.239  0.00  0.00             0
ATOM    763    O   1     1      15.476  -1.773   0.214  0.00  0.00             0
ATOM    764    O   1     1      12.654   2.618   0.139  0.00  0.00             0
ATOM    765    H   1     1      14.522   5.574   3.370  0.00  0.00             0
ATOM    766    H   1     1      11.258   0.734   2.652  0.00  0.00             0
ATOM    767    H   1     1      14.488   4.377   0.483  0.00  0.00             0
ATOM    768    H   1     1      12.747   0.018  -0.516  0.00  0.00             0
ATOM    769    H   1     1      15.730   0.478  -0.104  0.00  0.00             0
ATOM    770    H   1     1      12.906   6.341  -0.810  0.00  0.00             0
ATOM    771    H   1     1      13.284   3.083  -0.345  0.00  0.00             0
ATOM    772    H   1     1      15.371  -2.028  -0.724  0.00  0.00             0
ATOM    773   Al   1     1       7.949  -1.677   8.793  0.00  0.00             0
ATOM    774   Al   1     1       5.483  -6.040   8.585  0.00  0.00             0
ATOM    775   Al   1     1       5.561  -0.002   8.770  0.00  0.00             0
ATOM    776   Al   1     1       7.993  -4.731   8.685  0.00  0.00             0
ATOM    777   Si   1     1       3.829  -0.183  11.459  0.00  0.00             0
ATOM    778   Si   1     1       6.341  -4.760  11.569  0.00  0.00             0
ATOM    779   Si   1     1       6.300   1.212  11.428  0.00  0.00             0
ATOM    780   Si   1     1       8.834  -3.184  11.400  0.00  0.00             0
ATOM    781    O   1     1       8.937  -0.308   9.829  0.00  0.00             0
ATOM    782    O   1     1       6.445  -4.892   9.796  0.00  0.00             0
ATOM    783    O   1     1       8.647  -3.128   9.821  0.00  0.00             0
ATOM    784    O   1     1       6.253   1.227   9.818  0.00  0.00             0
ATOM    785    O   1     1       8.687  -1.720  11.871  0.00  0.00             0
ATOM    786    O   1     1       6.375   2.734  11.766  0.00  0.00             0
ATOM    787    O   1     1       7.668   0.670  11.765  0.00  0.00             0
ATOM    788    O   1     1       5.037  -3.969  11.789  0.00  0.00             0
ATOM    789    O   1     1       7.622  -4.105  11.953  0.00  0.00             0
ATOM    790    O   1     1       5.050   0.519  11.909  0.00  0.00             0
ATOM    791    O   1     1       8.957  -6.120   9.723  0.00  0.00             0
ATOM    792    O   1     1       6.354  -1.675   9.777  0.00  0.00             0
ATOM    793    O   1     1       4.923   1.423   7.733  0.00  0.00             0
ATOM    794    O   1     1       7.313  -3.170   7.484  0.00  0.00             0
ATOM    795    O   1     1       9.673  -1.651   7.630  0.00  0.00             0
ATOM    796    O   1     1       7.030  -6.135   7.560  0.00  0.00             0
ATOM    797    O   1     1       9.631  -4.880   7.595  0.00  0.00             0
ATOM    798    O   1     1       7.141  -0.371   7.663  0.00  0.00             0
ATOM    799    H   1     1       8.682   2.354  10.025  0.00  0.00             0
ATOM    800    H   1     1       5.831  -2.363  10.025  0.00  0.00             0
ATOM    801    H   1     1       9.826   1.325   6.585  0.00  0.00             0
ATOM    802    H   1     1       7.521  -3.414   6.782  0.00  0.00             0
ATOM    803    H   1     1      10.111  -2.358   7.294  0.00  0.00             0
ATOM    804    H   1     1       7.687   2.078   7.567  0.00  0.00             0
ATOM    805    H   1     1       7.484  -0.325   6.710  0.00  0.00             0
ATOM    806    H   1     1      10.490  -4.488   7.166  0.00  0.00             0
ATOM    807   Al   1     1      13.695  -7.561   1.105  0.00  0.00             0
ATOM    808   Al   1     1      11.094 -12.065   1.096  0.00  0.00             0
ATOM    809   Al   1     1      11.077  -6.239   1.191  0.00  0.00             0
ATOM    810   Al   1     1      13.869 -10.568   1.362  0.00  0.00             0
ATOM    811   Si   1     1       9.283  -6.201   4.069  0.00  0.00             0
ATOM    812   Si   1     1      11.849 -10.677   4.008  0.00  0.00             0
ATOM    813   Si   1     1      11.782  -4.711   4.091  0.00  0.00             0
ATOM    814   Si   1     1      14.467  -9.143   4.073  0.00  0.00             0
ATOM    815    O   1     1      14.552  -6.278   2.412  0.00  0.00             0
ATOM    816    O   1     1      12.115 -10.746   2.353  0.00  0.00             0
ATOM    817    O   1     1      14.429  -9.164   2.449  0.00  0.00             0
ATOM    818    O   1     1      11.625  -4.634   2.461  0.00  0.00             0
ATOM    819    O   1     1      14.564  -7.684   4.594  0.00  0.00             0
ATOM    820    O   1     1      11.769  -3.245   4.643  0.00  0.00             0
ATOM    821    O   1     1      13.116  -5.451   4.350  0.00  0.00             0
ATOM    822    O   1     1      10.675  -9.782   4.311  0.00  0.00             0
ATOM    823    O   1     1      13.184  -9.914   4.467  0.00  0.00             0
ATOM    824    O   1     1      10.534  -5.438   4.542  0.00  0.00             0
ATOM    825    O   1     1      14.631 -12.010   2.486  0.00  0.00             0
ATOM    826    O   1     1      12.113  -7.521   2.047  0.00  0.00             0
ATOM    827    O   1     1      10.340  -4.735   0.239  0.00  0.00             0
ATOM    828    O   1     1      13.213  -9.053   0.145  0.00  0.00             0
ATOM    829    O   1     1      15.343  -7.292   0.171  0.00  0.00             0
ATOM    830    O   1     1      12.599 -11.796   0.046  0.00  0.00             0
ATOM    831    O   1     1      15.374 -10.780   0.266  0.00  0.00             0
ATOM    832    O   1     1      12.787  -6.240  -0.005  0.00  0.00             0
ATOM    833    H   1     1      14.246  -3.867   2.337  0.00  0.00             0
ATOM    834    H   1     1      11.764  -8.163   2.703  0.00  0.00             0
ATOM    835    H   1     1      15.338  -4.955  -0.771  0.00  0.00             0
ATOM    836    H   1     1      12.615  -9.515  -0.484  0.00  0.00             0
ATOM    837    H   1     1      15.721  -8.178  -0.181  0.00  0.00             0
ATOM    838    H   1     1      13.352  -3.983   0.037  0.00  0.00             0
ATOM    839    H   1     1      12.860  -5.455  -0.823  0.00  0.00             0
ATOM    840    H   1     1      15.819 -10.618  -0.421  0.00  0.00             0
ATOM    841   Al   1     1       3.074   7.138   8.669  0.00  0.00             0
ATOM    842   Al   1     1       0.405   2.932   8.806  0.00  0.00             0
ATOM    843   Al   1     1       0.363   8.651   8.483  0.00  0.00             0
ATOM    844   Al   1     1       2.906   4.268   8.600  0.00  0.00             0
ATOM    845   Si   1     1      -1.167   8.630  11.376  0.00  0.00             0
ATOM    846   Si   1     1       1.271   4.117  11.462  0.00  0.00             0
ATOM    847   Si   1     1       1.204  10.187  11.442  0.00  0.00             0
ATOM    848   Si   1     1       3.779   5.745  11.423  0.00  0.00             0
ATOM    849    O   1     1       4.040   8.556   9.798  0.00  0.00             0
ATOM    850    O   1     1       1.439   3.968   9.877  0.00  0.00             0
ATOM    851    O   1     1       3.580   5.883   9.815  0.00  0.00             0
ATOM    852    O   1     1       1.064  10.293   9.843  0.00  0.00             0
ATOM    853    O   1     1       3.572   7.147  11.930  0.00  0.00             0
ATOM    854    O   1     1       1.280  11.687  11.846  0.00  0.00             0
ATOM    855    O   1     1       2.670   9.528  11.707  0.00  0.00             0
ATOM    856    O   1     1       0.067   5.058  11.751  0.00  0.00             0
ATOM    857    O   1     1       2.612   4.824  11.904  0.00  0.00             0
ATOM    858    O   1     1       0.145   9.231  11.928  0.00  0.00             0
ATOM    859    O   1     1       3.908   3.068   9.701  0.00  0.00             0
ATOM    860    O   1     1       1.316   7.435   9.664  0.00  0.00             0
ATOM    861    O   1     1       9.931  10.162   7.500  0.00  0.00             0
ATOM    862    O   1     1       2.215   5.755   7.665  0.00  0.00             0
ATOM    863    O   1     1       4.579   7.474   7.426  0.00  0.00             0
ATOM    864    O   1     1       2.139   2.833   7.624  0.00  0.00             0
ATOM    865    O   1     1       4.697   4.237   7.493  0.00  0.00             0
ATOM    866    O   1     1       2.078   8.789   7.647  0.00  0.00             0
ATOM    867    H   1     1       3.235  11.332  10.019  0.00  0.00             0
ATOM    868    H   1     1       1.072   6.936  10.483  0.00  0.00             0
ATOM    869    H   1     1       5.222  10.210   6.649  0.00  0.00             0
ATOM    870    H   1     1       1.334   6.081   7.385  0.00  0.00             0
ATOM    871    H   1     1       4.815   7.358   6.642  0.00  0.00             0
ATOM    872    H   1     1       2.004  10.964   7.020  0.00  0.00             0
ATOM    873    H   1     1       2.951   9.338   7.654  0.00  0.00             0
ATOM    874    H   1     1       4.240   4.631   6.586  0.00  0.00             0
ATOM    875   Al   1     1       8.407   1.432   1.134  0.00  0.00             0
ATOM    876   Al   1     1       6.000  -3.047   1.205  0.00  0.00             0
ATOM    877   Al   1     1       5.929   2.804   1.211  0.00  0.00             0
ATOM    878   Al   1     1       8.496  -1.722   1.383  0.00  0.00             0
ATOM    879   Si   1     1       4.100   2.605   4.135  0.00  0.00             0
ATOM    880   Si   1     1       6.773  -1.688   4.156  0.00  0.00             0
ATOM    881   Si   1     1       6.682   4.135   4.276  0.00  0.00             0
ATOM    882   Si   1     1       9.249  -0.234   4.253  0.00  0.00             0
ATOM    883    O   1     1       9.415   2.590   2.544  0.00  0.00             0
ATOM    884    O   1     1       6.934  -1.738   2.488  0.00  0.00             0
ATOM    885    O   1     1       9.190  -0.318   2.622  0.00  0.00             0
ATOM    886    O   1     1       6.594   4.348   2.510  0.00  0.00             0
ATOM    887    O   1     1       9.271   1.286   4.641  0.00  0.00             0
ATOM    888    O   1     1       6.743   5.676   4.725  0.00  0.00             0
ATOM    889    O   1     1       8.043   3.526   4.454  0.00  0.00             0
ATOM    890    O   1     1       5.476  -0.897   4.347  0.00  0.00             0
ATOM    891    O   1     1       8.034  -0.962   4.752  0.00  0.00             0
ATOM    892    O   1     1       5.432   3.304   4.616  0.00  0.00             0
ATOM    893    O   1     1       9.330  -3.191   2.359  0.00  0.00             0
ATOM    894    O   1     1       6.979   1.459   2.319  0.00  0.00             0
ATOM    895    O   1     1      15.364   4.254   0.351  0.00  0.00             0
ATOM    896    O   1     1       7.832  -0.150   0.271  0.00  0.00             0
ATOM    897    O   1     1       9.979   1.561   0.214  0.00  0.00             0
ATOM    898    O   1     1       7.604  -3.007   0.010  0.00  0.00             0
ATOM    899    O   1     1      10.141  -1.831   0.256  0.00  0.00             0
ATOM    900    O   1     1       7.275   2.626   0.005  0.00  0.00             0
ATOM    901    H   1     1       9.384   5.100   2.972  0.00  0.00             0
ATOM    902    H   1     1       6.541   0.729   2.683  0.00  0.00             0
ATOM    903    H   1     1      10.048   4.095  -0.637  0.00  0.00             0
ATOM    904    H   1     1       7.569  -0.803  -0.423  0.00  0.00             0
ATOM    905    H   1     1      10.505   1.211  -0.381  0.00  0.00             0
ATOM    906    H   1     1       8.170   5.170  -0.112  0.00  0.00             0
ATOM    907    H   1     1       7.158   3.142  -0.919  0.00  0.00             0
ATOM    908    H   1     1      10.850  -1.133   0.100  0.00  0.00             0
ATOM    909   Al   1     1       3.051  -1.612   8.603  0.00  0.00             0
ATOM    910   Al   1     1       0.208  -6.336   8.528  0.00  0.00             0
ATOM    911   Al   1     1       0.371  -0.170   8.648  0.00  0.00             0
ATOM    912   Al   1     1       2.797  -4.689   8.525  0.00  0.00             0
ATOM    913   Si   1     1      -1.451  -0.249  11.416  0.00  0.00             0
ATOM    914   Si   1     1       1.178  -4.688  11.407  0.00  0.00             0
ATOM    915   Si   1     1       1.168   1.175  11.583  0.00  0.00             0
ATOM    916   Si   1     1       3.856  -3.096  11.480  0.00  0.00             0
ATOM    917    O   1     1       3.938  -0.350   9.799  0.00  0.00             0
ATOM    918    O   1     1       1.370  -4.849   9.792  0.00  0.00             0
ATOM    919    O   1     1       3.659  -3.039   9.836  0.00  0.00             0
ATOM    920    O   1     1       0.937   1.253   9.775  0.00  0.00             0
ATOM    921    O   1     1       3.802  -1.671  11.951  0.00  0.00             0
ATOM    922    O   1     1       1.016   2.657  11.930  0.00  0.00             0
ATOM    923    O   1     1       2.493   0.583  11.686  0.00  0.00             0
ATOM    924    O   1     1      -0.063  -3.904  11.644  0.00  0.00             0
ATOM    925    O   1     1       2.454  -3.935  11.874  0.00  0.00             0
ATOM    926    O   1     1      -0.035   0.243  11.999  0.00  0.00             0
ATOM    927    O   1     1       3.842  -6.147   9.507  0.00  0.00             0
ATOM    928    O   1     1       1.321  -1.546   9.644  0.00  0.00             0
ATOM    929    O   1     1       9.946   1.101   7.501  0.00  0.00             0
ATOM    930    O   1     1       2.074  -3.214   7.618  0.00  0.00             0
ATOM    931    O   1     1       4.558  -1.574   7.467  0.00  0.00             0
ATOM    932    O   1     1       1.711  -6.098   7.486  0.00  0.00             0
ATOM    933    O   1     1       4.458  -4.703   7.529  0.00  0.00             0
ATOM    934    O   1     1       2.069  -0.177   7.514  0.00  0.00             0
ATOM    935    H   1     1       3.713   2.395  10.334  0.00  0.00             0
ATOM    936    H   1     1       1.130  -2.363  10.175  0.00  0.00             0
ATOM    937    H   1     1       4.724   1.421   6.793  0.00  0.00             0
ATOM    938    H   1     1       2.012  -2.996   6.718  0.00  0.00             0
ATOM    939    H   1     1       5.274  -2.036   7.109  0.00  0.00             0
ATOM    940    H   1     1       2.800   2.097   7.822  0.00  0.00             0
ATOM    941    H   1     1       2.133   0.221   6.641  0.00  0.00             0
ATOM    942    H   1     1       4.811  -3.902   7.523  0.00  0.00             0
ATOM    943   Al   1     1       8.468  -7.627   1.208  0.00  0.00             0
ATOM    944   Al   1     1       5.932 -12.194   1.502  0.00  0.00             0
ATOM    945   Al   1     1       5.942  -6.046   1.367  0.00  0.00             0
ATOM    946   Al   1     1       8.497 -10.663   1.297  0.00  0.00             0
ATOM    947   Si   1     1       4.128  -6.194   4.026  0.00  0.00             0
ATOM    948   Si   1     1       6.808 -10.737   4.230  0.00  0.00             0
ATOM    949   Si   1     1       6.561  -4.642   4.001  0.00  0.00             0
ATOM    950   Si   1     1       9.323  -9.108   3.959  0.00  0.00             0
ATOM    951    O   1     1       9.446  -6.396   2.437  0.00  0.00             0
ATOM    952    O   1     1       6.888 -10.880   2.520  0.00  0.00             0
ATOM    953    O   1     1       9.102  -9.006   2.374  0.00  0.00             0
ATOM    954    O   1     1       6.520  -4.563   2.403  0.00  0.00             0
ATOM    955    O   1     1       9.201  -7.659   4.494  0.00  0.00             0
ATOM    956    O   1     1       6.754  -3.127   4.545  0.00  0.00             0
ATOM    957    O   1     1       7.987  -5.398   4.332  0.00  0.00             0
ATOM    958    O   1     1       5.434  -9.983   4.486  0.00  0.00             0
ATOM    959    O   1     1       8.081  -9.958   4.510  0.00  0.00             0
ATOM    960    O   1     1       5.401  -5.367   4.487  0.00  0.00             0
ATOM    961    O   1     1       9.378 -12.043   2.445  0.00  0.00             0
ATOM    962    O   1     1       6.733  -7.502   2.356  0.00  0.00             0
ATOM    963    O   1     1      15.512  -4.539   0.251  0.00  0.00             0
ATOM    964    O   1     1       7.811  -9.032   0.241  0.00  0.00             0
ATOM    965    O   1     1      10.097  -7.407   0.076  0.00  0.00             0
ATOM    966    O   1     1       7.521 -12.051   0.451  0.00  0.00             0
ATOM    967    O   1     1      10.200 -10.609   0.380  0.00  0.00             0
ATOM    968    O   1     1       7.625  -6.130   0.416  0.00  0.00             0
ATOM    969    H   1     1       8.981  -4.002   2.559  0.00  0.00             0
ATOM    970    H   1     1       6.426  -8.388   2.490  0.00  0.00             0
ATOM    971    H   1     1       9.782  -4.872  -0.548  0.00  0.00             0
ATOM    972    H   1     1       7.333  -9.672  -0.306  0.00  0.00             0
ATOM    973    H   1     1      10.096  -7.431  -0.819  0.00  0.00             0
ATOM    974    H   1     1       8.274  -2.656  -0.491  0.00  0.00             0
ATOM    975    H   1     1       7.951  -5.372   0.001  0.00  0.00             0
ATOM    976    H   1     1      10.568  -9.731   0.686  0.00  0.00             0
END
