# Supplementary material for: Competing Nuclear Quantum Effects and Hydrogen-Bond Jumps in Hydrated Kaolinite
Source: J Phys Chem Lett. 2023 Feb 6;14(6):1542–7. doi: 10.1021/acs.jpclett.2c03896 (PMC9940297; doi:10.1021/acs.jpclett.2c03896)
Supplement: Supplementary file 1 — jz2c03896_si_001.zip [file jz2c03896_si_001.zip › Clay_NQEs_HBond_Jumps_SI/silica-surface/QM/prod-2/init.12.pdb]

TITLE     Step:     2000000  Bead:      12 positions{angstrom}  cell{angstrom}
CRYST1   10.307   17.884   76.812  91.93 105.05  89.80 P 1           1
ATOM      1   Al   1     1     -22.541  11.971  42.594  0.00  0.00             0
ATOM      2   Al   1     1     -19.679  16.508  42.555  0.00  0.00             0
ATOM      3   Al   1     1     -19.841  10.587  42.276  0.00  0.00             0
ATOM      4   Al   1     1     -22.204  14.909  42.457  0.00  0.00             0
ATOM      5   Si   1     1     -17.959  10.620  39.662  0.00  0.00             0
ATOM      6   Si   1     1     -20.580  15.038  39.756  0.00  0.00             0
ATOM      7   Si   1     1     -20.484   9.023  39.758  0.00  0.00             0
ATOM      8   Si   1     1     -23.148  13.474  39.689  0.00  0.00             0
ATOM      9    O   1     1     -23.310  10.680  41.471  0.00  0.00             0
ATOM     10    O   1     1     -20.622  15.118  41.371  0.00  0.00             0
ATOM     11    O   1     1     -22.830  13.327  41.375  0.00  0.00             0
ATOM     12    O   1     1     -20.330   8.979  41.300  0.00  0.00             0
ATOM     13    O   1     1     -23.023  11.990  39.254  0.00  0.00             0
ATOM     14    O   1     1     -20.301   7.612  39.199  0.00  0.00             0
ATOM     15    O   1     1     -21.848   9.712  39.438  0.00  0.00             0
ATOM     16    O   1     1     -19.451  14.119  39.407  0.00  0.00             0
ATOM     17    O   1     1     -21.971  14.236  39.133  0.00  0.00             0
ATOM     18    O   1     1     -19.246   9.902  39.160  0.00  0.00             0
ATOM     19    O   1     1     -23.213  16.078  41.392  0.00  0.00             0
ATOM     20    O   1     1     -20.682  11.814  41.209  0.00  0.00             0
ATOM     21    O   1     1     -18.813   9.179  43.636  0.00  0.00             0
ATOM     22    O   1     1     -21.518  13.444  43.548  0.00  0.00             0
ATOM     23    O   1     1     -24.019  11.949  43.676  0.00  0.00             0
ATOM     24    O   1     1     -21.179  16.244  43.651  0.00  0.00             0
ATOM     25    O   1     1     -23.917  14.974  43.496  0.00  0.00             0
ATOM     26    O   1     1     -21.335  10.685  43.441  0.00  0.00             0
ATOM     27    H   1     1     -22.626   7.986  41.344  0.00  0.00             0
ATOM     28    H   1     1     -20.580  12.404  40.211  0.00  0.00             0
ATOM     29    H   1     1     -23.466   8.584  44.014  0.00  0.00             0
ATOM     30    H   1     1     -20.781  13.065  43.980  0.00  0.00             0
ATOM     31    H   1     1     -24.506  12.437  44.347  0.00  0.00             0
ATOM     32    H   1     1     -21.272   7.265  44.530  0.00  0.00             0
ATOM     33    H   1     1     -21.856   9.886  43.868  0.00  0.00             0
ATOM     34    H   1     1     -24.318  14.321  43.930  0.00  0.00             0
ATOM     35   Al   1     1     -22.574  14.580  49.904  0.00  0.00             0
ATOM     36   Al   1     1     -20.126  19.050  49.663  0.00  0.00             0
ATOM     37   Al   1     1     -20.033  12.982  49.847  0.00  0.00             0
ATOM     38   Al   1     1     -22.642  17.532  49.934  0.00  0.00             0
ATOM     39   Si   1     1     -18.171  13.173  47.020  0.00  0.00             0
ATOM     40   Si   1     1     -20.873  17.618  47.002  0.00  0.00             0
ATOM     41   Si   1     1     -20.744  11.747  47.027  0.00  0.00             0
ATOM     42   Si   1     1     -23.487  16.145  47.046  0.00  0.00             0
ATOM     43    O   1     1     -23.533  13.247  48.743  0.00  0.00             0
ATOM     44    O   1     1     -20.946  17.767  48.640  0.00  0.00             0
ATOM     45    O   1     1     -23.313  16.164  48.732  0.00  0.00             0
ATOM     46    O   1     1     -20.493  11.632  48.646  0.00  0.00             0
ATOM     47    O   1     1     -23.434  14.619  46.624  0.00  0.00             0
ATOM     48    O   1     1     -20.618  10.223  46.631  0.00  0.00             0
ATOM     49    O   1     1     -22.168  12.244  46.833  0.00  0.00             0
ATOM     50    O   1     1     -19.561  16.761  46.656  0.00  0.00             0
ATOM     51    O   1     1     -22.197  16.945  46.624  0.00  0.00             0
ATOM     52    O   1     1     -19.592  12.596  46.509  0.00  0.00             0
ATOM     53    O   1     1     -23.556  18.811  48.699  0.00  0.00             0
ATOM     54    O   1     1     -20.916  14.398  48.882  0.00  0.00             0
ATOM     55    O   1     1     -19.160  11.554  50.874  0.00  0.00             0
ATOM     56    O   1     1     -21.881  16.113  50.914  0.00  0.00             0
ATOM     57    O   1     1     -24.155  14.205  50.968  0.00  0.00             0
ATOM     58    O   1     1     -21.848  18.988  50.782  0.00  0.00             0
ATOM     59    O   1     1     -24.423  17.596  50.875  0.00  0.00             0
ATOM     60    O   1     1     -21.578  12.940  50.970  0.00  0.00             0
ATOM     61    H   1     1     -23.331  10.603  48.185  0.00  0.00             0
ATOM     62    H   1     1     -20.241  15.136  48.887  0.00  0.00             0
ATOM     63    H   1     1     -24.606  11.396  52.087  0.00  0.00             0
ATOM     64    H   1     1     -21.010  16.611  51.109  0.00  0.00             0
ATOM     65    H   1     1     -24.610  14.581  51.921  0.00  0.00             0
ATOM     66    H   1     1     -21.950  10.973  51.150  0.00  0.00             0
ATOM     67    H   1     1     -22.407  12.663  51.206  0.00  0.00             0
ATOM     68    H   1     1     -25.115  16.975  50.999  0.00  0.00             0
ATOM     69   Al   1     1     -22.256  20.834  42.391  0.00  0.00             0
ATOM     70   Al   1     1     -19.714  25.474  42.482  0.00  0.00             0
ATOM     71   Al   1     1     -19.590  19.459  42.382  0.00  0.00             0
ATOM     72   Al   1     1     -22.182  23.817  42.575  0.00  0.00             0
ATOM     73   Si   1     1     -17.918  19.469  39.494  0.00  0.00             0
ATOM     74   Si   1     1     -20.338  24.038  39.722  0.00  0.00             0
ATOM     75   Si   1     1     -20.483  17.968  39.612  0.00  0.00             0
ATOM     76   Si   1     1     -22.939  22.423  39.771  0.00  0.00             0
ATOM     77    O   1     1     -23.198  19.553  41.332  0.00  0.00             0
ATOM     78    O   1     1     -20.597  24.158  41.322  0.00  0.00             0
ATOM     79    O   1     1     -22.687  22.421  41.307  0.00  0.00             0
ATOM     80    O   1     1     -20.340  17.912  41.296  0.00  0.00             0
ATOM     81    O   1     1     -22.882  21.021  39.203  0.00  0.00             0
ATOM     82    O   1     1     -20.671  16.426  39.208  0.00  0.00             0
ATOM     83    O   1     1     -21.809  18.638  39.282  0.00  0.00             0
ATOM     84    O   1     1     -19.167  23.099  39.489  0.00  0.00             0
ATOM     85    O   1     1     -21.693  23.275  39.249  0.00  0.00             0
ATOM     86    O   1     1     -19.253  18.764  39.063  0.00  0.00             0
ATOM     87    O   1     1     -23.246  25.276  41.601  0.00  0.00             0
ATOM     88    O   1     1     -20.609  20.799  41.217  0.00  0.00             0
ATOM     89    O   1     1     -19.062  18.066  43.491  0.00  0.00             0
ATOM     90    O   1     1     -21.372  22.442  43.597  0.00  0.00             0
ATOM     91    O   1     1     -23.836  20.675  43.621  0.00  0.00             0
ATOM     92    O   1     1     -21.282  25.246  43.572  0.00  0.00             0
ATOM     93    O   1     1     -23.831  23.925  43.696  0.00  0.00             0
ATOM     94    O   1     1     -21.315  19.690  43.495  0.00  0.00             0
ATOM     95    H   1     1     -22.675  16.677  40.839  0.00  0.00             0
ATOM     96    H   1     1     -20.289  21.591  40.798  0.00  0.00             0
ATOM     97    H   1     1     -23.422  18.474  43.909  0.00  0.00             0
ATOM     98    H   1     1     -21.217  21.871  44.349  0.00  0.00             0
ATOM     99    H   1     1     -23.979  21.224  44.424  0.00  0.00             0
ATOM    100    H   1     1     -21.442  16.281  44.715  0.00  0.00             0
ATOM    101    H   1     1     -21.239  18.866  44.185  0.00  0.00             0
ATOM    102    H   1     1     -24.030  23.134  44.075  0.00  0.00             0
ATOM    103   Al   1     1     -22.525  23.570  49.778  0.00  0.00             0
ATOM    104   Al   1     1     -19.994  27.923  49.806  0.00  0.00             0
ATOM    105   Al   1     1     -20.038  21.938  49.775  0.00  0.00             0
ATOM    106   Al   1     1     -22.571  26.621  49.928  0.00  0.00             0
ATOM    107   Si   1     1     -18.101  21.981  46.810  0.00  0.00             0
ATOM    108   Si   1     1     -20.869  26.627  47.157  0.00  0.00             0
ATOM    109   Si   1     1     -20.708  20.552  46.949  0.00  0.00             0
ATOM    110   Si   1     1     -23.348  25.091  47.078  0.00  0.00             0
ATOM    111    O   1     1     -23.432  22.127  48.501  0.00  0.00             0
ATOM    112    O   1     1     -21.089  26.740  48.675  0.00  0.00             0
ATOM    113    O   1     1     -23.257  25.070  48.672  0.00  0.00             0
ATOM    114    O   1     1     -20.610  20.469  48.676  0.00  0.00             0
ATOM    115    O   1     1     -23.295  23.690  46.578  0.00  0.00             0
ATOM    116    O   1     1     -20.900  19.068  46.521  0.00  0.00             0
ATOM    117    O   1     1     -21.900  21.407  46.638  0.00  0.00             0
ATOM    118    O   1     1     -19.712  25.682  46.868  0.00  0.00             0
ATOM    119    O   1     1     -22.285  26.063  46.592  0.00  0.00             0
ATOM    120    O   1     1     -19.353  21.177  46.461  0.00  0.00             0
ATOM    121    O   1     1     -23.490  27.974  48.771  0.00  0.00             0
ATOM    122    O   1     1     -20.884  23.491  48.672  0.00  0.00             0
ATOM    123    O   1     1     -19.453  20.400  50.956  0.00  0.00             0
ATOM    124    O   1     1     -21.850  25.168  50.867  0.00  0.00             0
ATOM    125    O   1     1     -24.176  23.335  50.721  0.00  0.00             0
ATOM    126    O   1     1     -21.697  27.936  50.788  0.00  0.00             0
ATOM    127    O   1     1     -24.293  26.654  50.981  0.00  0.00             0
ATOM    128    O   1     1     -21.530  22.337  50.740  0.00  0.00             0
ATOM    129    H   1     1     -23.348  19.457  48.020  0.00  0.00             0
ATOM    130    H   1     1     -20.553  24.437  48.718  0.00  0.00             0
ATOM    131    H   1     1     -23.890  19.837  51.174  0.00  0.00             0
ATOM    132    H   1     1     -21.309  25.326  51.530  0.00  0.00             0
ATOM    133    H   1     1     -24.636  23.139  51.417  0.00  0.00             0
ATOM    134    H   1     1     -22.038  20.003  50.677  0.00  0.00             0
ATOM    135    H   1     1     -21.235  22.006  51.659  0.00  0.00             0
ATOM    136    H   1     1     -23.813  26.186  51.839  0.00  0.00             0
ATOM    137   Al   1     1     -17.064  11.924  42.317  0.00  0.00             0
ATOM    138   Al   1     1     -14.546  16.489  42.422  0.00  0.00             0
ATOM    139   Al   1     1     -14.785  10.322  42.599  0.00  0.00             0
ATOM    140   Al   1     1     -17.100  14.910  42.527  0.00  0.00             0
ATOM    141   Si   1     1     -12.803  10.531  39.799  0.00  0.00             0
ATOM    142   Si   1     1     -15.486  15.099  39.731  0.00  0.00             0
ATOM    143   Si   1     1     -15.279   9.008  39.789  0.00  0.00             0
ATOM    144   Si   1     1     -17.933  13.654  39.621  0.00  0.00             0
ATOM    145    O   1     1     -18.173  10.788  41.244  0.00  0.00             0
ATOM    146    O   1     1     -15.579  15.255  41.395  0.00  0.00             0
ATOM    147    O   1     1     -17.665  13.605  41.231  0.00  0.00             0
ATOM    148    O   1     1     -15.301   8.838  41.449  0.00  0.00             0
ATOM    149    O   1     1     -17.820  12.057  39.166  0.00  0.00             0
ATOM    150    O   1     1     -15.215   7.486  39.264  0.00  0.00             0
ATOM    151    O   1     1     -16.635   9.687  39.417  0.00  0.00             0
ATOM    152    O   1     1     -14.258  14.165  39.431  0.00  0.00             0
ATOM    153    O   1     1     -16.779  14.507  39.221  0.00  0.00             0
ATOM    154    O   1     1     -14.086   9.782  39.335  0.00  0.00             0
ATOM    155    O   1     1     -18.169  16.430  41.437  0.00  0.00             0
ATOM    156    O   1     1     -15.516  11.696  41.431  0.00  0.00             0
ATOM    157    O   1     1     -24.235   8.957  43.541  0.00  0.00             0
ATOM    158    O   1     1     -16.423  13.587  43.557  0.00  0.00             0
ATOM    159    O   1     1     -18.822  11.919  43.444  0.00  0.00             0
ATOM    160    O   1     1     -16.233  16.425  43.663  0.00  0.00             0
ATOM    161    O   1     1     -18.688  15.035  43.684  0.00  0.00             0
ATOM    162    O   1     1     -16.395  10.505  43.636  0.00  0.00             0
ATOM    163    H   1     1     -17.172   7.955  41.389  0.00  0.00             0
ATOM    164    H   1     1     -14.953  12.328  41.102  0.00  0.00             0
ATOM    165    H   1     1     -17.988   9.597  43.809  0.00  0.00             0
ATOM    166    H   1     1     -16.274  13.561  44.501  0.00  0.00             0
ATOM    167    H   1     1     -18.340  12.295  44.212  0.00  0.00             0
ATOM    168    H   1     1     -16.661   7.578  44.656  0.00  0.00             0
ATOM    169    H   1     1     -16.411  10.134  44.505  0.00  0.00             0
ATOM    170    H   1     1     -19.337  14.243  43.649  0.00  0.00             0
ATOM    171   Al   1     1     -17.469  14.588  49.903  0.00  0.00             0
ATOM    172   Al   1     1     -14.824  19.089  49.638  0.00  0.00             0
ATOM    173   Al   1     1     -14.825  13.006  49.923  0.00  0.00             0
ATOM    174   Al   1     1     -17.599  17.636  49.820  0.00  0.00             0
ATOM    175   Si   1     1     -13.094  13.157  47.119  0.00  0.00             0
ATOM    176   Si   1     1     -15.667  17.747  46.874  0.00  0.00             0
ATOM    177   Si   1     1     -15.651  11.612  47.088  0.00  0.00             0
ATOM    178   Si   1     1     -18.199  16.169  46.944  0.00  0.00             0
ATOM    179    O   1     1     -18.338  13.334  48.721  0.00  0.00             0
ATOM    180    O   1     1     -15.919  17.896  48.560  0.00  0.00             0
ATOM    181    O   1     1     -18.146  16.234  48.560  0.00  0.00             0
ATOM    182    O   1     1     -15.505  11.618  48.785  0.00  0.00             0
ATOM    183    O   1     1     -17.960  14.634  46.644  0.00  0.00             0
ATOM    184    O   1     1     -15.564  10.138  46.522  0.00  0.00             0
ATOM    185    O   1     1     -16.992  12.259  46.828  0.00  0.00             0
ATOM    186    O   1     1     -14.427  16.924  46.737  0.00  0.00             0
ATOM    187    O   1     1     -17.044  17.052  46.388  0.00  0.00             0
ATOM    188    O   1     1     -14.382  12.356  46.628  0.00  0.00             0
ATOM    189    O   1     1     -18.388  19.076  48.906  0.00  0.00             0
ATOM    190    O   1     1     -15.830  14.436  48.751  0.00  0.00             0
ATOM    191    O   1     1     -24.473  11.486  51.141  0.00  0.00             0
ATOM    192    O   1     1     -16.988  16.040  50.885  0.00  0.00             0
ATOM    193    O   1     1     -19.196  14.464  50.970  0.00  0.00             0
ATOM    194    O   1     1     -16.678  18.802  51.080  0.00  0.00             0
ATOM    195    O   1     1     -19.372  17.706  50.946  0.00  0.00             0
ATOM    196    O   1     1     -16.507  13.271  50.958  0.00  0.00             0
ATOM    197    H   1     1     -18.130  10.723  48.244  0.00  0.00             0
ATOM    198    H   1     1     -15.396  15.307  48.719  0.00  0.00             0
ATOM    199    H   1     1     -19.013  11.109  51.711  0.00  0.00             0
ATOM    200    H   1     1     -17.051  16.089  51.878  0.00  0.00             0
ATOM    201    H   1     1     -19.539  15.257  51.403  0.00  0.00             0
ATOM    202    H   1     1     -17.220  10.629  51.091  0.00  0.00             0
ATOM    203    H   1     1     -16.900  12.732  51.732  0.00  0.00             0
ATOM    204    H   1     1     -19.596  18.206  51.755  0.00  0.00             0
ATOM    205   Al   1     1     -17.018  20.861  42.472  0.00  0.00             0
ATOM    206   Al   1     1     -14.592  25.336  42.587  0.00  0.00             0
ATOM    207   Al   1     1     -14.423  19.474  42.269  0.00  0.00             0
ATOM    208   Al   1     1     -16.913  23.854  42.621  0.00  0.00             0
ATOM    209   Si   1     1     -12.724  19.496  39.592  0.00  0.00             0
ATOM    210   Si   1     1     -15.246  24.005  39.805  0.00  0.00             0
ATOM    211   Si   1     1     -15.286  17.994  39.640  0.00  0.00             0
ATOM    212   Si   1     1     -17.801  22.451  39.680  0.00  0.00             0
ATOM    213    O   1     1     -18.045  19.507  41.218  0.00  0.00             0
ATOM    214    O   1     1     -15.329  23.981  41.517  0.00  0.00             0
ATOM    215    O   1     1     -17.548  22.384  41.292  0.00  0.00             0
ATOM    216    O   1     1     -15.232  18.004  41.184  0.00  0.00             0
ATOM    217    O   1     1     -17.776  20.982  39.157  0.00  0.00             0
ATOM    218    O   1     1     -15.193  16.434  39.214  0.00  0.00             0
ATOM    219    O   1     1     -16.641  18.694  39.190  0.00  0.00             0
ATOM    220    O   1     1     -13.906  23.173  39.482  0.00  0.00             0
ATOM    221    O   1     1     -16.534  23.297  39.253  0.00  0.00             0
ATOM    222    O   1     1     -14.019  18.805  39.111  0.00  0.00             0
ATOM    223    O   1     1     -17.952  25.311  41.312  0.00  0.00             0
ATOM    224    O   1     1     -15.518  20.690  41.377  0.00  0.00             0
ATOM    225    O   1     1     -24.189  17.872  43.577  0.00  0.00             0
ATOM    226    O   1     1     -16.423  22.423  43.722  0.00  0.00             0
ATOM    227    O   1     1     -18.647  20.698  43.518  0.00  0.00             0
ATOM    228    O   1     1     -16.142  25.090  43.718  0.00  0.00             0
ATOM    229    O   1     1     -18.803  23.866  43.491  0.00  0.00             0
ATOM    230    O   1     1     -16.136  19.470  43.518  0.00  0.00             0
ATOM    231    H   1     1     -17.602  17.272  41.219  0.00  0.00             0
ATOM    232    H   1     1     -15.383  21.631  41.008  0.00  0.00             0
ATOM    233    H   1     1     -18.114  18.217  43.935  0.00  0.00             0
ATOM    234    H   1     1     -16.419  22.536  44.609  0.00  0.00             0
ATOM    235    H   1     1     -18.958  21.315  44.160  0.00  0.00             0
ATOM    236    H   1     1     -16.260  16.272  44.587  0.00  0.00             0
ATOM    237    H   1     1     -16.117  18.627  43.929  0.00  0.00             0
ATOM    238    H   1     1     -19.556  23.457  43.157  0.00  0.00             0
ATOM    239   Al   1     1     -17.365  23.257  49.806  0.00  0.00             0
ATOM    240   Al   1     1     -14.897  27.936  49.847  0.00  0.00             0
ATOM    241   Al   1     1     -14.747  21.882  49.720  0.00  0.00             0
ATOM    242   Al   1     1     -17.425  26.322  49.781  0.00  0.00             0
ATOM    243   Si   1     1     -12.927  22.134  46.971  0.00  0.00             0
ATOM    244   Si   1     1     -15.704  26.599  47.007  0.00  0.00             0
ATOM    245   Si   1     1     -15.459  20.621  46.757  0.00  0.00             0
ATOM    246   Si   1     1     -18.265  25.053  46.966  0.00  0.00             0
ATOM    247    O   1     1     -18.277  22.006  48.612  0.00  0.00             0
ATOM    248    O   1     1     -15.767  26.584  48.657  0.00  0.00             0
ATOM    249    O   1     1     -18.022  25.100  48.521  0.00  0.00             0
ATOM    250    O   1     1     -15.303  20.519  48.399  0.00  0.00             0
ATOM    251    O   1     1     -18.097  23.515  46.577  0.00  0.00             0
ATOM    252    O   1     1     -15.500  19.166  46.415  0.00  0.00             0
ATOM    253    O   1     1     -16.767  21.326  46.438  0.00  0.00             0
ATOM    254    O   1     1     -14.534  25.613  46.710  0.00  0.00             0
ATOM    255    O   1     1     -17.061  25.950  46.400  0.00  0.00             0
ATOM    256    O   1     1     -14.189  21.426  46.352  0.00  0.00             0
ATOM    257    O   1     1     -18.367  27.726  48.690  0.00  0.00             0
ATOM    258    O   1     1     -15.848  23.322  48.516  0.00  0.00             0
ATOM    259    O   1     1     -24.525  20.486  50.768  0.00  0.00             0
ATOM    260    O   1     1     -16.631  24.955  50.790  0.00  0.00             0
ATOM    261    O   1     1     -19.051  23.457  50.579  0.00  0.00             0
ATOM    262    O   1     1     -16.538  27.839  50.786  0.00  0.00             0
ATOM    263    O   1     1     -19.184  26.650  50.930  0.00  0.00             0
ATOM    264    O   1     1     -16.436  22.157  50.943  0.00  0.00             0
ATOM    265    H   1     1     -17.729  19.980  48.667  0.00  0.00             0
ATOM    266    H   1     1     -15.264  23.975  48.216  0.00  0.00             0
ATOM    267    H   1     1     -18.583  20.315  51.501  0.00  0.00             0
ATOM    268    H   1     1     -15.876  25.531  51.134  0.00  0.00             0
ATOM    269    H   1     1     -19.534  24.221  50.849  0.00  0.00             0
ATOM    270    H   1     1     -16.280  19.455  51.676  0.00  0.00             0
ATOM    271    H   1     1     -16.526  21.760  51.809  0.00  0.00             0
ATOM    272    H   1     1     -18.595  26.749  51.568  0.00  0.00             0
ATOM    273    O   1     1      -3.396   4.713  32.582  0.00  0.00             0
ATOM    274    H   1     1      -3.030   4.156  31.801  0.00  0.00             0
ATOM    275    H   1     1       7.248   4.130  33.175  0.00  0.00             0
ATOM    276    O   1     1      12.306 -25.255  14.988  0.00  0.00             0
ATOM    277    H   1     1      11.909 -25.707  15.749  0.00  0.00             0
ATOM    278    H   1     1      21.917 -24.780  14.498  0.00  0.00             0
ATOM    279    O   1     1      33.743   1.923  24.297  0.00  0.00             0
ATOM    280    H   1     1      24.099   2.359  23.996  0.00  0.00             0
ATOM    281    H   1     1      33.678   1.090  23.772  0.00  0.00             0
ATOM    282    O   1     1      24.954   8.507  18.866  0.00  0.00             0
ATOM    283    H   1     1      25.458   9.196  19.416  0.00  0.00             0
ATOM    284    H   1     1      36.017   8.410  18.274  0.00  0.00             0
ATOM    285    O   1     1     -16.297  -3.364  31.462  0.00  0.00             0
ATOM    286    H   1     1     -15.815  -3.696  32.403  0.00  0.00             0
ATOM    287    H   1     1      -6.955  -3.910  31.381  0.00  0.00             0
ATOM    288    O   1     1     -10.593 -24.303  23.725  0.00  0.00             0
ATOM    289    H   1     1     -10.167 -24.061  24.520  0.00  0.00             0
ATOM    290    H   1     1      -0.141 -23.605  22.911  0.00  0.00             0
ATOM    291    O   1     1      -4.485   8.626  23.501  0.00  0.00             0
ATOM    292    H   1     1      -5.211   9.144  23.469  0.00  0.00             0
ATOM    293    H   1     1      -4.660   7.717  23.404  0.00  0.00             0
ATOM    294    O   1     1      -4.798   3.235  37.279  0.00  0.00             0
ATOM    295    H   1     1      -5.635   2.873  36.963  0.00  0.00             0
ATOM    296    H   1     1      -4.258   2.683  36.700  0.00  0.00             0
ATOM    297    O   1     1       3.952   5.164  18.371  0.00  0.00             0
ATOM    298    H   1     1       4.690   5.596  17.713  0.00  0.00             0
ATOM    299    H   1     1       3.530   5.917  19.103  0.00  0.00             0
ATOM    300    O   1     1      25.530  16.594  20.882  0.00  0.00             0
ATOM    301    H   1     1      26.459  16.841  21.136  0.00  0.00             0
ATOM    302    H   1     1      25.083  16.992  21.719  0.00  0.00             0
ATOM    303    O   1     1       6.190  -3.521  20.182  0.00  0.00             0
ATOM    304    H   1     1       5.472  -4.271  19.963  0.00  0.00             0
ATOM    305    H   1     1       5.628  -2.857  20.657  0.00  0.00             0
ATOM    306    O   1     1     -13.997  25.047  31.255  0.00  0.00             0
ATOM    307    H   1     1     -14.417  25.046  30.297  0.00  0.00             0
ATOM    308    H   1     1     -14.071  24.154  31.553  0.00  0.00             0
ATOM    309    O   1     1       1.759 -14.445  20.641  0.00  0.00             0
ATOM    310    H   1     1       2.607 -14.838  20.366  0.00  0.00             0
ATOM    311    H   1     1       1.868 -13.471  20.918  0.00  0.00             0
ATOM    312    O   1     1      40.473  14.683  18.334  0.00  0.00             0
ATOM    313    H   1     1      39.894  13.997  18.792  0.00  0.00             0
ATOM    314    H   1     1      39.919  15.146  17.620  0.00  0.00             0
ATOM    315    O   1     1      21.628   5.287  36.141  0.00  0.00             0
ATOM    316    H   1     1      22.424   5.548  36.398  0.00  0.00             0
ATOM    317    H   1     1      21.443   6.017  35.544  0.00  0.00             0
ATOM    318    O   1     1      28.246  22.177  18.528  0.00  0.00             0
ATOM    319    H   1     1      28.250  21.351  19.227  0.00  0.00             0
ATOM    320    H   1     1      29.213  22.322  18.483  0.00  0.00             0
ATOM    321    O   1     1      29.493  16.559  35.674  0.00  0.00             0
ATOM    322    H   1     1      29.336  16.733  34.566  0.00  0.00             0
ATOM    323    H   1     1      30.354  16.044  35.522  0.00  0.00             0
ATOM    324    O   1     1      29.922  -6.678  14.863  0.00  0.00             0
ATOM    325    H   1     1      29.819  -7.340  14.206  0.00  0.00             0
ATOM    326    H   1     1      30.043  -5.736  14.520  0.00  0.00             0
ATOM    327    O   1     1       2.808  29.483  28.786  0.00  0.00             0
ATOM    328    H   1     1       2.213  30.007  28.184  0.00  0.00             0
ATOM    329    H   1     1      12.968  12.037  29.566  0.00  0.00             0
ATOM    330    O   1     1      -9.861  32.707  35.049  0.00  0.00             0
ATOM    331    H   1     1      -9.809  32.667  34.054  0.00  0.00             0
ATOM    332    H   1     1       0.004  31.953  35.165  0.00  0.00             0
ATOM    333    O   1     1      12.499  21.711  29.078  0.00  0.00             0
ATOM    334    H   1     1       2.125  22.331  28.305  0.00  0.00             0
ATOM    335    H   1     1      11.845  21.460  28.584  0.00  0.00             0
ATOM    336    O   1     1      -2.093  12.647  19.395  0.00  0.00             0
ATOM    337    H   1     1      -2.930  13.134  19.612  0.00  0.00             0
ATOM    338    H   1     1       8.045  12.249  18.368  0.00  0.00             0
ATOM    339    O   1     1      14.467  35.490  31.576  0.00  0.00             0
ATOM    340    H   1     1       4.491  34.670  31.650  0.00  0.00             0
ATOM    341    H   1     1      13.730  35.753  30.668  0.00  0.00             0
ATOM    342    O   1     1      13.803  21.612  33.985  0.00  0.00             0
ATOM    343    H   1     1      14.350  21.009  33.324  0.00  0.00             0
ATOM    344    H   1     1      24.933  22.350  34.320  0.00  0.00             0
ATOM    345    O   1     1      39.361  -3.001  22.007  0.00  0.00             0
ATOM    346    H   1     1      38.747  -3.328  21.200  0.00  0.00             0
ATOM    347    H   1     1      39.270 -19.955  21.673  0.00  0.00             0
ATOM    348    O   1     1      33.035   8.449  16.934  0.00  0.00             0
ATOM    349    H   1     1      33.542   8.890  17.597  0.00  0.00             0
ATOM    350    H   1     1      33.622   8.131  16.234  0.00  0.00             0
ATOM    351    O   1     1       9.660   3.606  16.160  0.00  0.00             0
ATOM    352    H   1     1      10.687   3.474  16.522  0.00  0.00             0
ATOM    353    H   1     1       9.602   4.467  15.555  0.00  0.00             0
ATOM    354    O   1     1      -2.881  10.394  28.767  0.00  0.00             0
ATOM    355    H   1     1      -2.305  10.957  28.389  0.00  0.00             0
ATOM    356    H   1     1      -2.431   9.624  28.975  0.00  0.00             0
ATOM    357    O   1     1       1.566 -17.770  30.040  0.00  0.00             0
ATOM    358    H   1     1       1.028 -17.757  30.839  0.00  0.00             0
ATOM    359    H   1     1       1.072 -18.045  29.289  0.00  0.00             0
ATOM    360    O   1     1     -17.289   7.171  36.805  0.00  0.00             0
ATOM    361    H   1     1     -16.675   6.834  36.188  0.00  0.00             0
ATOM    362    H   1     1     -17.010   6.957  37.780  0.00  0.00             0
ATOM    363    O   1     1      47.886   5.851  21.153  0.00  0.00             0
ATOM    364    H   1     1      47.913   5.283  20.299  0.00  0.00             0
ATOM    365    H   1     1      48.872 -12.120  21.285  0.00  0.00             0
ATOM    366    O   1     1      15.117  17.692  36.307  0.00  0.00             0
ATOM    367    H   1     1      15.490  18.097  35.557  0.00  0.00             0
ATOM    368    H   1     1      14.650  18.301  36.664  0.00  0.00             0
ATOM    369    O   1     1       5.875   9.809  35.855  0.00  0.00             0
ATOM    370    H   1     1       6.396  10.648  35.869  0.00  0.00             0
ATOM    371    H   1     1       5.980   9.512  34.932  0.00  0.00             0
ATOM    372    O   1     1      18.607 -11.000  24.024  0.00  0.00             0
ATOM    373    H   1     1      18.144 -10.102  23.928  0.00  0.00             0
ATOM    374    H   1     1      18.049 -11.810  24.532  0.00  0.00             0
ATOM    375    O   1     1       2.963  13.428  35.797  0.00  0.00             0
ATOM    376    H   1     1       3.060  12.654  36.647  0.00  0.00             0
ATOM    377    H   1     1       2.054  13.781  35.687  0.00  0.00             0
ATOM    378    O   1     1       7.243 -10.173  36.853  0.00  0.00             0
ATOM    379    H   1     1       6.643 -10.211  37.561  0.00  0.00             0
ATOM    380    H   1     1       6.889  -9.443  36.361  0.00  0.00             0
ATOM    381    O   1     1     -10.344 -14.994  30.864  0.00  0.00             0
ATOM    382    H   1     1      -9.930 -14.798  31.720  0.00  0.00             0
ATOM    383    H   1     1       0.782 -15.447  30.256  0.00  0.00             0
ATOM    384    O   1     1       1.590   9.058  28.344  0.00  0.00             0
ATOM    385    H   1     1       0.803   9.313  27.733  0.00  0.00             0
ATOM    386    H   1     1      12.281   9.889  28.669  0.00  0.00             0
ATOM    387    O   1     1      17.037  15.155  36.039  0.00  0.00             0
ATOM    388    H   1     1       5.976  15.783  36.385  0.00  0.00             0
ATOM    389    H   1     1      17.948  15.784  36.085  0.00  0.00             0
ATOM    390    O   1     1      20.624   5.857  14.921  0.00  0.00             0
ATOM    391    H   1     1      21.560   5.516  15.018  0.00  0.00             0
ATOM    392    H   1     1      30.876   6.451  15.769  0.00  0.00             0
ATOM    393    O   1     1       0.193  10.572  32.054  0.00  0.00             0
ATOM    394    H   1     1       0.570  10.682  33.096  0.00  0.00             0
ATOM    395    H   1     1       9.819   9.819  32.013  0.00  0.00             0
ATOM    396    O   1     1      -3.195  -5.757  36.542  0.00  0.00             0
ATOM    397    H   1     1      -2.920  -5.762  37.535  0.00  0.00             0
ATOM    398    H   1     1       6.804  -4.832  36.622  0.00  0.00             0
ATOM    399    O   1     1      18.031 -24.817  17.129  0.00  0.00             0
ATOM    400    H   1     1      17.288 -25.032  16.696  0.00  0.00             0
ATOM    401    H   1     1      18.741 -24.769  16.517  0.00  0.00             0
ATOM    402    O   1     1      18.761  21.524  34.703  0.00  0.00             0
ATOM    403    H   1     1      18.813  20.958  35.623  0.00  0.00             0
ATOM    404    H   1     1      19.729  21.539  34.460  0.00  0.00             0
ATOM    405    O   1     1       2.143  12.550  31.470  0.00  0.00             0
ATOM    406    H   1     1       1.367  11.915  31.284  0.00  0.00             0
ATOM    407    H   1     1       2.864  12.032  31.410  0.00  0.00             0
ATOM    408    O   1     1      21.781  18.260  35.009  0.00  0.00             0
ATOM    409    H   1     1      22.216  17.602  34.445  0.00  0.00             0
ATOM    410    H   1     1      21.123  17.789  35.536  0.00  0.00             0
ATOM    411    O   1     1       5.392  41.004  35.445  0.00  0.00             0
ATOM    412    H   1     1       6.177  41.512  35.364  0.00  0.00             0
ATOM    413    H   1     1       5.673  40.434  36.086  0.00  0.00             0
ATOM    414    O   1     1      17.479  47.526  31.141  0.00  0.00             0
ATOM    415    H   1     1      17.721  47.170  30.232  0.00  0.00             0
ATOM    416    H   1     1      17.795  46.912  31.571  0.00  0.00             0
ATOM    417    O   1     1      10.796 -16.502  22.298  0.00  0.00             0
ATOM    418    H   1     1      10.571 -16.911  21.381  0.00  0.00             0
ATOM    419    H   1     1      11.402 -15.776  22.168  0.00  0.00             0
ATOM    420    O   1     1      31.338  -0.703  19.972  0.00  0.00             0
ATOM    421    H   1     1      31.808  -0.219  19.378  0.00  0.00             0
ATOM    422    H   1     1      30.776  -1.330  19.484  0.00  0.00             0
ATOM    423    O   1     1      13.906  -3.458  15.867  0.00  0.00             0
ATOM    424    H   1     1      14.298  -4.213  15.536  0.00  0.00             0
ATOM    425    H   1     1      13.319  -3.536  16.673  0.00  0.00             0
ATOM    426    O   1     1      30.833   2.768  25.113  0.00  0.00             0
ATOM    427    H   1     1      29.961   2.408  25.169  0.00  0.00             0
ATOM    428    H   1     1      31.436   2.182  24.542  0.00  0.00             0
ATOM    429    O   1     1       6.917  37.392  28.804  0.00  0.00             0
ATOM    430    H   1     1       7.101  36.670  29.381  0.00  0.00             0
ATOM    431    H   1     1       5.974  37.308  28.507  0.00  0.00             0
ATOM    432    O   1     1      -0.272   5.129  19.017  0.00  0.00             0
ATOM    433    H   1     1      -0.407   5.054  19.992  0.00  0.00             0
ATOM    434    H   1     1       0.469   4.513  18.629  0.00  0.00             0
ATOM    435    O   1     1     -21.998   1.235  17.823  0.00  0.00             0
ATOM    436    H   1     1     -22.100   2.247  17.701  0.00  0.00             0
ATOM    437    H   1     1     -11.143   0.821  17.169  0.00  0.00             0
ATOM    438    O   1     1      51.752  17.595  15.639  0.00  0.00             0
ATOM    439    H   1     1      51.067  17.553  14.943  0.00  0.00             0
ATOM    440    H   1     1      62.578  16.846  15.983  0.00  0.00             0
ATOM    441    O   1     1      31.733  10.220  34.654  0.00  0.00             0
ATOM    442    H   1     1      21.000   9.433  35.084  0.00  0.00             0
ATOM    443    H   1     1      32.720  10.444  35.095  0.00  0.00             0
ATOM    444    O   1     1      17.489 -34.004  19.948  0.00  0.00             0
ATOM    445    H   1     1      18.113 -34.299  19.290  0.00  0.00             0
ATOM    446    H   1     1      28.374 -33.711  20.864  0.00  0.00             0
ATOM    447    O   1     1      17.890  -0.817  30.108  0.00  0.00             0
ATOM    448    H   1     1       7.854  -0.980  31.138  0.00  0.00             0
ATOM    449    H   1     1      17.747  -1.737  29.776  0.00  0.00             0
ATOM    450    O   1     1      21.850   9.475  22.355  0.00  0.00             0
ATOM    451    H   1     1      22.297   8.996  23.051  0.00  0.00             0
ATOM    452    H   1     1      31.642  10.210  22.798  0.00  0.00             0
ATOM    453    O   1     1      19.575   5.255  21.596  0.00  0.00             0
ATOM    454    H   1     1      19.164   4.441  21.930  0.00  0.00             0
ATOM    455    H   1     1      19.464   5.681  22.452  0.00  0.00             0
ATOM    456    O   1     1      -3.108   4.678  25.410  0.00  0.00             0
ATOM    457    H   1     1      -3.312   4.883  26.294  0.00  0.00             0
ATOM    458    H   1     1      -3.921   5.041  25.025  0.00  0.00             0
ATOM    459    O   1     1      28.303 -15.878  25.986  0.00  0.00             0
ATOM    460    H   1     1      27.807 -15.028  25.878  0.00  0.00             0
ATOM    461    H   1     1      28.263 -15.893  26.996  0.00  0.00             0
ATOM    462    O   1     1     -11.189   7.583  35.093  0.00  0.00             0
ATOM    463    H   1     1     -11.814   7.060  34.409  0.00  0.00             0
ATOM    464    H   1     1     -11.706   7.692  36.015  0.00  0.00             0
ATOM    465    O   1     1      -8.696  -5.118  25.238  0.00  0.00             0
ATOM    466    H   1     1      -8.660  -4.310  24.673  0.00  0.00             0
ATOM    467    H   1     1      -8.656  -4.836  26.182  0.00  0.00             0
ATOM    468    O   1     1     -18.324   5.655  26.717  0.00  0.00             0
ATOM    469    H   1     1     -18.015   6.535  26.979  0.00  0.00             0
ATOM    470    H   1     1     -18.924   5.609  25.891  0.00  0.00             0
ATOM    471    O   1     1      17.735 -18.353  21.656  0.00  0.00             0
ATOM    472    H   1     1      17.760 -17.475  21.264  0.00  0.00             0
ATOM    473    H   1     1      17.661 -18.139  22.601  0.00  0.00             0
ATOM    474    O   1     1      26.109  -1.819  24.625  0.00  0.00             0
ATOM    475    H   1     1      25.431  -1.162  25.100  0.00  0.00             0
ATOM    476    H   1     1      25.993  -2.824  24.737  0.00  0.00             0
ATOM    477    O   1     1      23.004 -11.119  20.068  0.00  0.00             0
ATOM    478    H   1     1      23.687 -10.417  19.749  0.00  0.00             0
ATOM    479    H   1     1      22.070 -10.803  19.781  0.00  0.00             0
ATOM    480    O   1     1      -7.554   2.312  36.299  0.00  0.00             0
ATOM    481    H   1     1      -7.494   3.140  35.757  0.00  0.00             0
ATOM    482    H   1     1      -8.345   1.706  35.968  0.00  0.00             0
ATOM    483    O   1     1      15.471  10.482  21.033  0.00  0.00             0
ATOM    484    H   1     1      15.031  10.771  21.840  0.00  0.00             0
ATOM    485    H   1     1      16.302  10.458  21.462  0.00  0.00             0
ATOM    486    O   1     1      -6.599   8.150  27.353  0.00  0.00             0
ATOM    487    H   1     1      -6.044   8.932  27.059  0.00  0.00             0
ATOM    488    H   1     1      -7.283   8.489  27.973  0.00  0.00             0
ATOM    489    O   1     1       1.491  10.612  19.283  0.00  0.00             0
ATOM    490    H   1     1       2.030  10.404  19.990  0.00  0.00             0
ATOM    491    H   1     1      11.241  -7.930  19.330  0.00  0.00             0
ATOM    492    O   1     1      12.236 -45.625  24.627  0.00  0.00             0
ATOM    493    H   1     1      11.540 -45.244  25.101  0.00  0.00             0
ATOM    494    H   1     1      23.495 -45.494  25.070  0.00  0.00             0
ATOM    495    O   1     1     -30.983   0.520  32.411  0.00  0.00             0
ATOM    496    H   1     1     -41.835   1.276  32.031  0.00  0.00             0
ATOM    497    H   1     1     -30.708   0.552  33.343  0.00  0.00             0
ATOM    498    O   1     1       4.816 -11.461  29.247  0.00  0.00             0
ATOM    499    H   1     1       4.261 -11.705  29.855  0.00  0.00             0
ATOM    500    H   1     1      14.698 -10.713  28.861  0.00  0.00             0
ATOM    501    O   1     1       4.454  21.425  25.996  0.00  0.00             0
ATOM    502    H   1     1       3.818  21.922  26.020  0.00  0.00             0
ATOM    503    H   1     1      14.408  20.976  25.264  0.00  0.00             0
ATOM    504    O   1     1     -16.460   1.587  27.981  0.00  0.00             0
ATOM    505    H   1     1     -17.401   2.058  28.147  0.00  0.00             0
ATOM    506    H   1     1      -6.002   2.133  27.218  0.00  0.00             0
ATOM    507    O   1     1      25.715  10.797  27.266  0.00  0.00             0
ATOM    508    H   1     1      25.001  11.250  27.826  0.00  0.00             0
ATOM    509    H   1     1      26.470  -7.311  27.882  0.00  0.00             0
ATOM    510    O   1     1       5.447 -22.768  25.722  0.00  0.00             0
ATOM    511    H   1     1       6.145 -22.891  25.034  0.00  0.00             0
ATOM    512    H   1     1       5.122 -23.545  26.089  0.00  0.00             0
ATOM    513    O   1     1     -21.532  30.388  35.082  0.00  0.00             0
ATOM    514    H   1     1     -22.434  30.139  35.429  0.00  0.00             0
ATOM    515    H   1     1     -21.192  29.531  34.932  0.00  0.00             0
ATOM    516    O   1     1      18.524 -15.186  22.422  0.00  0.00             0
ATOM    517    H   1     1      18.891 -16.073  22.638  0.00  0.00             0
ATOM    518    H   1     1      17.796 -15.183  23.045  0.00  0.00             0
ATOM    519    O   1     1      49.656  31.457  24.339  0.00  0.00             0
ATOM    520    H   1     1      50.213  30.683  24.092  0.00  0.00             0
ATOM    521    H   1     1      49.683  32.004  23.441  0.00  0.00             0
ATOM    522    O   1     1      33.946  17.219  22.697  0.00  0.00             0
ATOM    523    H   1     1      33.350  16.680  23.343  0.00  0.00             0
ATOM    524    H   1     1      33.331  17.561  21.964  0.00  0.00             0
ATOM    525    O   1     1      66.115  30.107  14.181  0.00  0.00             0
ATOM    526    H   1     1      65.598  29.380  14.421  0.00  0.00             0
ATOM    527    H   1     1      66.861  11.820  14.399  0.00  0.00             0
ATOM    528    O   1     1      34.546  17.136  26.161  0.00  0.00             0
ATOM    529    H   1     1      33.574  16.758  26.078  0.00  0.00             0
ATOM    530    H   1     1      34.686  18.029  26.588  0.00  0.00             0
ATOM    531    O   1     1      22.916  -2.381  29.032  0.00  0.00             0
ATOM    532    H   1     1      22.888  -1.569  29.503  0.00  0.00             0
ATOM    533    H   1     1      23.791  -2.952  28.949  0.00  0.00             0
ATOM    534    O   1     1      14.362   7.721  15.118  0.00  0.00             0
ATOM    535    H   1     1      13.891   7.035  14.721  0.00  0.00             0
ATOM    536    H   1     1      15.269   7.508  15.338  0.00  0.00             0
ATOM    537    O   1     1      20.393  -9.244  26.201  0.00  0.00             0
ATOM    538    H   1     1      20.265 -10.095  26.739  0.00  0.00             0
ATOM    539    H   1     1      19.383  -9.162  25.962  0.00  0.00             0
ATOM    540    O   1     1      -2.834 -27.361  18.119  0.00  0.00             0
ATOM    541    H   1     1      -1.946 -27.590  18.030  0.00  0.00             0
ATOM    542    H   1     1      -2.733 -26.408  17.806  0.00  0.00             0
ATOM    543    O   1     1       0.788  13.440  27.631  0.00  0.00             0
ATOM    544    H   1     1       1.294  13.936  28.389  0.00  0.00             0
ATOM    545    H   1     1      10.218  13.561  27.864  0.00  0.00             0
ATOM    546    O   1     1      28.638  -0.993  32.926  0.00  0.00             0
ATOM    547    H   1     1      28.418  -1.953  33.035  0.00  0.00             0
ATOM    548    H   1     1      39.804  -0.608  32.540  0.00  0.00             0
ATOM    549    O   1     1      -7.477  23.172  15.529  0.00  0.00             0
ATOM    550    H   1     1     -17.646  22.826  16.542  0.00  0.00             0
ATOM    551    H   1     1      -6.808  22.793  15.033  0.00  0.00             0
ATOM    552    O   1     1      22.844  19.419  15.652  0.00  0.00             0
ATOM    553    H   1     1      22.048  18.864  15.550  0.00  0.00             0
ATOM    554    H   1     1      32.981  20.104  16.350  0.00  0.00             0
ATOM    555    O   1     1      42.814  15.340  23.845  0.00  0.00             0
ATOM    556    H   1     1      32.382  14.947  22.937  0.00  0.00             0
ATOM    557    H   1     1      42.011  15.651  24.173  0.00  0.00             0
ATOM    558    O   1     1       7.155   5.293  28.134  0.00  0.00             0
ATOM    559    H   1     1       6.359   5.665  28.572  0.00  0.00             0
ATOM    560    H   1     1      17.858   4.594  28.719  0.00  0.00             0
ATOM    561    O   1     1      -9.498  14.768  32.432  0.00  0.00             0
ATOM    562    H   1     1      -8.971  15.446  32.781  0.00  0.00             0
ATOM    563    H   1     1      -9.056  14.303  31.847  0.00  0.00             0
ATOM    564    O   1     1     -11.330 -17.980  28.342  0.00  0.00             0
ATOM    565    H   1     1     -11.410 -18.469  27.450  0.00  0.00             0
ATOM    566    H   1     1     -11.749 -18.434  29.030  0.00  0.00             0
ATOM    567    O   1     1      10.734  38.107  27.890  0.00  0.00             0
ATOM    568    H   1     1      10.394  37.305  28.168  0.00  0.00             0
ATOM    569    H   1     1      10.484  38.334  26.953  0.00  0.00             0
ATOM    570    O   1     1      24.368  -4.963  20.466  0.00  0.00             0
ATOM    571    H   1     1      24.699  -5.657  20.846  0.00  0.00             0
ATOM    572    H   1     1      23.694  -5.113  19.874  0.00  0.00             0
ATOM    573    O   1     1     -26.314  -6.406  32.396  0.00  0.00             0
ATOM    574    H   1     1     -26.244  -5.904  33.097  0.00  0.00             0
ATOM    575    H   1     1     -25.519  -6.248  31.814  0.00  0.00             0
ATOM    576    O   1     1      -0.821  33.978  25.513  0.00  0.00             0
ATOM    577    H   1     1      -1.195  33.159  25.481  0.00  0.00             0
ATOM    578    H   1     1      -1.400  34.748  25.082  0.00  0.00             0
ATOM    579    O   1     1      -3.455 -15.037  16.037  0.00  0.00             0
ATOM    580    H   1     1      -2.586 -14.662  15.856  0.00  0.00             0
ATOM    581    H   1     1      -3.864 -14.279  16.368  0.00  0.00             0
ATOM    582    O   1     1      10.781  -4.621  21.744  0.00  0.00             0
ATOM    583    H   1     1      11.404  -4.124  21.439  0.00  0.00             0
ATOM    584    H   1     1       9.891  -4.246  21.647  0.00  0.00             0
ATOM    585    O   1     1     -17.425 -17.720  19.223  0.00  0.00             0
ATOM    586    H   1     1     -17.019 -18.022  18.316  0.00  0.00             0
ATOM    587    H   1     1     -16.769 -18.286  19.640  0.00  0.00             0
ATOM    588    O   1     1      29.942  13.877  14.884  0.00  0.00             0
ATOM    589    H   1     1      29.360  14.424  15.467  0.00  0.00             0
ATOM    590    H   1     1      30.725  14.310  14.788  0.00  0.00             0
ATOM    591    O   1     1      42.841   3.393  17.937  0.00  0.00             0
ATOM    592    H   1     1      43.568   3.981  18.081  0.00  0.00             0
ATOM    593    H   1     1      43.027   2.683  18.508  0.00  0.00             0
ATOM    594    O   1     1      39.005  -9.654  14.917  0.00  0.00             0
ATOM    595    H   1     1      39.370 -10.317  14.340  0.00  0.00             0
ATOM    596    H   1     1      39.083  -9.971  15.855  0.00  0.00             0
ATOM    597    O   1     1     -15.410   5.784  23.537  0.00  0.00             0
ATOM    598    H   1     1     -16.357   5.771  23.227  0.00  0.00             0
ATOM    599    H   1     1      -4.686   5.818  22.730  0.00  0.00             0
ATOM    600    O   1     1      37.140   0.269  17.129  0.00  0.00             0
ATOM    601    H   1     1      36.246  -0.083  16.724  0.00  0.00             0
ATOM    602    H   1     1      47.594   1.163  16.917  0.00  0.00             0
ATOM    603    O   1     1      -1.291  -9.498  30.668  0.00  0.00             0
ATOM    604    H   1     1     -11.291 -10.071  29.776  0.00  0.00             0
ATOM    605    H   1     1      -2.089 -10.045  30.904  0.00  0.00             0
ATOM    606    O   1     1      23.883  10.502  36.576  0.00  0.00             0
ATOM    607    H   1     1      24.869  10.830  36.436  0.00  0.00             0
ATOM    608    H   1     1      34.169   9.558  36.487  0.00  0.00             0
ATOM    609    O   1     1      48.549  -2.429  16.859  0.00  0.00             0
ATOM    610    H   1     1      37.488  -2.759  17.364  0.00  0.00             0
ATOM    611    H   1     1      48.262  -1.470  16.995  0.00  0.00             0
ATOM    612    O   1     1     -14.472  27.073  33.147  0.00  0.00             0
ATOM    613    H   1     1     -15.314  27.546  32.866  0.00  0.00             0
ATOM    614    H   1     1      -3.913  26.266  32.549  0.00  0.00             0
ATOM    615    O   1     1     -23.155 -25.567  20.865  0.00  0.00             0
ATOM    616    H   1     1     -23.642 -26.234  20.445  0.00  0.00             0
ATOM    617    H   1     1     -22.949 -24.664  20.567  0.00  0.00             0
ATOM    618    O   1     1      18.262   1.628  36.638  0.00  0.00             0
ATOM    619    H   1     1      19.021   2.010  37.086  0.00  0.00             0
ATOM    620    H   1     1      18.529   0.779  36.389  0.00  0.00             0
ATOM    621    O   1     1      -5.312  13.918  34.147  0.00  0.00             0
ATOM    622    H   1     1      -4.525  14.183  34.462  0.00  0.00             0
ATOM    623    H   1     1      -5.802  13.854  34.880  0.00  0.00             0
ATOM    624    O   1     1      28.369   3.731  30.234  0.00  0.00             0
ATOM    625    H   1     1      29.461   3.578  30.504  0.00  0.00             0
ATOM    626    H   1     1      27.954   2.897  29.935  0.00  0.00             0
ATOM    627    O   1     1      12.971  23.506  22.479  0.00  0.00             0
ATOM    628    H   1     1      12.926  24.060  21.683  0.00  0.00             0
ATOM    629    H   1     1      12.107  23.759  23.181  0.00  0.00             0
ATOM    630    O   1     1      17.091  -3.144  29.666  0.00  0.00             0
ATOM    631    H   1     1      16.332  -2.859  29.155  0.00  0.00             0
ATOM    632    H   1     1      16.402  -3.524  30.352  0.00  0.00             0
ATOM    633    O   1     1     -51.549  20.743  37.231  0.00  0.00             0
ATOM    634    H   1     1     -51.337  21.657  36.948  0.00  0.00             0
ATOM    635    H   1     1     -50.851  20.430  37.740  0.00  0.00             0
ATOM    636    O   1     1      11.893  -4.362  17.917  0.00  0.00             0
ATOM    637    H   1     1      12.082  -5.309  18.192  0.00  0.00             0
ATOM    638    H   1     1      10.879  -3.963  17.976  0.00  0.00             0
ATOM    639    O   1     1      -0.076 -27.367  20.175  0.00  0.00             0
ATOM    640    H   1     1      -0.948 -27.493  20.195  0.00  0.00             0
ATOM    641    H   1     1       0.318 -26.907  20.912  0.00  0.00             0
ATOM    642    O   1     1      -4.693   2.912  23.286  0.00  0.00             0
ATOM    643    H   1     1      -5.224   2.419  22.500  0.00  0.00             0
ATOM    644    H   1     1      -4.819   3.923  23.321  0.00  0.00             0
ATOM    645    O   1     1      -2.024  -4.849  28.093  0.00  0.00             0
ATOM    646    H   1     1      -2.395  -4.583  27.216  0.00  0.00             0
ATOM    647    H   1     1      -2.403  -4.384  28.860  0.00  0.00             0
ATOM    648    O   1     1      31.487 -11.843  32.222  0.00  0.00             0
ATOM    649    H   1     1      32.300 -11.895  31.748  0.00  0.00             0
ATOM    650    H   1     1      31.097 -11.005  31.979  0.00  0.00             0
ATOM    651    O   1     1       7.576  17.846  24.278  0.00  0.00             0
ATOM    652    H   1     1       7.167  18.597  24.851  0.00  0.00             0
ATOM    653    H   1     1      17.236  -0.597  24.385  0.00  0.00             0
ATOM    654    O   1     1      14.630 -14.723  14.670  0.00  0.00             0
ATOM    655    H   1     1      13.981 -15.248  15.148  0.00  0.00             0
ATOM    656    H   1     1      25.733 -15.146  15.005  0.00  0.00             0
ATOM    657    O   1     1      30.351 -11.342  27.837  0.00  0.00             0
ATOM    658    H   1     1      19.386 -12.128  27.912  0.00  0.00             0
ATOM    659    H   1     1      31.285 -11.697  27.753  0.00  0.00             0
ATOM    660    O   1     1       2.964  34.326  33.760  0.00  0.00             0
ATOM    661    H   1     1       3.357  35.023  33.053  0.00  0.00             0
ATOM    662    H   1     1      13.893  34.250  34.721  0.00  0.00             0
ATOM    663    O   1     1      20.368  25.052  17.382  0.00  0.00             0
ATOM    664    H   1     1      10.994  25.560  17.479  0.00  0.00             0
ATOM    665    H   1     1      20.680  24.265  17.936  0.00  0.00             0
ATOM    666    O   1     1      16.367   1.136  33.863  0.00  0.00             0
ATOM    667    H   1     1      17.085   0.562  33.289  0.00  0.00             0
ATOM    668    H   1     1      27.261   1.568  34.659  0.00  0.00             0
ATOM    669    O   1     1       7.853  49.989  32.935  0.00  0.00             0
ATOM    670    H   1     1       8.493  49.479  33.455  0.00  0.00             0
ATOM    671    H   1     1       7.772  31.452  32.239  0.00  0.00             0
ATOM    672    O   1     1      13.411  41.256  31.026  0.00  0.00             0
ATOM    673    H   1     1      13.100  40.577  30.361  0.00  0.00             0
ATOM    674    H   1     1      13.633  40.614  31.928  0.00  0.00             0
ATOM    675    O   1     1       4.558   2.192  20.548  0.00  0.00             0
ATOM    676    H   1     1       5.389   2.071  20.263  0.00  0.00             0
ATOM    677    H   1     1       3.914   1.668  20.090  0.00  0.00             0
ATOM    678    O   1     1       0.653   3.611  33.314  0.00  0.00             0
ATOM    679    H   1     1       1.479   3.572  33.645  0.00  0.00             0
ATOM    680    H   1     1       0.685   4.515  33.019  0.00  0.00             0
ATOM    681    O   1     1     -17.166  -6.741  23.176  0.00  0.00             0
ATOM    682    H   1     1     -18.061  -7.117  22.965  0.00  0.00             0
ATOM    683    H   1     1     -17.281  -5.946  23.536  0.00  0.00             0
ATOM    684    O   1     1      -2.447   9.740  24.833  0.00  0.00             0
ATOM    685    H   1     1      -1.844  10.361  24.379  0.00  0.00             0
ATOM    686    H   1     1      -3.207   9.632  24.311  0.00  0.00             0
ATOM    687    O   1     1      34.813  17.168  16.555  0.00  0.00             0
ATOM    688    H   1     1      34.540  17.842  15.973  0.00  0.00             0
ATOM    689    H   1     1      34.639  -1.618  16.169  0.00  0.00             0
ATOM    690    O   1     1      35.481 -20.770  27.705  0.00  0.00             0
ATOM    691    H   1     1      35.407 -20.003  27.088  0.00  0.00             0
ATOM    692    H   1     1      35.937 -21.276  27.087  0.00  0.00             0
ATOM    693    O   1     1     -35.088 -11.676  17.492  0.00  0.00             0
ATOM    694    H   1     1     -34.659 -12.661  17.719  0.00  0.00             0
ATOM    695    H   1     1     -34.422 -10.925  17.907  0.00  0.00             0
ATOM    696    O   1     1      16.348  10.091  15.337  0.00  0.00             0
ATOM    697    H   1     1      17.335   9.737  14.898  0.00  0.00             0
ATOM    698    H   1     1      15.621   9.502  15.032  0.00  0.00             0
ATOM    699    O   1     1      42.623  15.142  14.470  0.00  0.00             0
ATOM    700    H   1     1      43.397  14.647  15.028  0.00  0.00             0
ATOM    701    H   1     1      42.693  15.028  13.503  0.00  0.00             0
ATOM    702    O   1     1      31.488  23.384  24.489  0.00  0.00             0
ATOM    703    H   1     1      30.797  23.996  24.480  0.00  0.00             0
ATOM    704    H   1     1      31.115  22.445  24.449  0.00  0.00             0
ATOM    705   Al   1     1       8.084   7.213   8.759  0.00  0.00             0
ATOM    706   Al   1     1       5.650   3.002   8.408  0.00  0.00             0
ATOM    707   Al   1     1       5.542   8.835   8.618  0.00  0.00             0
ATOM    708   Al   1     1       8.235   4.405   8.547  0.00  0.00             0
ATOM    709   Si   1     1       3.825   8.642  11.454  0.00  0.00             0
ATOM    710   Si   1     1       6.450   4.187  11.301  0.00  0.00             0
ATOM    711   Si   1     1       6.513  10.088  11.400  0.00  0.00             0
ATOM    712   Si   1     1       8.999   5.703  11.431  0.00  0.00             0
ATOM    713    O   1     1       9.183   8.564   9.814  0.00  0.00             0
ATOM    714    O   1     1       6.570   4.121   9.656  0.00  0.00             0
ATOM    715    O   1     1       8.892   5.712   9.777  0.00  0.00             0
ATOM    716    O   1     1       6.267  10.082   9.915  0.00  0.00             0
ATOM    717    O   1     1       8.958   7.164  11.943  0.00  0.00             0
ATOM    718    O   1     1       6.344  11.633  11.966  0.00  0.00             0
ATOM    719    O   1     1       7.884   9.507  11.764  0.00  0.00             0
ATOM    720    O   1     1       5.147   5.045  11.620  0.00  0.00             0
ATOM    721    O   1     1       7.752   4.840  11.723  0.00  0.00             0
ATOM    722    O   1     1       5.243   9.155  11.917  0.00  0.00             0
ATOM    723    O   1     1       9.017   3.015   9.702  0.00  0.00             0
ATOM    724    O   1     1       6.592   7.380   9.941  0.00  0.00             0
ATOM    725    O   1     1       4.989  10.202   7.562  0.00  0.00             0
ATOM    726    O   1     1       7.515   5.828   7.544  0.00  0.00             0
ATOM    727    O   1     1       9.686   7.488   7.460  0.00  0.00             0
ATOM    728    O   1     1       7.216   2.884   7.502  0.00  0.00             0
ATOM    729    O   1     1       9.915   4.178   7.571  0.00  0.00             0
ATOM    730    O   1     1       7.239   8.614   7.719  0.00  0.00             0
ATOM    731    H   1     1       8.700  10.882   9.852  0.00  0.00             0
ATOM    732    H   1     1       5.949   7.401  10.686  0.00  0.00             0
ATOM    733    H   1     1      10.002  10.393   6.437  0.00  0.00             0
ATOM    734    H   1     1       6.841   5.699   6.833  0.00  0.00             0
ATOM    735    H   1     1       9.431   6.860   6.798  0.00  0.00             0
ATOM    736    H   1     1       7.357  11.762   6.582  0.00  0.00             0
ATOM    737    H   1     1       7.755   9.182   7.311  0.00  0.00             0
ATOM    738    H   1     1      10.392   3.648   6.877  0.00  0.00             0
ATOM    739   Al   1     1      13.694   1.114   1.336  0.00  0.00             0
ATOM    740   Al   1     1      11.118  -3.211   1.357  0.00  0.00             0
ATOM    741   Al   1     1      11.184   2.869   1.287  0.00  0.00             0
ATOM    742   Al   1     1      13.566  -1.699   1.492  0.00  0.00             0
ATOM    743   Si   1     1       9.311   2.726   4.090  0.00  0.00             0
ATOM    744   Si   1     1      11.821  -1.741   4.159  0.00  0.00             0
ATOM    745   Si   1     1      11.850   4.301   4.070  0.00  0.00             0
ATOM    746   Si   1     1      14.380  -0.305   4.099  0.00  0.00             0
ATOM    747    O   1     1      14.730   2.432   2.549  0.00  0.00             0
ATOM    748    O   1     1      12.014  -1.770   2.554  0.00  0.00             0
ATOM    749    O   1     1      14.304  -0.205   2.497  0.00  0.00             0
ATOM    750    O   1     1      11.744   4.234   2.431  0.00  0.00             0
ATOM    751    O   1     1      14.336   1.137   4.661  0.00  0.00             0
ATOM    752    O   1     1      11.907   5.784   4.540  0.00  0.00             0
ATOM    753    O   1     1      13.159   3.545   4.440  0.00  0.00             0
ATOM    754    O   1     1      10.583  -0.955   4.668  0.00  0.00             0
ATOM    755    O   1     1      13.214  -1.178   4.581  0.00  0.00             0
ATOM    756    O   1     1      10.582   3.519   4.551  0.00  0.00             0
ATOM    757    O   1     1      14.484  -2.961   2.447  0.00  0.00             0
ATOM    758    O   1     1      11.959   1.340   2.288  0.00  0.00             0
ATOM    759    O   1     1      10.364   4.446   0.261  0.00  0.00             0
ATOM    760    O   1     1      13.037  -0.219   0.231  0.00  0.00             0
ATOM    761    O   1     1      15.325   1.286   0.260  0.00  0.00             0
ATOM    762    O   1     1      12.632  -3.157   0.267  0.00  0.00             0
ATOM    763    O   1     1      15.397  -1.757   0.209  0.00  0.00             0
ATOM    764    O   1     1      12.659   2.556   0.160  0.00  0.00             0
ATOM    765    H   1     1      14.444   5.378   3.225  0.00  0.00             0
ATOM    766    H   1     1      11.306   0.765   2.787  0.00  0.00             0
ATOM    767    H   1     1      14.465   4.646   0.341  0.00  0.00             0
ATOM    768    H   1     1      12.921  -0.021  -0.689  0.00  0.00             0
ATOM    769    H   1     1      15.862   0.528   0.035  0.00  0.00             0
ATOM    770    H   1     1      12.894   6.203  -0.868  0.00  0.00             0
ATOM    771    H   1     1      13.076   3.206  -0.327  0.00  0.00             0
ATOM    772    H   1     1      15.324  -2.223  -0.700  0.00  0.00             0
ATOM    773   Al   1     1       7.990  -1.678   8.780  0.00  0.00             0
ATOM    774   Al   1     1       5.516  -6.034   8.599  0.00  0.00             0
ATOM    775   Al   1     1       5.499  -0.027   8.786  0.00  0.00             0
ATOM    776   Al   1     1       8.025  -4.785   8.680  0.00  0.00             0
ATOM    777   Si   1     1       3.811  -0.194  11.377  0.00  0.00             0
ATOM    778   Si   1     1       6.342  -4.797  11.549  0.00  0.00             0
ATOM    779   Si   1     1       6.316   1.211  11.406  0.00  0.00             0
ATOM    780   Si   1     1       8.786  -3.185  11.410  0.00  0.00             0
ATOM    781    O   1     1       8.944  -0.330   9.814  0.00  0.00             0
ATOM    782    O   1     1       6.398  -4.878   9.742  0.00  0.00             0
ATOM    783    O   1     1       8.610  -3.135   9.788  0.00  0.00             0
ATOM    784    O   1     1       6.225   1.262   9.840  0.00  0.00             0
ATOM    785    O   1     1       8.682  -1.750  11.887  0.00  0.00             0
ATOM    786    O   1     1       6.313   2.765  11.834  0.00  0.00             0
ATOM    787    O   1     1       7.703   0.658  11.790  0.00  0.00             0
ATOM    788    O   1     1       5.086  -3.942  11.786  0.00  0.00             0
ATOM    789    O   1     1       7.655  -4.128  11.938  0.00  0.00             0
ATOM    790    O   1     1       5.096   0.494  11.917  0.00  0.00             0
ATOM    791    O   1     1       9.013  -6.156   9.735  0.00  0.00             0
ATOM    792    O   1     1       6.360  -1.649   9.779  0.00  0.00             0
ATOM    793    O   1     1       4.887   1.359   7.717  0.00  0.00             0
ATOM    794    O   1     1       7.362  -3.155   7.488  0.00  0.00             0
ATOM    795    O   1     1       9.672  -1.644   7.638  0.00  0.00             0
ATOM    796    O   1     1       7.056  -6.104   7.560  0.00  0.00             0
ATOM    797    O   1     1       9.652  -4.885   7.627  0.00  0.00             0
ATOM    798    O   1     1       7.137  -0.431   7.691  0.00  0.00             0
ATOM    799    H   1     1       8.607   2.282  10.054  0.00  0.00             0
ATOM    800    H   1     1       5.879  -2.342   9.972  0.00  0.00             0
ATOM    801    H   1     1      10.008   1.220   6.653  0.00  0.00             0
ATOM    802    H   1     1       7.826  -3.550   6.838  0.00  0.00             0
ATOM    803    H   1     1      10.197  -2.421   7.486  0.00  0.00             0
ATOM    804    H   1     1       7.653   2.093   7.505  0.00  0.00             0
ATOM    805    H   1     1       7.488  -0.630   6.718  0.00  0.00             0
ATOM    806    H   1     1      10.591  -4.368   7.310  0.00  0.00             0
ATOM    807   Al   1     1      13.714  -7.569   1.143  0.00  0.00             0
ATOM    808   Al   1     1      11.100 -12.099   1.131  0.00  0.00             0
ATOM    809   Al   1     1      11.040  -6.240   1.163  0.00  0.00             0
ATOM    810   Al   1     1      13.918 -10.585   1.398  0.00  0.00             0
ATOM    811   Si   1     1       9.286  -6.215   4.056  0.00  0.00             0
ATOM    812   Si   1     1      11.848 -10.681   3.987  0.00  0.00             0
ATOM    813   Si   1     1      11.743  -4.635   4.108  0.00  0.00             0
ATOM    814   Si   1     1      14.447  -9.139   4.091  0.00  0.00             0
ATOM    815    O   1     1      14.493  -6.300   2.447  0.00  0.00             0
ATOM    816    O   1     1      12.132 -10.716   2.365  0.00  0.00             0
ATOM    817    O   1     1      14.452  -9.167   2.382  0.00  0.00             0
ATOM    818    O   1     1      11.612  -4.606   2.458  0.00  0.00             0
ATOM    819    O   1     1      14.571  -7.745   4.561  0.00  0.00             0
ATOM    820    O   1     1      11.768  -3.261   4.652  0.00  0.00             0
ATOM    821    O   1     1      13.174  -5.438   4.402  0.00  0.00             0
ATOM    822    O   1     1      10.666  -9.788   4.280  0.00  0.00             0
ATOM    823    O   1     1      13.223  -9.975   4.481  0.00  0.00             0
ATOM    824    O   1     1      10.524  -5.435   4.566  0.00  0.00             0
ATOM    825    O   1     1      14.641 -12.023   2.546  0.00  0.00             0
ATOM    826    O   1     1      12.046  -7.502   2.119  0.00  0.00             0
ATOM    827    O   1     1      10.320  -4.726   0.203  0.00  0.00             0
ATOM    828    O   1     1      13.156  -9.096   0.075  0.00  0.00             0
ATOM    829    O   1     1      15.281  -7.364   0.149  0.00  0.00             0
ATOM    830    O   1     1      12.652 -11.832   0.086  0.00  0.00             0
ATOM    831    O   1     1      15.356 -10.731   0.263  0.00  0.00             0
ATOM    832    O   1     1      12.833  -6.209  -0.043  0.00  0.00             0
ATOM    833    H   1     1      14.437  -4.062   2.601  0.00  0.00             0
ATOM    834    H   1     1      11.837  -7.948   2.850  0.00  0.00             0
ATOM    835    H   1     1      15.445  -4.782  -0.628  0.00  0.00             0
ATOM    836    H   1     1      12.492  -9.432  -0.483  0.00  0.00             0
ATOM    837    H   1     1      15.556  -7.996  -0.326  0.00  0.00             0
ATOM    838    H   1     1      13.140  -3.897  -0.114  0.00  0.00             0
ATOM    839    H   1     1      12.690  -5.433  -0.810  0.00  0.00             0
ATOM    840    H   1     1      15.978 -10.774  -0.564  0.00  0.00             0
ATOM    841   Al   1     1       3.084   7.191   8.691  0.00  0.00             0
ATOM    842   Al   1     1       0.424   2.882   8.818  0.00  0.00             0
ATOM    843   Al   1     1       0.356   8.613   8.496  0.00  0.00             0
ATOM    844   Al   1     1       2.946   4.312   8.626  0.00  0.00             0
ATOM    845   Si   1     1      -1.200   8.620  11.345  0.00  0.00             0
ATOM    846   Si   1     1       1.282   4.081  11.478  0.00  0.00             0
ATOM    847   Si   1     1       1.256  10.201  11.418  0.00  0.00             0
ATOM    848   Si   1     1       3.786   5.674  11.414  0.00  0.00             0
ATOM    849    O   1     1       4.052   8.576   9.827  0.00  0.00             0
ATOM    850    O   1     1       1.378   3.972   9.848  0.00  0.00             0
ATOM    851    O   1     1       3.579   5.863   9.855  0.00  0.00             0
ATOM    852    O   1     1       0.997  10.360   9.806  0.00  0.00             0
ATOM    853    O   1     1       3.565   7.140  11.990  0.00  0.00             0
ATOM    854    O   1     1       1.208  11.678  11.873  0.00  0.00             0
ATOM    855    O   1     1       2.653   9.512  11.683  0.00  0.00             0
ATOM    856    O   1     1       0.033   4.973  11.736  0.00  0.00             0
ATOM    857    O   1     1       2.614   4.838  11.956  0.00  0.00             0
ATOM    858    O   1     1       0.082   9.303  11.891  0.00  0.00             0
ATOM    859    O   1     1       3.868   3.085   9.692  0.00  0.00             0
ATOM    860    O   1     1       1.322   7.414   9.664  0.00  0.00             0
ATOM    861    O   1     1       9.917  10.145   7.491  0.00  0.00             0
ATOM    862    O   1     1       2.275   5.751   7.675  0.00  0.00             0
ATOM    863    O   1     1       4.563   7.498   7.550  0.00  0.00             0
ATOM    864    O   1     1       2.153   2.857   7.638  0.00  0.00             0
ATOM    865    O   1     1       4.706   4.248   7.512  0.00  0.00             0
ATOM    866    O   1     1       2.048   8.753   7.618  0.00  0.00             0
ATOM    867    H   1     1       3.357  10.993   9.906  0.00  0.00             0
ATOM    868    H   1     1       1.181   6.907  10.535  0.00  0.00             0
ATOM    869    H   1     1       5.310  10.079   6.570  0.00  0.00             0
ATOM    870    H   1     1       1.351   6.088   7.394  0.00  0.00             0
ATOM    871    H   1     1       4.883   7.430   6.562  0.00  0.00             0
ATOM    872    H   1     1       2.292  11.050   6.855  0.00  0.00             0
ATOM    873    H   1     1       2.841   9.461   7.625  0.00  0.00             0
ATOM    874    H   1     1       4.281   4.491   6.594  0.00  0.00             0
ATOM    875   Al   1     1       8.408   1.399   1.114  0.00  0.00             0
ATOM    876   Al   1     1       6.012  -3.043   1.208  0.00  0.00             0
ATOM    877   Al   1     1       5.936   2.841   1.223  0.00  0.00             0
ATOM    878   Al   1     1       8.459  -1.681   1.438  0.00  0.00             0
ATOM    879   Si   1     1       4.122   2.602   4.143  0.00  0.00             0
ATOM    880   Si   1     1       6.793  -1.651   4.153  0.00  0.00             0
ATOM    881   Si   1     1       6.716   4.160   4.288  0.00  0.00             0
ATOM    882   Si   1     1       9.259  -0.209   4.265  0.00  0.00             0
ATOM    883    O   1     1       9.408   2.637   2.485  0.00  0.00             0
ATOM    884    O   1     1       6.941  -1.743   2.452  0.00  0.00             0
ATOM    885    O   1     1       9.168  -0.343   2.592  0.00  0.00             0
ATOM    886    O   1     1       6.557   4.277   2.535  0.00  0.00             0
ATOM    887    O   1     1       9.270   1.331   4.618  0.00  0.00             0
ATOM    888    O   1     1       6.752   5.698   4.670  0.00  0.00             0
ATOM    889    O   1     1       8.077   3.531   4.371  0.00  0.00             0
ATOM    890    O   1     1       5.494  -0.881   4.382  0.00  0.00             0
ATOM    891    O   1     1       8.043  -0.926   4.789  0.00  0.00             0
ATOM    892    O   1     1       5.410   3.309   4.606  0.00  0.00             0
ATOM    893    O   1     1       9.277  -3.182   2.340  0.00  0.00             0
ATOM    894    O   1     1       6.998   1.467   2.297  0.00  0.00             0
ATOM    895    O   1     1      15.363   4.240   0.415  0.00  0.00             0
ATOM    896    O   1     1       7.823  -0.149   0.202  0.00  0.00             0
ATOM    897    O   1     1       9.985   1.512   0.177  0.00  0.00             0
ATOM    898    O   1     1       7.582  -2.966   0.130  0.00  0.00             0
ATOM    899    O   1     1      10.076  -1.867   0.305  0.00  0.00             0
ATOM    900    O   1     1       7.297   2.590  -0.011  0.00  0.00             0
ATOM    901    H   1     1       9.130   5.001   2.981  0.00  0.00             0
ATOM    902    H   1     1       6.574   0.745   2.701  0.00  0.00             0
ATOM    903    H   1     1       9.785   3.942  -0.318  0.00  0.00             0
ATOM    904    H   1     1       7.302  -0.719  -0.390  0.00  0.00             0
ATOM    905    H   1     1      10.407   1.094  -0.525  0.00  0.00             0
ATOM    906    H   1     1       8.099   5.106  -0.103  0.00  0.00             0
ATOM    907    H   1     1       7.246   2.845  -1.125  0.00  0.00             0
ATOM    908    H   1     1      10.724  -1.219   0.302  0.00  0.00             0
ATOM    909   Al   1     1       3.047  -1.635   8.575  0.00  0.00             0
ATOM    910   Al   1     1       0.188  -6.250   8.495  0.00  0.00             0
ATOM    911   Al   1     1       0.326  -0.189   8.627  0.00  0.00             0
ATOM    912   Al   1     1       2.811  -4.701   8.536  0.00  0.00             0
ATOM    913   Si   1     1      -1.417  -0.237  11.392  0.00  0.00             0
ATOM    914   Si   1     1       1.132  -4.755  11.422  0.00  0.00             0
ATOM    915   Si   1     1       1.166   1.223  11.547  0.00  0.00             0
ATOM    916   Si   1     1       3.808  -3.111  11.464  0.00  0.00             0
ATOM    917    O   1     1       3.993  -0.349   9.777  0.00  0.00             0
ATOM    918    O   1     1       1.371  -4.862   9.787  0.00  0.00             0
ATOM    919    O   1     1       3.619  -3.061   9.835  0.00  0.00             0
ATOM    920    O   1     1       0.918   1.313   9.779  0.00  0.00             0
ATOM    921    O   1     1       3.760  -1.700  11.922  0.00  0.00             0
ATOM    922    O   1     1       1.005   2.583  11.952  0.00  0.00             0
ATOM    923    O   1     1       2.513   0.575  11.662  0.00  0.00             0
ATOM    924    O   1     1      -0.120  -3.900  11.684  0.00  0.00             0
ATOM    925    O   1     1       2.460  -3.951  11.891  0.00  0.00             0
ATOM    926    O   1     1      -0.038   0.283  11.972  0.00  0.00             0
ATOM    927    O   1     1       3.886  -6.100   9.535  0.00  0.00             0
ATOM    928    O   1     1       1.335  -1.513   9.637  0.00  0.00             0
ATOM    929    O   1     1       9.942   1.064   7.502  0.00  0.00             0
ATOM    930    O   1     1       2.034  -3.253   7.636  0.00  0.00             0
ATOM    931    O   1     1       4.519  -1.581   7.468  0.00  0.00             0
ATOM    932    O   1     1       1.718  -6.147   7.465  0.00  0.00             0
ATOM    933    O   1     1       4.471  -4.727   7.571  0.00  0.00             0
ATOM    934    O   1     1       2.061  -0.214   7.494  0.00  0.00             0
ATOM    935    H   1     1       3.733   2.295  10.268  0.00  0.00             0
ATOM    936    H   1     1       1.005  -2.510   9.966  0.00  0.00             0
ATOM    937    H   1     1       4.723   1.336   6.755  0.00  0.00             0
ATOM    938    H   1     1       2.161  -2.826   6.714  0.00  0.00             0
ATOM    939    H   1     1       5.162  -2.092   6.988  0.00  0.00             0
ATOM    940    H   1     1       2.613   1.917   7.854  0.00  0.00             0
ATOM    941    H   1     1       2.121   0.159   6.588  0.00  0.00             0
ATOM    942    H   1     1       4.965  -3.871   7.654  0.00  0.00             0
ATOM    943   Al   1     1       8.471  -7.611   1.200  0.00  0.00             0
ATOM    944   Al   1     1       5.917 -12.228   1.559  0.00  0.00             0
ATOM    945   Al   1     1       5.983  -6.044   1.337  0.00  0.00             0
ATOM    946   Al   1     1       8.513 -10.686   1.348  0.00  0.00             0
ATOM    947   Si   1     1       4.129  -6.211   4.030  0.00  0.00             0
ATOM    948   Si   1     1       6.826 -10.809   4.192  0.00  0.00             0
ATOM    949   Si   1     1       6.578  -4.597   3.974  0.00  0.00             0
ATOM    950   Si   1     1       9.263  -9.133   3.914  0.00  0.00             0
ATOM    951    O   1     1       9.408  -6.364   2.433  0.00  0.00             0
ATOM    952    O   1     1       6.902 -10.910   2.502  0.00  0.00             0
ATOM    953    O   1     1       9.035  -9.009   2.406  0.00  0.00             0
ATOM    954    O   1     1       6.473  -4.517   2.438  0.00  0.00             0
ATOM    955    O   1     1       9.153  -7.679   4.501  0.00  0.00             0
ATOM    956    O   1     1       6.753  -3.163   4.502  0.00  0.00             0
ATOM    957    O   1     1       7.957  -5.395   4.309  0.00  0.00             0
ATOM    958    O   1     1       5.475 -10.035   4.497  0.00  0.00             0
ATOM    959    O   1     1       8.095  -9.916   4.513  0.00  0.00             0
ATOM    960    O   1     1       5.425  -5.385   4.459  0.00  0.00             0
ATOM    961    O   1     1       9.366 -12.115   2.452  0.00  0.00             0
ATOM    962    O   1     1       6.722  -7.495   2.350  0.00  0.00             0
ATOM    963    O   1     1      15.456  -4.604   0.240  0.00  0.00             0
ATOM    964    O   1     1       7.725  -8.965   0.227  0.00  0.00             0
ATOM    965    O   1     1      10.089  -7.369   0.090  0.00  0.00             0
ATOM    966    O   1     1       7.563 -12.093   0.441  0.00  0.00             0
ATOM    967    O   1     1      10.122 -10.560   0.441  0.00  0.00             0
ATOM    968    O   1     1       7.576  -6.144   0.399  0.00  0.00             0
ATOM    969    H   1     1       8.966  -4.089   2.569  0.00  0.00             0
ATOM    970    H   1     1       6.520  -8.536   2.401  0.00  0.00             0
ATOM    971    H   1     1       9.727  -5.071  -0.477  0.00  0.00             0
ATOM    972    H   1     1       7.416  -9.704  -0.427  0.00  0.00             0
ATOM    973    H   1     1      10.233  -7.626  -0.805  0.00  0.00             0
ATOM    974    H   1     1       8.180  -2.536  -0.460  0.00  0.00             0
ATOM    975    H   1     1       7.755  -5.400  -0.265  0.00  0.00             0
ATOM    976    H   1     1      10.376  -9.593   0.520  0.00  0.00             0
END
