# Supplementary material for: Competing Nuclear Quantum Effects and Hydrogen-Bond Jumps in Hydrated Kaolinite
Source: J Phys Chem Lett. 2023 Feb 6;14(6):1542–7. doi: 10.1021/acs.jpclett.2c03896 (PMC9940297; doi:10.1021/acs.jpclett.2c03896)
Supplement: Supplementary file 1 — jz2c03896_si_001.zip [file jz2c03896_si_001.zip › Clay_NQEs_HBond_Jumps_SI/silica-surface/QM/prod-2/init.31.pdb]

TITLE     Step:     2000000  Bead:      31 positions{angstrom}  cell{angstrom}
CRYST1   10.307   17.884   76.812  91.93 105.05  89.80 P 1           1
ATOM      1   Al   1     1     -22.573  11.911  42.602  0.00  0.00             0
ATOM      2   Al   1     1     -19.667  16.491  42.527  0.00  0.00             0
ATOM      3   Al   1     1     -19.822  10.599  42.209  0.00  0.00             0
ATOM      4   Al   1     1     -22.198  14.929  42.487  0.00  0.00             0
ATOM      5   Si   1     1     -17.914  10.584  39.710  0.00  0.00             0
ATOM      6   Si   1     1     -20.578  15.047  39.794  0.00  0.00             0
ATOM      7   Si   1     1     -20.457   9.084  39.749  0.00  0.00             0
ATOM      8   Si   1     1     -23.122  13.506  39.686  0.00  0.00             0
ATOM      9    O   1     1     -23.312  10.637  41.441  0.00  0.00             0
ATOM     10    O   1     1     -20.640  15.108  41.363  0.00  0.00             0
ATOM     11    O   1     1     -22.799  13.354  41.403  0.00  0.00             0
ATOM     12    O   1     1     -20.337   9.003  41.339  0.00  0.00             0
ATOM     13    O   1     1     -23.018  12.015  39.312  0.00  0.00             0
ATOM     14    O   1     1     -20.321   7.640  39.200  0.00  0.00             0
ATOM     15    O   1     1     -21.870   9.711  39.410  0.00  0.00             0
ATOM     16    O   1     1     -19.434  14.138  39.348  0.00  0.00             0
ATOM     17    O   1     1     -21.911  14.328  39.129  0.00  0.00             0
ATOM     18    O   1     1     -19.290   9.905  39.117  0.00  0.00             0
ATOM     19    O   1     1     -23.210  16.183  41.419  0.00  0.00             0
ATOM     20    O   1     1     -20.682  11.837  41.167  0.00  0.00             0
ATOM     21    O   1     1     -18.787   9.117  43.521  0.00  0.00             0
ATOM     22    O   1     1     -21.507  13.500  43.576  0.00  0.00             0
ATOM     23    O   1     1     -24.014  11.961  43.734  0.00  0.00             0
ATOM     24    O   1     1     -21.152  16.240  43.693  0.00  0.00             0
ATOM     25    O   1     1     -23.936  14.945  43.542  0.00  0.00             0
ATOM     26    O   1     1     -21.342  10.666  43.439  0.00  0.00             0
ATOM     27    H   1     1     -22.692   8.097  41.364  0.00  0.00             0
ATOM     28    H   1     1     -20.588  12.486  40.300  0.00  0.00             0
ATOM     29    H   1     1     -23.523   8.653  44.179  0.00  0.00             0
ATOM     30    H   1     1     -20.698  12.962  43.792  0.00  0.00             0
ATOM     31    H   1     1     -24.720  12.181  44.388  0.00  0.00             0
ATOM     32    H   1     1     -21.720   7.326  44.409  0.00  0.00             0
ATOM     33    H   1     1     -21.648   9.803  44.038  0.00  0.00             0
ATOM     34    H   1     1     -24.384  14.116  43.665  0.00  0.00             0
ATOM     35   Al   1     1     -22.652  14.566  49.898  0.00  0.00             0
ATOM     36   Al   1     1     -20.108  19.089  49.666  0.00  0.00             0
ATOM     37   Al   1     1     -20.085  12.994  49.831  0.00  0.00             0
ATOM     38   Al   1     1     -22.616  17.544  49.923  0.00  0.00             0
ATOM     39   Si   1     1     -18.136  13.284  47.041  0.00  0.00             0
ATOM     40   Si   1     1     -20.896  17.611  47.054  0.00  0.00             0
ATOM     41   Si   1     1     -20.745  11.729  47.055  0.00  0.00             0
ATOM     42   Si   1     1     -23.468  16.106  47.077  0.00  0.00             0
ATOM     43    O   1     1     -23.584  13.215  48.728  0.00  0.00             0
ATOM     44    O   1     1     -20.973  17.804  48.649  0.00  0.00             0
ATOM     45    O   1     1     -23.426  16.135  48.694  0.00  0.00             0
ATOM     46    O   1     1     -20.490  11.618  48.624  0.00  0.00             0
ATOM     47    O   1     1     -23.437  14.616  46.703  0.00  0.00             0
ATOM     48    O   1     1     -20.540  10.252  46.622  0.00  0.00             0
ATOM     49    O   1     1     -22.168  12.264  46.874  0.00  0.00             0
ATOM     50    O   1     1     -19.586  16.800  46.680  0.00  0.00             0
ATOM     51    O   1     1     -22.219  16.930  46.524  0.00  0.00             0
ATOM     52    O   1     1     -19.605  12.643  46.607  0.00  0.00             0
ATOM     53    O   1     1     -23.539  18.870  48.624  0.00  0.00             0
ATOM     54    O   1     1     -20.900  14.315  48.866  0.00  0.00             0
ATOM     55    O   1     1     -19.135  11.513  50.781  0.00  0.00             0
ATOM     56    O   1     1     -21.841  16.064  50.850  0.00  0.00             0
ATOM     57    O   1     1     -24.158  14.253  51.020  0.00  0.00             0
ATOM     58    O   1     1     -21.918  19.034  50.692  0.00  0.00             0
ATOM     59    O   1     1     -24.324  17.586  50.851  0.00  0.00             0
ATOM     60    O   1     1     -21.619  12.916  50.961  0.00  0.00             0
ATOM     61    H   1     1     -23.251  10.599  48.049  0.00  0.00             0
ATOM     62    H   1     1     -20.385  15.139  48.744  0.00  0.00             0
ATOM     63    H   1     1     -24.533  11.389  52.045  0.00  0.00             0
ATOM     64    H   1     1     -20.876  16.439  51.060  0.00  0.00             0
ATOM     65    H   1     1     -24.622  14.461  51.716  0.00  0.00             0
ATOM     66    H   1     1     -21.908  11.045  51.325  0.00  0.00             0
ATOM     67    H   1     1     -22.371  12.516  51.406  0.00  0.00             0
ATOM     68    H   1     1     -24.969  16.814  51.157  0.00  0.00             0
ATOM     69   Al   1     1     -22.204  20.876  42.385  0.00  0.00             0
ATOM     70   Al   1     1     -19.696  25.476  42.432  0.00  0.00             0
ATOM     71   Al   1     1     -19.599  19.450  42.427  0.00  0.00             0
ATOM     72   Al   1     1     -22.216  23.769  42.577  0.00  0.00             0
ATOM     73   Si   1     1     -17.946  19.490  39.604  0.00  0.00             0
ATOM     74   Si   1     1     -20.388  24.075  39.775  0.00  0.00             0
ATOM     75   Si   1     1     -20.444  17.927  39.637  0.00  0.00             0
ATOM     76   Si   1     1     -22.923  22.449  39.758  0.00  0.00             0
ATOM     77    O   1     1     -23.208  19.509  41.280  0.00  0.00             0
ATOM     78    O   1     1     -20.593  24.169  41.311  0.00  0.00             0
ATOM     79    O   1     1     -22.713  22.416  41.375  0.00  0.00             0
ATOM     80    O   1     1     -20.405  17.875  41.342  0.00  0.00             0
ATOM     81    O   1     1     -22.894  20.980  39.184  0.00  0.00             0
ATOM     82    O   1     1     -20.584  16.450  39.251  0.00  0.00             0
ATOM     83    O   1     1     -21.765  18.702  39.304  0.00  0.00             0
ATOM     84    O   1     1     -19.170  23.107  39.513  0.00  0.00             0
ATOM     85    O   1     1     -21.717  23.308  39.255  0.00  0.00             0
ATOM     86    O   1     1     -19.193  18.776  39.029  0.00  0.00             0
ATOM     87    O   1     1     -23.192  25.277  41.609  0.00  0.00             0
ATOM     88    O   1     1     -20.635  20.806  41.292  0.00  0.00             0
ATOM     89    O   1     1     -19.066  18.022  43.450  0.00  0.00             0
ATOM     90    O   1     1     -21.357  22.379  43.611  0.00  0.00             0
ATOM     91    O   1     1     -23.821  20.781  43.547  0.00  0.00             0
ATOM     92    O   1     1     -21.316  25.194  43.569  0.00  0.00             0
ATOM     93    O   1     1     -23.830  23.785  43.589  0.00  0.00             0
ATOM     94    O   1     1     -21.210  19.661  43.547  0.00  0.00             0
ATOM     95    H   1     1     -23.027  16.834  40.890  0.00  0.00             0
ATOM     96    H   1     1     -20.650  21.700  40.954  0.00  0.00             0
ATOM     97    H   1     1     -23.428  18.232  44.082  0.00  0.00             0
ATOM     98    H   1     1     -21.017  21.800  44.289  0.00  0.00             0
ATOM     99    H   1     1     -24.370  21.078  44.399  0.00  0.00             0
ATOM    100    H   1     1     -21.590  16.115  44.486  0.00  0.00             0
ATOM    101    H   1     1     -21.076  18.795  44.189  0.00  0.00             0
ATOM    102    H   1     1     -24.279  23.071  44.080  0.00  0.00             0
ATOM    103   Al   1     1     -22.539  23.613  49.775  0.00  0.00             0
ATOM    104   Al   1     1     -19.967  27.895  49.795  0.00  0.00             0
ATOM    105   Al   1     1     -20.096  21.996  49.738  0.00  0.00             0
ATOM    106   Al   1     1     -22.501  26.650  49.856  0.00  0.00             0
ATOM    107   Si   1     1     -18.109  21.954  46.813  0.00  0.00             0
ATOM    108   Si   1     1     -20.830  26.655  47.141  0.00  0.00             0
ATOM    109   Si   1     1     -20.666  20.578  46.875  0.00  0.00             0
ATOM    110   Si   1     1     -23.436  25.137  47.089  0.00  0.00             0
ATOM    111    O   1     1     -23.404  22.105  48.519  0.00  0.00             0
ATOM    112    O   1     1     -21.007  26.736  48.718  0.00  0.00             0
ATOM    113    O   1     1     -23.291  25.022  48.644  0.00  0.00             0
ATOM    114    O   1     1     -20.645  20.556  48.631  0.00  0.00             0
ATOM    115    O   1     1     -23.239  23.687  46.504  0.00  0.00             0
ATOM    116    O   1     1     -20.882  19.152  46.555  0.00  0.00             0
ATOM    117    O   1     1     -21.936  21.425  46.562  0.00  0.00             0
ATOM    118    O   1     1     -19.599  25.688  46.855  0.00  0.00             0
ATOM    119    O   1     1     -22.170  26.044  46.586  0.00  0.00             0
ATOM    120    O   1     1     -19.341  21.192  46.403  0.00  0.00             0
ATOM    121    O   1     1     -23.491  28.073  48.776  0.00  0.00             0
ATOM    122    O   1     1     -20.846  23.443  48.636  0.00  0.00             0
ATOM    123    O   1     1     -19.478  20.440  50.917  0.00  0.00             0
ATOM    124    O   1     1     -21.903  25.093  50.911  0.00  0.00             0
ATOM    125    O   1     1     -24.218  23.314  50.750  0.00  0.00             0
ATOM    126    O   1     1     -21.611  28.001  50.814  0.00  0.00             0
ATOM    127    O   1     1     -24.190  26.633  50.955  0.00  0.00             0
ATOM    128    O   1     1     -21.562  22.252  50.783  0.00  0.00             0
ATOM    129    H   1     1     -22.973  19.488  48.034  0.00  0.00             0
ATOM    130    H   1     1     -20.410  24.304  48.569  0.00  0.00             0
ATOM    131    H   1     1     -23.788  19.993  51.229  0.00  0.00             0
ATOM    132    H   1     1     -21.325  25.104  51.688  0.00  0.00             0
ATOM    133    H   1     1     -24.656  23.464  51.538  0.00  0.00             0
ATOM    134    H   1     1     -22.097  19.998  50.496  0.00  0.00             0
ATOM    135    H   1     1     -21.086  21.793  51.715  0.00  0.00             0
ATOM    136    H   1     1     -23.920  26.122  51.740  0.00  0.00             0
ATOM    137   Al   1     1     -17.051  11.902  42.293  0.00  0.00             0
ATOM    138   Al   1     1     -14.522  16.462  42.498  0.00  0.00             0
ATOM    139   Al   1     1     -14.767  10.357  42.564  0.00  0.00             0
ATOM    140   Al   1     1     -17.107  14.885  42.524  0.00  0.00             0
ATOM    141   Si   1     1     -12.760  10.518  39.748  0.00  0.00             0
ATOM    142   Si   1     1     -15.445  15.078  39.789  0.00  0.00             0
ATOM    143   Si   1     1     -15.314   9.023  39.790  0.00  0.00             0
ATOM    144   Si   1     1     -18.000  13.599  39.649  0.00  0.00             0
ATOM    145    O   1     1     -18.209  10.713  41.259  0.00  0.00             0
ATOM    146    O   1     1     -15.626  15.237  41.400  0.00  0.00             0
ATOM    147    O   1     1     -17.666  13.566  41.167  0.00  0.00             0
ATOM    148    O   1     1     -15.345   8.817  41.429  0.00  0.00             0
ATOM    149    O   1     1     -17.809  12.055  39.126  0.00  0.00             0
ATOM    150    O   1     1     -15.258   7.538  39.319  0.00  0.00             0
ATOM    151    O   1     1     -16.623   9.675  39.488  0.00  0.00             0
ATOM    152    O   1     1     -14.223  14.160  39.461  0.00  0.00             0
ATOM    153    O   1     1     -16.771  14.505  39.130  0.00  0.00             0
ATOM    154    O   1     1     -14.143   9.800  39.390  0.00  0.00             0
ATOM    155    O   1     1     -18.177  16.378  41.508  0.00  0.00             0
ATOM    156    O   1     1     -15.554  11.731  41.470  0.00  0.00             0
ATOM    157    O   1     1     -24.230   8.958  43.577  0.00  0.00             0
ATOM    158    O   1     1     -16.323  13.547  43.520  0.00  0.00             0
ATOM    159    O   1     1     -18.842  11.915  43.406  0.00  0.00             0
ATOM    160    O   1     1     -16.189  16.424  43.638  0.00  0.00             0
ATOM    161    O   1     1     -18.766  15.053  43.625  0.00  0.00             0
ATOM    162    O   1     1     -16.312  10.470  43.642  0.00  0.00             0
ATOM    163    H   1     1     -17.197   7.739  41.489  0.00  0.00             0
ATOM    164    H   1     1     -15.062  12.300  41.012  0.00  0.00             0
ATOM    165    H   1     1     -18.137   9.544  44.010  0.00  0.00             0
ATOM    166    H   1     1     -16.277  13.546  44.474  0.00  0.00             0
ATOM    167    H   1     1     -18.309  12.094  44.074  0.00  0.00             0
ATOM    168    H   1     1     -16.524   7.609  44.427  0.00  0.00             0
ATOM    169    H   1     1     -16.289   9.844  44.414  0.00  0.00             0
ATOM    170    H   1     1     -19.332  14.257  43.455  0.00  0.00             0
ATOM    171   Al   1     1     -17.454  14.608  49.889  0.00  0.00             0
ATOM    172   Al   1     1     -14.799  19.125  49.586  0.00  0.00             0
ATOM    173   Al   1     1     -14.823  13.038  49.947  0.00  0.00             0
ATOM    174   Al   1     1     -17.597  17.601  49.798  0.00  0.00             0
ATOM    175   Si   1     1     -13.123  13.203  47.139  0.00  0.00             0
ATOM    176   Si   1     1     -15.687  17.750  46.838  0.00  0.00             0
ATOM    177   Si   1     1     -15.612  11.541  47.134  0.00  0.00             0
ATOM    178   Si   1     1     -18.247  16.163  46.944  0.00  0.00             0
ATOM    179    O   1     1     -18.380  13.355  48.768  0.00  0.00             0
ATOM    180    O   1     1     -15.977  17.907  48.498  0.00  0.00             0
ATOM    181    O   1     1     -18.097  16.274  48.592  0.00  0.00             0
ATOM    182    O   1     1     -15.492  11.565  48.754  0.00  0.00             0
ATOM    183    O   1     1     -18.023  14.683  46.618  0.00  0.00             0
ATOM    184    O   1     1     -15.593  10.141  46.543  0.00  0.00             0
ATOM    185    O   1     1     -17.040  12.260  46.828  0.00  0.00             0
ATOM    186    O   1     1     -14.448  16.882  46.633  0.00  0.00             0
ATOM    187    O   1     1     -16.958  16.991  46.371  0.00  0.00             0
ATOM    188    O   1     1     -14.415  12.417  46.591  0.00  0.00             0
ATOM    189    O   1     1     -18.364  18.960  48.841  0.00  0.00             0
ATOM    190    O   1     1     -15.806  14.490  48.809  0.00  0.00             0
ATOM    191    O   1     1     -24.538  11.531  51.173  0.00  0.00             0
ATOM    192    O   1     1     -16.922  16.052  50.859  0.00  0.00             0
ATOM    193    O   1     1     -19.181  14.564  50.913  0.00  0.00             0
ATOM    194    O   1     1     -16.664  18.862  51.001  0.00  0.00             0
ATOM    195    O   1     1     -19.376  17.730  50.977  0.00  0.00             0
ATOM    196    O   1     1     -16.471  13.283  51.036  0.00  0.00             0
ATOM    197    H   1     1     -18.155  10.594  48.197  0.00  0.00             0
ATOM    198    H   1     1     -15.187  15.142  48.632  0.00  0.00             0
ATOM    199    H   1     1     -19.139  11.470  51.680  0.00  0.00             0
ATOM    200    H   1     1     -17.105  15.834  51.691  0.00  0.00             0
ATOM    201    H   1     1     -19.637  14.964  51.650  0.00  0.00             0
ATOM    202    H   1     1     -17.294  10.545  50.857  0.00  0.00             0
ATOM    203    H   1     1     -17.107  12.622  51.715  0.00  0.00             0
ATOM    204    H   1     1     -19.531  18.318  51.712  0.00  0.00             0
ATOM    205   Al   1     1     -17.000  20.907  42.444  0.00  0.00             0
ATOM    206   Al   1     1     -14.553  25.330  42.561  0.00  0.00             0
ATOM    207   Al   1     1     -14.384  19.443  42.289  0.00  0.00             0
ATOM    208   Al   1     1     -16.962  23.775  42.606  0.00  0.00             0
ATOM    209   Si   1     1     -12.700  19.505  39.574  0.00  0.00             0
ATOM    210   Si   1     1     -15.249  23.932  39.815  0.00  0.00             0
ATOM    211   Si   1     1     -15.301  18.053  39.632  0.00  0.00             0
ATOM    212   Si   1     1     -17.738  22.445  39.685  0.00  0.00             0
ATOM    213    O   1     1     -18.080  19.467  41.185  0.00  0.00             0
ATOM    214    O   1     1     -15.376  24.071  41.420  0.00  0.00             0
ATOM    215    O   1     1     -17.582  22.393  41.296  0.00  0.00             0
ATOM    216    O   1     1     -15.206  17.942  41.233  0.00  0.00             0
ATOM    217    O   1     1     -17.824  20.934  39.194  0.00  0.00             0
ATOM    218    O   1     1     -15.144  16.504  39.273  0.00  0.00             0
ATOM    219    O   1     1     -16.656  18.708  39.263  0.00  0.00             0
ATOM    220    O   1     1     -13.961  23.192  39.424  0.00  0.00             0
ATOM    221    O   1     1     -16.523  23.302  39.195  0.00  0.00             0
ATOM    222    O   1     1     -14.038  18.781  39.148  0.00  0.00             0
ATOM    223    O   1     1     -17.961  25.337  41.415  0.00  0.00             0
ATOM    224    O   1     1     -15.496  20.785  41.324  0.00  0.00             0
ATOM    225    O   1     1     -24.120  17.809  43.537  0.00  0.00             0
ATOM    226    O   1     1     -16.364  22.358  43.657  0.00  0.00             0
ATOM    227    O   1     1     -18.557  20.730  43.509  0.00  0.00             0
ATOM    228    O   1     1     -16.103  25.026  43.686  0.00  0.00             0
ATOM    229    O   1     1     -18.780  23.900  43.420  0.00  0.00             0
ATOM    230    O   1     1     -16.143  19.381  43.527  0.00  0.00             0
ATOM    231    H   1     1     -17.711  17.158  41.274  0.00  0.00             0
ATOM    232    H   1     1     -15.150  21.633  41.204  0.00  0.00             0
ATOM    233    H   1     1     -18.259  18.159  43.928  0.00  0.00             0
ATOM    234    H   1     1     -16.542  22.366  44.630  0.00  0.00             0
ATOM    235    H   1     1     -18.693  21.341  44.275  0.00  0.00             0
ATOM    236    H   1     1     -16.480  16.226  44.495  0.00  0.00             0
ATOM    237    H   1     1     -16.088  18.654  44.083  0.00  0.00             0
ATOM    238    H   1     1     -19.625  23.319  43.206  0.00  0.00             0
ATOM    239   Al   1     1     -17.362  23.261  49.772  0.00  0.00             0
ATOM    240   Al   1     1     -14.867  27.926  49.847  0.00  0.00             0
ATOM    241   Al   1     1     -14.772  21.861  49.730  0.00  0.00             0
ATOM    242   Al   1     1     -17.481  26.303  49.787  0.00  0.00             0
ATOM    243   Si   1     1     -12.949  22.183  46.893  0.00  0.00             0
ATOM    244   Si   1     1     -15.695  26.533  47.023  0.00  0.00             0
ATOM    245   Si   1     1     -15.442  20.649  46.785  0.00  0.00             0
ATOM    246   Si   1     1     -18.224  25.048  46.972  0.00  0.00             0
ATOM    247    O   1     1     -18.237  22.003  48.625  0.00  0.00             0
ATOM    248    O   1     1     -15.773  26.599  48.625  0.00  0.00             0
ATOM    249    O   1     1     -18.025  25.057  48.580  0.00  0.00             0
ATOM    250    O   1     1     -15.322  20.563  48.471  0.00  0.00             0
ATOM    251    O   1     1     -18.181  23.489  46.598  0.00  0.00             0
ATOM    252    O   1     1     -15.471  19.123  46.369  0.00  0.00             0
ATOM    253    O   1     1     -16.768  21.406  46.468  0.00  0.00             0
ATOM    254    O   1     1     -14.515  25.574  46.652  0.00  0.00             0
ATOM    255    O   1     1     -17.005  25.912  46.467  0.00  0.00             0
ATOM    256    O   1     1     -14.201  21.370  46.317  0.00  0.00             0
ATOM    257    O   1     1     -18.418  27.710  48.713  0.00  0.00             0
ATOM    258    O   1     1     -15.840  23.372  48.500  0.00  0.00             0
ATOM    259    O   1     1     -24.489  20.474  50.779  0.00  0.00             0
ATOM    260    O   1     1     -16.729  25.000  50.864  0.00  0.00             0
ATOM    261    O   1     1     -19.055  23.393  50.688  0.00  0.00             0
ATOM    262    O   1     1     -16.535  27.801  50.771  0.00  0.00             0
ATOM    263    O   1     1     -19.163  26.624  50.928  0.00  0.00             0
ATOM    264    O   1     1     -16.406  22.086  50.900  0.00  0.00             0
ATOM    265    H   1     1     -17.759  19.776  48.731  0.00  0.00             0
ATOM    266    H   1     1     -15.261  24.010  48.157  0.00  0.00             0
ATOM    267    H   1     1     -18.688  20.193  51.454  0.00  0.00             0
ATOM    268    H   1     1     -15.857  25.493  51.117  0.00  0.00             0
ATOM    269    H   1     1     -19.431  24.317  50.856  0.00  0.00             0
ATOM    270    H   1     1     -16.022  19.534  51.397  0.00  0.00             0
ATOM    271    H   1     1     -16.610  21.633  51.701  0.00  0.00             0
ATOM    272    H   1     1     -18.924  26.994  51.830  0.00  0.00             0
ATOM    273    O   1     1      -3.350   4.782  32.626  0.00  0.00             0
ATOM    274    H   1     1      -2.925   4.117  31.990  0.00  0.00             0
ATOM    275    H   1     1       7.375   4.286  33.265  0.00  0.00             0
ATOM    276    O   1     1      12.325 -25.248  14.958  0.00  0.00             0
ATOM    277    H   1     1      12.269 -25.786  15.767  0.00  0.00             0
ATOM    278    H   1     1      21.700 -24.967  14.788  0.00  0.00             0
ATOM    279    O   1     1      33.721   1.916  24.307  0.00  0.00             0
ATOM    280    H   1     1      24.305   2.123  23.938  0.00  0.00             0
ATOM    281    H   1     1      33.696   1.092  23.948  0.00  0.00             0
ATOM    282    O   1     1      24.972   8.593  18.870  0.00  0.00             0
ATOM    283    H   1     1      25.497   8.925  19.667  0.00  0.00             0
ATOM    284    H   1     1      36.048   8.191  18.325  0.00  0.00             0
ATOM    285    O   1     1     -16.242  -3.404  31.460  0.00  0.00             0
ATOM    286    H   1     1     -15.936  -3.602  32.275  0.00  0.00             0
ATOM    287    H   1     1      -6.864  -3.942  31.426  0.00  0.00             0
ATOM    288    O   1     1     -10.618 -24.326  23.752  0.00  0.00             0
ATOM    289    H   1     1      -9.982 -24.030  24.327  0.00  0.00             0
ATOM    290    H   1     1      -0.222 -23.732  22.848  0.00  0.00             0
ATOM    291    O   1     1      -4.447   8.616  23.549  0.00  0.00             0
ATOM    292    H   1     1      -5.032   9.064  23.291  0.00  0.00             0
ATOM    293    H   1     1      -4.598   7.804  23.315  0.00  0.00             0
ATOM    294    O   1     1      -4.769   3.287  37.302  0.00  0.00             0
ATOM    295    H   1     1      -5.719   2.714  37.132  0.00  0.00             0
ATOM    296    H   1     1      -4.168   2.752  36.852  0.00  0.00             0
ATOM    297    O   1     1       3.878   5.156  18.288  0.00  0.00             0
ATOM    298    H   1     1       4.735   5.661  17.878  0.00  0.00             0
ATOM    299    H   1     1       3.596   5.722  18.965  0.00  0.00             0
ATOM    300    O   1     1      25.519  16.590  20.969  0.00  0.00             0
ATOM    301    H   1     1      26.467  16.872  20.993  0.00  0.00             0
ATOM    302    H   1     1      24.905  16.980  21.679  0.00  0.00             0
ATOM    303    O   1     1       6.199  -3.529  20.111  0.00  0.00             0
ATOM    304    H   1     1       5.226  -3.937  20.036  0.00  0.00             0
ATOM    305    H   1     1       5.739  -2.649  20.438  0.00  0.00             0
ATOM    306    O   1     1     -13.955  25.049  31.266  0.00  0.00             0
ATOM    307    H   1     1     -14.547  25.111  30.338  0.00  0.00             0
ATOM    308    H   1     1     -13.885  24.267  31.555  0.00  0.00             0
ATOM    309    O   1     1       1.742 -14.507  20.689  0.00  0.00             0
ATOM    310    H   1     1       2.691 -14.695  20.802  0.00  0.00             0
ATOM    311    H   1     1       1.884 -13.699  21.140  0.00  0.00             0
ATOM    312    O   1     1      40.466  14.729  18.313  0.00  0.00             0
ATOM    313    H   1     1      40.000  13.895  18.681  0.00  0.00             0
ATOM    314    H   1     1      39.935  15.240  17.716  0.00  0.00             0
ATOM    315    O   1     1      21.520   5.266  36.018  0.00  0.00             0
ATOM    316    H   1     1      22.522   5.590  36.219  0.00  0.00             0
ATOM    317    H   1     1      21.166   6.066  35.538  0.00  0.00             0
ATOM    318    O   1     1      28.260  22.197  18.541  0.00  0.00             0
ATOM    319    H   1     1      28.128  21.277  18.896  0.00  0.00             0
ATOM    320    H   1     1      29.256  22.474  18.697  0.00  0.00             0
ATOM    321    O   1     1      29.521  16.594  35.684  0.00  0.00             0
ATOM    322    H   1     1      29.212  16.755  34.825  0.00  0.00             0
ATOM    323    H   1     1      30.244  15.883  35.586  0.00  0.00             0
ATOM    324    O   1     1      29.991  -6.664  14.868  0.00  0.00             0
ATOM    325    H   1     1      29.567  -7.079  14.158  0.00  0.00             0
ATOM    326    H   1     1      29.893  -5.614  14.667  0.00  0.00             0
ATOM    327    O   1     1       2.793  29.477  28.736  0.00  0.00             0
ATOM    328    H   1     1       1.960  29.690  28.271  0.00  0.00             0
ATOM    329    H   1     1      12.982  12.035  29.583  0.00  0.00             0
ATOM    330    O   1     1      -9.846  32.693  35.051  0.00  0.00             0
ATOM    331    H   1     1      -9.587  32.606  33.961  0.00  0.00             0
ATOM    332    H   1     1      -0.005  31.968  35.027  0.00  0.00             0
ATOM    333    O   1     1      12.567  21.748  29.078  0.00  0.00             0
ATOM    334    H   1     1       2.211  22.231  28.340  0.00  0.00             0
ATOM    335    H   1     1      11.877  21.200  28.673  0.00  0.00             0
ATOM    336    O   1     1      -2.049  12.577  19.323  0.00  0.00             0
ATOM    337    H   1     1      -2.768  12.972  19.793  0.00  0.00             0
ATOM    338    H   1     1       8.078  12.174  18.388  0.00  0.00             0
ATOM    339    O   1     1      14.401  35.499  31.585  0.00  0.00             0
ATOM    340    H   1     1       4.420  34.587  31.526  0.00  0.00             0
ATOM    341    H   1     1      13.696  35.737  30.958  0.00  0.00             0
ATOM    342    O   1     1      13.845  21.622  33.893  0.00  0.00             0
ATOM    343    H   1     1      14.288  21.152  33.159  0.00  0.00             0
ATOM    344    H   1     1      24.935  22.285  34.125  0.00  0.00             0
ATOM    345    O   1     1      39.340  -3.018  21.921  0.00  0.00             0
ATOM    346    H   1     1      38.550  -3.363  21.381  0.00  0.00             0
ATOM    347    H   1     1      39.334 -19.855  21.761  0.00  0.00             0
ATOM    348    O   1     1      33.014   8.528  16.914  0.00  0.00             0
ATOM    349    H   1     1      33.603   8.971  17.600  0.00  0.00             0
ATOM    350    H   1     1      33.629   8.403  16.126  0.00  0.00             0
ATOM    351    O   1     1       9.667   3.581  16.168  0.00  0.00             0
ATOM    352    H   1     1      10.626   3.446  16.470  0.00  0.00             0
ATOM    353    H   1     1       9.737   4.321  15.490  0.00  0.00             0
ATOM    354    O   1     1      -2.848  10.326  28.741  0.00  0.00             0
ATOM    355    H   1     1      -2.332  10.790  28.083  0.00  0.00             0
ATOM    356    H   1     1      -2.198   9.608  28.878  0.00  0.00             0
ATOM    357    O   1     1       1.498 -17.722  29.975  0.00  0.00             0
ATOM    358    H   1     1       1.101 -17.787  30.770  0.00  0.00             0
ATOM    359    H   1     1       0.626 -17.651  29.336  0.00  0.00             0
ATOM    360    O   1     1     -17.281   7.091  36.812  0.00  0.00             0
ATOM    361    H   1     1     -16.528   6.865  36.070  0.00  0.00             0
ATOM    362    H   1     1     -16.849   6.890  37.723  0.00  0.00             0
ATOM    363    O   1     1      47.900   5.887  21.228  0.00  0.00             0
ATOM    364    H   1     1      47.669   5.418  20.550  0.00  0.00             0
ATOM    365    H   1     1      48.759 -12.386  21.527  0.00  0.00             0
ATOM    366    O   1     1      15.079  17.713  36.236  0.00  0.00             0
ATOM    367    H   1     1      15.381  18.129  35.338  0.00  0.00             0
ATOM    368    H   1     1      14.620  18.398  36.688  0.00  0.00             0
ATOM    369    O   1     1       5.851   9.757  35.928  0.00  0.00             0
ATOM    370    H   1     1       6.367  10.624  35.869  0.00  0.00             0
ATOM    371    H   1     1       5.996   9.447  35.031  0.00  0.00             0
ATOM    372    O   1     1      18.670 -11.024  24.155  0.00  0.00             0
ATOM    373    H   1     1      18.206 -10.035  24.347  0.00  0.00             0
ATOM    374    H   1     1      18.004 -11.813  24.284  0.00  0.00             0
ATOM    375    O   1     1       2.941  13.410  35.948  0.00  0.00             0
ATOM    376    H   1     1       2.885  12.786  36.655  0.00  0.00             0
ATOM    377    H   1     1       2.072  13.833  35.934  0.00  0.00             0
ATOM    378    O   1     1       7.283 -10.084  36.917  0.00  0.00             0
ATOM    379    H   1     1       6.643 -10.493  37.503  0.00  0.00             0
ATOM    380    H   1     1       6.755  -9.311  36.578  0.00  0.00             0
ATOM    381    O   1     1     -10.393 -15.102  30.891  0.00  0.00             0
ATOM    382    H   1     1     -10.164 -14.794  31.844  0.00  0.00             0
ATOM    383    H   1     1       0.694 -15.509  30.439  0.00  0.00             0
ATOM    384    O   1     1       1.551   9.091  28.373  0.00  0.00             0
ATOM    385    H   1     1       0.801   9.168  27.898  0.00  0.00             0
ATOM    386    H   1     1      12.349   9.880  28.911  0.00  0.00             0
ATOM    387    O   1     1      17.043  15.174  36.088  0.00  0.00             0
ATOM    388    H   1     1       5.892  15.609  36.375  0.00  0.00             0
ATOM    389    H   1     1      17.900  15.800  36.013  0.00  0.00             0
ATOM    390    O   1     1      20.680   5.954  14.876  0.00  0.00             0
ATOM    391    H   1     1      21.601   5.753  15.106  0.00  0.00             0
ATOM    392    H   1     1      30.824   6.653  15.687  0.00  0.00             0
ATOM    393    O   1     1       0.177  10.539  32.046  0.00  0.00             0
ATOM    394    H   1     1       0.343  10.310  32.978  0.00  0.00             0
ATOM    395    H   1     1      10.196   9.739  31.742  0.00  0.00             0
ATOM    396    O   1     1      -3.194  -5.710  36.486  0.00  0.00             0
ATOM    397    H   1     1      -2.840  -5.754  37.440  0.00  0.00             0
ATOM    398    H   1     1       6.693  -4.764  36.324  0.00  0.00             0
ATOM    399    O   1     1      18.035 -24.795  17.112  0.00  0.00             0
ATOM    400    H   1     1      17.214 -24.816  16.570  0.00  0.00             0
ATOM    401    H   1     1      18.725 -24.718  16.423  0.00  0.00             0
ATOM    402    O   1     1      18.762  21.496  34.627  0.00  0.00             0
ATOM    403    H   1     1      18.633  20.971  35.444  0.00  0.00             0
ATOM    404    H   1     1      19.746  21.688  34.531  0.00  0.00             0
ATOM    405    O   1     1       2.140  12.583  31.496  0.00  0.00             0
ATOM    406    H   1     1       1.388  12.089  31.448  0.00  0.00             0
ATOM    407    H   1     1       2.818  11.865  31.605  0.00  0.00             0
ATOM    408    O   1     1      21.759  18.229  34.924  0.00  0.00             0
ATOM    409    H   1     1      22.466  17.579  34.693  0.00  0.00             0
ATOM    410    H   1     1      21.215  17.801  35.617  0.00  0.00             0
ATOM    411    O   1     1       5.404  40.940  35.420  0.00  0.00             0
ATOM    412    H   1     1       6.153  41.455  35.282  0.00  0.00             0
ATOM    413    H   1     1       5.564  40.254  36.107  0.00  0.00             0
ATOM    414    O   1     1      17.454  47.476  31.136  0.00  0.00             0
ATOM    415    H   1     1      17.734  47.326  30.268  0.00  0.00             0
ATOM    416    H   1     1      17.667  46.851  31.700  0.00  0.00             0
ATOM    417    O   1     1      10.733 -16.500  22.269  0.00  0.00             0
ATOM    418    H   1     1      10.334 -16.678  21.417  0.00  0.00             0
ATOM    419    H   1     1      11.145 -15.733  22.094  0.00  0.00             0
ATOM    420    O   1     1      31.285  -0.746  19.922  0.00  0.00             0
ATOM    421    H   1     1      32.046  -0.298  19.331  0.00  0.00             0
ATOM    422    H   1     1      30.795  -1.310  19.235  0.00  0.00             0
ATOM    423    O   1     1      13.816  -3.464  15.835  0.00  0.00             0
ATOM    424    H   1     1      14.296  -4.249  15.494  0.00  0.00             0
ATOM    425    H   1     1      13.420  -3.737  16.480  0.00  0.00             0
ATOM    426    O   1     1      30.806   2.815  25.106  0.00  0.00             0
ATOM    427    H   1     1      30.089   2.117  25.081  0.00  0.00             0
ATOM    428    H   1     1      31.400   2.135  24.898  0.00  0.00             0
ATOM    429    O   1     1       6.980  37.402  28.785  0.00  0.00             0
ATOM    430    H   1     1       7.193  36.597  29.165  0.00  0.00             0
ATOM    431    H   1     1       5.968  37.365  28.690  0.00  0.00             0
ATOM    432    O   1     1      -0.253   5.091  19.088  0.00  0.00             0
ATOM    433    H   1     1      -0.399   5.140  20.049  0.00  0.00             0
ATOM    434    H   1     1       0.309   4.572  18.670  0.00  0.00             0
ATOM    435    O   1     1     -22.015   1.267  17.872  0.00  0.00             0
ATOM    436    H   1     1     -21.940   2.133  17.420  0.00  0.00             0
ATOM    437    H   1     1     -11.177   0.653  17.335  0.00  0.00             0
ATOM    438    O   1     1      51.761  17.558  15.632  0.00  0.00             0
ATOM    439    H   1     1      51.045  17.563  14.881  0.00  0.00             0
ATOM    440    H   1     1      62.363  16.579  15.930  0.00  0.00             0
ATOM    441    O   1     1      31.712  10.239  34.764  0.00  0.00             0
ATOM    442    H   1     1      20.899   9.622  34.866  0.00  0.00             0
ATOM    443    H   1     1      32.568  10.087  35.177  0.00  0.00             0
ATOM    444    O   1     1      17.534 -34.031  19.931  0.00  0.00             0
ATOM    445    H   1     1      18.219 -34.405  19.218  0.00  0.00             0
ATOM    446    H   1     1      28.158 -33.507  20.648  0.00  0.00             0
ATOM    447    O   1     1      17.918  -0.767  30.168  0.00  0.00             0
ATOM    448    H   1     1       7.717  -0.895  31.023  0.00  0.00             0
ATOM    449    H   1     1      17.687  -1.663  29.596  0.00  0.00             0
ATOM    450    O   1     1      21.819   9.432  22.365  0.00  0.00             0
ATOM    451    H   1     1      22.145   8.776  22.982  0.00  0.00             0
ATOM    452    H   1     1      31.590  10.098  22.992  0.00  0.00             0
ATOM    453    O   1     1      19.480   5.241  21.620  0.00  0.00             0
ATOM    454    H   1     1      19.345   4.239  21.878  0.00  0.00             0
ATOM    455    H   1     1      19.680   5.911  22.428  0.00  0.00             0
ATOM    456    O   1     1      -3.088   4.702  25.362  0.00  0.00             0
ATOM    457    H   1     1      -3.367   4.850  26.228  0.00  0.00             0
ATOM    458    H   1     1      -4.068   5.047  25.097  0.00  0.00             0
ATOM    459    O   1     1      28.242 -15.809  26.034  0.00  0.00             0
ATOM    460    H   1     1      27.953 -14.783  25.733  0.00  0.00             0
ATOM    461    H   1     1      28.352 -15.866  26.946  0.00  0.00             0
ATOM    462    O   1     1     -11.181   7.500  35.161  0.00  0.00             0
ATOM    463    H   1     1     -11.492   7.180  34.243  0.00  0.00             0
ATOM    464    H   1     1     -11.801   7.733  35.762  0.00  0.00             0
ATOM    465    O   1     1      -8.655  -5.158  25.250  0.00  0.00             0
ATOM    466    H   1     1      -8.529  -4.465  24.845  0.00  0.00             0
ATOM    467    H   1     1      -8.889  -4.900  26.144  0.00  0.00             0
ATOM    468    O   1     1     -18.355   5.605  26.768  0.00  0.00             0
ATOM    469    H   1     1     -17.934   6.402  26.822  0.00  0.00             0
ATOM    470    H   1     1     -18.861   5.564  25.943  0.00  0.00             0
ATOM    471    O   1     1      17.645 -18.309  21.636  0.00  0.00             0
ATOM    472    H   1     1      17.593 -17.562  21.167  0.00  0.00             0
ATOM    473    H   1     1      17.946 -18.134  22.491  0.00  0.00             0
ATOM    474    O   1     1      26.059  -1.794  24.618  0.00  0.00             0
ATOM    475    H   1     1      25.439  -1.118  24.871  0.00  0.00             0
ATOM    476    H   1     1      25.919  -2.628  25.051  0.00  0.00             0
ATOM    477    O   1     1      23.044 -11.156  20.052  0.00  0.00             0
ATOM    478    H   1     1      23.763 -10.449  19.825  0.00  0.00             0
ATOM    479    H   1     1      21.989 -10.702  20.049  0.00  0.00             0
ATOM    480    O   1     1      -7.520   2.239  36.384  0.00  0.00             0
ATOM    481    H   1     1      -7.228   3.015  35.837  0.00  0.00             0
ATOM    482    H   1     1      -8.034   1.868  35.613  0.00  0.00             0
ATOM    483    O   1     1      15.437  10.459  21.082  0.00  0.00             0
ATOM    484    H   1     1      14.842  10.615  21.827  0.00  0.00             0
ATOM    485    H   1     1      16.292  10.238  21.500  0.00  0.00             0
ATOM    486    O   1     1      -6.629   8.110  27.348  0.00  0.00             0
ATOM    487    H   1     1      -6.033   8.805  27.438  0.00  0.00             0
ATOM    488    H   1     1      -7.399   8.394  27.886  0.00  0.00             0
ATOM    489    O   1     1       1.524  10.642  19.205  0.00  0.00             0
ATOM    490    H   1     1       1.999  10.393  20.019  0.00  0.00             0
ATOM    491    H   1     1      10.980  -7.700  19.453  0.00  0.00             0
ATOM    492    O   1     1      12.217 -45.521  24.610  0.00  0.00             0
ATOM    493    H   1     1      11.527 -45.280  25.235  0.00  0.00             0
ATOM    494    H   1     1      23.360 -45.440  24.994  0.00  0.00             0
ATOM    495    O   1     1     -30.965   0.540  32.391  0.00  0.00             0
ATOM    496    H   1     1     -41.793   1.206  32.050  0.00  0.00             0
ATOM    497    H   1     1     -30.817   0.875  33.284  0.00  0.00             0
ATOM    498    O   1     1       4.763 -11.432  29.277  0.00  0.00             0
ATOM    499    H   1     1       4.400 -11.494  30.029  0.00  0.00             0
ATOM    500    H   1     1      14.907 -10.733  28.754  0.00  0.00             0
ATOM    501    O   1     1       4.413  21.470  26.058  0.00  0.00             0
ATOM    502    H   1     1       3.758  22.171  25.870  0.00  0.00             0
ATOM    503    H   1     1      14.449  20.740  25.325  0.00  0.00             0
ATOM    504    O   1     1     -16.526   1.616  27.923  0.00  0.00             0
ATOM    505    H   1     1     -17.395   1.862  28.213  0.00  0.00             0
ATOM    506    H   1     1      -6.033   2.323  27.298  0.00  0.00             0
ATOM    507    O   1     1      25.743  10.799  27.254  0.00  0.00             0
ATOM    508    H   1     1      24.910  11.254  27.763  0.00  0.00             0
ATOM    509    H   1     1      26.421  -7.409  27.669  0.00  0.00             0
ATOM    510    O   1     1       5.450 -22.838  25.725  0.00  0.00             0
ATOM    511    H   1     1       6.129 -23.108  25.070  0.00  0.00             0
ATOM    512    H   1     1       5.200 -23.541  26.227  0.00  0.00             0
ATOM    513    O   1     1     -21.537  30.465  35.067  0.00  0.00             0
ATOM    514    H   1     1     -22.341  30.053  35.693  0.00  0.00             0
ATOM    515    H   1     1     -21.123  29.671  34.899  0.00  0.00             0
ATOM    516    O   1     1      18.530 -15.261  22.333  0.00  0.00             0
ATOM    517    H   1     1      18.796 -15.879  22.877  0.00  0.00             0
ATOM    518    H   1     1      17.619 -15.254  22.727  0.00  0.00             0
ATOM    519    O   1     1      49.691  31.393  24.355  0.00  0.00             0
ATOM    520    H   1     1      50.269  30.671  24.331  0.00  0.00             0
ATOM    521    H   1     1      49.729  31.749  23.489  0.00  0.00             0
ATOM    522    O   1     1      33.856  17.312  22.691  0.00  0.00             0
ATOM    523    H   1     1      33.454  16.437  23.088  0.00  0.00             0
ATOM    524    H   1     1      33.302  17.497  21.870  0.00  0.00             0
ATOM    525    O   1     1      66.123  30.130  14.254  0.00  0.00             0
ATOM    526    H   1     1      65.641  29.273  14.306  0.00  0.00             0
ATOM    527    H   1     1      66.864  11.834  14.352  0.00  0.00             0
ATOM    528    O   1     1      34.523  17.125  26.174  0.00  0.00             0
ATOM    529    H   1     1      33.652  16.796  26.460  0.00  0.00             0
ATOM    530    H   1     1      34.605  17.860  26.759  0.00  0.00             0
ATOM    531    O   1     1      22.871  -2.334  28.996  0.00  0.00             0
ATOM    532    H   1     1      23.232  -1.694  29.495  0.00  0.00             0
ATOM    533    H   1     1      23.631  -2.763  28.632  0.00  0.00             0
ATOM    534    O   1     1      14.345   7.747  15.117  0.00  0.00             0
ATOM    535    H   1     1      13.727   7.082  14.627  0.00  0.00             0
ATOM    536    H   1     1      15.126   7.334  15.382  0.00  0.00             0
ATOM    537    O   1     1      20.355  -9.193  26.199  0.00  0.00             0
ATOM    538    H   1     1      20.415 -10.308  26.664  0.00  0.00             0
ATOM    539    H   1     1      19.458  -8.894  25.987  0.00  0.00             0
ATOM    540    O   1     1      -2.835 -27.377  18.088  0.00  0.00             0
ATOM    541    H   1     1      -1.765 -27.758  18.032  0.00  0.00             0
ATOM    542    H   1     1      -2.625 -26.534  17.564  0.00  0.00             0
ATOM    543    O   1     1       0.742  13.515  27.663  0.00  0.00             0
ATOM    544    H   1     1       1.129  14.218  28.281  0.00  0.00             0
ATOM    545    H   1     1      10.071  13.569  27.711  0.00  0.00             0
ATOM    546    O   1     1      28.627  -0.995  32.928  0.00  0.00             0
ATOM    547    H   1     1      28.483  -1.950  32.913  0.00  0.00             0
ATOM    548    H   1     1      39.825  -0.609  32.927  0.00  0.00             0
ATOM    549    O   1     1      -7.547  23.212  15.544  0.00  0.00             0
ATOM    550    H   1     1     -17.454  22.911  16.320  0.00  0.00             0
ATOM    551    H   1     1      -6.964  22.723  15.052  0.00  0.00             0
ATOM    552    O   1     1      22.861  19.386  15.624  0.00  0.00             0
ATOM    553    H   1     1      21.923  19.049  15.577  0.00  0.00             0
ATOM    554    H   1     1      32.977  19.887  16.434  0.00  0.00             0
ATOM    555    O   1     1      42.737  15.331  23.785  0.00  0.00             0
ATOM    556    H   1     1      31.946  15.093  22.993  0.00  0.00             0
ATOM    557    H   1     1      42.020  15.918  24.341  0.00  0.00             0
ATOM    558    O   1     1       7.150   5.246  28.130  0.00  0.00             0
ATOM    559    H   1     1       6.367   5.593  28.371  0.00  0.00             0
ATOM    560    H   1     1      17.708   4.538  28.822  0.00  0.00             0
ATOM    561    O   1     1      -9.497  14.838  32.512  0.00  0.00             0
ATOM    562    H   1     1      -8.772  15.526  32.784  0.00  0.00             0
ATOM    563    H   1     1      -9.017  13.993  32.015  0.00  0.00             0
ATOM    564    O   1     1     -11.245 -17.909  28.322  0.00  0.00             0
ATOM    565    H   1     1     -11.352 -18.466  27.446  0.00  0.00             0
ATOM    566    H   1     1     -11.847 -18.361  28.915  0.00  0.00             0
ATOM    567    O   1     1      10.781  38.058  27.853  0.00  0.00             0
ATOM    568    H   1     1      10.433  37.319  28.214  0.00  0.00             0
ATOM    569    H   1     1      10.332  38.258  26.973  0.00  0.00             0
ATOM    570    O   1     1      24.304  -4.956  20.506  0.00  0.00             0
ATOM    571    H   1     1      24.769  -5.779  20.620  0.00  0.00             0
ATOM    572    H   1     1      23.806  -5.089  19.664  0.00  0.00             0
ATOM    573    O   1     1     -26.342  -6.470  32.376  0.00  0.00             0
ATOM    574    H   1     1     -26.279  -5.982  33.257  0.00  0.00             0
ATOM    575    H   1     1     -25.401  -6.223  32.106  0.00  0.00             0
ATOM    576    O   1     1      -0.837  34.037  25.529  0.00  0.00             0
ATOM    577    H   1     1      -1.226  33.244  25.632  0.00  0.00             0
ATOM    578    H   1     1      -1.513  34.518  25.193  0.00  0.00             0
ATOM    579    O   1     1      -3.506 -15.000  16.007  0.00  0.00             0
ATOM    580    H   1     1      -2.562 -14.649  15.843  0.00  0.00             0
ATOM    581    H   1     1      -3.916 -14.280  16.587  0.00  0.00             0
ATOM    582    O   1     1      10.735  -4.602  21.757  0.00  0.00             0
ATOM    583    H   1     1      11.416  -4.300  21.149  0.00  0.00             0
ATOM    584    H   1     1      10.053  -4.063  21.341  0.00  0.00             0
ATOM    585    O   1     1     -17.399 -17.642  19.178  0.00  0.00             0
ATOM    586    H   1     1     -17.357 -17.834  18.299  0.00  0.00             0
ATOM    587    H   1     1     -16.839 -18.220  19.837  0.00  0.00             0
ATOM    588    O   1     1      29.958  13.893  14.867  0.00  0.00             0
ATOM    589    H   1     1      29.207  14.067  15.478  0.00  0.00             0
ATOM    590    H   1     1      30.844  14.336  15.015  0.00  0.00             0
ATOM    591    O   1     1      42.836   3.467  17.835  0.00  0.00             0
ATOM    592    H   1     1      43.447   4.158  17.973  0.00  0.00             0
ATOM    593    H   1     1      42.897   2.913  18.557  0.00  0.00             0
ATOM    594    O   1     1      39.110  -9.672  14.948  0.00  0.00             0
ATOM    595    H   1     1      39.783 -10.130  14.330  0.00  0.00             0
ATOM    596    H   1     1      39.284  -9.812  15.892  0.00  0.00             0
ATOM    597    O   1     1     -15.375   5.747  23.547  0.00  0.00             0
ATOM    598    H   1     1     -16.199   5.729  23.134  0.00  0.00             0
ATOM    599    H   1     1      -4.210   5.856  22.723  0.00  0.00             0
ATOM    600    O   1     1      37.115   0.242  17.065  0.00  0.00             0
ATOM    601    H   1     1      36.200   0.088  16.933  0.00  0.00             0
ATOM    602    H   1     1      47.711   1.090  16.902  0.00  0.00             0
ATOM    603    O   1     1      -1.329  -9.521  30.607  0.00  0.00             0
ATOM    604    H   1     1     -11.328  -9.851  29.726  0.00  0.00             0
ATOM    605    H   1     1      -2.078 -10.089  30.973  0.00  0.00             0
ATOM    606    O   1     1      23.897  10.480  36.582  0.00  0.00             0
ATOM    607    H   1     1      24.948  10.745  36.534  0.00  0.00             0
ATOM    608    H   1     1      34.194   9.492  36.546  0.00  0.00             0
ATOM    609    O   1     1      48.524  -2.378  16.927  0.00  0.00             0
ATOM    610    H   1     1      37.581  -3.023  17.367  0.00  0.00             0
ATOM    611    H   1     1      48.159  -1.523  16.622  0.00  0.00             0
ATOM    612    O   1     1     -14.469  27.013  33.239  0.00  0.00             0
ATOM    613    H   1     1     -15.297  27.564  32.842  0.00  0.00             0
ATOM    614    H   1     1      -3.927  26.370  32.704  0.00  0.00             0
ATOM    615    O   1     1     -23.107 -25.490  20.899  0.00  0.00             0
ATOM    616    H   1     1     -23.656 -26.068  20.296  0.00  0.00             0
ATOM    617    H   1     1     -22.871 -24.737  20.610  0.00  0.00             0
ATOM    618    O   1     1      18.317   1.537  36.620  0.00  0.00             0
ATOM    619    H   1     1      19.159   2.017  36.958  0.00  0.00             0
ATOM    620    H   1     1      18.408   0.556  36.527  0.00  0.00             0
ATOM    621    O   1     1      -5.300  13.877  34.120  0.00  0.00             0
ATOM    622    H   1     1      -4.585  14.254  34.662  0.00  0.00             0
ATOM    623    H   1     1      -6.097  14.151  34.552  0.00  0.00             0
ATOM    624    O   1     1      28.336   3.699  30.223  0.00  0.00             0
ATOM    625    H   1     1      29.254   3.839  30.703  0.00  0.00             0
ATOM    626    H   1     1      28.097   2.649  29.902  0.00  0.00             0
ATOM    627    O   1     1      12.981  23.476  22.585  0.00  0.00             0
ATOM    628    H   1     1      12.701  24.300  21.867  0.00  0.00             0
ATOM    629    H   1     1      12.188  23.606  23.099  0.00  0.00             0
ATOM    630    O   1     1      17.100  -3.136  29.663  0.00  0.00             0
ATOM    631    H   1     1      16.358  -2.921  28.927  0.00  0.00             0
ATOM    632    H   1     1      16.403  -3.145  30.450  0.00  0.00             0
ATOM    633    O   1     1     -51.437  20.798  37.283  0.00  0.00             0
ATOM    634    H   1     1     -51.181  21.724  36.790  0.00  0.00             0
ATOM    635    H   1     1     -50.730  20.512  37.794  0.00  0.00             0
ATOM    636    O   1     1      11.940  -4.444  17.841  0.00  0.00             0
ATOM    637    H   1     1      11.828  -5.383  18.200  0.00  0.00             0
ATOM    638    H   1     1      11.111  -4.213  17.999  0.00  0.00             0
ATOM    639    O   1     1      -0.134 -27.382  20.165  0.00  0.00             0
ATOM    640    H   1     1      -1.024 -27.493  20.386  0.00  0.00             0
ATOM    641    H   1     1       0.242 -26.810  20.821  0.00  0.00             0
ATOM    642    O   1     1      -4.693   2.969  23.274  0.00  0.00             0
ATOM    643    H   1     1      -5.201   2.558  22.501  0.00  0.00             0
ATOM    644    H   1     1      -4.923   3.940  23.269  0.00  0.00             0
ATOM    645    O   1     1      -1.963  -4.836  28.083  0.00  0.00             0
ATOM    646    H   1     1      -2.455  -4.707  27.278  0.00  0.00             0
ATOM    647    H   1     1      -2.462  -4.350  28.966  0.00  0.00             0
ATOM    648    O   1     1      31.523 -11.826  32.266  0.00  0.00             0
ATOM    649    H   1     1      32.434 -11.850  31.794  0.00  0.00             0
ATOM    650    H   1     1      31.308 -11.154  31.675  0.00  0.00             0
ATOM    651    O   1     1       7.574  17.837  24.255  0.00  0.00             0
ATOM    652    H   1     1       7.289  18.633  24.975  0.00  0.00             0
ATOM    653    H   1     1      17.257  -0.764  24.252  0.00  0.00             0
ATOM    654    O   1     1      14.604 -14.715  14.690  0.00  0.00             0
ATOM    655    H   1     1      13.957 -15.391  14.880  0.00  0.00             0
ATOM    656    H   1     1      25.765 -15.026  14.928  0.00  0.00             0
ATOM    657    O   1     1      30.286 -11.306  27.825  0.00  0.00             0
ATOM    658    H   1     1      19.378 -12.071  28.010  0.00  0.00             0
ATOM    659    H   1     1      31.150 -11.692  27.832  0.00  0.00             0
ATOM    660    O   1     1       2.924  34.391  33.749  0.00  0.00             0
ATOM    661    H   1     1       3.434  34.990  32.959  0.00  0.00             0
ATOM    662    H   1     1      13.700  34.311  34.448  0.00  0.00             0
ATOM    663    O   1     1      20.418  25.031  17.316  0.00  0.00             0
ATOM    664    H   1     1      10.827  25.455  17.455  0.00  0.00             0
ATOM    665    H   1     1      20.511  24.033  17.747  0.00  0.00             0
ATOM    666    O   1     1      16.398   1.116  33.911  0.00  0.00             0
ATOM    667    H   1     1      16.901   0.552  33.301  0.00  0.00             0
ATOM    668    H   1     1      27.365   1.793  34.355  0.00  0.00             0
ATOM    669    O   1     1       7.789  50.017  32.950  0.00  0.00             0
ATOM    670    H   1     1       8.361  49.701  33.385  0.00  0.00             0
ATOM    671    H   1     1       7.695  31.524  32.117  0.00  0.00             0
ATOM    672    O   1     1      13.488  41.252  31.038  0.00  0.00             0
ATOM    673    H   1     1      12.935  40.538  30.656  0.00  0.00             0
ATOM    674    H   1     1      13.732  40.689  31.770  0.00  0.00             0
ATOM    675    O   1     1       4.487   2.212  20.552  0.00  0.00             0
ATOM    676    H   1     1       5.401   2.279  20.191  0.00  0.00             0
ATOM    677    H   1     1       3.876   1.653  19.993  0.00  0.00             0
ATOM    678    O   1     1       0.618   3.600  33.349  0.00  0.00             0
ATOM    679    H   1     1       1.488   3.609  33.931  0.00  0.00             0
ATOM    680    H   1     1       0.811   4.571  33.051  0.00  0.00             0
ATOM    681    O   1     1     -17.133  -6.685  23.127  0.00  0.00             0
ATOM    682    H   1     1     -17.973  -7.264  23.022  0.00  0.00             0
ATOM    683    H   1     1     -17.451  -5.985  23.785  0.00  0.00             0
ATOM    684    O   1     1      -2.433   9.771  24.836  0.00  0.00             0
ATOM    685    H   1     1      -1.964  10.335  24.250  0.00  0.00             0
ATOM    686    H   1     1      -3.287   9.784  24.384  0.00  0.00             0
ATOM    687    O   1     1      34.682  17.112  16.564  0.00  0.00             0
ATOM    688    H   1     1      34.367  17.782  15.971  0.00  0.00             0
ATOM    689    H   1     1      34.847  -1.549  16.153  0.00  0.00             0
ATOM    690    O   1     1      35.428 -20.860  27.764  0.00  0.00             0
ATOM    691    H   1     1      34.995 -20.173  27.051  0.00  0.00             0
ATOM    692    H   1     1      35.846 -21.659  27.346  0.00  0.00             0
ATOM    693    O   1     1     -35.154 -11.653  17.414  0.00  0.00             0
ATOM    694    H   1     1     -34.582 -12.379  17.672  0.00  0.00             0
ATOM    695    H   1     1     -34.618 -11.043  17.972  0.00  0.00             0
ATOM    696    O   1     1      16.388  10.049  15.355  0.00  0.00             0
ATOM    697    H   1     1      17.053   9.352  15.014  0.00  0.00             0
ATOM    698    H   1     1      15.639   9.538  15.135  0.00  0.00             0
ATOM    699    O   1     1      42.600  15.218  14.501  0.00  0.00             0
ATOM    700    H   1     1      43.271  14.970  15.177  0.00  0.00             0
ATOM    701    H   1     1      43.099  14.945  13.662  0.00  0.00             0
ATOM    702    O   1     1      31.589  23.446  24.447  0.00  0.00             0
ATOM    703    H   1     1      30.740  23.939  24.290  0.00  0.00             0
ATOM    704    H   1     1      31.184  22.668  24.305  0.00  0.00             0
ATOM    705   Al   1     1       8.087   7.210   8.751  0.00  0.00             0
ATOM    706   Al   1     1       5.654   2.994   8.449  0.00  0.00             0
ATOM    707   Al   1     1       5.577   8.802   8.608  0.00  0.00             0
ATOM    708   Al   1     1       8.264   4.359   8.511  0.00  0.00             0
ATOM    709   Si   1     1       3.812   8.603  11.479  0.00  0.00             0
ATOM    710   Si   1     1       6.413   4.200  11.324  0.00  0.00             0
ATOM    711   Si   1     1       6.506  10.069  11.412  0.00  0.00             0
ATOM    712   Si   1     1       9.033   5.701  11.425  0.00  0.00             0
ATOM    713    O   1     1       9.182   8.560   9.765  0.00  0.00             0
ATOM    714    O   1     1       6.527   4.135   9.653  0.00  0.00             0
ATOM    715    O   1     1       8.857   5.759   9.764  0.00  0.00             0
ATOM    716    O   1     1       6.256  10.108   9.882  0.00  0.00             0
ATOM    717    O   1     1       8.975   7.183  11.925  0.00  0.00             0
ATOM    718    O   1     1       6.317  11.543  11.931  0.00  0.00             0
ATOM    719    O   1     1       7.875   9.509  11.804  0.00  0.00             0
ATOM    720    O   1     1       5.119   4.991  11.610  0.00  0.00             0
ATOM    721    O   1     1       7.758   4.968  11.790  0.00  0.00             0
ATOM    722    O   1     1       5.237   9.219  12.000  0.00  0.00             0
ATOM    723    O   1     1       9.099   2.981   9.713  0.00  0.00             0
ATOM    724    O   1     1       6.628   7.389   9.906  0.00  0.00             0
ATOM    725    O   1     1       5.005  10.173   7.562  0.00  0.00             0
ATOM    726    O   1     1       7.577   5.830   7.527  0.00  0.00             0
ATOM    727    O   1     1       9.726   7.449   7.474  0.00  0.00             0
ATOM    728    O   1     1       7.243   2.894   7.589  0.00  0.00             0
ATOM    729    O   1     1       9.895   4.154   7.532  0.00  0.00             0
ATOM    730    O   1     1       7.194   8.609   7.683  0.00  0.00             0
ATOM    731    H   1     1       8.526  11.118   9.940  0.00  0.00             0
ATOM    732    H   1     1       5.988   7.314  10.704  0.00  0.00             0
ATOM    733    H   1     1       9.503  10.382   6.695  0.00  0.00             0
ATOM    734    H   1     1       6.867   5.710   6.940  0.00  0.00             0
ATOM    735    H   1     1       9.321   6.953   6.626  0.00  0.00             0
ATOM    736    H   1     1       7.550  11.464   6.739  0.00  0.00             0
ATOM    737    H   1     1       7.761   9.436   7.314  0.00  0.00             0
ATOM    738    H   1     1      10.559   3.856   6.874  0.00  0.00             0
ATOM    739   Al   1     1      13.728   1.150   1.322  0.00  0.00             0
ATOM    740   Al   1     1      11.147  -3.260   1.352  0.00  0.00             0
ATOM    741   Al   1     1      11.132   2.870   1.313  0.00  0.00             0
ATOM    742   Al   1     1      13.558  -1.628   1.475  0.00  0.00             0
ATOM    743   Si   1     1       9.367   2.744   4.077  0.00  0.00             0
ATOM    744   Si   1     1      11.900  -1.757   4.156  0.00  0.00             0
ATOM    745   Si   1     1      11.914   4.293   4.014  0.00  0.00             0
ATOM    746   Si   1     1      14.396  -0.309   4.093  0.00  0.00             0
ATOM    747    O   1     1      14.672   2.449   2.581  0.00  0.00             0
ATOM    748    O   1     1      12.052  -1.849   2.548  0.00  0.00             0
ATOM    749    O   1     1      14.292  -0.177   2.594  0.00  0.00             0
ATOM    750    O   1     1      11.721   4.303   2.408  0.00  0.00             0
ATOM    751    O   1     1      14.271   1.126   4.731  0.00  0.00             0
ATOM    752    O   1     1      11.804   5.797   4.441  0.00  0.00             0
ATOM    753    O   1     1      13.266   3.563   4.425  0.00  0.00             0
ATOM    754    O   1     1      10.680  -0.920   4.564  0.00  0.00             0
ATOM    755    O   1     1      13.221  -1.164   4.595  0.00  0.00             0
ATOM    756    O   1     1      10.612   3.487   4.579  0.00  0.00             0
ATOM    757    O   1     1      14.541  -2.939   2.399  0.00  0.00             0
ATOM    758    O   1     1      11.961   1.387   2.309  0.00  0.00             0
ATOM    759    O   1     1      10.435   4.312   0.184  0.00  0.00             0
ATOM    760    O   1     1      13.043  -0.276   0.244  0.00  0.00             0
ATOM    761    O   1     1      15.276   1.278   0.298  0.00  0.00             0
ATOM    762    O   1     1      12.680  -3.186   0.214  0.00  0.00             0
ATOM    763    O   1     1      15.385  -1.803   0.125  0.00  0.00             0
ATOM    764    O   1     1      12.655   2.626   0.180  0.00  0.00             0
ATOM    765    H   1     1      14.363   5.559   3.389  0.00  0.00             0
ATOM    766    H   1     1      11.208   0.735   2.523  0.00  0.00             0
ATOM    767    H   1     1      14.376   4.712   0.351  0.00  0.00             0
ATOM    768    H   1     1      13.027   0.075  -0.665  0.00  0.00             0
ATOM    769    H   1     1      15.589   0.410  -0.103  0.00  0.00             0
ATOM    770    H   1     1      12.774   6.014  -0.735  0.00  0.00             0
ATOM    771    H   1     1      13.417   3.039  -0.452  0.00  0.00             0
ATOM    772    H   1     1      15.194  -1.973  -0.819  0.00  0.00             0
ATOM    773   Al   1     1       7.938  -1.659   8.749  0.00  0.00             0
ATOM    774   Al   1     1       5.522  -6.095   8.590  0.00  0.00             0
ATOM    775   Al   1     1       5.468  -0.028   8.782  0.00  0.00             0
ATOM    776   Al   1     1       7.981  -4.822   8.674  0.00  0.00             0
ATOM    777   Si   1     1       3.801  -0.243  11.385  0.00  0.00             0
ATOM    778   Si   1     1       6.375  -4.807  11.538  0.00  0.00             0
ATOM    779   Si   1     1       6.333   1.237  11.379  0.00  0.00             0
ATOM    780   Si   1     1       8.822  -3.187  11.407  0.00  0.00             0
ATOM    781    O   1     1       8.971  -0.295   9.773  0.00  0.00             0
ATOM    782    O   1     1       6.425  -4.959   9.789  0.00  0.00             0
ATOM    783    O   1     1       8.594  -3.044   9.877  0.00  0.00             0
ATOM    784    O   1     1       6.269   1.273   9.806  0.00  0.00             0
ATOM    785    O   1     1       8.686  -1.752  11.859  0.00  0.00             0
ATOM    786    O   1     1       6.360   2.748  11.785  0.00  0.00             0
ATOM    787    O   1     1       7.754   0.602  11.808  0.00  0.00             0
ATOM    788    O   1     1       5.024  -3.972  11.787  0.00  0.00             0
ATOM    789    O   1     1       7.632  -4.066  11.933  0.00  0.00             0
ATOM    790    O   1     1       5.098   0.509  11.957  0.00  0.00             0
ATOM    791    O   1     1       9.017  -6.098   9.770  0.00  0.00             0
ATOM    792    O   1     1       6.316  -1.630   9.870  0.00  0.00             0
ATOM    793    O   1     1       4.802   1.455   7.763  0.00  0.00             0
ATOM    794    O   1     1       7.265  -3.155   7.543  0.00  0.00             0
ATOM    795    O   1     1       9.652  -1.590   7.651  0.00  0.00             0
ATOM    796    O   1     1       7.073  -6.145   7.539  0.00  0.00             0
ATOM    797    O   1     1       9.560  -4.880   7.612  0.00  0.00             0
ATOM    798    O   1     1       7.132  -0.369   7.693  0.00  0.00             0
ATOM    799    H   1     1       8.661   2.302  10.119  0.00  0.00             0
ATOM    800    H   1     1       5.762  -2.360  10.061  0.00  0.00             0
ATOM    801    H   1     1      10.000   1.210   6.539  0.00  0.00             0
ATOM    802    H   1     1       7.613  -3.389   6.630  0.00  0.00             0
ATOM    803    H   1     1      10.123  -2.368   7.318  0.00  0.00             0
ATOM    804    H   1     1       7.761   2.059   7.513  0.00  0.00             0
ATOM    805    H   1     1       7.166  -0.615   6.741  0.00  0.00             0
ATOM    806    H   1     1      10.324  -4.744   7.123  0.00  0.00             0
ATOM    807   Al   1     1      13.728  -7.539   1.085  0.00  0.00             0
ATOM    808   Al   1     1      11.131 -12.021   1.139  0.00  0.00             0
ATOM    809   Al   1     1      11.075  -6.207   1.160  0.00  0.00             0
ATOM    810   Al   1     1      13.907 -10.610   1.394  0.00  0.00             0
ATOM    811   Si   1     1       9.265  -6.180   4.049  0.00  0.00             0
ATOM    812   Si   1     1      11.900 -10.639   3.961  0.00  0.00             0
ATOM    813   Si   1     1      11.758  -4.660   4.133  0.00  0.00             0
ATOM    814   Si   1     1      14.488  -9.133   4.114  0.00  0.00             0
ATOM    815    O   1     1      14.534  -6.304   2.436  0.00  0.00             0
ATOM    816    O   1     1      12.107 -10.767   2.302  0.00  0.00             0
ATOM    817    O   1     1      14.448  -9.098   2.437  0.00  0.00             0
ATOM    818    O   1     1      11.638  -4.635   2.523  0.00  0.00             0
ATOM    819    O   1     1      14.517  -7.691   4.552  0.00  0.00             0
ATOM    820    O   1     1      11.731  -3.250   4.573  0.00  0.00             0
ATOM    821    O   1     1      13.062  -5.379   4.418  0.00  0.00             0
ATOM    822    O   1     1      10.643  -9.808   4.239  0.00  0.00             0
ATOM    823    O   1     1      13.241  -9.941   4.508  0.00  0.00             0
ATOM    824    O   1     1      10.510  -5.441   4.533  0.00  0.00             0
ATOM    825    O   1     1      14.692 -11.931   2.532  0.00  0.00             0
ATOM    826    O   1     1      12.092  -7.496   2.143  0.00  0.00             0
ATOM    827    O   1     1      10.318  -4.756   0.190  0.00  0.00             0
ATOM    828    O   1     1      13.193  -9.084   0.157  0.00  0.00             0
ATOM    829    O   1     1      15.298  -7.394   0.156  0.00  0.00             0
ATOM    830    O   1     1      12.682 -11.832   0.136  0.00  0.00             0
ATOM    831    O   1     1      15.383 -10.762   0.199  0.00  0.00             0
ATOM    832    O   1     1      12.860  -6.165  -0.021  0.00  0.00             0
ATOM    833    H   1     1      14.212  -3.916   2.676  0.00  0.00             0
ATOM    834    H   1     1      11.713  -7.943   2.886  0.00  0.00             0
ATOM    835    H   1     1      15.613  -4.716  -0.704  0.00  0.00             0
ATOM    836    H   1     1      12.541  -9.161  -0.591  0.00  0.00             0
ATOM    837    H   1     1      15.724  -7.929  -0.427  0.00  0.00             0
ATOM    838    H   1     1      12.951  -3.769  -0.311  0.00  0.00             0
ATOM    839    H   1     1      13.187  -5.743  -0.848  0.00  0.00             0
ATOM    840    H   1     1      15.872 -10.919  -0.693  0.00  0.00             0
ATOM    841   Al   1     1       3.063   7.215   8.674  0.00  0.00             0
ATOM    842   Al   1     1       0.424   2.884   8.770  0.00  0.00             0
ATOM    843   Al   1     1       0.394   8.643   8.469  0.00  0.00             0
ATOM    844   Al   1     1       2.923   4.299   8.658  0.00  0.00             0
ATOM    845   Si   1     1      -1.206   8.670  11.364  0.00  0.00             0
ATOM    846   Si   1     1       1.304   4.099  11.435  0.00  0.00             0
ATOM    847   Si   1     1       1.262  10.234  11.396  0.00  0.00             0
ATOM    848   Si   1     1       3.754   5.729  11.428  0.00  0.00             0
ATOM    849    O   1     1       4.054   8.510   9.789  0.00  0.00             0
ATOM    850    O   1     1       1.402   3.956   9.866  0.00  0.00             0
ATOM    851    O   1     1       3.576   5.880   9.798  0.00  0.00             0
ATOM    852    O   1     1       1.051  10.280   9.830  0.00  0.00             0
ATOM    853    O   1     1       3.584   7.156  11.982  0.00  0.00             0
ATOM    854    O   1     1       1.201  11.673  11.935  0.00  0.00             0
ATOM    855    O   1     1       2.574   9.503  11.667  0.00  0.00             0
ATOM    856    O   1     1       0.051   4.963  11.740  0.00  0.00             0
ATOM    857    O   1     1       2.607   4.792  12.005  0.00  0.00             0
ATOM    858    O   1     1       0.094   9.255  11.897  0.00  0.00             0
ATOM    859    O   1     1       3.917   3.097   9.660  0.00  0.00             0
ATOM    860    O   1     1       1.334   7.429   9.697  0.00  0.00             0
ATOM    861    O   1     1       9.948  10.166   7.531  0.00  0.00             0
ATOM    862    O   1     1       2.204   5.734   7.655  0.00  0.00             0
ATOM    863    O   1     1       4.590   7.517   7.523  0.00  0.00             0
ATOM    864    O   1     1       2.077   2.856   7.687  0.00  0.00             0
ATOM    865    O   1     1       4.714   4.251   7.497  0.00  0.00             0
ATOM    866    O   1     1       2.113   8.766   7.667  0.00  0.00             0
ATOM    867    H   1     1       3.429  11.041   9.863  0.00  0.00             0
ATOM    868    H   1     1       1.018   6.488  10.173  0.00  0.00             0
ATOM    869    H   1     1       5.198  10.199   6.664  0.00  0.00             0
ATOM    870    H   1     1       1.229   5.835   7.515  0.00  0.00             0
ATOM    871    H   1     1       5.114   7.319   6.498  0.00  0.00             0
ATOM    872    H   1     1       2.168  11.014   7.114  0.00  0.00             0
ATOM    873    H   1     1       2.931   9.148   7.867  0.00  0.00             0
ATOM    874    H   1     1       4.501   4.441   6.693  0.00  0.00             0
ATOM    875   Al   1     1       8.379   1.446   1.133  0.00  0.00             0
ATOM    876   Al   1     1       6.064  -3.102   1.166  0.00  0.00             0
ATOM    877   Al   1     1       5.932   2.750   1.198  0.00  0.00             0
ATOM    878   Al   1     1       8.501  -1.751   1.419  0.00  0.00             0
ATOM    879   Si   1     1       4.137   2.602   4.127  0.00  0.00             0
ATOM    880   Si   1     1       6.802  -1.672   4.202  0.00  0.00             0
ATOM    881   Si   1     1       6.739   4.166   4.264  0.00  0.00             0
ATOM    882   Si   1     1       9.238  -0.182   4.224  0.00  0.00             0
ATOM    883    O   1     1       9.505   2.601   2.506  0.00  0.00             0
ATOM    884    O   1     1       7.055  -1.715   2.424  0.00  0.00             0
ATOM    885    O   1     1       9.111  -0.384   2.609  0.00  0.00             0
ATOM    886    O   1     1       6.521   4.358   2.561  0.00  0.00             0
ATOM    887    O   1     1       9.284   1.247   4.647  0.00  0.00             0
ATOM    888    O   1     1       6.778   5.690   4.752  0.00  0.00             0
ATOM    889    O   1     1       8.071   3.546   4.349  0.00  0.00             0
ATOM    890    O   1     1       5.481  -1.013   4.424  0.00  0.00             0
ATOM    891    O   1     1       8.012  -0.981   4.792  0.00  0.00             0
ATOM    892    O   1     1       5.455   3.317   4.676  0.00  0.00             0
ATOM    893    O   1     1       9.254  -3.195   2.356  0.00  0.00             0
ATOM    894    O   1     1       6.933   1.374   2.325  0.00  0.00             0
ATOM    895    O   1     1      15.333   4.270   0.414  0.00  0.00             0
ATOM    896    O   1     1       7.802  -0.233   0.204  0.00  0.00             0
ATOM    897    O   1     1       9.960   1.512   0.225  0.00  0.00             0
ATOM    898    O   1     1       7.546  -2.971   0.130  0.00  0.00             0
ATOM    899    O   1     1      10.058  -1.947   0.261  0.00  0.00             0
ATOM    900    O   1     1       7.336   2.628   0.009  0.00  0.00             0
ATOM    901    H   1     1       9.213   5.017   2.830  0.00  0.00             0
ATOM    902    H   1     1       6.665   0.757   3.064  0.00  0.00             0
ATOM    903    H   1     1       9.836   3.966  -0.474  0.00  0.00             0
ATOM    904    H   1     1       7.386  -0.250  -0.572  0.00  0.00             0
ATOM    905    H   1     1      10.434   1.333  -0.714  0.00  0.00             0
ATOM    906    H   1     1       8.111   5.222  -0.043  0.00  0.00             0
ATOM    907    H   1     1       7.020   2.698  -0.858  0.00  0.00             0
ATOM    908    H   1     1      10.755  -1.212   0.194  0.00  0.00             0
ATOM    909   Al   1     1       3.036  -1.571   8.636  0.00  0.00             0
ATOM    910   Al   1     1       0.251  -6.290   8.580  0.00  0.00             0
ATOM    911   Al   1     1       0.379  -0.152   8.617  0.00  0.00             0
ATOM    912   Al   1     1       2.762  -4.645   8.609  0.00  0.00             0
ATOM    913   Si   1     1      -1.478  -0.257  11.417  0.00  0.00             0
ATOM    914   Si   1     1       1.188  -4.723  11.403  0.00  0.00             0
ATOM    915   Si   1     1       1.147   1.175  11.582  0.00  0.00             0
ATOM    916   Si   1     1       3.782  -3.125  11.460  0.00  0.00             0
ATOM    917    O   1     1       4.081  -0.394   9.798  0.00  0.00             0
ATOM    918    O   1     1       1.483  -4.806   9.833  0.00  0.00             0
ATOM    919    O   1     1       3.618  -3.052   9.838  0.00  0.00             0
ATOM    920    O   1     1       0.933   1.231   9.799  0.00  0.00             0
ATOM    921    O   1     1       3.809  -1.684  11.953  0.00  0.00             0
ATOM    922    O   1     1       1.099   2.660  11.978  0.00  0.00             0
ATOM    923    O   1     1       2.533   0.553  11.734  0.00  0.00             0
ATOM    924    O   1     1      -0.111  -3.850  11.665  0.00  0.00             0
ATOM    925    O   1     1       2.404  -3.908  11.935  0.00  0.00             0
ATOM    926    O   1     1      -0.038   0.289  12.006  0.00  0.00             0
ATOM    927    O   1     1       3.827  -6.089   9.562  0.00  0.00             0
ATOM    928    O   1     1       1.349  -1.525   9.597  0.00  0.00             0
ATOM    929    O   1     1       9.992   1.066   7.421  0.00  0.00             0
ATOM    930    O   1     1       2.111  -3.205   7.658  0.00  0.00             0
ATOM    931    O   1     1       4.531  -1.559   7.508  0.00  0.00             0
ATOM    932    O   1     1       1.649  -6.024   7.469  0.00  0.00             0
ATOM    933    O   1     1       4.529  -4.728   7.437  0.00  0.00             0
ATOM    934    O   1     1       2.096  -0.173   7.494  0.00  0.00             0
ATOM    935    H   1     1       3.530   2.388   9.924  0.00  0.00             0
ATOM    936    H   1     1       1.312  -2.246  10.249  0.00  0.00             0
ATOM    937    H   1     1       4.229   1.049   6.998  0.00  0.00             0
ATOM    938    H   1     1       2.086  -2.855   6.826  0.00  0.00             0
ATOM    939    H   1     1       5.266  -1.808   7.067  0.00  0.00             0
ATOM    940    H   1     1       2.605   2.096   7.864  0.00  0.00             0
ATOM    941    H   1     1       2.565   0.297   6.715  0.00  0.00             0
ATOM    942    H   1     1       4.769  -3.770   7.559  0.00  0.00             0
ATOM    943   Al   1     1       8.492  -7.620   1.257  0.00  0.00             0
ATOM    944   Al   1     1       5.958 -12.163   1.453  0.00  0.00             0
ATOM    945   Al   1     1       5.966  -6.061   1.292  0.00  0.00             0
ATOM    946   Al   1     1       8.534 -10.706   1.299  0.00  0.00             0
ATOM    947   Si   1     1       4.103  -6.137   4.081  0.00  0.00             0
ATOM    948   Si   1     1       6.815 -10.770   4.180  0.00  0.00             0
ATOM    949   Si   1     1       6.582  -4.597   4.025  0.00  0.00             0
ATOM    950   Si   1     1       9.252  -9.134   3.921  0.00  0.00             0
ATOM    951    O   1     1       9.465  -6.356   2.406  0.00  0.00             0
ATOM    952    O   1     1       6.897 -10.866   2.561  0.00  0.00             0
ATOM    953    O   1     1       9.044  -8.995   2.394  0.00  0.00             0
ATOM    954    O   1     1       6.543  -4.487   2.362  0.00  0.00             0
ATOM    955    O   1     1       9.275  -7.669   4.504  0.00  0.00             0
ATOM    956    O   1     1       6.682  -3.192   4.525  0.00  0.00             0
ATOM    957    O   1     1       7.909  -5.400   4.253  0.00  0.00             0
ATOM    958    O   1     1       5.468 -10.008   4.513  0.00  0.00             0
ATOM    959    O   1     1       8.042  -9.916   4.523  0.00  0.00             0
ATOM    960    O   1     1       5.405  -5.377   4.465  0.00  0.00             0
ATOM    961    O   1     1       9.472 -12.112   2.427  0.00  0.00             0
ATOM    962    O   1     1       6.762  -7.533   2.352  0.00  0.00             0
ATOM    963    O   1     1      15.555  -4.652   0.193  0.00  0.00             0
ATOM    964    O   1     1       7.828  -8.961   0.167  0.00  0.00             0
ATOM    965    O   1     1      10.071  -7.348   0.157  0.00  0.00             0
ATOM    966    O   1     1       7.583 -12.007   0.433  0.00  0.00             0
ATOM    967    O   1     1      10.166 -10.610   0.390  0.00  0.00             0
ATOM    968    O   1     1       7.596  -6.151   0.385  0.00  0.00             0
ATOM    969    H   1     1       8.706  -4.000   2.596  0.00  0.00             0
ATOM    970    H   1     1       6.450  -8.383   2.746  0.00  0.00             0
ATOM    971    H   1     1       9.749  -5.135  -0.539  0.00  0.00             0
ATOM    972    H   1     1       7.561  -9.550  -0.502  0.00  0.00             0
ATOM    973    H   1     1      10.064  -7.637  -0.735  0.00  0.00             0
ATOM    974    H   1     1       8.118  -2.805  -0.513  0.00  0.00             0
ATOM    975    H   1     1       8.002  -5.268   0.013  0.00  0.00             0
ATOM    976    H   1     1      10.584  -9.717   0.845  0.00  0.00             0
END
