# Supplementary material for: Competing Nuclear Quantum Effects and Hydrogen-Bond Jumps in Hydrated Kaolinite
Source: J Phys Chem Lett. 2023 Feb 6;14(6):1542–7. doi: 10.1021/acs.jpclett.2c03896 (PMC9940297; doi:10.1021/acs.jpclett.2c03896)
Supplement: Supplementary file 1 — jz2c03896_si_001.zip [file jz2c03896_si_001.zip › Clay_NQEs_HBond_Jumps_SI/silica-surface/QM/prod-2/init.03.pdb]

TITLE     Step:     2000000  Bead:       3 positions{angstrom}  cell{angstrom}
CRYST1   10.307   17.884   76.812  91.93 105.05  89.80 P 1           1
ATOM      1   Al   1     1     -22.601  11.916  42.603  0.00  0.00             0
ATOM      2   Al   1     1     -19.683  16.472  42.552  0.00  0.00             0
ATOM      3   Al   1     1     -19.824  10.575  42.238  0.00  0.00             0
ATOM      4   Al   1     1     -22.182  14.880  42.476  0.00  0.00             0
ATOM      5   Si   1     1     -17.929  10.556  39.711  0.00  0.00             0
ATOM      6   Si   1     1     -20.552  15.052  39.809  0.00  0.00             0
ATOM      7   Si   1     1     -20.458   9.082  39.762  0.00  0.00             0
ATOM      8   Si   1     1     -23.180  13.464  39.692  0.00  0.00             0
ATOM      9    O   1     1     -23.314  10.623  41.468  0.00  0.00             0
ATOM     10    O   1     1     -20.630  15.147  41.404  0.00  0.00             0
ATOM     11    O   1     1     -22.811  13.296  41.387  0.00  0.00             0
ATOM     12    O   1     1     -20.340   9.041  41.333  0.00  0.00             0
ATOM     13    O   1     1     -22.986  12.001  39.289  0.00  0.00             0
ATOM     14    O   1     1     -20.308   7.573  39.179  0.00  0.00             0
ATOM     15    O   1     1     -21.844   9.744  39.358  0.00  0.00             0
ATOM     16    O   1     1     -19.401  14.120  39.353  0.00  0.00             0
ATOM     17    O   1     1     -21.959  14.282  39.112  0.00  0.00             0
ATOM     18    O   1     1     -19.297   9.885  39.127  0.00  0.00             0
ATOM     19    O   1     1     -23.177  16.163  41.432  0.00  0.00             0
ATOM     20    O   1     1     -20.694  11.801  41.177  0.00  0.00             0
ATOM     21    O   1     1     -18.735   9.118  43.547  0.00  0.00             0
ATOM     22    O   1     1     -21.475  13.533  43.586  0.00  0.00             0
ATOM     23    O   1     1     -24.052  11.957  43.672  0.00  0.00             0
ATOM     24    O   1     1     -21.202  16.236  43.650  0.00  0.00             0
ATOM     25    O   1     1     -23.949  14.995  43.488  0.00  0.00             0
ATOM     26    O   1     1     -21.362  10.647  43.451  0.00  0.00             0
ATOM     27    H   1     1     -22.551   8.118  41.298  0.00  0.00             0
ATOM     28    H   1     1     -20.541  12.247  40.204  0.00  0.00             0
ATOM     29    H   1     1     -23.466   8.739  44.159  0.00  0.00             0
ATOM     30    H   1     1     -20.750  13.091  43.802  0.00  0.00             0
ATOM     31    H   1     1     -24.570  12.338  44.499  0.00  0.00             0
ATOM     32    H   1     1     -21.606   7.255  44.548  0.00  0.00             0
ATOM     33    H   1     1     -21.706   9.938  43.978  0.00  0.00             0
ATOM     34    H   1     1     -24.254  13.987  43.532  0.00  0.00             0
ATOM     35   Al   1     1     -22.633  14.534  49.887  0.00  0.00             0
ATOM     36   Al   1     1     -20.130  19.071  49.655  0.00  0.00             0
ATOM     37   Al   1     1     -20.040  12.989  49.878  0.00  0.00             0
ATOM     38   Al   1     1     -22.623  17.512  49.925  0.00  0.00             0
ATOM     39   Si   1     1     -18.170  13.208  47.079  0.00  0.00             0
ATOM     40   Si   1     1     -20.907  17.606  47.057  0.00  0.00             0
ATOM     41   Si   1     1     -20.762  11.770  47.057  0.00  0.00             0
ATOM     42   Si   1     1     -23.487  16.112  47.046  0.00  0.00             0
ATOM     43    O   1     1     -23.548  13.193  48.702  0.00  0.00             0
ATOM     44    O   1     1     -20.953  17.810  48.699  0.00  0.00             0
ATOM     45    O   1     1     -23.401  16.116  48.665  0.00  0.00             0
ATOM     46    O   1     1     -20.512  11.613  48.661  0.00  0.00             0
ATOM     47    O   1     1     -23.378  14.631  46.672  0.00  0.00             0
ATOM     48    O   1     1     -20.590  10.251  46.637  0.00  0.00             0
ATOM     49    O   1     1     -22.140  12.232  46.840  0.00  0.00             0
ATOM     50    O   1     1     -19.612  16.809  46.629  0.00  0.00             0
ATOM     51    O   1     1     -22.203  16.914  46.565  0.00  0.00             0
ATOM     52    O   1     1     -19.577  12.597  46.567  0.00  0.00             0
ATOM     53    O   1     1     -23.543  18.854  48.640  0.00  0.00             0
ATOM     54    O   1     1     -20.927  14.341  48.838  0.00  0.00             0
ATOM     55    O   1     1     -19.158  11.481  50.817  0.00  0.00             0
ATOM     56    O   1     1     -21.837  16.052  50.910  0.00  0.00             0
ATOM     57    O   1     1     -24.160  14.257  51.008  0.00  0.00             0
ATOM     58    O   1     1     -21.870  19.020  50.730  0.00  0.00             0
ATOM     59    O   1     1     -24.343  17.600  50.863  0.00  0.00             0
ATOM     60    O   1     1     -21.558  12.932  50.964  0.00  0.00             0
ATOM     61    H   1     1     -23.299  10.529  48.015  0.00  0.00             0
ATOM     62    H   1     1     -20.283  15.050  48.730  0.00  0.00             0
ATOM     63    H   1     1     -24.670  11.351  52.274  0.00  0.00             0
ATOM     64    H   1     1     -20.929  16.335  51.131  0.00  0.00             0
ATOM     65    H   1     1     -24.655  14.543  51.718  0.00  0.00             0
ATOM     66    H   1     1     -22.057  11.069  51.371  0.00  0.00             0
ATOM     67    H   1     1     -22.335  12.607  51.422  0.00  0.00             0
ATOM     68    H   1     1     -25.088  16.897  51.005  0.00  0.00             0
ATOM     69   Al   1     1     -22.242  20.864  42.382  0.00  0.00             0
ATOM     70   Al   1     1     -19.691  25.515  42.483  0.00  0.00             0
ATOM     71   Al   1     1     -19.606  19.450  42.402  0.00  0.00             0
ATOM     72   Al   1     1     -22.227  23.762  42.597  0.00  0.00             0
ATOM     73   Si   1     1     -17.889  19.473  39.560  0.00  0.00             0
ATOM     74   Si   1     1     -20.371  24.057  39.740  0.00  0.00             0
ATOM     75   Si   1     1     -20.450  17.944  39.636  0.00  0.00             0
ATOM     76   Si   1     1     -22.950  22.459  39.761  0.00  0.00             0
ATOM     77    O   1     1     -23.215  19.508  41.301  0.00  0.00             0
ATOM     78    O   1     1     -20.605  24.148  41.355  0.00  0.00             0
ATOM     79    O   1     1     -22.750  22.424  41.308  0.00  0.00             0
ATOM     80    O   1     1     -20.396  17.875  41.310  0.00  0.00             0
ATOM     81    O   1     1     -22.932  21.011  39.191  0.00  0.00             0
ATOM     82    O   1     1     -20.595  16.466  39.230  0.00  0.00             0
ATOM     83    O   1     1     -21.809  18.716  39.320  0.00  0.00             0
ATOM     84    O   1     1     -19.130  23.140  39.537  0.00  0.00             0
ATOM     85    O   1     1     -21.738  23.265  39.226  0.00  0.00             0
ATOM     86    O   1     1     -19.219  18.756  39.088  0.00  0.00             0
ATOM     87    O   1     1     -23.148  25.264  41.611  0.00  0.00             0
ATOM     88    O   1     1     -20.641  20.781  41.310  0.00  0.00             0
ATOM     89    O   1     1     -19.050  17.990  43.491  0.00  0.00             0
ATOM     90    O   1     1     -21.395  22.408  43.595  0.00  0.00             0
ATOM     91    O   1     1     -23.805  20.721  43.571  0.00  0.00             0
ATOM     92    O   1     1     -21.266  25.188  43.569  0.00  0.00             0
ATOM     93    O   1     1     -23.820  23.895  43.635  0.00  0.00             0
ATOM     94    O   1     1     -21.223  19.677  43.535  0.00  0.00             0
ATOM     95    H   1     1     -22.869  16.893  40.857  0.00  0.00             0
ATOM     96    H   1     1     -20.455  21.668  41.088  0.00  0.00             0
ATOM     97    H   1     1     -23.578  18.372  44.282  0.00  0.00             0
ATOM     98    H   1     1     -21.138  21.707  44.257  0.00  0.00             0
ATOM     99    H   1     1     -24.352  20.932  44.310  0.00  0.00             0
ATOM    100    H   1     1     -21.458  16.179  44.796  0.00  0.00             0
ATOM    101    H   1     1     -21.063  18.954  44.065  0.00  0.00             0
ATOM    102    H   1     1     -24.235  23.149  43.986  0.00  0.00             0
ATOM    103   Al   1     1     -22.548  23.597  49.752  0.00  0.00             0
ATOM    104   Al   1     1     -19.954  27.927  49.802  0.00  0.00             0
ATOM    105   Al   1     1     -20.062  21.948  49.762  0.00  0.00             0
ATOM    106   Al   1     1     -22.548  26.636  49.852  0.00  0.00             0
ATOM    107   Si   1     1     -18.116  21.963  46.823  0.00  0.00             0
ATOM    108   Si   1     1     -20.836  26.662  47.127  0.00  0.00             0
ATOM    109   Si   1     1     -20.733  20.577  46.923  0.00  0.00             0
ATOM    110   Si   1     1     -23.412  25.121  47.089  0.00  0.00             0
ATOM    111    O   1     1     -23.444  22.117  48.512  0.00  0.00             0
ATOM    112    O   1     1     -21.007  26.726  48.709  0.00  0.00             0
ATOM    113    O   1     1     -23.291  25.077  48.692  0.00  0.00             0
ATOM    114    O   1     1     -20.630  20.540  48.634  0.00  0.00             0
ATOM    115    O   1     1     -23.243  23.634  46.490  0.00  0.00             0
ATOM    116    O   1     1     -20.884  19.124  46.523  0.00  0.00             0
ATOM    117    O   1     1     -21.915  21.404  46.620  0.00  0.00             0
ATOM    118    O   1     1     -19.616  25.654  46.850  0.00  0.00             0
ATOM    119    O   1     1     -22.189  26.065  46.552  0.00  0.00             0
ATOM    120    O   1     1     -19.331  21.175  46.402  0.00  0.00             0
ATOM    121    O   1     1     -23.490  28.054  48.790  0.00  0.00             0
ATOM    122    O   1     1     -20.876  23.466  48.651  0.00  0.00             0
ATOM    123    O   1     1     -19.440  20.434  50.947  0.00  0.00             0
ATOM    124    O   1     1     -21.933  25.158  50.890  0.00  0.00             0
ATOM    125    O   1     1     -24.163  23.377  50.767  0.00  0.00             0
ATOM    126    O   1     1     -21.647  28.030  50.834  0.00  0.00             0
ATOM    127    O   1     1     -24.268  26.648  50.992  0.00  0.00             0
ATOM    128    O   1     1     -21.543  22.207  50.809  0.00  0.00             0
ATOM    129    H   1     1     -23.229  19.581  47.900  0.00  0.00             0
ATOM    130    H   1     1     -20.592  24.365  48.467  0.00  0.00             0
ATOM    131    H   1     1     -23.840  19.873  51.140  0.00  0.00             0
ATOM    132    H   1     1     -21.310  25.152  51.599  0.00  0.00             0
ATOM    133    H   1     1     -24.737  23.256  51.634  0.00  0.00             0
ATOM    134    H   1     1     -21.986  19.979  50.534  0.00  0.00             0
ATOM    135    H   1     1     -21.147  21.910  51.622  0.00  0.00             0
ATOM    136    H   1     1     -23.955  26.174  51.641  0.00  0.00             0
ATOM    137   Al   1     1     -17.042  11.916  42.314  0.00  0.00             0
ATOM    138   Al   1     1     -14.567  16.471  42.497  0.00  0.00             0
ATOM    139   Al   1     1     -14.783  10.344  42.559  0.00  0.00             0
ATOM    140   Al   1     1     -17.140  14.896  42.514  0.00  0.00             0
ATOM    141   Si   1     1     -12.768  10.509  39.789  0.00  0.00             0
ATOM    142   Si   1     1     -15.440  15.069  39.801  0.00  0.00             0
ATOM    143   Si   1     1     -15.298   9.033  39.799  0.00  0.00             0
ATOM    144   Si   1     1     -18.028  13.620  39.667  0.00  0.00             0
ATOM    145    O   1     1     -18.209  10.738  41.229  0.00  0.00             0
ATOM    146    O   1     1     -15.614  15.261  41.372  0.00  0.00             0
ATOM    147    O   1     1     -17.627  13.563  41.193  0.00  0.00             0
ATOM    148    O   1     1     -15.354   8.885  41.431  0.00  0.00             0
ATOM    149    O   1     1     -17.780  12.095  39.149  0.00  0.00             0
ATOM    150    O   1     1     -15.302   7.551  39.283  0.00  0.00             0
ATOM    151    O   1     1     -16.645   9.713  39.494  0.00  0.00             0
ATOM    152    O   1     1     -14.257  14.119  39.440  0.00  0.00             0
ATOM    153    O   1     1     -16.747  14.538  39.111  0.00  0.00             0
ATOM    154    O   1     1     -14.149   9.828  39.336  0.00  0.00             0
ATOM    155    O   1     1     -18.164  16.378  41.499  0.00  0.00             0
ATOM    156    O   1     1     -15.551  11.718  41.474  0.00  0.00             0
ATOM    157    O   1     1     -24.229   8.988  43.554  0.00  0.00             0
ATOM    158    O   1     1     -16.360  13.521  43.554  0.00  0.00             0
ATOM    159    O   1     1     -18.862  11.965  43.448  0.00  0.00             0
ATOM    160    O   1     1     -16.192  16.441  43.646  0.00  0.00             0
ATOM    161    O   1     1     -18.761  15.046  43.675  0.00  0.00             0
ATOM    162    O   1     1     -16.302  10.505  43.738  0.00  0.00             0
ATOM    163    H   1     1     -17.169   7.832  41.301  0.00  0.00             0
ATOM    164    H   1     1     -14.993  12.482  41.023  0.00  0.00             0
ATOM    165    H   1     1     -17.985   9.484  43.999  0.00  0.00             0
ATOM    166    H   1     1     -16.274  13.516  44.602  0.00  0.00             0
ATOM    167    H   1     1     -18.369  12.257  44.144  0.00  0.00             0
ATOM    168    H   1     1     -16.542   7.420  44.548  0.00  0.00             0
ATOM    169    H   1     1     -16.196   9.757  44.268  0.00  0.00             0
ATOM    170    H   1     1     -19.380  14.439  43.447  0.00  0.00             0
ATOM    171   Al   1     1     -17.447  14.572  49.909  0.00  0.00             0
ATOM    172   Al   1     1     -14.823  19.100  49.584  0.00  0.00             0
ATOM    173   Al   1     1     -14.831  13.019  49.988  0.00  0.00             0
ATOM    174   Al   1     1     -17.591  17.628  49.770  0.00  0.00             0
ATOM    175   Si   1     1     -13.113  13.174  47.134  0.00  0.00             0
ATOM    176   Si   1     1     -15.690  17.746  46.800  0.00  0.00             0
ATOM    177   Si   1     1     -15.628  11.576  47.133  0.00  0.00             0
ATOM    178   Si   1     1     -18.239  16.183  46.971  0.00  0.00             0
ATOM    179    O   1     1     -18.419  13.327  48.760  0.00  0.00             0
ATOM    180    O   1     1     -15.904  17.918  48.559  0.00  0.00             0
ATOM    181    O   1     1     -18.128  16.276  48.581  0.00  0.00             0
ATOM    182    O   1     1     -15.477  11.534  48.760  0.00  0.00             0
ATOM    183    O   1     1     -18.022  14.682  46.629  0.00  0.00             0
ATOM    184    O   1     1     -15.579  10.106  46.527  0.00  0.00             0
ATOM    185    O   1     1     -17.071  12.280  46.846  0.00  0.00             0
ATOM    186    O   1     1     -14.462  16.855  46.639  0.00  0.00             0
ATOM    187    O   1     1     -17.015  16.998  46.368  0.00  0.00             0
ATOM    188    O   1     1     -14.436  12.364  46.586  0.00  0.00             0
ATOM    189    O   1     1     -18.374  18.984  48.882  0.00  0.00             0
ATOM    190    O   1     1     -15.768  14.472  48.793  0.00  0.00             0
ATOM    191    O   1     1     -24.473  11.490  51.188  0.00  0.00             0
ATOM    192    O   1     1     -16.941  16.049  50.856  0.00  0.00             0
ATOM    193    O   1     1     -19.189  14.549  50.939  0.00  0.00             0
ATOM    194    O   1     1     -16.670  18.860  50.997  0.00  0.00             0
ATOM    195    O   1     1     -19.381  17.783  50.941  0.00  0.00             0
ATOM    196    O   1     1     -16.473  13.293  51.049  0.00  0.00             0
ATOM    197    H   1     1     -18.016  10.677  48.327  0.00  0.00             0
ATOM    198    H   1     1     -15.299  15.354  48.654  0.00  0.00             0
ATOM    199    H   1     1     -19.028  11.305  51.664  0.00  0.00             0
ATOM    200    H   1     1     -16.758  15.895  51.730  0.00  0.00             0
ATOM    201    H   1     1     -19.672  15.100  51.566  0.00  0.00             0
ATOM    202    H   1     1     -17.392  10.498  51.093  0.00  0.00             0
ATOM    203    H   1     1     -17.057  12.587  51.517  0.00  0.00             0
ATOM    204    H   1     1     -19.493  18.349  51.708  0.00  0.00             0
ATOM    205   Al   1     1     -17.004  20.892  42.453  0.00  0.00             0
ATOM    206   Al   1     1     -14.528  25.334  42.574  0.00  0.00             0
ATOM    207   Al   1     1     -14.387  19.445  42.262  0.00  0.00             0
ATOM    208   Al   1     1     -16.901  23.774  42.597  0.00  0.00             0
ATOM    209   Si   1     1     -12.707  19.496  39.567  0.00  0.00             0
ATOM    210   Si   1     1     -15.265  23.944  39.783  0.00  0.00             0
ATOM    211   Si   1     1     -15.331  18.003  39.614  0.00  0.00             0
ATOM    212   Si   1     1     -17.799  22.427  39.676  0.00  0.00             0
ATOM    213    O   1     1     -18.083  19.488  41.250  0.00  0.00             0
ATOM    214    O   1     1     -15.370  24.084  41.444  0.00  0.00             0
ATOM    215    O   1     1     -17.623  22.336  41.275  0.00  0.00             0
ATOM    216    O   1     1     -15.183  17.975  41.207  0.00  0.00             0
ATOM    217    O   1     1     -17.838  20.946  39.170  0.00  0.00             0
ATOM    218    O   1     1     -15.178  16.466  39.268  0.00  0.00             0
ATOM    219    O   1     1     -16.673  18.714  39.229  0.00  0.00             0
ATOM    220    O   1     1     -13.918  23.236  39.466  0.00  0.00             0
ATOM    221    O   1     1     -16.548  23.316  39.222  0.00  0.00             0
ATOM    222    O   1     1     -14.023  18.777  39.135  0.00  0.00             0
ATOM    223    O   1     1     -17.960  25.327  41.379  0.00  0.00             0
ATOM    224    O   1     1     -15.547  20.762  41.388  0.00  0.00             0
ATOM    225    O   1     1     -24.147  17.839  43.559  0.00  0.00             0
ATOM    226    O   1     1     -16.398  22.379  43.670  0.00  0.00             0
ATOM    227    O   1     1     -18.630  20.673  43.441  0.00  0.00             0
ATOM    228    O   1     1     -16.114  25.058  43.683  0.00  0.00             0
ATOM    229    O   1     1     -18.777  23.849  43.436  0.00  0.00             0
ATOM    230    O   1     1     -16.097  19.424  43.600  0.00  0.00             0
ATOM    231    H   1     1     -17.910  17.318  41.272  0.00  0.00             0
ATOM    232    H   1     1     -15.226  21.726  41.248  0.00  0.00             0
ATOM    233    H   1     1     -18.253  18.010  44.079  0.00  0.00             0
ATOM    234    H   1     1     -16.616  22.183  44.555  0.00  0.00             0
ATOM    235    H   1     1     -18.744  21.330  44.260  0.00  0.00             0
ATOM    236    H   1     1     -16.381  16.305  44.602  0.00  0.00             0
ATOM    237    H   1     1     -16.054  18.584  44.138  0.00  0.00             0
ATOM    238    H   1     1     -19.561  23.227  43.340  0.00  0.00             0
ATOM    239   Al   1     1     -17.329  23.253  49.797  0.00  0.00             0
ATOM    240   Al   1     1     -14.875  27.951  49.801  0.00  0.00             0
ATOM    241   Al   1     1     -14.756  21.886  49.733  0.00  0.00             0
ATOM    242   Al   1     1     -17.491  26.288  49.783  0.00  0.00             0
ATOM    243   Si   1     1     -12.943  22.161  46.886  0.00  0.00             0
ATOM    244   Si   1     1     -15.675  26.530  47.020  0.00  0.00             0
ATOM    245   Si   1     1     -15.460  20.628  46.828  0.00  0.00             0
ATOM    246   Si   1     1     -18.216  25.068  46.976  0.00  0.00             0
ATOM    247    O   1     1     -18.261  21.995  48.628  0.00  0.00             0
ATOM    248    O   1     1     -15.787  26.627  48.617  0.00  0.00             0
ATOM    249    O   1     1     -18.026  25.051  48.553  0.00  0.00             0
ATOM    250    O   1     1     -15.337  20.574  48.435  0.00  0.00             0
ATOM    251    O   1     1     -18.185  23.524  46.601  0.00  0.00             0
ATOM    252    O   1     1     -15.479  19.155  46.400  0.00  0.00             0
ATOM    253    O   1     1     -16.765  21.375  46.481  0.00  0.00             0
ATOM    254    O   1     1     -14.541  25.631  46.659  0.00  0.00             0
ATOM    255    O   1     1     -17.052  25.964  46.428  0.00  0.00             0
ATOM    256    O   1     1     -14.207  21.394  46.316  0.00  0.00             0
ATOM    257    O   1     1     -18.379  27.689  48.706  0.00  0.00             0
ATOM    258    O   1     1     -15.804  23.379  48.499  0.00  0.00             0
ATOM    259    O   1     1     -24.519  20.463  50.769  0.00  0.00             0
ATOM    260    O   1     1     -16.667  24.970  50.822  0.00  0.00             0
ATOM    261    O   1     1     -19.022  23.371  50.620  0.00  0.00             0
ATOM    262    O   1     1     -16.552  27.769  50.780  0.00  0.00             0
ATOM    263    O   1     1     -19.213  26.674  50.901  0.00  0.00             0
ATOM    264    O   1     1     -16.437  22.053  50.902  0.00  0.00             0
ATOM    265    H   1     1     -17.962  19.878  48.719  0.00  0.00             0
ATOM    266    H   1     1     -15.201  24.007  48.374  0.00  0.00             0
ATOM    267    H   1     1     -18.560  20.322  51.345  0.00  0.00             0
ATOM    268    H   1     1     -15.955  25.549  51.048  0.00  0.00             0
ATOM    269    H   1     1     -19.466  24.408  50.789  0.00  0.00             0
ATOM    270    H   1     1     -16.160  19.413  51.569  0.00  0.00             0
ATOM    271    H   1     1     -16.441  21.673  51.738  0.00  0.00             0
ATOM    272    H   1     1     -18.877  27.001  51.785  0.00  0.00             0
ATOM    273    O   1     1      -3.334   4.747  32.612  0.00  0.00             0
ATOM    274    H   1     1      -3.038   4.032  31.890  0.00  0.00             0
ATOM    275    H   1     1       7.233   4.247  33.298  0.00  0.00             0
ATOM    276    O   1     1      12.359 -25.295  15.011  0.00  0.00             0
ATOM    277    H   1     1      12.277 -25.854  15.807  0.00  0.00             0
ATOM    278    H   1     1      21.841 -25.287  14.698  0.00  0.00             0
ATOM    279    O   1     1      33.762   1.877  24.257  0.00  0.00             0
ATOM    280    H   1     1      24.193   2.167  23.736  0.00  0.00             0
ATOM    281    H   1     1      33.642   0.991  23.883  0.00  0.00             0
ATOM    282    O   1     1      24.962   8.573  18.905  0.00  0.00             0
ATOM    283    H   1     1      25.423   8.981  19.554  0.00  0.00             0
ATOM    284    H   1     1      36.140   8.384  18.418  0.00  0.00             0
ATOM    285    O   1     1     -16.287  -3.432  31.453  0.00  0.00             0
ATOM    286    H   1     1     -16.082  -3.606  32.351  0.00  0.00             0
ATOM    287    H   1     1      -6.904  -3.724  31.375  0.00  0.00             0
ATOM    288    O   1     1     -10.631 -24.326  23.782  0.00  0.00             0
ATOM    289    H   1     1      -9.890 -24.014  24.321  0.00  0.00             0
ATOM    290    H   1     1      -0.257 -23.752  22.867  0.00  0.00             0
ATOM    291    O   1     1      -4.466   8.592  23.523  0.00  0.00             0
ATOM    292    H   1     1      -5.084   9.269  23.334  0.00  0.00             0
ATOM    293    H   1     1      -4.827   7.833  23.663  0.00  0.00             0
ATOM    294    O   1     1      -4.793   3.278  37.282  0.00  0.00             0
ATOM    295    H   1     1      -5.491   2.710  37.089  0.00  0.00             0
ATOM    296    H   1     1      -4.226   2.781  36.804  0.00  0.00             0
ATOM    297    O   1     1       3.879   5.145  18.314  0.00  0.00             0
ATOM    298    H   1     1       4.589   5.527  17.868  0.00  0.00             0
ATOM    299    H   1     1       3.610   5.808  18.860  0.00  0.00             0
ATOM    300    O   1     1      25.523  16.589  20.929  0.00  0.00             0
ATOM    301    H   1     1      26.515  16.705  21.153  0.00  0.00             0
ATOM    302    H   1     1      25.024  16.868  21.683  0.00  0.00             0
ATOM    303    O   1     1       6.204  -3.515  20.122  0.00  0.00             0
ATOM    304    H   1     1       5.548  -4.063  20.059  0.00  0.00             0
ATOM    305    H   1     1       5.708  -2.708  20.501  0.00  0.00             0
ATOM    306    O   1     1     -13.981  25.020  31.214  0.00  0.00             0
ATOM    307    H   1     1     -14.298  24.990  30.548  0.00  0.00             0
ATOM    308    H   1     1     -13.819  24.099  31.466  0.00  0.00             0
ATOM    309    O   1     1       1.753 -14.508  20.669  0.00  0.00             0
ATOM    310    H   1     1       2.612 -14.812  20.796  0.00  0.00             0
ATOM    311    H   1     1       1.854 -13.727  21.195  0.00  0.00             0
ATOM    312    O   1     1      40.494  14.669  18.273  0.00  0.00             0
ATOM    313    H   1     1      39.797  13.895  18.691  0.00  0.00             0
ATOM    314    H   1     1      39.968  15.286  17.577  0.00  0.00             0
ATOM    315    O   1     1      21.591   5.244  36.065  0.00  0.00             0
ATOM    316    H   1     1      22.412   5.639  36.311  0.00  0.00             0
ATOM    317    H   1     1      21.072   6.135  35.695  0.00  0.00             0
ATOM    318    O   1     1      28.272  22.183  18.527  0.00  0.00             0
ATOM    319    H   1     1      28.113  21.381  19.207  0.00  0.00             0
ATOM    320    H   1     1      29.259  22.132  18.543  0.00  0.00             0
ATOM    321    O   1     1      29.485  16.570  35.667  0.00  0.00             0
ATOM    322    H   1     1      29.276  16.690  34.808  0.00  0.00             0
ATOM    323    H   1     1      30.263  15.901  35.624  0.00  0.00             0
ATOM    324    O   1     1      30.002  -6.708  14.863  0.00  0.00             0
ATOM    325    H   1     1      29.796  -7.179  14.180  0.00  0.00             0
ATOM    326    H   1     1      30.043  -5.672  14.537  0.00  0.00             0
ATOM    327    O   1     1       2.800  29.508  28.736  0.00  0.00             0
ATOM    328    H   1     1       2.011  29.721  28.165  0.00  0.00             0
ATOM    329    H   1     1      12.815  12.042  29.496  0.00  0.00             0
ATOM    330    O   1     1      -9.782  32.702  35.062  0.00  0.00             0
ATOM    331    H   1     1      -9.560  32.782  34.112  0.00  0.00             0
ATOM    332    H   1     1      -0.048  31.825  35.148  0.00  0.00             0
ATOM    333    O   1     1      12.547  21.759  29.063  0.00  0.00             0
ATOM    334    H   1     1       2.342  22.287  28.465  0.00  0.00             0
ATOM    335    H   1     1      11.744  21.279  28.720  0.00  0.00             0
ATOM    336    O   1     1      -2.027  12.615  19.355  0.00  0.00             0
ATOM    337    H   1     1      -2.825  13.008  19.783  0.00  0.00             0
ATOM    338    H   1     1       7.971  12.028  18.575  0.00  0.00             0
ATOM    339    O   1     1      14.481  35.508  31.577  0.00  0.00             0
ATOM    340    H   1     1       4.490  34.555  31.524  0.00  0.00             0
ATOM    341    H   1     1      13.677  35.605  31.015  0.00  0.00             0
ATOM    342    O   1     1      13.867  21.638  33.959  0.00  0.00             0
ATOM    343    H   1     1      14.242  21.133  33.351  0.00  0.00             0
ATOM    344    H   1     1      24.765  22.208  34.124  0.00  0.00             0
ATOM    345    O   1     1      39.334  -3.013  21.969  0.00  0.00             0
ATOM    346    H   1     1      38.702  -3.355  21.321  0.00  0.00             0
ATOM    347    H   1     1      39.406 -19.970  21.599  0.00  0.00             0
ATOM    348    O   1     1      33.061   8.472  16.886  0.00  0.00             0
ATOM    349    H   1     1      33.786   9.024  17.416  0.00  0.00             0
ATOM    350    H   1     1      33.657   8.237  16.289  0.00  0.00             0
ATOM    351    O   1     1       9.648   3.602  16.187  0.00  0.00             0
ATOM    352    H   1     1      10.610   3.446  16.502  0.00  0.00             0
ATOM    353    H   1     1       9.788   4.178  15.436  0.00  0.00             0
ATOM    354    O   1     1      -2.845  10.390  28.742  0.00  0.00             0
ATOM    355    H   1     1      -2.265  10.995  28.356  0.00  0.00             0
ATOM    356    H   1     1      -2.106   9.685  28.980  0.00  0.00             0
ATOM    357    O   1     1       1.537 -17.715  29.970  0.00  0.00             0
ATOM    358    H   1     1       1.016 -17.619  30.655  0.00  0.00             0
ATOM    359    H   1     1       0.759 -17.632  29.378  0.00  0.00             0
ATOM    360    O   1     1     -17.298   7.143  36.772  0.00  0.00             0
ATOM    361    H   1     1     -16.528   6.849  36.149  0.00  0.00             0
ATOM    362    H   1     1     -16.773   6.921  37.622  0.00  0.00             0
ATOM    363    O   1     1      47.947   5.899  21.181  0.00  0.00             0
ATOM    364    H   1     1      47.831   5.357  20.268  0.00  0.00             0
ATOM    365    H   1     1      48.678 -12.486  21.438  0.00  0.00             0
ATOM    366    O   1     1      15.105  17.701  36.246  0.00  0.00             0
ATOM    367    H   1     1      15.326  18.023  35.426  0.00  0.00             0
ATOM    368    H   1     1      14.677  18.568  36.574  0.00  0.00             0
ATOM    369    O   1     1       5.899   9.776  35.899  0.00  0.00             0
ATOM    370    H   1     1       6.364  10.696  36.019  0.00  0.00             0
ATOM    371    H   1     1       5.777   9.556  34.886  0.00  0.00             0
ATOM    372    O   1     1      18.643 -11.049  24.107  0.00  0.00             0
ATOM    373    H   1     1      18.151 -10.169  24.205  0.00  0.00             0
ATOM    374    H   1     1      17.997 -11.765  24.342  0.00  0.00             0
ATOM    375    O   1     1       2.945  13.474  35.934  0.00  0.00             0
ATOM    376    H   1     1       2.850  12.646  36.461  0.00  0.00             0
ATOM    377    H   1     1       2.156  13.870  35.875  0.00  0.00             0
ATOM    378    O   1     1       7.265 -10.114  36.910  0.00  0.00             0
ATOM    379    H   1     1       6.728 -10.548  37.592  0.00  0.00             0
ATOM    380    H   1     1       6.729  -9.254  36.487  0.00  0.00             0
ATOM    381    O   1     1     -10.383 -15.077  30.853  0.00  0.00             0
ATOM    382    H   1     1      -9.877 -14.896  31.696  0.00  0.00             0
ATOM    383    H   1     1       0.678 -15.380  30.264  0.00  0.00             0
ATOM    384    O   1     1       1.574   9.080  28.375  0.00  0.00             0
ATOM    385    H   1     1       0.733   9.256  27.802  0.00  0.00             0
ATOM    386    H   1     1      12.335   9.962  28.592  0.00  0.00             0
ATOM    387    O   1     1      17.090  15.135  36.063  0.00  0.00             0
ATOM    388    H   1     1       5.962  15.695  36.423  0.00  0.00             0
ATOM    389    H   1     1      18.020  15.670  36.088  0.00  0.00             0
ATOM    390    O   1     1      20.653   5.957  14.936  0.00  0.00             0
ATOM    391    H   1     1      21.631   5.702  15.204  0.00  0.00             0
ATOM    392    H   1     1      30.961   6.475  15.824  0.00  0.00             0
ATOM    393    O   1     1       0.144  10.553  32.022  0.00  0.00             0
ATOM    394    H   1     1       0.451  10.396  32.809  0.00  0.00             0
ATOM    395    H   1     1      10.238   9.716  31.717  0.00  0.00             0
ATOM    396    O   1     1      -3.180  -5.713  36.472  0.00  0.00             0
ATOM    397    H   1     1      -2.798  -5.766  37.365  0.00  0.00             0
ATOM    398    H   1     1       6.725  -4.845  36.233  0.00  0.00             0
ATOM    399    O   1     1      17.995 -24.753  17.101  0.00  0.00             0
ATOM    400    H   1     1      17.265 -25.062  16.566  0.00  0.00             0
ATOM    401    H   1     1      18.711 -24.610  16.430  0.00  0.00             0
ATOM    402    O   1     1      18.781  21.494  34.617  0.00  0.00             0
ATOM    403    H   1     1      18.660  20.990  35.510  0.00  0.00             0
ATOM    404    H   1     1      19.748  21.566  34.589  0.00  0.00             0
ATOM    405    O   1     1       2.146  12.617  31.455  0.00  0.00             0
ATOM    406    H   1     1       1.426  12.030  31.428  0.00  0.00             0
ATOM    407    H   1     1       2.860  12.114  31.762  0.00  0.00             0
ATOM    408    O   1     1      21.740  18.227  34.947  0.00  0.00             0
ATOM    409    H   1     1      22.370  17.504  34.641  0.00  0.00             0
ATOM    410    H   1     1      21.179  17.912  35.513  0.00  0.00             0
ATOM    411    O   1     1       5.464  40.944  35.467  0.00  0.00             0
ATOM    412    H   1     1       6.234  41.454  35.381  0.00  0.00             0
ATOM    413    H   1     1       5.493  40.181  36.041  0.00  0.00             0
ATOM    414    O   1     1      17.476  47.478  31.145  0.00  0.00             0
ATOM    415    H   1     1      17.639  47.150  30.289  0.00  0.00             0
ATOM    416    H   1     1      17.516  46.830  31.888  0.00  0.00             0
ATOM    417    O   1     1      10.766 -16.522  22.272  0.00  0.00             0
ATOM    418    H   1     1      10.156 -16.771  21.468  0.00  0.00             0
ATOM    419    H   1     1      11.263 -15.812  21.930  0.00  0.00             0
ATOM    420    O   1     1      31.281  -0.744  19.890  0.00  0.00             0
ATOM    421    H   1     1      32.007  -0.173  19.274  0.00  0.00             0
ATOM    422    H   1     1      30.755  -1.241  19.203  0.00  0.00             0
ATOM    423    O   1     1      13.878  -3.493  15.820  0.00  0.00             0
ATOM    424    H   1     1      14.365  -4.405  15.500  0.00  0.00             0
ATOM    425    H   1     1      13.397  -3.726  16.684  0.00  0.00             0
ATOM    426    O   1     1      30.807   2.780  25.123  0.00  0.00             0
ATOM    427    H   1     1      29.996   2.135  25.196  0.00  0.00             0
ATOM    428    H   1     1      31.259   2.155  24.723  0.00  0.00             0
ATOM    429    O   1     1       6.940  37.445  28.798  0.00  0.00             0
ATOM    430    H   1     1       7.273  36.724  29.310  0.00  0.00             0
ATOM    431    H   1     1       6.014  37.286  28.532  0.00  0.00             0
ATOM    432    O   1     1      -0.264   5.077  19.076  0.00  0.00             0
ATOM    433    H   1     1      -0.303   5.026  20.035  0.00  0.00             0
ATOM    434    H   1     1       0.436   4.406  18.689  0.00  0.00             0
ATOM    435    O   1     1     -21.968   1.238  17.906  0.00  0.00             0
ATOM    436    H   1     1     -21.757   2.018  17.563  0.00  0.00             0
ATOM    437    H   1     1     -11.183   0.538  17.424  0.00  0.00             0
ATOM    438    O   1     1      51.730  17.568  15.640  0.00  0.00             0
ATOM    439    H   1     1      51.221  17.348  14.944  0.00  0.00             0
ATOM    440    H   1     1      62.411  16.718  15.850  0.00  0.00             0
ATOM    441    O   1     1      31.680  10.202  34.709  0.00  0.00             0
ATOM    442    H   1     1      20.808   9.473  34.856  0.00  0.00             0
ATOM    443    H   1     1      32.650  10.231  35.285  0.00  0.00             0
ATOM    444    O   1     1      17.547 -34.023  19.887  0.00  0.00             0
ATOM    445    H   1     1      18.119 -34.188  18.955  0.00  0.00             0
ATOM    446    H   1     1      28.290 -33.660  20.761  0.00  0.00             0
ATOM    447    O   1     1      17.913  -0.738  30.111  0.00  0.00             0
ATOM    448    H   1     1       7.893  -0.910  31.069  0.00  0.00             0
ATOM    449    H   1     1      17.488  -1.588  29.736  0.00  0.00             0
ATOM    450    O   1     1      21.821   9.454  22.340  0.00  0.00             0
ATOM    451    H   1     1      22.175   8.839  22.927  0.00  0.00             0
ATOM    452    H   1     1      31.586  10.158  22.933  0.00  0.00             0
ATOM    453    O   1     1      19.479   5.261  21.663  0.00  0.00             0
ATOM    454    H   1     1      19.247   4.353  21.991  0.00  0.00             0
ATOM    455    H   1     1      19.518   5.859  22.424  0.00  0.00             0
ATOM    456    O   1     1      -3.131   4.738  25.375  0.00  0.00             0
ATOM    457    H   1     1      -3.142   4.873  26.336  0.00  0.00             0
ATOM    458    H   1     1      -4.003   4.968  25.151  0.00  0.00             0
ATOM    459    O   1     1      28.266 -15.810  25.992  0.00  0.00             0
ATOM    460    H   1     1      28.083 -14.933  25.890  0.00  0.00             0
ATOM    461    H   1     1      28.322 -15.984  27.078  0.00  0.00             0
ATOM    462    O   1     1     -11.135   7.504  35.164  0.00  0.00             0
ATOM    463    H   1     1     -11.679   7.342  34.438  0.00  0.00             0
ATOM    464    H   1     1     -11.869   7.539  35.771  0.00  0.00             0
ATOM    465    O   1     1      -8.621  -5.153  25.276  0.00  0.00             0
ATOM    466    H   1     1      -8.530  -4.502  24.606  0.00  0.00             0
ATOM    467    H   1     1      -9.026  -4.814  26.038  0.00  0.00             0
ATOM    468    O   1     1     -18.337   5.634  26.759  0.00  0.00             0
ATOM    469    H   1     1     -18.077   6.469  26.837  0.00  0.00             0
ATOM    470    H   1     1     -18.991   5.647  25.964  0.00  0.00             0
ATOM    471    O   1     1      17.687 -18.391  21.629  0.00  0.00             0
ATOM    472    H   1     1      17.650 -17.533  21.289  0.00  0.00             0
ATOM    473    H   1     1      17.859 -18.180  22.600  0.00  0.00             0
ATOM    474    O   1     1      26.037  -1.835  24.609  0.00  0.00             0
ATOM    475    H   1     1      25.470  -1.204  25.050  0.00  0.00             0
ATOM    476    H   1     1      25.902  -2.664  24.986  0.00  0.00             0
ATOM    477    O   1     1      23.041 -11.139  20.047  0.00  0.00             0
ATOM    478    H   1     1      23.688 -10.506  20.071  0.00  0.00             0
ATOM    479    H   1     1      22.195 -10.802  19.859  0.00  0.00             0
ATOM    480    O   1     1      -7.498   2.289  36.366  0.00  0.00             0
ATOM    481    H   1     1      -7.458   3.184  35.876  0.00  0.00             0
ATOM    482    H   1     1      -7.873   1.943  35.586  0.00  0.00             0
ATOM    483    O   1     1      15.433  10.495  21.072  0.00  0.00             0
ATOM    484    H   1     1      14.965  10.545  21.873  0.00  0.00             0
ATOM    485    H   1     1      16.094  10.228  21.319  0.00  0.00             0
ATOM    486    O   1     1      -6.630   8.157  27.364  0.00  0.00             0
ATOM    487    H   1     1      -6.002   8.859  27.347  0.00  0.00             0
ATOM    488    H   1     1      -7.451   8.419  27.976  0.00  0.00             0
ATOM    489    O   1     1       1.494  10.601  19.200  0.00  0.00             0
ATOM    490    H   1     1       1.958  10.404  19.880  0.00  0.00             0
ATOM    491    H   1     1      10.983  -7.755  19.250  0.00  0.00             0
ATOM    492    O   1     1      12.223 -45.525  24.608  0.00  0.00             0
ATOM    493    H   1     1      11.522 -44.969  25.183  0.00  0.00             0
ATOM    494    H   1     1      23.308 -45.554  25.039  0.00  0.00             0
ATOM    495    O   1     1     -31.042   0.543  32.422  0.00  0.00             0
ATOM    496    H   1     1     -41.742   1.298  32.075  0.00  0.00             0
ATOM    497    H   1     1     -30.630   0.735  33.439  0.00  0.00             0
ATOM    498    O   1     1       4.782 -11.481  29.231  0.00  0.00             0
ATOM    499    H   1     1       4.276 -11.463  30.129  0.00  0.00             0
ATOM    500    H   1     1      14.641 -10.665  28.900  0.00  0.00             0
ATOM    501    O   1     1       4.417  21.519  26.070  0.00  0.00             0
ATOM    502    H   1     1       3.644  22.034  25.992  0.00  0.00             0
ATOM    503    H   1     1      14.431  20.851  25.436  0.00  0.00             0
ATOM    504    O   1     1     -16.504   1.598  27.941  0.00  0.00             0
ATOM    505    H   1     1     -17.278   1.812  28.276  0.00  0.00             0
ATOM    506    H   1     1      -5.994   2.274  27.356  0.00  0.00             0
ATOM    507    O   1     1      25.778  10.843  27.222  0.00  0.00             0
ATOM    508    H   1     1      24.942  11.016  27.941  0.00  0.00             0
ATOM    509    H   1     1      26.474  -7.245  27.814  0.00  0.00             0
ATOM    510    O   1     1       5.484 -22.903  25.738  0.00  0.00             0
ATOM    511    H   1     1       6.149 -23.195  25.165  0.00  0.00             0
ATOM    512    H   1     1       5.205 -23.821  26.224  0.00  0.00             0
ATOM    513    O   1     1     -21.479  30.418  35.107  0.00  0.00             0
ATOM    514    H   1     1     -22.381  30.016  35.706  0.00  0.00             0
ATOM    515    H   1     1     -21.148  29.572  34.831  0.00  0.00             0
ATOM    516    O   1     1      18.510 -15.193  22.354  0.00  0.00             0
ATOM    517    H   1     1      18.958 -15.904  22.765  0.00  0.00             0
ATOM    518    H   1     1      17.693 -14.992  22.852  0.00  0.00             0
ATOM    519    O   1     1      49.694  31.426  24.353  0.00  0.00             0
ATOM    520    H   1     1      50.273  30.730  24.218  0.00  0.00             0
ATOM    521    H   1     1      49.717  31.946  23.712  0.00  0.00             0
ATOM    522    O   1     1      33.889  17.281  22.702  0.00  0.00             0
ATOM    523    H   1     1      33.566  16.521  23.276  0.00  0.00             0
ATOM    524    H   1     1      33.406  17.448  21.818  0.00  0.00             0
ATOM    525    O   1     1      66.138  30.089  14.261  0.00  0.00             0
ATOM    526    H   1     1      65.770  29.509  14.550  0.00  0.00             0
ATOM    527    H   1     1      66.891  11.749  14.457  0.00  0.00             0
ATOM    528    O   1     1      34.497  17.129  26.183  0.00  0.00             0
ATOM    529    H   1     1      33.702  16.723  26.543  0.00  0.00             0
ATOM    530    H   1     1      34.746  17.893  26.663  0.00  0.00             0
ATOM    531    O   1     1      22.880  -2.340  29.003  0.00  0.00             0
ATOM    532    H   1     1      23.111  -1.609  29.646  0.00  0.00             0
ATOM    533    H   1     1      23.574  -2.701  28.793  0.00  0.00             0
ATOM    534    O   1     1      14.413   7.817  15.069  0.00  0.00             0
ATOM    535    H   1     1      13.746   7.231  14.615  0.00  0.00             0
ATOM    536    H   1     1      15.145   7.273  15.381  0.00  0.00             0
ATOM    537    O   1     1      20.326  -9.202  26.188  0.00  0.00             0
ATOM    538    H   1     1      20.341 -10.185  26.512  0.00  0.00             0
ATOM    539    H   1     1      19.408  -9.146  26.160  0.00  0.00             0
ATOM    540    O   1     1      -2.795 -27.350  18.119  0.00  0.00             0
ATOM    541    H   1     1      -1.917 -27.575  17.916  0.00  0.00             0
ATOM    542    H   1     1      -2.748 -26.499  17.804  0.00  0.00             0
ATOM    543    O   1     1       0.790  13.531  27.638  0.00  0.00             0
ATOM    544    H   1     1       1.284  14.265  28.213  0.00  0.00             0
ATOM    545    H   1     1      10.061  13.438  27.795  0.00  0.00             0
ATOM    546    O   1     1      28.594  -0.935  32.942  0.00  0.00             0
ATOM    547    H   1     1      28.596  -1.871  32.826  0.00  0.00             0
ATOM    548    H   1     1      39.792  -0.717  32.752  0.00  0.00             0
ATOM    549    O   1     1      -7.518  23.182  15.514  0.00  0.00             0
ATOM    550    H   1     1     -17.390  22.956  16.511  0.00  0.00             0
ATOM    551    H   1     1      -6.951  22.572  14.985  0.00  0.00             0
ATOM    552    O   1     1      22.838  19.410  15.659  0.00  0.00             0
ATOM    553    H   1     1      21.924  19.058  15.687  0.00  0.00             0
ATOM    554    H   1     1      33.025  19.759  16.609  0.00  0.00             0
ATOM    555    O   1     1      42.730  15.331  23.808  0.00  0.00             0
ATOM    556    H   1     1      32.035  15.057  22.959  0.00  0.00             0
ATOM    557    H   1     1      42.092  15.799  24.403  0.00  0.00             0
ATOM    558    O   1     1       7.134   5.313  28.141  0.00  0.00             0
ATOM    559    H   1     1       6.394   5.680  28.204  0.00  0.00             0
ATOM    560    H   1     1      17.593   4.539  28.733  0.00  0.00             0
ATOM    561    O   1     1      -9.512  14.784  32.478  0.00  0.00             0
ATOM    562    H   1     1      -8.875  15.576  32.612  0.00  0.00             0
ATOM    563    H   1     1      -8.968  14.125  32.001  0.00  0.00             0
ATOM    564    O   1     1     -11.260 -17.971  28.288  0.00  0.00             0
ATOM    565    H   1     1     -11.464 -18.416  27.452  0.00  0.00             0
ATOM    566    H   1     1     -11.786 -18.394  29.090  0.00  0.00             0
ATOM    567    O   1     1      10.786  38.146  27.821  0.00  0.00             0
ATOM    568    H   1     1      10.285  37.335  28.362  0.00  0.00             0
ATOM    569    H   1     1      10.461  38.119  26.949  0.00  0.00             0
ATOM    570    O   1     1      24.332  -4.930  20.492  0.00  0.00             0
ATOM    571    H   1     1      24.763  -5.704  20.729  0.00  0.00             0
ATOM    572    H   1     1      23.724  -5.064  19.763  0.00  0.00             0
ATOM    573    O   1     1     -26.320  -6.456  32.382  0.00  0.00             0
ATOM    574    H   1     1     -26.570  -6.037  33.109  0.00  0.00             0
ATOM    575    H   1     1     -25.471  -6.318  31.981  0.00  0.00             0
ATOM    576    O   1     1      -0.822  34.058  25.555  0.00  0.00             0
ATOM    577    H   1     1      -1.172  33.193  25.591  0.00  0.00             0
ATOM    578    H   1     1      -1.532  34.545  25.053  0.00  0.00             0
ATOM    579    O   1     1      -3.464 -15.000  16.026  0.00  0.00             0
ATOM    580    H   1     1      -2.576 -14.502  15.733  0.00  0.00             0
ATOM    581    H   1     1      -3.799 -14.399  16.586  0.00  0.00             0
ATOM    582    O   1     1      10.712  -4.591  21.722  0.00  0.00             0
ATOM    583    H   1     1      11.515  -4.181  21.266  0.00  0.00             0
ATOM    584    H   1     1       9.985  -4.023  21.613  0.00  0.00             0
ATOM    585    O   1     1     -17.412 -17.700  19.184  0.00  0.00             0
ATOM    586    H   1     1     -17.380 -17.912  18.316  0.00  0.00             0
ATOM    587    H   1     1     -16.827 -18.219  19.843  0.00  0.00             0
ATOM    588    O   1     1      29.905  13.899  14.912  0.00  0.00             0
ATOM    589    H   1     1      29.354  14.241  15.711  0.00  0.00             0
ATOM    590    H   1     1      30.751  14.350  14.857  0.00  0.00             0
ATOM    591    O   1     1      42.891   3.410  17.862  0.00  0.00             0
ATOM    592    H   1     1      43.563   4.074  18.020  0.00  0.00             0
ATOM    593    H   1     1      42.931   2.982  18.849  0.00  0.00             0
ATOM    594    O   1     1      39.111  -9.630  14.910  0.00  0.00             0
ATOM    595    H   1     1      39.636 -10.142  14.377  0.00  0.00             0
ATOM    596    H   1     1      39.455  -9.987  15.809  0.00  0.00             0
ATOM    597    O   1     1     -15.376   5.783  23.509  0.00  0.00             0
ATOM    598    H   1     1     -16.253   5.662  23.302  0.00  0.00             0
ATOM    599    H   1     1      -4.438   5.814  22.699  0.00  0.00             0
ATOM    600    O   1     1      37.127   0.249  17.091  0.00  0.00             0
ATOM    601    H   1     1      36.188   0.040  16.787  0.00  0.00             0
ATOM    602    H   1     1      47.587   1.187  17.042  0.00  0.00             0
ATOM    603    O   1     1      -1.334  -9.517  30.627  0.00  0.00             0
ATOM    604    H   1     1     -11.540  -9.835  29.772  0.00  0.00             0
ATOM    605    H   1     1      -2.029 -10.016  30.832  0.00  0.00             0
ATOM    606    O   1     1      23.906  10.441  36.563  0.00  0.00             0
ATOM    607    H   1     1      24.885  10.801  36.515  0.00  0.00             0
ATOM    608    H   1     1      34.163   9.528  36.664  0.00  0.00             0
ATOM    609    O   1     1      48.559  -2.394  16.902  0.00  0.00             0
ATOM    610    H   1     1      37.611  -2.768  17.412  0.00  0.00             0
ATOM    611    H   1     1      48.228  -1.545  16.741  0.00  0.00             0
ATOM    612    O   1     1     -14.448  27.000  33.213  0.00  0.00             0
ATOM    613    H   1     1     -15.089  27.649  32.993  0.00  0.00             0
ATOM    614    H   1     1      -4.253  26.272  32.603  0.00  0.00             0
ATOM    615    O   1     1     -23.133 -25.517  20.884  0.00  0.00             0
ATOM    616    H   1     1     -23.696 -26.088  20.320  0.00  0.00             0
ATOM    617    H   1     1     -22.831 -24.830  20.628  0.00  0.00             0
ATOM    618    O   1     1      18.333   1.614  36.607  0.00  0.00             0
ATOM    619    H   1     1      19.198   1.974  37.019  0.00  0.00             0
ATOM    620    H   1     1      18.404   0.698  36.402  0.00  0.00             0
ATOM    621    O   1     1      -5.296  13.897  34.094  0.00  0.00             0
ATOM    622    H   1     1      -4.649  14.117  34.517  0.00  0.00             0
ATOM    623    H   1     1      -6.049  14.180  34.545  0.00  0.00             0
ATOM    624    O   1     1      28.330   3.680  30.281  0.00  0.00             0
ATOM    625    H   1     1      29.302   3.717  30.501  0.00  0.00             0
ATOM    626    H   1     1      28.120   2.737  29.927  0.00  0.00             0
ATOM    627    O   1     1      12.989  23.507  22.528  0.00  0.00             0
ATOM    628    H   1     1      12.835  24.263  21.965  0.00  0.00             0
ATOM    629    H   1     1      12.053  23.512  22.965  0.00  0.00             0
ATOM    630    O   1     1      17.093  -3.113  29.603  0.00  0.00             0
ATOM    631    H   1     1      16.320  -2.884  28.980  0.00  0.00             0
ATOM    632    H   1     1      16.479  -3.197  30.472  0.00  0.00             0
ATOM    633    O   1     1     -51.453  20.836  37.228  0.00  0.00             0
ATOM    634    H   1     1     -51.248  21.700  36.825  0.00  0.00             0
ATOM    635    H   1     1     -50.716  20.384  37.775  0.00  0.00             0
ATOM    636    O   1     1      11.948  -4.392  17.859  0.00  0.00             0
ATOM    637    H   1     1      12.044  -5.396  18.161  0.00  0.00             0
ATOM    638    H   1     1      11.052  -4.086  18.087  0.00  0.00             0
ATOM    639    O   1     1      -0.117 -27.390  20.144  0.00  0.00             0
ATOM    640    H   1     1      -0.999 -27.509  20.268  0.00  0.00             0
ATOM    641    H   1     1       0.263 -26.864  21.008  0.00  0.00             0
ATOM    642    O   1     1      -4.663   2.920  23.248  0.00  0.00             0
ATOM    643    H   1     1      -5.319   2.580  22.596  0.00  0.00             0
ATOM    644    H   1     1      -4.937   3.887  23.128  0.00  0.00             0
ATOM    645    O   1     1      -2.013  -4.838  28.078  0.00  0.00             0
ATOM    646    H   1     1      -2.500  -4.468  27.265  0.00  0.00             0
ATOM    647    H   1     1      -2.340  -4.549  29.022  0.00  0.00             0
ATOM    648    O   1     1      31.467 -11.797  32.204  0.00  0.00             0
ATOM    649    H   1     1      32.331 -11.962  31.725  0.00  0.00             0
ATOM    650    H   1     1      31.139 -10.849  32.083  0.00  0.00             0
ATOM    651    O   1     1       7.531  17.844  24.312  0.00  0.00             0
ATOM    652    H   1     1       7.316  18.715  24.896  0.00  0.00             0
ATOM    653    H   1     1      17.149  -0.865  24.191  0.00  0.00             0
ATOM    654    O   1     1      14.625 -14.724  14.740  0.00  0.00             0
ATOM    655    H   1     1      13.817 -15.203  14.888  0.00  0.00             0
ATOM    656    H   1     1      25.728 -15.107  14.983  0.00  0.00             0
ATOM    657    O   1     1      30.352 -11.291  27.868  0.00  0.00             0
ATOM    658    H   1     1      19.438 -12.057  28.195  0.00  0.00             0
ATOM    659    H   1     1      31.141 -11.881  27.561  0.00  0.00             0
ATOM    660    O   1     1       2.944  34.379  33.797  0.00  0.00             0
ATOM    661    H   1     1       3.409  35.041  32.977  0.00  0.00             0
ATOM    662    H   1     1      13.700  34.332  34.694  0.00  0.00             0
ATOM    663    O   1     1      20.401  24.979  17.354  0.00  0.00             0
ATOM    664    H   1     1      11.036  25.608  17.282  0.00  0.00             0
ATOM    665    H   1     1      20.719  24.058  17.590  0.00  0.00             0
ATOM    666    O   1     1      16.387   1.112  33.890  0.00  0.00             0
ATOM    667    H   1     1      17.040   0.616  33.332  0.00  0.00             0
ATOM    668    H   1     1      27.341   1.739  34.418  0.00  0.00             0
ATOM    669    O   1     1       7.779  49.961  32.900  0.00  0.00             0
ATOM    670    H   1     1       8.403  49.805  33.405  0.00  0.00             0
ATOM    671    H   1     1       7.909  31.613  32.169  0.00  0.00             0
ATOM    672    O   1     1      13.464  41.266  31.029  0.00  0.00             0
ATOM    673    H   1     1      13.039  40.589  30.559  0.00  0.00             0
ATOM    674    H   1     1      13.612  40.743  31.870  0.00  0.00             0
ATOM    675    O   1     1       4.499   2.189  20.576  0.00  0.00             0
ATOM    676    H   1     1       5.339   2.048  20.220  0.00  0.00             0
ATOM    677    H   1     1       3.877   1.601  19.962  0.00  0.00             0
ATOM    678    O   1     1       0.618   3.576  33.288  0.00  0.00             0
ATOM    679    H   1     1       1.495   3.530  33.739  0.00  0.00             0
ATOM    680    H   1     1       0.571   4.655  32.956  0.00  0.00             0
ATOM    681    O   1     1     -17.160  -6.742  23.101  0.00  0.00             0
ATOM    682    H   1     1     -17.901  -7.228  22.785  0.00  0.00             0
ATOM    683    H   1     1     -17.363  -5.868  23.649  0.00  0.00             0
ATOM    684    O   1     1      -2.431   9.710  24.850  0.00  0.00             0
ATOM    685    H   1     1      -1.772  10.353  24.396  0.00  0.00             0
ATOM    686    H   1     1      -3.237   9.672  24.343  0.00  0.00             0
ATOM    687    O   1     1      34.783  17.116  16.572  0.00  0.00             0
ATOM    688    H   1     1      34.534  17.856  16.093  0.00  0.00             0
ATOM    689    H   1     1      34.637  -1.518  16.214  0.00  0.00             0
ATOM    690    O   1     1      35.444 -20.822  27.767  0.00  0.00             0
ATOM    691    H   1     1      35.225 -20.047  26.919  0.00  0.00             0
ATOM    692    H   1     1      35.883 -21.421  27.360  0.00  0.00             0
ATOM    693    O   1     1     -35.091 -11.648  17.435  0.00  0.00             0
ATOM    694    H   1     1     -34.690 -12.386  17.754  0.00  0.00             0
ATOM    695    H   1     1     -34.531 -11.163  17.935  0.00  0.00             0
ATOM    696    O   1     1      16.359  10.093  15.388  0.00  0.00             0
ATOM    697    H   1     1      17.050   9.463  14.985  0.00  0.00             0
ATOM    698    H   1     1      15.586   9.598  14.943  0.00  0.00             0
ATOM    699    O   1     1      42.626  15.202  14.455  0.00  0.00             0
ATOM    700    H   1     1      43.275  14.867  15.047  0.00  0.00             0
ATOM    701    H   1     1      42.946  14.974  13.391  0.00  0.00             0
ATOM    702    O   1     1      31.546  23.419  24.489  0.00  0.00             0
ATOM    703    H   1     1      30.698  23.966  24.427  0.00  0.00             0
ATOM    704    H   1     1      31.331  22.520  24.403  0.00  0.00             0
ATOM    705   Al   1     1       8.087   7.208   8.743  0.00  0.00             0
ATOM    706   Al   1     1       5.674   2.984   8.371  0.00  0.00             0
ATOM    707   Al   1     1       5.573   8.797   8.599  0.00  0.00             0
ATOM    708   Al   1     1       8.221   4.361   8.526  0.00  0.00             0
ATOM    709   Si   1     1       3.851   8.636  11.499  0.00  0.00             0
ATOM    710   Si   1     1       6.438   4.192  11.265  0.00  0.00             0
ATOM    711   Si   1     1       6.527  10.082  11.412  0.00  0.00             0
ATOM    712   Si   1     1       9.006   5.697  11.450  0.00  0.00             0
ATOM    713    O   1     1       9.164   8.599   9.742  0.00  0.00             0
ATOM    714    O   1     1       6.523   4.128   9.660  0.00  0.00             0
ATOM    715    O   1     1       8.906   5.771   9.743  0.00  0.00             0
ATOM    716    O   1     1       6.214  10.118   9.934  0.00  0.00             0
ATOM    717    O   1     1       8.944   7.211  11.982  0.00  0.00             0
ATOM    718    O   1     1       6.361  11.558  11.940  0.00  0.00             0
ATOM    719    O   1     1       7.890   9.536  11.759  0.00  0.00             0
ATOM    720    O   1     1       5.135   5.011  11.606  0.00  0.00             0
ATOM    721    O   1     1       7.712   4.952  11.783  0.00  0.00             0
ATOM    722    O   1     1       5.269   9.168  11.933  0.00  0.00             0
ATOM    723    O   1     1       9.086   2.982   9.711  0.00  0.00             0
ATOM    724    O   1     1       6.585   7.414   9.873  0.00  0.00             0
ATOM    725    O   1     1       4.984  10.203   7.495  0.00  0.00             0
ATOM    726    O   1     1       7.546   5.846   7.465  0.00  0.00             0
ATOM    727    O   1     1       9.788   7.464   7.484  0.00  0.00             0
ATOM    728    O   1     1       7.206   2.852   7.570  0.00  0.00             0
ATOM    729    O   1     1       9.850   4.162   7.531  0.00  0.00             0
ATOM    730    O   1     1       7.191   8.637   7.744  0.00  0.00             0
ATOM    731    H   1     1       8.525  10.990   9.966  0.00  0.00             0
ATOM    732    H   1     1       5.784   7.283  10.718  0.00  0.00             0
ATOM    733    H   1     1       9.889  10.260   6.540  0.00  0.00             0
ATOM    734    H   1     1       6.813   5.919   6.851  0.00  0.00             0
ATOM    735    H   1     1       9.481   6.979   6.611  0.00  0.00             0
ATOM    736    H   1     1       7.592  11.527   6.787  0.00  0.00             0
ATOM    737    H   1     1       7.574   9.324   7.259  0.00  0.00             0
ATOM    738    H   1     1      10.401   3.802   6.814  0.00  0.00             0
ATOM    739   Al   1     1      13.709   1.149   1.297  0.00  0.00             0
ATOM    740   Al   1     1      11.133  -3.273   1.368  0.00  0.00             0
ATOM    741   Al   1     1      11.148   2.892   1.322  0.00  0.00             0
ATOM    742   Al   1     1      13.557  -1.630   1.477  0.00  0.00             0
ATOM    743   Si   1     1       9.366   2.734   4.072  0.00  0.00             0
ATOM    744   Si   1     1      11.827  -1.736   4.201  0.00  0.00             0
ATOM    745   Si   1     1      11.870   4.308   4.027  0.00  0.00             0
ATOM    746   Si   1     1      14.377  -0.310   4.080  0.00  0.00             0
ATOM    747    O   1     1      14.733   2.471   2.552  0.00  0.00             0
ATOM    748    O   1     1      11.996  -1.843   2.498  0.00  0.00             0
ATOM    749    O   1     1      14.263  -0.279   2.566  0.00  0.00             0
ATOM    750    O   1     1      11.730   4.303   2.445  0.00  0.00             0
ATOM    751    O   1     1      14.263   1.107   4.746  0.00  0.00             0
ATOM    752    O   1     1      11.827   5.767   4.485  0.00  0.00             0
ATOM    753    O   1     1      13.236   3.548   4.427  0.00  0.00             0
ATOM    754    O   1     1      10.630  -0.866   4.610  0.00  0.00             0
ATOM    755    O   1     1      13.203  -1.110   4.562  0.00  0.00             0
ATOM    756    O   1     1      10.632   3.530   4.598  0.00  0.00             0
ATOM    757    O   1     1      14.555  -2.918   2.471  0.00  0.00             0
ATOM    758    O   1     1      11.964   1.395   2.324  0.00  0.00             0
ATOM    759    O   1     1      10.431   4.350   0.185  0.00  0.00             0
ATOM    760    O   1     1      13.017  -0.256   0.245  0.00  0.00             0
ATOM    761    O   1     1      15.322   1.307   0.288  0.00  0.00             0
ATOM    762    O   1     1      12.687  -3.134   0.250  0.00  0.00             0
ATOM    763    O   1     1      15.372  -1.744   0.145  0.00  0.00             0
ATOM    764    O   1     1      12.658   2.618   0.131  0.00  0.00             0
ATOM    765    H   1     1      14.368   5.580   3.355  0.00  0.00             0
ATOM    766    H   1     1      11.232   0.948   2.583  0.00  0.00             0
ATOM    767    H   1     1      14.431   4.669   0.206  0.00  0.00             0
ATOM    768    H   1     1      12.927  -0.018  -0.805  0.00  0.00             0
ATOM    769    H   1     1      15.657   0.437   0.121  0.00  0.00             0
ATOM    770    H   1     1      12.677   6.202  -0.809  0.00  0.00             0
ATOM    771    H   1     1      13.189   3.061  -0.532  0.00  0.00             0
ATOM    772    H   1     1      15.307  -2.270  -0.632  0.00  0.00             0
ATOM    773   Al   1     1       7.991  -1.645   8.743  0.00  0.00             0
ATOM    774   Al   1     1       5.509  -6.034   8.620  0.00  0.00             0
ATOM    775   Al   1     1       5.481  -0.054   8.764  0.00  0.00             0
ATOM    776   Al   1     1       7.989  -4.807   8.646  0.00  0.00             0
ATOM    777   Si   1     1       3.814  -0.230  11.422  0.00  0.00             0
ATOM    778   Si   1     1       6.336  -4.812  11.510  0.00  0.00             0
ATOM    779   Si   1     1       6.349   1.243  11.371  0.00  0.00             0
ATOM    780   Si   1     1       8.800  -3.175  11.420  0.00  0.00             0
ATOM    781    O   1     1       8.965  -0.288   9.858  0.00  0.00             0
ATOM    782    O   1     1       6.390  -4.881   9.771  0.00  0.00             0
ATOM    783    O   1     1       8.624  -3.056   9.795  0.00  0.00             0
ATOM    784    O   1     1       6.300   1.247   9.791  0.00  0.00             0
ATOM    785    O   1     1       8.697  -1.736  11.859  0.00  0.00             0
ATOM    786    O   1     1       6.331   2.810  11.794  0.00  0.00             0
ATOM    787    O   1     1       7.721   0.600  11.765  0.00  0.00             0
ATOM    788    O   1     1       5.074  -3.977  11.789  0.00  0.00             0
ATOM    789    O   1     1       7.581  -4.108  11.959  0.00  0.00             0
ATOM    790    O   1     1       5.123   0.518  11.962  0.00  0.00             0
ATOM    791    O   1     1       9.037  -6.137   9.778  0.00  0.00             0
ATOM    792    O   1     1       6.312  -1.693   9.873  0.00  0.00             0
ATOM    793    O   1     1       4.843   1.450   7.743  0.00  0.00             0
ATOM    794    O   1     1       7.274  -3.215   7.518  0.00  0.00             0
ATOM    795    O   1     1       9.659  -1.631   7.620  0.00  0.00             0
ATOM    796    O   1     1       7.050  -6.155   7.568  0.00  0.00             0
ATOM    797    O   1     1       9.602  -4.901   7.642  0.00  0.00             0
ATOM    798    O   1     1       7.119  -0.384   7.704  0.00  0.00             0
ATOM    799    H   1     1       8.548   2.520  10.083  0.00  0.00             0
ATOM    800    H   1     1       5.865  -2.275  10.090  0.00  0.00             0
ATOM    801    H   1     1       9.819   1.172   6.536  0.00  0.00             0
ATOM    802    H   1     1       7.536  -3.410   6.608  0.00  0.00             0
ATOM    803    H   1     1      10.111  -2.438   7.351  0.00  0.00             0
ATOM    804    H   1     1       7.679   2.024   7.472  0.00  0.00             0
ATOM    805    H   1     1       7.349  -0.634   6.956  0.00  0.00             0
ATOM    806    H   1     1      10.352  -4.567   7.184  0.00  0.00             0
ATOM    807   Al   1     1      13.750  -7.582   1.093  0.00  0.00             0
ATOM    808   Al   1     1      11.116 -12.041   1.149  0.00  0.00             0
ATOM    809   Al   1     1      11.053  -6.225   1.121  0.00  0.00             0
ATOM    810   Al   1     1      13.889 -10.583   1.415  0.00  0.00             0
ATOM    811   Si   1     1       9.247  -6.220   4.062  0.00  0.00             0
ATOM    812   Si   1     1      11.856 -10.649   3.950  0.00  0.00             0
ATOM    813   Si   1     1      11.751  -4.667   4.112  0.00  0.00             0
ATOM    814   Si   1     1      14.497  -9.106   4.138  0.00  0.00             0
ATOM    815    O   1     1      14.510  -6.306   2.460  0.00  0.00             0
ATOM    816    O   1     1      12.129 -10.766   2.364  0.00  0.00             0
ATOM    817    O   1     1      14.472  -9.089   2.450  0.00  0.00             0
ATOM    818    O   1     1      11.666  -4.617   2.499  0.00  0.00             0
ATOM    819    O   1     1      14.542  -7.661   4.557  0.00  0.00             0
ATOM    820    O   1     1      11.741  -3.219   4.625  0.00  0.00             0
ATOM    821    O   1     1      13.110  -5.383   4.399  0.00  0.00             0
ATOM    822    O   1     1      10.633  -9.799   4.229  0.00  0.00             0
ATOM    823    O   1     1      13.244  -9.939   4.522  0.00  0.00             0
ATOM    824    O   1     1      10.534  -5.478   4.555  0.00  0.00             0
ATOM    825    O   1     1      14.672 -11.935   2.524  0.00  0.00             0
ATOM    826    O   1     1      12.127  -7.450   2.144  0.00  0.00             0
ATOM    827    O   1     1      10.300  -4.757   0.224  0.00  0.00             0
ATOM    828    O   1     1      13.261  -9.076   0.153  0.00  0.00             0
ATOM    829    O   1     1      15.310  -7.360   0.126  0.00  0.00             0
ATOM    830    O   1     1      12.658 -11.805   0.108  0.00  0.00             0
ATOM    831    O   1     1      15.390 -10.792   0.172  0.00  0.00             0
ATOM    832    O   1     1      12.828  -6.182  -0.050  0.00  0.00             0
ATOM    833    H   1     1      14.441  -3.837   2.776  0.00  0.00             0
ATOM    834    H   1     1      11.854  -8.127   2.698  0.00  0.00             0
ATOM    835    H   1     1      15.305  -4.799  -0.719  0.00  0.00             0
ATOM    836    H   1     1      12.467  -9.349  -0.299  0.00  0.00             0
ATOM    837    H   1     1      15.833  -8.009  -0.438  0.00  0.00             0
ATOM    838    H   1     1      13.003  -3.910  -0.375  0.00  0.00             0
ATOM    839    H   1     1      13.089  -5.537  -0.750  0.00  0.00             0
ATOM    840    H   1     1      16.017 -10.971  -0.499  0.00  0.00             0
ATOM    841   Al   1     1       3.051   7.183   8.699  0.00  0.00             0
ATOM    842   Al   1     1       0.461   2.889   8.803  0.00  0.00             0
ATOM    843   Al   1     1       0.363   8.585   8.430  0.00  0.00             0
ATOM    844   Al   1     1       2.926   4.295   8.638  0.00  0.00             0
ATOM    845   Si   1     1      -1.232   8.658  11.368  0.00  0.00             0
ATOM    846   Si   1     1       1.300   4.115  11.457  0.00  0.00             0
ATOM    847   Si   1     1       1.279  10.206  11.402  0.00  0.00             0
ATOM    848   Si   1     1       3.748   5.670  11.374  0.00  0.00             0
ATOM    849    O   1     1       4.086   8.530   9.785  0.00  0.00             0
ATOM    850    O   1     1       1.445   3.968   9.874  0.00  0.00             0
ATOM    851    O   1     1       3.599   5.866   9.849  0.00  0.00             0
ATOM    852    O   1     1       1.007  10.368   9.851  0.00  0.00             0
ATOM    853    O   1     1       3.566   7.177  11.932  0.00  0.00             0
ATOM    854    O   1     1       1.162  11.656  11.955  0.00  0.00             0
ATOM    855    O   1     1       2.588   9.445  11.730  0.00  0.00             0
ATOM    856    O   1     1       0.062   4.969  11.731  0.00  0.00             0
ATOM    857    O   1     1       2.571   4.747  11.947  0.00  0.00             0
ATOM    858    O   1     1       0.071   9.251  11.901  0.00  0.00             0
ATOM    859    O   1     1       3.886   3.070   9.639  0.00  0.00             0
ATOM    860    O   1     1       1.350   7.426   9.645  0.00  0.00             0
ATOM    861    O   1     1       9.903  10.191   7.547  0.00  0.00             0
ATOM    862    O   1     1       2.226   5.725   7.640  0.00  0.00             0
ATOM    863    O   1     1       4.579   7.513   7.470  0.00  0.00             0
ATOM    864    O   1     1       2.076   2.850   7.710  0.00  0.00             0
ATOM    865    O   1     1       4.716   4.281   7.505  0.00  0.00             0
ATOM    866    O   1     1       2.070   8.786   7.640  0.00  0.00             0
ATOM    867    H   1     1       3.569  10.963   9.848  0.00  0.00             0
ATOM    868    H   1     1       1.104   6.587  10.054  0.00  0.00             0
ATOM    869    H   1     1       5.169  10.000   6.513  0.00  0.00             0
ATOM    870    H   1     1       1.273   5.716   7.491  0.00  0.00             0
ATOM    871    H   1     1       4.957   7.506   6.563  0.00  0.00             0
ATOM    872    H   1     1       2.321  11.131   7.091  0.00  0.00             0
ATOM    873    H   1     1       2.784   9.505   7.804  0.00  0.00             0
ATOM    874    H   1     1       4.567   4.780   6.689  0.00  0.00             0
ATOM    875   Al   1     1       8.370   1.456   1.139  0.00  0.00             0
ATOM    876   Al   1     1       6.043  -3.066   1.178  0.00  0.00             0
ATOM    877   Al   1     1       5.957   2.813   1.222  0.00  0.00             0
ATOM    878   Al   1     1       8.554  -1.709   1.449  0.00  0.00             0
ATOM    879   Si   1     1       4.123   2.625   4.112  0.00  0.00             0
ATOM    880   Si   1     1       6.799  -1.704   4.222  0.00  0.00             0
ATOM    881   Si   1     1       6.727   4.143   4.273  0.00  0.00             0
ATOM    882   Si   1     1       9.232  -0.200   4.182  0.00  0.00             0
ATOM    883    O   1     1       9.483   2.627   2.493  0.00  0.00             0
ATOM    884    O   1     1       6.972  -1.706   2.462  0.00  0.00             0
ATOM    885    O   1     1       9.147  -0.343   2.600  0.00  0.00             0
ATOM    886    O   1     1       6.596   4.370   2.554  0.00  0.00             0
ATOM    887    O   1     1       9.298   1.299   4.632  0.00  0.00             0
ATOM    888    O   1     1       6.791   5.725   4.688  0.00  0.00             0
ATOM    889    O   1     1       8.048   3.473   4.353  0.00  0.00             0
ATOM    890    O   1     1       5.477  -0.925   4.355  0.00  0.00             0
ATOM    891    O   1     1       8.020  -1.000   4.814  0.00  0.00             0
ATOM    892    O   1     1       5.453   3.290   4.655  0.00  0.00             0
ATOM    893    O   1     1       9.276  -3.173   2.363  0.00  0.00             0
ATOM    894    O   1     1       6.960   1.342   2.298  0.00  0.00             0
ATOM    895    O   1     1      15.282   4.284   0.429  0.00  0.00             0
ATOM    896    O   1     1       7.766  -0.208   0.191  0.00  0.00             0
ATOM    897    O   1     1       9.971   1.503   0.182  0.00  0.00             0
ATOM    898    O   1     1       7.592  -2.970   0.162  0.00  0.00             0
ATOM    899    O   1     1      10.107  -1.913   0.272  0.00  0.00             0
ATOM    900    O   1     1       7.305   2.606   0.002  0.00  0.00             0
ATOM    901    H   1     1       8.970   5.062   2.912  0.00  0.00             0
ATOM    902    H   1     1       6.506   0.867   2.897  0.00  0.00             0
ATOM    903    H   1     1       9.761   3.895  -0.376  0.00  0.00             0
ATOM    904    H   1     1       7.076  -0.361  -0.592  0.00  0.00             0
ATOM    905    H   1     1      10.170   1.261  -0.718  0.00  0.00             0
ATOM    906    H   1     1       8.094   5.069   0.138  0.00  0.00             0
ATOM    907    H   1     1       6.981   2.682  -1.054  0.00  0.00             0
ATOM    908    H   1     1      10.668  -1.240   0.028  0.00  0.00             0
ATOM    909   Al   1     1       3.052  -1.577   8.607  0.00  0.00             0
ATOM    910   Al   1     1       0.253  -6.293   8.580  0.00  0.00             0
ATOM    911   Al   1     1       0.386  -0.191   8.600  0.00  0.00             0
ATOM    912   Al   1     1       2.769  -4.648   8.557  0.00  0.00             0
ATOM    913   Si   1     1      -1.455  -0.257  11.415  0.00  0.00             0
ATOM    914   Si   1     1       1.174  -4.726  11.373  0.00  0.00             0
ATOM    915   Si   1     1       1.127   1.197  11.531  0.00  0.00             0
ATOM    916   Si   1     1       3.819  -3.126  11.462  0.00  0.00             0
ATOM    917    O   1     1       4.080  -0.385   9.746  0.00  0.00             0
ATOM    918    O   1     1       1.441  -4.800   9.792  0.00  0.00             0
ATOM    919    O   1     1       3.624  -3.046   9.792  0.00  0.00             0
ATOM    920    O   1     1       0.944   1.220   9.839  0.00  0.00             0
ATOM    921    O   1     1       3.788  -1.671  11.957  0.00  0.00             0
ATOM    922    O   1     1       1.014   2.633  11.948  0.00  0.00             0
ATOM    923    O   1     1       2.536   0.541  11.748  0.00  0.00             0
ATOM    924    O   1     1      -0.099  -3.860  11.657  0.00  0.00             0
ATOM    925    O   1     1       2.421  -3.927  11.910  0.00  0.00             0
ATOM    926    O   1     1      -0.023   0.302  12.011  0.00  0.00             0
ATOM    927    O   1     1       3.839  -6.142   9.605  0.00  0.00             0
ATOM    928    O   1     1       1.359  -1.511   9.617  0.00  0.00             0
ATOM    929    O   1     1       9.939   1.039   7.444  0.00  0.00             0
ATOM    930    O   1     1       2.111  -3.210   7.612  0.00  0.00             0
ATOM    931    O   1     1       4.508  -1.551   7.530  0.00  0.00             0
ATOM    932    O   1     1       1.665  -6.052   7.480  0.00  0.00             0
ATOM    933    O   1     1       4.476  -4.713   7.483  0.00  0.00             0
ATOM    934    O   1     1       2.073  -0.171   7.522  0.00  0.00             0
ATOM    935    H   1     1       3.193   2.336  10.157  0.00  0.00             0
ATOM    936    H   1     1       1.272  -2.353   9.942  0.00  0.00             0
ATOM    937    H   1     1       4.243   1.098   7.120  0.00  0.00             0
ATOM    938    H   1     1       2.300  -2.739   6.892  0.00  0.00             0
ATOM    939    H   1     1       5.407  -1.798   7.014  0.00  0.00             0
ATOM    940    H   1     1       2.569   2.171   7.743  0.00  0.00             0
ATOM    941    H   1     1       2.584   0.220   6.717  0.00  0.00             0
ATOM    942    H   1     1       4.785  -3.644   7.505  0.00  0.00             0
ATOM    943   Al   1     1       8.505  -7.606   1.246  0.00  0.00             0
ATOM    944   Al   1     1       5.954 -12.154   1.502  0.00  0.00             0
ATOM    945   Al   1     1       5.974  -6.066   1.313  0.00  0.00             0
ATOM    946   Al   1     1       8.518 -10.644   1.325  0.00  0.00             0
ATOM    947   Si   1     1       4.113  -6.178   4.064  0.00  0.00             0
ATOM    948   Si   1     1       6.826 -10.789   4.192  0.00  0.00             0
ATOM    949   Si   1     1       6.607  -4.588   3.964  0.00  0.00             0
ATOM    950   Si   1     1       9.252  -9.177   3.940  0.00  0.00             0
ATOM    951    O   1     1       9.462  -6.349   2.441  0.00  0.00             0
ATOM    952    O   1     1       6.937 -10.862   2.550  0.00  0.00             0
ATOM    953    O   1     1       9.067  -8.993   2.434  0.00  0.00             0
ATOM    954    O   1     1       6.560  -4.489   2.391  0.00  0.00             0
ATOM    955    O   1     1       9.187  -7.695   4.501  0.00  0.00             0
ATOM    956    O   1     1       6.684  -3.158   4.529  0.00  0.00             0
ATOM    957    O   1     1       7.940  -5.400   4.243  0.00  0.00             0
ATOM    958    O   1     1       5.477  -9.993   4.507  0.00  0.00             0
ATOM    959    O   1     1       8.041  -9.886   4.524  0.00  0.00             0
ATOM    960    O   1     1       5.427  -5.422   4.441  0.00  0.00             0
ATOM    961    O   1     1       9.466 -12.079   2.396  0.00  0.00             0
ATOM    962    O   1     1       6.726  -7.474   2.376  0.00  0.00             0
ATOM    963    O   1     1      15.532  -4.613   0.189  0.00  0.00             0
ATOM    964    O   1     1       7.786  -8.977   0.213  0.00  0.00             0
ATOM    965    O   1     1      10.042  -7.395   0.137  0.00  0.00             0
ATOM    966    O   1     1       7.592 -12.069   0.409  0.00  0.00             0
ATOM    967    O   1     1      10.136 -10.598   0.452  0.00  0.00             0
ATOM    968    O   1     1       7.609  -6.203   0.331  0.00  0.00             0
ATOM    969    H   1     1       8.487  -3.893   2.514  0.00  0.00             0
ATOM    970    H   1     1       6.501  -8.469   2.610  0.00  0.00             0
ATOM    971    H   1     1       9.573  -4.832  -0.465  0.00  0.00             0
ATOM    972    H   1     1       7.479  -9.604  -0.401  0.00  0.00             0
ATOM    973    H   1     1      10.157  -7.664  -0.875  0.00  0.00             0
ATOM    974    H   1     1       8.125  -2.818  -0.702  0.00  0.00             0
ATOM    975    H   1     1       7.981  -5.315  -0.195  0.00  0.00             0
ATOM    976    H   1     1      10.579  -9.720   0.714  0.00  0.00             0
END
