# Supplementary material for: Competing Nuclear Quantum Effects and Hydrogen-Bond Jumps in Hydrated Kaolinite
Source: J Phys Chem Lett. 2023 Feb 6;14(6):1542–7. doi: 10.1021/acs.jpclett.2c03896 (PMC9940297; doi:10.1021/acs.jpclett.2c03896)
Supplement: Supplementary file 1 — jz2c03896_si_001.zip [file jz2c03896_si_001.zip › Clay_NQEs_HBond_Jumps_SI/silica-surface/QM/prod-2/init.29.pdb]

TITLE     Step:     2000000  Bead:      29 positions{angstrom}  cell{angstrom}
CRYST1   10.307   17.884   76.812  91.93 105.05  89.80 P 1           1
ATOM      1   Al   1     1     -22.591  11.922  42.588  0.00  0.00             0
ATOM      2   Al   1     1     -19.679  16.475  42.516  0.00  0.00             0
ATOM      3   Al   1     1     -19.796  10.575  42.240  0.00  0.00             0
ATOM      4   Al   1     1     -22.195  14.931  42.475  0.00  0.00             0
ATOM      5   Si   1     1     -17.948  10.601  39.739  0.00  0.00             0
ATOM      6   Si   1     1     -20.602  15.052  39.791  0.00  0.00             0
ATOM      7   Si   1     1     -20.449   9.056  39.722  0.00  0.00             0
ATOM      8   Si   1     1     -23.124  13.521  39.643  0.00  0.00             0
ATOM      9    O   1     1     -23.296  10.613  41.487  0.00  0.00             0
ATOM     10    O   1     1     -20.670  15.122  41.355  0.00  0.00             0
ATOM     11    O   1     1     -22.838  13.328  41.395  0.00  0.00             0
ATOM     12    O   1     1     -20.354   9.006  41.330  0.00  0.00             0
ATOM     13    O   1     1     -23.022  12.013  39.301  0.00  0.00             0
ATOM     14    O   1     1     -20.330   7.630  39.185  0.00  0.00             0
ATOM     15    O   1     1     -21.847   9.675  39.400  0.00  0.00             0
ATOM     16    O   1     1     -19.398  14.165  39.353  0.00  0.00             0
ATOM     17    O   1     1     -21.937  14.293  39.178  0.00  0.00             0
ATOM     18    O   1     1     -19.261   9.937  39.109  0.00  0.00             0
ATOM     19    O   1     1     -23.205  16.177  41.376  0.00  0.00             0
ATOM     20    O   1     1     -20.686  11.834  41.203  0.00  0.00             0
ATOM     21    O   1     1     -18.797   9.107  43.517  0.00  0.00             0
ATOM     22    O   1     1     -21.529  13.509  43.565  0.00  0.00             0
ATOM     23    O   1     1     -24.043  11.939  43.714  0.00  0.00             0
ATOM     24    O   1     1     -21.152  16.265  43.685  0.00  0.00             0
ATOM     25    O   1     1     -23.902  14.938  43.531  0.00  0.00             0
ATOM     26    O   1     1     -21.326  10.642  43.461  0.00  0.00             0
ATOM     27    H   1     1     -22.676   8.109  41.427  0.00  0.00             0
ATOM     28    H   1     1     -20.455  12.560  40.310  0.00  0.00             0
ATOM     29    H   1     1     -23.528   8.570  44.172  0.00  0.00             0
ATOM     30    H   1     1     -20.843  12.941  43.775  0.00  0.00             0
ATOM     31    H   1     1     -24.513  12.159  44.349  0.00  0.00             0
ATOM     32    H   1     1     -21.586   7.260  44.510  0.00  0.00             0
ATOM     33    H   1     1     -21.636   9.850  43.941  0.00  0.00             0
ATOM     34    H   1     1     -24.440  14.046  43.614  0.00  0.00             0
ATOM     35   Al   1     1     -22.685  14.549  49.882  0.00  0.00             0
ATOM     36   Al   1     1     -20.089  19.083  49.649  0.00  0.00             0
ATOM     37   Al   1     1     -20.081  12.966  49.816  0.00  0.00             0
ATOM     38   Al   1     1     -22.617  17.541  49.910  0.00  0.00             0
ATOM     39   Si   1     1     -18.119  13.269  47.015  0.00  0.00             0
ATOM     40   Si   1     1     -20.885  17.603  47.033  0.00  0.00             0
ATOM     41   Si   1     1     -20.764  11.738  47.058  0.00  0.00             0
ATOM     42   Si   1     1     -23.458  16.107  47.100  0.00  0.00             0
ATOM     43    O   1     1     -23.608  13.250  48.693  0.00  0.00             0
ATOM     44    O   1     1     -20.972  17.778  48.651  0.00  0.00             0
ATOM     45    O   1     1     -23.421  16.098  48.676  0.00  0.00             0
ATOM     46    O   1     1     -20.577  11.629  48.673  0.00  0.00             0
ATOM     47    O   1     1     -23.432  14.619  46.654  0.00  0.00             0
ATOM     48    O   1     1     -20.531  10.293  46.644  0.00  0.00             0
ATOM     49    O   1     1     -22.192  12.265  46.807  0.00  0.00             0
ATOM     50    O   1     1     -19.583  16.799  46.666  0.00  0.00             0
ATOM     51    O   1     1     -22.239  16.889  46.524  0.00  0.00             0
ATOM     52    O   1     1     -19.580  12.640  46.585  0.00  0.00             0
ATOM     53    O   1     1     -23.509  18.844  48.622  0.00  0.00             0
ATOM     54    O   1     1     -20.904  14.344  48.908  0.00  0.00             0
ATOM     55    O   1     1     -19.118  11.533  50.810  0.00  0.00             0
ATOM     56    O   1     1     -21.805  16.078  50.838  0.00  0.00             0
ATOM     57    O   1     1     -24.160  14.265  51.029  0.00  0.00             0
ATOM     58    O   1     1     -21.929  19.048  50.663  0.00  0.00             0
ATOM     59    O   1     1     -24.348  17.558  50.898  0.00  0.00             0
ATOM     60    O   1     1     -21.608  12.908  50.954  0.00  0.00             0
ATOM     61    H   1     1     -23.133  10.661  48.003  0.00  0.00             0
ATOM     62    H   1     1     -20.417  15.079  48.714  0.00  0.00             0
ATOM     63    H   1     1     -24.462  11.426  52.097  0.00  0.00             0
ATOM     64    H   1     1     -20.899  16.356  50.945  0.00  0.00             0
ATOM     65    H   1     1     -24.581  14.721  51.861  0.00  0.00             0
ATOM     66    H   1     1     -21.856  11.130  51.325  0.00  0.00             0
ATOM     67    H   1     1     -22.253  12.387  51.299  0.00  0.00             0
ATOM     68    H   1     1     -24.875  16.914  51.165  0.00  0.00             0
ATOM     69   Al   1     1     -22.217  20.881  42.379  0.00  0.00             0
ATOM     70   Al   1     1     -19.681  25.479  42.443  0.00  0.00             0
ATOM     71   Al   1     1     -19.595  19.470  42.438  0.00  0.00             0
ATOM     72   Al   1     1     -22.227  23.769  42.557  0.00  0.00             0
ATOM     73   Si   1     1     -17.952  19.514  39.603  0.00  0.00             0
ATOM     74   Si   1     1     -20.402  24.078  39.757  0.00  0.00             0
ATOM     75   Si   1     1     -20.439  17.922  39.639  0.00  0.00             0
ATOM     76   Si   1     1     -22.895  22.454  39.768  0.00  0.00             0
ATOM     77    O   1     1     -23.209  19.541  41.276  0.00  0.00             0
ATOM     78    O   1     1     -20.597  24.149  41.312  0.00  0.00             0
ATOM     79    O   1     1     -22.708  22.409  41.375  0.00  0.00             0
ATOM     80    O   1     1     -20.388  17.935  41.310  0.00  0.00             0
ATOM     81    O   1     1     -22.869  20.998  39.213  0.00  0.00             0
ATOM     82    O   1     1     -20.559  16.433  39.261  0.00  0.00             0
ATOM     83    O   1     1     -21.746  18.735  39.287  0.00  0.00             0
ATOM     84    O   1     1     -19.150  23.089  39.523  0.00  0.00             0
ATOM     85    O   1     1     -21.694  23.296  39.271  0.00  0.00             0
ATOM     86    O   1     1     -19.184  18.761  39.044  0.00  0.00             0
ATOM     87    O   1     1     -23.143  25.289  41.654  0.00  0.00             0
ATOM     88    O   1     1     -20.653  20.787  41.321  0.00  0.00             0
ATOM     89    O   1     1     -19.059  18.050  43.456  0.00  0.00             0
ATOM     90    O   1     1     -21.397  22.452  43.620  0.00  0.00             0
ATOM     91    O   1     1     -23.824  20.809  43.512  0.00  0.00             0
ATOM     92    O   1     1     -21.329  25.195  43.560  0.00  0.00             0
ATOM     93    O   1     1     -23.834  23.819  43.627  0.00  0.00             0
ATOM     94    O   1     1     -21.229  19.726  43.564  0.00  0.00             0
ATOM     95    H   1     1     -23.055  16.819  40.860  0.00  0.00             0
ATOM     96    H   1     1     -20.601  21.697  40.880  0.00  0.00             0
ATOM     97    H   1     1     -23.431  18.150  44.138  0.00  0.00             0
ATOM     98    H   1     1     -21.005  21.888  44.309  0.00  0.00             0
ATOM     99    H   1     1     -24.319  21.060  44.353  0.00  0.00             0
ATOM    100    H   1     1     -21.506  16.014  44.603  0.00  0.00             0
ATOM    101    H   1     1     -21.108  18.846  44.114  0.00  0.00             0
ATOM    102    H   1     1     -24.284  23.188  44.056  0.00  0.00             0
ATOM    103   Al   1     1     -22.578  23.627  49.797  0.00  0.00             0
ATOM    104   Al   1     1     -19.979  27.900  49.775  0.00  0.00             0
ATOM    105   Al   1     1     -20.090  21.986  49.730  0.00  0.00             0
ATOM    106   Al   1     1     -22.503  26.649  49.877  0.00  0.00             0
ATOM    107   Si   1     1     -18.115  21.963  46.809  0.00  0.00             0
ATOM    108   Si   1     1     -20.815  26.639  47.136  0.00  0.00             0
ATOM    109   Si   1     1     -20.673  20.601  46.871  0.00  0.00             0
ATOM    110   Si   1     1     -23.416  25.170  47.098  0.00  0.00             0
ATOM    111    O   1     1     -23.424  22.088  48.530  0.00  0.00             0
ATOM    112    O   1     1     -21.036  26.746  48.682  0.00  0.00             0
ATOM    113    O   1     1     -23.298  25.037  48.641  0.00  0.00             0
ATOM    114    O   1     1     -20.614  20.495  48.625  0.00  0.00             0
ATOM    115    O   1     1     -23.236  23.678  46.515  0.00  0.00             0
ATOM    116    O   1     1     -20.911  19.103  46.551  0.00  0.00             0
ATOM    117    O   1     1     -21.916  21.446  46.594  0.00  0.00             0
ATOM    118    O   1     1     -19.623  25.688  46.844  0.00  0.00             0
ATOM    119    O   1     1     -22.188  26.065  46.602  0.00  0.00             0
ATOM    120    O   1     1     -19.356  21.205  46.418  0.00  0.00             0
ATOM    121    O   1     1     -23.490  28.028  48.749  0.00  0.00             0
ATOM    122    O   1     1     -20.903  23.443  48.626  0.00  0.00             0
ATOM    123    O   1     1     -19.478  20.479  50.927  0.00  0.00             0
ATOM    124    O   1     1     -21.936  25.111  50.907  0.00  0.00             0
ATOM    125    O   1     1     -24.216  23.261  50.711  0.00  0.00             0
ATOM    126    O   1     1     -21.591  27.975  50.815  0.00  0.00             0
ATOM    127    O   1     1     -24.161  26.657  50.953  0.00  0.00             0
ATOM    128    O   1     1     -21.584  22.250  50.752  0.00  0.00             0
ATOM    129    H   1     1     -23.069  19.437  48.008  0.00  0.00             0
ATOM    130    H   1     1     -20.396  24.219  48.678  0.00  0.00             0
ATOM    131    H   1     1     -23.897  19.984  51.346  0.00  0.00             0
ATOM    132    H   1     1     -21.323  25.269  51.713  0.00  0.00             0
ATOM    133    H   1     1     -24.594  23.426  51.621  0.00  0.00             0
ATOM    134    H   1     1     -22.150  19.968  50.457  0.00  0.00             0
ATOM    135    H   1     1     -21.271  21.795  51.706  0.00  0.00             0
ATOM    136    H   1     1     -23.917  26.136  51.817  0.00  0.00             0
ATOM    137   Al   1     1     -17.077  11.916  42.328  0.00  0.00             0
ATOM    138   Al   1     1     -14.502  16.473  42.484  0.00  0.00             0
ATOM    139   Al   1     1     -14.764  10.321  42.541  0.00  0.00             0
ATOM    140   Al   1     1     -17.120  14.901  42.531  0.00  0.00             0
ATOM    141   Si   1     1     -12.745  10.526  39.775  0.00  0.00             0
ATOM    142   Si   1     1     -15.513  15.059  39.775  0.00  0.00             0
ATOM    143   Si   1     1     -15.318   9.011  39.801  0.00  0.00             0
ATOM    144   Si   1     1     -17.949  13.613  39.651  0.00  0.00             0
ATOM    145    O   1     1     -18.200  10.686  41.231  0.00  0.00             0
ATOM    146    O   1     1     -15.629  15.226  41.342  0.00  0.00             0
ATOM    147    O   1     1     -17.656  13.578  41.172  0.00  0.00             0
ATOM    148    O   1     1     -15.336   8.824  41.442  0.00  0.00             0
ATOM    149    O   1     1     -17.829  12.084  39.109  0.00  0.00             0
ATOM    150    O   1     1     -15.269   7.488  39.318  0.00  0.00             0
ATOM    151    O   1     1     -16.618   9.694  39.456  0.00  0.00             0
ATOM    152    O   1     1     -14.209  14.158  39.441  0.00  0.00             0
ATOM    153    O   1     1     -16.751  14.477  39.157  0.00  0.00             0
ATOM    154    O   1     1     -14.150   9.852  39.416  0.00  0.00             0
ATOM    155    O   1     1     -18.175  16.373  41.461  0.00  0.00             0
ATOM    156    O   1     1     -15.556  11.738  41.468  0.00  0.00             0
ATOM    157    O   1     1     -24.187   8.971  43.538  0.00  0.00             0
ATOM    158    O   1     1     -16.311  13.535  43.563  0.00  0.00             0
ATOM    159    O   1     1     -18.802  11.912  43.391  0.00  0.00             0
ATOM    160    O   1     1     -16.154  16.400  43.585  0.00  0.00             0
ATOM    161    O   1     1     -18.735  15.050  43.635  0.00  0.00             0
ATOM    162    O   1     1     -16.321  10.461  43.638  0.00  0.00             0
ATOM    163    H   1     1     -17.176   7.815  41.449  0.00  0.00             0
ATOM    164    H   1     1     -15.138  12.448  40.952  0.00  0.00             0
ATOM    165    H   1     1     -18.174   9.552  44.077  0.00  0.00             0
ATOM    166    H   1     1     -16.404  13.558  44.542  0.00  0.00             0
ATOM    167    H   1     1     -18.380  12.110  44.113  0.00  0.00             0
ATOM    168    H   1     1     -16.322   7.397  44.574  0.00  0.00             0
ATOM    169    H   1     1     -16.229   9.914  44.499  0.00  0.00             0
ATOM    170    H   1     1     -19.360  14.307  43.537  0.00  0.00             0
ATOM    171   Al   1     1     -17.445  14.588  49.906  0.00  0.00             0
ATOM    172   Al   1     1     -14.788  19.126  49.594  0.00  0.00             0
ATOM    173   Al   1     1     -14.833  13.021  49.952  0.00  0.00             0
ATOM    174   Al   1     1     -17.579  17.617  49.790  0.00  0.00             0
ATOM    175   Si   1     1     -13.121  13.212  47.142  0.00  0.00             0
ATOM    176   Si   1     1     -15.692  17.756  46.860  0.00  0.00             0
ATOM    177   Si   1     1     -15.616  11.555  47.145  0.00  0.00             0
ATOM    178   Si   1     1     -18.242  16.154  46.938  0.00  0.00             0
ATOM    179    O   1     1     -18.373  13.334  48.756  0.00  0.00             0
ATOM    180    O   1     1     -15.933  17.905  48.514  0.00  0.00             0
ATOM    181    O   1     1     -18.124  16.293  48.585  0.00  0.00             0
ATOM    182    O   1     1     -15.437  11.631  48.746  0.00  0.00             0
ATOM    183    O   1     1     -18.034  14.706  46.615  0.00  0.00             0
ATOM    184    O   1     1     -15.580  10.125  46.566  0.00  0.00             0
ATOM    185    O   1     1     -17.027  12.254  46.826  0.00  0.00             0
ATOM    186    O   1     1     -14.432  16.866  46.613  0.00  0.00             0
ATOM    187    O   1     1     -16.955  16.940  46.414  0.00  0.00             0
ATOM    188    O   1     1     -14.422  12.392  46.555  0.00  0.00             0
ATOM    189    O   1     1     -18.351  18.961  48.855  0.00  0.00             0
ATOM    190    O   1     1     -15.817  14.503  48.834  0.00  0.00             0
ATOM    191    O   1     1     -24.538  11.541  51.201  0.00  0.00             0
ATOM    192    O   1     1     -16.954  16.027  50.876  0.00  0.00             0
ATOM    193    O   1     1     -19.170  14.580  50.895  0.00  0.00             0
ATOM    194    O   1     1     -16.691  18.872  51.010  0.00  0.00             0
ATOM    195    O   1     1     -19.387  17.739  50.989  0.00  0.00             0
ATOM    196    O   1     1     -16.475  13.280  51.058  0.00  0.00             0
ATOM    197    H   1     1     -18.195  10.641  48.163  0.00  0.00             0
ATOM    198    H   1     1     -15.282  15.203  48.697  0.00  0.00             0
ATOM    199    H   1     1     -19.024  11.415  51.807  0.00  0.00             0
ATOM    200    H   1     1     -17.330  15.960  51.713  0.00  0.00             0
ATOM    201    H   1     1     -19.670  14.949  51.630  0.00  0.00             0
ATOM    202    H   1     1     -17.301  10.525  50.846  0.00  0.00             0
ATOM    203    H   1     1     -17.100  12.639  51.549  0.00  0.00             0
ATOM    204    H   1     1     -19.509  18.203  51.766  0.00  0.00             0
ATOM    205   Al   1     1     -16.985  20.885  42.446  0.00  0.00             0
ATOM    206   Al   1     1     -14.532  25.299  42.572  0.00  0.00             0
ATOM    207   Al   1     1     -14.413  19.441  42.284  0.00  0.00             0
ATOM    208   Al   1     1     -16.974  23.786  42.592  0.00  0.00             0
ATOM    209   Si   1     1     -12.703  19.494  39.592  0.00  0.00             0
ATOM    210   Si   1     1     -15.222  23.944  39.790  0.00  0.00             0
ATOM    211   Si   1     1     -15.294  18.034  39.621  0.00  0.00             0
ATOM    212   Si   1     1     -17.736  22.464  39.722  0.00  0.00             0
ATOM    213    O   1     1     -18.123  19.494  41.179  0.00  0.00             0
ATOM    214    O   1     1     -15.390  24.031  41.419  0.00  0.00             0
ATOM    215    O   1     1     -17.587  22.422  41.301  0.00  0.00             0
ATOM    216    O   1     1     -15.218  17.942  41.256  0.00  0.00             0
ATOM    217    O   1     1     -17.759  20.972  39.190  0.00  0.00             0
ATOM    218    O   1     1     -15.140  16.513  39.249  0.00  0.00             0
ATOM    219    O   1     1     -16.652  18.721  39.229  0.00  0.00             0
ATOM    220    O   1     1     -13.946  23.185  39.427  0.00  0.00             0
ATOM    221    O   1     1     -16.533  23.281  39.190  0.00  0.00             0
ATOM    222    O   1     1     -14.028  18.789  39.132  0.00  0.00             0
ATOM    223    O   1     1     -17.967  25.315  41.434  0.00  0.00             0
ATOM    224    O   1     1     -15.463  20.751  41.338  0.00  0.00             0
ATOM    225    O   1     1     -24.112  17.759  43.592  0.00  0.00             0
ATOM    226    O   1     1     -16.393  22.359  43.682  0.00  0.00             0
ATOM    227    O   1     1     -18.570  20.712  43.526  0.00  0.00             0
ATOM    228    O   1     1     -16.108  25.026  43.648  0.00  0.00             0
ATOM    229    O   1     1     -18.776  23.865  43.412  0.00  0.00             0
ATOM    230    O   1     1     -16.167  19.391  43.522  0.00  0.00             0
ATOM    231    H   1     1     -17.781  17.323  41.271  0.00  0.00             0
ATOM    232    H   1     1     -15.129  21.662  41.294  0.00  0.00             0
ATOM    233    H   1     1     -18.299  18.208  43.924  0.00  0.00             0
ATOM    234    H   1     1     -16.493  22.516  44.684  0.00  0.00             0
ATOM    235    H   1     1     -18.848  21.153  44.340  0.00  0.00             0
ATOM    236    H   1     1     -16.373  16.122  44.554  0.00  0.00             0
ATOM    237    H   1     1     -16.051  18.724  44.039  0.00  0.00             0
ATOM    238    H   1     1     -19.612  23.379  43.133  0.00  0.00             0
ATOM    239   Al   1     1     -17.348  23.257  49.729  0.00  0.00             0
ATOM    240   Al   1     1     -14.850  27.933  49.844  0.00  0.00             0
ATOM    241   Al   1     1     -14.718  21.876  49.730  0.00  0.00             0
ATOM    242   Al   1     1     -17.493  26.315  49.783  0.00  0.00             0
ATOM    243   Si   1     1     -12.958  22.159  46.883  0.00  0.00             0
ATOM    244   Si   1     1     -15.710  26.535  47.061  0.00  0.00             0
ATOM    245   Si   1     1     -15.445  20.651  46.767  0.00  0.00             0
ATOM    246   Si   1     1     -18.250  24.999  46.997  0.00  0.00             0
ATOM    247    O   1     1     -18.220  22.010  48.577  0.00  0.00             0
ATOM    248    O   1     1     -15.770  26.607  48.607  0.00  0.00             0
ATOM    249    O   1     1     -17.989  25.006  48.600  0.00  0.00             0
ATOM    250    O   1     1     -15.307  20.597  48.488  0.00  0.00             0
ATOM    251    O   1     1     -18.161  23.485  46.580  0.00  0.00             0
ATOM    252    O   1     1     -15.471  19.123  46.344  0.00  0.00             0
ATOM    253    O   1     1     -16.791  21.359  46.474  0.00  0.00             0
ATOM    254    O   1     1     -14.490  25.576  46.682  0.00  0.00             0
ATOM    255    O   1     1     -16.997  25.931  46.442  0.00  0.00             0
ATOM    256    O   1     1     -14.215  21.387  46.310  0.00  0.00             0
ATOM    257    O   1     1     -18.421  27.734  48.708  0.00  0.00             0
ATOM    258    O   1     1     -15.814  23.353  48.530  0.00  0.00             0
ATOM    259    O   1     1     -24.495  20.451  50.767  0.00  0.00             0
ATOM    260    O   1     1     -16.692  24.989  50.859  0.00  0.00             0
ATOM    261    O   1     1     -19.032  23.390  50.681  0.00  0.00             0
ATOM    262    O   1     1     -16.546  27.779  50.759  0.00  0.00             0
ATOM    263    O   1     1     -19.138  26.666  50.917  0.00  0.00             0
ATOM    264    O   1     1     -16.418  22.060  50.895  0.00  0.00             0
ATOM    265    H   1     1     -17.770  19.835  48.761  0.00  0.00             0
ATOM    266    H   1     1     -15.249  24.043  48.176  0.00  0.00             0
ATOM    267    H   1     1     -18.615  20.346  51.533  0.00  0.00             0
ATOM    268    H   1     1     -15.921  25.559  51.175  0.00  0.00             0
ATOM    269    H   1     1     -19.485  24.399  50.926  0.00  0.00             0
ATOM    270    H   1     1     -16.149  19.608  51.503  0.00  0.00             0
ATOM    271    H   1     1     -16.608  21.693  51.718  0.00  0.00             0
ATOM    272    H   1     1     -18.864  27.165  51.753  0.00  0.00             0
ATOM    273    O   1     1      -3.393   4.795  32.634  0.00  0.00             0
ATOM    274    H   1     1      -3.041   4.125  32.034  0.00  0.00             0
ATOM    275    H   1     1       7.434   4.173  33.249  0.00  0.00             0
ATOM    276    O   1     1      12.327 -25.285  14.970  0.00  0.00             0
ATOM    277    H   1     1      12.290 -25.720  15.778  0.00  0.00             0
ATOM    278    H   1     1      21.702 -24.967  14.734  0.00  0.00             0
ATOM    279    O   1     1      33.695   1.947  24.285  0.00  0.00             0
ATOM    280    H   1     1      24.269   2.109  23.978  0.00  0.00             0
ATOM    281    H   1     1      33.701   1.186  23.957  0.00  0.00             0
ATOM    282    O   1     1      24.995   8.614  18.860  0.00  0.00             0
ATOM    283    H   1     1      25.478   8.963  19.579  0.00  0.00             0
ATOM    284    H   1     1      36.001   8.270  18.181  0.00  0.00             0
ATOM    285    O   1     1     -16.241  -3.421  31.479  0.00  0.00             0
ATOM    286    H   1     1     -15.837  -3.558  32.318  0.00  0.00             0
ATOM    287    H   1     1      -6.878  -3.924  31.635  0.00  0.00             0
ATOM    288    O   1     1     -10.669 -24.331  23.762  0.00  0.00             0
ATOM    289    H   1     1      -9.908 -23.917  24.317  0.00  0.00             0
ATOM    290    H   1     1      -0.270 -23.822  22.856  0.00  0.00             0
ATOM    291    O   1     1      -4.428   8.577  23.537  0.00  0.00             0
ATOM    292    H   1     1      -5.015   9.128  23.329  0.00  0.00             0
ATOM    293    H   1     1      -4.547   7.714  23.485  0.00  0.00             0
ATOM    294    O   1     1      -4.757   3.286  37.290  0.00  0.00             0
ATOM    295    H   1     1      -5.655   2.776  37.188  0.00  0.00             0
ATOM    296    H   1     1      -4.029   2.831  36.781  0.00  0.00             0
ATOM    297    O   1     1       3.932   5.195  18.288  0.00  0.00             0
ATOM    298    H   1     1       4.663   5.689  17.956  0.00  0.00             0
ATOM    299    H   1     1       3.544   5.657  18.892  0.00  0.00             0
ATOM    300    O   1     1      25.540  16.567  20.977  0.00  0.00             0
ATOM    301    H   1     1      26.407  16.857  21.194  0.00  0.00             0
ATOM    302    H   1     1      24.742  17.036  21.538  0.00  0.00             0
ATOM    303    O   1     1       6.179  -3.527  20.138  0.00  0.00             0
ATOM    304    H   1     1       5.212  -3.812  19.950  0.00  0.00             0
ATOM    305    H   1     1       5.774  -2.632  20.551  0.00  0.00             0
ATOM    306    O   1     1     -13.981  25.058  31.295  0.00  0.00             0
ATOM    307    H   1     1     -14.488  25.135  30.423  0.00  0.00             0
ATOM    308    H   1     1     -13.913  24.219  31.538  0.00  0.00             0
ATOM    309    O   1     1       1.748 -14.508  20.685  0.00  0.00             0
ATOM    310    H   1     1       2.644 -14.766  20.738  0.00  0.00             0
ATOM    311    H   1     1       1.852 -13.619  21.097  0.00  0.00             0
ATOM    312    O   1     1      40.484  14.741  18.320  0.00  0.00             0
ATOM    313    H   1     1      40.023  13.873  18.641  0.00  0.00             0
ATOM    314    H   1     1      39.758  15.235  17.694  0.00  0.00             0
ATOM    315    O   1     1      21.526   5.236  36.051  0.00  0.00             0
ATOM    316    H   1     1      22.490   5.561  36.155  0.00  0.00             0
ATOM    317    H   1     1      21.207   6.231  35.642  0.00  0.00             0
ATOM    318    O   1     1      28.300  22.194  18.487  0.00  0.00             0
ATOM    319    H   1     1      28.217  21.431  18.868  0.00  0.00             0
ATOM    320    H   1     1      29.161  22.401  18.627  0.00  0.00             0
ATOM    321    O   1     1      29.530  16.601  35.682  0.00  0.00             0
ATOM    322    H   1     1      29.402  16.766  34.787  0.00  0.00             0
ATOM    323    H   1     1      30.229  15.965  35.723  0.00  0.00             0
ATOM    324    O   1     1      29.963  -6.655  14.870  0.00  0.00             0
ATOM    325    H   1     1      29.604  -7.108  14.138  0.00  0.00             0
ATOM    326    H   1     1      29.978  -5.697  14.787  0.00  0.00             0
ATOM    327    O   1     1       2.807  29.459  28.736  0.00  0.00             0
ATOM    328    H   1     1       1.963  29.708  28.153  0.00  0.00             0
ATOM    329    H   1     1      12.917  12.046  29.601  0.00  0.00             0
ATOM    330    O   1     1      -9.836  32.704  35.042  0.00  0.00             0
ATOM    331    H   1     1      -9.785  32.679  34.043  0.00  0.00             0
ATOM    332    H   1     1      -0.051  31.904  34.877  0.00  0.00             0
ATOM    333    O   1     1      12.578  21.767  29.048  0.00  0.00             0
ATOM    334    H   1     1       2.275  22.273  28.425  0.00  0.00             0
ATOM    335    H   1     1      11.999  21.233  28.572  0.00  0.00             0
ATOM    336    O   1     1      -2.043  12.577  19.293  0.00  0.00             0
ATOM    337    H   1     1      -2.825  12.929  19.796  0.00  0.00             0
ATOM    338    H   1     1       7.971  12.156  18.417  0.00  0.00             0
ATOM    339    O   1     1      14.423  35.501  31.579  0.00  0.00             0
ATOM    340    H   1     1       4.391  34.546  31.604  0.00  0.00             0
ATOM    341    H   1     1      13.694  35.883  31.040  0.00  0.00             0
ATOM    342    O   1     1      13.847  21.630  33.895  0.00  0.00             0
ATOM    343    H   1     1      14.425  21.100  33.264  0.00  0.00             0
ATOM    344    H   1     1      24.897  22.134  34.119  0.00  0.00             0
ATOM    345    O   1     1      39.346  -2.979  21.944  0.00  0.00             0
ATOM    346    H   1     1      38.599  -3.275  21.298  0.00  0.00             0
ATOM    347    H   1     1      39.317 -19.927  21.794  0.00  0.00             0
ATOM    348    O   1     1      33.027   8.516  16.909  0.00  0.00             0
ATOM    349    H   1     1      33.548   8.970  17.600  0.00  0.00             0
ATOM    350    H   1     1      33.596   8.258  16.211  0.00  0.00             0
ATOM    351    O   1     1       9.646   3.596  16.178  0.00  0.00             0
ATOM    352    H   1     1      10.513   3.399  16.695  0.00  0.00             0
ATOM    353    H   1     1       9.864   4.387  15.542  0.00  0.00             0
ATOM    354    O   1     1      -2.810  10.289  28.718  0.00  0.00             0
ATOM    355    H   1     1      -2.371  10.854  28.071  0.00  0.00             0
ATOM    356    H   1     1      -2.294   9.620  28.872  0.00  0.00             0
ATOM    357    O   1     1       1.520 -17.723  29.981  0.00  0.00             0
ATOM    358    H   1     1       1.183 -17.887  30.920  0.00  0.00             0
ATOM    359    H   1     1       0.698 -17.753  29.277  0.00  0.00             0
ATOM    360    O   1     1     -17.268   7.124  36.754  0.00  0.00             0
ATOM    361    H   1     1     -16.608   6.814  36.142  0.00  0.00             0
ATOM    362    H   1     1     -16.820   6.974  37.505  0.00  0.00             0
ATOM    363    O   1     1      47.901   5.835  21.230  0.00  0.00             0
ATOM    364    H   1     1      47.836   5.367  20.481  0.00  0.00             0
ATOM    365    H   1     1      48.753 -12.348  21.464  0.00  0.00             0
ATOM    366    O   1     1      15.092  17.701  36.307  0.00  0.00             0
ATOM    367    H   1     1      15.404  18.028  35.430  0.00  0.00             0
ATOM    368    H   1     1      14.638  18.337  36.740  0.00  0.00             0
ATOM    369    O   1     1       5.836   9.772  35.906  0.00  0.00             0
ATOM    370    H   1     1       6.408  10.582  35.853  0.00  0.00             0
ATOM    371    H   1     1       6.008   9.318  35.000  0.00  0.00             0
ATOM    372    O   1     1      18.677 -11.007  24.174  0.00  0.00             0
ATOM    373    H   1     1      18.198 -10.084  24.376  0.00  0.00             0
ATOM    374    H   1     1      18.141 -11.701  24.362  0.00  0.00             0
ATOM    375    O   1     1       2.969  13.402  35.930  0.00  0.00             0
ATOM    376    H   1     1       2.869  12.765  36.593  0.00  0.00             0
ATOM    377    H   1     1       2.122  13.818  35.944  0.00  0.00             0
ATOM    378    O   1     1       7.281 -10.092  36.925  0.00  0.00             0
ATOM    379    H   1     1       6.633 -10.337  37.607  0.00  0.00             0
ATOM    380    H   1     1       6.750  -9.336  36.620  0.00  0.00             0
ATOM    381    O   1     1     -10.364 -15.092  30.879  0.00  0.00             0
ATOM    382    H   1     1     -10.181 -14.694  31.759  0.00  0.00             0
ATOM    383    H   1     1       0.625 -15.435  30.347  0.00  0.00             0
ATOM    384    O   1     1       1.537   9.137  28.387  0.00  0.00             0
ATOM    385    H   1     1       0.856   9.229  27.891  0.00  0.00             0
ATOM    386    H   1     1      12.286   9.856  28.859  0.00  0.00             0
ATOM    387    O   1     1      17.059  15.141  36.075  0.00  0.00             0
ATOM    388    H   1     1       5.983  15.703  36.284  0.00  0.00             0
ATOM    389    H   1     1      17.836  15.932  35.981  0.00  0.00             0
ATOM    390    O   1     1      20.733   5.920  14.882  0.00  0.00             0
ATOM    391    H   1     1      21.793   5.775  15.110  0.00  0.00             0
ATOM    392    H   1     1      30.894   6.559  15.626  0.00  0.00             0
ATOM    393    O   1     1       0.172  10.512  32.045  0.00  0.00             0
ATOM    394    H   1     1       0.336  10.415  32.970  0.00  0.00             0
ATOM    395    H   1     1      10.117   9.715  31.904  0.00  0.00             0
ATOM    396    O   1     1      -3.203  -5.725  36.542  0.00  0.00             0
ATOM    397    H   1     1      -2.887  -5.850  37.579  0.00  0.00             0
ATOM    398    H   1     1       6.690  -4.813  36.282  0.00  0.00             0
ATOM    399    O   1     1      18.007 -24.853  17.096  0.00  0.00             0
ATOM    400    H   1     1      17.386 -24.907  16.500  0.00  0.00             0
ATOM    401    H   1     1      18.918 -24.549  16.415  0.00  0.00             0
ATOM    402    O   1     1      18.748  21.501  34.652  0.00  0.00             0
ATOM    403    H   1     1      18.791  21.002  35.538  0.00  0.00             0
ATOM    404    H   1     1      19.819  21.721  34.562  0.00  0.00             0
ATOM    405    O   1     1       2.131  12.643  31.496  0.00  0.00             0
ATOM    406    H   1     1       1.469  12.048  31.479  0.00  0.00             0
ATOM    407    H   1     1       2.635  11.913  31.616  0.00  0.00             0
ATOM    408    O   1     1      21.694  18.251  34.926  0.00  0.00             0
ATOM    409    H   1     1      22.462  17.590  34.738  0.00  0.00             0
ATOM    410    H   1     1      21.207  17.830  35.481  0.00  0.00             0
ATOM    411    O   1     1       5.399  40.952  35.421  0.00  0.00             0
ATOM    412    H   1     1       6.262  41.439  35.230  0.00  0.00             0
ATOM    413    H   1     1       5.448  40.243  35.979  0.00  0.00             0
ATOM    414    O   1     1      17.417  47.493  31.153  0.00  0.00             0
ATOM    415    H   1     1      17.639  47.227  30.311  0.00  0.00             0
ATOM    416    H   1     1      17.794  46.804  31.934  0.00  0.00             0
ATOM    417    O   1     1      10.749 -16.509  22.281  0.00  0.00             0
ATOM    418    H   1     1      10.437 -16.699  21.310  0.00  0.00             0
ATOM    419    H   1     1      11.270 -15.755  22.165  0.00  0.00             0
ATOM    420    O   1     1      31.284  -0.723  19.938  0.00  0.00             0
ATOM    421    H   1     1      31.953  -0.523  19.373  0.00  0.00             0
ATOM    422    H   1     1      30.902  -1.263  19.332  0.00  0.00             0
ATOM    423    O   1     1      13.799  -3.438  15.807  0.00  0.00             0
ATOM    424    H   1     1      14.259  -4.318  15.550  0.00  0.00             0
ATOM    425    H   1     1      13.532  -3.697  16.642  0.00  0.00             0
ATOM    426    O   1     1      30.832   2.789  25.085  0.00  0.00             0
ATOM    427    H   1     1      30.143   2.155  25.145  0.00  0.00             0
ATOM    428    H   1     1      31.528   2.078  24.972  0.00  0.00             0
ATOM    429    O   1     1       6.968  37.383  28.802  0.00  0.00             0
ATOM    430    H   1     1       7.213  36.642  29.358  0.00  0.00             0
ATOM    431    H   1     1       5.995  37.386  28.712  0.00  0.00             0
ATOM    432    O   1     1      -0.205   5.097  19.090  0.00  0.00             0
ATOM    433    H   1     1      -0.454   5.170  20.047  0.00  0.00             0
ATOM    434    H   1     1       0.450   4.462  18.694  0.00  0.00             0
ATOM    435    O   1     1     -22.007   1.243  17.879  0.00  0.00             0
ATOM    436    H   1     1     -21.843   2.115  17.343  0.00  0.00             0
ATOM    437    H   1     1     -11.162   0.689  17.258  0.00  0.00             0
ATOM    438    O   1     1      51.798  17.547  15.690  0.00  0.00             0
ATOM    439    H   1     1      51.052  17.485  14.944  0.00  0.00             0
ATOM    440    H   1     1      62.205  16.592  15.999  0.00  0.00             0
ATOM    441    O   1     1      31.763  10.222  34.725  0.00  0.00             0
ATOM    442    H   1     1      20.872   9.540  34.880  0.00  0.00             0
ATOM    443    H   1     1      32.510  10.075  35.327  0.00  0.00             0
ATOM    444    O   1     1      17.567 -34.008  19.941  0.00  0.00             0
ATOM    445    H   1     1      18.139 -34.229  19.327  0.00  0.00             0
ATOM    446    H   1     1      28.190 -33.465  20.569  0.00  0.00             0
ATOM    447    O   1     1      17.898  -0.784  30.125  0.00  0.00             0
ATOM    448    H   1     1       7.831  -0.857  31.137  0.00  0.00             0
ATOM    449    H   1     1      17.782  -1.734  29.645  0.00  0.00             0
ATOM    450    O   1     1      21.803   9.447  22.318  0.00  0.00             0
ATOM    451    H   1     1      22.061   8.803  23.016  0.00  0.00             0
ATOM    452    H   1     1      31.554  10.061  22.841  0.00  0.00             0
ATOM    453    O   1     1      19.504   5.243  21.648  0.00  0.00             0
ATOM    454    H   1     1      19.355   4.358  21.840  0.00  0.00             0
ATOM    455    H   1     1      19.666   5.819  22.496  0.00  0.00             0
ATOM    456    O   1     1      -3.063   4.690  25.361  0.00  0.00             0
ATOM    457    H   1     1      -3.619   4.914  26.239  0.00  0.00             0
ATOM    458    H   1     1      -3.906   5.057  25.112  0.00  0.00             0
ATOM    459    O   1     1      28.277 -15.812  26.055  0.00  0.00             0
ATOM    460    H   1     1      28.041 -14.854  25.813  0.00  0.00             0
ATOM    461    H   1     1      28.166 -15.818  27.067  0.00  0.00             0
ATOM    462    O   1     1     -11.179   7.549  35.151  0.00  0.00             0
ATOM    463    H   1     1     -11.534   7.252  34.329  0.00  0.00             0
ATOM    464    H   1     1     -11.939   7.805  35.703  0.00  0.00             0
ATOM    465    O   1     1      -8.644  -5.119  25.237  0.00  0.00             0
ATOM    466    H   1     1      -8.536  -4.342  24.749  0.00  0.00             0
ATOM    467    H   1     1      -8.976  -4.949  26.000  0.00  0.00             0
ATOM    468    O   1     1     -18.352   5.579  26.758  0.00  0.00             0
ATOM    469    H   1     1     -17.866   6.440  26.737  0.00  0.00             0
ATOM    470    H   1     1     -18.772   5.488  25.916  0.00  0.00             0
ATOM    471    O   1     1      17.694 -18.316  21.622  0.00  0.00             0
ATOM    472    H   1     1      17.799 -17.521  21.098  0.00  0.00             0
ATOM    473    H   1     1      17.766 -18.217  22.539  0.00  0.00             0
ATOM    474    O   1     1      26.082  -1.810  24.662  0.00  0.00             0
ATOM    475    H   1     1      25.446  -1.205  25.040  0.00  0.00             0
ATOM    476    H   1     1      25.715  -2.730  25.029  0.00  0.00             0
ATOM    477    O   1     1      23.051 -11.140  20.036  0.00  0.00             0
ATOM    478    H   1     1      23.767 -10.374  19.889  0.00  0.00             0
ATOM    479    H   1     1      22.171 -10.811  20.203  0.00  0.00             0
ATOM    480    O   1     1      -7.509   2.229  36.370  0.00  0.00             0
ATOM    481    H   1     1      -7.005   2.947  35.859  0.00  0.00             0
ATOM    482    H   1     1      -7.975   1.896  35.684  0.00  0.00             0
ATOM    483    O   1     1      15.444  10.449  21.073  0.00  0.00             0
ATOM    484    H   1     1      14.890  10.646  21.934  0.00  0.00             0
ATOM    485    H   1     1      16.428  10.437  21.528  0.00  0.00             0
ATOM    486    O   1     1      -6.600   8.084  27.366  0.00  0.00             0
ATOM    487    H   1     1      -6.044   8.818  27.528  0.00  0.00             0
ATOM    488    H   1     1      -7.326   8.381  27.790  0.00  0.00             0
ATOM    489    O   1     1       1.495  10.656  19.192  0.00  0.00             0
ATOM    490    H   1     1       1.790  10.376  20.029  0.00  0.00             0
ATOM    491    H   1     1      11.045  -7.702  19.385  0.00  0.00             0
ATOM    492    O   1     1      12.227 -45.547  24.663  0.00  0.00             0
ATOM    493    H   1     1      11.506 -45.293  25.379  0.00  0.00             0
ATOM    494    H   1     1      23.435 -45.630  25.013  0.00  0.00             0
ATOM    495    O   1     1     -30.955   0.537  32.390  0.00  0.00             0
ATOM    496    H   1     1     -41.808   1.175  32.080  0.00  0.00             0
ATOM    497    H   1     1     -30.885   1.055  33.232  0.00  0.00             0
ATOM    498    O   1     1       4.788 -11.422  29.280  0.00  0.00             0
ATOM    499    H   1     1       4.344 -11.436  29.990  0.00  0.00             0
ATOM    500    H   1     1      14.750 -10.788  28.674  0.00  0.00             0
ATOM    501    O   1     1       4.422  21.452  26.046  0.00  0.00             0
ATOM    502    H   1     1       3.798  22.267  26.042  0.00  0.00             0
ATOM    503    H   1     1      14.430  20.928  25.399  0.00  0.00             0
ATOM    504    O   1     1     -16.528   1.620  27.925  0.00  0.00             0
ATOM    505    H   1     1     -17.342   1.855  28.147  0.00  0.00             0
ATOM    506    H   1     1      -6.162   2.205  27.270  0.00  0.00             0
ATOM    507    O   1     1      25.730  10.752  27.216  0.00  0.00             0
ATOM    508    H   1     1      25.049  11.290  27.756  0.00  0.00             0
ATOM    509    H   1     1      26.468  -7.390  27.831  0.00  0.00             0
ATOM    510    O   1     1       5.446 -22.818  25.720  0.00  0.00             0
ATOM    511    H   1     1       6.115 -23.190  25.198  0.00  0.00             0
ATOM    512    H   1     1       5.290 -23.592  26.238  0.00  0.00             0
ATOM    513    O   1     1     -21.554  30.486  35.047  0.00  0.00             0
ATOM    514    H   1     1     -22.407  30.190  35.708  0.00  0.00             0
ATOM    515    H   1     1     -21.174  29.573  34.905  0.00  0.00             0
ATOM    516    O   1     1      18.534 -15.246  22.335  0.00  0.00             0
ATOM    517    H   1     1      18.882 -15.951  22.842  0.00  0.00             0
ATOM    518    H   1     1      17.557 -15.354  22.622  0.00  0.00             0
ATOM    519    O   1     1      49.656  31.382  24.356  0.00  0.00             0
ATOM    520    H   1     1      50.105  30.485  24.416  0.00  0.00             0
ATOM    521    H   1     1      49.589  31.757  23.470  0.00  0.00             0
ATOM    522    O   1     1      33.917  17.324  22.689  0.00  0.00             0
ATOM    523    H   1     1      33.524  16.582  22.969  0.00  0.00             0
ATOM    524    H   1     1      33.212  17.527  21.923  0.00  0.00             0
ATOM    525    O   1     1      66.130  30.154  14.264  0.00  0.00             0
ATOM    526    H   1     1      65.526  29.346  14.418  0.00  0.00             0
ATOM    527    H   1     1      66.971  11.702  14.371  0.00  0.00             0
ATOM    528    O   1     1      34.465  17.094  26.140  0.00  0.00             0
ATOM    529    H   1     1      33.709  16.755  26.523  0.00  0.00             0
ATOM    530    H   1     1      34.598  17.926  26.699  0.00  0.00             0
ATOM    531    O   1     1      22.857  -2.328  28.984  0.00  0.00             0
ATOM    532    H   1     1      23.218  -1.620  29.443  0.00  0.00             0
ATOM    533    H   1     1      23.613  -2.626  28.585  0.00  0.00             0
ATOM    534    O   1     1      14.354   7.744  15.097  0.00  0.00             0
ATOM    535    H   1     1      13.792   7.034  14.615  0.00  0.00             0
ATOM    536    H   1     1      15.109   7.357  15.433  0.00  0.00             0
ATOM    537    O   1     1      20.365  -9.211  26.210  0.00  0.00             0
ATOM    538    H   1     1      20.395 -10.089  26.720  0.00  0.00             0
ATOM    539    H   1     1      19.506  -9.016  25.994  0.00  0.00             0
ATOM    540    O   1     1      -2.825 -27.392  18.071  0.00  0.00             0
ATOM    541    H   1     1      -1.905 -27.646  18.208  0.00  0.00             0
ATOM    542    H   1     1      -2.626 -26.546  17.532  0.00  0.00             0
ATOM    543    O   1     1       0.765  13.508  27.620  0.00  0.00             0
ATOM    544    H   1     1       1.155  14.149  28.219  0.00  0.00             0
ATOM    545    H   1     1      10.132  13.565  27.683  0.00  0.00             0
ATOM    546    O   1     1      28.615  -1.003  32.920  0.00  0.00             0
ATOM    547    H   1     1      28.491  -2.140  32.839  0.00  0.00             0
ATOM    548    H   1     1      39.775  -0.602  32.868  0.00  0.00             0
ATOM    549    O   1     1      -7.550  23.207  15.550  0.00  0.00             0
ATOM    550    H   1     1     -17.540  22.915  16.359  0.00  0.00             0
ATOM    551    H   1     1      -6.925  22.694  15.098  0.00  0.00             0
ATOM    552    O   1     1      22.912  19.402  15.644  0.00  0.00             0
ATOM    553    H   1     1      21.946  19.000  15.615  0.00  0.00             0
ATOM    554    H   1     1      32.953  20.164  16.461  0.00  0.00             0
ATOM    555    O   1     1      42.752  15.341  23.801  0.00  0.00             0
ATOM    556    H   1     1      32.125  14.923  22.964  0.00  0.00             0
ATOM    557    H   1     1      42.067  15.790  24.281  0.00  0.00             0
ATOM    558    O   1     1       7.133   5.243  28.115  0.00  0.00             0
ATOM    559    H   1     1       6.397   5.623  28.530  0.00  0.00             0
ATOM    560    H   1     1      17.841   4.716  28.808  0.00  0.00             0
ATOM    561    O   1     1      -9.531  14.882  32.505  0.00  0.00             0
ATOM    562    H   1     1      -8.812  15.551  32.724  0.00  0.00             0
ATOM    563    H   1     1      -9.037  14.197  32.041  0.00  0.00             0
ATOM    564    O   1     1     -11.227 -17.895  28.324  0.00  0.00             0
ATOM    565    H   1     1     -11.346 -18.298  27.384  0.00  0.00             0
ATOM    566    H   1     1     -11.966 -18.317  28.927  0.00  0.00             0
ATOM    567    O   1     1      10.736  38.028  27.855  0.00  0.00             0
ATOM    568    H   1     1      10.321  37.231  28.221  0.00  0.00             0
ATOM    569    H   1     1      10.287  38.120  27.066  0.00  0.00             0
ATOM    570    O   1     1      24.285  -4.961  20.486  0.00  0.00             0
ATOM    571    H   1     1      24.761  -5.750  20.615  0.00  0.00             0
ATOM    572    H   1     1      23.890  -5.129  19.619  0.00  0.00             0
ATOM    573    O   1     1     -26.349  -6.450  32.347  0.00  0.00             0
ATOM    574    H   1     1     -26.375  -6.107  33.300  0.00  0.00             0
ATOM    575    H   1     1     -25.510  -6.248  32.020  0.00  0.00             0
ATOM    576    O   1     1      -0.827  33.985  25.534  0.00  0.00             0
ATOM    577    H   1     1      -1.376  33.174  25.637  0.00  0.00             0
ATOM    578    H   1     1      -1.490  34.616  25.174  0.00  0.00             0
ATOM    579    O   1     1      -3.505 -15.008  15.996  0.00  0.00             0
ATOM    580    H   1     1      -2.633 -14.815  15.817  0.00  0.00             0
ATOM    581    H   1     1      -3.774 -14.246  16.727  0.00  0.00             0
ATOM    582    O   1     1      10.803  -4.628  21.762  0.00  0.00             0
ATOM    583    H   1     1      11.446  -4.420  21.103  0.00  0.00             0
ATOM    584    H   1     1      10.012  -3.884  21.491  0.00  0.00             0
ATOM    585    O   1     1     -17.406 -17.636  19.166  0.00  0.00             0
ATOM    586    H   1     1     -17.423 -17.865  18.337  0.00  0.00             0
ATOM    587    H   1     1     -16.810 -18.289  19.815  0.00  0.00             0
ATOM    588    O   1     1      29.979  13.942  14.868  0.00  0.00             0
ATOM    589    H   1     1      29.333  14.251  15.486  0.00  0.00             0
ATOM    590    H   1     1      30.679  14.460  14.878  0.00  0.00             0
ATOM    591    O   1     1      42.834   3.464  17.828  0.00  0.00             0
ATOM    592    H   1     1      43.511   4.145  18.048  0.00  0.00             0
ATOM    593    H   1     1      42.905   2.923  18.571  0.00  0.00             0
ATOM    594    O   1     1      39.082  -9.708  14.900  0.00  0.00             0
ATOM    595    H   1     1      39.802 -10.017  14.536  0.00  0.00             0
ATOM    596    H   1     1      39.303  -9.825  15.915  0.00  0.00             0
ATOM    597    O   1     1     -15.410   5.706  23.503  0.00  0.00             0
ATOM    598    H   1     1     -16.331   5.771  23.107  0.00  0.00             0
ATOM    599    H   1     1      -4.419   5.648  22.755  0.00  0.00             0
ATOM    600    O   1     1      37.130   0.246  17.055  0.00  0.00             0
ATOM    601    H   1     1      36.131   0.064  16.942  0.00  0.00             0
ATOM    602    H   1     1      47.700   1.098  16.799  0.00  0.00             0
ATOM    603    O   1     1      -1.355  -9.560  30.629  0.00  0.00             0
ATOM    604    H   1     1     -11.354  -9.909  29.854  0.00  0.00             0
ATOM    605    H   1     1      -2.189 -10.073  30.919  0.00  0.00             0
ATOM    606    O   1     1      23.876  10.455  36.587  0.00  0.00             0
ATOM    607    H   1     1      24.867  10.763  36.651  0.00  0.00             0
ATOM    608    H   1     1      34.280   9.527  36.637  0.00  0.00             0
ATOM    609    O   1     1      48.517  -2.393  16.959  0.00  0.00             0
ATOM    610    H   1     1      37.511  -3.158  17.376  0.00  0.00             0
ATOM    611    H   1     1      48.216  -1.534  16.761  0.00  0.00             0
ATOM    612    O   1     1     -14.504  27.038  33.269  0.00  0.00             0
ATOM    613    H   1     1     -15.267  27.650  32.869  0.00  0.00             0
ATOM    614    H   1     1      -3.794  26.507  32.578  0.00  0.00             0
ATOM    615    O   1     1     -23.100 -25.541  20.882  0.00  0.00             0
ATOM    616    H   1     1     -23.704 -26.036  20.422  0.00  0.00             0
ATOM    617    H   1     1     -22.996 -24.615  20.382  0.00  0.00             0
ATOM    618    O   1     1      18.311   1.559  36.594  0.00  0.00             0
ATOM    619    H   1     1      19.151   2.067  36.957  0.00  0.00             0
ATOM    620    H   1     1      18.496   0.534  36.616  0.00  0.00             0
ATOM    621    O   1     1      -5.322  13.851  34.091  0.00  0.00             0
ATOM    622    H   1     1      -4.568  14.284  34.513  0.00  0.00             0
ATOM    623    H   1     1      -6.163  14.077  34.592  0.00  0.00             0
ATOM    624    O   1     1      28.369   3.696  30.228  0.00  0.00             0
ATOM    625    H   1     1      29.242   3.834  30.649  0.00  0.00             0
ATOM    626    H   1     1      28.104   2.662  29.844  0.00  0.00             0
ATOM    627    O   1     1      12.979  23.447  22.576  0.00  0.00             0
ATOM    628    H   1     1      12.762  24.150  22.002  0.00  0.00             0
ATOM    629    H   1     1      12.264  23.534  23.080  0.00  0.00             0
ATOM    630    O   1     1      17.069  -3.135  29.664  0.00  0.00             0
ATOM    631    H   1     1      16.395  -2.930  28.904  0.00  0.00             0
ATOM    632    H   1     1      16.367  -3.115  30.437  0.00  0.00             0
ATOM    633    O   1     1     -51.454  20.803  37.245  0.00  0.00             0
ATOM    634    H   1     1     -51.243  21.747  36.804  0.00  0.00             0
ATOM    635    H   1     1     -50.705  20.522  37.883  0.00  0.00             0
ATOM    636    O   1     1      11.979  -4.439  17.839  0.00  0.00             0
ATOM    637    H   1     1      12.022  -5.213  18.181  0.00  0.00             0
ATOM    638    H   1     1      10.987  -4.261  17.850  0.00  0.00             0
ATOM    639    O   1     1      -0.122 -27.364  20.107  0.00  0.00             0
ATOM    640    H   1     1      -1.001 -27.627  20.333  0.00  0.00             0
ATOM    641    H   1     1       0.180 -26.949  20.964  0.00  0.00             0
ATOM    642    O   1     1      -4.741   2.965  23.275  0.00  0.00             0
ATOM    643    H   1     1      -5.327   2.697  22.533  0.00  0.00             0
ATOM    644    H   1     1      -4.844   3.858  23.191  0.00  0.00             0
ATOM    645    O   1     1      -1.950  -4.841  28.110  0.00  0.00             0
ATOM    646    H   1     1      -2.543  -4.683  27.370  0.00  0.00             0
ATOM    647    H   1     1      -2.304  -4.464  28.881  0.00  0.00             0
ATOM    648    O   1     1      31.516 -11.825  32.259  0.00  0.00             0
ATOM    649    H   1     1      32.427 -11.782  31.735  0.00  0.00             0
ATOM    650    H   1     1      31.193 -11.168  31.857  0.00  0.00             0
ATOM    651    O   1     1       7.551  17.825  24.270  0.00  0.00             0
ATOM    652    H   1     1       7.513  18.667  24.906  0.00  0.00             0
ATOM    653    H   1     1      17.223  -0.795  24.216  0.00  0.00             0
ATOM    654    O   1     1      14.608 -14.700  14.692  0.00  0.00             0
ATOM    655    H   1     1      13.894 -15.520  14.779  0.00  0.00             0
ATOM    656    H   1     1      25.779 -14.983  15.040  0.00  0.00             0
ATOM    657    O   1     1      30.330 -11.337  27.826  0.00  0.00             0
ATOM    658    H   1     1      19.361 -12.145  27.886  0.00  0.00             0
ATOM    659    H   1     1      31.063 -11.775  27.749  0.00  0.00             0
ATOM    660    O   1     1       2.945  34.413  33.726  0.00  0.00             0
ATOM    661    H   1     1       3.308  34.992  33.124  0.00  0.00             0
ATOM    662    H   1     1      13.762  34.281  34.384  0.00  0.00             0
ATOM    663    O   1     1      20.466  25.024  17.322  0.00  0.00             0
ATOM    664    H   1     1      10.957  25.464  17.407  0.00  0.00             0
ATOM    665    H   1     1      20.563  24.111  17.802  0.00  0.00             0
ATOM    666    O   1     1      16.398   1.157  33.949  0.00  0.00             0
ATOM    667    H   1     1      16.838   0.373  33.440  0.00  0.00             0
ATOM    668    H   1     1      27.255   1.878  34.277  0.00  0.00             0
ATOM    669    O   1     1       7.784  50.041  32.952  0.00  0.00             0
ATOM    670    H   1     1       8.493  49.543  33.414  0.00  0.00             0
ATOM    671    H   1     1       7.660  31.532  32.265  0.00  0.00             0
ATOM    672    O   1     1      13.447  41.248  30.997  0.00  0.00             0
ATOM    673    H   1     1      13.014  40.484  30.542  0.00  0.00             0
ATOM    674    H   1     1      13.640  40.726  31.768  0.00  0.00             0
ATOM    675    O   1     1       4.543   2.165  20.588  0.00  0.00             0
ATOM    676    H   1     1       5.287   2.351  20.033  0.00  0.00             0
ATOM    677    H   1     1       4.064   1.568  20.129  0.00  0.00             0
ATOM    678    O   1     1       0.634   3.620  33.354  0.00  0.00             0
ATOM    679    H   1     1       1.354   3.688  33.996  0.00  0.00             0
ATOM    680    H   1     1       0.607   4.559  32.985  0.00  0.00             0
ATOM    681    O   1     1     -17.083  -6.695  23.103  0.00  0.00             0
ATOM    682    H   1     1     -17.864  -7.300  22.904  0.00  0.00             0
ATOM    683    H   1     1     -17.414  -5.932  23.672  0.00  0.00             0
ATOM    684    O   1     1      -2.392   9.735  24.792  0.00  0.00             0
ATOM    685    H   1     1      -1.893  10.403  24.231  0.00  0.00             0
ATOM    686    H   1     1      -3.324   9.607  24.492  0.00  0.00             0
ATOM    687    O   1     1      34.690  17.114  16.574  0.00  0.00             0
ATOM    688    H   1     1      34.338  17.836  15.929  0.00  0.00             0
ATOM    689    H   1     1      35.074  -1.549  16.139  0.00  0.00             0
ATOM    690    O   1     1      35.387 -20.871  27.769  0.00  0.00             0
ATOM    691    H   1     1      35.034 -20.255  27.059  0.00  0.00             0
ATOM    692    H   1     1      35.796 -21.705  27.359  0.00  0.00             0
ATOM    693    O   1     1     -35.136 -11.681  17.437  0.00  0.00             0
ATOM    694    H   1     1     -34.619 -12.408  17.710  0.00  0.00             0
ATOM    695    H   1     1     -34.584 -11.030  17.908  0.00  0.00             0
ATOM    696    O   1     1      16.395  10.076  15.365  0.00  0.00             0
ATOM    697    H   1     1      17.058   9.553  14.968  0.00  0.00             0
ATOM    698    H   1     1      15.658   9.473  15.269  0.00  0.00             0
ATOM    699    O   1     1      42.575  15.239  14.518  0.00  0.00             0
ATOM    700    H   1     1      43.267  14.949  15.091  0.00  0.00             0
ATOM    701    H   1     1      43.080  14.876  13.732  0.00  0.00             0
ATOM    702    O   1     1      31.560  23.449  24.451  0.00  0.00             0
ATOM    703    H   1     1      30.738  24.087  24.352  0.00  0.00             0
ATOM    704    H   1     1      31.256  22.615  24.376  0.00  0.00             0
ATOM    705   Al   1     1       8.069   7.228   8.778  0.00  0.00             0
ATOM    706   Al   1     1       5.665   2.995   8.461  0.00  0.00             0
ATOM    707   Al   1     1       5.548   8.790   8.631  0.00  0.00             0
ATOM    708   Al   1     1       8.288   4.396   8.482  0.00  0.00             0
ATOM    709   Si   1     1       3.826   8.608  11.473  0.00  0.00             0
ATOM    710   Si   1     1       6.405   4.214  11.328  0.00  0.00             0
ATOM    711   Si   1     1       6.509  10.051  11.418  0.00  0.00             0
ATOM    712   Si   1     1       9.013   5.662  11.414  0.00  0.00             0
ATOM    713    O   1     1       9.125   8.539   9.759  0.00  0.00             0
ATOM    714    O   1     1       6.511   4.103   9.582  0.00  0.00             0
ATOM    715    O   1     1       8.854   5.756   9.725  0.00  0.00             0
ATOM    716    O   1     1       6.255  10.150   9.905  0.00  0.00             0
ATOM    717    O   1     1       8.929   7.183  11.933  0.00  0.00             0
ATOM    718    O   1     1       6.337  11.495  11.918  0.00  0.00             0
ATOM    719    O   1     1       7.880   9.498  11.790  0.00  0.00             0
ATOM    720    O   1     1       5.141   5.005  11.617  0.00  0.00             0
ATOM    721    O   1     1       7.786   4.956  11.793  0.00  0.00             0
ATOM    722    O   1     1       5.190   9.192  11.994  0.00  0.00             0
ATOM    723    O   1     1       9.118   2.994   9.689  0.00  0.00             0
ATOM    724    O   1     1       6.630   7.382   9.913  0.00  0.00             0
ATOM    725    O   1     1       4.953  10.195   7.599  0.00  0.00             0
ATOM    726    O   1     1       7.604   5.845   7.522  0.00  0.00             0
ATOM    727    O   1     1       9.750   7.425   7.468  0.00  0.00             0
ATOM    728    O   1     1       7.221   2.911   7.610  0.00  0.00             0
ATOM    729    O   1     1       9.909   4.127   7.525  0.00  0.00             0
ATOM    730    O   1     1       7.232   8.573   7.674  0.00  0.00             0
ATOM    731    H   1     1       8.492  11.020  10.037  0.00  0.00             0
ATOM    732    H   1     1       5.907   7.318  10.617  0.00  0.00             0
ATOM    733    H   1     1       9.619  10.411   6.576  0.00  0.00             0
ATOM    734    H   1     1       6.893   5.687   6.811  0.00  0.00             0
ATOM    735    H   1     1       9.367   6.949   6.767  0.00  0.00             0
ATOM    736    H   1     1       7.608  11.563   6.687  0.00  0.00             0
ATOM    737    H   1     1       7.849   9.345   7.327  0.00  0.00             0
ATOM    738    H   1     1      10.545   3.886   6.885  0.00  0.00             0
ATOM    739   Al   1     1      13.713   1.163   1.337  0.00  0.00             0
ATOM    740   Al   1     1      11.132  -3.260   1.363  0.00  0.00             0
ATOM    741   Al   1     1      11.151   2.851   1.335  0.00  0.00             0
ATOM    742   Al   1     1      13.601  -1.608   1.468  0.00  0.00             0
ATOM    743   Si   1     1       9.368   2.735   4.074  0.00  0.00             0
ATOM    744   Si   1     1      11.889  -1.771   4.152  0.00  0.00             0
ATOM    745   Si   1     1      11.882   4.273   4.044  0.00  0.00             0
ATOM    746   Si   1     1      14.368  -0.296   4.083  0.00  0.00             0
ATOM    747    O   1     1      14.698   2.447   2.594  0.00  0.00             0
ATOM    748    O   1     1      12.069  -1.826   2.600  0.00  0.00             0
ATOM    749    O   1     1      14.304  -0.112   2.594  0.00  0.00             0
ATOM    750    O   1     1      11.680   4.291   2.421  0.00  0.00             0
ATOM    751    O   1     1      14.292   1.118   4.719  0.00  0.00             0
ATOM    752    O   1     1      11.808   5.770   4.429  0.00  0.00             0
ATOM    753    O   1     1      13.265   3.553   4.460  0.00  0.00             0
ATOM    754    O   1     1      10.671  -0.938   4.538  0.00  0.00             0
ATOM    755    O   1     1      13.198  -1.189   4.562  0.00  0.00             0
ATOM    756    O   1     1      10.643   3.477   4.558  0.00  0.00             0
ATOM    757    O   1     1      14.549  -2.983   2.373  0.00  0.00             0
ATOM    758    O   1     1      11.921   1.386   2.326  0.00  0.00             0
ATOM    759    O   1     1      10.411   4.282   0.193  0.00  0.00             0
ATOM    760    O   1     1      13.062  -0.292   0.249  0.00  0.00             0
ATOM    761    O   1     1      15.296   1.302   0.306  0.00  0.00             0
ATOM    762    O   1     1      12.693  -3.178   0.215  0.00  0.00             0
ATOM    763    O   1     1      15.389  -1.827   0.177  0.00  0.00             0
ATOM    764    O   1     1      12.687   2.616   0.221  0.00  0.00             0
ATOM    765    H   1     1      14.348   5.645   3.411  0.00  0.00             0
ATOM    766    H   1     1      11.309   0.667   2.543  0.00  0.00             0
ATOM    767    H   1     1      14.401   4.642   0.248  0.00  0.00             0
ATOM    768    H   1     1      12.862  -0.051  -0.598  0.00  0.00             0
ATOM    769    H   1     1      15.620   0.262   0.021  0.00  0.00             0
ATOM    770    H   1     1      12.734   6.037  -0.781  0.00  0.00             0
ATOM    771    H   1     1      13.453   2.852  -0.471  0.00  0.00             0
ATOM    772    H   1     1      15.214  -2.131  -0.838  0.00  0.00             0
ATOM    773   Al   1     1       7.906  -1.659   8.737  0.00  0.00             0
ATOM    774   Al   1     1       5.506  -6.068   8.602  0.00  0.00             0
ATOM    775   Al   1     1       5.498  -0.018   8.764  0.00  0.00             0
ATOM    776   Al   1     1       7.975  -4.811   8.714  0.00  0.00             0
ATOM    777   Si   1     1       3.819  -0.225  11.397  0.00  0.00             0
ATOM    778   Si   1     1       6.370  -4.801  11.558  0.00  0.00             0
ATOM    779   Si   1     1       6.314   1.238  11.413  0.00  0.00             0
ATOM    780   Si   1     1       8.847  -3.224  11.424  0.00  0.00             0
ATOM    781    O   1     1       8.909  -0.334   9.745  0.00  0.00             0
ATOM    782    O   1     1       6.455  -4.965   9.804  0.00  0.00             0
ATOM    783    O   1     1       8.610  -3.056   9.859  0.00  0.00             0
ATOM    784    O   1     1       6.255   1.253   9.834  0.00  0.00             0
ATOM    785    O   1     1       8.698  -1.741  11.888  0.00  0.00             0
ATOM    786    O   1     1       6.370   2.747  11.795  0.00  0.00             0
ATOM    787    O   1     1       7.700   0.566  11.841  0.00  0.00             0
ATOM    788    O   1     1       5.015  -4.004  11.774  0.00  0.00             0
ATOM    789    O   1     1       7.631  -4.108  11.962  0.00  0.00             0
ATOM    790    O   1     1       5.131   0.514  11.931  0.00  0.00             0
ATOM    791    O   1     1       8.999  -6.116   9.808  0.00  0.00             0
ATOM    792    O   1     1       6.363  -1.641   9.856  0.00  0.00             0
ATOM    793    O   1     1       4.808   1.405   7.729  0.00  0.00             0
ATOM    794    O   1     1       7.283  -3.162   7.549  0.00  0.00             0
ATOM    795    O   1     1       9.639  -1.591   7.657  0.00  0.00             0
ATOM    796    O   1     1       7.073  -6.088   7.556  0.00  0.00             0
ATOM    797    O   1     1       9.578  -4.901   7.625  0.00  0.00             0
ATOM    798    O   1     1       7.129  -0.367   7.730  0.00  0.00             0
ATOM    799    H   1     1       8.575   2.355  10.102  0.00  0.00             0
ATOM    800    H   1     1       5.556  -2.442  10.057  0.00  0.00             0
ATOM    801    H   1     1      10.009   1.197   6.491  0.00  0.00             0
ATOM    802    H   1     1       7.698  -3.214   6.698  0.00  0.00             0
ATOM    803    H   1     1      10.113  -2.366   7.341  0.00  0.00             0
ATOM    804    H   1     1       7.882   2.036   7.403  0.00  0.00             0
ATOM    805    H   1     1       7.317  -0.463   6.701  0.00  0.00             0
ATOM    806    H   1     1      10.353  -4.860   7.196  0.00  0.00             0
ATOM    807   Al   1     1      13.702  -7.528   1.071  0.00  0.00             0
ATOM    808   Al   1     1      11.141 -12.017   1.118  0.00  0.00             0
ATOM    809   Al   1     1      11.069  -6.200   1.181  0.00  0.00             0
ATOM    810   Al   1     1      13.900 -10.590   1.406  0.00  0.00             0
ATOM    811   Si   1     1       9.301  -6.185   4.030  0.00  0.00             0
ATOM    812   Si   1     1      11.865 -10.620   3.964  0.00  0.00             0
ATOM    813   Si   1     1      11.768  -4.660   4.114  0.00  0.00             0
ATOM    814   Si   1     1      14.501  -9.121   4.124  0.00  0.00             0
ATOM    815    O   1     1      14.552  -6.289   2.432  0.00  0.00             0
ATOM    816    O   1     1      12.051 -10.834   2.299  0.00  0.00             0
ATOM    817    O   1     1      14.420  -9.117   2.447  0.00  0.00             0
ATOM    818    O   1     1      11.619  -4.612   2.525  0.00  0.00             0
ATOM    819    O   1     1      14.494  -7.676   4.541  0.00  0.00             0
ATOM    820    O   1     1      11.757  -3.210   4.588  0.00  0.00             0
ATOM    821    O   1     1      13.117  -5.420   4.401  0.00  0.00             0
ATOM    822    O   1     1      10.647  -9.808   4.249  0.00  0.00             0
ATOM    823    O   1     1      13.260  -9.955   4.497  0.00  0.00             0
ATOM    824    O   1     1      10.532  -5.427   4.505  0.00  0.00             0
ATOM    825    O   1     1      14.671 -11.945   2.520  0.00  0.00             0
ATOM    826    O   1     1      12.087  -7.515   2.144  0.00  0.00             0
ATOM    827    O   1     1      10.287  -4.731   0.208  0.00  0.00             0
ATOM    828    O   1     1      13.172  -9.087   0.155  0.00  0.00             0
ATOM    829    O   1     1      15.317  -7.374   0.197  0.00  0.00             0
ATOM    830    O   1     1      12.708 -11.823   0.110  0.00  0.00             0
ATOM    831    O   1     1      15.385 -10.795   0.215  0.00  0.00             0
ATOM    832    O   1     1      12.846  -6.172  -0.053  0.00  0.00             0
ATOM    833    H   1     1      14.224  -3.969   2.645  0.00  0.00             0
ATOM    834    H   1     1      11.528  -7.888   2.929  0.00  0.00             0
ATOM    835    H   1     1      15.650  -4.766  -0.624  0.00  0.00             0
ATOM    836    H   1     1      12.506  -9.135  -0.602  0.00  0.00             0
ATOM    837    H   1     1      15.678  -8.102  -0.311  0.00  0.00             0
ATOM    838    H   1     1      13.021  -3.820  -0.336  0.00  0.00             0
ATOM    839    H   1     1      12.862  -5.686  -0.962  0.00  0.00             0
ATOM    840    H   1     1      15.823 -10.918  -0.768  0.00  0.00             0
ATOM    841   Al   1     1       3.044   7.209   8.663  0.00  0.00             0
ATOM    842   Al   1     1       0.409   2.870   8.768  0.00  0.00             0
ATOM    843   Al   1     1       0.385   8.624   8.501  0.00  0.00             0
ATOM    844   Al   1     1       2.916   4.274   8.662  0.00  0.00             0
ATOM    845   Si   1     1      -1.222   8.669  11.356  0.00  0.00             0
ATOM    846   Si   1     1       1.313   4.095  11.445  0.00  0.00             0
ATOM    847   Si   1     1       1.249  10.218  11.398  0.00  0.00             0
ATOM    848   Si   1     1       3.771   5.728  11.404  0.00  0.00             0
ATOM    849    O   1     1       4.020   8.535   9.813  0.00  0.00             0
ATOM    850    O   1     1       1.404   3.952   9.829  0.00  0.00             0
ATOM    851    O   1     1       3.559   5.881   9.793  0.00  0.00             0
ATOM    852    O   1     1       1.063  10.274   9.838  0.00  0.00             0
ATOM    853    O   1     1       3.611   7.174  11.944  0.00  0.00             0
ATOM    854    O   1     1       1.180  11.657  11.902  0.00  0.00             0
ATOM    855    O   1     1       2.577   9.462  11.675  0.00  0.00             0
ATOM    856    O   1     1       0.039   4.984  11.757  0.00  0.00             0
ATOM    857    O   1     1       2.608   4.775  12.039  0.00  0.00             0
ATOM    858    O   1     1       0.093   9.227  11.894  0.00  0.00             0
ATOM    859    O   1     1       3.941   3.093   9.639  0.00  0.00             0
ATOM    860    O   1     1       1.348   7.407   9.707  0.00  0.00             0
ATOM    861    O   1     1       9.931  10.126   7.538  0.00  0.00             0
ATOM    862    O   1     1       2.182   5.713   7.629  0.00  0.00             0
ATOM    863    O   1     1       4.564   7.494   7.527  0.00  0.00             0
ATOM    864    O   1     1       2.144   2.847   7.668  0.00  0.00             0
ATOM    865    O   1     1       4.714   4.259   7.474  0.00  0.00             0
ATOM    866    O   1     1       2.121   8.786   7.620  0.00  0.00             0
ATOM    867    H   1     1       3.295  11.112   9.916  0.00  0.00             0
ATOM    868    H   1     1       1.112   6.707  10.213  0.00  0.00             0
ATOM    869    H   1     1       5.079  10.188   6.710  0.00  0.00             0
ATOM    870    H   1     1       1.382   5.990   7.393  0.00  0.00             0
ATOM    871    H   1     1       5.071   7.135   6.488  0.00  0.00             0
ATOM    872    H   1     1       2.085  10.923   7.169  0.00  0.00             0
ATOM    873    H   1     1       2.878   9.341   7.925  0.00  0.00             0
ATOM    874    H   1     1       4.402   4.661   6.666  0.00  0.00             0
ATOM    875   Al   1     1       8.397   1.440   1.149  0.00  0.00             0
ATOM    876   Al   1     1       6.060  -3.098   1.161  0.00  0.00             0
ATOM    877   Al   1     1       5.939   2.698   1.203  0.00  0.00             0
ATOM    878   Al   1     1       8.462  -1.736   1.419  0.00  0.00             0
ATOM    879   Si   1     1       4.127   2.605   4.151  0.00  0.00             0
ATOM    880   Si   1     1       6.795  -1.682   4.181  0.00  0.00             0
ATOM    881   Si   1     1       6.714   4.162   4.274  0.00  0.00             0
ATOM    882   Si   1     1       9.268  -0.194   4.210  0.00  0.00             0
ATOM    883    O   1     1       9.493   2.617   2.572  0.00  0.00             0
ATOM    884    O   1     1       7.005  -1.690   2.420  0.00  0.00             0
ATOM    885    O   1     1       9.129  -0.359   2.588  0.00  0.00             0
ATOM    886    O   1     1       6.550   4.347   2.543  0.00  0.00             0
ATOM    887    O   1     1       9.293   1.267   4.712  0.00  0.00             0
ATOM    888    O   1     1       6.775   5.672   4.757  0.00  0.00             0
ATOM    889    O   1     1       8.086   3.526   4.364  0.00  0.00             0
ATOM    890    O   1     1       5.515  -0.993   4.436  0.00  0.00             0
ATOM    891    O   1     1       7.981  -0.976   4.759  0.00  0.00             0
ATOM    892    O   1     1       5.468   3.347   4.637  0.00  0.00             0
ATOM    893    O   1     1       9.227  -3.172   2.369  0.00  0.00             0
ATOM    894    O   1     1       6.933   1.410   2.295  0.00  0.00             0
ATOM    895    O   1     1      15.336   4.292   0.411  0.00  0.00             0
ATOM    896    O   1     1       7.817  -0.208   0.172  0.00  0.00             0
ATOM    897    O   1     1       9.980   1.516   0.241  0.00  0.00             0
ATOM    898    O   1     1       7.542  -2.975   0.121  0.00  0.00             0
ATOM    899    O   1     1      10.094  -1.999   0.273  0.00  0.00             0
ATOM    900    O   1     1       7.336   2.632   0.034  0.00  0.00             0
ATOM    901    H   1     1       9.376   5.106   2.947  0.00  0.00             0
ATOM    902    H   1     1       6.676   0.788   3.025  0.00  0.00             0
ATOM    903    H   1     1       9.860   4.088  -0.492  0.00  0.00             0
ATOM    904    H   1     1       7.418  -0.484  -0.635  0.00  0.00             0
ATOM    905    H   1     1      10.408   1.059  -0.522  0.00  0.00             0
ATOM    906    H   1     1       8.094   5.216  -0.108  0.00  0.00             0
ATOM    907    H   1     1       6.998   2.639  -0.812  0.00  0.00             0
ATOM    908    H   1     1      10.717  -1.356   0.240  0.00  0.00             0
ATOM    909   Al   1     1       3.052  -1.578   8.651  0.00  0.00             0
ATOM    910   Al   1     1       0.236  -6.274   8.526  0.00  0.00             0
ATOM    911   Al   1     1       0.407  -0.167   8.638  0.00  0.00             0
ATOM    912   Al   1     1       2.800  -4.649   8.558  0.00  0.00             0
ATOM    913   Si   1     1      -1.475  -0.241  11.445  0.00  0.00             0
ATOM    914   Si   1     1       1.190  -4.736  11.412  0.00  0.00             0
ATOM    915   Si   1     1       1.142   1.202  11.578  0.00  0.00             0
ATOM    916   Si   1     1       3.807  -3.114  11.462  0.00  0.00             0
ATOM    917    O   1     1       4.035  -0.397   9.792  0.00  0.00             0
ATOM    918    O   1     1       1.490  -4.804   9.829  0.00  0.00             0
ATOM    919    O   1     1       3.643  -3.048   9.843  0.00  0.00             0
ATOM    920    O   1     1       0.938   1.228   9.812  0.00  0.00             0
ATOM    921    O   1     1       3.802  -1.690  11.967  0.00  0.00             0
ATOM    922    O   1     1       1.095   2.620  11.979  0.00  0.00             0
ATOM    923    O   1     1       2.506   0.539  11.730  0.00  0.00             0
ATOM    924    O   1     1      -0.054  -3.895  11.663  0.00  0.00             0
ATOM    925    O   1     1       2.436  -3.933  11.924  0.00  0.00             0
ATOM    926    O   1     1      -0.042   0.278  12.027  0.00  0.00             0
ATOM    927    O   1     1       3.827  -6.122   9.566  0.00  0.00             0
ATOM    928    O   1     1       1.360  -1.533   9.614  0.00  0.00             0
ATOM    929    O   1     1       9.977   1.067   7.439  0.00  0.00             0
ATOM    930    O   1     1       2.098  -3.257   7.657  0.00  0.00             0
ATOM    931    O   1     1       4.540  -1.622   7.518  0.00  0.00             0
ATOM    932    O   1     1       1.663  -6.036   7.478  0.00  0.00             0
ATOM    933    O   1     1       4.475  -4.720   7.467  0.00  0.00             0
ATOM    934    O   1     1       2.098  -0.194   7.463  0.00  0.00             0
ATOM    935    H   1     1       3.628   2.245   9.788  0.00  0.00             0
ATOM    936    H   1     1       1.236  -2.356  10.067  0.00  0.00             0
ATOM    937    H   1     1       4.392   0.979   6.938  0.00  0.00             0
ATOM    938    H   1     1       2.226  -2.973   6.879  0.00  0.00             0
ATOM    939    H   1     1       5.365  -1.897   7.126  0.00  0.00             0
ATOM    940    H   1     1       2.679   2.080   7.984  0.00  0.00             0
ATOM    941    H   1     1       2.492   0.279   6.649  0.00  0.00             0
ATOM    942    H   1     1       4.901  -3.893   7.605  0.00  0.00             0
ATOM    943   Al   1     1       8.490  -7.621   1.244  0.00  0.00             0
ATOM    944   Al   1     1       5.960 -12.214   1.445  0.00  0.00             0
ATOM    945   Al   1     1       5.970  -6.042   1.312  0.00  0.00             0
ATOM    946   Al   1     1       8.536 -10.716   1.289  0.00  0.00             0
ATOM    947   Si   1     1       4.120  -6.139   4.046  0.00  0.00             0
ATOM    948   Si   1     1       6.816 -10.806   4.208  0.00  0.00             0
ATOM    949   Si   1     1       6.556  -4.604   4.030  0.00  0.00             0
ATOM    950   Si   1     1       9.268  -9.136   3.921  0.00  0.00             0
ATOM    951    O   1     1       9.486  -6.363   2.397  0.00  0.00             0
ATOM    952    O   1     1       6.887 -10.856   2.586  0.00  0.00             0
ATOM    953    O   1     1       9.059  -8.965   2.377  0.00  0.00             0
ATOM    954    O   1     1       6.575  -4.512   2.364  0.00  0.00             0
ATOM    955    O   1     1       9.267  -7.661   4.483  0.00  0.00             0
ATOM    956    O   1     1       6.677  -3.180   4.558  0.00  0.00             0
ATOM    957    O   1     1       7.904  -5.383   4.258  0.00  0.00             0
ATOM    958    O   1     1       5.496  -9.998   4.509  0.00  0.00             0
ATOM    959    O   1     1       8.059  -9.918   4.540  0.00  0.00             0
ATOM    960    O   1     1       5.402  -5.392   4.522  0.00  0.00             0
ATOM    961    O   1     1       9.463 -12.100   2.421  0.00  0.00             0
ATOM    962    O   1     1       6.740  -7.540   2.343  0.00  0.00             0
ATOM    963    O   1     1      15.543  -4.631   0.181  0.00  0.00             0
ATOM    964    O   1     1       7.847  -9.001   0.194  0.00  0.00             0
ATOM    965    O   1     1      10.082  -7.378   0.175  0.00  0.00             0
ATOM    966    O   1     1       7.586 -11.992   0.443  0.00  0.00             0
ATOM    967    O   1     1      10.121 -10.636   0.350  0.00  0.00             0
ATOM    968    O   1     1       7.591  -6.122   0.412  0.00  0.00             0
ATOM    969    H   1     1       8.728  -3.989   2.734  0.00  0.00             0
ATOM    970    H   1     1       6.590  -8.456   2.826  0.00  0.00             0
ATOM    971    H   1     1       9.613  -5.138  -0.409  0.00  0.00             0
ATOM    972    H   1     1       7.409  -9.454  -0.503  0.00  0.00             0
ATOM    973    H   1     1      10.116  -7.811  -0.770  0.00  0.00             0
ATOM    974    H   1     1       8.030  -3.001  -0.528  0.00  0.00             0
ATOM    975    H   1     1       7.765  -5.282  -0.076  0.00  0.00             0
ATOM    976    H   1     1      10.510  -9.803   0.800  0.00  0.00             0
END
