# Supplementary material for: Competing Nuclear Quantum Effects and Hydrogen-Bond Jumps in Hydrated Kaolinite
Source: J Phys Chem Lett. 2023 Feb 6;14(6):1542–7. doi: 10.1021/acs.jpclett.2c03896 (PMC9940297; doi:10.1021/acs.jpclett.2c03896)
Supplement: Supplementary file 1 — jz2c03896_si_001.zip [file jz2c03896_si_001.zip › Clay_NQEs_HBond_Jumps_SI/silica-surface/QM/prod-2/init.20.pdb]

TITLE     Step:     2000000  Bead:      20 positions{angstrom}  cell{angstrom}
CRYST1   10.307   17.884   76.812  91.93 105.05  89.80 P 1           1
ATOM      1   Al   1     1     -22.563  11.952  42.607  0.00  0.00             0
ATOM      2   Al   1     1     -19.699  16.476  42.536  0.00  0.00             0
ATOM      3   Al   1     1     -19.849  10.570  42.311  0.00  0.00             0
ATOM      4   Al   1     1     -22.190  14.934  42.475  0.00  0.00             0
ATOM      5   Si   1     1     -17.948  10.576  39.705  0.00  0.00             0
ATOM      6   Si   1     1     -20.583  15.072  39.759  0.00  0.00             0
ATOM      7   Si   1     1     -20.506   9.050  39.750  0.00  0.00             0
ATOM      8   Si   1     1     -23.142  13.494  39.682  0.00  0.00             0
ATOM      9    O   1     1     -23.337  10.643  41.437  0.00  0.00             0
ATOM     10    O   1     1     -20.662  15.137  41.401  0.00  0.00             0
ATOM     11    O   1     1     -22.847  13.310  41.318  0.00  0.00             0
ATOM     12    O   1     1     -20.348   9.014  41.325  0.00  0.00             0
ATOM     13    O   1     1     -23.049  11.934  39.300  0.00  0.00             0
ATOM     14    O   1     1     -20.294   7.610  39.213  0.00  0.00             0
ATOM     15    O   1     1     -21.855   9.649  39.454  0.00  0.00             0
ATOM     16    O   1     1     -19.398  14.104  39.410  0.00  0.00             0
ATOM     17    O   1     1     -21.919  14.232  39.147  0.00  0.00             0
ATOM     18    O   1     1     -19.274   9.932  39.180  0.00  0.00             0
ATOM     19    O   1     1     -23.196  16.101  41.413  0.00  0.00             0
ATOM     20    O   1     1     -20.726  11.796  41.179  0.00  0.00             0
ATOM     21    O   1     1     -18.834   9.124  43.632  0.00  0.00             0
ATOM     22    O   1     1     -21.552  13.507  43.645  0.00  0.00             0
ATOM     23    O   1     1     -24.019  11.867  43.678  0.00  0.00             0
ATOM     24    O   1     1     -21.146  16.275  43.656  0.00  0.00             0
ATOM     25    O   1     1     -23.964  14.956  43.519  0.00  0.00             0
ATOM     26    O   1     1     -21.334  10.635  43.507  0.00  0.00             0
ATOM     27    H   1     1     -22.606   7.804  41.387  0.00  0.00             0
ATOM     28    H   1     1     -20.576  12.396  40.399  0.00  0.00             0
ATOM     29    H   1     1     -23.351   8.595  43.879  0.00  0.00             0
ATOM     30    H   1     1     -20.934  12.979  44.077  0.00  0.00             0
ATOM     31    H   1     1     -24.327  12.505  44.454  0.00  0.00             0
ATOM     32    H   1     1     -21.412   7.406  44.547  0.00  0.00             0
ATOM     33    H   1     1     -21.756   9.797  43.790  0.00  0.00             0
ATOM     34    H   1     1     -24.434  14.203  43.917  0.00  0.00             0
ATOM     35   Al   1     1     -22.693  14.574  49.908  0.00  0.00             0
ATOM     36   Al   1     1     -20.118  19.127  49.633  0.00  0.00             0
ATOM     37   Al   1     1     -20.090  12.937  49.864  0.00  0.00             0
ATOM     38   Al   1     1     -22.657  17.514  49.897  0.00  0.00             0
ATOM     39   Si   1     1     -18.154  13.192  47.066  0.00  0.00             0
ATOM     40   Si   1     1     -20.898  17.607  46.992  0.00  0.00             0
ATOM     41   Si   1     1     -20.771  11.710  47.034  0.00  0.00             0
ATOM     42   Si   1     1     -23.437  16.089  47.081  0.00  0.00             0
ATOM     43    O   1     1     -23.544  13.236  48.665  0.00  0.00             0
ATOM     44    O   1     1     -20.962  17.789  48.678  0.00  0.00             0
ATOM     45    O   1     1     -23.412  16.148  48.651  0.00  0.00             0
ATOM     46    O   1     1     -20.541  11.601  48.614  0.00  0.00             0
ATOM     47    O   1     1     -23.424  14.634  46.636  0.00  0.00             0
ATOM     48    O   1     1     -20.614  10.240  46.657  0.00  0.00             0
ATOM     49    O   1     1     -22.189  12.211  46.867  0.00  0.00             0
ATOM     50    O   1     1     -19.600  16.717  46.636  0.00  0.00             0
ATOM     51    O   1     1     -22.227  16.921  46.632  0.00  0.00             0
ATOM     52    O   1     1     -19.604  12.631  46.531  0.00  0.00             0
ATOM     53    O   1     1     -23.528  18.871  48.691  0.00  0.00             0
ATOM     54    O   1     1     -20.954  14.366  48.893  0.00  0.00             0
ATOM     55    O   1     1     -19.128  11.567  50.857  0.00  0.00             0
ATOM     56    O   1     1     -21.838  16.120  50.824  0.00  0.00             0
ATOM     57    O   1     1     -24.207  14.280  51.122  0.00  0.00             0
ATOM     58    O   1     1     -21.830  18.986  50.703  0.00  0.00             0
ATOM     59    O   1     1     -24.394  17.609  50.919  0.00  0.00             0
ATOM     60    O   1     1     -21.502  12.881  50.991  0.00  0.00             0
ATOM     61    H   1     1     -23.365  10.413  47.805  0.00  0.00             0
ATOM     62    H   1     1     -20.213  15.200  48.633  0.00  0.00             0
ATOM     63    H   1     1     -24.411  11.173  52.071  0.00  0.00             0
ATOM     64    H   1     1     -21.130  16.669  51.206  0.00  0.00             0
ATOM     65    H   1     1     -24.485  14.466  51.855  0.00  0.00             0
ATOM     66    H   1     1     -21.921  10.873  51.137  0.00  0.00             0
ATOM     67    H   1     1     -22.256  12.506  51.333  0.00  0.00             0
ATOM     68    H   1     1     -25.100  16.932  51.062  0.00  0.00             0
ATOM     69   Al   1     1     -22.236  20.850  42.377  0.00  0.00             0
ATOM     70   Al   1     1     -19.731  25.537  42.462  0.00  0.00             0
ATOM     71   Al   1     1     -19.609  19.530  42.432  0.00  0.00             0
ATOM     72   Al   1     1     -22.187  23.803  42.615  0.00  0.00             0
ATOM     73   Si   1     1     -17.879  19.495  39.536  0.00  0.00             0
ATOM     74   Si   1     1     -20.327  24.051  39.731  0.00  0.00             0
ATOM     75   Si   1     1     -20.480  17.913  39.660  0.00  0.00             0
ATOM     76   Si   1     1     -22.898  22.401  39.767  0.00  0.00             0
ATOM     77    O   1     1     -23.143  19.545  41.362  0.00  0.00             0
ATOM     78    O   1     1     -20.560  24.147  41.307  0.00  0.00             0
ATOM     79    O   1     1     -22.702  22.351  41.416  0.00  0.00             0
ATOM     80    O   1     1     -20.365  17.876  41.327  0.00  0.00             0
ATOM     81    O   1     1     -22.945  21.019  39.199  0.00  0.00             0
ATOM     82    O   1     1     -20.584  16.435  39.193  0.00  0.00             0
ATOM     83    O   1     1     -21.789  18.646  39.268  0.00  0.00             0
ATOM     84    O   1     1     -19.211  23.107  39.520  0.00  0.00             0
ATOM     85    O   1     1     -21.671  23.342  39.249  0.00  0.00             0
ATOM     86    O   1     1     -19.235  18.764  39.070  0.00  0.00             0
ATOM     87    O   1     1     -23.203  25.277  41.653  0.00  0.00             0
ATOM     88    O   1     1     -20.638  20.811  41.238  0.00  0.00             0
ATOM     89    O   1     1     -19.108  18.085  43.468  0.00  0.00             0
ATOM     90    O   1     1     -21.353  22.450  43.610  0.00  0.00             0
ATOM     91    O   1     1     -23.788  20.655  43.537  0.00  0.00             0
ATOM     92    O   1     1     -21.295  25.218  43.555  0.00  0.00             0
ATOM     93    O   1     1     -23.858  23.926  43.683  0.00  0.00             0
ATOM     94    O   1     1     -21.284  19.740  43.551  0.00  0.00             0
ATOM     95    H   1     1     -22.785  16.738  40.788  0.00  0.00             0
ATOM     96    H   1     1     -20.293  21.529  40.768  0.00  0.00             0
ATOM     97    H   1     1     -23.388  18.123  43.934  0.00  0.00             0
ATOM     98    H   1     1     -21.122  21.798  44.236  0.00  0.00             0
ATOM     99    H   1     1     -24.277  21.047  44.361  0.00  0.00             0
ATOM    100    H   1     1     -21.579  15.839  44.545  0.00  0.00             0
ATOM    101    H   1     1     -21.428  18.804  43.912  0.00  0.00             0
ATOM    102    H   1     1     -24.358  23.285  44.092  0.00  0.00             0
ATOM    103   Al   1     1     -22.522  23.623  49.803  0.00  0.00             0
ATOM    104   Al   1     1     -19.984  27.956  49.761  0.00  0.00             0
ATOM    105   Al   1     1     -20.046  21.896  49.721  0.00  0.00             0
ATOM    106   Al   1     1     -22.554  26.602  49.926  0.00  0.00             0
ATOM    107   Si   1     1     -18.095  21.958  46.877  0.00  0.00             0
ATOM    108   Si   1     1     -20.836  26.641  47.151  0.00  0.00             0
ATOM    109   Si   1     1     -20.672  20.583  46.936  0.00  0.00             0
ATOM    110   Si   1     1     -23.404  25.105  47.029  0.00  0.00             0
ATOM    111    O   1     1     -23.476  22.099  48.541  0.00  0.00             0
ATOM    112    O   1     1     -21.064  26.732  48.724  0.00  0.00             0
ATOM    113    O   1     1     -23.233  25.048  48.648  0.00  0.00             0
ATOM    114    O   1     1     -20.616  20.507  48.638  0.00  0.00             0
ATOM    115    O   1     1     -23.249  23.669  46.530  0.00  0.00             0
ATOM    116    O   1     1     -20.883  19.097  46.537  0.00  0.00             0
ATOM    117    O   1     1     -21.893  21.411  46.614  0.00  0.00             0
ATOM    118    O   1     1     -19.634  25.676  46.833  0.00  0.00             0
ATOM    119    O   1     1     -22.201  26.120  46.599  0.00  0.00             0
ATOM    120    O   1     1     -19.291  21.212  46.468  0.00  0.00             0
ATOM    121    O   1     1     -23.478  27.949  48.777  0.00  0.00             0
ATOM    122    O   1     1     -20.875  23.526  48.589  0.00  0.00             0
ATOM    123    O   1     1     -19.430  20.375  50.943  0.00  0.00             0
ATOM    124    O   1     1     -21.911  25.161  50.934  0.00  0.00             0
ATOM    125    O   1     1     -24.212  23.236  50.667  0.00  0.00             0
ATOM    126    O   1     1     -21.669  27.973  50.829  0.00  0.00             0
ATOM    127    O   1     1     -24.215  26.619  50.983  0.00  0.00             0
ATOM    128    O   1     1     -21.583  22.281  50.781  0.00  0.00             0
ATOM    129    H   1     1     -23.109  19.563  48.211  0.00  0.00             0
ATOM    130    H   1     1     -20.247  24.379  48.748  0.00  0.00             0
ATOM    131    H   1     1     -23.871  20.039  51.438  0.00  0.00             0
ATOM    132    H   1     1     -21.188  25.398  51.509  0.00  0.00             0
ATOM    133    H   1     1     -24.605  23.346  51.560  0.00  0.00             0
ATOM    134    H   1     1     -21.897  19.917  50.730  0.00  0.00             0
ATOM    135    H   1     1     -21.547  22.076  51.687  0.00  0.00             0
ATOM    136    H   1     1     -23.959  26.427  51.801  0.00  0.00             0
ATOM    137   Al   1     1     -17.110  11.924  42.359  0.00  0.00             0
ATOM    138   Al   1     1     -14.493  16.454  42.442  0.00  0.00             0
ATOM    139   Al   1     1     -14.753  10.348  42.635  0.00  0.00             0
ATOM    140   Al   1     1     -17.100  14.987  42.507  0.00  0.00             0
ATOM    141   Si   1     1     -12.736  10.546  39.772  0.00  0.00             0
ATOM    142   Si   1     1     -15.487  15.094  39.751  0.00  0.00             0
ATOM    143   Si   1     1     -15.325   9.027  39.830  0.00  0.00             0
ATOM    144   Si   1     1     -17.905  13.610  39.618  0.00  0.00             0
ATOM    145    O   1     1     -18.219  10.744  41.249  0.00  0.00             0
ATOM    146    O   1     1     -15.593  15.224  41.365  0.00  0.00             0
ATOM    147    O   1     1     -17.669  13.526  41.229  0.00  0.00             0
ATOM    148    O   1     1     -15.331   8.887  41.402  0.00  0.00             0
ATOM    149    O   1     1     -17.822  12.082  39.167  0.00  0.00             0
ATOM    150    O   1     1     -15.233   7.523  39.252  0.00  0.00             0
ATOM    151    O   1     1     -16.652   9.725  39.442  0.00  0.00             0
ATOM    152    O   1     1     -14.266  14.139  39.428  0.00  0.00             0
ATOM    153    O   1     1     -16.754  14.527  39.202  0.00  0.00             0
ATOM    154    O   1     1     -14.068   9.758  39.334  0.00  0.00             0
ATOM    155    O   1     1     -18.184  16.409  41.474  0.00  0.00             0
ATOM    156    O   1     1     -15.534  11.763  41.463  0.00  0.00             0
ATOM    157    O   1     1     -24.284   9.007  43.529  0.00  0.00             0
ATOM    158    O   1     1     -16.388  13.502  43.548  0.00  0.00             0
ATOM    159    O   1     1     -18.824  11.959  43.416  0.00  0.00             0
ATOM    160    O   1     1     -16.154  16.415  43.630  0.00  0.00             0
ATOM    161    O   1     1     -18.685  14.976  43.591  0.00  0.00             0
ATOM    162    O   1     1     -16.376  10.493  43.613  0.00  0.00             0
ATOM    163    H   1     1     -17.135   7.983  41.297  0.00  0.00             0
ATOM    164    H   1     1     -14.894  12.514  41.087  0.00  0.00             0
ATOM    165    H   1     1     -18.090   9.574  44.066  0.00  0.00             0
ATOM    166    H   1     1     -16.153  13.598  44.558  0.00  0.00             0
ATOM    167    H   1     1     -18.650  12.384  44.344  0.00  0.00             0
ATOM    168    H   1     1     -16.495   7.323  44.562  0.00  0.00             0
ATOM    169    H   1     1     -16.202  10.070  44.521  0.00  0.00             0
ATOM    170    H   1     1     -19.170  14.220  43.387  0.00  0.00             0
ATOM    171   Al   1     1     -17.460  14.587  49.876  0.00  0.00             0
ATOM    172   Al   1     1     -14.756  19.127  49.625  0.00  0.00             0
ATOM    173   Al   1     1     -14.837  13.021  49.949  0.00  0.00             0
ATOM    174   Al   1     1     -17.551  17.619  49.815  0.00  0.00             0
ATOM    175   Si   1     1     -13.108  13.155  47.107  0.00  0.00             0
ATOM    176   Si   1     1     -15.731  17.778  46.887  0.00  0.00             0
ATOM    177   Si   1     1     -15.596  11.604  47.114  0.00  0.00             0
ATOM    178   Si   1     1     -18.223  16.194  46.936  0.00  0.00             0
ATOM    179    O   1     1     -18.384  13.333  48.704  0.00  0.00             0
ATOM    180    O   1     1     -15.972  17.938  48.490  0.00  0.00             0
ATOM    181    O   1     1     -18.123  16.180  48.536  0.00  0.00             0
ATOM    182    O   1     1     -15.508  11.595  48.759  0.00  0.00             0
ATOM    183    O   1     1     -18.010  14.627  46.607  0.00  0.00             0
ATOM    184    O   1     1     -15.635  10.165  46.505  0.00  0.00             0
ATOM    185    O   1     1     -16.982  12.311  46.808  0.00  0.00             0
ATOM    186    O   1     1     -14.460  16.868  46.674  0.00  0.00             0
ATOM    187    O   1     1     -17.015  16.978  46.379  0.00  0.00             0
ATOM    188    O   1     1     -14.427  12.471  46.591  0.00  0.00             0
ATOM    189    O   1     1     -18.370  19.008  48.885  0.00  0.00             0
ATOM    190    O   1     1     -15.817  14.464  48.856  0.00  0.00             0
ATOM    191    O   1     1     -24.524  11.533  51.127  0.00  0.00             0
ATOM    192    O   1     1     -16.907  15.982  50.931  0.00  0.00             0
ATOM    193    O   1     1     -19.205  14.517  50.932  0.00  0.00             0
ATOM    194    O   1     1     -16.673  18.780  51.074  0.00  0.00             0
ATOM    195    O   1     1     -19.337  17.701  50.953  0.00  0.00             0
ATOM    196    O   1     1     -16.440  13.292  51.063  0.00  0.00             0
ATOM    197    H   1     1     -18.139  10.727  48.206  0.00  0.00             0
ATOM    198    H   1     1     -15.270  15.204  48.611  0.00  0.00             0
ATOM    199    H   1     1     -19.206  11.318  51.788  0.00  0.00             0
ATOM    200    H   1     1     -17.229  16.036  51.879  0.00  0.00             0
ATOM    201    H   1     1     -19.652  15.312  51.387  0.00  0.00             0
ATOM    202    H   1     1     -17.413  10.590  50.816  0.00  0.00             0
ATOM    203    H   1     1     -17.064  12.596  51.445  0.00  0.00             0
ATOM    204    H   1     1     -19.500  18.059  51.834  0.00  0.00             0
ATOM    205   Al   1     1     -17.016  20.921  42.476  0.00  0.00             0
ATOM    206   Al   1     1     -14.597  25.299  42.617  0.00  0.00             0
ATOM    207   Al   1     1     -14.397  19.446  42.297  0.00  0.00             0
ATOM    208   Al   1     1     -16.962  23.824  42.627  0.00  0.00             0
ATOM    209   Si   1     1     -12.682  19.462  39.634  0.00  0.00             0
ATOM    210   Si   1     1     -15.199  23.928  39.798  0.00  0.00             0
ATOM    211   Si   1     1     -15.319  17.960  39.618  0.00  0.00             0
ATOM    212   Si   1     1     -17.775  22.420  39.702  0.00  0.00             0
ATOM    213    O   1     1     -18.041  19.555  41.227  0.00  0.00             0
ATOM    214    O   1     1     -15.350  24.008  41.439  0.00  0.00             0
ATOM    215    O   1     1     -17.571  22.378  41.365  0.00  0.00             0
ATOM    216    O   1     1     -15.221  17.970  41.279  0.00  0.00             0
ATOM    217    O   1     1     -17.752  21.010  39.179  0.00  0.00             0
ATOM    218    O   1     1     -15.251  16.526  39.242  0.00  0.00             0
ATOM    219    O   1     1     -16.614  18.699  39.156  0.00  0.00             0
ATOM    220    O   1     1     -13.920  23.160  39.516  0.00  0.00             0
ATOM    221    O   1     1     -16.551  23.249  39.300  0.00  0.00             0
ATOM    222    O   1     1     -14.028  18.741  39.161  0.00  0.00             0
ATOM    223    O   1     1     -17.952  25.286  41.325  0.00  0.00             0
ATOM    224    O   1     1     -15.515  20.778  41.414  0.00  0.00             0
ATOM    225    O   1     1     -24.187  17.778  43.607  0.00  0.00             0
ATOM    226    O   1     1     -16.361  22.434  43.715  0.00  0.00             0
ATOM    227    O   1     1     -18.646  20.682  43.512  0.00  0.00             0
ATOM    228    O   1     1     -16.125  25.005  43.716  0.00  0.00             0
ATOM    229    O   1     1     -18.752  23.811  43.445  0.00  0.00             0
ATOM    230    O   1     1     -16.151  19.504  43.543  0.00  0.00             0
ATOM    231    H   1     1     -17.733  17.259  41.183  0.00  0.00             0
ATOM    232    H   1     1     -15.240  21.706  41.046  0.00  0.00             0
ATOM    233    H   1     1     -18.068  18.006  43.665  0.00  0.00             0
ATOM    234    H   1     1     -16.458  22.535  44.630  0.00  0.00             0
ATOM    235    H   1     1     -18.885  21.343  44.301  0.00  0.00             0
ATOM    236    H   1     1     -16.357  16.332  44.519  0.00  0.00             0
ATOM    237    H   1     1     -16.144  18.406  43.802  0.00  0.00             0
ATOM    238    H   1     1     -19.446  23.335  43.438  0.00  0.00             0
ATOM    239   Al   1     1     -17.395  23.237  49.751  0.00  0.00             0
ATOM    240   Al   1     1     -14.866  27.945  49.869  0.00  0.00             0
ATOM    241   Al   1     1     -14.720  21.934  49.710  0.00  0.00             0
ATOM    242   Al   1     1     -17.418  26.362  49.731  0.00  0.00             0
ATOM    243   Si   1     1     -12.943  22.135  46.946  0.00  0.00             0
ATOM    244   Si   1     1     -15.696  26.568  47.040  0.00  0.00             0
ATOM    245   Si   1     1     -15.410  20.672  46.768  0.00  0.00             0
ATOM    246   Si   1     1     -18.257  25.050  46.950  0.00  0.00             0
ATOM    247    O   1     1     -18.228  21.993  48.628  0.00  0.00             0
ATOM    248    O   1     1     -15.780  26.608  48.610  0.00  0.00             0
ATOM    249    O   1     1     -18.003  25.080  48.623  0.00  0.00             0
ATOM    250    O   1     1     -15.363  20.526  48.506  0.00  0.00             0
ATOM    251    O   1     1     -18.228  23.515  46.556  0.00  0.00             0
ATOM    252    O   1     1     -15.501  19.167  46.438  0.00  0.00             0
ATOM    253    O   1     1     -16.775  21.377  46.431  0.00  0.00             0
ATOM    254    O   1     1     -14.472  25.636  46.634  0.00  0.00             0
ATOM    255    O   1     1     -17.057  25.939  46.498  0.00  0.00             0
ATOM    256    O   1     1     -14.192  21.371  46.315  0.00  0.00             0
ATOM    257    O   1     1     -18.357  27.719  48.662  0.00  0.00             0
ATOM    258    O   1     1     -15.814  23.385  48.523  0.00  0.00             0
ATOM    259    O   1     1     -24.533  20.447  50.796  0.00  0.00             0
ATOM    260    O   1     1     -16.591  24.983  50.839  0.00  0.00             0
ATOM    261    O   1     1     -19.083  23.343  50.663  0.00  0.00             0
ATOM    262    O   1     1     -16.578  27.842  50.804  0.00  0.00             0
ATOM    263    O   1     1     -19.124  26.659  50.898  0.00  0.00             0
ATOM    264    O   1     1     -16.404  22.154  50.964  0.00  0.00             0
ATOM    265    H   1     1     -17.836  19.797  48.712  0.00  0.00             0
ATOM    266    H   1     1     -15.000  23.884  48.203  0.00  0.00             0
ATOM    267    H   1     1     -18.434  20.346  51.335  0.00  0.00             0
ATOM    268    H   1     1     -15.856  25.536  51.092  0.00  0.00             0
ATOM    269    H   1     1     -19.476  24.223  50.860  0.00  0.00             0
ATOM    270    H   1     1     -16.365  19.467  51.647  0.00  0.00             0
ATOM    271    H   1     1     -16.449  21.999  51.834  0.00  0.00             0
ATOM    272    H   1     1     -18.894  26.933  51.666  0.00  0.00             0
ATOM    273    O   1     1      -3.393   4.787  32.664  0.00  0.00             0
ATOM    274    H   1     1      -3.170   4.422  31.928  0.00  0.00             0
ATOM    275    H   1     1       7.040   4.120  33.268  0.00  0.00             0
ATOM    276    O   1     1      12.307 -25.280  15.029  0.00  0.00             0
ATOM    277    H   1     1      12.144 -25.594  15.830  0.00  0.00             0
ATOM    278    H   1     1      21.766 -24.684  14.783  0.00  0.00             0
ATOM    279    O   1     1      33.762   1.876  24.294  0.00  0.00             0
ATOM    280    H   1     1      24.224   2.375  23.871  0.00  0.00             0
ATOM    281    H   1     1      33.841   0.979  23.944  0.00  0.00             0
ATOM    282    O   1     1      24.988   8.578  18.832  0.00  0.00             0
ATOM    283    H   1     1      25.331   9.273  19.346  0.00  0.00             0
ATOM    284    H   1     1      36.088   8.616  18.274  0.00  0.00             0
ATOM    285    O   1     1     -16.231  -3.409  31.468  0.00  0.00             0
ATOM    286    H   1     1     -15.819  -3.508  32.392  0.00  0.00             0
ATOM    287    H   1     1      -6.603  -3.952  31.469  0.00  0.00             0
ATOM    288    O   1     1     -10.596 -24.416  23.751  0.00  0.00             0
ATOM    289    H   1     1      -9.919 -24.086  24.395  0.00  0.00             0
ATOM    290    H   1     1      -0.068 -23.741  23.093  0.00  0.00             0
ATOM    291    O   1     1      -4.414   8.622  23.502  0.00  0.00             0
ATOM    292    H   1     1      -5.256   8.913  23.361  0.00  0.00             0
ATOM    293    H   1     1      -4.403   7.627  23.581  0.00  0.00             0
ATOM    294    O   1     1      -4.795   3.231  37.263  0.00  0.00             0
ATOM    295    H   1     1      -5.488   2.706  37.076  0.00  0.00             0
ATOM    296    H   1     1      -4.112   2.647  36.810  0.00  0.00             0
ATOM    297    O   1     1       3.907   5.173  18.341  0.00  0.00             0
ATOM    298    H   1     1       4.624   5.559  18.098  0.00  0.00             0
ATOM    299    H   1     1       3.713   5.836  18.917  0.00  0.00             0
ATOM    300    O   1     1      25.608  16.534  20.959  0.00  0.00             0
ATOM    301    H   1     1      26.489  17.061  21.237  0.00  0.00             0
ATOM    302    H   1     1      25.032  16.847  21.804  0.00  0.00             0
ATOM    303    O   1     1       6.263  -3.517  20.131  0.00  0.00             0
ATOM    304    H   1     1       5.469  -3.923  19.856  0.00  0.00             0
ATOM    305    H   1     1       5.694  -2.860  20.651  0.00  0.00             0
ATOM    306    O   1     1     -14.012  25.049  31.328  0.00  0.00             0
ATOM    307    H   1     1     -14.524  25.108  30.341  0.00  0.00             0
ATOM    308    H   1     1     -14.073  24.154  31.804  0.00  0.00             0
ATOM    309    O   1     1       1.712 -14.467  20.621  0.00  0.00             0
ATOM    310    H   1     1       2.648 -14.787  20.512  0.00  0.00             0
ATOM    311    H   1     1       1.865 -13.630  20.944  0.00  0.00             0
ATOM    312    O   1     1      40.459  14.729  18.385  0.00  0.00             0
ATOM    313    H   1     1      40.165  13.925  18.715  0.00  0.00             0
ATOM    314    H   1     1      39.818  14.988  17.739  0.00  0.00             0
ATOM    315    O   1     1      21.650   5.305  36.092  0.00  0.00             0
ATOM    316    H   1     1      22.474   5.714  36.383  0.00  0.00             0
ATOM    317    H   1     1      21.327   6.102  35.606  0.00  0.00             0
ATOM    318    O   1     1      28.258  22.172  18.488  0.00  0.00             0
ATOM    319    H   1     1      28.293  21.329  19.095  0.00  0.00             0
ATOM    320    H   1     1      29.159  22.521  18.462  0.00  0.00             0
ATOM    321    O   1     1      29.525  16.648  35.701  0.00  0.00             0
ATOM    322    H   1     1      29.255  16.725  34.689  0.00  0.00             0
ATOM    323    H   1     1      30.079  15.994  35.495  0.00  0.00             0
ATOM    324    O   1     1      29.951  -6.594  14.858  0.00  0.00             0
ATOM    325    H   1     1      29.509  -7.081  14.190  0.00  0.00             0
ATOM    326    H   1     1      30.030  -5.647  14.674  0.00  0.00             0
ATOM    327    O   1     1       2.814  29.454  28.735  0.00  0.00             0
ATOM    328    H   1     1       2.360  30.030  28.205  0.00  0.00             0
ATOM    329    H   1     1      13.044  12.035  29.487  0.00  0.00             0
ATOM    330    O   1     1      -9.833  32.806  35.088  0.00  0.00             0
ATOM    331    H   1     1      -9.803  32.631  34.075  0.00  0.00             0
ATOM    332    H   1     1      -0.059  31.929  35.028  0.00  0.00             0
ATOM    333    O   1     1      12.516  21.707  29.062  0.00  0.00             0
ATOM    334    H   1     1       2.399  22.268  28.426  0.00  0.00             0
ATOM    335    H   1     1      11.898  21.279  28.563  0.00  0.00             0
ATOM    336    O   1     1      -2.096  12.622  19.362  0.00  0.00             0
ATOM    337    H   1     1      -2.945  12.986  19.621  0.00  0.00             0
ATOM    338    H   1     1       7.952  12.151  18.472  0.00  0.00             0
ATOM    339    O   1     1      14.421  35.521  31.578  0.00  0.00             0
ATOM    340    H   1     1       4.556  34.593  31.571  0.00  0.00             0
ATOM    341    H   1     1      13.820  35.580  30.909  0.00  0.00             0
ATOM    342    O   1     1      13.823  21.594  33.928  0.00  0.00             0
ATOM    343    H   1     1      14.252  21.032  33.399  0.00  0.00             0
ATOM    344    H   1     1      24.796  22.077  34.308  0.00  0.00             0
ATOM    345    O   1     1      39.391  -2.964  21.922  0.00  0.00             0
ATOM    346    H   1     1      38.813  -3.301  21.087  0.00  0.00             0
ATOM    347    H   1     1      39.308 -19.856  21.668  0.00  0.00             0
ATOM    348    O   1     1      32.991   8.520  16.940  0.00  0.00             0
ATOM    349    H   1     1      33.628   8.848  17.731  0.00  0.00             0
ATOM    350    H   1     1      33.527   8.153  16.252  0.00  0.00             0
ATOM    351    O   1     1       9.699   3.652  16.178  0.00  0.00             0
ATOM    352    H   1     1      10.569   3.498  16.644  0.00  0.00             0
ATOM    353    H   1     1       9.968   4.474  15.529  0.00  0.00             0
ATOM    354    O   1     1      -2.845  10.295  28.699  0.00  0.00             0
ATOM    355    H   1     1      -2.420  10.843  27.882  0.00  0.00             0
ATOM    356    H   1     1      -2.282   9.461  28.945  0.00  0.00             0
ATOM    357    O   1     1       1.568 -17.735  29.989  0.00  0.00             0
ATOM    358    H   1     1       1.043 -17.572  30.869  0.00  0.00             0
ATOM    359    H   1     1       0.767 -18.096  29.301  0.00  0.00             0
ATOM    360    O   1     1     -17.226   7.105  36.793  0.00  0.00             0
ATOM    361    H   1     1     -16.662   6.644  36.185  0.00  0.00             0
ATOM    362    H   1     1     -16.883   7.117  37.636  0.00  0.00             0
ATOM    363    O   1     1      47.900   5.828  21.171  0.00  0.00             0
ATOM    364    H   1     1      47.733   5.329  20.297  0.00  0.00             0
ATOM    365    H   1     1      48.670 -12.335  21.291  0.00  0.00             0
ATOM    366    O   1     1      15.013  17.688  36.289  0.00  0.00             0
ATOM    367    H   1     1      15.532  18.329  35.552  0.00  0.00             0
ATOM    368    H   1     1      14.428  18.425  36.646  0.00  0.00             0
ATOM    369    O   1     1       5.798   9.787  35.820  0.00  0.00             0
ATOM    370    H   1     1       6.345  10.604  36.076  0.00  0.00             0
ATOM    371    H   1     1       5.936   9.698  34.810  0.00  0.00             0
ATOM    372    O   1     1      18.645 -11.019  24.109  0.00  0.00             0
ATOM    373    H   1     1      18.396 -10.064  24.305  0.00  0.00             0
ATOM    374    H   1     1      18.115 -11.684  24.664  0.00  0.00             0
ATOM    375    O   1     1       2.938  13.396  35.912  0.00  0.00             0
ATOM    376    H   1     1       2.907  12.875  36.687  0.00  0.00             0
ATOM    377    H   1     1       2.164  13.999  35.726  0.00  0.00             0
ATOM    378    O   1     1       7.174 -10.187  36.801  0.00  0.00             0
ATOM    379    H   1     1       6.591 -10.280  37.465  0.00  0.00             0
ATOM    380    H   1     1       6.842  -9.287  36.544  0.00  0.00             0
ATOM    381    O   1     1     -10.397 -15.039  30.815  0.00  0.00             0
ATOM    382    H   1     1      -9.856 -14.921  31.743  0.00  0.00             0
ATOM    383    H   1     1       0.522 -15.370  30.272  0.00  0.00             0
ATOM    384    O   1     1       1.547   9.146  28.310  0.00  0.00             0
ATOM    385    H   1     1       0.818   9.417  27.665  0.00  0.00             0
ATOM    386    H   1     1      12.362   9.926  28.599  0.00  0.00             0
ATOM    387    O   1     1      17.024  15.157  36.098  0.00  0.00             0
ATOM    388    H   1     1       6.051  15.773  36.459  0.00  0.00             0
ATOM    389    H   1     1      17.911  15.778  36.002  0.00  0.00             0
ATOM    390    O   1     1      20.711   5.890  14.926  0.00  0.00             0
ATOM    391    H   1     1      21.552   5.550  14.973  0.00  0.00             0
ATOM    392    H   1     1      30.778   6.604  15.613  0.00  0.00             0
ATOM    393    O   1     1       0.108  10.516  32.029  0.00  0.00             0
ATOM    394    H   1     1       0.249  10.613  33.045  0.00  0.00             0
ATOM    395    H   1     1       9.861   9.734  31.785  0.00  0.00             0
ATOM    396    O   1     1      -3.181  -5.747  36.569  0.00  0.00             0
ATOM    397    H   1     1      -3.171  -5.992  37.490  0.00  0.00             0
ATOM    398    H   1     1       6.784  -4.743  36.599  0.00  0.00             0
ATOM    399    O   1     1      18.013 -24.770  17.078  0.00  0.00             0
ATOM    400    H   1     1      17.115 -24.939  16.516  0.00  0.00             0
ATOM    401    H   1     1      18.748 -24.675  16.381  0.00  0.00             0
ATOM    402    O   1     1      18.721  21.467  34.714  0.00  0.00             0
ATOM    403    H   1     1      18.667  20.718  35.389  0.00  0.00             0
ATOM    404    H   1     1      19.710  21.431  34.598  0.00  0.00             0
ATOM    405    O   1     1       2.167  12.594  31.432  0.00  0.00             0
ATOM    406    H   1     1       1.543  11.825  31.558  0.00  0.00             0
ATOM    407    H   1     1       2.883  12.015  31.376  0.00  0.00             0
ATOM    408    O   1     1      21.729  18.236  34.970  0.00  0.00             0
ATOM    409    H   1     1      22.457  17.498  34.757  0.00  0.00             0
ATOM    410    H   1     1      20.956  17.942  35.551  0.00  0.00             0
ATOM    411    O   1     1       5.424  41.023  35.445  0.00  0.00             0
ATOM    412    H   1     1       6.134  41.642  35.376  0.00  0.00             0
ATOM    413    H   1     1       5.668  40.336  36.169  0.00  0.00             0
ATOM    414    O   1     1      17.413  47.534  31.101  0.00  0.00             0
ATOM    415    H   1     1      17.774  47.221  30.101  0.00  0.00             0
ATOM    416    H   1     1      17.782  46.686  31.631  0.00  0.00             0
ATOM    417    O   1     1      10.738 -16.467  22.281  0.00  0.00             0
ATOM    418    H   1     1      10.463 -16.857  21.373  0.00  0.00             0
ATOM    419    H   1     1      11.490 -15.843  22.219  0.00  0.00             0
ATOM    420    O   1     1      31.289  -0.675  19.914  0.00  0.00             0
ATOM    421    H   1     1      31.863  -0.096  19.581  0.00  0.00             0
ATOM    422    H   1     1      30.958  -1.212  19.182  0.00  0.00             0
ATOM    423    O   1     1      13.884  -3.406  15.827  0.00  0.00             0
ATOM    424    H   1     1      14.030  -4.403  15.419  0.00  0.00             0
ATOM    425    H   1     1      13.276  -3.686  16.604  0.00  0.00             0
ATOM    426    O   1     1      30.809   2.760  25.137  0.00  0.00             0
ATOM    427    H   1     1      30.023   2.407  25.027  0.00  0.00             0
ATOM    428    H   1     1      31.561   2.118  24.823  0.00  0.00             0
ATOM    429    O   1     1       6.915  37.398  28.768  0.00  0.00             0
ATOM    430    H   1     1       7.042  36.559  29.173  0.00  0.00             0
ATOM    431    H   1     1       6.026  37.501  28.712  0.00  0.00             0
ATOM    432    O   1     1      -0.157   5.156  19.047  0.00  0.00             0
ATOM    433    H   1     1      -0.457   4.971  20.035  0.00  0.00             0
ATOM    434    H   1     1       0.482   4.557  18.755  0.00  0.00             0
ATOM    435    O   1     1     -21.940   1.252  17.887  0.00  0.00             0
ATOM    436    H   1     1     -22.051   1.965  17.393  0.00  0.00             0
ATOM    437    H   1     1     -11.250   0.709  17.291  0.00  0.00             0
ATOM    438    O   1     1      51.831  17.625  15.687  0.00  0.00             0
ATOM    439    H   1     1      50.985  17.325  15.072  0.00  0.00             0
ATOM    440    H   1     1      62.424  16.695  16.067  0.00  0.00             0
ATOM    441    O   1     1      31.756  10.136  34.700  0.00  0.00             0
ATOM    442    H   1     1      20.896   9.350  35.098  0.00  0.00             0
ATOM    443    H   1     1      32.529  10.227  35.429  0.00  0.00             0
ATOM    444    O   1     1      17.470 -34.078  19.904  0.00  0.00             0
ATOM    445    H   1     1      18.103 -34.480  19.275  0.00  0.00             0
ATOM    446    H   1     1      28.451 -33.598  20.509  0.00  0.00             0
ATOM    447    O   1     1      17.895  -0.836  30.144  0.00  0.00             0
ATOM    448    H   1     1       7.625  -1.002  31.083  0.00  0.00             0
ATOM    449    H   1     1      17.756  -1.735  29.821  0.00  0.00             0
ATOM    450    O   1     1      21.865   9.388  22.432  0.00  0.00             0
ATOM    451    H   1     1      22.253   8.744  23.175  0.00  0.00             0
ATOM    452    H   1     1      31.716  10.074  22.949  0.00  0.00             0
ATOM    453    O   1     1      19.563   5.202  21.633  0.00  0.00             0
ATOM    454    H   1     1      19.213   4.369  21.996  0.00  0.00             0
ATOM    455    H   1     1      19.415   5.723  22.375  0.00  0.00             0
ATOM    456    O   1     1      -3.067   4.679  25.371  0.00  0.00             0
ATOM    457    H   1     1      -3.334   4.750  26.282  0.00  0.00             0
ATOM    458    H   1     1      -3.917   4.971  25.075  0.00  0.00             0
ATOM    459    O   1     1      28.298 -15.885  26.037  0.00  0.00             0
ATOM    460    H   1     1      27.948 -14.905  26.059  0.00  0.00             0
ATOM    461    H   1     1      28.224 -16.059  27.156  0.00  0.00             0
ATOM    462    O   1     1     -11.205   7.586  35.057  0.00  0.00             0
ATOM    463    H   1     1     -11.759   7.054  34.387  0.00  0.00             0
ATOM    464    H   1     1     -11.938   7.784  35.740  0.00  0.00             0
ATOM    465    O   1     1      -8.653  -5.066  25.196  0.00  0.00             0
ATOM    466    H   1     1      -8.548  -4.347  24.797  0.00  0.00             0
ATOM    467    H   1     1      -8.978  -4.783  26.068  0.00  0.00             0
ATOM    468    O   1     1     -18.353   5.572  26.700  0.00  0.00             0
ATOM    469    H   1     1     -17.895   6.439  26.855  0.00  0.00             0
ATOM    470    H   1     1     -18.787   5.488  25.895  0.00  0.00             0
ATOM    471    O   1     1      17.703 -18.275  21.654  0.00  0.00             0
ATOM    472    H   1     1      17.783 -17.505  21.077  0.00  0.00             0
ATOM    473    H   1     1      17.711 -18.057  22.422  0.00  0.00             0
ATOM    474    O   1     1      26.131  -1.823  24.623  0.00  0.00             0
ATOM    475    H   1     1      25.598  -1.150  24.990  0.00  0.00             0
ATOM    476    H   1     1      25.898  -2.728  25.008  0.00  0.00             0
ATOM    477    O   1     1      23.016 -11.070  20.106  0.00  0.00             0
ATOM    478    H   1     1      23.614 -10.423  19.975  0.00  0.00             0
ATOM    479    H   1     1      21.940 -10.911  20.110  0.00  0.00             0
ATOM    480    O   1     1      -7.586   2.249  36.336  0.00  0.00             0
ATOM    481    H   1     1      -7.124   2.872  35.693  0.00  0.00             0
ATOM    482    H   1     1      -8.232   1.905  35.628  0.00  0.00             0
ATOM    483    O   1     1      15.445  10.501  21.053  0.00  0.00             0
ATOM    484    H   1     1      14.956  10.757  21.830  0.00  0.00             0
ATOM    485    H   1     1      16.432  10.326  21.343  0.00  0.00             0
ATOM    486    O   1     1      -6.621   8.110  27.321  0.00  0.00             0
ATOM    487    H   1     1      -5.922   8.814  27.228  0.00  0.00             0
ATOM    488    H   1     1      -7.291   8.423  28.030  0.00  0.00             0
ATOM    489    O   1     1       1.515  10.638  19.217  0.00  0.00             0
ATOM    490    H   1     1       2.019  10.404  20.034  0.00  0.00             0
ATOM    491    H   1     1      11.015  -7.820  19.181  0.00  0.00             0
ATOM    492    O   1     1      12.277 -45.584  24.646  0.00  0.00             0
ATOM    493    H   1     1      11.432 -45.287  25.016  0.00  0.00             0
ATOM    494    H   1     1      23.452 -45.471  24.948  0.00  0.00             0
ATOM    495    O   1     1     -30.986   0.503  32.401  0.00  0.00             0
ATOM    496    H   1     1     -41.693   1.403  32.205  0.00  0.00             0
ATOM    497    H   1     1     -30.778   0.761  33.439  0.00  0.00             0
ATOM    498    O   1     1       4.752 -11.406  29.159  0.00  0.00             0
ATOM    499    H   1     1       4.204 -11.815  29.944  0.00  0.00             0
ATOM    500    H   1     1      14.526 -10.832  28.710  0.00  0.00             0
ATOM    501    O   1     1       4.452  21.429  26.088  0.00  0.00             0
ATOM    502    H   1     1       3.942  22.146  26.266  0.00  0.00             0
ATOM    503    H   1     1      14.274  21.031  25.370  0.00  0.00             0
ATOM    504    O   1     1     -16.477   1.592  27.958  0.00  0.00             0
ATOM    505    H   1     1     -17.266   1.908  27.962  0.00  0.00             0
ATOM    506    H   1     1      -5.941   2.257  27.206  0.00  0.00             0
ATOM    507    O   1     1      25.731  10.744  27.271  0.00  0.00             0
ATOM    508    H   1     1      25.087  11.174  27.830  0.00  0.00             0
ATOM    509    H   1     1      26.469  -7.327  27.897  0.00  0.00             0
ATOM    510    O   1     1       5.469 -22.820  25.687  0.00  0.00             0
ATOM    511    H   1     1       6.309 -22.881  25.133  0.00  0.00             0
ATOM    512    H   1     1       5.364 -23.466  26.301  0.00  0.00             0
ATOM    513    O   1     1     -21.523  30.405  35.053  0.00  0.00             0
ATOM    514    H   1     1     -22.284  30.319  35.554  0.00  0.00             0
ATOM    515    H   1     1     -21.056  29.713  34.786  0.00  0.00             0
ATOM    516    O   1     1      18.491 -15.283  22.414  0.00  0.00             0
ATOM    517    H   1     1      18.950 -16.038  22.729  0.00  0.00             0
ATOM    518    H   1     1      17.689 -15.211  23.021  0.00  0.00             0
ATOM    519    O   1     1      49.684  31.490  24.346  0.00  0.00             0
ATOM    520    H   1     1      50.160  30.621  24.192  0.00  0.00             0
ATOM    521    H   1     1      49.794  31.756  23.519  0.00  0.00             0
ATOM    522    O   1     1      33.885  17.356  22.700  0.00  0.00             0
ATOM    523    H   1     1      33.568  16.624  23.241  0.00  0.00             0
ATOM    524    H   1     1      33.331  17.596  21.997  0.00  0.00             0
ATOM    525    O   1     1      66.094  30.135  14.268  0.00  0.00             0
ATOM    526    H   1     1      65.395  29.393  14.542  0.00  0.00             0
ATOM    527    H   1     1      66.864  11.754  14.287  0.00  0.00             0
ATOM    528    O   1     1      34.497  17.109  26.145  0.00  0.00             0
ATOM    529    H   1     1      33.682  16.640  26.208  0.00  0.00             0
ATOM    530    H   1     1      34.425  17.767  26.795  0.00  0.00             0
ATOM    531    O   1     1      22.895  -2.338  28.948  0.00  0.00             0
ATOM    532    H   1     1      22.970  -1.565  29.609  0.00  0.00             0
ATOM    533    H   1     1      23.820  -2.444  28.920  0.00  0.00             0
ATOM    534    O   1     1      14.394   7.729  15.097  0.00  0.00             0
ATOM    535    H   1     1      13.910   7.153  14.549  0.00  0.00             0
ATOM    536    H   1     1      15.111   7.175  15.141  0.00  0.00             0
ATOM    537    O   1     1      20.381  -9.237  26.222  0.00  0.00             0
ATOM    538    H   1     1      20.328 -10.061  26.701  0.00  0.00             0
ATOM    539    H   1     1      19.492  -8.909  25.975  0.00  0.00             0
ATOM    540    O   1     1      -2.763 -27.325  18.098  0.00  0.00             0
ATOM    541    H   1     1      -1.773 -27.494  18.066  0.00  0.00             0
ATOM    542    H   1     1      -2.674 -26.318  17.815  0.00  0.00             0
ATOM    543    O   1     1       0.802  13.449  27.671  0.00  0.00             0
ATOM    544    H   1     1       0.996  14.042  28.530  0.00  0.00             0
ATOM    545    H   1     1      10.124  13.476  27.785  0.00  0.00             0
ATOM    546    O   1     1      28.633  -1.060  32.970  0.00  0.00             0
ATOM    547    H   1     1      28.450  -1.961  32.833  0.00  0.00             0
ATOM    548    H   1     1      39.731  -0.764  32.446  0.00  0.00             0
ATOM    549    O   1     1      -7.476  23.221  15.553  0.00  0.00             0
ATOM    550    H   1     1     -17.836  23.040  16.549  0.00  0.00             0
ATOM    551    H   1     1      -6.948  22.597  15.086  0.00  0.00             0
ATOM    552    O   1     1      22.865  19.439  15.587  0.00  0.00             0
ATOM    553    H   1     1      22.027  18.979  15.639  0.00  0.00             0
ATOM    554    H   1     1      33.181  20.016  16.567  0.00  0.00             0
ATOM    555    O   1     1      42.787  15.367  23.813  0.00  0.00             0
ATOM    556    H   1     1      32.208  14.891  22.935  0.00  0.00             0
ATOM    557    H   1     1      41.956  15.752  24.264  0.00  0.00             0
ATOM    558    O   1     1       7.164   5.244  28.141  0.00  0.00             0
ATOM    559    H   1     1       6.336   5.490  28.428  0.00  0.00             0
ATOM    560    H   1     1      17.784   4.623  28.816  0.00  0.00             0
ATOM    561    O   1     1      -9.550  14.828  32.385  0.00  0.00             0
ATOM    562    H   1     1      -8.847  15.432  32.661  0.00  0.00             0
ATOM    563    H   1     1      -8.997  14.139  31.955  0.00  0.00             0
ATOM    564    O   1     1     -11.357 -17.985  28.338  0.00  0.00             0
ATOM    565    H   1     1     -11.408 -18.378  27.513  0.00  0.00             0
ATOM    566    H   1     1     -11.903 -18.590  28.883  0.00  0.00             0
ATOM    567    O   1     1      10.719  38.053  27.856  0.00  0.00             0
ATOM    568    H   1     1      10.240  37.232  28.142  0.00  0.00             0
ATOM    569    H   1     1      10.259  38.190  26.954  0.00  0.00             0
ATOM    570    O   1     1      24.321  -4.935  20.510  0.00  0.00             0
ATOM    571    H   1     1      24.629  -5.851  20.583  0.00  0.00             0
ATOM    572    H   1     1      23.982  -4.996  19.757  0.00  0.00             0
ATOM    573    O   1     1     -26.362  -6.413  32.350  0.00  0.00             0
ATOM    574    H   1     1     -26.285  -6.107  33.192  0.00  0.00             0
ATOM    575    H   1     1     -25.604  -6.197  31.927  0.00  0.00             0
ATOM    576    O   1     1      -0.860  34.004  25.516  0.00  0.00             0
ATOM    577    H   1     1      -1.380  33.180  25.134  0.00  0.00             0
ATOM    578    H   1     1      -1.231  34.713  25.317  0.00  0.00             0
ATOM    579    O   1     1      -3.432 -15.019  15.995  0.00  0.00             0
ATOM    580    H   1     1      -2.683 -14.542  15.692  0.00  0.00             0
ATOM    581    H   1     1      -3.855 -14.368  16.570  0.00  0.00             0
ATOM    582    O   1     1      10.804  -4.664  21.780  0.00  0.00             0
ATOM    583    H   1     1      11.566  -4.476  21.105  0.00  0.00             0
ATOM    584    H   1     1       9.989  -4.136  21.681  0.00  0.00             0
ATOM    585    O   1     1     -17.373 -17.706  19.223  0.00  0.00             0
ATOM    586    H   1     1     -17.118 -17.893  18.371  0.00  0.00             0
ATOM    587    H   1     1     -16.967 -18.352  19.695  0.00  0.00             0
ATOM    588    O   1     1      29.936  13.899  14.917  0.00  0.00             0
ATOM    589    H   1     1      29.408  14.385  15.482  0.00  0.00             0
ATOM    590    H   1     1      30.879  14.146  14.858  0.00  0.00             0
ATOM    591    O   1     1      42.848   3.404  17.870  0.00  0.00             0
ATOM    592    H   1     1      43.438   4.134  17.976  0.00  0.00             0
ATOM    593    H   1     1      42.894   2.820  18.643  0.00  0.00             0
ATOM    594    O   1     1      38.969  -9.678  14.886  0.00  0.00             0
ATOM    595    H   1     1      39.608 -10.119  14.224  0.00  0.00             0
ATOM    596    H   1     1      39.141 -10.043  15.745  0.00  0.00             0
ATOM    597    O   1     1     -15.429   5.761  23.523  0.00  0.00             0
ATOM    598    H   1     1     -16.344   5.608  23.244  0.00  0.00             0
ATOM    599    H   1     1      -4.376   5.814  22.870  0.00  0.00             0
ATOM    600    O   1     1      37.109   0.223  17.096  0.00  0.00             0
ATOM    601    H   1     1      36.181   0.009  16.684  0.00  0.00             0
ATOM    602    H   1     1      47.446   1.140  17.077  0.00  0.00             0
ATOM    603    O   1     1      -1.299  -9.544  30.657  0.00  0.00             0
ATOM    604    H   1     1     -11.429 -10.048  29.797  0.00  0.00             0
ATOM    605    H   1     1      -2.181 -10.037  30.848  0.00  0.00             0
ATOM    606    O   1     1      23.887  10.442  36.668  0.00  0.00             0
ATOM    607    H   1     1      24.771  10.706  36.726  0.00  0.00             0
ATOM    608    H   1     1      34.305   9.599  36.669  0.00  0.00             0
ATOM    609    O   1     1      48.520  -2.445  16.914  0.00  0.00             0
ATOM    610    H   1     1      37.618  -2.761  17.412  0.00  0.00             0
ATOM    611    H   1     1      48.333  -1.492  16.898  0.00  0.00             0
ATOM    612    O   1     1     -14.476  27.028  33.203  0.00  0.00             0
ATOM    613    H   1     1     -15.187  27.558  32.810  0.00  0.00             0
ATOM    614    H   1     1      -3.921  26.313  32.433  0.00  0.00             0
ATOM    615    O   1     1     -23.041 -25.524  20.915  0.00  0.00             0
ATOM    616    H   1     1     -23.738 -26.232  20.424  0.00  0.00             0
ATOM    617    H   1     1     -22.801 -24.865  20.304  0.00  0.00             0
ATOM    618    O   1     1      18.242   1.579  36.624  0.00  0.00             0
ATOM    619    H   1     1      18.992   1.974  37.095  0.00  0.00             0
ATOM    620    H   1     1      18.463   0.599  36.604  0.00  0.00             0
ATOM    621    O   1     1      -5.319  13.904  34.086  0.00  0.00             0
ATOM    622    H   1     1      -4.612  14.205  34.476  0.00  0.00             0
ATOM    623    H   1     1      -5.964  13.847  34.747  0.00  0.00             0
ATOM    624    O   1     1      28.444   3.679  30.270  0.00  0.00             0
ATOM    625    H   1     1      29.320   3.541  30.466  0.00  0.00             0
ATOM    626    H   1     1      27.942   2.904  30.004  0.00  0.00             0
ATOM    627    O   1     1      13.004  23.541  22.543  0.00  0.00             0
ATOM    628    H   1     1      12.937  23.895  21.780  0.00  0.00             0
ATOM    629    H   1     1      12.246  23.541  22.972  0.00  0.00             0
ATOM    630    O   1     1      17.031  -3.197  29.696  0.00  0.00             0
ATOM    631    H   1     1      16.442  -3.061  29.069  0.00  0.00             0
ATOM    632    H   1     1      16.477  -3.554  30.411  0.00  0.00             0
ATOM    633    O   1     1     -51.506  20.747  37.186  0.00  0.00             0
ATOM    634    H   1     1     -51.339  21.656  37.052  0.00  0.00             0
ATOM    635    H   1     1     -50.677  20.495  37.645  0.00  0.00             0
ATOM    636    O   1     1      11.957  -4.470  17.854  0.00  0.00             0
ATOM    637    H   1     1      12.047  -5.338  18.225  0.00  0.00             0
ATOM    638    H   1     1      10.982  -4.137  17.964  0.00  0.00             0
ATOM    639    O   1     1      -0.120 -27.335  20.175  0.00  0.00             0
ATOM    640    H   1     1      -1.044 -27.687  20.340  0.00  0.00             0
ATOM    641    H   1     1       0.221 -26.896  20.902  0.00  0.00             0
ATOM    642    O   1     1      -4.713   2.900  23.347  0.00  0.00             0
ATOM    643    H   1     1      -5.259   2.603  22.437  0.00  0.00             0
ATOM    644    H   1     1      -4.845   3.772  23.608  0.00  0.00             0
ATOM    645    O   1     1      -1.939  -4.811  28.132  0.00  0.00             0
ATOM    646    H   1     1      -2.348  -4.773  27.357  0.00  0.00             0
ATOM    647    H   1     1      -2.201  -4.298  28.810  0.00  0.00             0
ATOM    648    O   1     1      31.486 -11.842  32.232  0.00  0.00             0
ATOM    649    H   1     1      32.338 -11.762  31.789  0.00  0.00             0
ATOM    650    H   1     1      30.867 -11.161  31.745  0.00  0.00             0
ATOM    651    O   1     1       7.564  17.841  24.268  0.00  0.00             0
ATOM    652    H   1     1       7.032  18.435  24.855  0.00  0.00             0
ATOM    653    H   1     1      17.212  -0.895  24.457  0.00  0.00             0
ATOM    654    O   1     1      14.622 -14.717  14.667  0.00  0.00             0
ATOM    655    H   1     1      13.990 -15.360  15.028  0.00  0.00             0
ATOM    656    H   1     1      25.870 -15.115  14.993  0.00  0.00             0
ATOM    657    O   1     1      30.398 -11.350  27.868  0.00  0.00             0
ATOM    658    H   1     1      19.567 -12.211  27.980  0.00  0.00             0
ATOM    659    H   1     1      31.295 -11.635  27.715  0.00  0.00             0
ATOM    660    O   1     1       2.948  34.343  33.714  0.00  0.00             0
ATOM    661    H   1     1       3.522  34.951  33.290  0.00  0.00             0
ATOM    662    H   1     1      13.818  34.085  34.523  0.00  0.00             0
ATOM    663    O   1     1      20.369  25.039  17.363  0.00  0.00             0
ATOM    664    H   1     1      10.937  25.536  17.315  0.00  0.00             0
ATOM    665    H   1     1      20.483  24.313  17.966  0.00  0.00             0
ATOM    666    O   1     1      16.398   1.195  33.874  0.00  0.00             0
ATOM    667    H   1     1      16.843   0.685  33.180  0.00  0.00             0
ATOM    668    H   1     1      27.200   1.794  34.277  0.00  0.00             0
ATOM    669    O   1     1       7.807  49.998  32.912  0.00  0.00             0
ATOM    670    H   1     1       8.307  49.586  33.504  0.00  0.00             0
ATOM    671    H   1     1       7.666  31.301  32.126  0.00  0.00             0
ATOM    672    O   1     1      13.455  41.216  31.079  0.00  0.00             0
ATOM    673    H   1     1      13.284  40.554  30.440  0.00  0.00             0
ATOM    674    H   1     1      13.727  40.770  31.940  0.00  0.00             0
ATOM    675    O   1     1       4.533   2.209  20.583  0.00  0.00             0
ATOM    676    H   1     1       5.340   1.971  20.232  0.00  0.00             0
ATOM    677    H   1     1       4.150   1.535  20.100  0.00  0.00             0
ATOM    678    O   1     1       0.640   3.656  33.333  0.00  0.00             0
ATOM    679    H   1     1       1.328   3.540  34.072  0.00  0.00             0
ATOM    680    H   1     1       0.720   4.404  32.810  0.00  0.00             0
ATOM    681    O   1     1     -17.124  -6.715  23.117  0.00  0.00             0
ATOM    682    H   1     1     -18.013  -7.095  22.997  0.00  0.00             0
ATOM    683    H   1     1     -17.454  -5.969  23.588  0.00  0.00             0
ATOM    684    O   1     1      -2.381   9.798  24.887  0.00  0.00             0
ATOM    685    H   1     1      -1.987  10.248  24.101  0.00  0.00             0
ATOM    686    H   1     1      -3.303   9.600  24.529  0.00  0.00             0
ATOM    687    O   1     1      34.777  17.178  16.506  0.00  0.00             0
ATOM    688    H   1     1      34.473  17.935  16.040  0.00  0.00             0
ATOM    689    H   1     1      34.925  -1.631  16.174  0.00  0.00             0
ATOM    690    O   1     1      35.461 -20.787  27.698  0.00  0.00             0
ATOM    691    H   1     1      35.090 -20.212  27.052  0.00  0.00             0
ATOM    692    H   1     1      35.736 -21.411  27.146  0.00  0.00             0
ATOM    693    O   1     1     -35.102 -11.670  17.486  0.00  0.00             0
ATOM    694    H   1     1     -34.734 -12.417  17.712  0.00  0.00             0
ATOM    695    H   1     1     -34.635 -10.942  17.927  0.00  0.00             0
ATOM    696    O   1     1      16.379  10.090  15.325  0.00  0.00             0
ATOM    697    H   1     1      17.187   9.595  15.075  0.00  0.00             0
ATOM    698    H   1     1      15.732   9.507  15.087  0.00  0.00             0
ATOM    699    O   1     1      42.593  15.151  14.545  0.00  0.00             0
ATOM    700    H   1     1      43.248  14.678  14.897  0.00  0.00             0
ATOM    701    H   1     1      42.994  15.009  13.697  0.00  0.00             0
ATOM    702    O   1     1      31.460  23.364  24.482  0.00  0.00             0
ATOM    703    H   1     1      30.793  23.987  24.510  0.00  0.00             0
ATOM    704    H   1     1      31.229  22.388  24.630  0.00  0.00             0
ATOM    705   Al   1     1       8.032   7.241   8.745  0.00  0.00             0
ATOM    706   Al   1     1       5.633   2.989   8.402  0.00  0.00             0
ATOM    707   Al   1     1       5.572   8.842   8.661  0.00  0.00             0
ATOM    708   Al   1     1       8.247   4.397   8.493  0.00  0.00             0
ATOM    709   Si   1     1       3.821   8.616  11.446  0.00  0.00             0
ATOM    710   Si   1     1       6.452   4.221  11.243  0.00  0.00             0
ATOM    711   Si   1     1       6.471  10.050  11.456  0.00  0.00             0
ATOM    712   Si   1     1       9.025   5.686  11.392  0.00  0.00             0
ATOM    713    O   1     1       9.170   8.501   9.786  0.00  0.00             0
ATOM    714    O   1     1       6.540   4.165   9.632  0.00  0.00             0
ATOM    715    O   1     1       8.805   5.718   9.733  0.00  0.00             0
ATOM    716    O   1     1       6.221  10.064   9.848  0.00  0.00             0
ATOM    717    O   1     1       8.964   7.151  11.880  0.00  0.00             0
ATOM    718    O   1     1       6.309  11.575  11.895  0.00  0.00             0
ATOM    719    O   1     1       7.962   9.509  11.784  0.00  0.00             0
ATOM    720    O   1     1       5.183   5.005  11.542  0.00  0.00             0
ATOM    721    O   1     1       7.734   4.892  11.776  0.00  0.00             0
ATOM    722    O   1     1       5.250   9.150  11.968  0.00  0.00             0
ATOM    723    O   1     1       9.029   3.047   9.694  0.00  0.00             0
ATOM    724    O   1     1       6.701   7.365   9.993  0.00  0.00             0
ATOM    725    O   1     1       4.952  10.212   7.523  0.00  0.00             0
ATOM    726    O   1     1       7.552   5.858   7.569  0.00  0.00             0
ATOM    727    O   1     1       9.696   7.422   7.454  0.00  0.00             0
ATOM    728    O   1     1       7.229   2.883   7.576  0.00  0.00             0
ATOM    729    O   1     1       9.962   4.118   7.470  0.00  0.00             0
ATOM    730    O   1     1       7.166   8.659   7.725  0.00  0.00             0
ATOM    731    H   1     1       8.825  10.950   9.968  0.00  0.00             0
ATOM    732    H   1     1       6.195   7.268  10.873  0.00  0.00             0
ATOM    733    H   1     1       9.940  10.240   6.550  0.00  0.00             0
ATOM    734    H   1     1       7.019   5.854   6.916  0.00  0.00             0
ATOM    735    H   1     1       9.419   6.734   6.944  0.00  0.00             0
ATOM    736    H   1     1       7.506  11.584   6.748  0.00  0.00             0
ATOM    737    H   1     1       7.860   9.325   7.223  0.00  0.00             0
ATOM    738    H   1     1      10.376   3.962   6.569  0.00  0.00             0
ATOM    739   Al   1     1      13.696   1.146   1.391  0.00  0.00             0
ATOM    740   Al   1     1      11.089  -3.251   1.424  0.00  0.00             0
ATOM    741   Al   1     1      11.149   2.874   1.317  0.00  0.00             0
ATOM    742   Al   1     1      13.563  -1.640   1.525  0.00  0.00             0
ATOM    743   Si   1     1       9.367   2.702   4.074  0.00  0.00             0
ATOM    744   Si   1     1      11.860  -1.740   4.136  0.00  0.00             0
ATOM    745   Si   1     1      11.862   4.281   4.076  0.00  0.00             0
ATOM    746   Si   1     1      14.368  -0.288   4.114  0.00  0.00             0
ATOM    747    O   1     1      14.698   2.485   2.592  0.00  0.00             0
ATOM    748    O   1     1      11.953  -1.826   2.547  0.00  0.00             0
ATOM    749    O   1     1      14.215  -0.175   2.485  0.00  0.00             0
ATOM    750    O   1     1      11.711   4.333   2.464  0.00  0.00             0
ATOM    751    O   1     1      14.261   1.130   4.711  0.00  0.00             0
ATOM    752    O   1     1      11.885   5.821   4.492  0.00  0.00             0
ATOM    753    O   1     1      13.240   3.570   4.432  0.00  0.00             0
ATOM    754    O   1     1      10.698  -0.949   4.550  0.00  0.00             0
ATOM    755    O   1     1      13.232  -1.202   4.558  0.00  0.00             0
ATOM    756    O   1     1      10.633   3.551   4.593  0.00  0.00             0
ATOM    757    O   1     1      14.532  -2.983   2.401  0.00  0.00             0
ATOM    758    O   1     1      11.958   1.364   2.361  0.00  0.00             0
ATOM    759    O   1     1      10.361   4.321   0.222  0.00  0.00             0
ATOM    760    O   1     1      12.999  -0.251   0.268  0.00  0.00             0
ATOM    761    O   1     1      15.337   1.260   0.301  0.00  0.00             0
ATOM    762    O   1     1      12.724  -3.103   0.244  0.00  0.00             0
ATOM    763    O   1     1      15.448  -1.750   0.218  0.00  0.00             0
ATOM    764    O   1     1      12.637   2.607   0.188  0.00  0.00             0
ATOM    765    H   1     1      14.541   5.616   3.352  0.00  0.00             0
ATOM    766    H   1     1      11.468   0.649   2.752  0.00  0.00             0
ATOM    767    H   1     1      14.434   4.504   0.502  0.00  0.00             0
ATOM    768    H   1     1      12.674   0.095  -0.525  0.00  0.00             0
ATOM    769    H   1     1      15.637   0.442   0.098  0.00  0.00             0
ATOM    770    H   1     1      12.816   6.159  -0.858  0.00  0.00             0
ATOM    771    H   1     1      13.300   3.179  -0.481  0.00  0.00             0
ATOM    772    H   1     1      15.375  -1.966  -0.658  0.00  0.00             0
ATOM    773   Al   1     1       7.935  -1.668   8.761  0.00  0.00             0
ATOM    774   Al   1     1       5.478  -6.046   8.593  0.00  0.00             0
ATOM    775   Al   1     1       5.543   0.002   8.731  0.00  0.00             0
ATOM    776   Al   1     1       7.971  -4.740   8.687  0.00  0.00             0
ATOM    777   Si   1     1       3.823  -0.222  11.454  0.00  0.00             0
ATOM    778   Si   1     1       6.343  -4.733  11.561  0.00  0.00             0
ATOM    779   Si   1     1       6.319   1.230  11.413  0.00  0.00             0
ATOM    780   Si   1     1       8.831  -3.187  11.376  0.00  0.00             0
ATOM    781    O   1     1       8.942  -0.310   9.831  0.00  0.00             0
ATOM    782    O   1     1       6.448  -4.921   9.828  0.00  0.00             0
ATOM    783    O   1     1       8.654  -3.080   9.843  0.00  0.00             0
ATOM    784    O   1     1       6.249   1.249   9.834  0.00  0.00             0
ATOM    785    O   1     1       8.670  -1.732  11.891  0.00  0.00             0
ATOM    786    O   1     1       6.382   2.771  11.816  0.00  0.00             0
ATOM    787    O   1     1       7.661   0.638  11.746  0.00  0.00             0
ATOM    788    O   1     1       5.030  -3.966  11.786  0.00  0.00             0
ATOM    789    O   1     1       7.619  -4.088  11.965  0.00  0.00             0
ATOM    790    O   1     1       5.094   0.497  11.899  0.00  0.00             0
ATOM    791    O   1     1       8.948  -6.103   9.728  0.00  0.00             0
ATOM    792    O   1     1       6.343  -1.641   9.816  0.00  0.00             0
ATOM    793    O   1     1       4.895   1.441   7.725  0.00  0.00             0
ATOM    794    O   1     1       7.270  -3.171   7.510  0.00  0.00             0
ATOM    795    O   1     1       9.664  -1.632   7.665  0.00  0.00             0
ATOM    796    O   1     1       7.039  -6.136   7.548  0.00  0.00             0
ATOM    797    O   1     1       9.601  -4.843   7.579  0.00  0.00             0
ATOM    798    O   1     1       7.126  -0.380   7.683  0.00  0.00             0
ATOM    799    H   1     1       8.582   2.284   9.939  0.00  0.00             0
ATOM    800    H   1     1       5.897  -2.333   9.968  0.00  0.00             0
ATOM    801    H   1     1       9.888   1.417   6.500  0.00  0.00             0
ATOM    802    H   1     1       7.542  -3.386   6.593  0.00  0.00             0
ATOM    803    H   1     1       9.962  -2.503   7.370  0.00  0.00             0
ATOM    804    H   1     1       7.761   2.033   7.604  0.00  0.00             0
ATOM    805    H   1     1       7.481  -0.336   6.744  0.00  0.00             0
ATOM    806    H   1     1      10.357  -4.499   7.153  0.00  0.00             0
ATOM    807   Al   1     1      13.704  -7.529   1.110  0.00  0.00             0
ATOM    808   Al   1     1      11.088 -12.052   1.074  0.00  0.00             0
ATOM    809   Al   1     1      11.095  -6.242   1.165  0.00  0.00             0
ATOM    810   Al   1     1      13.893 -10.559   1.355  0.00  0.00             0
ATOM    811   Si   1     1       9.283  -6.199   4.081  0.00  0.00             0
ATOM    812   Si   1     1      11.885 -10.645   4.006  0.00  0.00             0
ATOM    813   Si   1     1      11.784  -4.714   4.075  0.00  0.00             0
ATOM    814   Si   1     1      14.478  -9.111   4.079  0.00  0.00             0
ATOM    815    O   1     1      14.509  -6.299   2.446  0.00  0.00             0
ATOM    816    O   1     1      12.125 -10.763   2.384  0.00  0.00             0
ATOM    817    O   1     1      14.430  -9.160   2.459  0.00  0.00             0
ATOM    818    O   1     1      11.645  -4.658   2.428  0.00  0.00             0
ATOM    819    O   1     1      14.554  -7.672   4.558  0.00  0.00             0
ATOM    820    O   1     1      11.769  -3.279   4.615  0.00  0.00             0
ATOM    821    O   1     1      13.103  -5.458   4.377  0.00  0.00             0
ATOM    822    O   1     1      10.641  -9.793   4.278  0.00  0.00             0
ATOM    823    O   1     1      13.217  -9.931   4.455  0.00  0.00             0
ATOM    824    O   1     1      10.537  -5.435   4.540  0.00  0.00             0
ATOM    825    O   1     1      14.661 -11.991   2.507  0.00  0.00             0
ATOM    826    O   1     1      12.103  -7.479   2.045  0.00  0.00             0
ATOM    827    O   1     1      10.346  -4.722   0.178  0.00  0.00             0
ATOM    828    O   1     1      13.212  -9.056   0.165  0.00  0.00             0
ATOM    829    O   1     1      15.355  -7.317   0.225  0.00  0.00             0
ATOM    830    O   1     1      12.610 -11.820   0.048  0.00  0.00             0
ATOM    831    O   1     1      15.364 -10.814   0.245  0.00  0.00             0
ATOM    832    O   1     1      12.783  -6.193  -0.020  0.00  0.00             0
ATOM    833    H   1     1      14.322  -3.889   2.365  0.00  0.00             0
ATOM    834    H   1     1      11.862  -8.250   2.919  0.00  0.00             0
ATOM    835    H   1     1      15.421  -4.822  -0.656  0.00  0.00             0
ATOM    836    H   1     1      12.585  -9.311  -0.549  0.00  0.00             0
ATOM    837    H   1     1      15.745  -8.273  -0.159  0.00  0.00             0
ATOM    838    H   1     1      13.268  -3.853  -0.054  0.00  0.00             0
ATOM    839    H   1     1      12.811  -5.415  -0.746  0.00  0.00             0
ATOM    840    H   1     1      15.835 -10.780  -0.591  0.00  0.00             0
ATOM    841   Al   1     1       3.083   7.163   8.673  0.00  0.00             0
ATOM    842   Al   1     1       0.425   2.897   8.754  0.00  0.00             0
ATOM    843   Al   1     1       0.375   8.660   8.475  0.00  0.00             0
ATOM    844   Al   1     1       2.896   4.272   8.616  0.00  0.00             0
ATOM    845   Si   1     1      -1.135   8.627  11.372  0.00  0.00             0
ATOM    846   Si   1     1       1.265   4.129  11.456  0.00  0.00             0
ATOM    847   Si   1     1       1.218  10.194  11.424  0.00  0.00             0
ATOM    848   Si   1     1       3.790   5.717  11.400  0.00  0.00             0
ATOM    849    O   1     1       4.024   8.541   9.821  0.00  0.00             0
ATOM    850    O   1     1       1.417   3.991   9.881  0.00  0.00             0
ATOM    851    O   1     1       3.586   5.924   9.773  0.00  0.00             0
ATOM    852    O   1     1       1.096  10.319   9.856  0.00  0.00             0
ATOM    853    O   1     1       3.574   7.160  11.907  0.00  0.00             0
ATOM    854    O   1     1       1.279  11.704  11.851  0.00  0.00             0
ATOM    855    O   1     1       2.660   9.498  11.737  0.00  0.00             0
ATOM    856    O   1     1       0.078   5.063  11.751  0.00  0.00             0
ATOM    857    O   1     1       2.611   4.800  11.902  0.00  0.00             0
ATOM    858    O   1     1       0.138   9.223  11.920  0.00  0.00             0
ATOM    859    O   1     1       3.923   3.121   9.675  0.00  0.00             0
ATOM    860    O   1     1       1.311   7.473   9.718  0.00  0.00             0
ATOM    861    O   1     1       9.911  10.115   7.530  0.00  0.00             0
ATOM    862    O   1     1       2.205   5.742   7.655  0.00  0.00             0
ATOM    863    O   1     1       4.579   7.486   7.460  0.00  0.00             0
ATOM    864    O   1     1       2.121   2.809   7.601  0.00  0.00             0
ATOM    865    O   1     1       4.637   4.264   7.497  0.00  0.00             0
ATOM    866    O   1     1       2.063   8.780   7.637  0.00  0.00             0
ATOM    867    H   1     1       3.334  11.204  10.055  0.00  0.00             0
ATOM    868    H   1     1       1.116   6.719  10.389  0.00  0.00             0
ATOM    869    H   1     1       5.358  10.390   6.707  0.00  0.00             0
ATOM    870    H   1     1       1.375   6.046   7.284  0.00  0.00             0
ATOM    871    H   1     1       4.880   7.257   6.640  0.00  0.00             0
ATOM    872    H   1     1       2.146  10.923   7.020  0.00  0.00             0
ATOM    873    H   1     1       2.915   9.317   7.736  0.00  0.00             0
ATOM    874    H   1     1       4.362   4.857   6.754  0.00  0.00             0
ATOM    875   Al   1     1       8.403   1.432   1.112  0.00  0.00             0
ATOM    876   Al   1     1       6.002  -3.063   1.175  0.00  0.00             0
ATOM    877   Al   1     1       5.906   2.788   1.215  0.00  0.00             0
ATOM    878   Al   1     1       8.494  -1.749   1.383  0.00  0.00             0
ATOM    879   Si   1     1       4.109   2.619   4.150  0.00  0.00             0
ATOM    880   Si   1     1       6.771  -1.681   4.160  0.00  0.00             0
ATOM    881   Si   1     1       6.711   4.136   4.280  0.00  0.00             0
ATOM    882   Si   1     1       9.255  -0.219   4.262  0.00  0.00             0
ATOM    883    O   1     1       9.422   2.624   2.553  0.00  0.00             0
ATOM    884    O   1     1       6.905  -1.744   2.466  0.00  0.00             0
ATOM    885    O   1     1       9.191  -0.320   2.601  0.00  0.00             0
ATOM    886    O   1     1       6.587   4.314   2.490  0.00  0.00             0
ATOM    887    O   1     1       9.284   1.257   4.682  0.00  0.00             0
ATOM    888    O   1     1       6.709   5.691   4.727  0.00  0.00             0
ATOM    889    O   1     1       8.039   3.530   4.425  0.00  0.00             0
ATOM    890    O   1     1       5.512  -0.903   4.357  0.00  0.00             0
ATOM    891    O   1     1       8.064  -0.948   4.724  0.00  0.00             0
ATOM    892    O   1     1       5.473   3.273   4.609  0.00  0.00             0
ATOM    893    O   1     1       9.311  -3.185   2.339  0.00  0.00             0
ATOM    894    O   1     1       6.985   1.462   2.335  0.00  0.00             0
ATOM    895    O   1     1      15.326   4.246   0.395  0.00  0.00             0
ATOM    896    O   1     1       7.862  -0.166   0.269  0.00  0.00             0
ATOM    897    O   1     1       9.960   1.542   0.219  0.00  0.00             0
ATOM    898    O   1     1       7.584  -3.008   0.028  0.00  0.00             0
ATOM    899    O   1     1      10.154  -1.857   0.256  0.00  0.00             0
ATOM    900    O   1     1       7.312   2.588  -0.002  0.00  0.00             0
ATOM    901    H   1     1       9.360   5.192   2.937  0.00  0.00             0
ATOM    902    H   1     1       6.522   0.710   2.718  0.00  0.00             0
ATOM    903    H   1     1      10.060   4.025  -0.596  0.00  0.00             0
ATOM    904    H   1     1       7.537  -0.575  -0.527  0.00  0.00             0
ATOM    905    H   1     1      10.353   1.142  -0.417  0.00  0.00             0
ATOM    906    H   1     1       8.188   5.170   0.053  0.00  0.00             0
ATOM    907    H   1     1       7.076   3.051  -0.842  0.00  0.00             0
ATOM    908    H   1     1      10.849  -1.183   0.205  0.00  0.00             0
ATOM    909   Al   1     1       3.035  -1.613   8.604  0.00  0.00             0
ATOM    910   Al   1     1       0.205  -6.346   8.510  0.00  0.00             0
ATOM    911   Al   1     1       0.379  -0.160   8.649  0.00  0.00             0
ATOM    912   Al   1     1       2.764  -4.689   8.511  0.00  0.00             0
ATOM    913   Si   1     1      -1.453  -0.272  11.429  0.00  0.00             0
ATOM    914   Si   1     1       1.186  -4.698  11.411  0.00  0.00             0
ATOM    915   Si   1     1       1.148   1.177  11.551  0.00  0.00             0
ATOM    916   Si   1     1       3.870  -3.097  11.436  0.00  0.00             0
ATOM    917    O   1     1       3.967  -0.379   9.810  0.00  0.00             0
ATOM    918    O   1     1       1.390  -4.821   9.807  0.00  0.00             0
ATOM    919    O   1     1       3.651  -3.077   9.813  0.00  0.00             0
ATOM    920    O   1     1       0.957   1.217   9.794  0.00  0.00             0
ATOM    921    O   1     1       3.781  -1.650  11.974  0.00  0.00             0
ATOM    922    O   1     1       1.049   2.669  11.937  0.00  0.00             0
ATOM    923    O   1     1       2.520   0.576  11.700  0.00  0.00             0
ATOM    924    O   1     1      -0.080  -3.895  11.653  0.00  0.00             0
ATOM    925    O   1     1       2.454  -3.937  11.959  0.00  0.00             0
ATOM    926    O   1     1      -0.041   0.247  12.000  0.00  0.00             0
ATOM    927    O   1     1       3.822  -6.155   9.533  0.00  0.00             0
ATOM    928    O   1     1       1.329  -1.536   9.640  0.00  0.00             0
ATOM    929    O   1     1       9.979   1.103   7.502  0.00  0.00             0
ATOM    930    O   1     1       2.072  -3.257   7.633  0.00  0.00             0
ATOM    931    O   1     1       4.565  -1.612   7.455  0.00  0.00             0
ATOM    932    O   1     1       1.697  -6.104   7.500  0.00  0.00             0
ATOM    933    O   1     1       4.453  -4.739   7.540  0.00  0.00             0
ATOM    934    O   1     1       2.079  -0.193   7.509  0.00  0.00             0
ATOM    935    H   1     1       3.602   2.244  10.174  0.00  0.00             0
ATOM    936    H   1     1       1.241  -2.560  10.162  0.00  0.00             0
ATOM    937    H   1     1       4.720   1.253   6.750  0.00  0.00             0
ATOM    938    H   1     1       1.931  -2.972   6.710  0.00  0.00             0
ATOM    939    H   1     1       5.330  -2.140   7.167  0.00  0.00             0
ATOM    940    H   1     1       2.729   2.102   7.878  0.00  0.00             0
ATOM    941    H   1     1       2.042   0.216   6.584  0.00  0.00             0
ATOM    942    H   1     1       4.789  -3.934   7.445  0.00  0.00             0
ATOM    943   Al   1     1       8.464  -7.634   1.184  0.00  0.00             0
ATOM    944   Al   1     1       5.950 -12.188   1.487  0.00  0.00             0
ATOM    945   Al   1     1       5.950  -6.032   1.320  0.00  0.00             0
ATOM    946   Al   1     1       8.507 -10.684   1.292  0.00  0.00             0
ATOM    947   Si   1     1       4.096  -6.186   4.044  0.00  0.00             0
ATOM    948   Si   1     1       6.778 -10.763   4.258  0.00  0.00             0
ATOM    949   Si   1     1       6.580  -4.614   3.991  0.00  0.00             0
ATOM    950   Si   1     1       9.301  -9.115   3.974  0.00  0.00             0
ATOM    951    O   1     1       9.475  -6.341   2.385  0.00  0.00             0
ATOM    952    O   1     1       6.931 -10.874   2.565  0.00  0.00             0
ATOM    953    O   1     1       9.115  -8.987   2.414  0.00  0.00             0
ATOM    954    O   1     1       6.519  -4.554   2.429  0.00  0.00             0
ATOM    955    O   1     1       9.229  -7.619   4.508  0.00  0.00             0
ATOM    956    O   1     1       6.699  -3.127   4.543  0.00  0.00             0
ATOM    957    O   1     1       7.958  -5.353   4.321  0.00  0.00             0
ATOM    958    O   1     1       5.457  -9.994   4.493  0.00  0.00             0
ATOM    959    O   1     1       8.062  -9.932   4.534  0.00  0.00             0
ATOM    960    O   1     1       5.389  -5.392   4.500  0.00  0.00             0
ATOM    961    O   1     1       9.366 -12.047   2.379  0.00  0.00             0
ATOM    962    O   1     1       6.731  -7.498   2.356  0.00  0.00             0
ATOM    963    O   1     1      15.544  -4.562   0.260  0.00  0.00             0
ATOM    964    O   1     1       7.797  -9.017   0.267  0.00  0.00             0
ATOM    965    O   1     1      10.067  -7.386   0.060  0.00  0.00             0
ATOM    966    O   1     1       7.530 -12.068   0.475  0.00  0.00             0
ATOM    967    O   1     1      10.185 -10.606   0.387  0.00  0.00             0
ATOM    968    O   1     1       7.626  -6.143   0.393  0.00  0.00             0
ATOM    969    H   1     1       8.884  -4.077   2.551  0.00  0.00             0
ATOM    970    H   1     1       6.516  -8.410   2.423  0.00  0.00             0
ATOM    971    H   1     1       9.775  -4.982  -0.524  0.00  0.00             0
ATOM    972    H   1     1       7.336  -9.709  -0.290  0.00  0.00             0
ATOM    973    H   1     1      10.235  -7.491  -0.834  0.00  0.00             0
ATOM    974    H   1     1       8.225  -2.617  -0.464  0.00  0.00             0
ATOM    975    H   1     1       7.878  -5.390  -0.060  0.00  0.00             0
ATOM    976    H   1     1      10.696  -9.739   0.657  0.00  0.00             0
END
