# Supplementary material for: Competing Nuclear Quantum Effects and Hydrogen-Bond Jumps in Hydrated Kaolinite
Source: J Phys Chem Lett. 2023 Feb 6;14(6):1542–7. doi: 10.1021/acs.jpclett.2c03896 (PMC9940297; doi:10.1021/acs.jpclett.2c03896)
Supplement: Supplementary file 1 — jz2c03896_si_001.zip [file jz2c03896_si_001.zip › Clay_NQEs_HBond_Jumps_SI/silica-surface/QM/prod-2/init.00.pdb]

TITLE     Step:     2000000  Bead:       0 positions{angstrom}  cell{angstrom}
CRYST1   10.307   17.884   76.812  91.93 105.05  89.80 P 1           1
ATOM      1   Al   1     1     -22.594  11.928  42.599  0.00  0.00             0
ATOM      2   Al   1     1     -19.687  16.480  42.551  0.00  0.00             0
ATOM      3   Al   1     1     -19.842  10.603  42.235  0.00  0.00             0
ATOM      4   Al   1     1     -22.212  14.916  42.495  0.00  0.00             0
ATOM      5   Si   1     1     -17.908  10.588  39.703  0.00  0.00             0
ATOM      6   Si   1     1     -20.571  15.055  39.813  0.00  0.00             0
ATOM      7   Si   1     1     -20.459   9.092  39.748  0.00  0.00             0
ATOM      8   Si   1     1     -23.148  13.512  39.680  0.00  0.00             0
ATOM      9    O   1     1     -23.322  10.657  41.443  0.00  0.00             0
ATOM     10    O   1     1     -20.647  15.081  41.370  0.00  0.00             0
ATOM     11    O   1     1     -22.788  13.360  41.351  0.00  0.00             0
ATOM     12    O   1     1     -20.341   9.023  41.344  0.00  0.00             0
ATOM     13    O   1     1     -23.019  12.044  39.297  0.00  0.00             0
ATOM     14    O   1     1     -20.325   7.649  39.178  0.00  0.00             0
ATOM     15    O   1     1     -21.852   9.732  39.365  0.00  0.00             0
ATOM     16    O   1     1     -19.412  14.128  39.354  0.00  0.00             0
ATOM     17    O   1     1     -21.904  14.326  39.099  0.00  0.00             0
ATOM     18    O   1     1     -19.303   9.904  39.136  0.00  0.00             0
ATOM     19    O   1     1     -23.237  16.190  41.387  0.00  0.00             0
ATOM     20    O   1     1     -20.692  11.814  41.180  0.00  0.00             0
ATOM     21    O   1     1     -18.801   9.135  43.551  0.00  0.00             0
ATOM     22    O   1     1     -21.498  13.505  43.566  0.00  0.00             0
ATOM     23    O   1     1     -24.028  11.946  43.716  0.00  0.00             0
ATOM     24    O   1     1     -21.179  16.239  43.675  0.00  0.00             0
ATOM     25    O   1     1     -23.926  14.963  43.530  0.00  0.00             0
ATOM     26    O   1     1     -21.330  10.651  43.461  0.00  0.00             0
ATOM     27    H   1     1     -22.599   8.144  41.329  0.00  0.00             0
ATOM     28    H   1     1     -20.493  12.438  40.333  0.00  0.00             0
ATOM     29    H   1     1     -23.498   8.666  44.173  0.00  0.00             0
ATOM     30    H   1     1     -20.657  12.981  43.825  0.00  0.00             0
ATOM     31    H   1     1     -24.639  12.084  44.409  0.00  0.00             0
ATOM     32    H   1     1     -21.691   7.258  44.381  0.00  0.00             0
ATOM     33    H   1     1     -21.689   9.875  43.950  0.00  0.00             0
ATOM     34    H   1     1     -24.272  14.011  43.625  0.00  0.00             0
ATOM     35   Al   1     1     -22.649  14.582  49.895  0.00  0.00             0
ATOM     36   Al   1     1     -20.123  19.083  49.643  0.00  0.00             0
ATOM     37   Al   1     1     -20.075  13.003  49.864  0.00  0.00             0
ATOM     38   Al   1     1     -22.620  17.530  49.911  0.00  0.00             0
ATOM     39   Si   1     1     -18.151  13.278  47.047  0.00  0.00             0
ATOM     40   Si   1     1     -20.903  17.615  47.067  0.00  0.00             0
ATOM     41   Si   1     1     -20.751  11.733  47.064  0.00  0.00             0
ATOM     42   Si   1     1     -23.478  16.123  47.055  0.00  0.00             0
ATOM     43    O   1     1     -23.570  13.193  48.722  0.00  0.00             0
ATOM     44    O   1     1     -20.977  17.790  48.656  0.00  0.00             0
ATOM     45    O   1     1     -23.415  16.125  48.698  0.00  0.00             0
ATOM     46    O   1     1     -20.498  11.640  48.609  0.00  0.00             0
ATOM     47    O   1     1     -23.432  14.604  46.719  0.00  0.00             0
ATOM     48    O   1     1     -20.543  10.240  46.622  0.00  0.00             0
ATOM     49    O   1     1     -22.161  12.234  46.869  0.00  0.00             0
ATOM     50    O   1     1     -19.588  16.819  46.690  0.00  0.00             0
ATOM     51    O   1     1     -22.238  16.920  46.514  0.00  0.00             0
ATOM     52    O   1     1     -19.599  12.634  46.581  0.00  0.00             0
ATOM     53    O   1     1     -23.535  18.876  48.611  0.00  0.00             0
ATOM     54    O   1     1     -20.906  14.308  48.834  0.00  0.00             0
ATOM     55    O   1     1     -19.118  11.516  50.815  0.00  0.00             0
ATOM     56    O   1     1     -21.829  16.064  50.841  0.00  0.00             0
ATOM     57    O   1     1     -24.169  14.266  51.025  0.00  0.00             0
ATOM     58    O   1     1     -21.912  19.026  50.718  0.00  0.00             0
ATOM     59    O   1     1     -24.323  17.614  50.872  0.00  0.00             0
ATOM     60    O   1     1     -21.591  12.919  50.971  0.00  0.00             0
ATOM     61    H   1     1     -23.353  10.527  47.965  0.00  0.00             0
ATOM     62    H   1     1     -20.390  15.098  48.742  0.00  0.00             0
ATOM     63    H   1     1     -24.641  11.303  52.055  0.00  0.00             0
ATOM     64    H   1     1     -20.964  16.535  51.105  0.00  0.00             0
ATOM     65    H   1     1     -24.681  14.460  51.695  0.00  0.00             0
ATOM     66    H   1     1     -22.020  11.038  51.388  0.00  0.00             0
ATOM     67    H   1     1     -22.418  12.617  51.472  0.00  0.00             0
ATOM     68    H   1     1     -25.009  16.887  51.127  0.00  0.00             0
ATOM     69   Al   1     1     -22.213  20.862  42.403  0.00  0.00             0
ATOM     70   Al   1     1     -19.676  25.481  42.458  0.00  0.00             0
ATOM     71   Al   1     1     -19.575  19.448  42.431  0.00  0.00             0
ATOM     72   Al   1     1     -22.230  23.777  42.595  0.00  0.00             0
ATOM     73   Si   1     1     -17.927  19.480  39.601  0.00  0.00             0
ATOM     74   Si   1     1     -20.358  24.061  39.763  0.00  0.00             0
ATOM     75   Si   1     1     -20.447  17.921  39.626  0.00  0.00             0
ATOM     76   Si   1     1     -22.946  22.455  39.746  0.00  0.00             0
ATOM     77    O   1     1     -23.217  19.516  41.301  0.00  0.00             0
ATOM     78    O   1     1     -20.575  24.167  41.304  0.00  0.00             0
ATOM     79    O   1     1     -22.701  22.413  41.339  0.00  0.00             0
ATOM     80    O   1     1     -20.392  17.867  41.315  0.00  0.00             0
ATOM     81    O   1     1     -22.889  20.982  39.204  0.00  0.00             0
ATOM     82    O   1     1     -20.577  16.459  39.270  0.00  0.00             0
ATOM     83    O   1     1     -21.778  18.701  39.325  0.00  0.00             0
ATOM     84    O   1     1     -19.157  23.111  39.525  0.00  0.00             0
ATOM     85    O   1     1     -21.716  23.312  39.250  0.00  0.00             0
ATOM     86    O   1     1     -19.227  18.805  39.039  0.00  0.00             0
ATOM     87    O   1     1     -23.174  25.279  41.589  0.00  0.00             0
ATOM     88    O   1     1     -20.620  20.789  41.326  0.00  0.00             0
ATOM     89    O   1     1     -19.062  18.028  43.435  0.00  0.00             0
ATOM     90    O   1     1     -21.377  22.378  43.617  0.00  0.00             0
ATOM     91    O   1     1     -23.801  20.748  43.575  0.00  0.00             0
ATOM     92    O   1     1     -21.288  25.191  43.568  0.00  0.00             0
ATOM     93    O   1     1     -23.828  23.805  43.615  0.00  0.00             0
ATOM     94    O   1     1     -21.207  19.672  43.547  0.00  0.00             0
ATOM     95    H   1     1     -22.836  16.822  40.826  0.00  0.00             0
ATOM     96    H   1     1     -20.670  21.709  40.996  0.00  0.00             0
ATOM     97    H   1     1     -23.444  18.264  44.155  0.00  0.00             0
ATOM     98    H   1     1     -21.039  21.789  44.262  0.00  0.00             0
ATOM     99    H   1     1     -24.339  21.071  44.323  0.00  0.00             0
ATOM    100    H   1     1     -21.476  16.183  44.539  0.00  0.00             0
ATOM    101    H   1     1     -20.970  18.973  44.103  0.00  0.00             0
ATOM    102    H   1     1     -24.215  23.049  44.096  0.00  0.00             0
ATOM    103   Al   1     1     -22.556  23.610  49.782  0.00  0.00             0
ATOM    104   Al   1     1     -19.963  27.911  49.777  0.00  0.00             0
ATOM    105   Al   1     1     -20.081  21.968  49.761  0.00  0.00             0
ATOM    106   Al   1     1     -22.526  26.664  49.861  0.00  0.00             0
ATOM    107   Si   1     1     -18.130  21.957  46.808  0.00  0.00             0
ATOM    108   Si   1     1     -20.820  26.676  47.138  0.00  0.00             0
ATOM    109   Si   1     1     -20.681  20.578  46.869  0.00  0.00             0
ATOM    110   Si   1     1     -23.429  25.142  47.082  0.00  0.00             0
ATOM    111    O   1     1     -23.397  22.107  48.544  0.00  0.00             0
ATOM    112    O   1     1     -20.988  26.738  48.710  0.00  0.00             0
ATOM    113    O   1     1     -23.303  25.022  48.668  0.00  0.00             0
ATOM    114    O   1     1     -20.628  20.548  48.653  0.00  0.00             0
ATOM    115    O   1     1     -23.267  23.696  46.486  0.00  0.00             0
ATOM    116    O   1     1     -20.856  19.151  46.542  0.00  0.00             0
ATOM    117    O   1     1     -21.961  21.419  46.553  0.00  0.00             0
ATOM    118    O   1     1     -19.588  25.655  46.853  0.00  0.00             0
ATOM    119    O   1     1     -22.177  26.090  46.590  0.00  0.00             0
ATOM    120    O   1     1     -19.334  21.186  46.419  0.00  0.00             0
ATOM    121    O   1     1     -23.513  28.053  48.765  0.00  0.00             0
ATOM    122    O   1     1     -20.862  23.460  48.639  0.00  0.00             0
ATOM    123    O   1     1     -19.465  20.414  50.926  0.00  0.00             0
ATOM    124    O   1     1     -21.921  25.094  50.908  0.00  0.00             0
ATOM    125    O   1     1     -24.209  23.345  50.752  0.00  0.00             0
ATOM    126    O   1     1     -21.610  28.017  50.807  0.00  0.00             0
ATOM    127    O   1     1     -24.201  26.642  50.981  0.00  0.00             0
ATOM    128    O   1     1     -21.581  22.250  50.795  0.00  0.00             0
ATOM    129    H   1     1     -22.999  19.455  47.936  0.00  0.00             0
ATOM    130    H   1     1     -20.499  24.331  48.568  0.00  0.00             0
ATOM    131    H   1     1     -23.816  19.896  51.154  0.00  0.00             0
ATOM    132    H   1     1     -21.306  25.092  51.564  0.00  0.00             0
ATOM    133    H   1     1     -24.746  23.432  51.523  0.00  0.00             0
ATOM    134    H   1     1     -22.076  20.090  50.554  0.00  0.00             0
ATOM    135    H   1     1     -21.130  21.833  51.788  0.00  0.00             0
ATOM    136    H   1     1     -23.921  26.111  51.730  0.00  0.00             0
ATOM    137   Al   1     1     -17.055  11.904  42.286  0.00  0.00             0
ATOM    138   Al   1     1     -14.535  16.490  42.489  0.00  0.00             0
ATOM    139   Al   1     1     -14.780  10.355  42.556  0.00  0.00             0
ATOM    140   Al   1     1     -17.124  14.898  42.506  0.00  0.00             0
ATOM    141   Si   1     1     -12.752  10.502  39.755  0.00  0.00             0
ATOM    142   Si   1     1     -15.456  15.070  39.795  0.00  0.00             0
ATOM    143   Si   1     1     -15.318   9.006  39.765  0.00  0.00             0
ATOM    144   Si   1     1     -18.022  13.600  39.654  0.00  0.00             0
ATOM    145    O   1     1     -18.205  10.713  41.250  0.00  0.00             0
ATOM    146    O   1     1     -15.626  15.261  41.400  0.00  0.00             0
ATOM    147    O   1     1     -17.669  13.540  41.158  0.00  0.00             0
ATOM    148    O   1     1     -15.357   8.838  41.438  0.00  0.00             0
ATOM    149    O   1     1     -17.808  12.066  39.129  0.00  0.00             0
ATOM    150    O   1     1     -15.256   7.526  39.324  0.00  0.00             0
ATOM    151    O   1     1     -16.630   9.657  39.488  0.00  0.00             0
ATOM    152    O   1     1     -14.229  14.147  39.450  0.00  0.00             0
ATOM    153    O   1     1     -16.782  14.547  39.129  0.00  0.00             0
ATOM    154    O   1     1     -14.151   9.818  39.390  0.00  0.00             0
ATOM    155    O   1     1     -18.184  16.383  41.491  0.00  0.00             0
ATOM    156    O   1     1     -15.528  11.724  41.479  0.00  0.00             0
ATOM    157    O   1     1     -24.245   8.965  43.567  0.00  0.00             0
ATOM    158    O   1     1     -16.343  13.508  43.519  0.00  0.00             0
ATOM    159    O   1     1     -18.841  11.925  43.404  0.00  0.00             0
ATOM    160    O   1     1     -16.180  16.448  43.656  0.00  0.00             0
ATOM    161    O   1     1     -18.763  15.040  43.624  0.00  0.00             0
ATOM    162    O   1     1     -16.332  10.497  43.657  0.00  0.00             0
ATOM    163    H   1     1     -17.094   7.773  41.502  0.00  0.00             0
ATOM    164    H   1     1     -15.006  12.278  40.899  0.00  0.00             0
ATOM    165    H   1     1     -17.983   9.643  43.921  0.00  0.00             0
ATOM    166    H   1     1     -16.288  13.554  44.498  0.00  0.00             0
ATOM    167    H   1     1     -18.328  12.142  44.146  0.00  0.00             0
ATOM    168    H   1     1     -16.637   7.585  44.465  0.00  0.00             0
ATOM    169    H   1     1     -16.346   9.899  44.331  0.00  0.00             0
ATOM    170    H   1     1     -19.337  14.228  43.583  0.00  0.00             0
ATOM    171   Al   1     1     -17.448  14.582  49.886  0.00  0.00             0
ATOM    172   Al   1     1     -14.776  19.121  49.571  0.00  0.00             0
ATOM    173   Al   1     1     -14.823  13.040  49.965  0.00  0.00             0
ATOM    174   Al   1     1     -17.584  17.619  49.810  0.00  0.00             0
ATOM    175   Si   1     1     -13.137  13.197  47.136  0.00  0.00             0
ATOM    176   Si   1     1     -15.674  17.724  46.841  0.00  0.00             0
ATOM    177   Si   1     1     -15.577  11.559  47.123  0.00  0.00             0
ATOM    178   Si   1     1     -18.239  16.179  46.953  0.00  0.00             0
ATOM    179    O   1     1     -18.392  13.310  48.760  0.00  0.00             0
ATOM    180    O   1     1     -15.973  17.916  48.490  0.00  0.00             0
ATOM    181    O   1     1     -18.102  16.260  48.609  0.00  0.00             0
ATOM    182    O   1     1     -15.465  11.563  48.766  0.00  0.00             0
ATOM    183    O   1     1     -18.022  14.703  46.610  0.00  0.00             0
ATOM    184    O   1     1     -15.590  10.120  46.536  0.00  0.00             0
ATOM    185    O   1     1     -17.061  12.269  46.867  0.00  0.00             0
ATOM    186    O   1     1     -14.447  16.892  46.623  0.00  0.00             0
ATOM    187    O   1     1     -16.939  17.024  46.348  0.00  0.00             0
ATOM    188    O   1     1     -14.416  12.400  46.595  0.00  0.00             0
ATOM    189    O   1     1     -18.366  18.956  48.861  0.00  0.00             0
ATOM    190    O   1     1     -15.805  14.481  48.836  0.00  0.00             0
ATOM    191    O   1     1     -24.528  11.520  51.153  0.00  0.00             0
ATOM    192    O   1     1     -16.927  16.052  50.863  0.00  0.00             0
ATOM    193    O   1     1     -19.210  14.569  50.897  0.00  0.00             0
ATOM    194    O   1     1     -16.650  18.860  50.979  0.00  0.00             0
ATOM    195    O   1     1     -19.375  17.701  50.958  0.00  0.00             0
ATOM    196    O   1     1     -16.482  13.283  51.035  0.00  0.00             0
ATOM    197    H   1     1     -18.165  10.529  48.299  0.00  0.00             0
ATOM    198    H   1     1     -15.186  15.329  48.683  0.00  0.00             0
ATOM    199    H   1     1     -19.165  11.481  51.690  0.00  0.00             0
ATOM    200    H   1     1     -17.002  15.792  51.722  0.00  0.00             0
ATOM    201    H   1     1     -19.591  15.002  51.627  0.00  0.00             0
ATOM    202    H   1     1     -17.306  10.495  50.905  0.00  0.00             0
ATOM    203    H   1     1     -17.085  12.612  51.655  0.00  0.00             0
ATOM    204    H   1     1     -19.511  18.365  51.782  0.00  0.00             0
ATOM    205   Al   1     1     -16.996  20.901  42.458  0.00  0.00             0
ATOM    206   Al   1     1     -14.536  25.320  42.565  0.00  0.00             0
ATOM    207   Al   1     1     -14.409  19.428  42.283  0.00  0.00             0
ATOM    208   Al   1     1     -16.957  23.768  42.595  0.00  0.00             0
ATOM    209   Si   1     1     -12.692  19.519  39.590  0.00  0.00             0
ATOM    210   Si   1     1     -15.269  23.931  39.819  0.00  0.00             0
ATOM    211   Si   1     1     -15.302  18.048  39.618  0.00  0.00             0
ATOM    212   Si   1     1     -17.761  22.432  39.671  0.00  0.00             0
ATOM    213    O   1     1     -18.089  19.485  41.192  0.00  0.00             0
ATOM    214    O   1     1     -15.388  24.045  41.412  0.00  0.00             0
ATOM    215    O   1     1     -17.598  22.373  41.286  0.00  0.00             0
ATOM    216    O   1     1     -15.225  17.925  41.244  0.00  0.00             0
ATOM    217    O   1     1     -17.798  20.932  39.188  0.00  0.00             0
ATOM    218    O   1     1     -15.174  16.492  39.312  0.00  0.00             0
ATOM    219    O   1     1     -16.676  18.731  39.267  0.00  0.00             0
ATOM    220    O   1     1     -13.942  23.221  39.404  0.00  0.00             0
ATOM    221    O   1     1     -16.492  23.312  39.191  0.00  0.00             0
ATOM    222    O   1     1     -14.016  18.792  39.133  0.00  0.00             0
ATOM    223    O   1     1     -17.977  25.316  41.423  0.00  0.00             0
ATOM    224    O   1     1     -15.511  20.799  41.322  0.00  0.00             0
ATOM    225    O   1     1     -24.142  17.799  43.530  0.00  0.00             0
ATOM    226    O   1     1     -16.364  22.364  43.658  0.00  0.00             0
ATOM    227    O   1     1     -18.571  20.727  43.511  0.00  0.00             0
ATOM    228    O   1     1     -16.098  25.021  43.673  0.00  0.00             0
ATOM    229    O   1     1     -18.766  23.871  43.443  0.00  0.00             0
ATOM    230    O   1     1     -16.120  19.388  43.545  0.00  0.00             0
ATOM    231    H   1     1     -17.772  17.198  41.361  0.00  0.00             0
ATOM    232    H   1     1     -15.051  21.602  41.187  0.00  0.00             0
ATOM    233    H   1     1     -18.234  18.068  43.981  0.00  0.00             0
ATOM    234    H   1     1     -16.538  22.298  44.705  0.00  0.00             0
ATOM    235    H   1     1     -18.714  21.350  44.319  0.00  0.00             0
ATOM    236    H   1     1     -16.385  16.174  44.421  0.00  0.00             0
ATOM    237    H   1     1     -16.010  18.642  44.137  0.00  0.00             0
ATOM    238    H   1     1     -19.597  23.256  43.229  0.00  0.00             0
ATOM    239   Al   1     1     -17.353  23.249  49.770  0.00  0.00             0
ATOM    240   Al   1     1     -14.863  27.951  49.832  0.00  0.00             0
ATOM    241   Al   1     1     -14.766  21.878  49.730  0.00  0.00             0
ATOM    242   Al   1     1     -17.476  26.309  49.792  0.00  0.00             0
ATOM    243   Si   1     1     -12.960  22.172  46.874  0.00  0.00             0
ATOM    244   Si   1     1     -15.692  26.535  47.038  0.00  0.00             0
ATOM    245   Si   1     1     -15.427  20.644  46.783  0.00  0.00             0
ATOM    246   Si   1     1     -18.234  25.066  46.962  0.00  0.00             0
ATOM    247    O   1     1     -18.265  21.994  48.620  0.00  0.00             0
ATOM    248    O   1     1     -15.784  26.601  48.624  0.00  0.00             0
ATOM    249    O   1     1     -18.000  25.070  48.563  0.00  0.00             0
ATOM    250    O   1     1     -15.308  20.564  48.455  0.00  0.00             0
ATOM    251    O   1     1     -18.174  23.457  46.594  0.00  0.00             0
ATOM    252    O   1     1     -15.499  19.143  46.363  0.00  0.00             0
ATOM    253    O   1     1     -16.786  21.382  46.456  0.00  0.00             0
ATOM    254    O   1     1     -14.522  25.598  46.654  0.00  0.00             0
ATOM    255    O   1     1     -16.999  25.939  46.470  0.00  0.00             0
ATOM    256    O   1     1     -14.199  21.392  46.330  0.00  0.00             0
ATOM    257    O   1     1     -18.407  27.678  48.707  0.00  0.00             0
ATOM    258    O   1     1     -15.832  23.377  48.518  0.00  0.00             0
ATOM    259    O   1     1     -24.484  20.470  50.790  0.00  0.00             0
ATOM    260    O   1     1     -16.719  24.960  50.874  0.00  0.00             0
ATOM    261    O   1     1     -19.027  23.377  50.670  0.00  0.00             0
ATOM    262    O   1     1     -16.533  27.753  50.790  0.00  0.00             0
ATOM    263    O   1     1     -19.181  26.642  50.918  0.00  0.00             0
ATOM    264    O   1     1     -16.428  22.068  50.895  0.00  0.00             0
ATOM    265    H   1     1     -17.857  19.767  48.776  0.00  0.00             0
ATOM    266    H   1     1     -15.209  24.130  48.213  0.00  0.00             0
ATOM    267    H   1     1     -18.612  20.168  51.534  0.00  0.00             0
ATOM    268    H   1     1     -15.914  25.390  50.991  0.00  0.00             0
ATOM    269    H   1     1     -19.396  24.335  50.798  0.00  0.00             0
ATOM    270    H   1     1     -16.016  19.537  51.385  0.00  0.00             0
ATOM    271    H   1     1     -16.508  21.632  51.743  0.00  0.00             0
ATOM    272    H   1     1     -18.940  26.955  51.776  0.00  0.00             0
ATOM    273    O   1     1      -3.312   4.760  32.616  0.00  0.00             0
ATOM    274    H   1     1      -2.989   4.116  32.128  0.00  0.00             0
ATOM    275    H   1     1       7.334   4.270  33.332  0.00  0.00             0
ATOM    276    O   1     1      12.345 -25.284  14.973  0.00  0.00             0
ATOM    277    H   1     1      12.302 -25.751  15.783  0.00  0.00             0
ATOM    278    H   1     1      21.622 -24.979  14.824  0.00  0.00             0
ATOM    279    O   1     1      33.717   1.890  24.289  0.00  0.00             0
ATOM    280    H   1     1      24.183   2.228  23.817  0.00  0.00             0
ATOM    281    H   1     1      33.730   0.965  24.012  0.00  0.00             0
ATOM    282    O   1     1      24.962   8.599  18.883  0.00  0.00             0
ATOM    283    H   1     1      25.567   8.887  19.718  0.00  0.00             0
ATOM    284    H   1     1      36.103   8.270  18.359  0.00  0.00             0
ATOM    285    O   1     1     -16.244  -3.418  31.458  0.00  0.00             0
ATOM    286    H   1     1     -15.858  -3.644  32.349  0.00  0.00             0
ATOM    287    H   1     1      -6.786  -3.895  31.449  0.00  0.00             0
ATOM    288    O   1     1     -10.621 -24.324  23.763  0.00  0.00             0
ATOM    289    H   1     1     -10.015 -24.025  24.288  0.00  0.00             0
ATOM    290    H   1     1      -0.269 -23.838  22.861  0.00  0.00             0
ATOM    291    O   1     1      -4.470   8.608  23.490  0.00  0.00             0
ATOM    292    H   1     1      -5.062   9.106  23.278  0.00  0.00             0
ATOM    293    H   1     1      -4.638   7.830  23.344  0.00  0.00             0
ATOM    294    O   1     1      -4.795   3.288  37.315  0.00  0.00             0
ATOM    295    H   1     1      -5.527   2.731  37.109  0.00  0.00             0
ATOM    296    H   1     1      -4.111   2.695  36.875  0.00  0.00             0
ATOM    297    O   1     1       3.846   5.117  18.310  0.00  0.00             0
ATOM    298    H   1     1       4.686   5.682  17.830  0.00  0.00             0
ATOM    299    H   1     1       3.612   5.885  18.800  0.00  0.00             0
ATOM    300    O   1     1      25.499  16.579  20.959  0.00  0.00             0
ATOM    301    H   1     1      26.531  16.902  21.053  0.00  0.00             0
ATOM    302    H   1     1      25.033  17.017  21.685  0.00  0.00             0
ATOM    303    O   1     1       6.175  -3.543  20.103  0.00  0.00             0
ATOM    304    H   1     1       5.291  -3.866  19.955  0.00  0.00             0
ATOM    305    H   1     1       5.728  -2.833  20.490  0.00  0.00             0
ATOM    306    O   1     1     -13.963  25.042  31.252  0.00  0.00             0
ATOM    307    H   1     1     -14.496  25.049  30.327  0.00  0.00             0
ATOM    308    H   1     1     -13.836  24.189  31.478  0.00  0.00             0
ATOM    309    O   1     1       1.756 -14.503  20.690  0.00  0.00             0
ATOM    310    H   1     1       2.630 -14.670  20.790  0.00  0.00             0
ATOM    311    H   1     1       1.884 -13.746  21.176  0.00  0.00             0
ATOM    312    O   1     1      40.482  14.720  18.305  0.00  0.00             0
ATOM    313    H   1     1      40.009  13.925  18.684  0.00  0.00             0
ATOM    314    H   1     1      39.913  15.097  17.665  0.00  0.00             0
ATOM    315    O   1     1      21.556   5.272  36.026  0.00  0.00             0
ATOM    316    H   1     1      22.498   5.577  36.321  0.00  0.00             0
ATOM    317    H   1     1      21.115   6.094  35.562  0.00  0.00             0
ATOM    318    O   1     1      28.272  22.212  18.527  0.00  0.00             0
ATOM    319    H   1     1      28.173  21.341  18.928  0.00  0.00             0
ATOM    320    H   1     1      29.244  22.395  18.633  0.00  0.00             0
ATOM    321    O   1     1      29.504  16.540  35.680  0.00  0.00             0
ATOM    322    H   1     1      29.148  16.751  34.859  0.00  0.00             0
ATOM    323    H   1     1      30.210  15.792  35.629  0.00  0.00             0
ATOM    324    O   1     1      29.975  -6.674  14.882  0.00  0.00             0
ATOM    325    H   1     1      29.675  -7.059  14.077  0.00  0.00             0
ATOM    326    H   1     1      29.802  -5.705  14.703  0.00  0.00             0
ATOM    327    O   1     1       2.799  29.491  28.755  0.00  0.00             0
ATOM    328    H   1     1       2.022  29.646  28.345  0.00  0.00             0
ATOM    329    H   1     1      12.960  12.008  29.571  0.00  0.00             0
ATOM    330    O   1     1      -9.844  32.707  35.048  0.00  0.00             0
ATOM    331    H   1     1      -9.534  32.657  34.021  0.00  0.00             0
ATOM    332    H   1     1       0.030  32.006  34.959  0.00  0.00             0
ATOM    333    O   1     1      12.540  21.737  29.095  0.00  0.00             0
ATOM    334    H   1     1       2.298  22.183  28.428  0.00  0.00             0
ATOM    335    H   1     1      11.917  21.163  28.675  0.00  0.00             0
ATOM    336    O   1     1      -2.047  12.585  19.338  0.00  0.00             0
ATOM    337    H   1     1      -2.868  12.852  19.709  0.00  0.00             0
ATOM    338    H   1     1       8.029  12.096  18.422  0.00  0.00             0
ATOM    339    O   1     1      14.409  35.486  31.596  0.00  0.00             0
ATOM    340    H   1     1       4.540  34.609  31.622  0.00  0.00             0
ATOM    341    H   1     1      13.637  35.888  31.035  0.00  0.00             0
ATOM    342    O   1     1      13.844  21.632  33.899  0.00  0.00             0
ATOM    343    H   1     1      14.365  21.114  33.214  0.00  0.00             0
ATOM    344    H   1     1      24.931  22.286  34.222  0.00  0.00             0
ATOM    345    O   1     1      39.311  -3.014  21.913  0.00  0.00             0
ATOM    346    H   1     1      38.599  -3.379  21.399  0.00  0.00             0
ATOM    347    H   1     1      39.344 -20.015  21.706  0.00  0.00             0
ATOM    348    O   1     1      33.028   8.491  16.863  0.00  0.00             0
ATOM    349    H   1     1      33.569   8.933  17.496  0.00  0.00             0
ATOM    350    H   1     1      33.552   8.348  16.118  0.00  0.00             0
ATOM    351    O   1     1       9.656   3.584  16.166  0.00  0.00             0
ATOM    352    H   1     1      10.667   3.459  16.420  0.00  0.00             0
ATOM    353    H   1     1       9.771   4.225  15.486  0.00  0.00             0
ATOM    354    O   1     1      -2.846  10.332  28.748  0.00  0.00             0
ATOM    355    H   1     1      -2.254  10.889  28.190  0.00  0.00             0
ATOM    356    H   1     1      -2.285   9.713  28.865  0.00  0.00             0
ATOM    357    O   1     1       1.499 -17.723  29.965  0.00  0.00             0
ATOM    358    H   1     1       1.164 -17.729  30.728  0.00  0.00             0
ATOM    359    H   1     1       0.761 -17.744  29.303  0.00  0.00             0
ATOM    360    O   1     1     -17.276   7.120  36.790  0.00  0.00             0
ATOM    361    H   1     1     -16.503   6.872  36.070  0.00  0.00             0
ATOM    362    H   1     1     -16.776   6.935  37.606  0.00  0.00             0
ATOM    363    O   1     1      47.889   5.896  21.208  0.00  0.00             0
ATOM    364    H   1     1      47.709   5.515  20.422  0.00  0.00             0
ATOM    365    H   1     1      48.741 -12.330  21.510  0.00  0.00             0
ATOM    366    O   1     1      15.087  17.706  36.259  0.00  0.00             0
ATOM    367    H   1     1      15.434  18.200  35.375  0.00  0.00             0
ATOM    368    H   1     1      14.614  18.385  36.639  0.00  0.00             0
ATOM    369    O   1     1       5.836   9.763  35.911  0.00  0.00             0
ATOM    370    H   1     1       6.368  10.667  35.832  0.00  0.00             0
ATOM    371    H   1     1       5.940   9.431  34.994  0.00  0.00             0
ATOM    372    O   1     1      18.652 -11.011  24.135  0.00  0.00             0
ATOM    373    H   1     1      18.228 -10.103  24.358  0.00  0.00             0
ATOM    374    H   1     1      18.049 -11.897  24.273  0.00  0.00             0
ATOM    375    O   1     1       2.941  13.454  35.961  0.00  0.00             0
ATOM    376    H   1     1       2.870  12.650  36.520  0.00  0.00             0
ATOM    377    H   1     1       2.131  13.885  35.889  0.00  0.00             0
ATOM    378    O   1     1       7.300 -10.080  36.914  0.00  0.00             0
ATOM    379    H   1     1       6.695 -10.484  37.594  0.00  0.00             0
ATOM    380    H   1     1       6.812  -9.413  36.553  0.00  0.00             0
ATOM    381    O   1     1     -10.395 -15.075  30.878  0.00  0.00             0
ATOM    382    H   1     1     -10.072 -14.873  31.831  0.00  0.00             0
ATOM    383    H   1     1       0.638 -15.514  30.482  0.00  0.00             0
ATOM    384    O   1     1       1.558   9.099  28.395  0.00  0.00             0
ATOM    385    H   1     1       0.782   9.245  27.978  0.00  0.00             0
ATOM    386    H   1     1      12.175   9.812  28.759  0.00  0.00             0
ATOM    387    O   1     1      17.049  15.139  36.083  0.00  0.00             0
ATOM    388    H   1     1       5.924  15.671  36.417  0.00  0.00             0
ATOM    389    H   1     1      17.884  15.725  36.052  0.00  0.00             0
ATOM    390    O   1     1      20.684   5.957  14.901  0.00  0.00             0
ATOM    391    H   1     1      21.550   5.803  15.083  0.00  0.00             0
ATOM    392    H   1     1      30.761   6.583  15.724  0.00  0.00             0
ATOM    393    O   1     1       0.156  10.532  32.051  0.00  0.00             0
ATOM    394    H   1     1       0.373  10.187  33.048  0.00  0.00             0
ATOM    395    H   1     1      10.198   9.632  31.716  0.00  0.00             0
ATOM    396    O   1     1      -3.204  -5.708  36.474  0.00  0.00             0
ATOM    397    H   1     1      -2.797  -5.779  37.424  0.00  0.00             0
ATOM    398    H   1     1       6.742  -4.805  36.262  0.00  0.00             0
ATOM    399    O   1     1      18.045 -24.776  17.107  0.00  0.00             0
ATOM    400    H   1     1      17.266 -24.916  16.615  0.00  0.00             0
ATOM    401    H   1     1      18.670 -24.670  16.386  0.00  0.00             0
ATOM    402    O   1     1      18.768  21.508  34.646  0.00  0.00             0
ATOM    403    H   1     1      18.697  20.973  35.429  0.00  0.00             0
ATOM    404    H   1     1      19.664  21.649  34.633  0.00  0.00             0
ATOM    405    O   1     1       2.140  12.607  31.473  0.00  0.00             0
ATOM    406    H   1     1       1.452  12.046  31.552  0.00  0.00             0
ATOM    407    H   1     1       2.828  11.890  31.617  0.00  0.00             0
ATOM    408    O   1     1      21.754  18.197  34.944  0.00  0.00             0
ATOM    409    H   1     1      22.476  17.567  34.656  0.00  0.00             0
ATOM    410    H   1     1      21.237  17.840  35.764  0.00  0.00             0
ATOM    411    O   1     1       5.423  40.941  35.427  0.00  0.00             0
ATOM    412    H   1     1       6.145  41.519  35.289  0.00  0.00             0
ATOM    413    H   1     1       5.565  40.296  36.090  0.00  0.00             0
ATOM    414    O   1     1      17.440  47.488  31.162  0.00  0.00             0
ATOM    415    H   1     1      17.674  47.376  30.326  0.00  0.00             0
ATOM    416    H   1     1      17.670  46.806  31.770  0.00  0.00             0
ATOM    417    O   1     1      10.743 -16.523  22.269  0.00  0.00             0
ATOM    418    H   1     1      10.258 -16.702  21.415  0.00  0.00             0
ATOM    419    H   1     1      11.234 -15.787  22.064  0.00  0.00             0
ATOM    420    O   1     1      31.308  -0.750  19.936  0.00  0.00             0
ATOM    421    H   1     1      31.960  -0.274  19.300  0.00  0.00             0
ATOM    422    H   1     1      30.790  -1.281  19.165  0.00  0.00             0
ATOM    423    O   1     1      13.817  -3.467  15.830  0.00  0.00             0
ATOM    424    H   1     1      14.344  -4.280  15.332  0.00  0.00             0
ATOM    425    H   1     1      13.421  -3.740  16.695  0.00  0.00             0
ATOM    426    O   1     1      30.830   2.800  25.074  0.00  0.00             0
ATOM    427    H   1     1      30.076   2.173  25.115  0.00  0.00             0
ATOM    428    H   1     1      31.408   2.048  24.872  0.00  0.00             0
ATOM    429    O   1     1       6.965  37.420  28.759  0.00  0.00             0
ATOM    430    H   1     1       7.227  36.579  29.157  0.00  0.00             0
ATOM    431    H   1     1       6.051  37.450  28.617  0.00  0.00             0
ATOM    432    O   1     1      -0.250   5.087  19.071  0.00  0.00             0
ATOM    433    H   1     1      -0.343   5.148  20.082  0.00  0.00             0
ATOM    434    H   1     1       0.313   4.488  18.646  0.00  0.00             0
ATOM    435    O   1     1     -22.001   1.252  17.882  0.00  0.00             0
ATOM    436    H   1     1     -21.880   2.110  17.503  0.00  0.00             0
ATOM    437    H   1     1     -11.184   0.580  17.389  0.00  0.00             0
ATOM    438    O   1     1      51.758  17.556  15.642  0.00  0.00             0
ATOM    439    H   1     1      51.190  17.545  14.862  0.00  0.00             0
ATOM    440    H   1     1      62.434  16.579  15.902  0.00  0.00             0
ATOM    441    O   1     1      31.734  10.221  34.762  0.00  0.00             0
ATOM    442    H   1     1      20.861   9.433  34.878  0.00  0.00             0
ATOM    443    H   1     1      32.642  10.157  35.305  0.00  0.00             0
ATOM    444    O   1     1      17.540 -34.053  19.900  0.00  0.00             0
ATOM    445    H   1     1      18.282 -34.440  19.309  0.00  0.00             0
ATOM    446    H   1     1      28.163 -33.558  20.679  0.00  0.00             0
ATOM    447    O   1     1      17.910  -0.760  30.134  0.00  0.00             0
ATOM    448    H   1     1       7.808  -0.907  31.075  0.00  0.00             0
ATOM    449    H   1     1      17.621  -1.647  29.645  0.00  0.00             0
ATOM    450    O   1     1      21.814   9.444  22.351  0.00  0.00             0
ATOM    451    H   1     1      22.160   8.759  22.938  0.00  0.00             0
ATOM    452    H   1     1      31.586  10.024  22.898  0.00  0.00             0
ATOM    453    O   1     1      19.474   5.253  21.622  0.00  0.00             0
ATOM    454    H   1     1      19.362   4.361  21.850  0.00  0.00             0
ATOM    455    H   1     1      19.494   5.880  22.423  0.00  0.00             0
ATOM    456    O   1     1      -3.096   4.707  25.387  0.00  0.00             0
ATOM    457    H   1     1      -3.398   4.908  26.379  0.00  0.00             0
ATOM    458    H   1     1      -4.122   5.017  25.148  0.00  0.00             0
ATOM    459    O   1     1      28.248 -15.796  26.029  0.00  0.00             0
ATOM    460    H   1     1      28.006 -14.778  25.722  0.00  0.00             0
ATOM    461    H   1     1      28.180 -15.953  26.951  0.00  0.00             0
ATOM    462    O   1     1     -11.135   7.509  35.179  0.00  0.00             0
ATOM    463    H   1     1     -11.571   7.204  34.215  0.00  0.00             0
ATOM    464    H   1     1     -11.780   7.740  35.679  0.00  0.00             0
ATOM    465    O   1     1      -8.637  -5.177  25.249  0.00  0.00             0
ATOM    466    H   1     1      -8.524  -4.428  24.691  0.00  0.00             0
ATOM    467    H   1     1      -8.892  -4.809  26.123  0.00  0.00             0
ATOM    468    O   1     1     -18.357   5.635  26.752  0.00  0.00             0
ATOM    469    H   1     1     -17.979   6.393  26.866  0.00  0.00             0
ATOM    470    H   1     1     -18.967   5.620  25.949  0.00  0.00             0
ATOM    471    O   1     1      17.666 -18.330  21.617  0.00  0.00             0
ATOM    472    H   1     1      17.650 -17.498  21.162  0.00  0.00             0
ATOM    473    H   1     1      17.964 -18.127  22.469  0.00  0.00             0
ATOM    474    O   1     1      26.071  -1.769  24.625  0.00  0.00             0
ATOM    475    H   1     1      25.423  -1.131  24.888  0.00  0.00             0
ATOM    476    H   1     1      25.890  -2.689  25.098  0.00  0.00             0
ATOM    477    O   1     1      23.046 -11.150  20.043  0.00  0.00             0
ATOM    478    H   1     1      23.746 -10.456  19.858  0.00  0.00             0
ATOM    479    H   1     1      22.037 -10.722  19.989  0.00  0.00             0
ATOM    480    O   1     1      -7.526   2.251  36.357  0.00  0.00             0
ATOM    481    H   1     1      -7.295   3.058  35.971  0.00  0.00             0
ATOM    482    H   1     1      -8.002   1.896  35.629  0.00  0.00             0
ATOM    483    O   1     1      15.427  10.495  21.080  0.00  0.00             0
ATOM    484    H   1     1      14.817  10.626  21.755  0.00  0.00             0
ATOM    485    H   1     1      16.220  10.201  21.444  0.00  0.00             0
ATOM    486    O   1     1      -6.623   8.100  27.376  0.00  0.00             0
ATOM    487    H   1     1      -5.996   8.777  27.370  0.00  0.00             0
ATOM    488    H   1     1      -7.454   8.471  27.839  0.00  0.00             0
ATOM    489    O   1     1       1.501  10.623  19.229  0.00  0.00             0
ATOM    490    H   1     1       2.093  10.418  19.974  0.00  0.00             0
ATOM    491    H   1     1      10.971  -7.796  19.423  0.00  0.00             0
ATOM    492    O   1     1      12.211 -45.551  24.625  0.00  0.00             0
ATOM    493    H   1     1      11.488 -45.277  25.264  0.00  0.00             0
ATOM    494    H   1     1      23.374 -45.487  24.970  0.00  0.00             0
ATOM    495    O   1     1     -30.989   0.539  32.392  0.00  0.00             0
ATOM    496    H   1     1     -41.797   1.187  31.983  0.00  0.00             0
ATOM    497    H   1     1     -30.813   0.876  33.219  0.00  0.00             0
ATOM    498    O   1     1       4.772 -11.474  29.249  0.00  0.00             0
ATOM    499    H   1     1       4.391 -11.417  30.083  0.00  0.00             0
ATOM    500    H   1     1      14.761 -10.735  28.732  0.00  0.00             0
ATOM    501    O   1     1       4.414  21.499  26.027  0.00  0.00             0
ATOM    502    H   1     1       3.717  22.118  25.827  0.00  0.00             0
ATOM    503    H   1     1      14.471  20.820  25.380  0.00  0.00             0
ATOM    504    O   1     1     -16.537   1.605  27.938  0.00  0.00             0
ATOM    505    H   1     1     -17.339   1.825  28.247  0.00  0.00             0
ATOM    506    H   1     1      -6.000   2.241  27.313  0.00  0.00             0
ATOM    507    O   1     1      25.738  10.813  27.289  0.00  0.00             0
ATOM    508    H   1     1      24.968  11.172  27.738  0.00  0.00             0
ATOM    509    H   1     1      26.432  -7.411  27.699  0.00  0.00             0
ATOM    510    O   1     1       5.430 -22.849  25.730  0.00  0.00             0
ATOM    511    H   1     1       6.151 -23.062  25.091  0.00  0.00             0
ATOM    512    H   1     1       5.168 -23.632  26.178  0.00  0.00             0
ATOM    513    O   1     1     -21.515  30.505  35.082  0.00  0.00             0
ATOM    514    H   1     1     -22.293  30.108  35.700  0.00  0.00             0
ATOM    515    H   1     1     -21.131  29.624  34.830  0.00  0.00             0
ATOM    516    O   1     1      18.513 -15.236  22.343  0.00  0.00             0
ATOM    517    H   1     1      18.791 -15.945  22.827  0.00  0.00             0
ATOM    518    H   1     1      17.629 -15.345  22.772  0.00  0.00             0
ATOM    519    O   1     1      49.692  31.416  24.349  0.00  0.00             0
ATOM    520    H   1     1      50.183  30.671  24.372  0.00  0.00             0
ATOM    521    H   1     1      49.725  31.877  23.463  0.00  0.00             0
ATOM    522    O   1     1      33.872  17.303  22.683  0.00  0.00             0
ATOM    523    H   1     1      33.582  16.454  23.173  0.00  0.00             0
ATOM    524    H   1     1      33.356  17.402  21.896  0.00  0.00             0
ATOM    525    O   1     1      66.119  30.133  14.289  0.00  0.00             0
ATOM    526    H   1     1      65.774  29.278  14.410  0.00  0.00             0
ATOM    527    H   1     1      66.841  11.848  14.476  0.00  0.00             0
ATOM    528    O   1     1      34.522  17.141  26.184  0.00  0.00             0
ATOM    529    H   1     1      33.710  16.816  26.436  0.00  0.00             0
ATOM    530    H   1     1      34.622  17.854  26.858  0.00  0.00             0
ATOM    531    O   1     1      22.842  -2.330  29.012  0.00  0.00             0
ATOM    532    H   1     1      23.194  -1.664  29.594  0.00  0.00             0
ATOM    533    H   1     1      23.704  -2.737  28.605  0.00  0.00             0
ATOM    534    O   1     1      14.372   7.770  15.104  0.00  0.00             0
ATOM    535    H   1     1      13.667   7.107  14.739  0.00  0.00             0
ATOM    536    H   1     1      15.110   7.186  15.388  0.00  0.00             0
ATOM    537    O   1     1      20.333  -9.206  26.204  0.00  0.00             0
ATOM    538    H   1     1      20.405 -10.249  26.694  0.00  0.00             0
ATOM    539    H   1     1      19.492  -9.117  25.932  0.00  0.00             0
ATOM    540    O   1     1      -2.798 -27.385  18.121  0.00  0.00             0
ATOM    541    H   1     1      -1.752 -27.713  18.054  0.00  0.00             0
ATOM    542    H   1     1      -2.656 -26.487  17.661  0.00  0.00             0
ATOM    543    O   1     1       0.765  13.537  27.629  0.00  0.00             0
ATOM    544    H   1     1       1.129  14.237  28.156  0.00  0.00             0
ATOM    545    H   1     1      10.144  13.466  27.736  0.00  0.00             0
ATOM    546    O   1     1      28.627  -0.959  32.935  0.00  0.00             0
ATOM    547    H   1     1      28.487  -1.917  32.956  0.00  0.00             0
ATOM    548    H   1     1      39.883  -0.594  32.947  0.00  0.00             0
ATOM    549    O   1     1      -7.547  23.185  15.535  0.00  0.00             0
ATOM    550    H   1     1     -17.330  22.900  16.393  0.00  0.00             0
ATOM    551    H   1     1      -6.982  22.471  14.959  0.00  0.00             0
ATOM    552    O   1     1      22.830  19.384  15.635  0.00  0.00             0
ATOM    553    H   1     1      21.819  19.043  15.579  0.00  0.00             0
ATOM    554    H   1     1      32.977  19.746  16.503  0.00  0.00             0
ATOM    555    O   1     1      42.723  15.333  23.811  0.00  0.00             0
ATOM    556    H   1     1      31.915  15.115  23.036  0.00  0.00             0
ATOM    557    H   1     1      42.064  15.876  24.261  0.00  0.00             0
ATOM    558    O   1     1       7.110   5.255  28.128  0.00  0.00             0
ATOM    559    H   1     1       6.433   5.554  28.327  0.00  0.00             0
ATOM    560    H   1     1      17.680   4.524  28.727  0.00  0.00             0
ATOM    561    O   1     1      -9.499  14.828  32.488  0.00  0.00             0
ATOM    562    H   1     1      -8.737  15.467  32.790  0.00  0.00             0
ATOM    563    H   1     1      -8.976  14.101  32.012  0.00  0.00             0
ATOM    564    O   1     1     -11.243 -17.908  28.312  0.00  0.00             0
ATOM    565    H   1     1     -11.508 -18.553  27.513  0.00  0.00             0
ATOM    566    H   1     1     -11.869 -18.354  28.965  0.00  0.00             0
ATOM    567    O   1     1      10.761  38.062  27.855  0.00  0.00             0
ATOM    568    H   1     1      10.389  37.368  28.216  0.00  0.00             0
ATOM    569    H   1     1      10.395  38.271  26.953  0.00  0.00             0
ATOM    570    O   1     1      24.297  -4.938  20.500  0.00  0.00             0
ATOM    571    H   1     1      24.748  -5.815  20.710  0.00  0.00             0
ATOM    572    H   1     1      23.713  -4.979  19.737  0.00  0.00             0
ATOM    573    O   1     1     -26.353  -6.475  32.393  0.00  0.00             0
ATOM    574    H   1     1     -26.363  -6.033  33.190  0.00  0.00             0
ATOM    575    H   1     1     -25.487  -6.317  32.128  0.00  0.00             0
ATOM    576    O   1     1      -0.822  34.060  25.531  0.00  0.00             0
ATOM    577    H   1     1      -1.292  33.353  25.730  0.00  0.00             0
ATOM    578    H   1     1      -1.492  34.483  25.139  0.00  0.00             0
ATOM    579    O   1     1      -3.489 -14.997  16.036  0.00  0.00             0
ATOM    580    H   1     1      -2.518 -14.559  15.740  0.00  0.00             0
ATOM    581    H   1     1      -3.887 -14.368  16.742  0.00  0.00             0
ATOM    582    O   1     1      10.744  -4.586  21.744  0.00  0.00             0
ATOM    583    H   1     1      11.483  -4.292  21.172  0.00  0.00             0
ATOM    584    H   1     1      10.005  -4.066  21.301  0.00  0.00             0
ATOM    585    O   1     1     -17.390 -17.602  19.204  0.00  0.00             0
ATOM    586    H   1     1     -17.305 -17.933  18.182  0.00  0.00             0
ATOM    587    H   1     1     -16.919 -18.243  19.793  0.00  0.00             0
ATOM    588    O   1     1      29.943  13.881  14.852  0.00  0.00             0
ATOM    589    H   1     1      29.170  14.064  15.474  0.00  0.00             0
ATOM    590    H   1     1      30.944  14.368  14.986  0.00  0.00             0
ATOM    591    O   1     1      42.846   3.455  17.844  0.00  0.00             0
ATOM    592    H   1     1      43.428   4.109  18.044  0.00  0.00             0
ATOM    593    H   1     1      42.954   2.929  18.670  0.00  0.00             0
ATOM    594    O   1     1      39.097  -9.638  14.930  0.00  0.00             0
ATOM    595    H   1     1      39.799 -10.203  14.329  0.00  0.00             0
ATOM    596    H   1     1      39.252  -9.831  15.837  0.00  0.00             0
ATOM    597    O   1     1     -15.373   5.768  23.547  0.00  0.00             0
ATOM    598    H   1     1     -16.287   5.667  23.053  0.00  0.00             0
ATOM    599    H   1     1      -4.275   5.858  22.757  0.00  0.00             0
ATOM    600    O   1     1      37.124   0.230  17.055  0.00  0.00             0
ATOM    601    H   1     1      36.171   0.122  16.903  0.00  0.00             0
ATOM    602    H   1     1      47.737   1.184  16.929  0.00  0.00             0
ATOM    603    O   1     1      -1.376  -9.523  30.602  0.00  0.00             0
ATOM    604    H   1     1     -11.386  -9.888  29.744  0.00  0.00             0
ATOM    605    H   1     1      -2.016 -10.155  30.905  0.00  0.00             0
ATOM    606    O   1     1      23.911  10.462  36.580  0.00  0.00             0
ATOM    607    H   1     1      24.932  10.703  36.518  0.00  0.00             0
ATOM    608    H   1     1      34.292   9.462  36.585  0.00  0.00             0
ATOM    609    O   1     1      48.523  -2.398  16.924  0.00  0.00             0
ATOM    610    H   1     1      37.516  -3.042  17.329  0.00  0.00             0
ATOM    611    H   1     1      48.250  -1.578  16.675  0.00  0.00             0
ATOM    612    O   1     1     -14.463  27.004  33.223  0.00  0.00             0
ATOM    613    H   1     1     -15.305  27.568  32.824  0.00  0.00             0
ATOM    614    H   1     1      -4.033  26.355  32.648  0.00  0.00             0
ATOM    615    O   1     1     -23.103 -25.475  20.903  0.00  0.00             0
ATOM    616    H   1     1     -23.637 -26.099  20.210  0.00  0.00             0
ATOM    617    H   1     1     -22.915 -24.687  20.653  0.00  0.00             0
ATOM    618    O   1     1      18.308   1.547  36.611  0.00  0.00             0
ATOM    619    H   1     1      19.145   1.918  36.985  0.00  0.00             0
ATOM    620    H   1     1      18.348   0.617  36.453  0.00  0.00             0
ATOM    621    O   1     1      -5.274  13.885  34.092  0.00  0.00             0
ATOM    622    H   1     1      -4.597  14.268  34.610  0.00  0.00             0
ATOM    623    H   1     1      -6.148  14.139  34.468  0.00  0.00             0
ATOM    624    O   1     1      28.361   3.697  30.245  0.00  0.00             0
ATOM    625    H   1     1      29.300   3.857  30.657  0.00  0.00             0
ATOM    626    H   1     1      28.169   2.646  29.818  0.00  0.00             0
ATOM    627    O   1     1      12.972  23.483  22.575  0.00  0.00             0
ATOM    628    H   1     1      12.944  24.191  21.809  0.00  0.00             0
ATOM    629    H   1     1      12.157  23.542  23.064  0.00  0.00             0
ATOM    630    O   1     1      17.092  -3.137  29.645  0.00  0.00             0
ATOM    631    H   1     1      16.402  -2.869  28.889  0.00  0.00             0
ATOM    632    H   1     1      16.369  -3.228  30.458  0.00  0.00             0
ATOM    633    O   1     1     -51.421  20.807  37.270  0.00  0.00             0
ATOM    634    H   1     1     -51.198  21.690  36.890  0.00  0.00             0
ATOM    635    H   1     1     -50.711  20.462  37.765  0.00  0.00             0
ATOM    636    O   1     1      11.952  -4.441  17.854  0.00  0.00             0
ATOM    637    H   1     1      11.817  -5.366  18.164  0.00  0.00             0
ATOM    638    H   1     1      11.139  -4.199  18.115  0.00  0.00             0
ATOM    639    O   1     1      -0.134 -27.388  20.163  0.00  0.00             0
ATOM    640    H   1     1      -1.032 -27.528  20.449  0.00  0.00             0
ATOM    641    H   1     1       0.215 -26.763  20.914  0.00  0.00             0
ATOM    642    O   1     1      -4.713   2.931  23.264  0.00  0.00             0
ATOM    643    H   1     1      -5.146   2.536  22.498  0.00  0.00             0
ATOM    644    H   1     1      -4.988   3.913  23.232  0.00  0.00             0
ATOM    645    O   1     1      -2.010  -4.821  28.056  0.00  0.00             0
ATOM    646    H   1     1      -2.505  -4.658  27.247  0.00  0.00             0
ATOM    647    H   1     1      -2.408  -4.315  29.001  0.00  0.00             0
ATOM    648    O   1     1      31.515 -11.838  32.261  0.00  0.00             0
ATOM    649    H   1     1      32.416 -11.984  31.699  0.00  0.00             0
ATOM    650    H   1     1      31.310 -10.987  31.682  0.00  0.00             0
ATOM    651    O   1     1       7.562  17.841  24.256  0.00  0.00             0
ATOM    652    H   1     1       7.371  18.705  24.992  0.00  0.00             0
ATOM    653    H   1     1      17.140  -0.724  24.211  0.00  0.00             0
ATOM    654    O   1     1      14.621 -14.716  14.674  0.00  0.00             0
ATOM    655    H   1     1      13.928 -15.333  14.836  0.00  0.00             0
ATOM    656    H   1     1      25.823 -15.021  14.932  0.00  0.00             0
ATOM    657    O   1     1      30.311 -11.292  27.851  0.00  0.00             0
ATOM    658    H   1     1      19.414 -12.114  27.982  0.00  0.00             0
ATOM    659    H   1     1      31.163 -11.654  27.767  0.00  0.00             0
ATOM    660    O   1     1       2.926  34.389  33.800  0.00  0.00             0
ATOM    661    H   1     1       3.488  34.972  32.927  0.00  0.00             0
ATOM    662    H   1     1      13.674  34.289  34.447  0.00  0.00             0
ATOM    663    O   1     1      20.406  24.985  17.336  0.00  0.00             0
ATOM    664    H   1     1      10.849  25.494  17.403  0.00  0.00             0
ATOM    665    H   1     1      20.562  24.127  17.730  0.00  0.00             0
ATOM    666    O   1     1      16.407   1.103  33.910  0.00  0.00             0
ATOM    667    H   1     1      16.878   0.562  33.301  0.00  0.00             0
ATOM    668    H   1     1      27.429   1.806  34.433  0.00  0.00             0
ATOM    669    O   1     1       7.777  49.980  32.929  0.00  0.00             0
ATOM    670    H   1     1       8.440  49.831  33.363  0.00  0.00             0
ATOM    671    H   1     1       7.683  31.563  32.106  0.00  0.00             0
ATOM    672    O   1     1      13.477  41.242  31.061  0.00  0.00             0
ATOM    673    H   1     1      13.069  40.547  30.578  0.00  0.00             0
ATOM    674    H   1     1      13.685  40.791  31.728  0.00  0.00             0
ATOM    675    O   1     1       4.484   2.227  20.563  0.00  0.00             0
ATOM    676    H   1     1       5.433   2.204  20.122  0.00  0.00             0
ATOM    677    H   1     1       4.002   1.553  20.009  0.00  0.00             0
ATOM    678    O   1     1       0.603   3.586  33.334  0.00  0.00             0
ATOM    679    H   1     1       1.463   3.521  33.854  0.00  0.00             0
ATOM    680    H   1     1       0.801   4.523  33.037  0.00  0.00             0
ATOM    681    O   1     1     -17.136  -6.706  23.106  0.00  0.00             0
ATOM    682    H   1     1     -17.888  -7.205  22.964  0.00  0.00             0
ATOM    683    H   1     1     -17.385  -5.913  23.654  0.00  0.00             0
ATOM    684    O   1     1      -2.419   9.762  24.843  0.00  0.00             0
ATOM    685    H   1     1      -1.767  10.266  24.255  0.00  0.00             0
ATOM    686    H   1     1      -3.222   9.772  24.366  0.00  0.00             0
ATOM    687    O   1     1      34.699  17.098  16.562  0.00  0.00             0
ATOM    688    H   1     1      34.384  17.783  16.047  0.00  0.00             0
ATOM    689    H   1     1      34.867  -1.581  16.241  0.00  0.00             0
ATOM    690    O   1     1      35.424 -20.854  27.750  0.00  0.00             0
ATOM    691    H   1     1      35.005 -20.183  27.001  0.00  0.00             0
ATOM    692    H   1     1      35.764 -21.599  27.287  0.00  0.00             0
ATOM    693    O   1     1     -35.151 -11.670  17.419  0.00  0.00             0
ATOM    694    H   1     1     -34.638 -12.430  17.649  0.00  0.00             0
ATOM    695    H   1     1     -34.579 -11.075  17.867  0.00  0.00             0
ATOM    696    O   1     1      16.359  10.076  15.352  0.00  0.00             0
ATOM    697    H   1     1      17.066   9.362  14.979  0.00  0.00             0
ATOM    698    H   1     1      15.581   9.599  15.161  0.00  0.00             0
ATOM    699    O   1     1      42.584  15.209  14.481  0.00  0.00             0
ATOM    700    H   1     1      43.365  14.862  15.119  0.00  0.00             0
ATOM    701    H   1     1      43.033  14.880  13.643  0.00  0.00             0
ATOM    702    O   1     1      31.582  23.447  24.451  0.00  0.00             0
ATOM    703    H   1     1      30.760  24.016  24.308  0.00  0.00             0
ATOM    704    H   1     1      31.344  22.582  24.192  0.00  0.00             0
ATOM    705   Al   1     1       8.077   7.230   8.762  0.00  0.00             0
ATOM    706   Al   1     1       5.669   2.995   8.433  0.00  0.00             0
ATOM    707   Al   1     1       5.569   8.800   8.621  0.00  0.00             0
ATOM    708   Al   1     1       8.265   4.357   8.509  0.00  0.00             0
ATOM    709   Si   1     1       3.806   8.610  11.483  0.00  0.00             0
ATOM    710   Si   1     1       6.411   4.198  11.303  0.00  0.00             0
ATOM    711   Si   1     1       6.502  10.051  11.407  0.00  0.00             0
ATOM    712   Si   1     1       9.019   5.708  11.435  0.00  0.00             0
ATOM    713    O   1     1       9.140   8.580   9.745  0.00  0.00             0
ATOM    714    O   1     1       6.538   4.137   9.665  0.00  0.00             0
ATOM    715    O   1     1       8.849   5.762   9.759  0.00  0.00             0
ATOM    716    O   1     1       6.239  10.103   9.904  0.00  0.00             0
ATOM    717    O   1     1       8.970   7.198  11.959  0.00  0.00             0
ATOM    718    O   1     1       6.331  11.540  11.943  0.00  0.00             0
ATOM    719    O   1     1       7.881   9.526  11.799  0.00  0.00             0
ATOM    720    O   1     1       5.103   5.007  11.615  0.00  0.00             0
ATOM    721    O   1     1       7.732   4.963  11.761  0.00  0.00             0
ATOM    722    O   1     1       5.206   9.213  11.972  0.00  0.00             0
ATOM    723    O   1     1       9.097   2.970   9.683  0.00  0.00             0
ATOM    724    O   1     1       6.620   7.413   9.903  0.00  0.00             0
ATOM    725    O   1     1       4.987  10.167   7.571  0.00  0.00             0
ATOM    726    O   1     1       7.570   5.818   7.514  0.00  0.00             0
ATOM    727    O   1     1       9.766   7.435   7.504  0.00  0.00             0
ATOM    728    O   1     1       7.202   2.907   7.590  0.00  0.00             0
ATOM    729    O   1     1       9.894   4.145   7.535  0.00  0.00             0
ATOM    730    O   1     1       7.171   8.632   7.728  0.00  0.00             0
ATOM    731    H   1     1       8.450  11.016  10.023  0.00  0.00             0
ATOM    732    H   1     1       5.953   7.360  10.622  0.00  0.00             0
ATOM    733    H   1     1       9.555  10.364   6.653  0.00  0.00             0
ATOM    734    H   1     1       6.868   5.720   6.913  0.00  0.00             0
ATOM    735    H   1     1       9.346   6.931   6.788  0.00  0.00             0
ATOM    736    H   1     1       7.515  11.367   6.792  0.00  0.00             0
ATOM    737    H   1     1       7.723   9.334   7.270  0.00  0.00             0
ATOM    738    H   1     1      10.452   3.932   6.842  0.00  0.00             0
ATOM    739   Al   1     1      13.712   1.152   1.313  0.00  0.00             0
ATOM    740   Al   1     1      11.134  -3.262   1.341  0.00  0.00             0
ATOM    741   Al   1     1      11.116   2.880   1.303  0.00  0.00             0
ATOM    742   Al   1     1      13.574  -1.627   1.466  0.00  0.00             0
ATOM    743   Si   1     1       9.368   2.753   4.046  0.00  0.00             0
ATOM    744   Si   1     1      11.892  -1.753   4.147  0.00  0.00             0
ATOM    745   Si   1     1      11.902   4.314   4.010  0.00  0.00             0
ATOM    746   Si   1     1      14.419  -0.312   4.084  0.00  0.00             0
ATOM    747    O   1     1      14.675   2.429   2.562  0.00  0.00             0
ATOM    748    O   1     1      12.023  -1.841   2.554  0.00  0.00             0
ATOM    749    O   1     1      14.293  -0.232   2.575  0.00  0.00             0
ATOM    750    O   1     1      11.731   4.289   2.431  0.00  0.00             0
ATOM    751    O   1     1      14.263   1.117   4.734  0.00  0.00             0
ATOM    752    O   1     1      11.814   5.775   4.468  0.00  0.00             0
ATOM    753    O   1     1      13.264   3.534   4.433  0.00  0.00             0
ATOM    754    O   1     1      10.648  -0.906   4.582  0.00  0.00             0
ATOM    755    O   1     1      13.203  -1.171   4.600  0.00  0.00             0
ATOM    756    O   1     1      10.624   3.486   4.583  0.00  0.00             0
ATOM    757    O   1     1      14.519  -2.943   2.452  0.00  0.00             0
ATOM    758    O   1     1      11.965   1.385   2.319  0.00  0.00             0
ATOM    759    O   1     1      10.438   4.346   0.179  0.00  0.00             0
ATOM    760    O   1     1      13.053  -0.267   0.294  0.00  0.00             0
ATOM    761    O   1     1      15.274   1.279   0.306  0.00  0.00             0
ATOM    762    O   1     1      12.684  -3.145   0.226  0.00  0.00             0
ATOM    763    O   1     1      15.392  -1.802   0.114  0.00  0.00             0
ATOM    764    O   1     1      12.681   2.624   0.178  0.00  0.00             0
ATOM    765    H   1     1      14.376   5.509   3.447  0.00  0.00             0
ATOM    766    H   1     1      11.215   0.763   2.533  0.00  0.00             0
ATOM    767    H   1     1      14.452   4.756   0.271  0.00  0.00             0
ATOM    768    H   1     1      13.005   0.052  -0.638  0.00  0.00             0
ATOM    769    H   1     1      15.630   0.420  -0.027  0.00  0.00             0
ATOM    770    H   1     1      12.705   6.113  -0.774  0.00  0.00             0
ATOM    771    H   1     1      13.413   3.172  -0.394  0.00  0.00             0
ATOM    772    H   1     1      15.201  -1.998  -0.761  0.00  0.00             0
ATOM    773   Al   1     1       7.953  -1.666   8.755  0.00  0.00             0
ATOM    774   Al   1     1       5.510  -6.072   8.589  0.00  0.00             0
ATOM    775   Al   1     1       5.472  -0.034   8.764  0.00  0.00             0
ATOM    776   Al   1     1       7.974  -4.814   8.659  0.00  0.00             0
ATOM    777   Si   1     1       3.822  -0.225  11.396  0.00  0.00             0
ATOM    778   Si   1     1       6.365  -4.796  11.525  0.00  0.00             0
ATOM    779   Si   1     1       6.335   1.230  11.362  0.00  0.00             0
ATOM    780   Si   1     1       8.827  -3.194  11.395  0.00  0.00             0
ATOM    781    O   1     1       8.976  -0.299   9.773  0.00  0.00             0
ATOM    782    O   1     1       6.414  -4.946   9.809  0.00  0.00             0
ATOM    783    O   1     1       8.615  -3.029   9.867  0.00  0.00             0
ATOM    784    O   1     1       6.262   1.260   9.795  0.00  0.00             0
ATOM    785    O   1     1       8.691  -1.770  11.870  0.00  0.00             0
ATOM    786    O   1     1       6.355   2.731  11.812  0.00  0.00             0
ATOM    787    O   1     1       7.734   0.596  11.810  0.00  0.00             0
ATOM    788    O   1     1       5.042  -3.958  11.776  0.00  0.00             0
ATOM    789    O   1     1       7.631  -4.103  11.939  0.00  0.00             0
ATOM    790    O   1     1       5.126   0.499  11.943  0.00  0.00             0
ATOM    791    O   1     1       9.014  -6.104   9.763  0.00  0.00             0
ATOM    792    O   1     1       6.328  -1.652   9.849  0.00  0.00             0
ATOM    793    O   1     1       4.823   1.474   7.748  0.00  0.00             0
ATOM    794    O   1     1       7.271  -3.176   7.529  0.00  0.00             0
ATOM    795    O   1     1       9.643  -1.617   7.652  0.00  0.00             0
ATOM    796    O   1     1       7.046  -6.163   7.567  0.00  0.00             0
ATOM    797    O   1     1       9.552  -4.918   7.637  0.00  0.00             0
ATOM    798    O   1     1       7.102  -0.368   7.684  0.00  0.00             0
ATOM    799    H   1     1       8.544   2.298  10.127  0.00  0.00             0
ATOM    800    H   1     1       5.753  -2.383  10.007  0.00  0.00             0
ATOM    801    H   1     1      10.029   1.151   6.511  0.00  0.00             0
ATOM    802    H   1     1       7.564  -3.426   6.706  0.00  0.00             0
ATOM    803    H   1     1      10.169  -2.372   7.271  0.00  0.00             0
ATOM    804    H   1     1       7.653   2.045   7.533  0.00  0.00             0
ATOM    805    H   1     1       7.216  -0.596   6.652  0.00  0.00             0
ATOM    806    H   1     1      10.328  -4.572   7.110  0.00  0.00             0
ATOM    807   Al   1     1      13.749  -7.559   1.078  0.00  0.00             0
ATOM    808   Al   1     1      11.134 -12.003   1.130  0.00  0.00             0
ATOM    809   Al   1     1      11.057  -6.238   1.171  0.00  0.00             0
ATOM    810   Al   1     1      13.919 -10.619   1.411  0.00  0.00             0
ATOM    811   Si   1     1       9.267  -6.201   4.055  0.00  0.00             0
ATOM    812   Si   1     1      11.884 -10.652   3.959  0.00  0.00             0
ATOM    813   Si   1     1      11.761  -4.645   4.125  0.00  0.00             0
ATOM    814   Si   1     1      14.485  -9.137   4.143  0.00  0.00             0
ATOM    815    O   1     1      14.505  -6.296   2.434  0.00  0.00             0
ATOM    816    O   1     1      12.115 -10.767   2.334  0.00  0.00             0
ATOM    817    O   1     1      14.466  -9.089   2.418  0.00  0.00             0
ATOM    818    O   1     1      11.651  -4.645   2.506  0.00  0.00             0
ATOM    819    O   1     1      14.538  -7.680   4.550  0.00  0.00             0
ATOM    820    O   1     1      11.721  -3.271   4.569  0.00  0.00             0
ATOM    821    O   1     1      13.089  -5.370   4.398  0.00  0.00             0
ATOM    822    O   1     1      10.634  -9.801   4.251  0.00  0.00             0
ATOM    823    O   1     1      13.244  -9.949   4.512  0.00  0.00             0
ATOM    824    O   1     1      10.549  -5.456   4.528  0.00  0.00             0
ATOM    825    O   1     1      14.695 -11.935   2.534  0.00  0.00             0
ATOM    826    O   1     1      12.120  -7.478   2.138  0.00  0.00             0
ATOM    827    O   1     1      10.323  -4.736   0.204  0.00  0.00             0
ATOM    828    O   1     1      13.194  -9.070   0.180  0.00  0.00             0
ATOM    829    O   1     1      15.314  -7.391   0.168  0.00  0.00             0
ATOM    830    O   1     1      12.697 -11.806   0.144  0.00  0.00             0
ATOM    831    O   1     1      15.391 -10.771   0.202  0.00  0.00             0
ATOM    832    O   1     1      12.851  -6.188  -0.046  0.00  0.00             0
ATOM    833    H   1     1      14.223  -3.885   2.655  0.00  0.00             0
ATOM    834    H   1     1      11.773  -8.021   2.871  0.00  0.00             0
ATOM    835    H   1     1      15.508  -4.697  -0.747  0.00  0.00             0
ATOM    836    H   1     1      12.536  -9.175  -0.494  0.00  0.00             0
ATOM    837    H   1     1      15.700  -8.063  -0.342  0.00  0.00             0
ATOM    838    H   1     1      12.941  -3.759  -0.455  0.00  0.00             0
ATOM    839    H   1     1      13.187  -5.736  -0.910  0.00  0.00             0
ATOM    840    H   1     1      15.868 -10.952  -0.641  0.00  0.00             0
ATOM    841   Al   1     1       3.082   7.239   8.686  0.00  0.00             0
ATOM    842   Al   1     1       0.420   2.890   8.773  0.00  0.00             0
ATOM    843   Al   1     1       0.370   8.625   8.444  0.00  0.00             0
ATOM    844   Al   1     1       2.939   4.311   8.643  0.00  0.00             0
ATOM    845   Si   1     1      -1.226   8.667  11.372  0.00  0.00             0
ATOM    846   Si   1     1       1.323   4.106  11.447  0.00  0.00             0
ATOM    847   Si   1     1       1.290  10.240  11.408  0.00  0.00             0
ATOM    848   Si   1     1       3.749   5.713  11.434  0.00  0.00             0
ATOM    849    O   1     1       4.045   8.510   9.799  0.00  0.00             0
ATOM    850    O   1     1       1.433   3.982   9.884  0.00  0.00             0
ATOM    851    O   1     1       3.567   5.886   9.828  0.00  0.00             0
ATOM    852    O   1     1       1.048  10.311   9.829  0.00  0.00             0
ATOM    853    O   1     1       3.599   7.144  11.954  0.00  0.00             0
ATOM    854    O   1     1       1.183  11.683  11.926  0.00  0.00             0
ATOM    855    O   1     1       2.585   9.492  11.692  0.00  0.00             0
ATOM    856    O   1     1       0.058   4.941  11.760  0.00  0.00             0
ATOM    857    O   1     1       2.593   4.788  11.991  0.00  0.00             0
ATOM    858    O   1     1       0.107   9.238  11.873  0.00  0.00             0
ATOM    859    O   1     1       3.924   3.113   9.653  0.00  0.00             0
ATOM    860    O   1     1       1.329   7.449   9.690  0.00  0.00             0
ATOM    861    O   1     1       9.979  10.189   7.520  0.00  0.00             0
ATOM    862    O   1     1       2.199   5.729   7.651  0.00  0.00             0
ATOM    863    O   1     1       4.596   7.518   7.487  0.00  0.00             0
ATOM    864    O   1     1       2.077   2.850   7.700  0.00  0.00             0
ATOM    865    O   1     1       4.708   4.269   7.496  0.00  0.00             0
ATOM    866    O   1     1       2.097   8.757   7.659  0.00  0.00             0
ATOM    867    H   1     1       3.457  10.965   9.882  0.00  0.00             0
ATOM    868    H   1     1       1.110   6.549  10.060  0.00  0.00             0
ATOM    869    H   1     1       5.275  10.188   6.682  0.00  0.00             0
ATOM    870    H   1     1       1.145   5.774   7.528  0.00  0.00             0
ATOM    871    H   1     1       5.077   7.359   6.610  0.00  0.00             0
ATOM    872    H   1     1       2.130  11.115   7.096  0.00  0.00             0
ATOM    873    H   1     1       2.913   9.279   7.879  0.00  0.00             0
ATOM    874    H   1     1       4.460   4.399   6.715  0.00  0.00             0
ATOM    875   Al   1     1       8.366   1.449   1.130  0.00  0.00             0
ATOM    876   Al   1     1       6.051  -3.109   1.146  0.00  0.00             0
ATOM    877   Al   1     1       5.930   2.773   1.219  0.00  0.00             0
ATOM    878   Al   1     1       8.513  -1.735   1.398  0.00  0.00             0
ATOM    879   Si   1     1       4.153   2.607   4.099  0.00  0.00             0
ATOM    880   Si   1     1       6.807  -1.691   4.209  0.00  0.00             0
ATOM    881   Si   1     1       6.737   4.151   4.265  0.00  0.00             0
ATOM    882   Si   1     1       9.216  -0.195   4.234  0.00  0.00             0
ATOM    883    O   1     1       9.496   2.614   2.487  0.00  0.00             0
ATOM    884    O   1     1       7.062  -1.716   2.410  0.00  0.00             0
ATOM    885    O   1     1       9.128  -0.367   2.608  0.00  0.00             0
ATOM    886    O   1     1       6.537   4.339   2.554  0.00  0.00             0
ATOM    887    O   1     1       9.302   1.249   4.663  0.00  0.00             0
ATOM    888    O   1     1       6.795   5.694   4.748  0.00  0.00             0
ATOM    889    O   1     1       8.065   3.514   4.358  0.00  0.00             0
ATOM    890    O   1     1       5.473  -1.006   4.386  0.00  0.00             0
ATOM    891    O   1     1       8.015  -0.983   4.790  0.00  0.00             0
ATOM    892    O   1     1       5.445   3.319   4.676  0.00  0.00             0
ATOM    893    O   1     1       9.259  -3.201   2.352  0.00  0.00             0
ATOM    894    O   1     1       6.926   1.354   2.329  0.00  0.00             0
ATOM    895    O   1     1      15.313   4.270   0.407  0.00  0.00             0
ATOM    896    O   1     1       7.826  -0.240   0.172  0.00  0.00             0
ATOM    897    O   1     1       9.985   1.516   0.207  0.00  0.00             0
ATOM    898    O   1     1       7.549  -2.950   0.148  0.00  0.00             0
ATOM    899    O   1     1      10.068  -1.987   0.248  0.00  0.00             0
ATOM    900    O   1     1       7.321   2.603  -0.003  0.00  0.00             0
ATOM    901    H   1     1       9.225   5.190   2.828  0.00  0.00             0
ATOM    902    H   1     1       6.584   0.797   2.998  0.00  0.00             0
ATOM    903    H   1     1       9.778   3.885  -0.505  0.00  0.00             0
ATOM    904    H   1     1       7.291  -0.290  -0.600  0.00  0.00             0
ATOM    905    H   1     1      10.349   1.409  -0.744  0.00  0.00             0
ATOM    906    H   1     1       8.134   5.152  -0.010  0.00  0.00             0
ATOM    907    H   1     1       6.909   2.684  -0.908  0.00  0.00             0
ATOM    908    H   1     1      10.684  -1.278   0.168  0.00  0.00             0
ATOM    909   Al   1     1       3.032  -1.567   8.629  0.00  0.00             0
ATOM    910   Al   1     1       0.239  -6.290   8.570  0.00  0.00             0
ATOM    911   Al   1     1       0.366  -0.152   8.626  0.00  0.00             0
ATOM    912   Al   1     1       2.766  -4.644   8.607  0.00  0.00             0
ATOM    913   Si   1     1      -1.461  -0.272  11.438  0.00  0.00             0
ATOM    914   Si   1     1       1.176  -4.740  11.388  0.00  0.00             0
ATOM    915   Si   1     1       1.132   1.210  11.578  0.00  0.00             0
ATOM    916   Si   1     1       3.794  -3.144  11.479  0.00  0.00             0
ATOM    917    O   1     1       4.063  -0.403   9.798  0.00  0.00             0
ATOM    918    O   1     1       1.494  -4.796   9.823  0.00  0.00             0
ATOM    919    O   1     1       3.608  -3.056   9.846  0.00  0.00             0
ATOM    920    O   1     1       0.935   1.209   9.757  0.00  0.00             0
ATOM    921    O   1     1       3.791  -1.670  11.965  0.00  0.00             0
ATOM    922    O   1     1       1.058   2.632  11.946  0.00  0.00             0
ATOM    923    O   1     1       2.547   0.528  11.728  0.00  0.00             0
ATOM    924    O   1     1      -0.110  -3.845  11.642  0.00  0.00             0
ATOM    925    O   1     1       2.410  -3.891  11.944  0.00  0.00             0
ATOM    926    O   1     1      -0.050   0.299  12.002  0.00  0.00             0
ATOM    927    O   1     1       3.848  -6.108   9.586  0.00  0.00             0
ATOM    928    O   1     1       1.369  -1.547   9.583  0.00  0.00             0
ATOM    929    O   1     1       9.989   1.053   7.443  0.00  0.00             0
ATOM    930    O   1     1       2.109  -3.177   7.676  0.00  0.00             0
ATOM    931    O   1     1       4.502  -1.534   7.506  0.00  0.00             0
ATOM    932    O   1     1       1.658  -6.042   7.473  0.00  0.00             0
ATOM    933    O   1     1       4.502  -4.703   7.462  0.00  0.00             0
ATOM    934    O   1     1       2.099  -0.171   7.516  0.00  0.00             0
ATOM    935    H   1     1       3.484   2.309   9.994  0.00  0.00             0
ATOM    936    H   1     1       1.285  -2.284  10.290  0.00  0.00             0
ATOM    937    H   1     1       4.248   1.115   7.007  0.00  0.00             0
ATOM    938    H   1     1       2.152  -2.882   6.904  0.00  0.00             0
ATOM    939    H   1     1       5.368  -1.707   7.147  0.00  0.00             0
ATOM    940    H   1     1       2.618   2.101   7.909  0.00  0.00             0
ATOM    941    H   1     1       2.636   0.232   6.708  0.00  0.00             0
ATOM    942    H   1     1       4.835  -3.667   7.451  0.00  0.00             0
ATOM    943   Al   1     1       8.483  -7.601   1.275  0.00  0.00             0
ATOM    944   Al   1     1       5.953 -12.162   1.466  0.00  0.00             0
ATOM    945   Al   1     1       5.963  -6.069   1.294  0.00  0.00             0
ATOM    946   Al   1     1       8.552 -10.717   1.321  0.00  0.00             0
ATOM    947   Si   1     1       4.108  -6.141   4.065  0.00  0.00             0
ATOM    948   Si   1     1       6.811 -10.783   4.178  0.00  0.00             0
ATOM    949   Si   1     1       6.594  -4.591   4.001  0.00  0.00             0
ATOM    950   Si   1     1       9.258  -9.159   3.944  0.00  0.00             0
ATOM    951    O   1     1       9.450  -6.386   2.412  0.00  0.00             0
ATOM    952    O   1     1       6.895 -10.830   2.576  0.00  0.00             0
ATOM    953    O   1     1       9.019  -8.973   2.436  0.00  0.00             0
ATOM    954    O   1     1       6.547  -4.484   2.399  0.00  0.00             0
ATOM    955    O   1     1       9.249  -7.690   4.515  0.00  0.00             0
ATOM    956    O   1     1       6.674  -3.182   4.535  0.00  0.00             0
ATOM    957    O   1     1       7.931  -5.413   4.244  0.00  0.00             0
ATOM    958    O   1     1       5.457 -10.010   4.517  0.00  0.00             0
ATOM    959    O   1     1       8.048  -9.932   4.521  0.00  0.00             0
ATOM    960    O   1     1       5.403  -5.393   4.445  0.00  0.00             0
ATOM    961    O   1     1       9.487 -12.091   2.405  0.00  0.00             0
ATOM    962    O   1     1       6.721  -7.539   2.361  0.00  0.00             0
ATOM    963    O   1     1      15.532  -4.654   0.194  0.00  0.00             0
ATOM    964    O   1     1       7.814  -8.980   0.187  0.00  0.00             0
ATOM    965    O   1     1      10.066  -7.341   0.146  0.00  0.00             0
ATOM    966    O   1     1       7.583 -12.023   0.419  0.00  0.00             0
ATOM    967    O   1     1      10.149 -10.587   0.410  0.00  0.00             0
ATOM    968    O   1     1       7.598  -6.157   0.361  0.00  0.00             0
ATOM    969    H   1     1       8.724  -3.979   2.529  0.00  0.00             0
ATOM    970    H   1     1       6.429  -8.349   2.708  0.00  0.00             0
ATOM    971    H   1     1       9.509  -5.079  -0.538  0.00  0.00             0
ATOM    972    H   1     1       7.423  -9.635  -0.438  0.00  0.00             0
ATOM    973    H   1     1      10.028  -7.642  -0.790  0.00  0.00             0
ATOM    974    H   1     1       8.179  -2.853  -0.533  0.00  0.00             0
ATOM    975    H   1     1       8.008  -5.298   0.051  0.00  0.00             0
ATOM    976    H   1     1      10.570  -9.624   0.862  0.00  0.00             0
END
