# Supplementary material for: Competing Nuclear Quantum Effects and Hydrogen-Bond Jumps in Hydrated Kaolinite
Source: J Phys Chem Lett. 2023 Feb 6;14(6):1542–7. doi: 10.1021/acs.jpclett.2c03896 (PMC9940297; doi:10.1021/acs.jpclett.2c03896)
Supplement: Supplementary file 1 — jz2c03896_si_001.zip [file jz2c03896_si_001.zip › Clay_NQEs_HBond_Jumps_SI/silica-surface/QM/prod-2/init.05.pdb]

TITLE     Step:     2000000  Bead:       5 positions{angstrom}  cell{angstrom}
CRYST1   10.307   17.884   76.812  91.93 105.05  89.80 P 1           1
ATOM      1   Al   1     1     -22.578  11.933  42.599  0.00  0.00             0
ATOM      2   Al   1     1     -19.693  16.491  42.559  0.00  0.00             0
ATOM      3   Al   1     1     -19.844  10.578  42.264  0.00  0.00             0
ATOM      4   Al   1     1     -22.175  14.881  42.470  0.00  0.00             0
ATOM      5   Si   1     1     -17.931  10.587  39.713  0.00  0.00             0
ATOM      6   Si   1     1     -20.557  15.052  39.776  0.00  0.00             0
ATOM      7   Si   1     1     -20.464   9.050  39.745  0.00  0.00             0
ATOM      8   Si   1     1     -23.163  13.479  39.696  0.00  0.00             0
ATOM      9    O   1     1     -23.316  10.644  41.452  0.00  0.00             0
ATOM     10    O   1     1     -20.620  15.161  41.374  0.00  0.00             0
ATOM     11    O   1     1     -22.857  13.290  41.346  0.00  0.00             0
ATOM     12    O   1     1     -20.327   9.014  41.320  0.00  0.00             0
ATOM     13    O   1     1     -22.952  12.014  39.271  0.00  0.00             0
ATOM     14    O   1     1     -20.305   7.587  39.202  0.00  0.00             0
ATOM     15    O   1     1     -21.851   9.722  39.351  0.00  0.00             0
ATOM     16    O   1     1     -19.383  14.138  39.368  0.00  0.00             0
ATOM     17    O   1     1     -21.961  14.276  39.144  0.00  0.00             0
ATOM     18    O   1     1     -19.285   9.872  39.109  0.00  0.00             0
ATOM     19    O   1     1     -23.206  16.147  41.418  0.00  0.00             0
ATOM     20    O   1     1     -20.676  11.793  41.177  0.00  0.00             0
ATOM     21    O   1     1     -18.778   9.131  43.566  0.00  0.00             0
ATOM     22    O   1     1     -21.493  13.512  43.604  0.00  0.00             0
ATOM     23    O   1     1     -24.061  11.957  43.698  0.00  0.00             0
ATOM     24    O   1     1     -21.196  16.240  43.647  0.00  0.00             0
ATOM     25    O   1     1     -23.986  15.032  43.489  0.00  0.00             0
ATOM     26    O   1     1     -21.366  10.652  43.478  0.00  0.00             0
ATOM     27    H   1     1     -22.635   8.180  41.233  0.00  0.00             0
ATOM     28    H   1     1     -20.632  12.244  40.217  0.00  0.00             0
ATOM     29    H   1     1     -23.468   8.703  44.101  0.00  0.00             0
ATOM     30    H   1     1     -20.728  13.000  43.876  0.00  0.00             0
ATOM     31    H   1     1     -24.572  12.402  44.383  0.00  0.00             0
ATOM     32    H   1     1     -21.593   7.247  44.456  0.00  0.00             0
ATOM     33    H   1     1     -21.680   9.908  44.013  0.00  0.00             0
ATOM     34    H   1     1     -24.244  14.016  43.518  0.00  0.00             0
ATOM     35   Al   1     1     -22.618  14.537  49.882  0.00  0.00             0
ATOM     36   Al   1     1     -20.142  19.036  49.677  0.00  0.00             0
ATOM     37   Al   1     1     -20.060  12.972  49.863  0.00  0.00             0
ATOM     38   Al   1     1     -22.609  17.511  49.881  0.00  0.00             0
ATOM     39   Si   1     1     -18.180  13.222  47.096  0.00  0.00             0
ATOM     40   Si   1     1     -20.891  17.606  47.033  0.00  0.00             0
ATOM     41   Si   1     1     -20.777  11.766  47.060  0.00  0.00             0
ATOM     42   Si   1     1     -23.471  16.147  47.028  0.00  0.00             0
ATOM     43    O   1     1     -23.508  13.227  48.702  0.00  0.00             0
ATOM     44    O   1     1     -20.946  17.810  48.641  0.00  0.00             0
ATOM     45    O   1     1     -23.401  16.130  48.667  0.00  0.00             0
ATOM     46    O   1     1     -20.511  11.632  48.633  0.00  0.00             0
ATOM     47    O   1     1     -23.384  14.640  46.687  0.00  0.00             0
ATOM     48    O   1     1     -20.579  10.253  46.652  0.00  0.00             0
ATOM     49    O   1     1     -22.178  12.220  46.848  0.00  0.00             0
ATOM     50    O   1     1     -19.650  16.840  46.622  0.00  0.00             0
ATOM     51    O   1     1     -22.209  16.920  46.581  0.00  0.00             0
ATOM     52    O   1     1     -19.544  12.636  46.552  0.00  0.00             0
ATOM     53    O   1     1     -23.555  18.865  48.631  0.00  0.00             0
ATOM     54    O   1     1     -20.932  14.352  48.832  0.00  0.00             0
ATOM     55    O   1     1     -19.215  11.478  50.846  0.00  0.00             0
ATOM     56    O   1     1     -21.854  16.090  50.912  0.00  0.00             0
ATOM     57    O   1     1     -24.187  14.268  51.012  0.00  0.00             0
ATOM     58    O   1     1     -21.845  19.021  50.671  0.00  0.00             0
ATOM     59    O   1     1     -24.381  17.590  50.871  0.00  0.00             0
ATOM     60    O   1     1     -21.575  12.920  50.916  0.00  0.00             0
ATOM     61    H   1     1     -23.414  10.495  48.045  0.00  0.00             0
ATOM     62    H   1     1     -20.408  15.165  48.726  0.00  0.00             0
ATOM     63    H   1     1     -24.477  11.424  52.128  0.00  0.00             0
ATOM     64    H   1     1     -20.972  16.332  51.290  0.00  0.00             0
ATOM     65    H   1     1     -24.725  14.558  51.859  0.00  0.00             0
ATOM     66    H   1     1     -21.981  10.873  51.313  0.00  0.00             0
ATOM     67    H   1     1     -22.382  12.564  51.494  0.00  0.00             0
ATOM     68    H   1     1     -25.176  16.981  50.984  0.00  0.00             0
ATOM     69   Al   1     1     -22.264  20.856  42.366  0.00  0.00             0
ATOM     70   Al   1     1     -19.681  25.491  42.476  0.00  0.00             0
ATOM     71   Al   1     1     -19.613  19.445  42.408  0.00  0.00             0
ATOM     72   Al   1     1     -22.224  23.780  42.608  0.00  0.00             0
ATOM     73   Si   1     1     -17.898  19.486  39.514  0.00  0.00             0
ATOM     74   Si   1     1     -20.327  24.029  39.776  0.00  0.00             0
ATOM     75   Si   1     1     -20.466  17.940  39.644  0.00  0.00             0
ATOM     76   Si   1     1     -22.958  22.471  39.761  0.00  0.00             0
ATOM     77    O   1     1     -23.232  19.556  41.313  0.00  0.00             0
ATOM     78    O   1     1     -20.591  24.119  41.371  0.00  0.00             0
ATOM     79    O   1     1     -22.752  22.402  41.263  0.00  0.00             0
ATOM     80    O   1     1     -20.438  17.920  41.303  0.00  0.00             0
ATOM     81    O   1     1     -22.893  21.005  39.214  0.00  0.00             0
ATOM     82    O   1     1     -20.648  16.449  39.206  0.00  0.00             0
ATOM     83    O   1     1     -21.783  18.716  39.295  0.00  0.00             0
ATOM     84    O   1     1     -19.161  23.145  39.543  0.00  0.00             0
ATOM     85    O   1     1     -21.713  23.306  39.239  0.00  0.00             0
ATOM     86    O   1     1     -19.232  18.716  39.094  0.00  0.00             0
ATOM     87    O   1     1     -23.183  25.255  41.610  0.00  0.00             0
ATOM     88    O   1     1     -20.597  20.747  41.287  0.00  0.00             0
ATOM     89    O   1     1     -19.068  18.006  43.489  0.00  0.00             0
ATOM     90    O   1     1     -21.342  22.435  43.607  0.00  0.00             0
ATOM     91    O   1     1     -23.814  20.670  43.555  0.00  0.00             0
ATOM     92    O   1     1     -21.273  25.229  43.553  0.00  0.00             0
ATOM     93    O   1     1     -23.806  23.895  43.642  0.00  0.00             0
ATOM     94    O   1     1     -21.277  19.648  43.469  0.00  0.00             0
ATOM     95    H   1     1     -22.839  16.685  40.770  0.00  0.00             0
ATOM     96    H   1     1     -20.369  21.738  41.094  0.00  0.00             0
ATOM     97    H   1     1     -23.589  18.329  44.213  0.00  0.00             0
ATOM     98    H   1     1     -21.102  21.804  44.285  0.00  0.00             0
ATOM     99    H   1     1     -24.220  20.985  44.319  0.00  0.00             0
ATOM    100    H   1     1     -21.456  16.168  44.592  0.00  0.00             0
ATOM    101    H   1     1     -20.954  18.909  43.973  0.00  0.00             0
ATOM    102    H   1     1     -24.070  23.166  44.056  0.00  0.00             0
ATOM    103   Al   1     1     -22.577  23.609  49.789  0.00  0.00             0
ATOM    104   Al   1     1     -19.974  27.933  49.797  0.00  0.00             0
ATOM    105   Al   1     1     -20.030  21.944  49.758  0.00  0.00             0
ATOM    106   Al   1     1     -22.548  26.615  49.857  0.00  0.00             0
ATOM    107   Si   1     1     -18.131  21.966  46.836  0.00  0.00             0
ATOM    108   Si   1     1     -20.872  26.670  47.132  0.00  0.00             0
ATOM    109   Si   1     1     -20.766  20.556  46.948  0.00  0.00             0
ATOM    110   Si   1     1     -23.387  25.100  47.070  0.00  0.00             0
ATOM    111    O   1     1     -23.466  22.084  48.520  0.00  0.00             0
ATOM    112    O   1     1     -20.993  26.720  48.714  0.00  0.00             0
ATOM    113    O   1     1     -23.238  25.090  48.721  0.00  0.00             0
ATOM    114    O   1     1     -20.624  20.552  48.631  0.00  0.00             0
ATOM    115    O   1     1     -23.262  23.638  46.539  0.00  0.00             0
ATOM    116    O   1     1     -20.871  19.153  46.509  0.00  0.00             0
ATOM    117    O   1     1     -21.940  21.393  46.596  0.00  0.00             0
ATOM    118    O   1     1     -19.686  25.673  46.838  0.00  0.00             0
ATOM    119    O   1     1     -22.195  26.050  46.533  0.00  0.00             0
ATOM    120    O   1     1     -19.305  21.160  46.397  0.00  0.00             0
ATOM    121    O   1     1     -23.484  28.020  48.818  0.00  0.00             0
ATOM    122    O   1     1     -20.883  23.469  48.637  0.00  0.00             0
ATOM    123    O   1     1     -19.440  20.441  50.978  0.00  0.00             0
ATOM    124    O   1     1     -21.931  25.173  50.911  0.00  0.00             0
ATOM    125    O   1     1     -24.185  23.354  50.790  0.00  0.00             0
ATOM    126    O   1     1     -21.658  28.019  50.830  0.00  0.00             0
ATOM    127    O   1     1     -24.325  26.616  50.988  0.00  0.00             0
ATOM    128    O   1     1     -21.552  22.201  50.765  0.00  0.00             0
ATOM    129    H   1     1     -23.168  19.487  47.902  0.00  0.00             0
ATOM    130    H   1     1     -20.594  24.400  48.518  0.00  0.00             0
ATOM    131    H   1     1     -23.983  19.740  51.179  0.00  0.00             0
ATOM    132    H   1     1     -21.265  24.925  51.568  0.00  0.00             0
ATOM    133    H   1     1     -24.684  23.363  51.591  0.00  0.00             0
ATOM    134    H   1     1     -22.049  20.042  50.686  0.00  0.00             0
ATOM    135    H   1     1     -21.253  21.899  51.626  0.00  0.00             0
ATOM    136    H   1     1     -23.933  26.288  51.809  0.00  0.00             0
ATOM    137   Al   1     1     -17.047  11.903  42.308  0.00  0.00             0
ATOM    138   Al   1     1     -14.570  16.464  42.483  0.00  0.00             0
ATOM    139   Al   1     1     -14.763  10.332  42.547  0.00  0.00             0
ATOM    140   Al   1     1     -17.110  14.879  42.525  0.00  0.00             0
ATOM    141   Si   1     1     -12.746  10.528  39.809  0.00  0.00             0
ATOM    142   Si   1     1     -15.449  15.096  39.784  0.00  0.00             0
ATOM    143   Si   1     1     -15.307   9.032  39.789  0.00  0.00             0
ATOM    144   Si   1     1     -18.007  13.624  39.647  0.00  0.00             0
ATOM    145    O   1     1     -18.187  10.748  41.220  0.00  0.00             0
ATOM    146    O   1     1     -15.620  15.227  41.372  0.00  0.00             0
ATOM    147    O   1     1     -17.640  13.569  41.216  0.00  0.00             0
ATOM    148    O   1     1     -15.346   8.866  41.413  0.00  0.00             0
ATOM    149    O   1     1     -17.838  12.128  39.166  0.00  0.00             0
ATOM    150    O   1     1     -15.279   7.567  39.277  0.00  0.00             0
ATOM    151    O   1     1     -16.645   9.719  39.478  0.00  0.00             0
ATOM    152    O   1     1     -14.242  14.108  39.430  0.00  0.00             0
ATOM    153    O   1     1     -16.777  14.543  39.158  0.00  0.00             0
ATOM    154    O   1     1     -14.143   9.805  39.307  0.00  0.00             0
ATOM    155    O   1     1     -18.146  16.397  41.502  0.00  0.00             0
ATOM    156    O   1     1     -15.514  11.744  41.485  0.00  0.00             0
ATOM    157    O   1     1     -24.219   8.956  43.550  0.00  0.00             0
ATOM    158    O   1     1     -16.381  13.547  43.540  0.00  0.00             0
ATOM    159    O   1     1     -18.875  11.974  43.492  0.00  0.00             0
ATOM    160    O   1     1     -16.168  16.421  43.631  0.00  0.00             0
ATOM    161    O   1     1     -18.750  15.070  43.721  0.00  0.00             0
ATOM    162    O   1     1     -16.331  10.522  43.705  0.00  0.00             0
ATOM    163    H   1     1     -17.182   7.906  41.431  0.00  0.00             0
ATOM    164    H   1     1     -14.979  12.439  40.909  0.00  0.00             0
ATOM    165    H   1     1     -18.039   9.536  44.013  0.00  0.00             0
ATOM    166    H   1     1     -16.296  13.586  44.521  0.00  0.00             0
ATOM    167    H   1     1     -18.420  12.100  44.239  0.00  0.00             0
ATOM    168    H   1     1     -16.657   7.431  44.534  0.00  0.00             0
ATOM    169    H   1     1     -16.240   9.760  44.395  0.00  0.00             0
ATOM    170    H   1     1     -19.323  14.386  43.406  0.00  0.00             0
ATOM    171   Al   1     1     -17.445  14.576  49.908  0.00  0.00             0
ATOM    172   Al   1     1     -14.814  19.107  49.595  0.00  0.00             0
ATOM    173   Al   1     1     -14.869  13.030  49.972  0.00  0.00             0
ATOM    174   Al   1     1     -17.591  17.625  49.803  0.00  0.00             0
ATOM    175   Si   1     1     -13.082  13.173  47.136  0.00  0.00             0
ATOM    176   Si   1     1     -15.694  17.767  46.811  0.00  0.00             0
ATOM    177   Si   1     1     -15.656  11.604  47.133  0.00  0.00             0
ATOM    178   Si   1     1     -18.196  16.171  46.949  0.00  0.00             0
ATOM    179    O   1     1     -18.428  13.279  48.763  0.00  0.00             0
ATOM    180    O   1     1     -15.898  17.926  48.547  0.00  0.00             0
ATOM    181    O   1     1     -18.100  16.282  48.609  0.00  0.00             0
ATOM    182    O   1     1     -15.472  11.537  48.812  0.00  0.00             0
ATOM    183    O   1     1     -18.018  14.683  46.614  0.00  0.00             0
ATOM    184    O   1     1     -15.556  10.110  46.559  0.00  0.00             0
ATOM    185    O   1     1     -17.058  12.278  46.846  0.00  0.00             0
ATOM    186    O   1     1     -14.427  16.869  46.656  0.00  0.00             0
ATOM    187    O   1     1     -16.999  17.025  46.395  0.00  0.00             0
ATOM    188    O   1     1     -14.428  12.380  46.617  0.00  0.00             0
ATOM    189    O   1     1     -18.362  18.971  48.871  0.00  0.00             0
ATOM    190    O   1     1     -15.759  14.485  48.809  0.00  0.00             0
ATOM    191    O   1     1     -24.470  11.437  51.162  0.00  0.00             0
ATOM    192    O   1     1     -16.968  16.060  50.859  0.00  0.00             0
ATOM    193    O   1     1     -19.155  14.539  50.911  0.00  0.00             0
ATOM    194    O   1     1     -16.677  18.825  50.989  0.00  0.00             0
ATOM    195    O   1     1     -19.369  17.748  50.942  0.00  0.00             0
ATOM    196    O   1     1     -16.513  13.314  51.016  0.00  0.00             0
ATOM    197    H   1     1     -18.074  10.715  48.316  0.00  0.00             0
ATOM    198    H   1     1     -15.298  15.223  48.736  0.00  0.00             0
ATOM    199    H   1     1     -19.040  11.309  51.681  0.00  0.00             0
ATOM    200    H   1     1     -16.834  16.050  51.788  0.00  0.00             0
ATOM    201    H   1     1     -19.708  15.093  51.521  0.00  0.00             0
ATOM    202    H   1     1     -17.438  10.531  51.112  0.00  0.00             0
ATOM    203    H   1     1     -17.087  12.629  51.570  0.00  0.00             0
ATOM    204    H   1     1     -19.538  18.354  51.744  0.00  0.00             0
ATOM    205   Al   1     1     -17.007  20.876  42.427  0.00  0.00             0
ATOM    206   Al   1     1     -14.567  25.330  42.580  0.00  0.00             0
ATOM    207   Al   1     1     -14.434  19.460  42.261  0.00  0.00             0
ATOM    208   Al   1     1     -16.904  23.786  42.609  0.00  0.00             0
ATOM    209   Si   1     1     -12.707  19.507  39.584  0.00  0.00             0
ATOM    210   Si   1     1     -15.269  23.963  39.770  0.00  0.00             0
ATOM    211   Si   1     1     -15.323  17.991  39.628  0.00  0.00             0
ATOM    212   Si   1     1     -17.788  22.446  39.678  0.00  0.00             0
ATOM    213    O   1     1     -18.069  19.465  41.213  0.00  0.00             0
ATOM    214    O   1     1     -15.339  24.035  41.423  0.00  0.00             0
ATOM    215    O   1     1     -17.590  22.361  41.290  0.00  0.00             0
ATOM    216    O   1     1     -15.159  17.984  41.236  0.00  0.00             0
ATOM    217    O   1     1     -17.817  20.935  39.161  0.00  0.00             0
ATOM    218    O   1     1     -15.211  16.464  39.269  0.00  0.00             0
ATOM    219    O   1     1     -16.688  18.724  39.192  0.00  0.00             0
ATOM    220    O   1     1     -13.930  23.190  39.485  0.00  0.00             0
ATOM    221    O   1     1     -16.505  23.276  39.216  0.00  0.00             0
ATOM    222    O   1     1     -14.013  18.805  39.129  0.00  0.00             0
ATOM    223    O   1     1     -17.950  25.310  41.361  0.00  0.00             0
ATOM    224    O   1     1     -15.560  20.740  41.429  0.00  0.00             0
ATOM    225    O   1     1     -24.140  17.811  43.561  0.00  0.00             0
ATOM    226    O   1     1     -16.376  22.405  43.679  0.00  0.00             0
ATOM    227    O   1     1     -18.628  20.689  43.451  0.00  0.00             0
ATOM    228    O   1     1     -16.127  25.036  43.700  0.00  0.00             0
ATOM    229    O   1     1     -18.784  23.862  43.454  0.00  0.00             0
ATOM    230    O   1     1     -16.089  19.415  43.592  0.00  0.00             0
ATOM    231    H   1     1     -17.772  17.348  41.235  0.00  0.00             0
ATOM    232    H   1     1     -15.138  21.509  41.270  0.00  0.00             0
ATOM    233    H   1     1     -18.197  18.034  43.943  0.00  0.00             0
ATOM    234    H   1     1     -16.650  22.424  44.662  0.00  0.00             0
ATOM    235    H   1     1     -18.854  21.212  44.336  0.00  0.00             0
ATOM    236    H   1     1     -16.449  16.302  44.556  0.00  0.00             0
ATOM    237    H   1     1     -16.204  18.520  43.983  0.00  0.00             0
ATOM    238    H   1     1     -19.554  23.450  43.285  0.00  0.00             0
ATOM    239   Al   1     1     -17.329  23.268  49.807  0.00  0.00             0
ATOM    240   Al   1     1     -14.892  27.946  49.796  0.00  0.00             0
ATOM    241   Al   1     1     -14.742  21.889  49.706  0.00  0.00             0
ATOM    242   Al   1     1     -17.487  26.264  49.791  0.00  0.00             0
ATOM    243   Si   1     1     -12.966  22.115  46.873  0.00  0.00             0
ATOM    244   Si   1     1     -15.662  26.554  47.001  0.00  0.00             0
ATOM    245   Si   1     1     -15.461  20.622  46.828  0.00  0.00             0
ATOM    246   Si   1     1     -18.218  25.051  46.988  0.00  0.00             0
ATOM    247    O   1     1     -18.307  22.004  48.637  0.00  0.00             0
ATOM    248    O   1     1     -15.811  26.600  48.637  0.00  0.00             0
ATOM    249    O   1     1     -17.993  25.023  48.561  0.00  0.00             0
ATOM    250    O   1     1     -15.361  20.567  48.429  0.00  0.00             0
ATOM    251    O   1     1     -18.166  23.479  46.581  0.00  0.00             0
ATOM    252    O   1     1     -15.486  19.182  46.373  0.00  0.00             0
ATOM    253    O   1     1     -16.741  21.336  46.458  0.00  0.00             0
ATOM    254    O   1     1     -14.521  25.595  46.670  0.00  0.00             0
ATOM    255    O   1     1     -17.034  25.962  46.394  0.00  0.00             0
ATOM    256    O   1     1     -14.164  21.427  46.294  0.00  0.00             0
ATOM    257    O   1     1     -18.342  27.711  48.719  0.00  0.00             0
ATOM    258    O   1     1     -15.839  23.385  48.481  0.00  0.00             0
ATOM    259    O   1     1     -24.505  20.493  50.754  0.00  0.00             0
ATOM    260    O   1     1     -16.657  24.987  50.843  0.00  0.00             0
ATOM    261    O   1     1     -19.020  23.394  50.623  0.00  0.00             0
ATOM    262    O   1     1     -16.573  27.791  50.822  0.00  0.00             0
ATOM    263    O   1     1     -19.186  26.678  50.928  0.00  0.00             0
ATOM    264    O   1     1     -16.444  22.102  50.900  0.00  0.00             0
ATOM    265    H   1     1     -17.748  19.805  48.781  0.00  0.00             0
ATOM    266    H   1     1     -15.253  24.035  48.344  0.00  0.00             0
ATOM    267    H   1     1     -18.536  20.320  51.360  0.00  0.00             0
ATOM    268    H   1     1     -15.922  25.554  51.180  0.00  0.00             0
ATOM    269    H   1     1     -19.646  24.254  50.796  0.00  0.00             0
ATOM    270    H   1     1     -16.109  19.522  51.436  0.00  0.00             0
ATOM    271    H   1     1     -16.504  21.735  51.727  0.00  0.00             0
ATOM    272    H   1     1     -18.715  27.010  51.789  0.00  0.00             0
ATOM    273    O   1     1      -3.388   4.701  32.602  0.00  0.00             0
ATOM    274    H   1     1      -3.064   4.008  31.938  0.00  0.00             0
ATOM    275    H   1     1       7.195   4.052  33.433  0.00  0.00             0
ATOM    276    O   1     1      12.358 -25.284  15.009  0.00  0.00             0
ATOM    277    H   1     1      12.219 -25.851  15.761  0.00  0.00             0
ATOM    278    H   1     1      21.825 -25.216  14.621  0.00  0.00             0
ATOM    279    O   1     1      33.795   1.885  24.319  0.00  0.00             0
ATOM    280    H   1     1      24.254   2.196  23.867  0.00  0.00             0
ATOM    281    H   1     1      33.696   1.038  23.852  0.00  0.00             0
ATOM    282    O   1     1      24.963   8.567  18.883  0.00  0.00             0
ATOM    283    H   1     1      25.471   9.071  19.547  0.00  0.00             0
ATOM    284    H   1     1      36.020   8.164  18.331  0.00  0.00             0
ATOM    285    O   1     1     -16.273  -3.385  31.447  0.00  0.00             0
ATOM    286    H   1     1     -16.108  -3.660  32.421  0.00  0.00             0
ATOM    287    H   1     1      -6.956  -3.732  31.514  0.00  0.00             0
ATOM    288    O   1     1     -10.645 -24.313  23.784  0.00  0.00             0
ATOM    289    H   1     1      -9.832 -23.955  24.271  0.00  0.00             0
ATOM    290    H   1     1      -0.192 -23.632  22.887  0.00  0.00             0
ATOM    291    O   1     1      -4.461   8.610  23.546  0.00  0.00             0
ATOM    292    H   1     1      -5.054   9.256  23.461  0.00  0.00             0
ATOM    293    H   1     1      -4.744   7.763  23.557  0.00  0.00             0
ATOM    294    O   1     1      -4.778   3.279  37.286  0.00  0.00             0
ATOM    295    H   1     1      -5.608   2.846  37.003  0.00  0.00             0
ATOM    296    H   1     1      -4.104   2.678  36.870  0.00  0.00             0
ATOM    297    O   1     1       3.885   5.145  18.336  0.00  0.00             0
ATOM    298    H   1     1       4.506   5.570  17.812  0.00  0.00             0
ATOM    299    H   1     1       3.538   5.813  19.039  0.00  0.00             0
ATOM    300    O   1     1      25.569  16.598  20.879  0.00  0.00             0
ATOM    301    H   1     1      26.462  16.714  21.144  0.00  0.00             0
ATOM    302    H   1     1      24.869  16.904  21.630  0.00  0.00             0
ATOM    303    O   1     1       6.216  -3.481  20.114  0.00  0.00             0
ATOM    304    H   1     1       5.570  -4.146  20.055  0.00  0.00             0
ATOM    305    H   1     1       5.792  -2.668  20.458  0.00  0.00             0
ATOM    306    O   1     1     -14.002  25.003  31.234  0.00  0.00             0
ATOM    307    H   1     1     -14.231  25.046  30.303  0.00  0.00             0
ATOM    308    H   1     1     -13.820  24.099  31.569  0.00  0.00             0
ATOM    309    O   1     1       1.747 -14.501  20.655  0.00  0.00             0
ATOM    310    H   1     1       2.790 -14.858  20.601  0.00  0.00             0
ATOM    311    H   1     1       1.850 -13.748  21.268  0.00  0.00             0
ATOM    312    O   1     1      40.481  14.689  18.286  0.00  0.00             0
ATOM    313    H   1     1      39.797  13.999  18.728  0.00  0.00             0
ATOM    314    H   1     1      39.964  15.248  17.565  0.00  0.00             0
ATOM    315    O   1     1      21.595   5.231  36.047  0.00  0.00             0
ATOM    316    H   1     1      22.383   5.658  36.411  0.00  0.00             0
ATOM    317    H   1     1      21.042   5.957  35.652  0.00  0.00             0
ATOM    318    O   1     1      28.273  22.180  18.509  0.00  0.00             0
ATOM    319    H   1     1      28.309  21.522  19.151  0.00  0.00             0
ATOM    320    H   1     1      29.399  22.174  18.485  0.00  0.00             0
ATOM    321    O   1     1      29.502  16.531  35.674  0.00  0.00             0
ATOM    322    H   1     1      29.282  16.678  34.684  0.00  0.00             0
ATOM    323    H   1     1      30.274  15.867  35.625  0.00  0.00             0
ATOM    324    O   1     1      30.022  -6.733  14.868  0.00  0.00             0
ATOM    325    H   1     1      29.669  -7.226  14.163  0.00  0.00             0
ATOM    326    H   1     1      30.181  -5.790  14.529  0.00  0.00             0
ATOM    327    O   1     1       2.790  29.474  28.749  0.00  0.00             0
ATOM    328    H   1     1       2.111  29.737  28.146  0.00  0.00             0
ATOM    329    H   1     1      12.821  12.138  29.396  0.00  0.00             0
ATOM    330    O   1     1      -9.776  32.710  35.094  0.00  0.00             0
ATOM    331    H   1     1      -9.606  32.715  34.189  0.00  0.00             0
ATOM    332    H   1     1       0.036  31.888  35.108  0.00  0.00             0
ATOM    333    O   1     1      12.534  21.733  29.082  0.00  0.00             0
ATOM    334    H   1     1       2.367  22.369  28.371  0.00  0.00             0
ATOM    335    H   1     1      11.751  21.348  28.794  0.00  0.00             0
ATOM    336    O   1     1      -2.054  12.643  19.337  0.00  0.00             0
ATOM    337    H   1     1      -2.830  13.036  19.758  0.00  0.00             0
ATOM    338    H   1     1       7.901  12.134  18.513  0.00  0.00             0
ATOM    339    O   1     1      14.470  35.506  31.559  0.00  0.00             0
ATOM    340    H   1     1       4.399  34.502  31.499  0.00  0.00             0
ATOM    341    H   1     1      13.714  35.630  30.944  0.00  0.00             0
ATOM    342    O   1     1      13.864  21.641  33.976  0.00  0.00             0
ATOM    343    H   1     1      14.279  20.903  33.402  0.00  0.00             0
ATOM    344    H   1     1      24.870  22.104  34.233  0.00  0.00             0
ATOM    345    O   1     1      39.333  -2.988  21.956  0.00  0.00             0
ATOM    346    H   1     1      38.685  -3.294  21.223  0.00  0.00             0
ATOM    347    H   1     1      39.352 -19.910  21.645  0.00  0.00             0
ATOM    348    O   1     1      33.051   8.477  16.904  0.00  0.00             0
ATOM    349    H   1     1      33.652   8.905  17.552  0.00  0.00             0
ATOM    350    H   1     1      33.728   8.110  16.226  0.00  0.00             0
ATOM    351    O   1     1       9.640   3.616  16.183  0.00  0.00             0
ATOM    352    H   1     1      10.563   3.411  16.340  0.00  0.00             0
ATOM    353    H   1     1       9.660   4.163  15.346  0.00  0.00             0
ATOM    354    O   1     1      -2.912  10.385  28.759  0.00  0.00             0
ATOM    355    H   1     1      -2.283  10.995  28.320  0.00  0.00             0
ATOM    356    H   1     1      -2.218   9.613  28.994  0.00  0.00             0
ATOM    357    O   1     1       1.609 -17.763  29.962  0.00  0.00             0
ATOM    358    H   1     1       0.936 -17.663  30.690  0.00  0.00             0
ATOM    359    H   1     1       0.848 -17.738  29.124  0.00  0.00             0
ATOM    360    O   1     1     -17.311   7.151  36.747  0.00  0.00             0
ATOM    361    H   1     1     -16.506   6.953  36.121  0.00  0.00             0
ATOM    362    H   1     1     -16.835   6.911  37.575  0.00  0.00             0
ATOM    363    O   1     1      47.926   5.886  21.166  0.00  0.00             0
ATOM    364    H   1     1      47.933   5.280  20.249  0.00  0.00             0
ATOM    365    H   1     1      48.739 -12.288  21.398  0.00  0.00             0
ATOM    366    O   1     1      15.109  17.689  36.255  0.00  0.00             0
ATOM    367    H   1     1      15.379  17.866  35.427  0.00  0.00             0
ATOM    368    H   1     1      14.697  18.453  36.564  0.00  0.00             0
ATOM    369    O   1     1       5.902   9.795  35.879  0.00  0.00             0
ATOM    370    H   1     1       6.398  10.801  35.859  0.00  0.00             0
ATOM    371    H   1     1       5.729   9.500  34.887  0.00  0.00             0
ATOM    372    O   1     1      18.658 -11.043  24.093  0.00  0.00             0
ATOM    373    H   1     1      18.090 -10.260  24.113  0.00  0.00             0
ATOM    374    H   1     1      18.152 -11.737  24.461  0.00  0.00             0
ATOM    375    O   1     1       2.951  13.506  35.902  0.00  0.00             0
ATOM    376    H   1     1       2.932  12.686  36.604  0.00  0.00             0
ATOM    377    H   1     1       2.163  13.909  35.980  0.00  0.00             0
ATOM    378    O   1     1       7.252 -10.138  36.883  0.00  0.00             0
ATOM    379    H   1     1       6.700 -10.576  37.633  0.00  0.00             0
ATOM    380    H   1     1       6.900  -9.330  36.485  0.00  0.00             0
ATOM    381    O   1     1     -10.374 -15.030  30.864  0.00  0.00             0
ATOM    382    H   1     1      -9.816 -14.842  31.736  0.00  0.00             0
ATOM    383    H   1     1       0.704 -15.238  30.314  0.00  0.00             0
ATOM    384    O   1     1       1.575   9.095  28.384  0.00  0.00             0
ATOM    385    H   1     1       0.726   9.207  27.902  0.00  0.00             0
ATOM    386    H   1     1      12.264   9.860  28.521  0.00  0.00             0
ATOM    387    O   1     1      17.066  15.125  36.077  0.00  0.00             0
ATOM    388    H   1     1       5.995  15.782  36.347  0.00  0.00             0
ATOM    389    H   1     1      18.042  15.703  36.182  0.00  0.00             0
ATOM    390    O   1     1      20.679   5.948  14.920  0.00  0.00             0
ATOM    391    H   1     1      21.659   5.725  15.271  0.00  0.00             0
ATOM    392    H   1     1      31.161   6.471  15.780  0.00  0.00             0
ATOM    393    O   1     1       0.134  10.498  32.054  0.00  0.00             0
ATOM    394    H   1     1       0.646  10.374  32.846  0.00  0.00             0
ATOM    395    H   1     1      10.429   9.653  31.765  0.00  0.00             0
ATOM    396    O   1     1      -3.187  -5.709  36.477  0.00  0.00             0
ATOM    397    H   1     1      -2.842  -5.550  37.387  0.00  0.00             0
ATOM    398    H   1     1       6.832  -4.791  36.313  0.00  0.00             0
ATOM    399    O   1     1      17.975 -24.749  17.126  0.00  0.00             0
ATOM    400    H   1     1      17.182 -25.018  16.438  0.00  0.00             0
ATOM    401    H   1     1      18.703 -24.587  16.332  0.00  0.00             0
ATOM    402    O   1     1      18.800  21.478  34.661  0.00  0.00             0
ATOM    403    H   1     1      18.632  20.964  35.514  0.00  0.00             0
ATOM    404    H   1     1      19.785  21.678  34.637  0.00  0.00             0
ATOM    405    O   1     1       2.142  12.602  31.462  0.00  0.00             0
ATOM    406    H   1     1       1.375  11.934  31.382  0.00  0.00             0
ATOM    407    H   1     1       2.834  12.089  31.536  0.00  0.00             0
ATOM    408    O   1     1      21.715  18.258  34.943  0.00  0.00             0
ATOM    409    H   1     1      22.397  17.663  34.593  0.00  0.00             0
ATOM    410    H   1     1      21.067  17.858  35.435  0.00  0.00             0
ATOM    411    O   1     1       5.413  40.960  35.443  0.00  0.00             0
ATOM    412    H   1     1       6.140  41.601  35.388  0.00  0.00             0
ATOM    413    H   1     1       5.663  40.254  36.025  0.00  0.00             0
ATOM    414    O   1     1      17.483  47.480  31.148  0.00  0.00             0
ATOM    415    H   1     1      17.724  47.155  30.310  0.00  0.00             0
ATOM    416    H   1     1      17.648  46.882  31.823  0.00  0.00             0
ATOM    417    O   1     1      10.753 -16.557  22.287  0.00  0.00             0
ATOM    418    H   1     1      10.192 -16.824  21.574  0.00  0.00             0
ATOM    419    H   1     1      11.237 -15.795  22.063  0.00  0.00             0
ATOM    420    O   1     1      31.259  -0.694  19.912  0.00  0.00             0
ATOM    421    H   1     1      32.003  -0.368  19.257  0.00  0.00             0
ATOM    422    H   1     1      30.860  -1.183  19.226  0.00  0.00             0
ATOM    423    O   1     1      13.930  -3.458  15.813  0.00  0.00             0
ATOM    424    H   1     1      14.298  -4.352  15.534  0.00  0.00             0
ATOM    425    H   1     1      13.476  -3.756  16.613  0.00  0.00             0
ATOM    426    O   1     1      30.824   2.767  25.132  0.00  0.00             0
ATOM    427    H   1     1      30.000   2.161  25.397  0.00  0.00             0
ATOM    428    H   1     1      31.382   2.172  24.769  0.00  0.00             0
ATOM    429    O   1     1       6.931  37.443  28.790  0.00  0.00             0
ATOM    430    H   1     1       7.236  36.844  29.273  0.00  0.00             0
ATOM    431    H   1     1       6.022  37.268  28.647  0.00  0.00             0
ATOM    432    O   1     1      -0.281   5.084  19.020  0.00  0.00             0
ATOM    433    H   1     1      -0.188   4.948  20.028  0.00  0.00             0
ATOM    434    H   1     1       0.423   4.586  18.624  0.00  0.00             0
ATOM    435    O   1     1     -21.949   1.278  17.875  0.00  0.00             0
ATOM    436    H   1     1     -21.969   2.019  17.435  0.00  0.00             0
ATOM    437    H   1     1     -11.164   0.688  17.385  0.00  0.00             0
ATOM    438    O   1     1      51.719  17.588  15.627  0.00  0.00             0
ATOM    439    H   1     1      51.141  17.426  14.994  0.00  0.00             0
ATOM    440    H   1     1      62.362  16.819  15.864  0.00  0.00             0
ATOM    441    O   1     1      31.690  10.204  34.705  0.00  0.00             0
ATOM    442    H   1     1      20.787   9.580  34.778  0.00  0.00             0
ATOM    443    H   1     1      32.441  10.271  35.332  0.00  0.00             0
ATOM    444    O   1     1      17.542 -34.010  19.916  0.00  0.00             0
ATOM    445    H   1     1      18.049 -34.298  19.058  0.00  0.00             0
ATOM    446    H   1     1      28.254 -33.729  20.739  0.00  0.00             0
ATOM    447    O   1     1      17.879  -0.755  30.110  0.00  0.00             0
ATOM    448    H   1     1       7.938  -0.944  31.076  0.00  0.00             0
ATOM    449    H   1     1      17.669  -1.621  29.736  0.00  0.00             0
ATOM    450    O   1     1      21.839   9.462  22.339  0.00  0.00             0
ATOM    451    H   1     1      22.191   8.849  23.038  0.00  0.00             0
ATOM    452    H   1     1      31.711  10.115  22.862  0.00  0.00             0
ATOM    453    O   1     1      19.503   5.259  21.641  0.00  0.00             0
ATOM    454    H   1     1      19.335   4.304  21.877  0.00  0.00             0
ATOM    455    H   1     1      19.463   5.763  22.518  0.00  0.00             0
ATOM    456    O   1     1      -3.147   4.731  25.376  0.00  0.00             0
ATOM    457    H   1     1      -3.125   4.877  26.368  0.00  0.00             0
ATOM    458    H   1     1      -3.993   5.166  25.033  0.00  0.00             0
ATOM    459    O   1     1      28.306 -15.791  25.967  0.00  0.00             0
ATOM    460    H   1     1      27.976 -14.900  25.831  0.00  0.00             0
ATOM    461    H   1     1      28.232 -15.895  27.045  0.00  0.00             0
ATOM    462    O   1     1     -11.126   7.554  35.144  0.00  0.00             0
ATOM    463    H   1     1     -11.779   7.321  34.313  0.00  0.00             0
ATOM    464    H   1     1     -11.789   7.383  35.852  0.00  0.00             0
ATOM    465    O   1     1      -8.636  -5.152  25.253  0.00  0.00             0
ATOM    466    H   1     1      -8.551  -4.354  24.751  0.00  0.00             0
ATOM    467    H   1     1      -8.915  -4.907  26.092  0.00  0.00             0
ATOM    468    O   1     1     -18.353   5.668  26.742  0.00  0.00             0
ATOM    469    H   1     1     -17.998   6.450  26.647  0.00  0.00             0
ATOM    470    H   1     1     -18.936   5.773  26.098  0.00  0.00             0
ATOM    471    O   1     1      17.705 -18.419  21.632  0.00  0.00             0
ATOM    472    H   1     1      17.626 -17.419  21.346  0.00  0.00             0
ATOM    473    H   1     1      17.776 -18.199  22.677  0.00  0.00             0
ATOM    474    O   1     1      26.056  -1.836  24.645  0.00  0.00             0
ATOM    475    H   1     1      25.421  -1.263  25.080  0.00  0.00             0
ATOM    476    H   1     1      25.943  -2.611  25.096  0.00  0.00             0
ATOM    477    O   1     1      23.016 -11.140  20.018  0.00  0.00             0
ATOM    478    H   1     1      23.659 -10.494  20.042  0.00  0.00             0
ATOM    479    H   1     1      22.127 -10.829  19.889  0.00  0.00             0
ATOM    480    O   1     1      -7.530   2.307  36.381  0.00  0.00             0
ATOM    481    H   1     1      -7.359   3.181  35.921  0.00  0.00             0
ATOM    482    H   1     1      -8.062   1.739  35.728  0.00  0.00             0
ATOM    483    O   1     1      15.425  10.514  21.114  0.00  0.00             0
ATOM    484    H   1     1      14.988  10.657  22.018  0.00  0.00             0
ATOM    485    H   1     1      16.236  10.176  21.440  0.00  0.00             0
ATOM    486    O   1     1      -6.585   8.149  27.363  0.00  0.00             0
ATOM    487    H   1     1      -6.007   8.914  27.316  0.00  0.00             0
ATOM    488    H   1     1      -7.523   8.510  27.831  0.00  0.00             0
ATOM    489    O   1     1       1.492  10.599  19.232  0.00  0.00             0
ATOM    490    H   1     1       1.922  10.445  20.034  0.00  0.00             0
ATOM    491    H   1     1      11.118  -7.969  19.351  0.00  0.00             0
ATOM    492    O   1     1      12.231 -45.510  24.624  0.00  0.00             0
ATOM    493    H   1     1      11.565 -45.018  25.236  0.00  0.00             0
ATOM    494    H   1     1      23.358 -45.563  25.181  0.00  0.00             0
ATOM    495    O   1     1     -31.020   0.529  32.424  0.00  0.00             0
ATOM    496    H   1     1     -41.741   1.276  32.148  0.00  0.00             0
ATOM    497    H   1     1     -30.594   0.650  33.290  0.00  0.00             0
ATOM    498    O   1     1       4.789 -11.439  29.258  0.00  0.00             0
ATOM    499    H   1     1       4.232 -11.662  30.076  0.00  0.00             0
ATOM    500    H   1     1      14.754 -10.702  28.895  0.00  0.00             0
ATOM    501    O   1     1       4.438  21.464  26.062  0.00  0.00             0
ATOM    502    H   1     1       3.696  22.005  26.048  0.00  0.00             0
ATOM    503    H   1     1      14.390  20.982  25.408  0.00  0.00             0
ATOM    504    O   1     1     -16.459   1.603  27.940  0.00  0.00             0
ATOM    505    H   1     1     -17.281   1.948  28.089  0.00  0.00             0
ATOM    506    H   1     1      -5.918   2.249  27.280  0.00  0.00             0
ATOM    507    O   1     1      25.797  10.838  27.239  0.00  0.00             0
ATOM    508    H   1     1      25.001  11.073  27.979  0.00  0.00             0
ATOM    509    H   1     1      26.536  -7.247  27.785  0.00  0.00             0
ATOM    510    O   1     1       5.452 -22.878  25.732  0.00  0.00             0
ATOM    511    H   1     1       6.220 -23.284  25.075  0.00  0.00             0
ATOM    512    H   1     1       5.232 -23.732  26.271  0.00  0.00             0
ATOM    513    O   1     1     -21.498  30.389  35.113  0.00  0.00             0
ATOM    514    H   1     1     -22.364  30.175  35.623  0.00  0.00             0
ATOM    515    H   1     1     -21.115  29.631  34.880  0.00  0.00             0
ATOM    516    O   1     1      18.537 -15.188  22.346  0.00  0.00             0
ATOM    517    H   1     1      18.946 -15.942  22.704  0.00  0.00             0
ATOM    518    H   1     1      17.792 -15.055  22.977  0.00  0.00             0
ATOM    519    O   1     1      49.681  31.418  24.338  0.00  0.00             0
ATOM    520    H   1     1      50.356  30.710  24.244  0.00  0.00             0
ATOM    521    H   1     1      49.726  32.006  23.626  0.00  0.00             0
ATOM    522    O   1     1      33.871  17.306  22.622  0.00  0.00             0
ATOM    523    H   1     1      33.656  16.600  23.386  0.00  0.00             0
ATOM    524    H   1     1      33.344  17.361  21.844  0.00  0.00             0
ATOM    525    O   1     1      66.164  30.071  14.235  0.00  0.00             0
ATOM    526    H   1     1      65.672  29.376  14.601  0.00  0.00             0
ATOM    527    H   1     1      66.791  11.665  14.344  0.00  0.00             0
ATOM    528    O   1     1      34.504  17.105  26.166  0.00  0.00             0
ATOM    529    H   1     1      33.602  16.895  26.482  0.00  0.00             0
ATOM    530    H   1     1      34.716  17.799  26.833  0.00  0.00             0
ATOM    531    O   1     1      22.899  -2.377  29.020  0.00  0.00             0
ATOM    532    H   1     1      22.983  -1.651  29.651  0.00  0.00             0
ATOM    533    H   1     1      23.493  -2.762  28.913  0.00  0.00             0
ATOM    534    O   1     1      14.373   7.747  15.087  0.00  0.00             0
ATOM    535    H   1     1      13.741   7.100  14.745  0.00  0.00             0
ATOM    536    H   1     1      15.255   7.227  15.494  0.00  0.00             0
ATOM    537    O   1     1      20.313  -9.232  26.193  0.00  0.00             0
ATOM    538    H   1     1      20.388 -10.118  26.701  0.00  0.00             0
ATOM    539    H   1     1      19.335  -9.093  25.892  0.00  0.00             0
ATOM    540    O   1     1      -2.793 -27.303  18.125  0.00  0.00             0
ATOM    541    H   1     1      -1.711 -27.587  18.070  0.00  0.00             0
ATOM    542    H   1     1      -2.560 -26.400  17.920  0.00  0.00             0
ATOM    543    O   1     1       0.817  13.512  27.631  0.00  0.00             0
ATOM    544    H   1     1       1.181  14.079  28.170  0.00  0.00             0
ATOM    545    H   1     1      10.104  13.384  27.837  0.00  0.00             0
ATOM    546    O   1     1      28.590  -0.942  32.906  0.00  0.00             0
ATOM    547    H   1     1      28.654  -2.054  32.938  0.00  0.00             0
ATOM    548    H   1     1      39.979  -0.701  32.622  0.00  0.00             0
ATOM    549    O   1     1      -7.524  23.169  15.549  0.00  0.00             0
ATOM    550    H   1     1     -17.540  23.051  16.442  0.00  0.00             0
ATOM    551    H   1     1      -6.894  22.687  15.008  0.00  0.00             0
ATOM    552    O   1     1      22.886  19.438  15.687  0.00  0.00             0
ATOM    553    H   1     1      22.068  18.954  15.619  0.00  0.00             0
ATOM    554    H   1     1      33.077  19.850  16.512  0.00  0.00             0
ATOM    555    O   1     1      42.758  15.389  23.825  0.00  0.00             0
ATOM    556    H   1     1      32.118  14.891  23.021  0.00  0.00             0
ATOM    557    H   1     1      42.097  15.887  24.358  0.00  0.00             0
ATOM    558    O   1     1       7.141   5.282  28.142  0.00  0.00             0
ATOM    559    H   1     1       6.365   5.718  28.276  0.00  0.00             0
ATOM    560    H   1     1      17.585   4.590  28.617  0.00  0.00             0
ATOM    561    O   1     1      -9.534  14.802  32.459  0.00  0.00             0
ATOM    562    H   1     1      -8.883  15.540  32.583  0.00  0.00             0
ATOM    563    H   1     1      -9.005  14.197  31.951  0.00  0.00             0
ATOM    564    O   1     1     -11.260 -17.990  28.259  0.00  0.00             0
ATOM    565    H   1     1     -11.380 -18.439  27.466  0.00  0.00             0
ATOM    566    H   1     1     -11.801 -18.401  28.997  0.00  0.00             0
ATOM    567    O   1     1      10.755  38.142  27.853  0.00  0.00             0
ATOM    568    H   1     1      10.341  37.334  28.359  0.00  0.00             0
ATOM    569    H   1     1      10.637  38.242  26.916  0.00  0.00             0
ATOM    570    O   1     1      24.380  -4.949  20.493  0.00  0.00             0
ATOM    571    H   1     1      24.875  -5.691  20.747  0.00  0.00             0
ATOM    572    H   1     1      23.722  -5.072  19.782  0.00  0.00             0
ATOM    573    O   1     1     -26.336  -6.459  32.374  0.00  0.00             0
ATOM    574    H   1     1     -26.495  -5.875  33.141  0.00  0.00             0
ATOM    575    H   1     1     -25.497  -6.305  31.904  0.00  0.00             0
ATOM    576    O   1     1      -0.809  34.047  25.541  0.00  0.00             0
ATOM    577    H   1     1      -1.265  33.062  25.420  0.00  0.00             0
ATOM    578    H   1     1      -1.488  34.592  25.124  0.00  0.00             0
ATOM    579    O   1     1      -3.431 -15.051  16.067  0.00  0.00             0
ATOM    580    H   1     1      -2.656 -14.586  15.762  0.00  0.00             0
ATOM    581    H   1     1      -3.793 -14.270  16.637  0.00  0.00             0
ATOM    582    O   1     1      10.707  -4.623  21.726  0.00  0.00             0
ATOM    583    H   1     1      11.532  -4.186  21.294  0.00  0.00             0
ATOM    584    H   1     1       9.947  -3.976  21.515  0.00  0.00             0
ATOM    585    O   1     1     -17.432 -17.669  19.230  0.00  0.00             0
ATOM    586    H   1     1     -17.188 -17.898  18.271  0.00  0.00             0
ATOM    587    H   1     1     -16.781 -18.239  19.778  0.00  0.00             0
ATOM    588    O   1     1      29.878  13.915  14.888  0.00  0.00             0
ATOM    589    H   1     1      29.284  14.205  15.653  0.00  0.00             0
ATOM    590    H   1     1      30.740  14.336  14.750  0.00  0.00             0
ATOM    591    O   1     1      42.882   3.403  17.864  0.00  0.00             0
ATOM    592    H   1     1      43.495   4.085  18.082  0.00  0.00             0
ATOM    593    H   1     1      42.921   2.911  18.690  0.00  0.00             0
ATOM    594    O   1     1      39.085  -9.645  14.903  0.00  0.00             0
ATOM    595    H   1     1      39.524 -10.135  14.365  0.00  0.00             0
ATOM    596    H   1     1      39.252  -9.873  15.849  0.00  0.00             0
ATOM    597    O   1     1     -15.379   5.799  23.482  0.00  0.00             0
ATOM    598    H   1     1     -16.231   5.782  23.252  0.00  0.00             0
ATOM    599    H   1     1      -4.591   5.854  22.699  0.00  0.00             0
ATOM    600    O   1     1      37.082   0.256  17.103  0.00  0.00             0
ATOM    601    H   1     1      36.137   0.081  16.750  0.00  0.00             0
ATOM    602    H   1     1      47.696   1.241  17.099  0.00  0.00             0
ATOM    603    O   1     1      -1.326  -9.531  30.658  0.00  0.00             0
ATOM    604    H   1     1     -11.476  -9.912  29.836  0.00  0.00             0
ATOM    605    H   1     1      -2.190  -9.983  30.906  0.00  0.00             0
ATOM    606    O   1     1      23.919  10.476  36.556  0.00  0.00             0
ATOM    607    H   1     1      24.855  10.880  36.360  0.00  0.00             0
ATOM    608    H   1     1      34.018   9.509  36.700  0.00  0.00             0
ATOM    609    O   1     1      48.538  -2.428  16.914  0.00  0.00             0
ATOM    610    H   1     1      37.530  -2.842  17.471  0.00  0.00             0
ATOM    611    H   1     1      48.335  -1.443  16.848  0.00  0.00             0
ATOM    612    O   1     1     -14.438  27.033  33.215  0.00  0.00             0
ATOM    613    H   1     1     -14.956  27.771  32.899  0.00  0.00             0
ATOM    614    H   1     1      -4.290  26.349  32.423  0.00  0.00             0
ATOM    615    O   1     1     -23.137 -25.524  20.858  0.00  0.00             0
ATOM    616    H   1     1     -23.679 -26.109  20.326  0.00  0.00             0
ATOM    617    H   1     1     -22.793 -24.720  20.608  0.00  0.00             0
ATOM    618    O   1     1      18.262   1.597  36.592  0.00  0.00             0
ATOM    619    H   1     1      19.100   1.877  36.933  0.00  0.00             0
ATOM    620    H   1     1      18.403   0.667  36.455  0.00  0.00             0
ATOM    621    O   1     1      -5.308  13.919  34.090  0.00  0.00             0
ATOM    622    H   1     1      -4.415  14.273  34.389  0.00  0.00             0
ATOM    623    H   1     1      -5.986  14.134  34.624  0.00  0.00             0
ATOM    624    O   1     1      28.338   3.720  30.285  0.00  0.00             0
ATOM    625    H   1     1      29.214   3.674  30.271  0.00  0.00             0
ATOM    626    H   1     1      28.078   2.871  30.115  0.00  0.00             0
ATOM    627    O   1     1      12.953  23.477  22.518  0.00  0.00             0
ATOM    628    H   1     1      12.717  24.289  21.889  0.00  0.00             0
ATOM    629    H   1     1      12.076  23.543  22.909  0.00  0.00             0
ATOM    630    O   1     1      17.062  -3.123  29.620  0.00  0.00             0
ATOM    631    H   1     1      16.249  -2.914  29.135  0.00  0.00             0
ATOM    632    H   1     1      16.564  -3.246  30.431  0.00  0.00             0
ATOM    633    O   1     1     -51.498  20.793  37.257  0.00  0.00             0
ATOM    634    H   1     1     -51.179  21.683  36.855  0.00  0.00             0
ATOM    635    H   1     1     -50.781  20.366  37.722  0.00  0.00             0
ATOM    636    O   1     1      11.938  -4.378  17.888  0.00  0.00             0
ATOM    637    H   1     1      12.071  -5.223  18.096  0.00  0.00             0
ATOM    638    H   1     1      10.985  -4.020  18.174  0.00  0.00             0
ATOM    639    O   1     1      -0.105 -27.394  20.134  0.00  0.00             0
ATOM    640    H   1     1      -0.894 -27.509  20.358  0.00  0.00             0
ATOM    641    H   1     1       0.374 -26.884  20.811  0.00  0.00             0
ATOM    642    O   1     1      -4.665   2.947  23.318  0.00  0.00             0
ATOM    643    H   1     1      -5.304   2.479  22.573  0.00  0.00             0
ATOM    644    H   1     1      -4.797   3.841  23.147  0.00  0.00             0
ATOM    645    O   1     1      -2.041  -4.828  28.071  0.00  0.00             0
ATOM    646    H   1     1      -2.545  -4.474  27.307  0.00  0.00             0
ATOM    647    H   1     1      -2.373  -4.458  28.976  0.00  0.00             0
ATOM    648    O   1     1      31.451 -11.795  32.190  0.00  0.00             0
ATOM    649    H   1     1      32.241 -12.062  31.698  0.00  0.00             0
ATOM    650    H   1     1      31.172 -10.737  32.030  0.00  0.00             0
ATOM    651    O   1     1       7.567  17.847  24.290  0.00  0.00             0
ATOM    652    H   1     1       7.240  18.685  24.868  0.00  0.00             0
ATOM    653    H   1     1      17.152  -0.793  24.304  0.00  0.00             0
ATOM    654    O   1     1      14.633 -14.770  14.720  0.00  0.00             0
ATOM    655    H   1     1      13.874 -15.247  15.054  0.00  0.00             0
ATOM    656    H   1     1      25.701 -15.145  15.021  0.00  0.00             0
ATOM    657    O   1     1      30.371 -11.301  27.856  0.00  0.00             0
ATOM    658    H   1     1      19.384 -12.048  28.102  0.00  0.00             0
ATOM    659    H   1     1      31.175 -11.806  27.752  0.00  0.00             0
ATOM    660    O   1     1       3.005  34.379  33.803  0.00  0.00             0
ATOM    661    H   1     1       3.556  35.008  33.134  0.00  0.00             0
ATOM    662    H   1     1      13.780  34.359  34.671  0.00  0.00             0
ATOM    663    O   1     1      20.404  24.962  17.369  0.00  0.00             0
ATOM    664    H   1     1      10.898  25.631  17.279  0.00  0.00             0
ATOM    665    H   1     1      20.683  24.059  17.636  0.00  0.00             0
ATOM    666    O   1     1      16.399   1.101  33.887  0.00  0.00             0
ATOM    667    H   1     1      16.884   0.510  33.193  0.00  0.00             0
ATOM    668    H   1     1      27.359   1.708  34.431  0.00  0.00             0
ATOM    669    O   1     1       7.845  49.984  32.911  0.00  0.00             0
ATOM    670    H   1     1       8.614  49.829  33.420  0.00  0.00             0
ATOM    671    H   1     1       8.001  31.377  32.302  0.00  0.00             0
ATOM    672    O   1     1      13.474  41.289  31.070  0.00  0.00             0
ATOM    673    H   1     1      13.010  40.648  30.538  0.00  0.00             0
ATOM    674    H   1     1      13.584  40.690  31.795  0.00  0.00             0
ATOM    675    O   1     1       4.520   2.180  20.577  0.00  0.00             0
ATOM    676    H   1     1       5.284   1.905  20.148  0.00  0.00             0
ATOM    677    H   1     1       3.907   1.682  19.934  0.00  0.00             0
ATOM    678    O   1     1       0.657   3.582  33.290  0.00  0.00             0
ATOM    679    H   1     1       1.532   3.535  33.688  0.00  0.00             0
ATOM    680    H   1     1       0.568   4.637  33.116  0.00  0.00             0
ATOM    681    O   1     1     -17.162  -6.741  23.096  0.00  0.00             0
ATOM    682    H   1     1     -17.812  -7.263  22.760  0.00  0.00             0
ATOM    683    H   1     1     -17.299  -5.877  23.605  0.00  0.00             0
ATOM    684    O   1     1      -2.427   9.717  24.834  0.00  0.00             0
ATOM    685    H   1     1      -1.641  10.419  24.389  0.00  0.00             0
ATOM    686    H   1     1      -3.162   9.743  24.277  0.00  0.00             0
ATOM    687    O   1     1      34.820  17.136  16.593  0.00  0.00             0
ATOM    688    H   1     1      34.425  17.673  16.014  0.00  0.00             0
ATOM    689    H   1     1      34.561  -1.629  16.310  0.00  0.00             0
ATOM    690    O   1     1      35.449 -20.839  27.759  0.00  0.00             0
ATOM    691    H   1     1      35.291 -20.007  26.950  0.00  0.00             0
ATOM    692    H   1     1      35.883 -21.464  27.328  0.00  0.00             0
ATOM    693    O   1     1     -35.087 -11.611  17.413  0.00  0.00             0
ATOM    694    H   1     1     -34.553 -12.262  17.788  0.00  0.00             0
ATOM    695    H   1     1     -34.449 -11.020  17.940  0.00  0.00             0
ATOM    696    O   1     1      16.339  10.137  15.341  0.00  0.00             0
ATOM    697    H   1     1      17.061   9.645  14.879  0.00  0.00             0
ATOM    698    H   1     1      15.610   9.724  14.869  0.00  0.00             0
ATOM    699    O   1     1      42.655  15.201  14.481  0.00  0.00             0
ATOM    700    H   1     1      43.298  14.863  15.078  0.00  0.00             0
ATOM    701    H   1     1      42.984  15.008  13.467  0.00  0.00             0
ATOM    702    O   1     1      31.566  23.416  24.485  0.00  0.00             0
ATOM    703    H   1     1      30.742  24.036  24.415  0.00  0.00             0
ATOM    704    H   1     1      31.159  22.489  24.479  0.00  0.00             0
ATOM    705   Al   1     1       8.069   7.169   8.725  0.00  0.00             0
ATOM    706   Al   1     1       5.687   2.998   8.381  0.00  0.00             0
ATOM    707   Al   1     1       5.578   8.797   8.611  0.00  0.00             0
ATOM    708   Al   1     1       8.214   4.398   8.524  0.00  0.00             0
ATOM    709   Si   1     1       3.863   8.621  11.493  0.00  0.00             0
ATOM    710   Si   1     1       6.448   4.196  11.245  0.00  0.00             0
ATOM    711   Si   1     1       6.523  10.084  11.401  0.00  0.00             0
ATOM    712   Si   1     1       9.018   5.723  11.418  0.00  0.00             0
ATOM    713    O   1     1       9.168   8.633   9.739  0.00  0.00             0
ATOM    714    O   1     1       6.506   4.088   9.674  0.00  0.00             0
ATOM    715    O   1     1       8.897   5.772   9.767  0.00  0.00             0
ATOM    716    O   1     1       6.246  10.116   9.909  0.00  0.00             0
ATOM    717    O   1     1       8.966   7.189  11.947  0.00  0.00             0
ATOM    718    O   1     1       6.331  11.578  11.955  0.00  0.00             0
ATOM    719    O   1     1       7.862   9.562  11.760  0.00  0.00             0
ATOM    720    O   1     1       5.171   5.047  11.655  0.00  0.00             0
ATOM    721    O   1     1       7.714   4.942  11.770  0.00  0.00             0
ATOM    722    O   1     1       5.264   9.161  11.925  0.00  0.00             0
ATOM    723    O   1     1       9.096   3.034   9.708  0.00  0.00             0
ATOM    724    O   1     1       6.582   7.400   9.890  0.00  0.00             0
ATOM    725    O   1     1       4.987  10.175   7.508  0.00  0.00             0
ATOM    726    O   1     1       7.503   5.892   7.488  0.00  0.00             0
ATOM    727    O   1     1       9.757   7.465   7.495  0.00  0.00             0
ATOM    728    O   1     1       7.194   2.871   7.531  0.00  0.00             0
ATOM    729    O   1     1       9.844   4.161   7.516  0.00  0.00             0
ATOM    730    O   1     1       7.212   8.627   7.732  0.00  0.00             0
ATOM    731    H   1     1       8.587  10.891  10.074  0.00  0.00             0
ATOM    732    H   1     1       5.943   7.203  10.582  0.00  0.00             0
ATOM    733    H   1     1       9.829  10.251   6.600  0.00  0.00             0
ATOM    734    H   1     1       6.774   5.730   6.870  0.00  0.00             0
ATOM    735    H   1     1       9.509   6.936   6.691  0.00  0.00             0
ATOM    736    H   1     1       7.590  11.571   6.818  0.00  0.00             0
ATOM    737    H   1     1       7.691   9.374   7.318  0.00  0.00             0
ATOM    738    H   1     1      10.346   3.889   6.697  0.00  0.00             0
ATOM    739   Al   1     1      13.708   1.139   1.318  0.00  0.00             0
ATOM    740   Al   1     1      11.108  -3.259   1.370  0.00  0.00             0
ATOM    741   Al   1     1      11.146   2.867   1.326  0.00  0.00             0
ATOM    742   Al   1     1      13.559  -1.629   1.471  0.00  0.00             0
ATOM    743   Si   1     1       9.328   2.742   4.129  0.00  0.00             0
ATOM    744   Si   1     1      11.840  -1.738   4.219  0.00  0.00             0
ATOM    745   Si   1     1      11.854   4.294   4.058  0.00  0.00             0
ATOM    746   Si   1     1      14.385  -0.325   4.089  0.00  0.00             0
ATOM    747    O   1     1      14.750   2.497   2.506  0.00  0.00             0
ATOM    748    O   1     1      11.995  -1.813   2.563  0.00  0.00             0
ATOM    749    O   1     1      14.258  -0.258   2.578  0.00  0.00             0
ATOM    750    O   1     1      11.718   4.286   2.457  0.00  0.00             0
ATOM    751    O   1     1      14.284   1.080   4.722  0.00  0.00             0
ATOM    752    O   1     1      11.850   5.765   4.502  0.00  0.00             0
ATOM    753    O   1     1      13.215   3.529   4.414  0.00  0.00             0
ATOM    754    O   1     1      10.601  -0.874   4.602  0.00  0.00             0
ATOM    755    O   1     1      13.229  -1.113   4.572  0.00  0.00             0
ATOM    756    O   1     1      10.597   3.535   4.635  0.00  0.00             0
ATOM    757    O   1     1      14.555  -2.897   2.463  0.00  0.00             0
ATOM    758    O   1     1      11.973   1.356   2.334  0.00  0.00             0
ATOM    759    O   1     1      10.437   4.320   0.187  0.00  0.00             0
ATOM    760    O   1     1      13.047  -0.246   0.209  0.00  0.00             0
ATOM    761    O   1     1      15.335   1.334   0.279  0.00  0.00             0
ATOM    762    O   1     1      12.651  -3.161   0.282  0.00  0.00             0
ATOM    763    O   1     1      15.368  -1.781   0.203  0.00  0.00             0
ATOM    764    O   1     1      12.622   2.581   0.124  0.00  0.00             0
ATOM    765    H   1     1      14.378   5.463   3.349  0.00  0.00             0
ATOM    766    H   1     1      11.178   0.767   2.543  0.00  0.00             0
ATOM    767    H   1     1      14.440   4.648   0.241  0.00  0.00             0
ATOM    768    H   1     1      13.081  -0.129  -0.783  0.00  0.00             0
ATOM    769    H   1     1      15.616   0.482   0.111  0.00  0.00             0
ATOM    770    H   1     1      12.684   6.194  -0.739  0.00  0.00             0
ATOM    771    H   1     1      13.115   3.094  -0.451  0.00  0.00             0
ATOM    772    H   1     1      15.243  -2.272  -0.654  0.00  0.00             0
ATOM    773   Al   1     1       7.984  -1.667   8.762  0.00  0.00             0
ATOM    774   Al   1     1       5.505  -6.036   8.615  0.00  0.00             0
ATOM    775   Al   1     1       5.499  -0.057   8.761  0.00  0.00             0
ATOM    776   Al   1     1       8.017  -4.798   8.681  0.00  0.00             0
ATOM    777   Si   1     1       3.819  -0.267  11.419  0.00  0.00             0
ATOM    778   Si   1     1       6.320  -4.813  11.500  0.00  0.00             0
ATOM    779   Si   1     1       6.353   1.207  11.376  0.00  0.00             0
ATOM    780   Si   1     1       8.793  -3.180  11.413  0.00  0.00             0
ATOM    781    O   1     1       8.963  -0.298   9.824  0.00  0.00             0
ATOM    782    O   1     1       6.380  -4.916   9.790  0.00  0.00             0
ATOM    783    O   1     1       8.586  -3.063   9.756  0.00  0.00             0
ATOM    784    O   1     1       6.299   1.262   9.790  0.00  0.00             0
ATOM    785    O   1     1       8.685  -1.724  11.874  0.00  0.00             0
ATOM    786    O   1     1       6.294   2.850  11.814  0.00  0.00             0
ATOM    787    O   1     1       7.737   0.623  11.778  0.00  0.00             0
ATOM    788    O   1     1       5.079  -3.967  11.784  0.00  0.00             0
ATOM    789    O   1     1       7.642  -4.114  11.926  0.00  0.00             0
ATOM    790    O   1     1       5.147   0.490  11.932  0.00  0.00             0
ATOM    791    O   1     1       9.030  -6.186   9.744  0.00  0.00             0
ATOM    792    O   1     1       6.354  -1.696   9.827  0.00  0.00             0
ATOM    793    O   1     1       4.816   1.411   7.752  0.00  0.00             0
ATOM    794    O   1     1       7.304  -3.224   7.528  0.00  0.00             0
ATOM    795    O   1     1       9.688  -1.617   7.618  0.00  0.00             0
ATOM    796    O   1     1       7.074  -6.141   7.592  0.00  0.00             0
ATOM    797    O   1     1       9.591  -4.890   7.656  0.00  0.00             0
ATOM    798    O   1     1       7.145  -0.404   7.711  0.00  0.00             0
ATOM    799    H   1     1       8.529   2.437  10.240  0.00  0.00             0
ATOM    800    H   1     1       5.852  -2.359  10.120  0.00  0.00             0
ATOM    801    H   1     1       9.846   1.071   6.460  0.00  0.00             0
ATOM    802    H   1     1       7.297  -3.307   6.528  0.00  0.00             0
ATOM    803    H   1     1      10.093  -2.390   7.298  0.00  0.00             0
ATOM    804    H   1     1       7.822   2.020   7.448  0.00  0.00             0
ATOM    805    H   1     1       7.437  -0.722   6.911  0.00  0.00             0
ATOM    806    H   1     1      10.305  -4.342   7.261  0.00  0.00             0
ATOM    807   Al   1     1      13.773  -7.590   1.132  0.00  0.00             0
ATOM    808   Al   1     1      11.136 -12.063   1.128  0.00  0.00             0
ATOM    809   Al   1     1      11.059  -6.212   1.152  0.00  0.00             0
ATOM    810   Al   1     1      13.904 -10.586   1.414  0.00  0.00             0
ATOM    811   Si   1     1       9.231  -6.217   4.053  0.00  0.00             0
ATOM    812   Si   1     1      11.813 -10.643   3.951  0.00  0.00             0
ATOM    813   Si   1     1      11.759  -4.657   4.105  0.00  0.00             0
ATOM    814   Si   1     1      14.468  -9.122   4.117  0.00  0.00             0
ATOM    815    O   1     1      14.531  -6.320   2.455  0.00  0.00             0
ATOM    816    O   1     1      12.154 -10.748   2.364  0.00  0.00             0
ATOM    817    O   1     1      14.468  -9.110   2.401  0.00  0.00             0
ATOM    818    O   1     1      11.647  -4.613   2.487  0.00  0.00             0
ATOM    819    O   1     1      14.493  -7.680   4.554  0.00  0.00             0
ATOM    820    O   1     1      11.776  -3.238   4.636  0.00  0.00             0
ATOM    821    O   1     1      13.116  -5.414   4.388  0.00  0.00             0
ATOM    822    O   1     1      10.633  -9.762   4.262  0.00  0.00             0
ATOM    823    O   1     1      13.226  -9.953   4.487  0.00  0.00             0
ATOM    824    O   1     1      10.518  -5.462   4.577  0.00  0.00             0
ATOM    825    O   1     1      14.662 -11.927   2.562  0.00  0.00             0
ATOM    826    O   1     1      12.138  -7.478   2.116  0.00  0.00             0
ATOM    827    O   1     1      10.310  -4.699   0.207  0.00  0.00             0
ATOM    828    O   1     1      13.237  -9.051   0.136  0.00  0.00             0
ATOM    829    O   1     1      15.305  -7.336   0.143  0.00  0.00             0
ATOM    830    O   1     1      12.679 -11.786   0.098  0.00  0.00             0
ATOM    831    O   1     1      15.416 -10.786   0.162  0.00  0.00             0
ATOM    832    O   1     1      12.781  -6.171  -0.047  0.00  0.00             0
ATOM    833    H   1     1      14.355  -3.949   2.699  0.00  0.00             0
ATOM    834    H   1     1      11.811  -8.316   2.632  0.00  0.00             0
ATOM    835    H   1     1      15.444  -4.750  -0.735  0.00  0.00             0
ATOM    836    H   1     1      12.509  -9.353  -0.333  0.00  0.00             0
ATOM    837    H   1     1      15.764  -8.017  -0.383  0.00  0.00             0
ATOM    838    H   1     1      12.942  -3.940  -0.242  0.00  0.00             0
ATOM    839    H   1     1      12.957  -5.537  -0.720  0.00  0.00             0
ATOM    840    H   1     1      15.998 -10.855  -0.463  0.00  0.00             0
ATOM    841   Al   1     1       3.059   7.152   8.681  0.00  0.00             0
ATOM    842   Al   1     1       0.477   2.904   8.812  0.00  0.00             0
ATOM    843   Al   1     1       0.396   8.605   8.452  0.00  0.00             0
ATOM    844   Al   1     1       2.928   4.298   8.635  0.00  0.00             0
ATOM    845   Si   1     1      -1.208   8.611  11.355  0.00  0.00             0
ATOM    846   Si   1     1       1.319   4.120  11.445  0.00  0.00             0
ATOM    847   Si   1     1       1.286  10.212  11.423  0.00  0.00             0
ATOM    848   Si   1     1       3.767   5.660  11.394  0.00  0.00             0
ATOM    849    O   1     1       4.042   8.513   9.796  0.00  0.00             0
ATOM    850    O   1     1       1.421   3.951   9.887  0.00  0.00             0
ATOM    851    O   1     1       3.583   5.862   9.832  0.00  0.00             0
ATOM    852    O   1     1       1.021  10.371   9.859  0.00  0.00             0
ATOM    853    O   1     1       3.603   7.187  11.943  0.00  0.00             0
ATOM    854    O   1     1       1.182  11.653  11.918  0.00  0.00             0
ATOM    855    O   1     1       2.632   9.461  11.676  0.00  0.00             0
ATOM    856    O   1     1       0.080   4.914  11.762  0.00  0.00             0
ATOM    857    O   1     1       2.569   4.784  11.929  0.00  0.00             0
ATOM    858    O   1     1       0.102   9.238  11.899  0.00  0.00             0
ATOM    859    O   1     1       3.905   3.054   9.642  0.00  0.00             0
ATOM    860    O   1     1       1.351   7.400   9.654  0.00  0.00             0
ATOM    861    O   1     1       9.934  10.173   7.555  0.00  0.00             0
ATOM    862    O   1     1       2.266   5.755   7.623  0.00  0.00             0
ATOM    863    O   1     1       4.573   7.520   7.489  0.00  0.00             0
ATOM    864    O   1     1       2.097   2.840   7.689  0.00  0.00             0
ATOM    865    O   1     1       4.721   4.295   7.500  0.00  0.00             0
ATOM    866    O   1     1       2.087   8.789   7.637  0.00  0.00             0
ATOM    867    H   1     1       3.525  10.929   9.909  0.00  0.00             0
ATOM    868    H   1     1       1.089   6.785  10.209  0.00  0.00             0
ATOM    869    H   1     1       5.167   9.995   6.548  0.00  0.00             0
ATOM    870    H   1     1       1.266   5.842   7.635  0.00  0.00             0
ATOM    871    H   1     1       4.894   7.545   6.568  0.00  0.00             0
ATOM    872    H   1     1       2.162  11.144   7.149  0.00  0.00             0
ATOM    873    H   1     1       2.713   9.465   7.769  0.00  0.00             0
ATOM    874    H   1     1       4.458   4.701   6.598  0.00  0.00             0
ATOM    875   Al   1     1       8.366   1.450   1.129  0.00  0.00             0
ATOM    876   Al   1     1       6.030  -3.038   1.174  0.00  0.00             0
ATOM    877   Al   1     1       5.959   2.819   1.221  0.00  0.00             0
ATOM    878   Al   1     1       8.542  -1.701   1.423  0.00  0.00             0
ATOM    879   Si   1     1       4.105   2.610   4.149  0.00  0.00             0
ATOM    880   Si   1     1       6.780  -1.688   4.194  0.00  0.00             0
ATOM    881   Si   1     1       6.716   4.155   4.247  0.00  0.00             0
ATOM    882   Si   1     1       9.250  -0.213   4.212  0.00  0.00             0
ATOM    883    O   1     1       9.499   2.629   2.495  0.00  0.00             0
ATOM    884    O   1     1       6.949  -1.736   2.481  0.00  0.00             0
ATOM    885    O   1     1       9.166  -0.348   2.583  0.00  0.00             0
ATOM    886    O   1     1       6.598   4.346   2.512  0.00  0.00             0
ATOM    887    O   1     1       9.282   1.339   4.594  0.00  0.00             0
ATOM    888    O   1     1       6.758   5.718   4.712  0.00  0.00             0
ATOM    889    O   1     1       8.045   3.492   4.365  0.00  0.00             0
ATOM    890    O   1     1       5.496  -0.888   4.394  0.00  0.00             0
ATOM    891    O   1     1       8.031  -0.997   4.792  0.00  0.00             0
ATOM    892    O   1     1       5.509   3.277   4.677  0.00  0.00             0
ATOM    893    O   1     1       9.299  -3.171   2.355  0.00  0.00             0
ATOM    894    O   1     1       6.990   1.377   2.261  0.00  0.00             0
ATOM    895    O   1     1      15.310   4.239   0.444  0.00  0.00             0
ATOM    896    O   1     1       7.805  -0.199   0.175  0.00  0.00             0
ATOM    897    O   1     1       9.964   1.542   0.189  0.00  0.00             0
ATOM    898    O   1     1       7.574  -2.956   0.153  0.00  0.00             0
ATOM    899    O   1     1      10.130  -1.931   0.303  0.00  0.00             0
ATOM    900    O   1     1       7.313   2.617  -0.009  0.00  0.00             0
ATOM    901    H   1     1       9.204   5.123   2.861  0.00  0.00             0
ATOM    902    H   1     1       6.514   0.855   3.013  0.00  0.00             0
ATOM    903    H   1     1       9.668   3.972  -0.427  0.00  0.00             0
ATOM    904    H   1     1       7.104  -0.349  -0.569  0.00  0.00             0
ATOM    905    H   1     1      10.168   1.068  -0.725  0.00  0.00             0
ATOM    906    H   1     1       8.142   5.148   0.001  0.00  0.00             0
ATOM    907    H   1     1       7.117   2.600  -0.982  0.00  0.00             0
ATOM    908    H   1     1      10.623  -1.193  -0.058  0.00  0.00             0
ATOM    909   Al   1     1       3.031  -1.609   8.627  0.00  0.00             0
ATOM    910   Al   1     1       0.226  -6.320   8.573  0.00  0.00             0
ATOM    911   Al   1     1       0.363  -0.205   8.601  0.00  0.00             0
ATOM    912   Al   1     1       2.782  -4.678   8.582  0.00  0.00             0
ATOM    913   Si   1     1      -1.450  -0.238  11.441  0.00  0.00             0
ATOM    914   Si   1     1       1.176  -4.734  11.392  0.00  0.00             0
ATOM    915   Si   1     1       1.141   1.188  11.575  0.00  0.00             0
ATOM    916   Si   1     1       3.790  -3.128  11.471  0.00  0.00             0
ATOM    917    O   1     1       4.045  -0.347   9.742  0.00  0.00             0
ATOM    918    O   1     1       1.405  -4.822   9.805  0.00  0.00             0
ATOM    919    O   1     1       3.596  -3.096   9.824  0.00  0.00             0
ATOM    920    O   1     1       0.939   1.216   9.840  0.00  0.00             0
ATOM    921    O   1     1       3.798  -1.676  11.984  0.00  0.00             0
ATOM    922    O   1     1       1.027   2.613  11.945  0.00  0.00             0
ATOM    923    O   1     1       2.525   0.545  11.725  0.00  0.00             0
ATOM    924    O   1     1      -0.151  -3.884  11.664  0.00  0.00             0
ATOM    925    O   1     1       2.390  -3.943  11.899  0.00  0.00             0
ATOM    926    O   1     1      -0.030   0.329  11.965  0.00  0.00             0
ATOM    927    O   1     1       3.872  -6.135   9.603  0.00  0.00             0
ATOM    928    O   1     1       1.354  -1.553   9.603  0.00  0.00             0
ATOM    929    O   1     1       9.941   1.068   7.433  0.00  0.00             0
ATOM    930    O   1     1       2.090  -3.206   7.643  0.00  0.00             0
ATOM    931    O   1     1       4.517  -1.560   7.527  0.00  0.00             0
ATOM    932    O   1     1       1.666  -6.045   7.489  0.00  0.00             0
ATOM    933    O   1     1       4.484  -4.722   7.487  0.00  0.00             0
ATOM    934    O   1     1       2.084  -0.142   7.512  0.00  0.00             0
ATOM    935    H   1     1       3.298   2.331  10.020  0.00  0.00             0
ATOM    936    H   1     1       1.016  -2.276   9.857  0.00  0.00             0
ATOM    937    H   1     1       4.359   1.167   6.883  0.00  0.00             0
ATOM    938    H   1     1       2.289  -2.690   6.925  0.00  0.00             0
ATOM    939    H   1     1       5.385  -1.763   6.945  0.00  0.00             0
ATOM    940    H   1     1       2.606   1.991   7.603  0.00  0.00             0
ATOM    941    H   1     1       2.628   0.263   6.674  0.00  0.00             0
ATOM    942    H   1     1       4.823  -3.739   7.498  0.00  0.00             0
ATOM    943   Al   1     1       8.525  -7.579   1.232  0.00  0.00             0
ATOM    944   Al   1     1       5.968 -12.179   1.489  0.00  0.00             0
ATOM    945   Al   1     1       5.985  -6.063   1.340  0.00  0.00             0
ATOM    946   Al   1     1       8.516 -10.654   1.367  0.00  0.00             0
ATOM    947   Si   1     1       4.142  -6.205   4.055  0.00  0.00             0
ATOM    948   Si   1     1       6.828 -10.799   4.216  0.00  0.00             0
ATOM    949   Si   1     1       6.608  -4.584   3.953  0.00  0.00             0
ATOM    950   Si   1     1       9.222  -9.165   3.961  0.00  0.00             0
ATOM    951    O   1     1       9.475  -6.342   2.421  0.00  0.00             0
ATOM    952    O   1     1       6.927 -10.864   2.538  0.00  0.00             0
ATOM    953    O   1     1       9.066  -8.977   2.453  0.00  0.00             0
ATOM    954    O   1     1       6.524  -4.484   2.378  0.00  0.00             0
ATOM    955    O   1     1       9.193  -7.693   4.499  0.00  0.00             0
ATOM    956    O   1     1       6.715  -3.172   4.521  0.00  0.00             0
ATOM    957    O   1     1       7.964  -5.408   4.248  0.00  0.00             0
ATOM    958    O   1     1       5.464  -9.985   4.521  0.00  0.00             0
ATOM    959    O   1     1       8.049  -9.887   4.530  0.00  0.00             0
ATOM    960    O   1     1       5.426  -5.414   4.414  0.00  0.00             0
ATOM    961    O   1     1       9.427 -12.074   2.384  0.00  0.00             0
ATOM    962    O   1     1       6.685  -7.512   2.384  0.00  0.00             0
ATOM    963    O   1     1      15.518  -4.574   0.183  0.00  0.00             0
ATOM    964    O   1     1       7.772  -8.985   0.220  0.00  0.00             0
ATOM    965    O   1     1      10.055  -7.411   0.124  0.00  0.00             0
ATOM    966    O   1     1       7.590 -12.044   0.427  0.00  0.00             0
ATOM    967    O   1     1      10.103 -10.588   0.415  0.00  0.00             0
ATOM    968    O   1     1       7.578  -6.174   0.300  0.00  0.00             0
ATOM    969    H   1     1       8.683  -3.915   2.547  0.00  0.00             0
ATOM    970    H   1     1       6.600  -8.510   2.556  0.00  0.00             0
ATOM    971    H   1     1       9.571  -4.732  -0.527  0.00  0.00             0
ATOM    972    H   1     1       7.666  -9.594  -0.335  0.00  0.00             0
ATOM    973    H   1     1      10.138  -7.668  -0.880  0.00  0.00             0
ATOM    974    H   1     1       8.117  -2.743  -0.614  0.00  0.00             0
ATOM    975    H   1     1       7.868  -5.270  -0.097  0.00  0.00             0
ATOM    976    H   1     1      10.526  -9.755   0.533  0.00  0.00             0
END
