# Supplementary material for: Competing Nuclear Quantum Effects and Hydrogen-Bond Jumps in Hydrated Kaolinite
Source: J Phys Chem Lett. 2023 Feb 6;14(6):1542–7. doi: 10.1021/acs.jpclett.2c03896 (PMC9940297; doi:10.1021/acs.jpclett.2c03896)
Supplement: Supplementary file 1 — jz2c03896_si_001.zip [file jz2c03896_si_001.zip › Clay_NQEs_HBond_Jumps_SI/silica-surface/QM/prod-2/init.15.pdb]

TITLE     Step:     2000000  Bead:      15 positions{angstrom}  cell{angstrom}
CRYST1   10.307   17.884   76.812  91.93 105.05  89.80 P 1           1
ATOM      1   Al   1     1     -22.552  11.958  42.587  0.00  0.00             0
ATOM      2   Al   1     1     -19.686  16.505  42.538  0.00  0.00             0
ATOM      3   Al   1     1     -19.848  10.553  42.261  0.00  0.00             0
ATOM      4   Al   1     1     -22.200  14.938  42.453  0.00  0.00             0
ATOM      5   Si   1     1     -17.971  10.621  39.661  0.00  0.00             0
ATOM      6   Si   1     1     -20.563  15.038  39.736  0.00  0.00             0
ATOM      7   Si   1     1     -20.491   9.068  39.743  0.00  0.00             0
ATOM      8   Si   1     1     -23.140  13.450  39.705  0.00  0.00             0
ATOM      9    O   1     1     -23.283  10.688  41.485  0.00  0.00             0
ATOM     10    O   1     1     -20.646  15.091  41.383  0.00  0.00             0
ATOM     11    O   1     1     -22.850  13.317  41.368  0.00  0.00             0
ATOM     12    O   1     1     -20.298   9.012  41.291  0.00  0.00             0
ATOM     13    O   1     1     -23.082  11.972  39.226  0.00  0.00             0
ATOM     14    O   1     1     -20.332   7.597  39.261  0.00  0.00             0
ATOM     15    O   1     1     -21.848   9.690  39.423  0.00  0.00             0
ATOM     16    O   1     1     -19.430  14.091  39.406  0.00  0.00             0
ATOM     17    O   1     1     -21.945  14.212  39.132  0.00  0.00             0
ATOM     18    O   1     1     -19.260   9.903  39.171  0.00  0.00             0
ATOM     19    O   1     1     -23.183  16.072  41.368  0.00  0.00             0
ATOM     20    O   1     1     -20.721  11.781  41.183  0.00  0.00             0
ATOM     21    O   1     1     -18.818   9.168  43.614  0.00  0.00             0
ATOM     22    O   1     1     -21.496  13.439  43.620  0.00  0.00             0
ATOM     23    O   1     1     -23.952  11.896  43.658  0.00  0.00             0
ATOM     24    O   1     1     -21.174  16.269  43.682  0.00  0.00             0
ATOM     25    O   1     1     -23.918  14.972  43.505  0.00  0.00             0
ATOM     26    O   1     1     -21.322  10.672  43.481  0.00  0.00             0
ATOM     27    H   1     1     -22.464   7.977  41.230  0.00  0.00             0
ATOM     28    H   1     1     -20.539  12.357  40.473  0.00  0.00             0
ATOM     29    H   1     1     -23.430   8.427  43.880  0.00  0.00             0
ATOM     30    H   1     1     -20.714  12.969  44.109  0.00  0.00             0
ATOM     31    H   1     1     -24.333  12.500  44.374  0.00  0.00             0
ATOM     32    H   1     1     -21.306   7.306  44.607  0.00  0.00             0
ATOM     33    H   1     1     -21.762   9.847  43.970  0.00  0.00             0
ATOM     34    H   1     1     -24.365  14.145  43.929  0.00  0.00             0
ATOM     35   Al   1     1     -22.597  14.573  49.910  0.00  0.00             0
ATOM     36   Al   1     1     -20.102  19.099  49.646  0.00  0.00             0
ATOM     37   Al   1     1     -20.073  12.965  49.859  0.00  0.00             0
ATOM     38   Al   1     1     -22.614  17.512  49.917  0.00  0.00             0
ATOM     39   Si   1     1     -18.169  13.181  47.051  0.00  0.00             0
ATOM     40   Si   1     1     -20.906  17.610  46.981  0.00  0.00             0
ATOM     41   Si   1     1     -20.772  11.715  47.043  0.00  0.00             0
ATOM     42   Si   1     1     -23.494  16.111  47.053  0.00  0.00             0
ATOM     43    O   1     1     -23.551  13.213  48.690  0.00  0.00             0
ATOM     44    O   1     1     -20.934  17.712  48.671  0.00  0.00             0
ATOM     45    O   1     1     -23.345  16.174  48.690  0.00  0.00             0
ATOM     46    O   1     1     -20.499  11.630  48.624  0.00  0.00             0
ATOM     47    O   1     1     -23.448  14.623  46.594  0.00  0.00             0
ATOM     48    O   1     1     -20.672  10.231  46.680  0.00  0.00             0
ATOM     49    O   1     1     -22.160  12.227  46.847  0.00  0.00             0
ATOM     50    O   1     1     -19.540  16.755  46.647  0.00  0.00             0
ATOM     51    O   1     1     -22.214  16.920  46.608  0.00  0.00             0
ATOM     52    O   1     1     -19.597  12.603  46.553  0.00  0.00             0
ATOM     53    O   1     1     -23.546  18.814  48.685  0.00  0.00             0
ATOM     54    O   1     1     -20.911  14.363  48.882  0.00  0.00             0
ATOM     55    O   1     1     -19.157  11.563  50.856  0.00  0.00             0
ATOM     56    O   1     1     -21.882  16.152  50.914  0.00  0.00             0
ATOM     57    O   1     1     -24.175  14.199  51.023  0.00  0.00             0
ATOM     58    O   1     1     -21.837  18.995  50.758  0.00  0.00             0
ATOM     59    O   1     1     -24.440  17.596  50.864  0.00  0.00             0
ATOM     60    O   1     1     -21.566  12.925  50.990  0.00  0.00             0
ATOM     61    H   1     1     -23.160  10.652  48.127  0.00  0.00             0
ATOM     62    H   1     1     -20.256  15.068  48.771  0.00  0.00             0
ATOM     63    H   1     1     -24.642  11.368  52.112  0.00  0.00             0
ATOM     64    H   1     1     -21.021  16.494  51.203  0.00  0.00             0
ATOM     65    H   1     1     -24.624  14.554  51.796  0.00  0.00             0
ATOM     66    H   1     1     -21.909  10.858  51.218  0.00  0.00             0
ATOM     67    H   1     1     -22.357  12.676  51.209  0.00  0.00             0
ATOM     68    H   1     1     -25.113  17.005  51.007  0.00  0.00             0
ATOM     69   Al   1     1     -22.253  20.839  42.391  0.00  0.00             0
ATOM     70   Al   1     1     -19.717  25.479  42.454  0.00  0.00             0
ATOM     71   Al   1     1     -19.609  19.465  42.412  0.00  0.00             0
ATOM     72   Al   1     1     -22.193  23.805  42.611  0.00  0.00             0
ATOM     73   Si   1     1     -17.881  19.475  39.539  0.00  0.00             0
ATOM     74   Si   1     1     -20.336  24.027  39.690  0.00  0.00             0
ATOM     75   Si   1     1     -20.489  17.911  39.587  0.00  0.00             0
ATOM     76   Si   1     1     -22.911  22.427  39.769  0.00  0.00             0
ATOM     77    O   1     1     -23.233  19.495  41.294  0.00  0.00             0
ATOM     78    O   1     1     -20.605  24.168  41.345  0.00  0.00             0
ATOM     79    O   1     1     -22.694  22.365  41.341  0.00  0.00             0
ATOM     80    O   1     1     -20.341  17.902  41.266  0.00  0.00             0
ATOM     81    O   1     1     -22.924  20.952  39.206  0.00  0.00             0
ATOM     82    O   1     1     -20.615  16.414  39.223  0.00  0.00             0
ATOM     83    O   1     1     -21.834  18.642  39.276  0.00  0.00             0
ATOM     84    O   1     1     -19.193  23.105  39.516  0.00  0.00             0
ATOM     85    O   1     1     -21.677  23.312  39.248  0.00  0.00             0
ATOM     86    O   1     1     -19.226  18.732  39.048  0.00  0.00             0
ATOM     87    O   1     1     -23.211  25.286  41.618  0.00  0.00             0
ATOM     88    O   1     1     -20.601  20.740  41.230  0.00  0.00             0
ATOM     89    O   1     1     -19.056  18.080  43.493  0.00  0.00             0
ATOM     90    O   1     1     -21.325  22.464  43.618  0.00  0.00             0
ATOM     91    O   1     1     -23.836  20.669  43.582  0.00  0.00             0
ATOM     92    O   1     1     -21.310  25.240  43.562  0.00  0.00             0
ATOM     93    O   1     1     -23.785  23.912  43.743  0.00  0.00             0
ATOM     94    O   1     1     -21.282  19.733  43.545  0.00  0.00             0
ATOM     95    H   1     1     -22.669  16.673  40.660  0.00  0.00             0
ATOM     96    H   1     1     -20.214  21.500  40.820  0.00  0.00             0
ATOM     97    H   1     1     -23.373  18.239  43.853  0.00  0.00             0
ATOM     98    H   1     1     -21.165  21.797  44.272  0.00  0.00             0
ATOM     99    H   1     1     -24.032  21.063  44.478  0.00  0.00             0
ATOM    100    H   1     1     -21.453  16.008  44.497  0.00  0.00             0
ATOM    101    H   1     1     -21.291  18.968  44.184  0.00  0.00             0
ATOM    102    H   1     1     -24.029  23.234  44.201  0.00  0.00             0
ATOM    103   Al   1     1     -22.544  23.594  49.763  0.00  0.00             0
ATOM    104   Al   1     1     -20.004  27.948  49.755  0.00  0.00             0
ATOM    105   Al   1     1     -20.032  21.902  49.754  0.00  0.00             0
ATOM    106   Al   1     1     -22.583  26.662  49.897  0.00  0.00             0
ATOM    107   Si   1     1     -18.103  21.958  46.859  0.00  0.00             0
ATOM    108   Si   1     1     -20.889  26.605  47.123  0.00  0.00             0
ATOM    109   Si   1     1     -20.677  20.580  46.936  0.00  0.00             0
ATOM    110   Si   1     1     -23.372  25.094  47.082  0.00  0.00             0
ATOM    111    O   1     1     -23.493  22.094  48.551  0.00  0.00             0
ATOM    112    O   1     1     -21.050  26.730  48.708  0.00  0.00             0
ATOM    113    O   1     1     -23.251  25.091  48.668  0.00  0.00             0
ATOM    114    O   1     1     -20.651  20.519  48.652  0.00  0.00             0
ATOM    115    O   1     1     -23.256  23.685  46.542  0.00  0.00             0
ATOM    116    O   1     1     -20.871  19.049  46.538  0.00  0.00             0
ATOM    117    O   1     1     -21.918  21.422  46.631  0.00  0.00             0
ATOM    118    O   1     1     -19.746  25.731  46.820  0.00  0.00             0
ATOM    119    O   1     1     -22.212  26.071  46.596  0.00  0.00             0
ATOM    120    O   1     1     -19.293  21.179  46.456  0.00  0.00             0
ATOM    121    O   1     1     -23.504  27.948  48.779  0.00  0.00             0
ATOM    122    O   1     1     -20.866  23.475  48.673  0.00  0.00             0
ATOM    123    O   1     1     -19.424  20.410  50.957  0.00  0.00             0
ATOM    124    O   1     1     -21.866  25.190  50.934  0.00  0.00             0
ATOM    125    O   1     1     -24.182  23.341  50.702  0.00  0.00             0
ATOM    126    O   1     1     -21.682  27.944  50.801  0.00  0.00             0
ATOM    127    O   1     1     -24.275  26.650  50.984  0.00  0.00             0
ATOM    128    O   1     1     -21.494  22.324  50.784  0.00  0.00             0
ATOM    129    H   1     1     -23.373  19.441  48.062  0.00  0.00             0
ATOM    130    H   1     1     -20.341  24.323  48.606  0.00  0.00             0
ATOM    131    H   1     1     -23.761  20.170  51.116  0.00  0.00             0
ATOM    132    H   1     1     -21.289  25.454  51.817  0.00  0.00             0
ATOM    133    H   1     1     -24.751  23.125  51.516  0.00  0.00             0
ATOM    134    H   1     1     -22.046  19.998  50.656  0.00  0.00             0
ATOM    135    H   1     1     -21.445  22.029  51.713  0.00  0.00             0
ATOM    136    H   1     1     -23.895  26.219  51.753  0.00  0.00             0
ATOM    137   Al   1     1     -17.074  11.934  42.323  0.00  0.00             0
ATOM    138   Al   1     1     -14.545  16.464  42.433  0.00  0.00             0
ATOM    139   Al   1     1     -14.772  10.335  42.619  0.00  0.00             0
ATOM    140   Al   1     1     -17.119  14.958  42.512  0.00  0.00             0
ATOM    141   Si   1     1     -12.786  10.540  39.789  0.00  0.00             0
ATOM    142   Si   1     1     -15.492  15.107  39.734  0.00  0.00             0
ATOM    143   Si   1     1     -15.295   9.005  39.823  0.00  0.00             0
ATOM    144   Si   1     1     -17.926  13.615  39.635  0.00  0.00             0
ATOM    145    O   1     1     -18.176  10.810  41.219  0.00  0.00             0
ATOM    146    O   1     1     -15.569  15.230  41.364  0.00  0.00             0
ATOM    147    O   1     1     -17.682  13.613  41.257  0.00  0.00             0
ATOM    148    O   1     1     -15.334   8.864  41.402  0.00  0.00             0
ATOM    149    O   1     1     -17.828  12.091  39.184  0.00  0.00             0
ATOM    150    O   1     1     -15.223   7.493  39.284  0.00  0.00             0
ATOM    151    O   1     1     -16.657   9.716  39.438  0.00  0.00             0
ATOM    152    O   1     1     -14.267  14.164  39.405  0.00  0.00             0
ATOM    153    O   1     1     -16.800  14.558  39.212  0.00  0.00             0
ATOM    154    O   1     1     -14.083   9.766  39.341  0.00  0.00             0
ATOM    155    O   1     1     -18.151  16.423  41.454  0.00  0.00             0
ATOM    156    O   1     1     -15.462  11.717  41.430  0.00  0.00             0
ATOM    157    O   1     1     -24.267   8.949  43.540  0.00  0.00             0
ATOM    158    O   1     1     -16.360  13.563  43.520  0.00  0.00             0
ATOM    159    O   1     1     -18.833  11.942  43.423  0.00  0.00             0
ATOM    160    O   1     1     -16.214  16.436  43.626  0.00  0.00             0
ATOM    161    O   1     1     -18.678  14.987  43.646  0.00  0.00             0
ATOM    162    O   1     1     -16.366  10.533  43.652  0.00  0.00             0
ATOM    163    H   1     1     -17.290   7.929  41.287  0.00  0.00             0
ATOM    164    H   1     1     -14.734  12.396  41.156  0.00  0.00             0
ATOM    165    H   1     1     -18.092   9.654  43.976  0.00  0.00             0
ATOM    166    H   1     1     -16.184  13.650  44.479  0.00  0.00             0
ATOM    167    H   1     1     -18.410  12.362  44.111  0.00  0.00             0
ATOM    168    H   1     1     -16.574   7.350  44.546  0.00  0.00             0
ATOM    169    H   1     1     -16.421  10.109  44.524  0.00  0.00             0
ATOM    170    H   1     1     -19.246  14.142  43.447  0.00  0.00             0
ATOM    171   Al   1     1     -17.475  14.636  49.898  0.00  0.00             0
ATOM    172   Al   1     1     -14.792  19.095  49.631  0.00  0.00             0
ATOM    173   Al   1     1     -14.810  13.035  49.915  0.00  0.00             0
ATOM    174   Al   1     1     -17.591  17.576  49.831  0.00  0.00             0
ATOM    175   Si   1     1     -13.094  13.166  47.114  0.00  0.00             0
ATOM    176   Si   1     1     -15.701  17.789  46.911  0.00  0.00             0
ATOM    177   Si   1     1     -15.644  11.666  47.099  0.00  0.00             0
ATOM    178   Si   1     1     -18.199  16.198  46.927  0.00  0.00             0
ATOM    179    O   1     1     -18.376  13.330  48.733  0.00  0.00             0
ATOM    180    O   1     1     -15.907  17.898  48.544  0.00  0.00             0
ATOM    181    O   1     1     -18.163  16.166  48.578  0.00  0.00             0
ATOM    182    O   1     1     -15.544  11.599  48.759  0.00  0.00             0
ATOM    183    O   1     1     -17.934  14.624  46.657  0.00  0.00             0
ATOM    184    O   1     1     -15.583  10.152  46.545  0.00  0.00             0
ATOM    185    O   1     1     -17.001  12.289  46.830  0.00  0.00             0
ATOM    186    O   1     1     -14.461  16.901  46.693  0.00  0.00             0
ATOM    187    O   1     1     -17.041  17.048  46.392  0.00  0.00             0
ATOM    188    O   1     1     -14.393  12.376  46.633  0.00  0.00             0
ATOM    189    O   1     1     -18.350  19.067  48.871  0.00  0.00             0
ATOM    190    O   1     1     -15.818  14.440  48.808  0.00  0.00             0
ATOM    191    O   1     1     -24.442  11.547  51.109  0.00  0.00             0
ATOM    192    O   1     1     -16.997  16.000  50.933  0.00  0.00             0
ATOM    193    O   1     1     -19.231  14.501  50.954  0.00  0.00             0
ATOM    194    O   1     1     -16.694  18.843  51.092  0.00  0.00             0
ATOM    195    O   1     1     -19.339  17.718  50.972  0.00  0.00             0
ATOM    196    O   1     1     -16.455  13.298  51.016  0.00  0.00             0
ATOM    197    H   1     1     -18.198  10.700  48.166  0.00  0.00             0
ATOM    198    H   1     1     -15.326  15.356  48.788  0.00  0.00             0
ATOM    199    H   1     1     -19.058  11.307  51.697  0.00  0.00             0
ATOM    200    H   1     1     -17.195  16.123  51.931  0.00  0.00             0
ATOM    201    H   1     1     -19.630  15.229  51.381  0.00  0.00             0
ATOM    202    H   1     1     -17.234  10.580  51.022  0.00  0.00             0
ATOM    203    H   1     1     -17.040  12.628  51.446  0.00  0.00             0
ATOM    204    H   1     1     -19.428  18.023  51.861  0.00  0.00             0
ATOM    205   Al   1     1     -17.002  20.859  42.466  0.00  0.00             0
ATOM    206   Al   1     1     -14.608  25.311  42.613  0.00  0.00             0
ATOM    207   Al   1     1     -14.423  19.437  42.262  0.00  0.00             0
ATOM    208   Al   1     1     -16.951  23.838  42.600  0.00  0.00             0
ATOM    209   Si   1     1     -12.726  19.478  39.610  0.00  0.00             0
ATOM    210   Si   1     1     -15.244  23.985  39.841  0.00  0.00             0
ATOM    211   Si   1     1     -15.291  18.013  39.618  0.00  0.00             0
ATOM    212   Si   1     1     -17.796  22.425  39.697  0.00  0.00             0
ATOM    213    O   1     1     -18.052  19.535  41.222  0.00  0.00             0
ATOM    214    O   1     1     -15.349  23.956  41.459  0.00  0.00             0
ATOM    215    O   1     1     -17.533  22.384  41.302  0.00  0.00             0
ATOM    216    O   1     1     -15.249  18.026  41.223  0.00  0.00             0
ATOM    217    O   1     1     -17.778  21.022  39.170  0.00  0.00             0
ATOM    218    O   1     1     -15.180  16.477  39.180  0.00  0.00             0
ATOM    219    O   1     1     -16.630  18.738  39.164  0.00  0.00             0
ATOM    220    O   1     1     -13.950  23.184  39.462  0.00  0.00             0
ATOM    221    O   1     1     -16.565  23.307  39.257  0.00  0.00             0
ATOM    222    O   1     1     -14.019  18.782  39.132  0.00  0.00             0
ATOM    223    O   1     1     -17.925  25.288  41.286  0.00  0.00             0
ATOM    224    O   1     1     -15.537  20.727  41.424  0.00  0.00             0
ATOM    225    O   1     1     -24.202  17.874  43.564  0.00  0.00             0
ATOM    226    O   1     1     -16.423  22.412  43.720  0.00  0.00             0
ATOM    227    O   1     1     -18.614  20.692  43.518  0.00  0.00             0
ATOM    228    O   1     1     -16.149  25.080  43.726  0.00  0.00             0
ATOM    229    O   1     1     -18.771  23.865  43.460  0.00  0.00             0
ATOM    230    O   1     1     -16.111  19.492  43.510  0.00  0.00             0
ATOM    231    H   1     1     -17.478  17.143  41.090  0.00  0.00             0
ATOM    232    H   1     1     -15.433  21.620  40.973  0.00  0.00             0
ATOM    233    H   1     1     -18.145  18.045  43.984  0.00  0.00             0
ATOM    234    H   1     1     -16.357  22.712  44.666  0.00  0.00             0
ATOM    235    H   1     1     -18.967  21.321  44.199  0.00  0.00             0
ATOM    236    H   1     1     -16.298  16.381  44.542  0.00  0.00             0
ATOM    237    H   1     1     -16.214  18.610  43.998  0.00  0.00             0
ATOM    238    H   1     1     -19.627  23.387  43.238  0.00  0.00             0
ATOM    239   Al   1     1     -17.411  23.229  49.787  0.00  0.00             0
ATOM    240   Al   1     1     -14.901  27.951  49.862  0.00  0.00             0
ATOM    241   Al   1     1     -14.752  21.919  49.700  0.00  0.00             0
ATOM    242   Al   1     1     -17.434  26.319  49.736  0.00  0.00             0
ATOM    243   Si   1     1     -12.955  22.133  46.967  0.00  0.00             0
ATOM    244   Si   1     1     -15.667  26.596  47.020  0.00  0.00             0
ATOM    245   Si   1     1     -15.457  20.629  46.719  0.00  0.00             0
ATOM    246   Si   1     1     -18.263  25.069  46.955  0.00  0.00             0
ATOM    247    O   1     1     -18.246  22.000  48.632  0.00  0.00             0
ATOM    248    O   1     1     -15.742  26.597  48.628  0.00  0.00             0
ATOM    249    O   1     1     -18.031  25.098  48.529  0.00  0.00             0
ATOM    250    O   1     1     -15.337  20.520  48.431  0.00  0.00             0
ATOM    251    O   1     1     -18.183  23.513  46.588  0.00  0.00             0
ATOM    252    O   1     1     -15.513  19.170  46.417  0.00  0.00             0
ATOM    253    O   1     1     -16.746  21.329  46.452  0.00  0.00             0
ATOM    254    O   1     1     -14.528  25.649  46.674  0.00  0.00             0
ATOM    255    O   1     1     -17.041  25.944  46.433  0.00  0.00             0
ATOM    256    O   1     1     -14.190  21.356  46.366  0.00  0.00             0
ATOM    257    O   1     1     -18.351  27.705  48.711  0.00  0.00             0
ATOM    258    O   1     1     -15.862  23.323  48.541  0.00  0.00             0
ATOM    259    O   1     1     -24.548  20.471  50.774  0.00  0.00             0
ATOM    260    O   1     1     -16.617  24.975  50.866  0.00  0.00             0
ATOM    261    O   1     1     -19.092  23.376  50.615  0.00  0.00             0
ATOM    262    O   1     1     -16.514  27.846  50.779  0.00  0.00             0
ATOM    263    O   1     1     -19.176  26.644  50.908  0.00  0.00             0
ATOM    264    O   1     1     -16.432  22.152  50.956  0.00  0.00             0
ATOM    265    H   1     1     -17.710  19.905  48.654  0.00  0.00             0
ATOM    266    H   1     1     -15.280  24.057  48.391  0.00  0.00             0
ATOM    267    H   1     1     -18.696  20.411  51.476  0.00  0.00             0
ATOM    268    H   1     1     -15.976  25.574  51.144  0.00  0.00             0
ATOM    269    H   1     1     -19.584  24.287  50.831  0.00  0.00             0
ATOM    270    H   1     1     -16.284  19.468  51.585  0.00  0.00             0
ATOM    271    H   1     1     -16.776  21.839  51.764  0.00  0.00             0
ATOM    272    H   1     1     -18.668  26.614  51.649  0.00  0.00             0
ATOM    273    O   1     1      -3.396   4.772  32.627  0.00  0.00             0
ATOM    274    H   1     1      -2.999   4.433  31.883  0.00  0.00             0
ATOM    275    H   1     1       7.228   4.122  33.295  0.00  0.00             0
ATOM    276    O   1     1      12.315 -25.252  14.984  0.00  0.00             0
ATOM    277    H   1     1      12.071 -25.704  15.751  0.00  0.00             0
ATOM    278    H   1     1      21.821 -24.816  14.602  0.00  0.00             0
ATOM    279    O   1     1      33.801   1.910  24.312  0.00  0.00             0
ATOM    280    H   1     1      24.149   2.321  23.846  0.00  0.00             0
ATOM    281    H   1     1      33.658   1.008  23.745  0.00  0.00             0
ATOM    282    O   1     1      24.915   8.526  18.856  0.00  0.00             0
ATOM    283    H   1     1      25.339   9.300  19.382  0.00  0.00             0
ATOM    284    H   1     1      35.987   8.634  18.236  0.00  0.00             0
ATOM    285    O   1     1     -16.260  -3.366  31.488  0.00  0.00             0
ATOM    286    H   1     1     -15.868  -3.704  32.299  0.00  0.00             0
ATOM    287    H   1     1      -6.725  -3.858  31.359  0.00  0.00             0
ATOM    288    O   1     1     -10.615 -24.356  23.751  0.00  0.00             0
ATOM    289    H   1     1     -10.078 -23.997  24.417  0.00  0.00             0
ATOM    290    H   1     1      -0.089 -23.643  22.980  0.00  0.00             0
ATOM    291    O   1     1      -4.475   8.620  23.492  0.00  0.00             0
ATOM    292    H   1     1      -5.170   9.141  23.489  0.00  0.00             0
ATOM    293    H   1     1      -4.655   7.729  23.524  0.00  0.00             0
ATOM    294    O   1     1      -4.809   3.244  37.281  0.00  0.00             0
ATOM    295    H   1     1      -5.695   2.930  36.956  0.00  0.00             0
ATOM    296    H   1     1      -4.253   2.604  36.749  0.00  0.00             0
ATOM    297    O   1     1       3.959   5.194  18.360  0.00  0.00             0
ATOM    298    H   1     1       4.782   5.579  17.941  0.00  0.00             0
ATOM    299    H   1     1       3.511   5.851  19.038  0.00  0.00             0
ATOM    300    O   1     1      25.565  16.577  20.914  0.00  0.00             0
ATOM    301    H   1     1      26.554  17.001  21.218  0.00  0.00             0
ATOM    302    H   1     1      25.116  16.814  21.724  0.00  0.00             0
ATOM    303    O   1     1       6.216  -3.510  20.145  0.00  0.00             0
ATOM    304    H   1     1       5.503  -4.115  19.897  0.00  0.00             0
ATOM    305    H   1     1       5.686  -2.905  20.694  0.00  0.00             0
ATOM    306    O   1     1     -13.958  25.045  31.278  0.00  0.00             0
ATOM    307    H   1     1     -14.410  25.030  30.403  0.00  0.00             0
ATOM    308    H   1     1     -13.985  24.158  31.650  0.00  0.00             0
ATOM    309    O   1     1       1.713 -14.452  20.634  0.00  0.00             0
ATOM    310    H   1     1       2.646 -14.716  20.324  0.00  0.00             0
ATOM    311    H   1     1       1.761 -13.545  20.956  0.00  0.00             0
ATOM    312    O   1     1      40.475  14.714  18.344  0.00  0.00             0
ATOM    313    H   1     1      40.021  13.966  18.829  0.00  0.00             0
ATOM    314    H   1     1      39.782  15.046  17.649  0.00  0.00             0
ATOM    315    O   1     1      21.661   5.296  36.117  0.00  0.00             0
ATOM    316    H   1     1      22.519   5.590  36.332  0.00  0.00             0
ATOM    317    H   1     1      21.277   5.915  35.576  0.00  0.00             0
ATOM    318    O   1     1      28.255  22.172  18.540  0.00  0.00             0
ATOM    319    H   1     1      28.364  21.501  19.049  0.00  0.00             0
ATOM    320    H   1     1      29.101  22.451  18.446  0.00  0.00             0
ATOM    321    O   1     1      29.487  16.577  35.668  0.00  0.00             0
ATOM    322    H   1     1      29.254  16.681  34.703  0.00  0.00             0
ATOM    323    H   1     1      30.138  15.831  35.646  0.00  0.00             0
ATOM    324    O   1     1      29.940  -6.628  14.855  0.00  0.00             0
ATOM    325    H   1     1      29.560  -7.287  14.269  0.00  0.00             0
ATOM    326    H   1     1      29.912  -5.679  14.522  0.00  0.00             0
ATOM    327    O   1     1       2.801  29.472  28.780  0.00  0.00             0
ATOM    328    H   1     1       2.273  29.944  28.148  0.00  0.00             0
ATOM    329    H   1     1      13.131  12.063  29.630  0.00  0.00             0
ATOM    330    O   1     1      -9.880  32.765  35.084  0.00  0.00             0
ATOM    331    H   1     1      -9.722  32.750  34.054  0.00  0.00             0
ATOM    332    H   1     1      -0.039  32.013  35.157  0.00  0.00             0
ATOM    333    O   1     1      12.528  21.714  29.044  0.00  0.00             0
ATOM    334    H   1     1       2.257  22.266  28.256  0.00  0.00             0
ATOM    335    H   1     1      11.650  21.336  28.617  0.00  0.00             0
ATOM    336    O   1     1      -2.093  12.649  19.335  0.00  0.00             0
ATOM    337    H   1     1      -2.970  13.238  19.679  0.00  0.00             0
ATOM    338    H   1     1       7.879  12.239  18.547  0.00  0.00             0
ATOM    339    O   1     1      14.446  35.522  31.553  0.00  0.00             0
ATOM    340    H   1     1       4.393  34.630  31.621  0.00  0.00             0
ATOM    341    H   1     1      13.807  35.741  30.814  0.00  0.00             0
ATOM    342    O   1     1      13.796  21.630  33.965  0.00  0.00             0
ATOM    343    H   1     1      14.265  21.063  33.191  0.00  0.00             0
ATOM    344    H   1     1      24.713  22.316  34.247  0.00  0.00             0
ATOM    345    O   1     1      39.365  -2.996  21.983  0.00  0.00             0
ATOM    346    H   1     1      38.703  -3.218  21.354  0.00  0.00             0
ATOM    347    H   1     1      39.285 -19.897  21.730  0.00  0.00             0
ATOM    348    O   1     1      33.050   8.465  16.956  0.00  0.00             0
ATOM    349    H   1     1      33.542   8.886  17.698  0.00  0.00             0
ATOM    350    H   1     1      33.670   8.111  16.280  0.00  0.00             0
ATOM    351    O   1     1       9.682   3.620  16.204  0.00  0.00             0
ATOM    352    H   1     1      10.605   3.538  16.547  0.00  0.00             0
ATOM    353    H   1     1       9.696   4.468  15.467  0.00  0.00             0
ATOM    354    O   1     1      -2.913  10.325  28.753  0.00  0.00             0
ATOM    355    H   1     1      -2.311  10.981  28.369  0.00  0.00             0
ATOM    356    H   1     1      -2.389   9.587  29.097  0.00  0.00             0
ATOM    357    O   1     1       1.554 -17.729  30.035  0.00  0.00             0
ATOM    358    H   1     1       1.003 -17.642  30.782  0.00  0.00             0
ATOM    359    H   1     1       0.974 -17.975  29.285  0.00  0.00             0
ATOM    360    O   1     1     -17.235   7.138  36.817  0.00  0.00             0
ATOM    361    H   1     1     -16.571   6.641  36.150  0.00  0.00             0
ATOM    362    H   1     1     -16.823   7.105  37.753  0.00  0.00             0
ATOM    363    O   1     1      47.906   5.880  21.176  0.00  0.00             0
ATOM    364    H   1     1      47.678   5.269  20.302  0.00  0.00             0
ATOM    365    H   1     1      48.755 -12.319  21.283  0.00  0.00             0
ATOM    366    O   1     1      15.122  17.698  36.286  0.00  0.00             0
ATOM    367    H   1     1      15.740  18.034  35.606  0.00  0.00             0
ATOM    368    H   1     1      14.628  18.407  36.666  0.00  0.00             0
ATOM    369    O   1     1       5.856   9.795  35.822  0.00  0.00             0
ATOM    370    H   1     1       6.450  10.647  35.927  0.00  0.00             0
ATOM    371    H   1     1       5.925   9.539  34.756  0.00  0.00             0
ATOM    372    O   1     1      18.641 -11.045  24.051  0.00  0.00             0
ATOM    373    H   1     1      18.354 -10.127  24.150  0.00  0.00             0
ATOM    374    H   1     1      18.215 -11.822  24.468  0.00  0.00             0
ATOM    375    O   1     1       2.971  13.467  35.839  0.00  0.00             0
ATOM    376    H   1     1       2.845  12.766  36.632  0.00  0.00             0
ATOM    377    H   1     1       1.917  13.829  35.523  0.00  0.00             0
ATOM    378    O   1     1       7.189 -10.186  36.808  0.00  0.00             0
ATOM    379    H   1     1       6.619 -10.330  37.480  0.00  0.00             0
ATOM    380    H   1     1       6.809  -9.299  36.278  0.00  0.00             0
ATOM    381    O   1     1     -10.373 -14.990  30.854  0.00  0.00             0
ATOM    382    H   1     1     -10.021 -14.830  31.694  0.00  0.00             0
ATOM    383    H   1     1       0.751 -15.326  30.273  0.00  0.00             0
ATOM    384    O   1     1       1.579   9.080  28.367  0.00  0.00             0
ATOM    385    H   1     1       0.914   9.317  27.641  0.00  0.00             0
ATOM    386    H   1     1      12.173  10.012  28.693  0.00  0.00             0
ATOM    387    O   1     1      17.037  15.173  36.053  0.00  0.00             0
ATOM    388    H   1     1       5.932  15.763  36.470  0.00  0.00             0
ATOM    389    H   1     1      18.005  15.651  36.105  0.00  0.00             0
ATOM    390    O   1     1      20.664   5.882  14.916  0.00  0.00             0
ATOM    391    H   1     1      21.539   5.620  15.090  0.00  0.00             0
ATOM    392    H   1     1      30.846   6.515  15.694  0.00  0.00             0
ATOM    393    O   1     1       0.133  10.540  32.036  0.00  0.00             0
ATOM    394    H   1     1       0.453  10.790  32.952  0.00  0.00             0
ATOM    395    H   1     1       9.783   9.679  32.035  0.00  0.00             0
ATOM    396    O   1     1      -3.194  -5.763  36.550  0.00  0.00             0
ATOM    397    H   1     1      -3.023  -5.943  37.558  0.00  0.00             0
ATOM    398    H   1     1       6.925  -4.758  36.669  0.00  0.00             0
ATOM    399    O   1     1      17.997 -24.803  17.086  0.00  0.00             0
ATOM    400    H   1     1      17.200 -24.985  16.742  0.00  0.00             0
ATOM    401    H   1     1      18.720 -24.690  16.608  0.00  0.00             0
ATOM    402    O   1     1      18.725  21.484  34.696  0.00  0.00             0
ATOM    403    H   1     1      18.688  20.979  35.484  0.00  0.00             0
ATOM    404    H   1     1      19.599  21.562  34.536  0.00  0.00             0
ATOM    405    O   1     1       2.156  12.609  31.425  0.00  0.00             0
ATOM    406    H   1     1       1.374  11.930  31.187  0.00  0.00             0
ATOM    407    H   1     1       2.995  12.038  31.406  0.00  0.00             0
ATOM    408    O   1     1      21.787  18.267  35.034  0.00  0.00             0
ATOM    409    H   1     1      22.207  17.655  34.537  0.00  0.00             0
ATOM    410    H   1     1      21.181  17.819  35.513  0.00  0.00             0
ATOM    411    O   1     1       5.394  41.015  35.436  0.00  0.00             0
ATOM    412    H   1     1       6.208  41.442  35.403  0.00  0.00             0
ATOM    413    H   1     1       5.441  40.308  36.025  0.00  0.00             0
ATOM    414    O   1     1      17.487  47.530  31.094  0.00  0.00             0
ATOM    415    H   1     1      17.945  47.291  30.115  0.00  0.00             0
ATOM    416    H   1     1      17.765  46.805  31.643  0.00  0.00             0
ATOM    417    O   1     1      10.802 -16.502  22.318  0.00  0.00             0
ATOM    418    H   1     1      10.531 -16.851  21.407  0.00  0.00             0
ATOM    419    H   1     1      11.487 -15.817  22.151  0.00  0.00             0
ATOM    420    O   1     1      31.358  -0.674  19.954  0.00  0.00             0
ATOM    421    H   1     1      31.902   0.021  19.533  0.00  0.00             0
ATOM    422    H   1     1      30.880  -1.305  19.533  0.00  0.00             0
ATOM    423    O   1     1      13.914  -3.474  15.858  0.00  0.00             0
ATOM    424    H   1     1      14.322  -4.250  15.645  0.00  0.00             0
ATOM    425    H   1     1      13.099  -3.701  16.494  0.00  0.00             0
ATOM    426    O   1     1      30.813   2.763  25.150  0.00  0.00             0
ATOM    427    H   1     1      29.870   2.498  25.040  0.00  0.00             0
ATOM    428    H   1     1      31.431   2.233  24.512  0.00  0.00             0
ATOM    429    O   1     1       6.944  37.347  28.774  0.00  0.00             0
ATOM    430    H   1     1       7.097  36.474  29.157  0.00  0.00             0
ATOM    431    H   1     1       6.061  37.344  28.458  0.00  0.00             0
ATOM    432    O   1     1      -0.239   5.144  19.016  0.00  0.00             0
ATOM    433    H   1     1      -0.479   5.051  19.987  0.00  0.00             0
ATOM    434    H   1     1       0.504   4.492  18.773  0.00  0.00             0
ATOM    435    O   1     1     -21.950   1.214  17.836  0.00  0.00             0
ATOM    436    H   1     1     -22.032   2.148  17.440  0.00  0.00             0
ATOM    437    H   1     1     -11.270   0.738  17.020  0.00  0.00             0
ATOM    438    O   1     1      51.773  17.614  15.684  0.00  0.00             0
ATOM    439    H   1     1      51.094  17.470  15.187  0.00  0.00             0
ATOM    440    H   1     1      62.474  16.795  16.077  0.00  0.00             0
ATOM    441    O   1     1      31.695  10.196  34.670  0.00  0.00             0
ATOM    442    H   1     1      21.159   9.434  34.984  0.00  0.00             0
ATOM    443    H   1     1      32.557  10.410  35.127  0.00  0.00             0
ATOM    444    O   1     1      17.513 -34.008  19.904  0.00  0.00             0
ATOM    445    H   1     1      18.212 -34.434  19.275  0.00  0.00             0
ATOM    446    H   1     1      28.406 -33.607  20.656  0.00  0.00             0
ATOM    447    O   1     1      17.896  -0.830  30.141  0.00  0.00             0
ATOM    448    H   1     1       7.909  -1.058  31.013  0.00  0.00             0
ATOM    449    H   1     1      17.646  -1.691  29.801  0.00  0.00             0
ATOM    450    O   1     1      21.820   9.468  22.401  0.00  0.00             0
ATOM    451    H   1     1      22.282   8.876  23.103  0.00  0.00             0
ATOM    452    H   1     1      31.567  10.125  22.969  0.00  0.00             0
ATOM    453    O   1     1      19.561   5.226  21.643  0.00  0.00             0
ATOM    454    H   1     1      19.068   4.452  21.884  0.00  0.00             0
ATOM    455    H   1     1      19.424   5.735  22.445  0.00  0.00             0
ATOM    456    O   1     1      -3.075   4.712  25.409  0.00  0.00             0
ATOM    457    H   1     1      -3.356   4.856  26.364  0.00  0.00             0
ATOM    458    H   1     1      -3.819   5.016  24.977  0.00  0.00             0
ATOM    459    O   1     1      28.316 -15.870  26.026  0.00  0.00             0
ATOM    460    H   1     1      27.925 -14.981  25.849  0.00  0.00             0
ATOM    461    H   1     1      28.184 -15.980  27.035  0.00  0.00             0
ATOM    462    O   1     1     -11.232   7.580  35.070  0.00  0.00             0
ATOM    463    H   1     1     -11.699   7.062  34.405  0.00  0.00             0
ATOM    464    H   1     1     -11.843   7.658  35.723  0.00  0.00             0
ATOM    465    O   1     1      -8.697  -5.126  25.203  0.00  0.00             0
ATOM    466    H   1     1      -8.397  -4.283  24.643  0.00  0.00             0
ATOM    467    H   1     1      -8.714  -4.864  26.144  0.00  0.00             0
ATOM    468    O   1     1     -18.339   5.634  26.721  0.00  0.00             0
ATOM    469    H   1     1     -18.003   6.503  26.954  0.00  0.00             0
ATOM    470    H   1     1     -18.713   5.606  25.853  0.00  0.00             0
ATOM    471    O   1     1      17.739 -18.286  21.649  0.00  0.00             0
ATOM    472    H   1     1      17.790 -17.546  21.154  0.00  0.00             0
ATOM    473    H   1     1      17.573 -17.943  22.504  0.00  0.00             0
ATOM    474    O   1     1      26.137  -1.811  24.605  0.00  0.00             0
ATOM    475    H   1     1      25.476  -1.173  25.077  0.00  0.00             0
ATOM    476    H   1     1      25.869  -2.772  24.723  0.00  0.00             0
ATOM    477    O   1     1      23.028 -11.089  20.106  0.00  0.00             0
ATOM    478    H   1     1      23.719 -10.461  19.851  0.00  0.00             0
ATOM    479    H   1     1      22.058 -10.870  19.909  0.00  0.00             0
ATOM    480    O   1     1      -7.593   2.289  36.305  0.00  0.00             0
ATOM    481    H   1     1      -7.337   3.000  35.739  0.00  0.00             0
ATOM    482    H   1     1      -8.341   1.696  35.945  0.00  0.00             0
ATOM    483    O   1     1      15.452  10.508  21.049  0.00  0.00             0
ATOM    484    H   1     1      14.863  10.756  21.878  0.00  0.00             0
ATOM    485    H   1     1      16.292  10.419  21.217  0.00  0.00             0
ATOM    486    O   1     1      -6.570   8.131  27.347  0.00  0.00             0
ATOM    487    H   1     1      -6.118   8.921  27.216  0.00  0.00             0
ATOM    488    H   1     1      -7.394   8.263  27.925  0.00  0.00             0
ATOM    489    O   1     1       1.515  10.614  19.277  0.00  0.00             0
ATOM    490    H   1     1       2.046  10.328  20.167  0.00  0.00             0
ATOM    491    H   1     1      11.074  -8.055  19.330  0.00  0.00             0
ATOM    492    O   1     1      12.255 -45.609  24.595  0.00  0.00             0
ATOM    493    H   1     1      11.524 -45.197  25.197  0.00  0.00             0
ATOM    494    H   1     1      23.398 -45.587  25.060  0.00  0.00             0
ATOM    495    O   1     1     -30.995   0.474  32.413  0.00  0.00             0
ATOM    496    H   1     1     -41.719   1.281  32.205  0.00  0.00             0
ATOM    497    H   1     1     -30.647   0.467  33.350  0.00  0.00             0
ATOM    498    O   1     1       4.784 -11.424  29.196  0.00  0.00             0
ATOM    499    H   1     1       4.073 -11.784  29.886  0.00  0.00             0
ATOM    500    H   1     1      14.700 -10.685  28.840  0.00  0.00             0
ATOM    501    O   1     1       4.464  21.394  26.030  0.00  0.00             0
ATOM    502    H   1     1       3.898  21.984  26.021  0.00  0.00             0
ATOM    503    H   1     1      14.382  20.977  25.217  0.00  0.00             0
ATOM    504    O   1     1     -16.490   1.635  27.980  0.00  0.00             0
ATOM    505    H   1     1     -17.360   2.024  28.238  0.00  0.00             0
ATOM    506    H   1     1      -5.975   2.184  27.225  0.00  0.00             0
ATOM    507    O   1     1      25.707  10.759  27.286  0.00  0.00             0
ATOM    508    H   1     1      25.002  11.069  27.705  0.00  0.00             0
ATOM    509    H   1     1      26.352  -7.381  27.875  0.00  0.00             0
ATOM    510    O   1     1       5.414 -22.770  25.698  0.00  0.00             0
ATOM    511    H   1     1       6.132 -22.880  25.074  0.00  0.00             0
ATOM    512    H   1     1       5.223 -23.540  26.152  0.00  0.00             0
ATOM    513    O   1     1     -21.488  30.381  35.038  0.00  0.00             0
ATOM    514    H   1     1     -22.386  30.105  35.421  0.00  0.00             0
ATOM    515    H   1     1     -21.172  29.526  34.736  0.00  0.00             0
ATOM    516    O   1     1      18.560 -15.191  22.381  0.00  0.00             0
ATOM    517    H   1     1      19.056 -16.057  22.671  0.00  0.00             0
ATOM    518    H   1     1      17.699 -15.265  22.972  0.00  0.00             0
ATOM    519    O   1     1      49.698  31.481  24.390  0.00  0.00             0
ATOM    520    H   1     1      50.189  30.732  24.120  0.00  0.00             0
ATOM    521    H   1     1      49.745  31.864  23.469  0.00  0.00             0
ATOM    522    O   1     1      33.949  17.288  22.706  0.00  0.00             0
ATOM    523    H   1     1      33.462  16.663  23.242  0.00  0.00             0
ATOM    524    H   1     1      33.290  17.579  22.148  0.00  0.00             0
ATOM    525    O   1     1      66.066  30.115  14.183  0.00  0.00             0
ATOM    526    H   1     1      65.497  29.449  14.418  0.00  0.00             0
ATOM    527    H   1     1      66.961  11.928  14.398  0.00  0.00             0
ATOM    528    O   1     1      34.502  17.120  26.151  0.00  0.00             0
ATOM    529    H   1     1      33.582  16.727  26.269  0.00  0.00             0
ATOM    530    H   1     1      34.581  17.890  26.599  0.00  0.00             0
ATOM    531    O   1     1      22.912  -2.351  29.002  0.00  0.00             0
ATOM    532    H   1     1      22.901  -1.576  29.485  0.00  0.00             0
ATOM    533    H   1     1      23.723  -2.772  29.157  0.00  0.00             0
ATOM    534    O   1     1      14.384   7.721  15.104  0.00  0.00             0
ATOM    535    H   1     1      13.860   7.183  14.706  0.00  0.00             0
ATOM    536    H   1     1      15.225   7.303  15.260  0.00  0.00             0
ATOM    537    O   1     1      20.406  -9.208  26.190  0.00  0.00             0
ATOM    538    H   1     1      20.246 -10.196  26.676  0.00  0.00             0
ATOM    539    H   1     1      19.552  -9.034  26.004  0.00  0.00             0
ATOM    540    O   1     1      -2.785 -27.321  18.101  0.00  0.00             0
ATOM    541    H   1     1      -1.898 -27.451  17.941  0.00  0.00             0
ATOM    542    H   1     1      -2.712 -26.529  17.710  0.00  0.00             0
ATOM    543    O   1     1       0.777  13.445  27.675  0.00  0.00             0
ATOM    544    H   1     1       1.116  14.188  28.349  0.00  0.00             0
ATOM    545    H   1     1      10.179  13.648  27.841  0.00  0.00             0
ATOM    546    O   1     1      28.626  -0.999  32.973  0.00  0.00             0
ATOM    547    H   1     1      28.355  -1.972  33.000  0.00  0.00             0
ATOM    548    H   1     1      39.733  -0.790  32.472  0.00  0.00             0
ATOM    549    O   1     1      -7.522  23.211  15.538  0.00  0.00             0
ATOM    550    H   1     1     -17.492  22.903  16.486  0.00  0.00             0
ATOM    551    H   1     1      -6.901  22.735  15.184  0.00  0.00             0
ATOM    552    O   1     1      22.852  19.452  15.660  0.00  0.00             0
ATOM    553    H   1     1      22.116  18.797  15.592  0.00  0.00             0
ATOM    554    H   1     1      33.098  20.106  16.295  0.00  0.00             0
ATOM    555    O   1     1      42.771  15.350  23.824  0.00  0.00             0
ATOM    556    H   1     1      32.392  14.911  22.930  0.00  0.00             0
ATOM    557    H   1     1      41.928  15.797  24.196  0.00  0.00             0
ATOM    558    O   1     1       7.161   5.291  28.117  0.00  0.00             0
ATOM    559    H   1     1       6.451   5.753  28.512  0.00  0.00             0
ATOM    560    H   1     1      17.739   4.496  28.750  0.00  0.00             0
ATOM    561    O   1     1      -9.546  14.822  32.417  0.00  0.00             0
ATOM    562    H   1     1      -8.810  15.342  32.834  0.00  0.00             0
ATOM    563    H   1     1      -8.961  14.266  31.706  0.00  0.00             0
ATOM    564    O   1     1     -11.340 -17.966  28.337  0.00  0.00             0
ATOM    565    H   1     1     -11.455 -18.420  27.537  0.00  0.00             0
ATOM    566    H   1     1     -11.822 -18.392  29.097  0.00  0.00             0
ATOM    567    O   1     1      10.688  38.042  27.877  0.00  0.00             0
ATOM    568    H   1     1      10.312  37.228  28.317  0.00  0.00             0
ATOM    569    H   1     1      10.516  38.350  27.138  0.00  0.00             0
ATOM    570    O   1     1      24.338  -4.978  20.494  0.00  0.00             0
ATOM    571    H   1     1      24.691  -5.792  20.619  0.00  0.00             0
ATOM    572    H   1     1      23.523  -4.951  19.842  0.00  0.00             0
ATOM    573    O   1     1     -26.328  -6.397  32.320  0.00  0.00             0
ATOM    574    H   1     1     -26.463  -6.063  33.326  0.00  0.00             0
ATOM    575    H   1     1     -25.527  -6.248  31.855  0.00  0.00             0
ATOM    576    O   1     1      -0.804  33.970  25.506  0.00  0.00             0
ATOM    577    H   1     1      -1.290  32.980  25.361  0.00  0.00             0
ATOM    578    H   1     1      -1.297  34.693  25.182  0.00  0.00             0
ATOM    579    O   1     1      -3.497 -15.015  15.997  0.00  0.00             0
ATOM    580    H   1     1      -2.617 -14.625  15.884  0.00  0.00             0
ATOM    581    H   1     1      -3.775 -14.286  16.487  0.00  0.00             0
ATOM    582    O   1     1      10.806  -4.653  21.747  0.00  0.00             0
ATOM    583    H   1     1      11.408  -4.221  21.264  0.00  0.00             0
ATOM    584    H   1     1      10.005  -4.113  21.648  0.00  0.00             0
ATOM    585    O   1     1     -17.433 -17.747  19.275  0.00  0.00             0
ATOM    586    H   1     1     -17.141 -18.083  18.407  0.00  0.00             0
ATOM    587    H   1     1     -16.807 -18.297  19.856  0.00  0.00             0
ATOM    588    O   1     1      29.928  13.803  14.871  0.00  0.00             0
ATOM    589    H   1     1      29.527  14.454  15.540  0.00  0.00             0
ATOM    590    H   1     1      30.807  14.107  14.654  0.00  0.00             0
ATOM    591    O   1     1      42.858   3.375  17.935  0.00  0.00             0
ATOM    592    H   1     1      43.661   4.102  18.271  0.00  0.00             0
ATOM    593    H   1     1      43.019   2.693  18.483  0.00  0.00             0
ATOM    594    O   1     1      38.946  -9.630  14.949  0.00  0.00             0
ATOM    595    H   1     1      39.405 -10.270  14.357  0.00  0.00             0
ATOM    596    H   1     1      39.100  -9.886  15.827  0.00  0.00             0
ATOM    597    O   1     1     -15.388   5.789  23.549  0.00  0.00             0
ATOM    598    H   1     1     -16.356   5.776  23.383  0.00  0.00             0
ATOM    599    H   1     1      -4.551   5.678  22.786  0.00  0.00             0
ATOM    600    O   1     1      37.108   0.261  17.168  0.00  0.00             0
ATOM    601    H   1     1      36.263  -0.041  16.633  0.00  0.00             0
ATOM    602    H   1     1      47.522   1.307  16.870  0.00  0.00             0
ATOM    603    O   1     1      -1.307  -9.528  30.664  0.00  0.00             0
ATOM    604    H   1     1     -11.443  -9.933  29.956  0.00  0.00             0
ATOM    605    H   1     1      -1.892 -10.147  30.973  0.00  0.00             0
ATOM    606    O   1     1      23.865  10.489  36.608  0.00  0.00             0
ATOM    607    H   1     1      24.862  10.790  36.545  0.00  0.00             0
ATOM    608    H   1     1      34.278   9.510  36.525  0.00  0.00             0
ATOM    609    O   1     1      48.569  -2.401  16.870  0.00  0.00             0
ATOM    610    H   1     1      37.537  -2.795  17.422  0.00  0.00             0
ATOM    611    H   1     1      48.208  -1.488  17.043  0.00  0.00             0
ATOM    612    O   1     1     -14.437  27.055  33.176  0.00  0.00             0
ATOM    613    H   1     1     -15.020  27.686  32.820  0.00  0.00             0
ATOM    614    H   1     1      -4.030  26.249  32.606  0.00  0.00             0
ATOM    615    O   1     1     -23.114 -25.524  20.896  0.00  0.00             0
ATOM    616    H   1     1     -23.746 -26.189  20.447  0.00  0.00             0
ATOM    617    H   1     1     -22.988 -24.869  20.333  0.00  0.00             0
ATOM    618    O   1     1      18.247   1.615  36.637  0.00  0.00             0
ATOM    619    H   1     1      18.974   1.992  36.978  0.00  0.00             0
ATOM    620    H   1     1      18.462   0.616  36.402  0.00  0.00             0
ATOM    621    O   1     1      -5.300  13.940  34.102  0.00  0.00             0
ATOM    622    H   1     1      -4.498  13.942  34.545  0.00  0.00             0
ATOM    623    H   1     1      -6.041  13.880  34.709  0.00  0.00             0
ATOM    624    O   1     1      28.382   3.682  30.221  0.00  0.00             0
ATOM    625    H   1     1      29.312   3.733  30.528  0.00  0.00             0
ATOM    626    H   1     1      27.924   2.914  29.889  0.00  0.00             0
ATOM    627    O   1     1      12.998  23.515  22.512  0.00  0.00             0
ATOM    628    H   1     1      13.079  24.103  21.586  0.00  0.00             0
ATOM    629    H   1     1      12.323  23.640  23.002  0.00  0.00             0
ATOM    630    O   1     1      17.012  -3.170  29.673  0.00  0.00             0
ATOM    631    H   1     1      16.176  -2.919  29.041  0.00  0.00             0
ATOM    632    H   1     1      16.468  -3.562  30.414  0.00  0.00             0
ATOM    633    O   1     1     -51.513  20.757  37.211  0.00  0.00             0
ATOM    634    H   1     1     -51.050  21.505  37.014  0.00  0.00             0
ATOM    635    H   1     1     -50.863  20.296  37.754  0.00  0.00             0
ATOM    636    O   1     1      11.931  -4.398  17.899  0.00  0.00             0
ATOM    637    H   1     1      12.010  -5.214  18.150  0.00  0.00             0
ATOM    638    H   1     1      10.888  -4.126  17.958  0.00  0.00             0
ATOM    639    O   1     1      -0.144 -27.392  20.159  0.00  0.00             0
ATOM    640    H   1     1      -0.997 -27.494  20.167  0.00  0.00             0
ATOM    641    H   1     1       0.216 -26.775  20.879  0.00  0.00             0
ATOM    642    O   1     1      -4.690   2.928  23.239  0.00  0.00             0
ATOM    643    H   1     1      -5.315   2.658  22.573  0.00  0.00             0
ATOM    644    H   1     1      -4.894   3.896  23.298  0.00  0.00             0
ATOM    645    O   1     1      -1.991  -4.826  28.162  0.00  0.00             0
ATOM    646    H   1     1      -2.427  -4.604  27.260  0.00  0.00             0
ATOM    647    H   1     1      -2.285  -4.234  28.808  0.00  0.00             0
ATOM    648    O   1     1      31.514 -11.863  32.203  0.00  0.00             0
ATOM    649    H   1     1      32.461 -11.693  31.746  0.00  0.00             0
ATOM    650    H   1     1      31.070 -11.085  31.935  0.00  0.00             0
ATOM    651    O   1     1       7.563  17.857  24.254  0.00  0.00             0
ATOM    652    H   1     1       7.131  18.611  24.650  0.00  0.00             0
ATOM    653    H   1     1      17.273  -0.729  24.391  0.00  0.00             0
ATOM    654    O   1     1      14.639 -14.722  14.687  0.00  0.00             0
ATOM    655    H   1     1      13.921 -15.297  15.088  0.00  0.00             0
ATOM    656    H   1     1      25.817 -15.078  14.925  0.00  0.00             0
ATOM    657    O   1     1      30.362 -11.348  27.867  0.00  0.00             0
ATOM    658    H   1     1      19.384 -12.056  27.874  0.00  0.00             0
ATOM    659    H   1     1      31.156 -11.820  27.594  0.00  0.00             0
ATOM    660    O   1     1       2.903  34.338  33.813  0.00  0.00             0
ATOM    661    H   1     1       3.481  34.898  33.224  0.00  0.00             0
ATOM    662    H   1     1      13.785  34.318  34.551  0.00  0.00             0
ATOM    663    O   1     1      20.362  25.051  17.428  0.00  0.00             0
ATOM    664    H   1     1      10.865  25.589  17.311  0.00  0.00             0
ATOM    665    H   1     1      20.618  24.294  18.083  0.00  0.00             0
ATOM    666    O   1     1      16.426   1.157  33.870  0.00  0.00             0
ATOM    667    H   1     1      17.092   0.626  33.299  0.00  0.00             0
ATOM    668    H   1     1      27.298   1.631  34.496  0.00  0.00             0
ATOM    669    O   1     1       7.840  50.028  32.938  0.00  0.00             0
ATOM    670    H   1     1       8.421  49.596  33.499  0.00  0.00             0
ATOM    671    H   1     1       7.781  31.636  32.330  0.00  0.00             0
ATOM    672    O   1     1      13.478  41.223  31.061  0.00  0.00             0
ATOM    673    H   1     1      13.191  40.450  30.389  0.00  0.00             0
ATOM    674    H   1     1      13.531  40.774  32.042  0.00  0.00             0
ATOM    675    O   1     1       4.529   2.167  20.542  0.00  0.00             0
ATOM    676    H   1     1       5.426   2.069  20.359  0.00  0.00             0
ATOM    677    H   1     1       4.056   1.608  20.002  0.00  0.00             0
ATOM    678    O   1     1       0.627   3.608  33.312  0.00  0.00             0
ATOM    679    H   1     1       1.402   3.530  33.942  0.00  0.00             0
ATOM    680    H   1     1       0.570   4.479  32.878  0.00  0.00             0
ATOM    681    O   1     1     -17.166  -6.741  23.109  0.00  0.00             0
ATOM    682    H   1     1     -18.064  -7.135  22.836  0.00  0.00             0
ATOM    683    H   1     1     -17.488  -5.979  23.632  0.00  0.00             0
ATOM    684    O   1     1      -2.428   9.804  24.877  0.00  0.00             0
ATOM    685    H   1     1      -1.821  10.410  24.226  0.00  0.00             0
ATOM    686    H   1     1      -3.279   9.745  24.376  0.00  0.00             0
ATOM    687    O   1     1      34.805  17.182  16.565  0.00  0.00             0
ATOM    688    H   1     1      34.536  18.047  16.085  0.00  0.00             0
ATOM    689    H   1     1      34.769  -1.501  16.060  0.00  0.00             0
ATOM    690    O   1     1      35.476 -20.773  27.709  0.00  0.00             0
ATOM    691    H   1     1      35.325 -19.898  27.117  0.00  0.00             0
ATOM    692    H   1     1      35.942 -21.315  27.164  0.00  0.00             0
ATOM    693    O   1     1     -35.070 -11.702  17.556  0.00  0.00             0
ATOM    694    H   1     1     -34.706 -12.588  17.712  0.00  0.00             0
ATOM    695    H   1     1     -34.520 -11.026  17.857  0.00  0.00             0
ATOM    696    O   1     1      16.377  10.080  15.323  0.00  0.00             0
ATOM    697    H   1     1      17.401   9.578  15.207  0.00  0.00             0
ATOM    698    H   1     1      15.683   9.435  15.172  0.00  0.00             0
ATOM    699    O   1     1      42.633  15.136  14.472  0.00  0.00             0
ATOM    700    H   1     1      43.307  14.758  15.000  0.00  0.00             0
ATOM    701    H   1     1      42.886  14.937  13.473  0.00  0.00             0
ATOM    702    O   1     1      31.457  23.393  24.468  0.00  0.00             0
ATOM    703    H   1     1      30.863  24.027  24.352  0.00  0.00             0
ATOM    704    H   1     1      30.976  22.559  24.481  0.00  0.00             0
ATOM    705   Al   1     1       8.074   7.224   8.792  0.00  0.00             0
ATOM    706   Al   1     1       5.628   3.004   8.369  0.00  0.00             0
ATOM    707   Al   1     1       5.569   8.838   8.613  0.00  0.00             0
ATOM    708   Al   1     1       8.243   4.342   8.559  0.00  0.00             0
ATOM    709   Si   1     1       3.807   8.607  11.462  0.00  0.00             0
ATOM    710   Si   1     1       6.437   4.186  11.296  0.00  0.00             0
ATOM    711   Si   1     1       6.512  10.074  11.447  0.00  0.00             0
ATOM    712   Si   1     1       9.035   5.701  11.426  0.00  0.00             0
ATOM    713    O   1     1       9.226   8.554   9.803  0.00  0.00             0
ATOM    714    O   1     1       6.553   4.116   9.630  0.00  0.00             0
ATOM    715    O   1     1       8.847   5.728   9.772  0.00  0.00             0
ATOM    716    O   1     1       6.270  10.058   9.919  0.00  0.00             0
ATOM    717    O   1     1       8.961   7.167  11.912  0.00  0.00             0
ATOM    718    O   1     1       6.407  11.572  11.931  0.00  0.00             0
ATOM    719    O   1     1       7.895   9.517  11.735  0.00  0.00             0
ATOM    720    O   1     1       5.166   5.048  11.577  0.00  0.00             0
ATOM    721    O   1     1       7.780   4.796  11.777  0.00  0.00             0
ATOM    722    O   1     1       5.231   9.127  11.924  0.00  0.00             0
ATOM    723    O   1     1       9.047   3.049   9.662  0.00  0.00             0
ATOM    724    O   1     1       6.670   7.353  10.002  0.00  0.00             0
ATOM    725    O   1     1       4.972  10.195   7.541  0.00  0.00             0
ATOM    726    O   1     1       7.536   5.836   7.567  0.00  0.00             0
ATOM    727    O   1     1       9.666   7.442   7.462  0.00  0.00             0
ATOM    728    O   1     1       7.241   2.929   7.477  0.00  0.00             0
ATOM    729    O   1     1       9.936   4.134   7.535  0.00  0.00             0
ATOM    730    O   1     1       7.206   8.607   7.746  0.00  0.00             0
ATOM    731    H   1     1       8.587  10.852   9.834  0.00  0.00             0
ATOM    732    H   1     1       6.110   7.462  10.683  0.00  0.00             0
ATOM    733    H   1     1       9.963  10.224   6.512  0.00  0.00             0
ATOM    734    H   1     1       6.811   5.888   6.911  0.00  0.00             0
ATOM    735    H   1     1       9.299   6.703   6.735  0.00  0.00             0
ATOM    736    H   1     1       7.574  11.767   6.641  0.00  0.00             0
ATOM    737    H   1     1       7.720   9.316   7.241  0.00  0.00             0
ATOM    738    H   1     1      10.467   3.713   6.860  0.00  0.00             0
ATOM    739   Al   1     1      13.686   1.106   1.346  0.00  0.00             0
ATOM    740   Al   1     1      11.127  -3.212   1.368  0.00  0.00             0
ATOM    741   Al   1     1      11.171   2.933   1.303  0.00  0.00             0
ATOM    742   Al   1     1      13.577  -1.646   1.480  0.00  0.00             0
ATOM    743   Si   1     1       9.354   2.725   4.093  0.00  0.00             0
ATOM    744   Si   1     1      11.831  -1.741   4.132  0.00  0.00             0
ATOM    745   Si   1     1      11.831   4.305   4.073  0.00  0.00             0
ATOM    746   Si   1     1      14.356  -0.283   4.129  0.00  0.00             0
ATOM    747    O   1     1      14.684   2.441   2.530  0.00  0.00             0
ATOM    748    O   1     1      12.000  -1.797   2.523  0.00  0.00             0
ATOM    749    O   1     1      14.239  -0.189   2.511  0.00  0.00             0
ATOM    750    O   1     1      11.700   4.272   2.397  0.00  0.00             0
ATOM    751    O   1     1      14.293   1.131   4.644  0.00  0.00             0
ATOM    752    O   1     1      11.947   5.777   4.534  0.00  0.00             0
ATOM    753    O   1     1      13.162   3.546   4.422  0.00  0.00             0
ATOM    754    O   1     1      10.630  -0.963   4.650  0.00  0.00             0
ATOM    755    O   1     1      13.229  -1.155   4.534  0.00  0.00             0
ATOM    756    O   1     1      10.629   3.537   4.566  0.00  0.00             0
ATOM    757    O   1     1      14.467  -2.975   2.435  0.00  0.00             0
ATOM    758    O   1     1      11.964   1.347   2.345  0.00  0.00             0
ATOM    759    O   1     1      10.340   4.381   0.237  0.00  0.00             0
ATOM    760    O   1     1      12.996  -0.231   0.240  0.00  0.00             0
ATOM    761    O   1     1      15.342   1.270   0.309  0.00  0.00             0
ATOM    762    O   1     1      12.705  -3.151   0.221  0.00  0.00             0
ATOM    763    O   1     1      15.418  -1.743   0.203  0.00  0.00             0
ATOM    764    O   1     1      12.675   2.579   0.143  0.00  0.00             0
ATOM    765    H   1     1      14.544   5.382   3.265  0.00  0.00             0
ATOM    766    H   1     1      11.215   0.700   2.574  0.00  0.00             0
ATOM    767    H   1     1      14.458   4.442   0.392  0.00  0.00             0
ATOM    768    H   1     1      12.751  -0.083  -0.660  0.00  0.00             0
ATOM    769    H   1     1      15.764   0.561   0.032  0.00  0.00             0
ATOM    770    H   1     1      12.899   6.286  -0.917  0.00  0.00             0
ATOM    771    H   1     1      13.116   2.959  -0.320  0.00  0.00             0
ATOM    772    H   1     1      15.342  -2.158  -0.710  0.00  0.00             0
ATOM    773   Al   1     1       7.999  -1.682   8.797  0.00  0.00             0
ATOM    774   Al   1     1       5.516  -6.022   8.563  0.00  0.00             0
ATOM    775   Al   1     1       5.539   0.017   8.775  0.00  0.00             0
ATOM    776   Al   1     1       8.024  -4.771   8.696  0.00  0.00             0
ATOM    777   Si   1     1       3.819  -0.176  11.418  0.00  0.00             0
ATOM    778   Si   1     1       6.358  -4.807  11.557  0.00  0.00             0
ATOM    779   Si   1     1       6.345   1.204  11.390  0.00  0.00             0
ATOM    780   Si   1     1       8.811  -3.181  11.392  0.00  0.00             0
ATOM    781    O   1     1       8.927  -0.318   9.800  0.00  0.00             0
ATOM    782    O   1     1       6.375  -4.918   9.757  0.00  0.00             0
ATOM    783    O   1     1       8.648  -3.132   9.806  0.00  0.00             0
ATOM    784    O   1     1       6.219   1.255   9.819  0.00  0.00             0
ATOM    785    O   1     1       8.690  -1.747  11.876  0.00  0.00             0
ATOM    786    O   1     1       6.369   2.735  11.811  0.00  0.00             0
ATOM    787    O   1     1       7.708   0.623  11.764  0.00  0.00             0
ATOM    788    O   1     1       5.080  -3.987  11.781  0.00  0.00             0
ATOM    789    O   1     1       7.647  -4.116  11.906  0.00  0.00             0
ATOM    790    O   1     1       5.099   0.512  11.897  0.00  0.00             0
ATOM    791    O   1     1       8.991  -6.159   9.719  0.00  0.00             0
ATOM    792    O   1     1       6.345  -1.662   9.779  0.00  0.00             0
ATOM    793    O   1     1       4.932   1.395   7.740  0.00  0.00             0
ATOM    794    O   1     1       7.320  -3.193   7.489  0.00  0.00             0
ATOM    795    O   1     1       9.685  -1.632   7.665  0.00  0.00             0
ATOM    796    O   1     1       7.027  -6.098   7.556  0.00  0.00             0
ATOM    797    O   1     1       9.655  -4.864   7.586  0.00  0.00             0
ATOM    798    O   1     1       7.138  -0.395   7.616  0.00  0.00             0
ATOM    799    H   1     1       8.627   2.299  10.040  0.00  0.00             0
ATOM    800    H   1     1       5.896  -2.509  10.097  0.00  0.00             0
ATOM    801    H   1     1       9.914   1.275   6.601  0.00  0.00             0
ATOM    802    H   1     1       7.649  -3.484   6.727  0.00  0.00             0
ATOM    803    H   1     1      10.132  -2.286   7.287  0.00  0.00             0
ATOM    804    H   1     1       7.761   2.151   7.589  0.00  0.00             0
ATOM    805    H   1     1       7.522  -0.509   6.793  0.00  0.00             0
ATOM    806    H   1     1      10.559  -4.468   7.252  0.00  0.00             0
ATOM    807   Al   1     1      13.725  -7.555   1.148  0.00  0.00             0
ATOM    808   Al   1     1      11.099 -12.086   1.118  0.00  0.00             0
ATOM    809   Al   1     1      11.051  -6.254   1.170  0.00  0.00             0
ATOM    810   Al   1     1      13.940 -10.594   1.377  0.00  0.00             0
ATOM    811   Si   1     1       9.284  -6.209   4.034  0.00  0.00             0
ATOM    812   Si   1     1      11.824 -10.687   3.998  0.00  0.00             0
ATOM    813   Si   1     1      11.756  -4.685   4.086  0.00  0.00             0
ATOM    814   Si   1     1      14.433  -9.186   4.060  0.00  0.00             0
ATOM    815    O   1     1      14.536  -6.315   2.426  0.00  0.00             0
ATOM    816    O   1     1      12.123 -10.716   2.349  0.00  0.00             0
ATOM    817    O   1     1      14.471  -9.191   2.428  0.00  0.00             0
ATOM    818    O   1     1      11.635  -4.606   2.475  0.00  0.00             0
ATOM    819    O   1     1      14.521  -7.725   4.598  0.00  0.00             0
ATOM    820    O   1     1      11.734  -3.241   4.629  0.00  0.00             0
ATOM    821    O   1     1      13.135  -5.445   4.393  0.00  0.00             0
ATOM    822    O   1     1      10.711  -9.802   4.273  0.00  0.00             0
ATOM    823    O   1     1      13.191  -9.954   4.494  0.00  0.00             0
ATOM    824    O   1     1      10.529  -5.463   4.545  0.00  0.00             0
ATOM    825    O   1     1      14.603 -12.014   2.487  0.00  0.00             0
ATOM    826    O   1     1      12.046  -7.529   2.073  0.00  0.00             0
ATOM    827    O   1     1      10.338  -4.711   0.235  0.00  0.00             0
ATOM    828    O   1     1      13.168  -9.078   0.140  0.00  0.00             0
ATOM    829    O   1     1      15.329  -7.310   0.158  0.00  0.00             0
ATOM    830    O   1     1      12.630 -11.852   0.082  0.00  0.00             0
ATOM    831    O   1     1      15.340 -10.722   0.268  0.00  0.00             0
ATOM    832    O   1     1      12.813  -6.274  -0.040  0.00  0.00             0
ATOM    833    H   1     1      14.372  -3.916   2.488  0.00  0.00             0
ATOM    834    H   1     1      11.823  -8.154   2.709  0.00  0.00             0
ATOM    835    H   1     1      15.291  -4.965  -0.564  0.00  0.00             0
ATOM    836    H   1     1      12.512  -9.504  -0.484  0.00  0.00             0
ATOM    837    H   1     1      15.691  -8.079  -0.121  0.00  0.00             0
ATOM    838    H   1     1      13.394  -3.920   0.072  0.00  0.00             0
ATOM    839    H   1     1      12.831  -5.563  -0.724  0.00  0.00             0
ATOM    840    H   1     1      15.860 -10.727  -0.629  0.00  0.00             0
ATOM    841   Al   1     1       3.089   7.160   8.686  0.00  0.00             0
ATOM    842   Al   1     1       0.429   2.907   8.832  0.00  0.00             0
ATOM    843   Al   1     1       0.365   8.631   8.493  0.00  0.00             0
ATOM    844   Al   1     1       2.918   4.280   8.634  0.00  0.00             0
ATOM    845   Si   1     1      -1.174   8.635  11.352  0.00  0.00             0
ATOM    846   Si   1     1       1.280   4.098  11.488  0.00  0.00             0
ATOM    847   Si   1     1       1.219  10.205  11.440  0.00  0.00             0
ATOM    848   Si   1     1       3.792   5.736  11.413  0.00  0.00             0
ATOM    849    O   1     1       4.011   8.597   9.744  0.00  0.00             0
ATOM    850    O   1     1       1.392   3.988   9.866  0.00  0.00             0
ATOM    851    O   1     1       3.587   5.883   9.850  0.00  0.00             0
ATOM    852    O   1     1       1.056  10.318   9.818  0.00  0.00             0
ATOM    853    O   1     1       3.576   7.182  11.990  0.00  0.00             0
ATOM    854    O   1     1       1.203  11.677  11.878  0.00  0.00             0
ATOM    855    O   1     1       2.677   9.511  11.701  0.00  0.00             0
ATOM    856    O   1     1       0.032   5.026  11.700  0.00  0.00             0
ATOM    857    O   1     1       2.603   4.838  11.969  0.00  0.00             0
ATOM    858    O   1     1       0.088   9.254  11.884  0.00  0.00             0
ATOM    859    O   1     1       3.831   3.084   9.708  0.00  0.00             0
ATOM    860    O   1     1       1.367   7.410   9.690  0.00  0.00             0
ATOM    861    O   1     1       9.962  10.168   7.498  0.00  0.00             0
ATOM    862    O   1     1       2.251   5.760   7.675  0.00  0.00             0
ATOM    863    O   1     1       4.582   7.457   7.525  0.00  0.00             0
ATOM    864    O   1     1       2.156   2.842   7.600  0.00  0.00             0
ATOM    865    O   1     1       4.690   4.225   7.499  0.00  0.00             0
ATOM    866    O   1     1       2.087   8.785   7.609  0.00  0.00             0
ATOM    867    H   1     1       3.243  11.148   9.982  0.00  0.00             0
ATOM    868    H   1     1       1.105   6.970  10.594  0.00  0.00             0
ATOM    869    H   1     1       5.399  10.099   6.727  0.00  0.00             0
ATOM    870    H   1     1       1.205   6.157   7.489  0.00  0.00             0
ATOM    871    H   1     1       4.955   7.365   6.575  0.00  0.00             0
ATOM    872    H   1     1       2.107  10.890   7.105  0.00  0.00             0
ATOM    873    H   1     1       2.818   9.342   7.574  0.00  0.00             0
ATOM    874    H   1     1       4.208   4.584   6.629  0.00  0.00             0
ATOM    875   Al   1     1       8.398   1.403   1.132  0.00  0.00             0
ATOM    876   Al   1     1       5.998  -3.075   1.176  0.00  0.00             0
ATOM    877   Al   1     1       5.955   2.842   1.224  0.00  0.00             0
ATOM    878   Al   1     1       8.474  -1.685   1.405  0.00  0.00             0
ATOM    879   Si   1     1       4.098   2.622   4.171  0.00  0.00             0
ATOM    880   Si   1     1       6.800  -1.658   4.153  0.00  0.00             0
ATOM    881   Si   1     1       6.719   4.137   4.287  0.00  0.00             0
ATOM    882   Si   1     1       9.233  -0.222   4.264  0.00  0.00             0
ATOM    883    O   1     1       9.433   2.648   2.495  0.00  0.00             0
ATOM    884    O   1     1       6.924  -1.732   2.499  0.00  0.00             0
ATOM    885    O   1     1       9.198  -0.331   2.629  0.00  0.00             0
ATOM    886    O   1     1       6.579   4.320   2.493  0.00  0.00             0
ATOM    887    O   1     1       9.286   1.324   4.654  0.00  0.00             0
ATOM    888    O   1     1       6.714   5.704   4.702  0.00  0.00             0
ATOM    889    O   1     1       8.035   3.518   4.418  0.00  0.00             0
ATOM    890    O   1     1       5.460  -0.867   4.346  0.00  0.00             0
ATOM    891    O   1     1       8.009  -0.932   4.751  0.00  0.00             0
ATOM    892    O   1     1       5.437   3.315   4.621  0.00  0.00             0
ATOM    893    O   1     1       9.301  -3.169   2.375  0.00  0.00             0
ATOM    894    O   1     1       6.970   1.466   2.298  0.00  0.00             0
ATOM    895    O   1     1      15.375   4.248   0.398  0.00  0.00             0
ATOM    896    O   1     1       7.830  -0.152   0.247  0.00  0.00             0
ATOM    897    O   1     1       9.978   1.489   0.214  0.00  0.00             0
ATOM    898    O   1     1       7.618  -2.944   0.094  0.00  0.00             0
ATOM    899    O   1     1      10.103  -1.852   0.272  0.00  0.00             0
ATOM    900    O   1     1       7.294   2.609  -0.018  0.00  0.00             0
ATOM    901    H   1     1       9.302   5.066   2.885  0.00  0.00             0
ATOM    902    H   1     1       6.403   0.708   2.777  0.00  0.00             0
ATOM    903    H   1     1       9.954   3.989  -0.369  0.00  0.00             0
ATOM    904    H   1     1       7.530  -0.673  -0.472  0.00  0.00             0
ATOM    905    H   1     1      10.506   1.148  -0.398  0.00  0.00             0
ATOM    906    H   1     1       8.209   5.153  -0.076  0.00  0.00             0
ATOM    907    H   1     1       7.142   2.950  -0.891  0.00  0.00             0
ATOM    908    H   1     1      10.771  -1.251   0.309  0.00  0.00             0
ATOM    909   Al   1     1       3.030  -1.611   8.601  0.00  0.00             0
ATOM    910   Al   1     1       0.176  -6.334   8.505  0.00  0.00             0
ATOM    911   Al   1     1       0.345  -0.163   8.637  0.00  0.00             0
ATOM    912   Al   1     1       2.814  -4.702   8.535  0.00  0.00             0
ATOM    913   Si   1     1      -1.412  -0.239  11.412  0.00  0.00             0
ATOM    914   Si   1     1       1.148  -4.720  11.378  0.00  0.00             0
ATOM    915   Si   1     1       1.162   1.213  11.564  0.00  0.00             0
ATOM    916   Si   1     1       3.833  -3.129  11.449  0.00  0.00             0
ATOM    917    O   1     1       3.987  -0.347   9.816  0.00  0.00             0
ATOM    918    O   1     1       1.354  -4.856   9.784  0.00  0.00             0
ATOM    919    O   1     1       3.579  -3.051   9.867  0.00  0.00             0
ATOM    920    O   1     1       0.910   1.260   9.747  0.00  0.00             0
ATOM    921    O   1     1       3.783  -1.668  11.924  0.00  0.00             0
ATOM    922    O   1     1       0.997   2.636  11.964  0.00  0.00             0
ATOM    923    O   1     1       2.499   0.598  11.662  0.00  0.00             0
ATOM    924    O   1     1      -0.118  -3.887  11.635  0.00  0.00             0
ATOM    925    O   1     1       2.450  -3.936  11.888  0.00  0.00             0
ATOM    926    O   1     1      -0.001   0.267  11.994  0.00  0.00             0
ATOM    927    O   1     1       3.868  -6.102   9.502  0.00  0.00             0
ATOM    928    O   1     1       1.327  -1.506   9.627  0.00  0.00             0
ATOM    929    O   1     1       9.951   1.124   7.468  0.00  0.00             0
ATOM    930    O   1     1       2.084  -3.259   7.611  0.00  0.00             0
ATOM    931    O   1     1       4.548  -1.573   7.462  0.00  0.00             0
ATOM    932    O   1     1       1.687  -6.092   7.483  0.00  0.00             0
ATOM    933    O   1     1       4.481  -4.724   7.546  0.00  0.00             0
ATOM    934    O   1     1       2.049  -0.201   7.499  0.00  0.00             0
ATOM    935    H   1     1       3.823   2.231  10.261  0.00  0.00             0
ATOM    936    H   1     1       0.994  -2.530  10.005  0.00  0.00             0
ATOM    937    H   1     1       4.768   1.346   6.832  0.00  0.00             0
ATOM    938    H   1     1       2.011  -2.944   6.636  0.00  0.00             0
ATOM    939    H   1     1       5.180  -2.121   7.089  0.00  0.00             0
ATOM    940    H   1     1       2.596   2.047   7.835  0.00  0.00             0
ATOM    941    H   1     1       2.081   0.394   6.572  0.00  0.00             0
ATOM    942    H   1     1       4.829  -3.832   7.660  0.00  0.00             0
ATOM    943   Al   1     1       8.457  -7.599   1.208  0.00  0.00             0
ATOM    944   Al   1     1       5.934 -12.215   1.533  0.00  0.00             0
ATOM    945   Al   1     1       5.962  -6.029   1.364  0.00  0.00             0
ATOM    946   Al   1     1       8.543 -10.658   1.348  0.00  0.00             0
ATOM    947   Si   1     1       4.099  -6.206   4.014  0.00  0.00             0
ATOM    948   Si   1     1       6.811 -10.780   4.204  0.00  0.00             0
ATOM    949   Si   1     1       6.614  -4.588   3.971  0.00  0.00             0
ATOM    950   Si   1     1       9.277  -9.112   3.932  0.00  0.00             0
ATOM    951    O   1     1       9.466  -6.366   2.418  0.00  0.00             0
ATOM    952    O   1     1       6.864 -10.864   2.509  0.00  0.00             0
ATOM    953    O   1     1       9.039  -9.043   2.386  0.00  0.00             0
ATOM    954    O   1     1       6.537  -4.546   2.434  0.00  0.00             0
ATOM    955    O   1     1       9.149  -7.659   4.488  0.00  0.00             0
ATOM    956    O   1     1       6.761  -3.161   4.523  0.00  0.00             0
ATOM    957    O   1     1       7.947  -5.417   4.310  0.00  0.00             0
ATOM    958    O   1     1       5.442  -9.984   4.515  0.00  0.00             0
ATOM    959    O   1     1       8.112  -9.952   4.502  0.00  0.00             0
ATOM    960    O   1     1       5.426  -5.379   4.498  0.00  0.00             0
ATOM    961    O   1     1       9.410 -12.072   2.435  0.00  0.00             0
ATOM    962    O   1     1       6.713  -7.496   2.327  0.00  0.00             0
ATOM    963    O   1     1      15.545  -4.559   0.281  0.00  0.00             0
ATOM    964    O   1     1       7.777  -8.989   0.209  0.00  0.00             0
ATOM    965    O   1     1      10.127  -7.398   0.102  0.00  0.00             0
ATOM    966    O   1     1       7.555 -12.075   0.448  0.00  0.00             0
ATOM    967    O   1     1      10.162 -10.583   0.407  0.00  0.00             0
ATOM    968    O   1     1       7.540  -6.139   0.443  0.00  0.00             0
ATOM    969    H   1     1       8.918  -3.931   2.728  0.00  0.00             0
ATOM    970    H   1     1       6.369  -8.425   2.511  0.00  0.00             0
ATOM    971    H   1     1       9.798  -5.021  -0.592  0.00  0.00             0
ATOM    972    H   1     1       7.430  -9.735  -0.370  0.00  0.00             0
ATOM    973    H   1     1      10.208  -7.455  -0.887  0.00  0.00             0
ATOM    974    H   1     1       8.228  -2.544  -0.514  0.00  0.00             0
ATOM    975    H   1     1       7.735  -5.388  -0.127  0.00  0.00             0
ATOM    976    H   1     1      10.488  -9.547   0.754  0.00  0.00             0
END
