# Supplementary material for: Competing Nuclear Quantum Effects and Hydrogen-Bond Jumps in Hydrated Kaolinite
Source: J Phys Chem Lett. 2023 Feb 6;14(6):1542–7. doi: 10.1021/acs.jpclett.2c03896 (PMC9940297; doi:10.1021/acs.jpclett.2c03896)
Supplement: Supplementary file 1 — jz2c03896_si_001.zip [file jz2c03896_si_001.zip › Clay_NQEs_HBond_Jumps_SI/silica-surface/QM/prod-2/init.19.pdb]

TITLE     Step:     2000000  Bead:      19 positions{angstrom}  cell{angstrom}
CRYST1   10.307   17.884   76.812  91.93 105.05  89.80 P 1           1
ATOM      1   Al   1     1     -22.583  11.956  42.608  0.00  0.00             0
ATOM      2   Al   1     1     -19.712  16.487  42.526  0.00  0.00             0
ATOM      3   Al   1     1     -19.848  10.572  42.299  0.00  0.00             0
ATOM      4   Al   1     1     -22.200  14.930  42.479  0.00  0.00             0
ATOM      5   Si   1     1     -17.965  10.576  39.679  0.00  0.00             0
ATOM      6   Si   1     1     -20.576  15.062  39.736  0.00  0.00             0
ATOM      7   Si   1     1     -20.486   9.055  39.758  0.00  0.00             0
ATOM      8   Si   1     1     -23.143  13.482  39.702  0.00  0.00             0
ATOM      9    O   1     1     -23.317  10.660  41.461  0.00  0.00             0
ATOM     10    O   1     1     -20.656  15.131  41.393  0.00  0.00             0
ATOM     11    O   1     1     -22.841  13.297  41.328  0.00  0.00             0
ATOM     12    O   1     1     -20.323   9.009  41.328  0.00  0.00             0
ATOM     13    O   1     1     -23.060  11.932  39.306  0.00  0.00             0
ATOM     14    O   1     1     -20.293   7.623  39.206  0.00  0.00             0
ATOM     15    O   1     1     -21.860   9.655  39.439  0.00  0.00             0
ATOM     16    O   1     1     -19.431  14.117  39.418  0.00  0.00             0
ATOM     17    O   1     1     -21.885  14.196  39.163  0.00  0.00             0
ATOM     18    O   1     1     -19.273   9.923  39.191  0.00  0.00             0
ATOM     19    O   1     1     -23.205  16.094  41.411  0.00  0.00             0
ATOM     20    O   1     1     -20.705  11.794  41.189  0.00  0.00             0
ATOM     21    O   1     1     -18.808   9.115  43.642  0.00  0.00             0
ATOM     22    O   1     1     -21.502  13.542  43.624  0.00  0.00             0
ATOM     23    O   1     1     -24.018  11.875  43.660  0.00  0.00             0
ATOM     24    O   1     1     -21.147  16.249  43.693  0.00  0.00             0
ATOM     25    O   1     1     -23.960  14.939  43.494  0.00  0.00             0
ATOM     26    O   1     1     -21.334  10.612  43.479  0.00  0.00             0
ATOM     27    H   1     1     -22.444   7.798  41.253  0.00  0.00             0
ATOM     28    H   1     1     -20.562  12.355  40.408  0.00  0.00             0
ATOM     29    H   1     1     -23.443   8.596  43.891  0.00  0.00             0
ATOM     30    H   1     1     -20.811  12.962  44.060  0.00  0.00             0
ATOM     31    H   1     1     -24.251  12.569  44.392  0.00  0.00             0
ATOM     32    H   1     1     -21.478   7.312  44.615  0.00  0.00             0
ATOM     33    H   1     1     -21.672   9.811  43.722  0.00  0.00             0
ATOM     34    H   1     1     -24.472  14.270  43.947  0.00  0.00             0
ATOM     35   Al   1     1     -22.689  14.553  49.920  0.00  0.00             0
ATOM     36   Al   1     1     -20.083  19.113  49.640  0.00  0.00             0
ATOM     37   Al   1     1     -20.091  12.962  49.842  0.00  0.00             0
ATOM     38   Al   1     1     -22.622  17.517  49.911  0.00  0.00             0
ATOM     39   Si   1     1     -18.153  13.201  47.079  0.00  0.00             0
ATOM     40   Si   1     1     -20.885  17.615  46.972  0.00  0.00             0
ATOM     41   Si   1     1     -20.798  11.723  47.026  0.00  0.00             0
ATOM     42   Si   1     1     -23.433  16.093  47.070  0.00  0.00             0
ATOM     43    O   1     1     -23.541  13.218  48.670  0.00  0.00             0
ATOM     44    O   1     1     -20.945  17.801  48.673  0.00  0.00             0
ATOM     45    O   1     1     -23.384  16.171  48.668  0.00  0.00             0
ATOM     46    O   1     1     -20.549  11.617  48.618  0.00  0.00             0
ATOM     47    O   1     1     -23.396  14.612  46.623  0.00  0.00             0
ATOM     48    O   1     1     -20.640  10.251  46.666  0.00  0.00             0
ATOM     49    O   1     1     -22.175  12.224  46.853  0.00  0.00             0
ATOM     50    O   1     1     -19.600  16.699  46.647  0.00  0.00             0
ATOM     51    O   1     1     -22.230  16.921  46.613  0.00  0.00             0
ATOM     52    O   1     1     -19.598  12.629  46.544  0.00  0.00             0
ATOM     53    O   1     1     -23.542  18.861  48.669  0.00  0.00             0
ATOM     54    O   1     1     -20.944  14.385  48.887  0.00  0.00             0
ATOM     55    O   1     1     -19.119  11.551  50.855  0.00  0.00             0
ATOM     56    O   1     1     -21.843  16.119  50.860  0.00  0.00             0
ATOM     57    O   1     1     -24.197  14.256  51.096  0.00  0.00             0
ATOM     58    O   1     1     -21.822  18.994  50.673  0.00  0.00             0
ATOM     59    O   1     1     -24.395  17.598  50.896  0.00  0.00             0
ATOM     60    O   1     1     -21.512  12.909  50.992  0.00  0.00             0
ATOM     61    H   1     1     -23.307  10.434  47.843  0.00  0.00             0
ATOM     62    H   1     1     -20.204  15.057  48.753  0.00  0.00             0
ATOM     63    H   1     1     -24.391  11.108  52.046  0.00  0.00             0
ATOM     64    H   1     1     -21.179  16.717  51.179  0.00  0.00             0
ATOM     65    H   1     1     -24.511  14.426  51.860  0.00  0.00             0
ATOM     66    H   1     1     -21.883  10.949  51.168  0.00  0.00             0
ATOM     67    H   1     1     -22.347  12.495  51.184  0.00  0.00             0
ATOM     68    H   1     1     -25.107  16.961  50.988  0.00  0.00             0
ATOM     69   Al   1     1     -22.258  20.841  42.377  0.00  0.00             0
ATOM     70   Al   1     1     -19.725  25.545  42.453  0.00  0.00             0
ATOM     71   Al   1     1     -19.608  19.516  42.431  0.00  0.00             0
ATOM     72   Al   1     1     -22.174  23.781  42.613  0.00  0.00             0
ATOM     73   Si   1     1     -17.881  19.489  39.529  0.00  0.00             0
ATOM     74   Si   1     1     -20.337  24.042  39.741  0.00  0.00             0
ATOM     75   Si   1     1     -20.482  17.935  39.642  0.00  0.00             0
ATOM     76   Si   1     1     -22.892  22.427  39.774  0.00  0.00             0
ATOM     77    O   1     1     -23.162  19.535  41.333  0.00  0.00             0
ATOM     78    O   1     1     -20.555  24.143  41.294  0.00  0.00             0
ATOM     79    O   1     1     -22.721  22.363  41.421  0.00  0.00             0
ATOM     80    O   1     1     -20.361  17.898  41.322  0.00  0.00             0
ATOM     81    O   1     1     -22.939  20.989  39.230  0.00  0.00             0
ATOM     82    O   1     1     -20.607  16.440  39.179  0.00  0.00             0
ATOM     83    O   1     1     -21.826  18.681  39.282  0.00  0.00             0
ATOM     84    O   1     1     -19.171  23.086  39.535  0.00  0.00             0
ATOM     85    O   1     1     -21.659  23.320  39.256  0.00  0.00             0
ATOM     86    O   1     1     -19.244  18.745  39.035  0.00  0.00             0
ATOM     87    O   1     1     -23.213  25.259  41.668  0.00  0.00             0
ATOM     88    O   1     1     -20.622  20.799  41.240  0.00  0.00             0
ATOM     89    O   1     1     -19.129  18.079  43.468  0.00  0.00             0
ATOM     90    O   1     1     -21.325  22.437  43.604  0.00  0.00             0
ATOM     91    O   1     1     -23.804  20.680  43.525  0.00  0.00             0
ATOM     92    O   1     1     -21.295  25.246  43.576  0.00  0.00             0
ATOM     93    O   1     1     -23.823  23.928  43.699  0.00  0.00             0
ATOM     94    O   1     1     -21.309  19.749  43.534  0.00  0.00             0
ATOM     95    H   1     1     -22.810  16.781  40.862  0.00  0.00             0
ATOM     96    H   1     1     -20.291  21.573  40.785  0.00  0.00             0
ATOM     97    H   1     1     -23.371  18.099  43.879  0.00  0.00             0
ATOM     98    H   1     1     -21.087  21.779  44.231  0.00  0.00             0
ATOM     99    H   1     1     -24.236  21.006  44.437  0.00  0.00             0
ATOM    100    H   1     1     -21.604  15.908  44.543  0.00  0.00             0
ATOM    101    H   1     1     -21.284  18.877  43.923  0.00  0.00             0
ATOM    102    H   1     1     -24.228  23.291  44.093  0.00  0.00             0
ATOM    103   Al   1     1     -22.525  23.623  49.790  0.00  0.00             0
ATOM    104   Al   1     1     -19.976  27.951  49.780  0.00  0.00             0
ATOM    105   Al   1     1     -20.028  21.892  49.718  0.00  0.00             0
ATOM    106   Al   1     1     -22.551  26.610  49.911  0.00  0.00             0
ATOM    107   Si   1     1     -18.114  21.960  46.856  0.00  0.00             0
ATOM    108   Si   1     1     -20.841  26.628  47.153  0.00  0.00             0
ATOM    109   Si   1     1     -20.673  20.601  46.931  0.00  0.00             0
ATOM    110   Si   1     1     -23.409  25.092  47.041  0.00  0.00             0
ATOM    111    O   1     1     -23.495  22.108  48.542  0.00  0.00             0
ATOM    112    O   1     1     -21.065  26.751  48.732  0.00  0.00             0
ATOM    113    O   1     1     -23.256  25.060  48.621  0.00  0.00             0
ATOM    114    O   1     1     -20.635  20.504  48.633  0.00  0.00             0
ATOM    115    O   1     1     -23.270  23.683  46.556  0.00  0.00             0
ATOM    116    O   1     1     -20.861  19.107  46.549  0.00  0.00             0
ATOM    117    O   1     1     -21.907  21.423  46.604  0.00  0.00             0
ATOM    118    O   1     1     -19.668  25.695  46.837  0.00  0.00             0
ATOM    119    O   1     1     -22.221  26.107  46.591  0.00  0.00             0
ATOM    120    O   1     1     -19.299  21.218  46.476  0.00  0.00             0
ATOM    121    O   1     1     -23.479  27.967  48.760  0.00  0.00             0
ATOM    122    O   1     1     -20.891  23.493  48.624  0.00  0.00             0
ATOM    123    O   1     1     -19.447  20.381  50.957  0.00  0.00             0
ATOM    124    O   1     1     -21.903  25.145  50.920  0.00  0.00             0
ATOM    125    O   1     1     -24.215  23.259  50.687  0.00  0.00             0
ATOM    126    O   1     1     -21.673  27.955  50.838  0.00  0.00             0
ATOM    127    O   1     1     -24.241  26.621  51.002  0.00  0.00             0
ATOM    128    O   1     1     -21.573  22.269  50.762  0.00  0.00             0
ATOM    129    H   1     1     -23.217  19.526  48.156  0.00  0.00             0
ATOM    130    H   1     1     -20.361  24.315  48.718  0.00  0.00             0
ATOM    131    H   1     1     -23.747  20.122  51.330  0.00  0.00             0
ATOM    132    H   1     1     -21.199  25.486  51.605  0.00  0.00             0
ATOM    133    H   1     1     -24.611  23.354  51.528  0.00  0.00             0
ATOM    134    H   1     1     -21.977  19.982  50.755  0.00  0.00             0
ATOM    135    H   1     1     -21.461  22.193  51.704  0.00  0.00             0
ATOM    136    H   1     1     -23.925  26.463  51.884  0.00  0.00             0
ATOM    137   Al   1     1     -17.111  11.927  42.334  0.00  0.00             0
ATOM    138   Al   1     1     -14.502  16.464  42.452  0.00  0.00             0
ATOM    139   Al   1     1     -14.757  10.343  42.628  0.00  0.00             0
ATOM    140   Al   1     1     -17.110  14.986  42.502  0.00  0.00             0
ATOM    141   Si   1     1     -12.755  10.547  39.777  0.00  0.00             0
ATOM    142   Si   1     1     -15.507  15.073  39.763  0.00  0.00             0
ATOM    143   Si   1     1     -15.303   9.030  39.828  0.00  0.00             0
ATOM    144   Si   1     1     -17.907  13.602  39.636  0.00  0.00             0
ATOM    145    O   1     1     -18.186  10.778  41.236  0.00  0.00             0
ATOM    146    O   1     1     -15.584  15.249  41.368  0.00  0.00             0
ATOM    147    O   1     1     -17.644  13.525  41.249  0.00  0.00             0
ATOM    148    O   1     1     -15.357   8.879  41.393  0.00  0.00             0
ATOM    149    O   1     1     -17.832  12.079  39.152  0.00  0.00             0
ATOM    150    O   1     1     -15.238   7.499  39.254  0.00  0.00             0
ATOM    151    O   1     1     -16.672   9.724  39.437  0.00  0.00             0
ATOM    152    O   1     1     -14.256  14.124  39.436  0.00  0.00             0
ATOM    153    O   1     1     -16.759  14.510  39.236  0.00  0.00             0
ATOM    154    O   1     1     -14.102   9.740  39.355  0.00  0.00             0
ATOM    155    O   1     1     -18.174  16.412  41.487  0.00  0.00             0
ATOM    156    O   1     1     -15.505  11.748  41.451  0.00  0.00             0
ATOM    157    O   1     1     -24.279   8.997  43.533  0.00  0.00             0
ATOM    158    O   1     1     -16.391  13.507  43.550  0.00  0.00             0
ATOM    159    O   1     1     -18.829  11.943  43.435  0.00  0.00             0
ATOM    160    O   1     1     -16.163  16.424  43.612  0.00  0.00             0
ATOM    161    O   1     1     -18.694  14.961  43.607  0.00  0.00             0
ATOM    162    O   1     1     -16.373  10.499  43.605  0.00  0.00             0
ATOM    163    H   1     1     -17.170   7.919  41.393  0.00  0.00             0
ATOM    164    H   1     1     -14.951  12.495  41.013  0.00  0.00             0
ATOM    165    H   1     1     -18.113   9.611  44.036  0.00  0.00             0
ATOM    166    H   1     1     -16.117  13.598  44.582  0.00  0.00             0
ATOM    167    H   1     1     -18.617  12.430  44.339  0.00  0.00             0
ATOM    168    H   1     1     -16.500   7.407  44.614  0.00  0.00             0
ATOM    169    H   1     1     -16.299  10.203  44.441  0.00  0.00             0
ATOM    170    H   1     1     -19.209  14.159  43.385  0.00  0.00             0
ATOM    171   Al   1     1     -17.459  14.598  49.865  0.00  0.00             0
ATOM    172   Al   1     1     -14.755  19.121  49.639  0.00  0.00             0
ATOM    173   Al   1     1     -14.852  12.999  49.956  0.00  0.00             0
ATOM    174   Al   1     1     -17.572  17.592  49.813  0.00  0.00             0
ATOM    175   Si   1     1     -13.100  13.163  47.086  0.00  0.00             0
ATOM    176   Si   1     1     -15.737  17.790  46.894  0.00  0.00             0
ATOM    177   Si   1     1     -15.597  11.641  47.125  0.00  0.00             0
ATOM    178   Si   1     1     -18.225  16.191  46.905  0.00  0.00             0
ATOM    179    O   1     1     -18.401  13.334  48.693  0.00  0.00             0
ATOM    180    O   1     1     -15.961  17.914  48.496  0.00  0.00             0
ATOM    181    O   1     1     -18.158  16.177  48.529  0.00  0.00             0
ATOM    182    O   1     1     -15.544  11.600  48.760  0.00  0.00             0
ATOM    183    O   1     1     -17.975  14.651  46.637  0.00  0.00             0
ATOM    184    O   1     1     -15.633  10.152  46.520  0.00  0.00             0
ATOM    185    O   1     1     -17.008  12.311  46.807  0.00  0.00             0
ATOM    186    O   1     1     -14.433  16.888  46.681  0.00  0.00             0
ATOM    187    O   1     1     -17.030  16.973  46.400  0.00  0.00             0
ATOM    188    O   1     1     -14.426  12.444  46.624  0.00  0.00             0
ATOM    189    O   1     1     -18.361  19.014  48.891  0.00  0.00             0
ATOM    190    O   1     1     -15.818  14.452  48.873  0.00  0.00             0
ATOM    191    O   1     1     -24.483  11.532  51.132  0.00  0.00             0
ATOM    192    O   1     1     -16.938  15.979  50.929  0.00  0.00             0
ATOM    193    O   1     1     -19.206  14.505  50.956  0.00  0.00             0
ATOM    194    O   1     1     -16.676  18.758  51.060  0.00  0.00             0
ATOM    195    O   1     1     -19.315  17.721  50.976  0.00  0.00             0
ATOM    196    O   1     1     -16.444  13.303  51.048  0.00  0.00             0
ATOM    197    H   1     1     -18.120  10.723  48.197  0.00  0.00             0
ATOM    198    H   1     1     -15.302  15.227  48.641  0.00  0.00             0
ATOM    199    H   1     1     -19.129  11.322  51.842  0.00  0.00             0
ATOM    200    H   1     1     -17.130  16.074  51.825  0.00  0.00             0
ATOM    201    H   1     1     -19.625  15.383  51.190  0.00  0.00             0
ATOM    202    H   1     1     -17.374  10.582  50.862  0.00  0.00             0
ATOM    203    H   1     1     -16.977  12.633  51.343  0.00  0.00             0
ATOM    204    H   1     1     -19.461  18.111  51.904  0.00  0.00             0
ATOM    205   Al   1     1     -16.998  20.911  42.482  0.00  0.00             0
ATOM    206   Al   1     1     -14.593  25.285  42.592  0.00  0.00             0
ATOM    207   Al   1     1     -14.387  19.454  42.261  0.00  0.00             0
ATOM    208   Al   1     1     -16.974  23.821  42.613  0.00  0.00             0
ATOM    209   Si   1     1     -12.677  19.451  39.618  0.00  0.00             0
ATOM    210   Si   1     1     -15.206  23.962  39.804  0.00  0.00             0
ATOM    211   Si   1     1     -15.321  17.955  39.622  0.00  0.00             0
ATOM    212   Si   1     1     -17.775  22.411  39.689  0.00  0.00             0
ATOM    213    O   1     1     -18.060  19.558  41.248  0.00  0.00             0
ATOM    214    O   1     1     -15.347  24.014  41.470  0.00  0.00             0
ATOM    215    O   1     1     -17.565  22.362  41.343  0.00  0.00             0
ATOM    216    O   1     1     -15.221  17.990  41.267  0.00  0.00             0
ATOM    217    O   1     1     -17.772  21.001  39.180  0.00  0.00             0
ATOM    218    O   1     1     -15.240  16.514  39.220  0.00  0.00             0
ATOM    219    O   1     1     -16.636  18.695  39.172  0.00  0.00             0
ATOM    220    O   1     1     -13.948  23.182  39.508  0.00  0.00             0
ATOM    221    O   1     1     -16.541  23.265  39.316  0.00  0.00             0
ATOM    222    O   1     1     -14.028  18.750  39.137  0.00  0.00             0
ATOM    223    O   1     1     -17.935  25.296  41.312  0.00  0.00             0
ATOM    224    O   1     1     -15.527  20.790  41.410  0.00  0.00             0
ATOM    225    O   1     1     -24.188  17.796  43.607  0.00  0.00             0
ATOM    226    O   1     1     -16.389  22.427  43.723  0.00  0.00             0
ATOM    227    O   1     1     -18.629  20.699  43.540  0.00  0.00             0
ATOM    228    O   1     1     -16.114  25.042  43.714  0.00  0.00             0
ATOM    229    O   1     1     -18.745  23.816  43.454  0.00  0.00             0
ATOM    230    O   1     1     -16.141  19.508  43.546  0.00  0.00             0
ATOM    231    H   1     1     -17.658  17.363  41.156  0.00  0.00             0
ATOM    232    H   1     1     -15.307  21.639  41.084  0.00  0.00             0
ATOM    233    H   1     1     -18.216  18.051  43.676  0.00  0.00             0
ATOM    234    H   1     1     -16.634  22.579  44.737  0.00  0.00             0
ATOM    235    H   1     1     -18.925  21.317  44.349  0.00  0.00             0
ATOM    236    H   1     1     -16.285  16.311  44.635  0.00  0.00             0
ATOM    237    H   1     1     -16.190  18.498  43.883  0.00  0.00             0
ATOM    238    H   1     1     -19.474  23.278  43.383  0.00  0.00             0
ATOM    239   Al   1     1     -17.401  23.255  49.741  0.00  0.00             0
ATOM    240   Al   1     1     -14.858  27.965  49.855  0.00  0.00             0
ATOM    241   Al   1     1     -14.721  21.920  49.727  0.00  0.00             0
ATOM    242   Al   1     1     -17.430  26.332  49.730  0.00  0.00             0
ATOM    243   Si   1     1     -12.946  22.129  46.946  0.00  0.00             0
ATOM    244   Si   1     1     -15.672  26.561  47.042  0.00  0.00             0
ATOM    245   Si   1     1     -15.407  20.670  46.761  0.00  0.00             0
ATOM    246   Si   1     1     -18.259  25.057  46.950  0.00  0.00             0
ATOM    247    O   1     1     -18.219  22.007  48.649  0.00  0.00             0
ATOM    248    O   1     1     -15.755  26.610  48.604  0.00  0.00             0
ATOM    249    O   1     1     -17.997  25.071  48.623  0.00  0.00             0
ATOM    250    O   1     1     -15.381  20.532  48.496  0.00  0.00             0
ATOM    251    O   1     1     -18.203  23.505  46.566  0.00  0.00             0
ATOM    252    O   1     1     -15.520  19.171  46.439  0.00  0.00             0
ATOM    253    O   1     1     -16.762  21.370  46.448  0.00  0.00             0
ATOM    254    O   1     1     -14.468  25.645  46.597  0.00  0.00             0
ATOM    255    O   1     1     -17.042  25.920  46.503  0.00  0.00             0
ATOM    256    O   1     1     -14.215  21.363  46.323  0.00  0.00             0
ATOM    257    O   1     1     -18.340  27.724  48.681  0.00  0.00             0
ATOM    258    O   1     1     -15.818  23.361  48.513  0.00  0.00             0
ATOM    259    O   1     1     -24.537  20.450  50.798  0.00  0.00             0
ATOM    260    O   1     1     -16.585  25.003  50.838  0.00  0.00             0
ATOM    261    O   1     1     -19.088  23.350  50.656  0.00  0.00             0
ATOM    262    O   1     1     -16.560  27.866  50.803  0.00  0.00             0
ATOM    263    O   1     1     -19.158  26.650  50.923  0.00  0.00             0
ATOM    264    O   1     1     -16.423  22.149  50.985  0.00  0.00             0
ATOM    265    H   1     1     -17.796  19.714  48.650  0.00  0.00             0
ATOM    266    H   1     1     -15.042  23.962  48.375  0.00  0.00             0
ATOM    267    H   1     1     -18.513  20.322  51.349  0.00  0.00             0
ATOM    268    H   1     1     -15.966  25.607  51.072  0.00  0.00             0
ATOM    269    H   1     1     -19.406  24.305  50.910  0.00  0.00             0
ATOM    270    H   1     1     -16.302  19.508  51.651  0.00  0.00             0
ATOM    271    H   1     1     -16.486  21.960  51.883  0.00  0.00             0
ATOM    272    H   1     1     -18.773  26.883  51.782  0.00  0.00             0
ATOM    273    O   1     1      -3.388   4.778  32.662  0.00  0.00             0
ATOM    274    H   1     1      -2.977   4.479  31.883  0.00  0.00             0
ATOM    275    H   1     1       7.108   4.053  33.219  0.00  0.00             0
ATOM    276    O   1     1      12.332 -25.262  15.031  0.00  0.00             0
ATOM    277    H   1     1      12.108 -25.757  15.873  0.00  0.00             0
ATOM    278    H   1     1      21.808 -24.700  14.807  0.00  0.00             0
ATOM    279    O   1     1      33.774   1.873  24.271  0.00  0.00             0
ATOM    280    H   1     1      24.208   2.272  23.845  0.00  0.00             0
ATOM    281    H   1     1      33.780   0.947  23.926  0.00  0.00             0
ATOM    282    O   1     1      24.951   8.558  18.834  0.00  0.00             0
ATOM    283    H   1     1      25.396   9.260  19.344  0.00  0.00             0
ATOM    284    H   1     1      36.057   8.702  18.338  0.00  0.00             0
ATOM    285    O   1     1     -16.206  -3.383  31.489  0.00  0.00             0
ATOM    286    H   1     1     -15.808  -3.468  32.365  0.00  0.00             0
ATOM    287    H   1     1      -6.610  -3.892  31.486  0.00  0.00             0
ATOM    288    O   1     1     -10.597 -24.393  23.737  0.00  0.00             0
ATOM    289    H   1     1      -9.921 -23.995  24.356  0.00  0.00             0
ATOM    290    H   1     1      -0.109 -23.765  22.990  0.00  0.00             0
ATOM    291    O   1     1      -4.422   8.643  23.507  0.00  0.00             0
ATOM    292    H   1     1      -5.229   8.867  23.408  0.00  0.00             0
ATOM    293    H   1     1      -4.435   7.611  23.629  0.00  0.00             0
ATOM    294    O   1     1      -4.804   3.238  37.278  0.00  0.00             0
ATOM    295    H   1     1      -5.605   2.722  37.043  0.00  0.00             0
ATOM    296    H   1     1      -4.181   2.642  36.794  0.00  0.00             0
ATOM    297    O   1     1       3.939   5.184  18.327  0.00  0.00             0
ATOM    298    H   1     1       4.683   5.562  17.999  0.00  0.00             0
ATOM    299    H   1     1       3.635   5.831  18.991  0.00  0.00             0
ATOM    300    O   1     1      25.581  16.542  20.984  0.00  0.00             0
ATOM    301    H   1     1      26.480  17.005  21.094  0.00  0.00             0
ATOM    302    H   1     1      25.047  16.812  21.696  0.00  0.00             0
ATOM    303    O   1     1       6.264  -3.536  20.138  0.00  0.00             0
ATOM    304    H   1     1       5.441  -3.931  19.900  0.00  0.00             0
ATOM    305    H   1     1       5.644  -2.762  20.691  0.00  0.00             0
ATOM    306    O   1     1     -14.019  25.010  31.341  0.00  0.00             0
ATOM    307    H   1     1     -14.505  24.937  30.369  0.00  0.00             0
ATOM    308    H   1     1     -14.106  24.065  31.786  0.00  0.00             0
ATOM    309    O   1     1       1.708 -14.447  20.577  0.00  0.00             0
ATOM    310    H   1     1       2.720 -14.670  20.447  0.00  0.00             0
ATOM    311    H   1     1       1.777 -13.572  20.960  0.00  0.00             0
ATOM    312    O   1     1      40.463  14.712  18.389  0.00  0.00             0
ATOM    313    H   1     1      40.207  13.892  18.728  0.00  0.00             0
ATOM    314    H   1     1      39.774  14.939  17.824  0.00  0.00             0
ATOM    315    O   1     1      21.657   5.300  36.092  0.00  0.00             0
ATOM    316    H   1     1      22.476   5.807  36.415  0.00  0.00             0
ATOM    317    H   1     1      21.323   5.973  35.459  0.00  0.00             0
ATOM    318    O   1     1      28.271  22.151  18.484  0.00  0.00             0
ATOM    319    H   1     1      28.306  21.330  19.046  0.00  0.00             0
ATOM    320    H   1     1      29.204  22.602  18.544  0.00  0.00             0
ATOM    321    O   1     1      29.499  16.637  35.707  0.00  0.00             0
ATOM    322    H   1     1      29.198  16.701  34.721  0.00  0.00             0
ATOM    323    H   1     1      30.103  16.022  35.525  0.00  0.00             0
ATOM    324    O   1     1      29.951  -6.632  14.828  0.00  0.00             0
ATOM    325    H   1     1      29.502  -7.122  14.132  0.00  0.00             0
ATOM    326    H   1     1      29.932  -5.653  14.541  0.00  0.00             0
ATOM    327    O   1     1       2.786  29.441  28.754  0.00  0.00             0
ATOM    328    H   1     1       2.361  30.060  28.174  0.00  0.00             0
ATOM    329    H   1     1      13.115  12.139  29.437  0.00  0.00             0
ATOM    330    O   1     1      -9.807  32.793  35.088  0.00  0.00             0
ATOM    331    H   1     1      -9.753  32.728  33.990  0.00  0.00             0
ATOM    332    H   1     1      -0.014  31.923  35.030  0.00  0.00             0
ATOM    333    O   1     1      12.540  21.694  29.048  0.00  0.00             0
ATOM    334    H   1     1       2.345  22.266  28.360  0.00  0.00             0
ATOM    335    H   1     1      11.869  21.332  28.557  0.00  0.00             0
ATOM    336    O   1     1      -2.076  12.629  19.335  0.00  0.00             0
ATOM    337    H   1     1      -3.044  12.957  19.586  0.00  0.00             0
ATOM    338    H   1     1       7.918  12.264  18.524  0.00  0.00             0
ATOM    339    O   1     1      14.417  35.514  31.571  0.00  0.00             0
ATOM    340    H   1     1       4.475  34.534  31.623  0.00  0.00             0
ATOM    341    H   1     1      13.815  35.545  30.893  0.00  0.00             0
ATOM    342    O   1     1      13.817  21.598  33.957  0.00  0.00             0
ATOM    343    H   1     1      14.161  21.024  33.281  0.00  0.00             0
ATOM    344    H   1     1      24.851  22.177  34.313  0.00  0.00             0
ATOM    345    O   1     1      39.413  -2.973  21.928  0.00  0.00             0
ATOM    346    H   1     1      38.704  -3.250  21.069  0.00  0.00             0
ATOM    347    H   1     1      39.294 -19.895  21.715  0.00  0.00             0
ATOM    348    O   1     1      32.993   8.521  16.946  0.00  0.00             0
ATOM    349    H   1     1      33.706   8.822  17.707  0.00  0.00             0
ATOM    350    H   1     1      33.600   8.125  16.413  0.00  0.00             0
ATOM    351    O   1     1       9.715   3.626  16.174  0.00  0.00             0
ATOM    352    H   1     1      10.499   3.548  16.674  0.00  0.00             0
ATOM    353    H   1     1       9.874   4.442  15.533  0.00  0.00             0
ATOM    354    O   1     1      -2.846  10.277  28.738  0.00  0.00             0
ATOM    355    H   1     1      -2.370  10.783  28.030  0.00  0.00             0
ATOM    356    H   1     1      -2.204   9.416  28.875  0.00  0.00             0
ATOM    357    O   1     1       1.576 -17.737  29.983  0.00  0.00             0
ATOM    358    H   1     1       1.034 -17.618  30.842  0.00  0.00             0
ATOM    359    H   1     1       0.862 -18.020  29.281  0.00  0.00             0
ATOM    360    O   1     1     -17.215   7.108  36.803  0.00  0.00             0
ATOM    361    H   1     1     -16.686   6.717  36.188  0.00  0.00             0
ATOM    362    H   1     1     -16.942   7.037  37.651  0.00  0.00             0
ATOM    363    O   1     1      47.904   5.861  21.178  0.00  0.00             0
ATOM    364    H   1     1      47.636   5.349  20.269  0.00  0.00             0
ATOM    365    H   1     1      48.679 -12.268  21.271  0.00  0.00             0
ATOM    366    O   1     1      15.042  17.709  36.296  0.00  0.00             0
ATOM    367    H   1     1      15.532  18.325  35.616  0.00  0.00             0
ATOM    368    H   1     1      14.430  18.403  36.647  0.00  0.00             0
ATOM    369    O   1     1       5.810   9.776  35.844  0.00  0.00             0
ATOM    370    H   1     1       6.393  10.589  35.969  0.00  0.00             0
ATOM    371    H   1     1       5.817   9.666  34.894  0.00  0.00             0
ATOM    372    O   1     1      18.653 -11.033  24.108  0.00  0.00             0
ATOM    373    H   1     1      18.428 -10.095  24.232  0.00  0.00             0
ATOM    374    H   1     1      18.164 -11.655  24.643  0.00  0.00             0
ATOM    375    O   1     1       2.931  13.422  35.866  0.00  0.00             0
ATOM    376    H   1     1       2.926  12.943  36.631  0.00  0.00             0
ATOM    377    H   1     1       2.103  13.956  35.780  0.00  0.00             0
ATOM    378    O   1     1       7.179 -10.200  36.756  0.00  0.00             0
ATOM    379    H   1     1       6.533 -10.205  37.534  0.00  0.00             0
ATOM    380    H   1     1       6.789  -9.281  36.475  0.00  0.00             0
ATOM    381    O   1     1     -10.420 -15.027  30.809  0.00  0.00             0
ATOM    382    H   1     1      -9.898 -14.811  31.807  0.00  0.00             0
ATOM    383    H   1     1       0.535 -15.343  30.314  0.00  0.00             0
ATOM    384    O   1     1       1.531   9.121  28.315  0.00  0.00             0
ATOM    385    H   1     1       0.916   9.349  27.673  0.00  0.00             0
ATOM    386    H   1     1      12.339   9.962  28.577  0.00  0.00             0
ATOM    387    O   1     1      17.031  15.151  36.088  0.00  0.00             0
ATOM    388    H   1     1       6.153  15.725  36.426  0.00  0.00             0
ATOM    389    H   1     1      17.977  15.787  36.041  0.00  0.00             0
ATOM    390    O   1     1      20.722   5.899  14.940  0.00  0.00             0
ATOM    391    H   1     1      21.621   5.612  14.945  0.00  0.00             0
ATOM    392    H   1     1      30.804   6.599  15.629  0.00  0.00             0
ATOM    393    O   1     1       0.110  10.529  32.045  0.00  0.00             0
ATOM    394    H   1     1       0.296  10.682  33.089  0.00  0.00             0
ATOM    395    H   1     1       9.870   9.706  31.827  0.00  0.00             0
ATOM    396    O   1     1      -3.209  -5.748  36.593  0.00  0.00             0
ATOM    397    H   1     1      -3.027  -5.942  37.497  0.00  0.00             0
ATOM    398    H   1     1       6.783  -4.772  36.612  0.00  0.00             0
ATOM    399    O   1     1      18.024 -24.779  17.084  0.00  0.00             0
ATOM    400    H   1     1      17.156 -24.837  16.486  0.00  0.00             0
ATOM    401    H   1     1      18.549 -24.681  16.421  0.00  0.00             0
ATOM    402    O   1     1      18.733  21.454  34.727  0.00  0.00             0
ATOM    403    H   1     1      18.714  20.827  35.396  0.00  0.00             0
ATOM    404    H   1     1      19.697  21.388  34.552  0.00  0.00             0
ATOM    405    O   1     1       2.186  12.578  31.453  0.00  0.00             0
ATOM    406    H   1     1       1.548  11.884  31.540  0.00  0.00             0
ATOM    407    H   1     1       2.943  12.007  31.457  0.00  0.00             0
ATOM    408    O   1     1      21.754  18.238  34.990  0.00  0.00             0
ATOM    409    H   1     1      22.285  17.487  34.778  0.00  0.00             0
ATOM    410    H   1     1      21.029  17.877  35.481  0.00  0.00             0
ATOM    411    O   1     1       5.386  41.006  35.402  0.00  0.00             0
ATOM    412    H   1     1       6.125  41.621  35.335  0.00  0.00             0
ATOM    413    H   1     1       5.630  40.372  36.050  0.00  0.00             0
ATOM    414    O   1     1      17.440  47.536  31.086  0.00  0.00             0
ATOM    415    H   1     1      17.802  47.270  30.199  0.00  0.00             0
ATOM    416    H   1     1      17.779  46.646  31.687  0.00  0.00             0
ATOM    417    O   1     1      10.749 -16.484  22.317  0.00  0.00             0
ATOM    418    H   1     1      10.375 -16.897  21.388  0.00  0.00             0
ATOM    419    H   1     1      11.427 -15.845  22.158  0.00  0.00             0
ATOM    420    O   1     1      31.307  -0.660  19.940  0.00  0.00             0
ATOM    421    H   1     1      31.906  -0.044  19.643  0.00  0.00             0
ATOM    422    H   1     1      30.876  -1.288  19.236  0.00  0.00             0
ATOM    423    O   1     1      13.868  -3.421  15.835  0.00  0.00             0
ATOM    424    H   1     1      14.024  -4.346  15.450  0.00  0.00             0
ATOM    425    H   1     1      13.190  -3.771  16.676  0.00  0.00             0
ATOM    426    O   1     1      30.811   2.791  25.138  0.00  0.00             0
ATOM    427    H   1     1      30.035   2.495  25.061  0.00  0.00             0
ATOM    428    H   1     1      31.595   2.277  24.652  0.00  0.00             0
ATOM    429    O   1     1       6.911  37.388  28.777  0.00  0.00             0
ATOM    430    H   1     1       7.160  36.486  29.127  0.00  0.00             0
ATOM    431    H   1     1       6.034  37.437  28.601  0.00  0.00             0
ATOM    432    O   1     1      -0.207   5.127  19.033  0.00  0.00             0
ATOM    433    H   1     1      -0.410   5.024  20.045  0.00  0.00             0
ATOM    434    H   1     1       0.438   4.569  18.742  0.00  0.00             0
ATOM    435    O   1     1     -21.930   1.225  17.885  0.00  0.00             0
ATOM    436    H   1     1     -22.067   1.987  17.349  0.00  0.00             0
ATOM    437    H   1     1     -11.163   0.728  17.171  0.00  0.00             0
ATOM    438    O   1     1      51.819  17.643  15.698  0.00  0.00             0
ATOM    439    H   1     1      50.977  17.372  15.154  0.00  0.00             0
ATOM    440    H   1     1      62.416  16.671  16.080  0.00  0.00             0
ATOM    441    O   1     1      31.735  10.150  34.686  0.00  0.00             0
ATOM    442    H   1     1      20.877   9.495  35.190  0.00  0.00             0
ATOM    443    H   1     1      32.557  10.161  35.391  0.00  0.00             0
ATOM    444    O   1     1      17.460 -34.067  19.937  0.00  0.00             0
ATOM    445    H   1     1      18.132 -34.544  19.349  0.00  0.00             0
ATOM    446    H   1     1      28.427 -33.630  20.447  0.00  0.00             0
ATOM    447    O   1     1      17.921  -0.844  30.133  0.00  0.00             0
ATOM    448    H   1     1       7.765  -1.070  31.059  0.00  0.00             0
ATOM    449    H   1     1      17.730  -1.786  29.849  0.00  0.00             0
ATOM    450    O   1     1      21.871   9.387  22.454  0.00  0.00             0
ATOM    451    H   1     1      22.299   8.811  23.170  0.00  0.00             0
ATOM    452    H   1     1      31.684  10.068  22.880  0.00  0.00             0
ATOM    453    O   1     1      19.552   5.194  21.606  0.00  0.00             0
ATOM    454    H   1     1      19.044   4.328  21.853  0.00  0.00             0
ATOM    455    H   1     1      19.384   5.861  22.366  0.00  0.00             0
ATOM    456    O   1     1      -3.047   4.682  25.390  0.00  0.00             0
ATOM    457    H   1     1      -3.375   4.778  26.246  0.00  0.00             0
ATOM    458    H   1     1      -3.961   5.030  25.067  0.00  0.00             0
ATOM    459    O   1     1      28.289 -15.870  26.056  0.00  0.00             0
ATOM    460    H   1     1      27.927 -14.948  26.121  0.00  0.00             0
ATOM    461    H   1     1      28.267 -16.020  27.158  0.00  0.00             0
ATOM    462    O   1     1     -11.195   7.606  35.055  0.00  0.00             0
ATOM    463    H   1     1     -11.795   7.175  34.441  0.00  0.00             0
ATOM    464    H   1     1     -11.925   7.774  35.586  0.00  0.00             0
ATOM    465    O   1     1      -8.663  -5.081  25.190  0.00  0.00             0
ATOM    466    H   1     1      -8.396  -4.269  24.783  0.00  0.00             0
ATOM    467    H   1     1      -8.873  -4.736  26.113  0.00  0.00             0
ATOM    468    O   1     1     -18.358   5.583  26.686  0.00  0.00             0
ATOM    469    H   1     1     -17.942   6.400  26.921  0.00  0.00             0
ATOM    470    H   1     1     -18.748   5.550  25.828  0.00  0.00             0
ATOM    471    O   1     1      17.711 -18.268  21.655  0.00  0.00             0
ATOM    472    H   1     1      17.621 -17.519  21.092  0.00  0.00             0
ATOM    473    H   1     1      17.690 -18.108  22.452  0.00  0.00             0
ATOM    474    O   1     1      26.128  -1.825  24.618  0.00  0.00             0
ATOM    475    H   1     1      25.547  -1.107  24.988  0.00  0.00             0
ATOM    476    H   1     1      25.879  -2.760  24.912  0.00  0.00             0
ATOM    477    O   1     1      23.014 -11.092  20.086  0.00  0.00             0
ATOM    478    H   1     1      23.670 -10.402  19.907  0.00  0.00             0
ATOM    479    H   1     1      21.943 -10.894  20.110  0.00  0.00             0
ATOM    480    O   1     1      -7.562   2.244  36.318  0.00  0.00             0
ATOM    481    H   1     1      -7.058   2.869  35.667  0.00  0.00             0
ATOM    482    H   1     1      -8.255   1.941  35.781  0.00  0.00             0
ATOM    483    O   1     1      15.449  10.505  21.052  0.00  0.00             0
ATOM    484    H   1     1      14.941  10.667  21.816  0.00  0.00             0
ATOM    485    H   1     1      16.280  10.390  21.248  0.00  0.00             0
ATOM    486    O   1     1      -6.615   8.123  27.324  0.00  0.00             0
ATOM    487    H   1     1      -5.944   8.847  27.249  0.00  0.00             0
ATOM    488    H   1     1      -7.338   8.530  27.915  0.00  0.00             0
ATOM    489    O   1     1       1.551  10.622  19.247  0.00  0.00             0
ATOM    490    H   1     1       2.152  10.339  20.061  0.00  0.00             0
ATOM    491    H   1     1      10.995  -7.943  19.232  0.00  0.00             0
ATOM    492    O   1     1      12.291 -45.574  24.644  0.00  0.00             0
ATOM    493    H   1     1      11.387 -45.222  25.023  0.00  0.00             0
ATOM    494    H   1     1      23.454 -45.405  25.009  0.00  0.00             0
ATOM    495    O   1     1     -30.969   0.484  32.430  0.00  0.00             0
ATOM    496    H   1     1     -41.671   1.253  32.259  0.00  0.00             0
ATOM    497    H   1     1     -30.834   0.692  33.437  0.00  0.00             0
ATOM    498    O   1     1       4.759 -11.377  29.170  0.00  0.00             0
ATOM    499    H   1     1       4.157 -11.829  29.935  0.00  0.00             0
ATOM    500    H   1     1      14.569 -10.811  28.736  0.00  0.00             0
ATOM    501    O   1     1       4.454  21.425  26.070  0.00  0.00             0
ATOM    502    H   1     1       3.978  22.133  26.198  0.00  0.00             0
ATOM    503    H   1     1      14.248  21.005  25.310  0.00  0.00             0
ATOM    504    O   1     1     -16.458   1.595  27.955  0.00  0.00             0
ATOM    505    H   1     1     -17.206   1.899  28.111  0.00  0.00             0
ATOM    506    H   1     1      -5.886   2.311  27.213  0.00  0.00             0
ATOM    507    O   1     1      25.752  10.761  27.257  0.00  0.00             0
ATOM    508    H   1     1      25.093  11.112  27.727  0.00  0.00             0
ATOM    509    H   1     1      26.493  -7.415  27.837  0.00  0.00             0
ATOM    510    O   1     1       5.465 -22.811  25.678  0.00  0.00             0
ATOM    511    H   1     1       6.281 -22.919  25.106  0.00  0.00             0
ATOM    512    H   1     1       5.343 -23.469  26.212  0.00  0.00             0
ATOM    513    O   1     1     -21.500  30.416  35.066  0.00  0.00             0
ATOM    514    H   1     1     -22.408  30.308  35.521  0.00  0.00             0
ATOM    515    H   1     1     -21.111  29.632  34.684  0.00  0.00             0
ATOM    516    O   1     1      18.486 -15.262  22.415  0.00  0.00             0
ATOM    517    H   1     1      18.960 -16.022  22.739  0.00  0.00             0
ATOM    518    H   1     1      17.689 -15.166  23.116  0.00  0.00             0
ATOM    519    O   1     1      49.713  31.491  24.354  0.00  0.00             0
ATOM    520    H   1     1      50.186  30.739  24.236  0.00  0.00             0
ATOM    521    H   1     1      49.670  31.819  23.477  0.00  0.00             0
ATOM    522    O   1     1      33.903  17.373  22.707  0.00  0.00             0
ATOM    523    H   1     1      33.531  16.570  23.235  0.00  0.00             0
ATOM    524    H   1     1      33.267  17.646  22.109  0.00  0.00             0
ATOM    525    O   1     1      66.109  30.140  14.256  0.00  0.00             0
ATOM    526    H   1     1      65.342  29.379  14.631  0.00  0.00             0
ATOM    527    H   1     1      66.837  11.840  14.327  0.00  0.00             0
ATOM    528    O   1     1      34.470  17.122  26.153  0.00  0.00             0
ATOM    529    H   1     1      33.633  16.783  26.259  0.00  0.00             0
ATOM    530    H   1     1      34.505  17.849  26.706  0.00  0.00             0
ATOM    531    O   1     1      22.892  -2.345  28.979  0.00  0.00             0
ATOM    532    H   1     1      22.849  -1.525  29.635  0.00  0.00             0
ATOM    533    H   1     1      23.855  -2.417  28.931  0.00  0.00             0
ATOM    534    O   1     1      14.379   7.761  15.117  0.00  0.00             0
ATOM    535    H   1     1      14.023   7.123  14.688  0.00  0.00             0
ATOM    536    H   1     1      15.289   7.158  15.178  0.00  0.00             0
ATOM    537    O   1     1      20.417  -9.223  26.213  0.00  0.00             0
ATOM    538    H   1     1      20.318 -10.144  26.717  0.00  0.00             0
ATOM    539    H   1     1      19.323  -8.852  26.019  0.00  0.00             0
ATOM    540    O   1     1      -2.790 -27.312  18.126  0.00  0.00             0
ATOM    541    H   1     1      -1.705 -27.512  18.039  0.00  0.00             0
ATOM    542    H   1     1      -2.728 -26.366  17.907  0.00  0.00             0
ATOM    543    O   1     1       0.792  13.474  27.689  0.00  0.00             0
ATOM    544    H   1     1       1.025  14.083  28.530  0.00  0.00             0
ATOM    545    H   1     1      10.267  13.450  27.767  0.00  0.00             0
ATOM    546    O   1     1      28.637  -1.038  32.974  0.00  0.00             0
ATOM    547    H   1     1      28.486  -2.004  32.831  0.00  0.00             0
ATOM    548    H   1     1      39.757  -0.763  32.508  0.00  0.00             0
ATOM    549    O   1     1      -7.492  23.230  15.530  0.00  0.00             0
ATOM    550    H   1     1     -17.766  23.060  16.611  0.00  0.00             0
ATOM    551    H   1     1      -6.899  22.626  15.063  0.00  0.00             0
ATOM    552    O   1     1      22.871  19.455  15.586  0.00  0.00             0
ATOM    553    H   1     1      21.984  18.927  15.581  0.00  0.00             0
ATOM    554    H   1     1      33.182  20.075  16.530  0.00  0.00             0
ATOM    555    O   1     1      42.797  15.360  23.820  0.00  0.00             0
ATOM    556    H   1     1      32.288  14.870  22.952  0.00  0.00             0
ATOM    557    H   1     1      42.066  15.796  24.308  0.00  0.00             0
ATOM    558    O   1     1       7.142   5.240  28.120  0.00  0.00             0
ATOM    559    H   1     1       6.340   5.671  28.475  0.00  0.00             0
ATOM    560    H   1     1      17.815   4.528  28.716  0.00  0.00             0
ATOM    561    O   1     1      -9.558  14.869  32.393  0.00  0.00             0
ATOM    562    H   1     1      -8.887  15.398  32.647  0.00  0.00             0
ATOM    563    H   1     1      -8.901  14.205  31.892  0.00  0.00             0
ATOM    564    O   1     1     -11.351 -17.986  28.339  0.00  0.00             0
ATOM    565    H   1     1     -11.494 -18.512  27.449  0.00  0.00             0
ATOM    566    H   1     1     -11.886 -18.555  28.867  0.00  0.00             0
ATOM    567    O   1     1      10.706  38.053  27.845  0.00  0.00             0
ATOM    568    H   1     1      10.220  37.203  28.194  0.00  0.00             0
ATOM    569    H   1     1      10.297  38.294  26.931  0.00  0.00             0
ATOM    570    O   1     1      24.330  -4.948  20.526  0.00  0.00             0
ATOM    571    H   1     1      24.676  -5.828  20.575  0.00  0.00             0
ATOM    572    H   1     1      23.864  -4.858  19.773  0.00  0.00             0
ATOM    573    O   1     1     -26.367  -6.409  32.370  0.00  0.00             0
ATOM    574    H   1     1     -26.356  -6.083  33.274  0.00  0.00             0
ATOM    575    H   1     1     -25.560  -6.222  31.973  0.00  0.00             0
ATOM    576    O   1     1      -0.824  34.014  25.499  0.00  0.00             0
ATOM    577    H   1     1      -1.397  33.147  25.137  0.00  0.00             0
ATOM    578    H   1     1      -1.306  34.741  25.215  0.00  0.00             0
ATOM    579    O   1     1      -3.439 -15.020  15.987  0.00  0.00             0
ATOM    580    H   1     1      -2.715 -14.642  15.812  0.00  0.00             0
ATOM    581    H   1     1      -3.922 -14.424  16.566  0.00  0.00             0
ATOM    582    O   1     1      10.780  -4.708  21.787  0.00  0.00             0
ATOM    583    H   1     1      11.383  -4.397  21.098  0.00  0.00             0
ATOM    584    H   1     1      10.024  -4.154  21.692  0.00  0.00             0
ATOM    585    O   1     1     -17.400 -17.735  19.235  0.00  0.00             0
ATOM    586    H   1     1     -17.118 -17.883  18.356  0.00  0.00             0
ATOM    587    H   1     1     -16.951 -18.304  19.750  0.00  0.00             0
ATOM    588    O   1     1      29.934  13.892  14.914  0.00  0.00             0
ATOM    589    H   1     1      29.562  14.469  15.442  0.00  0.00             0
ATOM    590    H   1     1      30.897  14.211  14.918  0.00  0.00             0
ATOM    591    O   1     1      42.871   3.373  17.877  0.00  0.00             0
ATOM    592    H   1     1      43.451   4.105  17.962  0.00  0.00             0
ATOM    593    H   1     1      42.967   2.733  18.627  0.00  0.00             0
ATOM    594    O   1     1      38.950  -9.690  14.916  0.00  0.00             0
ATOM    595    H   1     1      39.506 -10.204  14.288  0.00  0.00             0
ATOM    596    H   1     1      39.114 -10.029  15.801  0.00  0.00             0
ATOM    597    O   1     1     -15.405   5.740  23.533  0.00  0.00             0
ATOM    598    H   1     1     -16.230   5.700  23.160  0.00  0.00             0
ATOM    599    H   1     1      -4.467   5.849  22.898  0.00  0.00             0
ATOM    600    O   1     1      37.094   0.208  17.121  0.00  0.00             0
ATOM    601    H   1     1      36.275   0.082  16.579  0.00  0.00             0
ATOM    602    H   1     1      47.441   1.145  16.963  0.00  0.00             0
ATOM    603    O   1     1      -1.292  -9.532  30.660  0.00  0.00             0
ATOM    604    H   1     1     -11.426  -9.973  29.725  0.00  0.00             0
ATOM    605    H   1     1      -2.095 -10.016  30.967  0.00  0.00             0
ATOM    606    O   1     1      23.870  10.464  36.644  0.00  0.00             0
ATOM    607    H   1     1      24.776  10.676  36.702  0.00  0.00             0
ATOM    608    H   1     1      34.255   9.702  36.598  0.00  0.00             0
ATOM    609    O   1     1      48.550  -2.441  16.878  0.00  0.00             0
ATOM    610    H   1     1      37.580  -2.819  17.498  0.00  0.00             0
ATOM    611    H   1     1      48.398  -1.454  17.051  0.00  0.00             0
ATOM    612    O   1     1     -14.437  27.015  33.185  0.00  0.00             0
ATOM    613    H   1     1     -15.193  27.589  32.695  0.00  0.00             0
ATOM    614    H   1     1      -4.024  26.287  32.470  0.00  0.00             0
ATOM    615    O   1     1     -23.042 -25.516  20.900  0.00  0.00             0
ATOM    616    H   1     1     -23.726 -26.187  20.402  0.00  0.00             0
ATOM    617    H   1     1     -22.890 -24.901  20.294  0.00  0.00             0
ATOM    618    O   1     1      18.220   1.584  36.633  0.00  0.00             0
ATOM    619    H   1     1      18.909   1.990  37.041  0.00  0.00             0
ATOM    620    H   1     1      18.463   0.681  36.698  0.00  0.00             0
ATOM    621    O   1     1      -5.316  13.930  34.089  0.00  0.00             0
ATOM    622    H   1     1      -4.533  14.156  34.657  0.00  0.00             0
ATOM    623    H   1     1      -6.077  13.860  34.671  0.00  0.00             0
ATOM    624    O   1     1      28.428   3.662  30.276  0.00  0.00             0
ATOM    625    H   1     1      29.402   3.589  30.561  0.00  0.00             0
ATOM    626    H   1     1      28.015   2.883  29.985  0.00  0.00             0
ATOM    627    O   1     1      12.993  23.575  22.535  0.00  0.00             0
ATOM    628    H   1     1      12.944  24.006  21.858  0.00  0.00             0
ATOM    629    H   1     1      12.216  23.663  23.033  0.00  0.00             0
ATOM    630    O   1     1      17.018  -3.197  29.695  0.00  0.00             0
ATOM    631    H   1     1      16.351  -3.050  29.069  0.00  0.00             0
ATOM    632    H   1     1      16.525  -3.507  30.382  0.00  0.00             0
ATOM    633    O   1     1     -51.493  20.719  37.192  0.00  0.00             0
ATOM    634    H   1     1     -51.270  21.592  37.034  0.00  0.00             0
ATOM    635    H   1     1     -50.720  20.420  37.641  0.00  0.00             0
ATOM    636    O   1     1      11.962  -4.476  17.879  0.00  0.00             0
ATOM    637    H   1     1      12.164  -5.291  18.215  0.00  0.00             0
ATOM    638    H   1     1      11.089  -4.158  17.924  0.00  0.00             0
ATOM    639    O   1     1      -0.135 -27.343  20.153  0.00  0.00             0
ATOM    640    H   1     1      -1.060 -27.650  20.339  0.00  0.00             0
ATOM    641    H   1     1       0.261 -26.811  20.894  0.00  0.00             0
ATOM    642    O   1     1      -4.709   2.883  23.332  0.00  0.00             0
ATOM    643    H   1     1      -5.285   2.543  22.470  0.00  0.00             0
ATOM    644    H   1     1      -4.949   3.751  23.575  0.00  0.00             0
ATOM    645    O   1     1      -1.945  -4.823  28.186  0.00  0.00             0
ATOM    646    H   1     1      -2.420  -4.811  27.255  0.00  0.00             0
ATOM    647    H   1     1      -2.076  -4.209  28.860  0.00  0.00             0
ATOM    648    O   1     1      31.461 -11.849  32.229  0.00  0.00             0
ATOM    649    H   1     1      32.437 -11.834  31.783  0.00  0.00             0
ATOM    650    H   1     1      30.823 -11.141  31.760  0.00  0.00             0
ATOM    651    O   1     1       7.547  17.815  24.281  0.00  0.00             0
ATOM    652    H   1     1       7.058  18.474  24.839  0.00  0.00             0
ATOM    653    H   1     1      17.331  -0.772  24.572  0.00  0.00             0
ATOM    654    O   1     1      14.598 -14.716  14.711  0.00  0.00             0
ATOM    655    H   1     1      13.971 -15.343  15.128  0.00  0.00             0
ATOM    656    H   1     1      25.834 -15.032  14.962  0.00  0.00             0
ATOM    657    O   1     1      30.403 -11.341  27.870  0.00  0.00             0
ATOM    658    H   1     1      19.384 -12.144  28.072  0.00  0.00             0
ATOM    659    H   1     1      31.316 -11.674  27.724  0.00  0.00             0
ATOM    660    O   1     1       2.964  34.367  33.746  0.00  0.00             0
ATOM    661    H   1     1       3.346  34.936  33.253  0.00  0.00             0
ATOM    662    H   1     1      13.800  34.222  34.572  0.00  0.00             0
ATOM    663    O   1     1      20.360  25.054  17.369  0.00  0.00             0
ATOM    664    H   1     1      10.900  25.650  17.260  0.00  0.00             0
ATOM    665    H   1     1      20.467  24.181  18.013  0.00  0.00             0
ATOM    666    O   1     1      16.390   1.206  33.872  0.00  0.00             0
ATOM    667    H   1     1      16.937   0.630  33.159  0.00  0.00             0
ATOM    668    H   1     1      27.279   1.807  34.394  0.00  0.00             0
ATOM    669    O   1     1       7.814  50.003  32.906  0.00  0.00             0
ATOM    670    H   1     1       8.419  49.549  33.491  0.00  0.00             0
ATOM    671    H   1     1       7.747  31.418  32.183  0.00  0.00             0
ATOM    672    O   1     1      13.487  41.219  31.067  0.00  0.00             0
ATOM    673    H   1     1      13.303  40.434  30.475  0.00  0.00             0
ATOM    674    H   1     1      13.683  40.877  31.965  0.00  0.00             0
ATOM    675    O   1     1       4.555   2.202  20.571  0.00  0.00             0
ATOM    676    H   1     1       5.342   1.907  20.292  0.00  0.00             0
ATOM    677    H   1     1       4.105   1.633  20.137  0.00  0.00             0
ATOM    678    O   1     1       0.650   3.640  33.364  0.00  0.00             0
ATOM    679    H   1     1       1.385   3.570  34.012  0.00  0.00             0
ATOM    680    H   1     1       0.657   4.463  32.837  0.00  0.00             0
ATOM    681    O   1     1     -17.135  -6.740  23.129  0.00  0.00             0
ATOM    682    H   1     1     -18.011  -7.173  23.023  0.00  0.00             0
ATOM    683    H   1     1     -17.481  -5.992  23.682  0.00  0.00             0
ATOM    684    O   1     1      -2.387   9.795  24.887  0.00  0.00             0
ATOM    685    H   1     1      -2.011  10.263  24.084  0.00  0.00             0
ATOM    686    H   1     1      -3.210   9.725  24.577  0.00  0.00             0
ATOM    687    O   1     1      34.770  17.176  16.529  0.00  0.00             0
ATOM    688    H   1     1      34.549  17.897  15.928  0.00  0.00             0
ATOM    689    H   1     1      34.931  -1.593  16.198  0.00  0.00             0
ATOM    690    O   1     1      35.451 -20.760  27.690  0.00  0.00             0
ATOM    691    H   1     1      35.164 -20.121  27.145  0.00  0.00             0
ATOM    692    H   1     1      35.715 -21.353  27.135  0.00  0.00             0
ATOM    693    O   1     1     -35.102 -11.648  17.499  0.00  0.00             0
ATOM    694    H   1     1     -34.669 -12.430  17.881  0.00  0.00             0
ATOM    695    H   1     1     -34.485 -10.974  17.925  0.00  0.00             0
ATOM    696    O   1     1      16.398  10.110  15.314  0.00  0.00             0
ATOM    697    H   1     1      17.197   9.576  15.109  0.00  0.00             0
ATOM    698    H   1     1      15.685   9.483  15.057  0.00  0.00             0
ATOM    699    O   1     1      42.607  15.152  14.501  0.00  0.00             0
ATOM    700    H   1     1      43.355  14.735  14.934  0.00  0.00             0
ATOM    701    H   1     1      43.050  14.995  13.609  0.00  0.00             0
ATOM    702    O   1     1      31.438  23.349  24.461  0.00  0.00             0
ATOM    703    H   1     1      30.750  23.971  24.520  0.00  0.00             0
ATOM    704    H   1     1      31.241  22.444  24.534  0.00  0.00             0
ATOM    705   Al   1     1       8.037   7.254   8.762  0.00  0.00             0
ATOM    706   Al   1     1       5.636   2.981   8.400  0.00  0.00             0
ATOM    707   Al   1     1       5.574   8.836   8.647  0.00  0.00             0
ATOM    708   Al   1     1       8.276   4.384   8.508  0.00  0.00             0
ATOM    709   Si   1     1       3.816   8.604  11.454  0.00  0.00             0
ATOM    710   Si   1     1       6.455   4.199  11.256  0.00  0.00             0
ATOM    711   Si   1     1       6.476  10.062  11.448  0.00  0.00             0
ATOM    712   Si   1     1       9.022   5.679  11.415  0.00  0.00             0
ATOM    713    O   1     1       9.162   8.514   9.794  0.00  0.00             0
ATOM    714    O   1     1       6.552   4.165   9.645  0.00  0.00             0
ATOM    715    O   1     1       8.820   5.736   9.759  0.00  0.00             0
ATOM    716    O   1     1       6.232  10.092   9.864  0.00  0.00             0
ATOM    717    O   1     1       8.951   7.169  11.860  0.00  0.00             0
ATOM    718    O   1     1       6.359  11.574  11.893  0.00  0.00             0
ATOM    719    O   1     1       7.953   9.512  11.780  0.00  0.00             0
ATOM    720    O   1     1       5.162   5.021  11.571  0.00  0.00             0
ATOM    721    O   1     1       7.742   4.841  11.790  0.00  0.00             0
ATOM    722    O   1     1       5.271   9.141  11.997  0.00  0.00             0
ATOM    723    O   1     1       9.021   3.046   9.694  0.00  0.00             0
ATOM    724    O   1     1       6.701   7.374   9.983  0.00  0.00             0
ATOM    725    O   1     1       4.938  10.236   7.528  0.00  0.00             0
ATOM    726    O   1     1       7.541   5.834   7.566  0.00  0.00             0
ATOM    727    O   1     1       9.693   7.447   7.426  0.00  0.00             0
ATOM    728    O   1     1       7.267   2.896   7.552  0.00  0.00             0
ATOM    729    O   1     1       9.947   4.125   7.469  0.00  0.00             0
ATOM    730    O   1     1       7.160   8.632   7.700  0.00  0.00             0
ATOM    731    H   1     1       8.791  10.948   9.918  0.00  0.00             0
ATOM    732    H   1     1       6.263   7.365  10.869  0.00  0.00             0
ATOM    733    H   1     1      10.057  10.114   6.576  0.00  0.00             0
ATOM    734    H   1     1       6.939   5.923   6.905  0.00  0.00             0
ATOM    735    H   1     1       9.392   6.745   6.720  0.00  0.00             0
ATOM    736    H   1     1       7.512  11.490   6.725  0.00  0.00             0
ATOM    737    H   1     1       7.717   9.209   7.272  0.00  0.00             0
ATOM    738    H   1     1      10.469   3.880   6.591  0.00  0.00             0
ATOM    739   Al   1     1      13.680   1.138   1.393  0.00  0.00             0
ATOM    740   Al   1     1      11.105  -3.268   1.405  0.00  0.00             0
ATOM    741   Al   1     1      11.140   2.899   1.328  0.00  0.00             0
ATOM    742   Al   1     1      13.551  -1.648   1.508  0.00  0.00             0
ATOM    743   Si   1     1       9.352   2.720   4.073  0.00  0.00             0
ATOM    744   Si   1     1      11.850  -1.736   4.138  0.00  0.00             0
ATOM    745   Si   1     1      11.867   4.292   4.070  0.00  0.00             0
ATOM    746   Si   1     1      14.373  -0.295   4.111  0.00  0.00             0
ATOM    747    O   1     1      14.676   2.538   2.550  0.00  0.00             0
ATOM    748    O   1     1      11.950  -1.810   2.541  0.00  0.00             0
ATOM    749    O   1     1      14.203  -0.187   2.498  0.00  0.00             0
ATOM    750    O   1     1      11.738   4.306   2.453  0.00  0.00             0
ATOM    751    O   1     1      14.259   1.142   4.691  0.00  0.00             0
ATOM    752    O   1     1      11.903   5.831   4.472  0.00  0.00             0
ATOM    753    O   1     1      13.214   3.591   4.368  0.00  0.00             0
ATOM    754    O   1     1      10.698  -0.944   4.586  0.00  0.00             0
ATOM    755    O   1     1      13.231  -1.213   4.539  0.00  0.00             0
ATOM    756    O   1     1      10.620   3.536   4.574  0.00  0.00             0
ATOM    757    O   1     1      14.513  -2.967   2.427  0.00  0.00             0
ATOM    758    O   1     1      11.986   1.356   2.387  0.00  0.00             0
ATOM    759    O   1     1      10.353   4.343   0.241  0.00  0.00             0
ATOM    760    O   1     1      12.983  -0.267   0.251  0.00  0.00             0
ATOM    761    O   1     1      15.362   1.272   0.287  0.00  0.00             0
ATOM    762    O   1     1      12.736  -3.133   0.247  0.00  0.00             0
ATOM    763    O   1     1      15.476  -1.768   0.207  0.00  0.00             0
ATOM    764    O   1     1      12.643   2.632   0.169  0.00  0.00             0
ATOM    765    H   1     1      14.460   5.712   3.410  0.00  0.00             0
ATOM    766    H   1     1      11.424   0.735   2.693  0.00  0.00             0
ATOM    767    H   1     1      14.424   4.511   0.526  0.00  0.00             0
ATOM    768    H   1     1      12.731   0.020  -0.545  0.00  0.00             0
ATOM    769    H   1     1      15.714   0.488   0.026  0.00  0.00             0
ATOM    770    H   1     1      12.825   6.227  -0.898  0.00  0.00             0
ATOM    771    H   1     1      13.282   3.106  -0.394  0.00  0.00             0
ATOM    772    H   1     1      15.360  -1.972  -0.740  0.00  0.00             0
ATOM    773   Al   1     1       7.957  -1.683   8.788  0.00  0.00             0
ATOM    774   Al   1     1       5.488  -6.047   8.594  0.00  0.00             0
ATOM    775   Al   1     1       5.549  -0.012   8.758  0.00  0.00             0
ATOM    776   Al   1     1       7.981  -4.713   8.685  0.00  0.00             0
ATOM    777   Si   1     1       3.832  -0.184  11.448  0.00  0.00             0
ATOM    778   Si   1     1       6.351  -4.747  11.550  0.00  0.00             0
ATOM    779   Si   1     1       6.320   1.217  11.426  0.00  0.00             0
ATOM    780   Si   1     1       8.833  -3.176  11.388  0.00  0.00             0
ATOM    781    O   1     1       8.948  -0.299   9.849  0.00  0.00             0
ATOM    782    O   1     1       6.419  -4.902   9.828  0.00  0.00             0
ATOM    783    O   1     1       8.657  -3.102   9.810  0.00  0.00             0
ATOM    784    O   1     1       6.261   1.225   9.816  0.00  0.00             0
ATOM    785    O   1     1       8.671  -1.753  11.873  0.00  0.00             0
ATOM    786    O   1     1       6.385   2.762  11.773  0.00  0.00             0
ATOM    787    O   1     1       7.662   0.636  11.751  0.00  0.00             0
ATOM    788    O   1     1       5.043  -3.978  11.798  0.00  0.00             0
ATOM    789    O   1     1       7.632  -4.093  11.955  0.00  0.00             0
ATOM    790    O   1     1       5.071   0.505  11.902  0.00  0.00             0
ATOM    791    O   1     1       8.984  -6.108   9.727  0.00  0.00             0
ATOM    792    O   1     1       6.356  -1.644   9.800  0.00  0.00             0
ATOM    793    O   1     1       4.898   1.433   7.729  0.00  0.00             0
ATOM    794    O   1     1       7.287  -3.178   7.507  0.00  0.00             0
ATOM    795    O   1     1       9.672  -1.640   7.640  0.00  0.00             0
ATOM    796    O   1     1       7.040  -6.142   7.551  0.00  0.00             0
ATOM    797    O   1     1       9.618  -4.865   7.602  0.00  0.00             0
ATOM    798    O   1     1       7.139  -0.358   7.680  0.00  0.00             0
ATOM    799    H   1     1       8.687   2.336   9.976  0.00  0.00             0
ATOM    800    H   1     1       5.799  -2.386  10.039  0.00  0.00             0
ATOM    801    H   1     1       9.897   1.365   6.572  0.00  0.00             0
ATOM    802    H   1     1       7.573  -3.404   6.699  0.00  0.00             0
ATOM    803    H   1     1      10.025  -2.430   7.372  0.00  0.00             0
ATOM    804    H   1     1       7.665   2.004   7.614  0.00  0.00             0
ATOM    805    H   1     1       7.532  -0.321   6.724  0.00  0.00             0
ATOM    806    H   1     1      10.447  -4.447   7.159  0.00  0.00             0
ATOM    807   Al   1     1      13.705  -7.548   1.092  0.00  0.00             0
ATOM    808   Al   1     1      11.108 -12.066   1.070  0.00  0.00             0
ATOM    809   Al   1     1      11.089  -6.238   1.174  0.00  0.00             0
ATOM    810   Al   1     1      13.865 -10.571   1.367  0.00  0.00             0
ATOM    811   Si   1     1       9.282  -6.196   4.094  0.00  0.00             0
ATOM    812   Si   1     1      11.868 -10.671   4.011  0.00  0.00             0
ATOM    813   Si   1     1      11.788  -4.706   4.088  0.00  0.00             0
ATOM    814   Si   1     1      14.458  -9.143   4.072  0.00  0.00             0
ATOM    815    O   1     1      14.538  -6.316   2.428  0.00  0.00             0
ATOM    816    O   1     1      12.105 -10.744   2.381  0.00  0.00             0
ATOM    817    O   1     1      14.437  -9.147   2.456  0.00  0.00             0
ATOM    818    O   1     1      11.631  -4.643   2.435  0.00  0.00             0
ATOM    819    O   1     1      14.574  -7.661   4.579  0.00  0.00             0
ATOM    820    O   1     1      11.770  -3.271   4.637  0.00  0.00             0
ATOM    821    O   1     1      13.105  -5.447   4.385  0.00  0.00             0
ATOM    822    O   1     1      10.653  -9.781   4.298  0.00  0.00             0
ATOM    823    O   1     1      13.209  -9.914   4.455  0.00  0.00             0
ATOM    824    O   1     1      10.531  -5.416   4.549  0.00  0.00             0
ATOM    825    O   1     1      14.646 -12.007   2.491  0.00  0.00             0
ATOM    826    O   1     1      12.101  -7.497   2.063  0.00  0.00             0
ATOM    827    O   1     1      10.335  -4.709   0.205  0.00  0.00             0
ATOM    828    O   1     1      13.221  -9.028   0.175  0.00  0.00             0
ATOM    829    O   1     1      15.357  -7.291   0.183  0.00  0.00             0
ATOM    830    O   1     1      12.608 -11.816   0.045  0.00  0.00             0
ATOM    831    O   1     1      15.358 -10.793   0.262  0.00  0.00             0
ATOM    832    O   1     1      12.795  -6.224   0.004  0.00  0.00             0
ATOM    833    H   1     1      14.273  -3.875   2.315  0.00  0.00             0
ATOM    834    H   1     1      11.744  -8.102   2.739  0.00  0.00             0
ATOM    835    H   1     1      15.380  -4.849  -0.757  0.00  0.00             0
ATOM    836    H   1     1      12.574  -9.359  -0.436  0.00  0.00             0
ATOM    837    H   1     1      15.793  -8.113  -0.170  0.00  0.00             0
ATOM    838    H   1     1      13.350  -3.895  -0.005  0.00  0.00             0
ATOM    839    H   1     1      12.881  -5.386  -0.839  0.00  0.00             0
ATOM    840    H   1     1      15.845 -10.674  -0.511  0.00  0.00             0
ATOM    841   Al   1     1       3.077   7.130   8.689  0.00  0.00             0
ATOM    842   Al   1     1       0.411   2.897   8.770  0.00  0.00             0
ATOM    843   Al   1     1       0.363   8.649   8.474  0.00  0.00             0
ATOM    844   Al   1     1       2.891   4.271   8.620  0.00  0.00             0
ATOM    845   Si   1     1      -1.159   8.619  11.360  0.00  0.00             0
ATOM    846   Si   1     1       1.264   4.122  11.473  0.00  0.00             0
ATOM    847   Si   1     1       1.216  10.209  11.439  0.00  0.00             0
ATOM    848   Si   1     1       3.770   5.722  11.409  0.00  0.00             0
ATOM    849    O   1     1       4.044   8.550   9.799  0.00  0.00             0
ATOM    850    O   1     1       1.395   3.969   9.904  0.00  0.00             0
ATOM    851    O   1     1       3.582   5.878   9.785  0.00  0.00             0
ATOM    852    O   1     1       1.061  10.331   9.855  0.00  0.00             0
ATOM    853    O   1     1       3.582   7.153  11.942  0.00  0.00             0
ATOM    854    O   1     1       1.293  11.691  11.860  0.00  0.00             0
ATOM    855    O   1     1       2.666   9.523  11.717  0.00  0.00             0
ATOM    856    O   1     1       0.061   5.072  11.729  0.00  0.00             0
ATOM    857    O   1     1       2.604   4.814  11.882  0.00  0.00             0
ATOM    858    O   1     1       0.134   9.231  11.931  0.00  0.00             0
ATOM    859    O   1     1       3.896   3.125   9.684  0.00  0.00             0
ATOM    860    O   1     1       1.310   7.476   9.672  0.00  0.00             0
ATOM    861    O   1     1       9.920  10.131   7.516  0.00  0.00             0
ATOM    862    O   1     1       2.220   5.751   7.683  0.00  0.00             0
ATOM    863    O   1     1       4.584   7.489   7.447  0.00  0.00             0
ATOM    864    O   1     1       2.109   2.799   7.586  0.00  0.00             0
ATOM    865    O   1     1       4.659   4.257   7.500  0.00  0.00             0
ATOM    866    O   1     1       2.064   8.808   7.654  0.00  0.00             0
ATOM    867    H   1     1       3.261  11.263  10.074  0.00  0.00             0
ATOM    868    H   1     1       1.008   6.814  10.401  0.00  0.00             0
ATOM    869    H   1     1       5.288  10.300   6.617  0.00  0.00             0
ATOM    870    H   1     1       1.347   6.080   7.405  0.00  0.00             0
ATOM    871    H   1     1       4.786   7.284   6.572  0.00  0.00             0
ATOM    872    H   1     1       2.025  10.925   7.042  0.00  0.00             0
ATOM    873    H   1     1       2.961   9.212   7.596  0.00  0.00             0
ATOM    874    H   1     1       4.391   4.818   6.683  0.00  0.00             0
ATOM    875   Al   1     1       8.404   1.446   1.117  0.00  0.00             0
ATOM    876   Al   1     1       6.001  -3.063   1.186  0.00  0.00             0
ATOM    877   Al   1     1       5.919   2.799   1.213  0.00  0.00             0
ATOM    878   Al   1     1       8.502  -1.737   1.392  0.00  0.00             0
ATOM    879   Si   1     1       4.094   2.607   4.146  0.00  0.00             0
ATOM    880   Si   1     1       6.755  -1.676   4.180  0.00  0.00             0
ATOM    881   Si   1     1       6.692   4.159   4.278  0.00  0.00             0
ATOM    882   Si   1     1       9.251  -0.213   4.263  0.00  0.00             0
ATOM    883    O   1     1       9.424   2.609   2.552  0.00  0.00             0
ATOM    884    O   1     1       6.923  -1.733   2.483  0.00  0.00             0
ATOM    885    O   1     1       9.186  -0.333   2.610  0.00  0.00             0
ATOM    886    O   1     1       6.607   4.339   2.491  0.00  0.00             0
ATOM    887    O   1     1       9.253   1.278   4.651  0.00  0.00             0
ATOM    888    O   1     1       6.711   5.683   4.733  0.00  0.00             0
ATOM    889    O   1     1       8.067   3.511   4.419  0.00  0.00             0
ATOM    890    O   1     1       5.483  -0.880   4.334  0.00  0.00             0
ATOM    891    O   1     1       8.070  -0.950   4.753  0.00  0.00             0
ATOM    892    O   1     1       5.447   3.274   4.618  0.00  0.00             0
ATOM    893    O   1     1       9.328  -3.197   2.357  0.00  0.00             0
ATOM    894    O   1     1       6.960   1.475   2.333  0.00  0.00             0
ATOM    895    O   1     1      15.352   4.241   0.381  0.00  0.00             0
ATOM    896    O   1     1       7.853  -0.161   0.292  0.00  0.00             0
ATOM    897    O   1     1       9.971   1.575   0.203  0.00  0.00             0
ATOM    898    O   1     1       7.600  -3.011  -0.004  0.00  0.00             0
ATOM    899    O   1     1      10.124  -1.841   0.242  0.00  0.00             0
ATOM    900    O   1     1       7.302   2.610  -0.008  0.00  0.00             0
ATOM    901    H   1     1       9.348   5.170   2.959  0.00  0.00             0
ATOM    902    H   1     1       6.563   0.713   2.700  0.00  0.00             0
ATOM    903    H   1     1      10.015   4.096  -0.581  0.00  0.00             0
ATOM    904    H   1     1       7.570  -0.699  -0.450  0.00  0.00             0
ATOM    905    H   1     1      10.442   1.142  -0.504  0.00  0.00             0
ATOM    906    H   1     1       8.192   5.161  -0.081  0.00  0.00             0
ATOM    907    H   1     1       7.140   2.953  -0.816  0.00  0.00             0
ATOM    908    H   1     1      10.897  -1.121   0.180  0.00  0.00             0
ATOM    909   Al   1     1       3.040  -1.612   8.603  0.00  0.00             0
ATOM    910   Al   1     1       0.212  -6.348   8.522  0.00  0.00             0
ATOM    911   Al   1     1       0.374  -0.160   8.661  0.00  0.00             0
ATOM    912   Al   1     1       2.802  -4.698   8.516  0.00  0.00             0
ATOM    913   Si   1     1      -1.457  -0.262  11.430  0.00  0.00             0
ATOM    914   Si   1     1       1.183  -4.698  11.413  0.00  0.00             0
ATOM    915   Si   1     1       1.156   1.188  11.585  0.00  0.00             0
ATOM    916   Si   1     1       3.853  -3.095  11.461  0.00  0.00             0
ATOM    917    O   1     1       3.969  -0.348   9.766  0.00  0.00             0
ATOM    918    O   1     1       1.395  -4.848   9.832  0.00  0.00             0
ATOM    919    O   1     1       3.647  -3.067   9.835  0.00  0.00             0
ATOM    920    O   1     1       0.982   1.235   9.795  0.00  0.00             0
ATOM    921    O   1     1       3.796  -1.661  11.951  0.00  0.00             0
ATOM    922    O   1     1       1.026   2.672  11.951  0.00  0.00             0
ATOM    923    O   1     1       2.522   0.576  11.675  0.00  0.00             0
ATOM    924    O   1     1      -0.079  -3.900  11.652  0.00  0.00             0
ATOM    925    O   1     1       2.472  -3.933  11.927  0.00  0.00             0
ATOM    926    O   1     1      -0.057   0.233  11.996  0.00  0.00             0
ATOM    927    O   1     1       3.815  -6.154   9.509  0.00  0.00             0
ATOM    928    O   1     1       1.346  -1.534   9.628  0.00  0.00             0
ATOM    929    O   1     1       9.980   1.105   7.480  0.00  0.00             0
ATOM    930    O   1     1       2.087  -3.231   7.613  0.00  0.00             0
ATOM    931    O   1     1       4.578  -1.592   7.448  0.00  0.00             0
ATOM    932    O   1     1       1.688  -6.085   7.507  0.00  0.00             0
ATOM    933    O   1     1       4.460  -4.714   7.531  0.00  0.00             0
ATOM    934    O   1     1       2.088  -0.195   7.509  0.00  0.00             0
ATOM    935    H   1     1       3.734   2.325  10.259  0.00  0.00             0
ATOM    936    H   1     1       1.169  -2.407  10.195  0.00  0.00             0
ATOM    937    H   1     1       4.729   1.393   6.792  0.00  0.00             0
ATOM    938    H   1     1       1.934  -3.001   6.654  0.00  0.00             0
ATOM    939    H   1     1       5.334  -2.010   7.115  0.00  0.00             0
ATOM    940    H   1     1       2.806   2.102   7.855  0.00  0.00             0
ATOM    941    H   1     1       2.124   0.195   6.646  0.00  0.00             0
ATOM    942    H   1     1       4.799  -3.845   7.491  0.00  0.00             0
ATOM    943   Al   1     1       8.454  -7.646   1.182  0.00  0.00             0
ATOM    944   Al   1     1       5.951 -12.206   1.489  0.00  0.00             0
ATOM    945   Al   1     1       5.942  -6.049   1.346  0.00  0.00             0
ATOM    946   Al   1     1       8.498 -10.669   1.299  0.00  0.00             0
ATOM    947   Si   1     1       4.119  -6.189   4.037  0.00  0.00             0
ATOM    948   Si   1     1       6.770 -10.729   4.257  0.00  0.00             0
ATOM    949   Si   1     1       6.572  -4.626   4.000  0.00  0.00             0
ATOM    950   Si   1     1       9.316  -9.111   3.968  0.00  0.00             0
ATOM    951    O   1     1       9.474  -6.368   2.419  0.00  0.00             0
ATOM    952    O   1     1       6.872 -10.887   2.541  0.00  0.00             0
ATOM    953    O   1     1       9.109  -8.990   2.397  0.00  0.00             0
ATOM    954    O   1     1       6.522  -4.545   2.426  0.00  0.00             0
ATOM    955    O   1     1       9.220  -7.664   4.496  0.00  0.00             0
ATOM    956    O   1     1       6.728  -3.115   4.562  0.00  0.00             0
ATOM    957    O   1     1       7.972  -5.364   4.323  0.00  0.00             0
ATOM    958    O   1     1       5.453  -9.965   4.501  0.00  0.00             0
ATOM    959    O   1     1       8.064  -9.948   4.515  0.00  0.00             0
ATOM    960    O   1     1       5.375  -5.355   4.492  0.00  0.00             0
ATOM    961    O   1     1       9.374 -12.055   2.406  0.00  0.00             0
ATOM    962    O   1     1       6.738  -7.506   2.343  0.00  0.00             0
ATOM    963    O   1     1      15.526  -4.576   0.268  0.00  0.00             0
ATOM    964    O   1     1       7.814  -8.999   0.274  0.00  0.00             0
ATOM    965    O   1     1      10.081  -7.395   0.063  0.00  0.00             0
ATOM    966    O   1     1       7.516 -12.081   0.457  0.00  0.00             0
ATOM    967    O   1     1      10.181 -10.619   0.385  0.00  0.00             0
ATOM    968    O   1     1       7.637  -6.134   0.413  0.00  0.00             0
ATOM    969    H   1     1       8.959  -4.022   2.400  0.00  0.00             0
ATOM    970    H   1     1       6.500  -8.506   2.495  0.00  0.00             0
ATOM    971    H   1     1       9.760  -4.894  -0.539  0.00  0.00             0
ATOM    972    H   1     1       7.259  -9.648  -0.232  0.00  0.00             0
ATOM    973    H   1     1      10.216  -7.465  -0.819  0.00  0.00             0
ATOM    974    H   1     1       8.217  -2.667  -0.505  0.00  0.00             0
ATOM    975    H   1     1       7.918  -5.387  -0.004  0.00  0.00             0
ATOM    976    H   1     1      10.708  -9.728   0.696  0.00  0.00             0
END
