# Supplementary material for: Competing Nuclear Quantum Effects and Hydrogen-Bond Jumps in Hydrated Kaolinite
Source: J Phys Chem Lett. 2023 Feb 6;14(6):1542–7. doi: 10.1021/acs.jpclett.2c03896 (PMC9940297; doi:10.1021/acs.jpclett.2c03896)
Supplement: Supplementary file 1 — jz2c03896_si_001.zip [file jz2c03896_si_001.zip › Clay_NQEs_HBond_Jumps_SI/silica-surface/QM/prod-2/init.02.pdb]

TITLE     Step:     2000000  Bead:       2 positions{angstrom}  cell{angstrom}
CRYST1   10.307   17.884   76.812  91.93 105.05  89.80 P 1           1
ATOM      1   Al   1     1     -22.587  11.934  42.609  0.00  0.00             0
ATOM      2   Al   1     1     -19.689  16.491  42.554  0.00  0.00             0
ATOM      3   Al   1     1     -19.828  10.578  42.237  0.00  0.00             0
ATOM      4   Al   1     1     -22.176  14.887  42.484  0.00  0.00             0
ATOM      5   Si   1     1     -17.928  10.572  39.714  0.00  0.00             0
ATOM      6   Si   1     1     -20.543  15.042  39.816  0.00  0.00             0
ATOM      7   Si   1     1     -20.467   9.084  39.740  0.00  0.00             0
ATOM      8   Si   1     1     -23.165  13.480  39.712  0.00  0.00             0
ATOM      9    O   1     1     -23.298  10.656  41.462  0.00  0.00             0
ATOM     10    O   1     1     -20.646  15.100  41.379  0.00  0.00             0
ATOM     11    O   1     1     -22.810  13.318  41.368  0.00  0.00             0
ATOM     12    O   1     1     -20.345   9.030  41.351  0.00  0.00             0
ATOM     13    O   1     1     -23.018  12.014  39.303  0.00  0.00             0
ATOM     14    O   1     1     -20.325   7.589  39.166  0.00  0.00             0
ATOM     15    O   1     1     -21.839   9.744  39.371  0.00  0.00             0
ATOM     16    O   1     1     -19.406  14.151  39.344  0.00  0.00             0
ATOM     17    O   1     1     -21.940  14.304  39.124  0.00  0.00             0
ATOM     18    O   1     1     -19.323   9.884  39.138  0.00  0.00             0
ATOM     19    O   1     1     -23.190  16.192  41.398  0.00  0.00             0
ATOM     20    O   1     1     -20.662  11.788  41.153  0.00  0.00             0
ATOM     21    O   1     1     -18.766   9.132  43.566  0.00  0.00             0
ATOM     22    O   1     1     -21.476  13.518  43.589  0.00  0.00             0
ATOM     23    O   1     1     -24.056  11.959  43.689  0.00  0.00             0
ATOM     24    O   1     1     -21.169  16.251  43.686  0.00  0.00             0
ATOM     25    O   1     1     -23.943  14.987  43.503  0.00  0.00             0
ATOM     26    O   1     1     -21.340  10.671  43.461  0.00  0.00             0
ATOM     27    H   1     1     -22.673   8.206  41.268  0.00  0.00             0
ATOM     28    H   1     1     -20.475  12.338  40.164  0.00  0.00             0
ATOM     29    H   1     1     -23.499   8.741  44.105  0.00  0.00             0
ATOM     30    H   1     1     -20.667  13.050  43.889  0.00  0.00             0
ATOM     31    H   1     1     -24.574  12.144  44.536  0.00  0.00             0
ATOM     32    H   1     1     -21.678   7.218  44.519  0.00  0.00             0
ATOM     33    H   1     1     -21.813  10.008  44.099  0.00  0.00             0
ATOM     34    H   1     1     -24.299  14.028  43.509  0.00  0.00             0
ATOM     35   Al   1     1     -22.628  14.558  49.884  0.00  0.00             0
ATOM     36   Al   1     1     -20.144  19.076  49.666  0.00  0.00             0
ATOM     37   Al   1     1     -20.028  12.993  49.855  0.00  0.00             0
ATOM     38   Al   1     1     -22.620  17.515  49.927  0.00  0.00             0
ATOM     39   Si   1     1     -18.165  13.251  47.057  0.00  0.00             0
ATOM     40   Si   1     1     -20.895  17.588  47.062  0.00  0.00             0
ATOM     41   Si   1     1     -20.766  11.766  47.065  0.00  0.00             0
ATOM     42   Si   1     1     -23.470  16.133  47.051  0.00  0.00             0
ATOM     43    O   1     1     -23.554  13.185  48.722  0.00  0.00             0
ATOM     44    O   1     1     -20.932  17.797  48.676  0.00  0.00             0
ATOM     45    O   1     1     -23.390  16.129  48.640  0.00  0.00             0
ATOM     46    O   1     1     -20.539  11.591  48.645  0.00  0.00             0
ATOM     47    O   1     1     -23.417  14.616  46.671  0.00  0.00             0
ATOM     48    O   1     1     -20.584  10.231  46.617  0.00  0.00             0
ATOM     49    O   1     1     -22.152  12.246  46.860  0.00  0.00             0
ATOM     50    O   1     1     -19.616  16.816  46.651  0.00  0.00             0
ATOM     51    O   1     1     -22.214  16.894  46.555  0.00  0.00             0
ATOM     52    O   1     1     -19.607  12.606  46.550  0.00  0.00             0
ATOM     53    O   1     1     -23.527  18.871  48.641  0.00  0.00             0
ATOM     54    O   1     1     -20.914  14.346  48.840  0.00  0.00             0
ATOM     55    O   1     1     -19.164  11.499  50.804  0.00  0.00             0
ATOM     56    O   1     1     -21.851  16.078  50.906  0.00  0.00             0
ATOM     57    O   1     1     -24.161  14.255  51.004  0.00  0.00             0
ATOM     58    O   1     1     -21.868  19.025  50.740  0.00  0.00             0
ATOM     59    O   1     1     -24.361  17.631  50.854  0.00  0.00             0
ATOM     60    O   1     1     -21.554  12.916  50.985  0.00  0.00             0
ATOM     61    H   1     1     -23.228  10.612  48.020  0.00  0.00             0
ATOM     62    H   1     1     -20.278  15.043  48.628  0.00  0.00             0
ATOM     63    H   1     1     -24.654  11.306  52.161  0.00  0.00             0
ATOM     64    H   1     1     -20.921  16.367  51.247  0.00  0.00             0
ATOM     65    H   1     1     -24.658  14.585  51.799  0.00  0.00             0
ATOM     66    H   1     1     -22.073  11.068  51.380  0.00  0.00             0
ATOM     67    H   1     1     -22.396  12.593  51.425  0.00  0.00             0
ATOM     68    H   1     1     -25.077  16.962  51.025  0.00  0.00             0
ATOM     69   Al   1     1     -22.237  20.884  42.399  0.00  0.00             0
ATOM     70   Al   1     1     -19.702  25.498  42.470  0.00  0.00             0
ATOM     71   Al   1     1     -19.606  19.450  42.413  0.00  0.00             0
ATOM     72   Al   1     1     -22.219  23.762  42.594  0.00  0.00             0
ATOM     73   Si   1     1     -17.899  19.467  39.589  0.00  0.00             0
ATOM     74   Si   1     1     -20.354  24.083  39.752  0.00  0.00             0
ATOM     75   Si   1     1     -20.456  17.934  39.627  0.00  0.00             0
ATOM     76   Si   1     1     -22.941  22.454  39.768  0.00  0.00             0
ATOM     77    O   1     1     -23.225  19.520  41.299  0.00  0.00             0
ATOM     78    O   1     1     -20.601  24.151  41.333  0.00  0.00             0
ATOM     79    O   1     1     -22.739  22.425  41.301  0.00  0.00             0
ATOM     80    O   1     1     -20.399  17.871  41.308  0.00  0.00             0
ATOM     81    O   1     1     -22.919  20.995  39.176  0.00  0.00             0
ATOM     82    O   1     1     -20.589  16.455  39.233  0.00  0.00             0
ATOM     83    O   1     1     -21.802  18.692  39.329  0.00  0.00             0
ATOM     84    O   1     1     -19.139  23.143  39.524  0.00  0.00             0
ATOM     85    O   1     1     -21.748  23.290  39.206  0.00  0.00             0
ATOM     86    O   1     1     -19.198  18.765  39.087  0.00  0.00             0
ATOM     87    O   1     1     -23.166  25.253  41.602  0.00  0.00             0
ATOM     88    O   1     1     -20.638  20.796  41.315  0.00  0.00             0
ATOM     89    O   1     1     -19.059  18.010  43.459  0.00  0.00             0
ATOM     90    O   1     1     -21.390  22.388  43.603  0.00  0.00             0
ATOM     91    O   1     1     -23.782  20.739  43.532  0.00  0.00             0
ATOM     92    O   1     1     -21.261  25.174  43.543  0.00  0.00             0
ATOM     93    O   1     1     -23.796  23.856  43.630  0.00  0.00             0
ATOM     94    O   1     1     -21.213  19.663  43.536  0.00  0.00             0
ATOM     95    H   1     1     -22.896  16.888  40.867  0.00  0.00             0
ATOM     96    H   1     1     -20.591  21.628  41.010  0.00  0.00             0
ATOM     97    H   1     1     -23.527  18.302  44.220  0.00  0.00             0
ATOM     98    H   1     1     -21.013  21.760  44.334  0.00  0.00             0
ATOM     99    H   1     1     -24.353  21.011  44.259  0.00  0.00             0
ATOM    100    H   1     1     -21.443  16.206  44.675  0.00  0.00             0
ATOM    101    H   1     1     -20.909  18.876  44.140  0.00  0.00             0
ATOM    102    H   1     1     -24.260  23.067  43.958  0.00  0.00             0
ATOM    103   Al   1     1     -22.552  23.598  49.757  0.00  0.00             0
ATOM    104   Al   1     1     -19.947  27.946  49.794  0.00  0.00             0
ATOM    105   Al   1     1     -20.066  21.945  49.759  0.00  0.00             0
ATOM    106   Al   1     1     -22.511  26.660  49.871  0.00  0.00             0
ATOM    107   Si   1     1     -18.127  21.969  46.840  0.00  0.00             0
ATOM    108   Si   1     1     -20.829  26.664  47.136  0.00  0.00             0
ATOM    109   Si   1     1     -20.711  20.585  46.890  0.00  0.00             0
ATOM    110   Si   1     1     -23.410  25.115  47.089  0.00  0.00             0
ATOM    111    O   1     1     -23.447  22.097  48.535  0.00  0.00             0
ATOM    112    O   1     1     -20.988  26.718  48.738  0.00  0.00             0
ATOM    113    O   1     1     -23.276  25.064  48.662  0.00  0.00             0
ATOM    114    O   1     1     -20.635  20.549  48.642  0.00  0.00             0
ATOM    115    O   1     1     -23.275  23.638  46.502  0.00  0.00             0
ATOM    116    O   1     1     -20.891  19.139  46.563  0.00  0.00             0
ATOM    117    O   1     1     -21.963  21.411  46.616  0.00  0.00             0
ATOM    118    O   1     1     -19.614  25.647  46.835  0.00  0.00             0
ATOM    119    O   1     1     -22.183  26.093  46.564  0.00  0.00             0
ATOM    120    O   1     1     -19.362  21.169  46.402  0.00  0.00             0
ATOM    121    O   1     1     -23.499  28.055  48.796  0.00  0.00             0
ATOM    122    O   1     1     -20.875  23.472  48.659  0.00  0.00             0
ATOM    123    O   1     1     -19.454  20.433  50.939  0.00  0.00             0
ATOM    124    O   1     1     -21.929  25.139  50.914  0.00  0.00             0
ATOM    125    O   1     1     -24.172  23.364  50.760  0.00  0.00             0
ATOM    126    O   1     1     -21.615  28.032  50.810  0.00  0.00             0
ATOM    127    O   1     1     -24.264  26.646  50.987  0.00  0.00             0
ATOM    128    O   1     1     -21.552  22.247  50.800  0.00  0.00             0
ATOM    129    H   1     1     -23.048  19.437  47.965  0.00  0.00             0
ATOM    130    H   1     1     -20.593  24.416  48.539  0.00  0.00             0
ATOM    131    H   1     1     -23.848  19.884  51.115  0.00  0.00             0
ATOM    132    H   1     1     -21.204  25.131  51.637  0.00  0.00             0
ATOM    133    H   1     1     -24.671  23.359  51.587  0.00  0.00             0
ATOM    134    H   1     1     -22.015  19.882  50.623  0.00  0.00             0
ATOM    135    H   1     1     -21.292  21.855  51.710  0.00  0.00             0
ATOM    136    H   1     1     -23.963  26.148  51.744  0.00  0.00             0
ATOM    137   Al   1     1     -17.050  11.921  42.293  0.00  0.00             0
ATOM    138   Al   1     1     -14.560  16.465  42.470  0.00  0.00             0
ATOM    139   Al   1     1     -14.778  10.350  42.564  0.00  0.00             0
ATOM    140   Al   1     1     -17.134  14.890  42.505  0.00  0.00             0
ATOM    141   Si   1     1     -12.768  10.504  39.802  0.00  0.00             0
ATOM    142   Si   1     1     -15.435  15.078  39.788  0.00  0.00             0
ATOM    143   Si   1     1     -15.312   9.016  39.770  0.00  0.00             0
ATOM    144   Si   1     1     -18.008  13.605  39.656  0.00  0.00             0
ATOM    145    O   1     1     -18.205  10.724  41.246  0.00  0.00             0
ATOM    146    O   1     1     -15.642  15.257  41.409  0.00  0.00             0
ATOM    147    O   1     1     -17.631  13.547  41.179  0.00  0.00             0
ATOM    148    O   1     1     -15.370   8.893  41.441  0.00  0.00             0
ATOM    149    O   1     1     -17.802  12.115  39.145  0.00  0.00             0
ATOM    150    O   1     1     -15.275   7.557  39.296  0.00  0.00             0
ATOM    151    O   1     1     -16.627   9.673  39.512  0.00  0.00             0
ATOM    152    O   1     1     -14.254  14.146  39.437  0.00  0.00             0
ATOM    153    O   1     1     -16.780  14.529  39.136  0.00  0.00             0
ATOM    154    O   1     1     -14.158   9.825  39.348  0.00  0.00             0
ATOM    155    O   1     1     -18.162  16.384  41.491  0.00  0.00             0
ATOM    156    O   1     1     -15.532  11.720  41.490  0.00  0.00             0
ATOM    157    O   1     1     -24.271   8.972  43.566  0.00  0.00             0
ATOM    158    O   1     1     -16.359  13.535  43.564  0.00  0.00             0
ATOM    159    O   1     1     -18.869  11.948  43.412  0.00  0.00             0
ATOM    160    O   1     1     -16.196  16.434  43.650  0.00  0.00             0
ATOM    161    O   1     1     -18.771  15.047  43.664  0.00  0.00             0
ATOM    162    O   1     1     -16.323  10.507  43.682  0.00  0.00             0
ATOM    163    H   1     1     -17.091   7.812  41.374  0.00  0.00             0
ATOM    164    H   1     1     -14.999  12.386  40.918  0.00  0.00             0
ATOM    165    H   1     1     -17.942   9.556  43.910  0.00  0.00             0
ATOM    166    H   1     1     -16.274  13.495  44.509  0.00  0.00             0
ATOM    167    H   1     1     -18.297  12.260  44.120  0.00  0.00             0
ATOM    168    H   1     1     -16.613   7.392  44.611  0.00  0.00             0
ATOM    169    H   1     1     -16.185   9.769  44.296  0.00  0.00             0
ATOM    170    H   1     1     -19.401  14.252  43.522  0.00  0.00             0
ATOM    171   Al   1     1     -17.456  14.561  49.926  0.00  0.00             0
ATOM    172   Al   1     1     -14.802  19.102  49.577  0.00  0.00             0
ATOM    173   Al   1     1     -14.826  13.036  49.964  0.00  0.00             0
ATOM    174   Al   1     1     -17.572  17.618  49.789  0.00  0.00             0
ATOM    175   Si   1     1     -13.115  13.182  47.127  0.00  0.00             0
ATOM    176   Si   1     1     -15.696  17.736  46.790  0.00  0.00             0
ATOM    177   Si   1     1     -15.614  11.576  47.117  0.00  0.00             0
ATOM    178   Si   1     1     -18.224  16.183  46.985  0.00  0.00             0
ATOM    179    O   1     1     -18.430  13.319  48.754  0.00  0.00             0
ATOM    180    O   1     1     -15.916  17.925  48.528  0.00  0.00             0
ATOM    181    O   1     1     -18.100  16.233  48.597  0.00  0.00             0
ATOM    182    O   1     1     -15.469  11.517  48.736  0.00  0.00             0
ATOM    183    O   1     1     -18.023  14.687  46.630  0.00  0.00             0
ATOM    184    O   1     1     -15.578  10.127  46.529  0.00  0.00             0
ATOM    185    O   1     1     -17.078  12.269  46.839  0.00  0.00             0
ATOM    186    O   1     1     -14.455  16.868  46.614  0.00  0.00             0
ATOM    187    O   1     1     -16.991  16.997  46.357  0.00  0.00             0
ATOM    188    O   1     1     -14.429  12.387  46.601  0.00  0.00             0
ATOM    189    O   1     1     -18.361  18.957  48.847  0.00  0.00             0
ATOM    190    O   1     1     -15.783  14.483  48.820  0.00  0.00             0
ATOM    191    O   1     1     -24.496  11.505  51.163  0.00  0.00             0
ATOM    192    O   1     1     -16.963  16.047  50.865  0.00  0.00             0
ATOM    193    O   1     1     -19.202  14.572  50.922  0.00  0.00             0
ATOM    194    O   1     1     -16.644  18.881  51.001  0.00  0.00             0
ATOM    195    O   1     1     -19.394  17.750  50.937  0.00  0.00             0
ATOM    196    O   1     1     -16.493  13.290  51.015  0.00  0.00             0
ATOM    197    H   1     1     -18.072  10.633  48.463  0.00  0.00             0
ATOM    198    H   1     1     -15.357  15.313  48.658  0.00  0.00             0
ATOM    199    H   1     1     -19.203  11.384  51.695  0.00  0.00             0
ATOM    200    H   1     1     -16.795  15.843  51.694  0.00  0.00             0
ATOM    201    H   1     1     -19.643  15.029  51.554  0.00  0.00             0
ATOM    202    H   1     1     -17.267  10.497  50.983  0.00  0.00             0
ATOM    203    H   1     1     -17.014  12.484  51.538  0.00  0.00             0
ATOM    204    H   1     1     -19.574  18.273  51.722  0.00  0.00             0
ATOM    205   Al   1     1     -16.993  20.906  42.458  0.00  0.00             0
ATOM    206   Al   1     1     -14.545  25.317  42.566  0.00  0.00             0
ATOM    207   Al   1     1     -14.397  19.456  42.284  0.00  0.00             0
ATOM    208   Al   1     1     -16.910  23.775  42.618  0.00  0.00             0
ATOM    209   Si   1     1     -12.716  19.483  39.582  0.00  0.00             0
ATOM    210   Si   1     1     -15.261  23.934  39.797  0.00  0.00             0
ATOM    211   Si   1     1     -15.328  18.023  39.617  0.00  0.00             0
ATOM    212   Si   1     1     -17.785  22.432  39.678  0.00  0.00             0
ATOM    213    O   1     1     -18.118  19.485  41.240  0.00  0.00             0
ATOM    214    O   1     1     -15.342  24.066  41.428  0.00  0.00             0
ATOM    215    O   1     1     -17.596  22.345  41.306  0.00  0.00             0
ATOM    216    O   1     1     -15.204  17.971  41.230  0.00  0.00             0
ATOM    217    O   1     1     -17.790  20.936  39.178  0.00  0.00             0
ATOM    218    O   1     1     -15.204  16.475  39.282  0.00  0.00             0
ATOM    219    O   1     1     -16.662  18.728  39.259  0.00  0.00             0
ATOM    220    O   1     1     -13.935  23.253  39.428  0.00  0.00             0
ATOM    221    O   1     1     -16.507  23.323  39.218  0.00  0.00             0
ATOM    222    O   1     1     -14.025  18.802  39.142  0.00  0.00             0
ATOM    223    O   1     1     -17.945  25.325  41.404  0.00  0.00             0
ATOM    224    O   1     1     -15.526  20.764  41.363  0.00  0.00             0
ATOM    225    O   1     1     -24.173  17.829  43.553  0.00  0.00             0
ATOM    226    O   1     1     -16.400  22.354  43.653  0.00  0.00             0
ATOM    227    O   1     1     -18.607  20.696  43.456  0.00  0.00             0
ATOM    228    O   1     1     -16.119  25.049  43.687  0.00  0.00             0
ATOM    229    O   1     1     -18.788  23.880  43.433  0.00  0.00             0
ATOM    230    O   1     1     -16.106  19.416  43.569  0.00  0.00             0
ATOM    231    H   1     1     -17.797  17.306  41.397  0.00  0.00             0
ATOM    232    H   1     1     -15.176  21.818  41.268  0.00  0.00             0
ATOM    233    H   1     1     -18.260  17.999  44.039  0.00  0.00             0
ATOM    234    H   1     1     -16.672  22.206  44.655  0.00  0.00             0
ATOM    235    H   1     1     -18.828  21.314  44.251  0.00  0.00             0
ATOM    236    H   1     1     -16.312  16.282  44.559  0.00  0.00             0
ATOM    237    H   1     1     -16.067  18.620  44.074  0.00  0.00             0
ATOM    238    H   1     1     -19.580  23.289  43.408  0.00  0.00             0
ATOM    239   Al   1     1     -17.327  23.237  49.794  0.00  0.00             0
ATOM    240   Al   1     1     -14.871  27.937  49.820  0.00  0.00             0
ATOM    241   Al   1     1     -14.758  21.875  49.740  0.00  0.00             0
ATOM    242   Al   1     1     -17.491  26.313  49.777  0.00  0.00             0
ATOM    243   Si   1     1     -12.958  22.167  46.877  0.00  0.00             0
ATOM    244   Si   1     1     -15.671  26.533  47.039  0.00  0.00             0
ATOM    245   Si   1     1     -15.454  20.636  46.812  0.00  0.00             0
ATOM    246   Si   1     1     -18.216  25.060  46.985  0.00  0.00             0
ATOM    247    O   1     1     -18.239  22.005  48.590  0.00  0.00             0
ATOM    248    O   1     1     -15.780  26.620  48.627  0.00  0.00             0
ATOM    249    O   1     1     -17.999  25.036  48.568  0.00  0.00             0
ATOM    250    O   1     1     -15.321  20.575  48.435  0.00  0.00             0
ATOM    251    O   1     1     -18.192  23.488  46.617  0.00  0.00             0
ATOM    252    O   1     1     -15.469  19.140  46.392  0.00  0.00             0
ATOM    253    O   1     1     -16.768  21.367  46.468  0.00  0.00             0
ATOM    254    O   1     1     -14.544  25.621  46.672  0.00  0.00             0
ATOM    255    O   1     1     -17.026  25.963  46.427  0.00  0.00             0
ATOM    256    O   1     1     -14.226  21.415  46.342  0.00  0.00             0
ATOM    257    O   1     1     -18.374  27.687  48.697  0.00  0.00             0
ATOM    258    O   1     1     -15.812  23.377  48.510  0.00  0.00             0
ATOM    259    O   1     1     -24.509  20.469  50.775  0.00  0.00             0
ATOM    260    O   1     1     -16.675  24.941  50.849  0.00  0.00             0
ATOM    261    O   1     1     -19.012  23.370  50.651  0.00  0.00             0
ATOM    262    O   1     1     -16.554  27.747  50.815  0.00  0.00             0
ATOM    263    O   1     1     -19.224  26.663  50.908  0.00  0.00             0
ATOM    264    O   1     1     -16.423  22.055  50.918  0.00  0.00             0
ATOM    265    H   1     1     -18.002  19.882  48.726  0.00  0.00             0
ATOM    266    H   1     1     -15.218  24.127  48.362  0.00  0.00             0
ATOM    267    H   1     1     -18.496  20.298  51.413  0.00  0.00             0
ATOM    268    H   1     1     -15.918  25.463  51.025  0.00  0.00             0
ATOM    269    H   1     1     -19.461  24.347  50.821  0.00  0.00             0
ATOM    270    H   1     1     -16.088  19.479  51.505  0.00  0.00             0
ATOM    271    H   1     1     -16.513  21.576  51.665  0.00  0.00             0
ATOM    272    H   1     1     -18.954  26.965  51.893  0.00  0.00             0
ATOM    273    O   1     1      -3.337   4.725  32.618  0.00  0.00             0
ATOM    274    H   1     1      -2.936   4.062  32.034  0.00  0.00             0
ATOM    275    H   1     1       7.244   4.241  33.301  0.00  0.00             0
ATOM    276    O   1     1      12.343 -25.320  15.017  0.00  0.00             0
ATOM    277    H   1     1      12.220 -25.803  15.729  0.00  0.00             0
ATOM    278    H   1     1      21.733 -25.195  14.710  0.00  0.00             0
ATOM    279    O   1     1      33.742   1.862  24.276  0.00  0.00             0
ATOM    280    H   1     1      24.146   2.151  23.744  0.00  0.00             0
ATOM    281    H   1     1      33.629   0.920  23.951  0.00  0.00             0
ATOM    282    O   1     1      24.958   8.572  18.889  0.00  0.00             0
ATOM    283    H   1     1      25.405   8.979  19.674  0.00  0.00             0
ATOM    284    H   1     1      36.083   8.389  18.410  0.00  0.00             0
ATOM    285    O   1     1     -16.280  -3.413  31.419  0.00  0.00             0
ATOM    286    H   1     1     -16.042  -3.556  32.363  0.00  0.00             0
ATOM    287    H   1     1      -6.878  -3.738  31.361  0.00  0.00             0
ATOM    288    O   1     1     -10.609 -24.323  23.762  0.00  0.00             0
ATOM    289    H   1     1      -9.953 -23.980  24.420  0.00  0.00             0
ATOM    290    H   1     1      -0.250 -23.828  22.829  0.00  0.00             0
ATOM    291    O   1     1      -4.445   8.602  23.522  0.00  0.00             0
ATOM    292    H   1     1      -4.999   9.285  23.307  0.00  0.00             0
ATOM    293    H   1     1      -4.831   7.840  23.508  0.00  0.00             0
ATOM    294    O   1     1      -4.794   3.279  37.273  0.00  0.00             0
ATOM    295    H   1     1      -5.490   2.711  37.141  0.00  0.00             0
ATOM    296    H   1     1      -4.244   2.736  36.772  0.00  0.00             0
ATOM    297    O   1     1       3.845   5.121  18.341  0.00  0.00             0
ATOM    298    H   1     1       4.585   5.575  17.772  0.00  0.00             0
ATOM    299    H   1     1       3.641   5.885  18.901  0.00  0.00             0
ATOM    300    O   1     1      25.503  16.560  20.934  0.00  0.00             0
ATOM    301    H   1     1      26.520  16.795  21.168  0.00  0.00             0
ATOM    302    H   1     1      25.136  16.908  21.606  0.00  0.00             0
ATOM    303    O   1     1       6.186  -3.523  20.124  0.00  0.00             0
ATOM    304    H   1     1       5.448  -3.973  19.993  0.00  0.00             0
ATOM    305    H   1     1       5.629  -2.714  20.499  0.00  0.00             0
ATOM    306    O   1     1     -13.991  25.034  31.244  0.00  0.00             0
ATOM    307    H   1     1     -14.352  25.116  30.413  0.00  0.00             0
ATOM    308    H   1     1     -13.814  24.124  31.524  0.00  0.00             0
ATOM    309    O   1     1       1.751 -14.499  20.683  0.00  0.00             0
ATOM    310    H   1     1       2.586 -14.711  20.761  0.00  0.00             0
ATOM    311    H   1     1       1.898 -13.748  21.094  0.00  0.00             0
ATOM    312    O   1     1      40.504  14.669  18.287  0.00  0.00             0
ATOM    313    H   1     1      39.829  13.888  18.628  0.00  0.00             0
ATOM    314    H   1     1      40.010  15.310  17.567  0.00  0.00             0
ATOM    315    O   1     1      21.587   5.261  36.051  0.00  0.00             0
ATOM    316    H   1     1      22.376   5.607  36.262  0.00  0.00             0
ATOM    317    H   1     1      21.211   6.055  35.741  0.00  0.00             0
ATOM    318    O   1     1      28.283  22.221  18.531  0.00  0.00             0
ATOM    319    H   1     1      28.072  21.389  19.126  0.00  0.00             0
ATOM    320    H   1     1      29.272  22.217  18.522  0.00  0.00             0
ATOM    321    O   1     1      29.506  16.566  35.703  0.00  0.00             0
ATOM    322    H   1     1      29.297  16.688  34.841  0.00  0.00             0
ATOM    323    H   1     1      30.195  15.912  35.599  0.00  0.00             0
ATOM    324    O   1     1      29.990  -6.668  14.851  0.00  0.00             0
ATOM    325    H   1     1      29.818  -7.183  14.102  0.00  0.00             0
ATOM    326    H   1     1      29.940  -5.800  14.531  0.00  0.00             0
ATOM    327    O   1     1       2.800  29.502  28.744  0.00  0.00             0
ATOM    328    H   1     1       1.931  29.651  28.251  0.00  0.00             0
ATOM    329    H   1     1      12.815  12.045  29.586  0.00  0.00             0
ATOM    330    O   1     1      -9.802  32.709  35.084  0.00  0.00             0
ATOM    331    H   1     1      -9.608  32.774  34.091  0.00  0.00             0
ATOM    332    H   1     1       0.004  31.847  35.029  0.00  0.00             0
ATOM    333    O   1     1      12.555  21.781  29.073  0.00  0.00             0
ATOM    334    H   1     1       2.395  22.243  28.312  0.00  0.00             0
ATOM    335    H   1     1      11.819  21.255  28.639  0.00  0.00             0
ATOM    336    O   1     1      -2.029  12.600  19.353  0.00  0.00             0
ATOM    337    H   1     1      -2.821  12.960  19.806  0.00  0.00             0
ATOM    338    H   1     1       8.029  12.154  18.469  0.00  0.00             0
ATOM    339    O   1     1      14.462  35.489  31.577  0.00  0.00             0
ATOM    340    H   1     1       4.502  34.613  31.541  0.00  0.00             0
ATOM    341    H   1     1      13.663  35.775  30.986  0.00  0.00             0
ATOM    342    O   1     1      13.843  21.646  33.937  0.00  0.00             0
ATOM    343    H   1     1      14.319  21.100  33.310  0.00  0.00             0
ATOM    344    H   1     1      24.948  22.173  34.144  0.00  0.00             0
ATOM    345    O   1     1      39.334  -3.006  21.945  0.00  0.00             0
ATOM    346    H   1     1      38.616  -3.368  21.404  0.00  0.00             0
ATOM    347    H   1     1      39.392 -19.936  21.564  0.00  0.00             0
ATOM    348    O   1     1      33.046   8.464  16.898  0.00  0.00             0
ATOM    349    H   1     1      33.700   8.982  17.397  0.00  0.00             0
ATOM    350    H   1     1      33.682   8.342  16.266  0.00  0.00             0
ATOM    351    O   1     1       9.657   3.605  16.186  0.00  0.00             0
ATOM    352    H   1     1      10.630   3.435  16.495  0.00  0.00             0
ATOM    353    H   1     1       9.741   4.129  15.389  0.00  0.00             0
ATOM    354    O   1     1      -2.850  10.355  28.747  0.00  0.00             0
ATOM    355    H   1     1      -2.292  10.878  28.333  0.00  0.00             0
ATOM    356    H   1     1      -2.187   9.598  29.067  0.00  0.00             0
ATOM    357    O   1     1       1.525 -17.712  29.929  0.00  0.00             0
ATOM    358    H   1     1       1.054 -17.713  30.705  0.00  0.00             0
ATOM    359    H   1     1       0.790 -17.691  29.439  0.00  0.00             0
ATOM    360    O   1     1     -17.287   7.116  36.804  0.00  0.00             0
ATOM    361    H   1     1     -16.541   6.996  36.128  0.00  0.00             0
ATOM    362    H   1     1     -16.750   6.907  37.633  0.00  0.00             0
ATOM    363    O   1     1      47.931   5.896  21.189  0.00  0.00             0
ATOM    364    H   1     1      47.741   5.441  20.247  0.00  0.00             0
ATOM    365    H   1     1      48.679 -12.475  21.466  0.00  0.00             0
ATOM    366    O   1     1      15.104  17.686  36.240  0.00  0.00             0
ATOM    367    H   1     1      15.236  18.064  35.374  0.00  0.00             0
ATOM    368    H   1     1      14.586  18.523  36.653  0.00  0.00             0
ATOM    369    O   1     1       5.880   9.776  35.903  0.00  0.00             0
ATOM    370    H   1     1       6.350  10.611  35.926  0.00  0.00             0
ATOM    371    H   1     1       5.871   9.477  34.958  0.00  0.00             0
ATOM    372    O   1     1      18.628 -11.048  24.110  0.00  0.00             0
ATOM    373    H   1     1      18.145 -10.080  24.310  0.00  0.00             0
ATOM    374    H   1     1      18.032 -11.766  24.303  0.00  0.00             0
ATOM    375    O   1     1       2.927  13.458  35.958  0.00  0.00             0
ATOM    376    H   1     1       2.874  12.747  36.385  0.00  0.00             0
ATOM    377    H   1     1       2.084  13.843  35.926  0.00  0.00             0
ATOM    378    O   1     1       7.268 -10.087  36.898  0.00  0.00             0
ATOM    379    H   1     1       6.718 -10.445  37.573  0.00  0.00             0
ATOM    380    H   1     1       6.747  -9.242  36.584  0.00  0.00             0
ATOM    381    O   1     1     -10.407 -15.090  30.879  0.00  0.00             0
ATOM    382    H   1     1      -9.931 -14.897  31.722  0.00  0.00             0
ATOM    383    H   1     1       0.644 -15.502  30.290  0.00  0.00             0
ATOM    384    O   1     1       1.580   9.058  28.377  0.00  0.00             0
ATOM    385    H   1     1       0.694   9.340  27.847  0.00  0.00             0
ATOM    386    H   1     1      12.356   9.894  28.617  0.00  0.00             0
ATOM    387    O   1     1      17.072  15.135  36.065  0.00  0.00             0
ATOM    388    H   1     1       5.968  15.640  36.452  0.00  0.00             0
ATOM    389    H   1     1      17.923  15.631  36.018  0.00  0.00             0
ATOM    390    O   1     1      20.663   5.967  14.924  0.00  0.00             0
ATOM    391    H   1     1      21.623   5.740  15.170  0.00  0.00             0
ATOM    392    H   1     1      30.804   6.515  15.723  0.00  0.00             0
ATOM    393    O   1     1       0.154  10.546  32.054  0.00  0.00             0
ATOM    394    H   1     1       0.486  10.287  32.893  0.00  0.00             0
ATOM    395    H   1     1      10.272   9.643  31.649  0.00  0.00             0
ATOM    396    O   1     1      -3.193  -5.680  36.479  0.00  0.00             0
ATOM    397    H   1     1      -2.781  -5.782  37.288  0.00  0.00             0
ATOM    398    H   1     1       6.734  -4.839  36.291  0.00  0.00             0
ATOM    399    O   1     1      18.023 -24.776  17.090  0.00  0.00             0
ATOM    400    H   1     1      17.318 -25.057  16.496  0.00  0.00             0
ATOM    401    H   1     1      18.703 -24.546  16.400  0.00  0.00             0
ATOM    402    O   1     1      18.784  21.510  34.625  0.00  0.00             0
ATOM    403    H   1     1      18.653  20.964  35.556  0.00  0.00             0
ATOM    404    H   1     1      19.698  21.513  34.663  0.00  0.00             0
ATOM    405    O   1     1       2.132  12.615  31.470  0.00  0.00             0
ATOM    406    H   1     1       1.401  12.012  31.516  0.00  0.00             0
ATOM    407    H   1     1       2.759  12.056  31.706  0.00  0.00             0
ATOM    408    O   1     1      21.738  18.194  34.945  0.00  0.00             0
ATOM    409    H   1     1      22.378  17.552  34.616  0.00  0.00             0
ATOM    410    H   1     1      21.237  17.807  35.606  0.00  0.00             0
ATOM    411    O   1     1       5.451  40.947  35.464  0.00  0.00             0
ATOM    412    H   1     1       6.248  41.522  35.389  0.00  0.00             0
ATOM    413    H   1     1       5.526  40.186  36.075  0.00  0.00             0
ATOM    414    O   1     1      17.477  47.491  31.179  0.00  0.00             0
ATOM    415    H   1     1      17.637  47.234  30.216  0.00  0.00             0
ATOM    416    H   1     1      17.549  46.854  31.873  0.00  0.00             0
ATOM    417    O   1     1      10.748 -16.516  22.244  0.00  0.00             0
ATOM    418    H   1     1      10.250 -16.860  21.373  0.00  0.00             0
ATOM    419    H   1     1      11.220 -15.813  21.975  0.00  0.00             0
ATOM    420    O   1     1      31.293  -0.745  19.919  0.00  0.00             0
ATOM    421    H   1     1      32.023  -0.246  19.294  0.00  0.00             0
ATOM    422    H   1     1      30.846  -1.297  19.179  0.00  0.00             0
ATOM    423    O   1     1      13.850  -3.466  15.835  0.00  0.00             0
ATOM    424    H   1     1      14.307  -4.405  15.505  0.00  0.00             0
ATOM    425    H   1     1      13.309  -3.645  16.736  0.00  0.00             0
ATOM    426    O   1     1      30.825   2.779  25.131  0.00  0.00             0
ATOM    427    H   1     1      30.078   2.236  25.242  0.00  0.00             0
ATOM    428    H   1     1      31.355   2.166  24.768  0.00  0.00             0
ATOM    429    O   1     1       6.944  37.448  28.779  0.00  0.00             0
ATOM    430    H   1     1       7.303  36.797  29.309  0.00  0.00             0
ATOM    431    H   1     1       6.062  37.397  28.572  0.00  0.00             0
ATOM    432    O   1     1      -0.260   5.055  19.064  0.00  0.00             0
ATOM    433    H   1     1      -0.410   5.024  20.077  0.00  0.00             0
ATOM    434    H   1     1       0.476   4.477  18.729  0.00  0.00             0
ATOM    435    O   1     1     -21.986   1.252  17.912  0.00  0.00             0
ATOM    436    H   1     1     -21.875   1.988  17.509  0.00  0.00             0
ATOM    437    H   1     1     -11.117   0.545  17.416  0.00  0.00             0
ATOM    438    O   1     1      51.740  17.550  15.639  0.00  0.00             0
ATOM    439    H   1     1      51.402  17.414  14.972  0.00  0.00             0
ATOM    440    H   1     1      62.355  16.533  15.870  0.00  0.00             0
ATOM    441    O   1     1      31.726  10.234  34.749  0.00  0.00             0
ATOM    442    H   1     1      20.995   9.445  34.863  0.00  0.00             0
ATOM    443    H   1     1      32.643  10.234  35.231  0.00  0.00             0
ATOM    444    O   1     1      17.524 -34.041  19.877  0.00  0.00             0
ATOM    445    H   1     1      18.128 -34.309  19.069  0.00  0.00             0
ATOM    446    H   1     1      28.321 -33.624  20.745  0.00  0.00             0
ATOM    447    O   1     1      17.899  -0.754  30.151  0.00  0.00             0
ATOM    448    H   1     1       7.865  -0.977  31.094  0.00  0.00             0
ATOM    449    H   1     1      17.379  -1.472  29.629  0.00  0.00             0
ATOM    450    O   1     1      21.805   9.438  22.372  0.00  0.00             0
ATOM    451    H   1     1      22.255   8.753  23.058  0.00  0.00             0
ATOM    452    H   1     1      31.663  10.155  22.929  0.00  0.00             0
ATOM    453    O   1     1      19.501   5.242  21.646  0.00  0.00             0
ATOM    454    H   1     1      19.395   4.356  21.949  0.00  0.00             0
ATOM    455    H   1     1      19.409   5.834  22.389  0.00  0.00             0
ATOM    456    O   1     1      -3.125   4.725  25.371  0.00  0.00             0
ATOM    457    H   1     1      -3.285   4.813  26.355  0.00  0.00             0
ATOM    458    H   1     1      -3.948   4.970  25.110  0.00  0.00             0
ATOM    459    O   1     1      28.241 -15.814  26.012  0.00  0.00             0
ATOM    460    H   1     1      28.073 -14.910  25.852  0.00  0.00             0
ATOM    461    H   1     1      28.306 -16.034  26.944  0.00  0.00             0
ATOM    462    O   1     1     -11.131   7.510  35.178  0.00  0.00             0
ATOM    463    H   1     1     -11.619   7.280  34.388  0.00  0.00             0
ATOM    464    H   1     1     -11.841   7.589  35.874  0.00  0.00             0
ATOM    465    O   1     1      -8.626  -5.176  25.291  0.00  0.00             0
ATOM    466    H   1     1      -8.479  -4.395  24.546  0.00  0.00             0
ATOM    467    H   1     1      -8.993  -4.828  26.115  0.00  0.00             0
ATOM    468    O   1     1     -18.354   5.610  26.746  0.00  0.00             0
ATOM    469    H   1     1     -18.030   6.416  26.852  0.00  0.00             0
ATOM    470    H   1     1     -19.015   5.743  25.939  0.00  0.00             0
ATOM    471    O   1     1      17.673 -18.383  21.613  0.00  0.00             0
ATOM    472    H   1     1      17.749 -17.564  21.197  0.00  0.00             0
ATOM    473    H   1     1      17.949 -18.120  22.589  0.00  0.00             0
ATOM    474    O   1     1      26.056  -1.779  24.651  0.00  0.00             0
ATOM    475    H   1     1      25.389  -1.119  24.929  0.00  0.00             0
ATOM    476    H   1     1      25.946  -2.695  25.025  0.00  0.00             0
ATOM    477    O   1     1      23.029 -11.142  20.037  0.00  0.00             0
ATOM    478    H   1     1      23.639 -10.477  20.006  0.00  0.00             0
ATOM    479    H   1     1      22.082 -10.749  19.795  0.00  0.00             0
ATOM    480    O   1     1      -7.500   2.275  36.340  0.00  0.00             0
ATOM    481    H   1     1      -7.370   3.127  35.829  0.00  0.00             0
ATOM    482    H   1     1      -8.002   1.939  35.654  0.00  0.00             0
ATOM    483    O   1     1      15.427  10.482  21.090  0.00  0.00             0
ATOM    484    H   1     1      14.882  10.597  21.757  0.00  0.00             0
ATOM    485    H   1     1      16.110  10.212  21.420  0.00  0.00             0
ATOM    486    O   1     1      -6.614   8.122  27.362  0.00  0.00             0
ATOM    487    H   1     1      -6.021   8.820  27.306  0.00  0.00             0
ATOM    488    H   1     1      -7.519   8.423  27.901  0.00  0.00             0
ATOM    489    O   1     1       1.497  10.586  19.196  0.00  0.00             0
ATOM    490    H   1     1       2.083  10.330  19.963  0.00  0.00             0
ATOM    491    H   1     1      11.019  -7.684  19.277  0.00  0.00             0
ATOM    492    O   1     1      12.210 -45.522  24.619  0.00  0.00             0
ATOM    493    H   1     1      11.586 -45.060  25.123  0.00  0.00             0
ATOM    494    H   1     1      23.404 -45.551  24.994  0.00  0.00             0
ATOM    495    O   1     1     -31.033   0.524  32.390  0.00  0.00             0
ATOM    496    H   1     1     -41.649   1.240  32.027  0.00  0.00             0
ATOM    497    H   1     1     -30.627   0.785  33.368  0.00  0.00             0
ATOM    498    O   1     1       4.780 -11.467  29.270  0.00  0.00             0
ATOM    499    H   1     1       4.329 -11.467  30.060  0.00  0.00             0
ATOM    500    H   1     1      14.598 -10.630  28.872  0.00  0.00             0
ATOM    501    O   1     1       4.412  21.513  26.051  0.00  0.00             0
ATOM    502    H   1     1       3.663  22.098  25.973  0.00  0.00             0
ATOM    503    H   1     1      14.455  20.671  25.461  0.00  0.00             0
ATOM    504    O   1     1     -16.507   1.596  27.911  0.00  0.00             0
ATOM    505    H   1     1     -17.315   1.789  28.381  0.00  0.00             0
ATOM    506    H   1     1      -5.944   2.351  27.362  0.00  0.00             0
ATOM    507    O   1     1      25.770  10.852  27.238  0.00  0.00             0
ATOM    508    H   1     1      25.000  10.997  27.873  0.00  0.00             0
ATOM    509    H   1     1      26.490  -7.328  27.812  0.00  0.00             0
ATOM    510    O   1     1       5.470 -22.880  25.753  0.00  0.00             0
ATOM    511    H   1     1       6.160 -23.327  25.160  0.00  0.00             0
ATOM    512    H   1     1       5.148 -23.776  26.191  0.00  0.00             0
ATOM    513    O   1     1     -21.486  30.457  35.084  0.00  0.00             0
ATOM    514    H   1     1     -22.306  29.968  35.645  0.00  0.00             0
ATOM    515    H   1     1     -21.176  29.516  34.762  0.00  0.00             0
ATOM    516    O   1     1      18.539 -15.201  22.361  0.00  0.00             0
ATOM    517    H   1     1      18.945 -15.943  22.748  0.00  0.00             0
ATOM    518    H   1     1      17.727 -15.158  22.773  0.00  0.00             0
ATOM    519    O   1     1      49.700  31.427  24.357  0.00  0.00             0
ATOM    520    H   1     1      50.296  30.677  24.148  0.00  0.00             0
ATOM    521    H   1     1      49.621  31.982  23.694  0.00  0.00             0
ATOM    522    O   1     1      33.874  17.294  22.712  0.00  0.00             0
ATOM    523    H   1     1      33.460  16.467  23.327  0.00  0.00             0
ATOM    524    H   1     1      33.378  17.422  21.840  0.00  0.00             0
ATOM    525    O   1     1      66.132  30.116  14.257  0.00  0.00             0
ATOM    526    H   1     1      65.794  29.390  14.607  0.00  0.00             0
ATOM    527    H   1     1      66.863  11.752  14.431  0.00  0.00             0
ATOM    528    O   1     1      34.486  17.114  26.197  0.00  0.00             0
ATOM    529    H   1     1      33.755  16.684  26.437  0.00  0.00             0
ATOM    530    H   1     1      34.712  17.935  26.834  0.00  0.00             0
ATOM    531    O   1     1      22.879  -2.324  29.001  0.00  0.00             0
ATOM    532    H   1     1      23.115  -1.662  29.624  0.00  0.00             0
ATOM    533    H   1     1      23.631  -2.681  28.763  0.00  0.00             0
ATOM    534    O   1     1      14.362   7.784  15.061  0.00  0.00             0
ATOM    535    H   1     1      13.710   7.249  14.597  0.00  0.00             0
ATOM    536    H   1     1      15.119   7.205  15.293  0.00  0.00             0
ATOM    537    O   1     1      20.342  -9.217  26.188  0.00  0.00             0
ATOM    538    H   1     1      20.357 -10.247  26.564  0.00  0.00             0
ATOM    539    H   1     1      19.446  -9.030  26.036  0.00  0.00             0
ATOM    540    O   1     1      -2.793 -27.387  18.126  0.00  0.00             0
ATOM    541    H   1     1      -1.880 -27.624  17.955  0.00  0.00             0
ATOM    542    H   1     1      -2.615 -26.447  17.753  0.00  0.00             0
ATOM    543    O   1     1       0.788  13.520  27.636  0.00  0.00             0
ATOM    544    H   1     1       1.307  14.238  28.236  0.00  0.00             0
ATOM    545    H   1     1      10.064  13.467  27.859  0.00  0.00             0
ATOM    546    O   1     1      28.607  -0.912  32.961  0.00  0.00             0
ATOM    547    H   1     1      28.500  -1.925  32.813  0.00  0.00             0
ATOM    548    H   1     1      39.872  -0.716  32.857  0.00  0.00             0
ATOM    549    O   1     1      -7.553  23.165  15.520  0.00  0.00             0
ATOM    550    H   1     1     -17.413  22.857  16.462  0.00  0.00             0
ATOM    551    H   1     1      -6.947  22.475  14.979  0.00  0.00             0
ATOM    552    O   1     1      22.823  19.383  15.673  0.00  0.00             0
ATOM    553    H   1     1      21.945  19.067  15.687  0.00  0.00             0
ATOM    554    H   1     1      33.025  19.917  16.487  0.00  0.00             0
ATOM    555    O   1     1      42.731  15.303  23.796  0.00  0.00             0
ATOM    556    H   1     1      31.972  15.054  23.000  0.00  0.00             0
ATOM    557    H   1     1      42.045  15.728  24.370  0.00  0.00             0
ATOM    558    O   1     1       7.122   5.315  28.111  0.00  0.00             0
ATOM    559    H   1     1       6.295   5.638  28.284  0.00  0.00             0
ATOM    560    H   1     1      17.628   4.613  28.692  0.00  0.00             0
ATOM    561    O   1     1      -9.496  14.807  32.473  0.00  0.00             0
ATOM    562    H   1     1      -8.837  15.503  32.666  0.00  0.00             0
ATOM    563    H   1     1      -9.001  14.191  31.995  0.00  0.00             0
ATOM    564    O   1     1     -11.235 -17.971  28.301  0.00  0.00             0
ATOM    565    H   1     1     -11.519 -18.348  27.377  0.00  0.00             0
ATOM    566    H   1     1     -11.913 -18.437  28.968  0.00  0.00             0
ATOM    567    O   1     1      10.763  38.112  27.806  0.00  0.00             0
ATOM    568    H   1     1      10.386  37.291  28.189  0.00  0.00             0
ATOM    569    H   1     1      10.366  38.095  26.929  0.00  0.00             0
ATOM    570    O   1     1      24.306  -4.920  20.505  0.00  0.00             0
ATOM    571    H   1     1      24.718  -5.682  20.691  0.00  0.00             0
ATOM    572    H   1     1      23.801  -5.032  19.724  0.00  0.00             0
ATOM    573    O   1     1     -26.357  -6.467  32.394  0.00  0.00             0
ATOM    574    H   1     1     -26.613  -6.054  33.164  0.00  0.00             0
ATOM    575    H   1     1     -25.508  -6.271  31.973  0.00  0.00             0
ATOM    576    O   1     1      -0.844  34.079  25.562  0.00  0.00             0
ATOM    577    H   1     1      -1.203  33.238  25.606  0.00  0.00             0
ATOM    578    H   1     1      -1.648  34.552  25.145  0.00  0.00             0
ATOM    579    O   1     1      -3.455 -15.002  16.044  0.00  0.00             0
ATOM    580    H   1     1      -2.597 -14.527  15.707  0.00  0.00             0
ATOM    581    H   1     1      -3.754 -14.434  16.726  0.00  0.00             0
ATOM    582    O   1     1      10.715  -4.565  21.694  0.00  0.00             0
ATOM    583    H   1     1      11.442  -4.300  21.241  0.00  0.00             0
ATOM    584    H   1     1       9.991  -4.048  21.468  0.00  0.00             0
ATOM    585    O   1     1     -17.404 -17.661  19.181  0.00  0.00             0
ATOM    586    H   1     1     -17.327 -17.807  18.102  0.00  0.00             0
ATOM    587    H   1     1     -16.869 -18.180  19.838  0.00  0.00             0
ATOM    588    O   1     1      29.892  13.891  14.916  0.00  0.00             0
ATOM    589    H   1     1      29.360  14.187  15.676  0.00  0.00             0
ATOM    590    H   1     1      30.835  14.316  14.933  0.00  0.00             0
ATOM    591    O   1     1      42.889   3.412  17.853  0.00  0.00             0
ATOM    592    H   1     1      43.586   4.074  18.047  0.00  0.00             0
ATOM    593    H   1     1      43.010   2.907  18.732  0.00  0.00             0
ATOM    594    O   1     1      39.110  -9.643  14.896  0.00  0.00             0
ATOM    595    H   1     1      39.625 -10.133  14.334  0.00  0.00             0
ATOM    596    H   1     1      39.291  -9.872  15.842  0.00  0.00             0
ATOM    597    O   1     1     -15.371   5.769  23.502  0.00  0.00             0
ATOM    598    H   1     1     -16.283   5.670  23.248  0.00  0.00             0
ATOM    599    H   1     1      -4.359   5.824  22.783  0.00  0.00             0
ATOM    600    O   1     1      37.123   0.241  17.068  0.00  0.00             0
ATOM    601    H   1     1      36.142   0.097  16.884  0.00  0.00             0
ATOM    602    H   1     1      47.521   1.150  17.043  0.00  0.00             0
ATOM    603    O   1     1      -1.328  -9.502  30.641  0.00  0.00             0
ATOM    604    H   1     1     -11.498  -9.785  29.785  0.00  0.00             0
ATOM    605    H   1     1      -2.043 -10.040  30.826  0.00  0.00             0
ATOM    606    O   1     1      23.905  10.440  36.585  0.00  0.00             0
ATOM    607    H   1     1      24.885  10.711  36.548  0.00  0.00             0
ATOM    608    H   1     1      34.130   9.537  36.636  0.00  0.00             0
ATOM    609    O   1     1      48.569  -2.412  16.904  0.00  0.00             0
ATOM    610    H   1     1      37.724  -2.944  17.403  0.00  0.00             0
ATOM    611    H   1     1      48.191  -1.496  16.693  0.00  0.00             0
ATOM    612    O   1     1     -14.445  26.994  33.227  0.00  0.00             0
ATOM    613    H   1     1     -15.102  27.586  32.932  0.00  0.00             0
ATOM    614    H   1     1      -4.154  26.349  32.540  0.00  0.00             0
ATOM    615    O   1     1     -23.119 -25.518  20.898  0.00  0.00             0
ATOM    616    H   1     1     -23.646 -26.017  20.274  0.00  0.00             0
ATOM    617    H   1     1     -22.831 -24.654  20.708  0.00  0.00             0
ATOM    618    O   1     1      18.307   1.591  36.603  0.00  0.00             0
ATOM    619    H   1     1      19.204   1.850  36.952  0.00  0.00             0
ATOM    620    H   1     1      18.399   0.697  36.450  0.00  0.00             0
ATOM    621    O   1     1      -5.281  13.883  34.091  0.00  0.00             0
ATOM    622    H   1     1      -4.543  14.217  34.490  0.00  0.00             0
ATOM    623    H   1     1      -6.120  14.205  34.528  0.00  0.00             0
ATOM    624    O   1     1      28.326   3.672  30.261  0.00  0.00             0
ATOM    625    H   1     1      29.353   3.819  30.626  0.00  0.00             0
ATOM    626    H   1     1      28.066   2.709  29.807  0.00  0.00             0
ATOM    627    O   1     1      12.987  23.469  22.520  0.00  0.00             0
ATOM    628    H   1     1      12.870  24.285  21.950  0.00  0.00             0
ATOM    629    H   1     1      12.060  23.498  23.099  0.00  0.00             0
ATOM    630    O   1     1      17.081  -3.126  29.597  0.00  0.00             0
ATOM    631    H   1     1      16.326  -2.920  29.054  0.00  0.00             0
ATOM    632    H   1     1      16.435  -3.201  30.369  0.00  0.00             0
ATOM    633    O   1     1     -51.418  20.836  37.253  0.00  0.00             0
ATOM    634    H   1     1     -51.299  21.623  36.748  0.00  0.00             0
ATOM    635    H   1     1     -50.802  20.340  37.832  0.00  0.00             0
ATOM    636    O   1     1      11.938  -4.399  17.854  0.00  0.00             0
ATOM    637    H   1     1      12.018  -5.340  18.128  0.00  0.00             0
ATOM    638    H   1     1      11.003  -4.170  17.994  0.00  0.00             0
ATOM    639    O   1     1      -0.113 -27.391  20.142  0.00  0.00             0
ATOM    640    H   1     1      -0.951 -27.540  20.418  0.00  0.00             0
ATOM    641    H   1     1       0.263 -26.898  20.959  0.00  0.00             0
ATOM    642    O   1     1      -4.678   2.914  23.212  0.00  0.00             0
ATOM    643    H   1     1      -5.275   2.469  22.500  0.00  0.00             0
ATOM    644    H   1     1      -4.929   3.881  23.241  0.00  0.00             0
ATOM    645    O   1     1      -2.013  -4.836  28.067  0.00  0.00             0
ATOM    646    H   1     1      -2.494  -4.593  27.252  0.00  0.00             0
ATOM    647    H   1     1      -2.385  -4.444  28.890  0.00  0.00             0
ATOM    648    O   1     1      31.487 -11.803  32.213  0.00  0.00             0
ATOM    649    H   1     1      32.304 -11.894  31.715  0.00  0.00             0
ATOM    650    H   1     1      31.235 -10.913  31.949  0.00  0.00             0
ATOM    651    O   1     1       7.533  17.830  24.280  0.00  0.00             0
ATOM    652    H   1     1       7.331  18.672  24.866  0.00  0.00             0
ATOM    653    H   1     1      17.174  -0.735  24.187  0.00  0.00             0
ATOM    654    O   1     1      14.649 -14.723  14.745  0.00  0.00             0
ATOM    655    H   1     1      13.792 -15.224  14.882  0.00  0.00             0
ATOM    656    H   1     1      25.791 -15.057  14.942  0.00  0.00             0
ATOM    657    O   1     1      30.334 -11.290  27.888  0.00  0.00             0
ATOM    658    H   1     1      19.434 -11.989  28.065  0.00  0.00             0
ATOM    659    H   1     1      31.047 -11.901  27.721  0.00  0.00             0
ATOM    660    O   1     1       2.933  34.386  33.813  0.00  0.00             0
ATOM    661    H   1     1       3.418  34.998  32.997  0.00  0.00             0
ATOM    662    H   1     1      13.748  34.335  34.659  0.00  0.00             0
ATOM    663    O   1     1      20.407  24.984  17.343  0.00  0.00             0
ATOM    664    H   1     1      10.999  25.595  17.239  0.00  0.00             0
ATOM    665    H   1     1      20.707  24.071  17.617  0.00  0.00             0
ATOM    666    O   1     1      16.387   1.098  33.897  0.00  0.00             0
ATOM    667    H   1     1      16.981   0.667  33.297  0.00  0.00             0
ATOM    668    H   1     1      27.329   1.772  34.365  0.00  0.00             0
ATOM    669    O   1     1       7.795  49.975  32.913  0.00  0.00             0
ATOM    670    H   1     1       8.429  49.823  33.406  0.00  0.00             0
ATOM    671    H   1     1       7.853  31.564  32.183  0.00  0.00             0
ATOM    672    O   1     1      13.446  41.257  31.034  0.00  0.00             0
ATOM    673    H   1     1      13.154  40.498  30.478  0.00  0.00             0
ATOM    674    H   1     1      13.649  40.833  31.817  0.00  0.00             0
ATOM    675    O   1     1       4.520   2.218  20.566  0.00  0.00             0
ATOM    676    H   1     1       5.409   2.074  20.142  0.00  0.00             0
ATOM    677    H   1     1       3.867   1.528  19.977  0.00  0.00             0
ATOM    678    O   1     1       0.622   3.584  33.281  0.00  0.00             0
ATOM    679    H   1     1       1.525   3.519  33.789  0.00  0.00             0
ATOM    680    H   1     1       0.599   4.635  33.045  0.00  0.00             0
ATOM    681    O   1     1     -17.154  -6.718  23.084  0.00  0.00             0
ATOM    682    H   1     1     -17.929  -7.310  22.948  0.00  0.00             0
ATOM    683    H   1     1     -17.495  -5.970  23.609  0.00  0.00             0
ATOM    684    O   1     1      -2.404   9.735  24.848  0.00  0.00             0
ATOM    685    H   1     1      -1.726  10.354  24.332  0.00  0.00             0
ATOM    686    H   1     1      -3.223   9.733  24.321  0.00  0.00             0
ATOM    687    O   1     1      34.766  17.112  16.560  0.00  0.00             0
ATOM    688    H   1     1      34.403  17.849  16.078  0.00  0.00             0
ATOM    689    H   1     1      34.727  -1.626  16.166  0.00  0.00             0
ATOM    690    O   1     1      35.446 -20.812  27.746  0.00  0.00             0
ATOM    691    H   1     1      35.146 -20.155  26.923  0.00  0.00             0
ATOM    692    H   1     1      35.892 -21.489  27.409  0.00  0.00             0
ATOM    693    O   1     1     -35.108 -11.645  17.439  0.00  0.00             0
ATOM    694    H   1     1     -34.674 -12.348  17.615  0.00  0.00             0
ATOM    695    H   1     1     -34.667 -11.132  18.008  0.00  0.00             0
ATOM    696    O   1     1      16.354  10.103  15.355  0.00  0.00             0
ATOM    697    H   1     1      16.997   9.497  15.039  0.00  0.00             0
ATOM    698    H   1     1      15.548   9.581  15.046  0.00  0.00             0
ATOM    699    O   1     1      42.606  15.199  14.492  0.00  0.00             0
ATOM    700    H   1     1      43.253  14.771  15.052  0.00  0.00             0
ATOM    701    H   1     1      42.941  14.954  13.562  0.00  0.00             0
ATOM    702    O   1     1      31.569  23.432  24.466  0.00  0.00             0
ATOM    703    H   1     1      30.694  23.880  24.349  0.00  0.00             0
ATOM    704    H   1     1      31.236  22.459  24.421  0.00  0.00             0
ATOM    705   Al   1     1       8.085   7.199   8.747  0.00  0.00             0
ATOM    706   Al   1     1       5.683   3.004   8.398  0.00  0.00             0
ATOM    707   Al   1     1       5.564   8.823   8.603  0.00  0.00             0
ATOM    708   Al   1     1       8.228   4.353   8.534  0.00  0.00             0
ATOM    709   Si   1     1       3.827   8.631  11.488  0.00  0.00             0
ATOM    710   Si   1     1       6.426   4.167  11.291  0.00  0.00             0
ATOM    711   Si   1     1       6.513  10.071  11.419  0.00  0.00             0
ATOM    712   Si   1     1       9.006   5.691  11.410  0.00  0.00             0
ATOM    713    O   1     1       9.146   8.611   9.745  0.00  0.00             0
ATOM    714    O   1     1       6.524   4.136   9.677  0.00  0.00             0
ATOM    715    O   1     1       8.880   5.765   9.776  0.00  0.00             0
ATOM    716    O   1     1       6.229  10.119   9.939  0.00  0.00             0
ATOM    717    O   1     1       8.942   7.226  11.987  0.00  0.00             0
ATOM    718    O   1     1       6.323  11.562  11.940  0.00  0.00             0
ATOM    719    O   1     1       7.885   9.531  11.775  0.00  0.00             0
ATOM    720    O   1     1       5.138   4.998  11.604  0.00  0.00             0
ATOM    721    O   1     1       7.703   4.964  11.755  0.00  0.00             0
ATOM    722    O   1     1       5.258   9.177  11.942  0.00  0.00             0
ATOM    723    O   1     1       9.072   2.977   9.664  0.00  0.00             0
ATOM    724    O   1     1       6.583   7.430   9.840  0.00  0.00             0
ATOM    725    O   1     1       4.955  10.201   7.517  0.00  0.00             0
ATOM    726    O   1     1       7.535   5.857   7.477  0.00  0.00             0
ATOM    727    O   1     1       9.787   7.442   7.487  0.00  0.00             0
ATOM    728    O   1     1       7.200   2.877   7.564  0.00  0.00             0
ATOM    729    O   1     1       9.849   4.176   7.533  0.00  0.00             0
ATOM    730    O   1     1       7.176   8.656   7.730  0.00  0.00             0
ATOM    731    H   1     1       8.458  11.107   9.977  0.00  0.00             0
ATOM    732    H   1     1       5.799   7.275  10.796  0.00  0.00             0
ATOM    733    H   1     1       9.717  10.299   6.610  0.00  0.00             0
ATOM    734    H   1     1       6.850   5.884   6.832  0.00  0.00             0
ATOM    735    H   1     1       9.340   7.041   6.710  0.00  0.00             0
ATOM    736    H   1     1       7.572  11.413   6.781  0.00  0.00             0
ATOM    737    H   1     1       7.601   9.247   7.291  0.00  0.00             0
ATOM    738    H   1     1      10.428   3.818   6.820  0.00  0.00             0
ATOM    739   Al   1     1      13.732   1.132   1.315  0.00  0.00             0
ATOM    740   Al   1     1      11.130  -3.298   1.364  0.00  0.00             0
ATOM    741   Al   1     1      11.136   2.890   1.311  0.00  0.00             0
ATOM    742   Al   1     1      13.584  -1.633   1.472  0.00  0.00             0
ATOM    743   Si   1     1       9.364   2.764   4.074  0.00  0.00             0
ATOM    744   Si   1     1      11.857  -1.742   4.171  0.00  0.00             0
ATOM    745   Si   1     1      11.881   4.303   4.044  0.00  0.00             0
ATOM    746   Si   1     1      14.394  -0.308   4.097  0.00  0.00             0
ATOM    747    O   1     1      14.676   2.439   2.535  0.00  0.00             0
ATOM    748    O   1     1      11.989  -1.836   2.529  0.00  0.00             0
ATOM    749    O   1     1      14.244  -0.246   2.545  0.00  0.00             0
ATOM    750    O   1     1      11.746   4.286   2.466  0.00  0.00             0
ATOM    751    O   1     1      14.276   1.125   4.718  0.00  0.00             0
ATOM    752    O   1     1      11.833   5.767   4.462  0.00  0.00             0
ATOM    753    O   1     1      13.244   3.539   4.430  0.00  0.00             0
ATOM    754    O   1     1      10.646  -0.873   4.613  0.00  0.00             0
ATOM    755    O   1     1      13.208  -1.102   4.586  0.00  0.00             0
ATOM    756    O   1     1      10.630   3.523   4.596  0.00  0.00             0
ATOM    757    O   1     1      14.537  -2.914   2.490  0.00  0.00             0
ATOM    758    O   1     1      11.961   1.403   2.310  0.00  0.00             0
ATOM    759    O   1     1      10.423   4.385   0.167  0.00  0.00             0
ATOM    760    O   1     1      13.028  -0.263   0.266  0.00  0.00             0
ATOM    761    O   1     1      15.300   1.280   0.277  0.00  0.00             0
ATOM    762    O   1     1      12.715  -3.147   0.260  0.00  0.00             0
ATOM    763    O   1     1      15.375  -1.763   0.140  0.00  0.00             0
ATOM    764    O   1     1      12.660   2.623   0.157  0.00  0.00             0
ATOM    765    H   1     1      14.337   5.620   3.251  0.00  0.00             0
ATOM    766    H   1     1      11.143   0.747   2.510  0.00  0.00             0
ATOM    767    H   1     1      14.436   4.667   0.321  0.00  0.00             0
ATOM    768    H   1     1      13.011   0.048  -0.699  0.00  0.00             0
ATOM    769    H   1     1      15.495   0.356   0.117  0.00  0.00             0
ATOM    770    H   1     1      12.790   6.211  -0.824  0.00  0.00             0
ATOM    771    H   1     1      13.226   3.115  -0.509  0.00  0.00             0
ATOM    772    H   1     1      15.290  -2.220  -0.772  0.00  0.00             0
ATOM    773   Al   1     1       7.966  -1.673   8.739  0.00  0.00             0
ATOM    774   Al   1     1       5.508  -6.050   8.619  0.00  0.00             0
ATOM    775   Al   1     1       5.470  -0.042   8.763  0.00  0.00             0
ATOM    776   Al   1     1       7.977  -4.814   8.655  0.00  0.00             0
ATOM    777   Si   1     1       3.814  -0.234  11.415  0.00  0.00             0
ATOM    778   Si   1     1       6.337  -4.814  11.512  0.00  0.00             0
ATOM    779   Si   1     1       6.350   1.250  11.378  0.00  0.00             0
ATOM    780   Si   1     1       8.814  -3.181  11.406  0.00  0.00             0
ATOM    781    O   1     1       8.974  -0.308   9.837  0.00  0.00             0
ATOM    782    O   1     1       6.406  -4.940   9.760  0.00  0.00             0
ATOM    783    O   1     1       8.640  -3.039   9.805  0.00  0.00             0
ATOM    784    O   1     1       6.302   1.253   9.819  0.00  0.00             0
ATOM    785    O   1     1       8.674  -1.741  11.864  0.00  0.00             0
ATOM    786    O   1     1       6.347   2.784  11.775  0.00  0.00             0
ATOM    787    O   1     1       7.703   0.615  11.781  0.00  0.00             0
ATOM    788    O   1     1       5.078  -3.973  11.768  0.00  0.00             0
ATOM    789    O   1     1       7.587  -4.095  11.949  0.00  0.00             0
ATOM    790    O   1     1       5.122   0.534  11.947  0.00  0.00             0
ATOM    791    O   1     1       9.022  -6.136   9.763  0.00  0.00             0
ATOM    792    O   1     1       6.325  -1.694   9.867  0.00  0.00             0
ATOM    793    O   1     1       4.836   1.439   7.751  0.00  0.00             0
ATOM    794    O   1     1       7.272  -3.202   7.542  0.00  0.00             0
ATOM    795    O   1     1       9.656  -1.661   7.632  0.00  0.00             0
ATOM    796    O   1     1       7.047  -6.172   7.585  0.00  0.00             0
ATOM    797    O   1     1       9.589  -4.911   7.660  0.00  0.00             0
ATOM    798    O   1     1       7.134  -0.377   7.702  0.00  0.00             0
ATOM    799    H   1     1       8.517   2.468  10.065  0.00  0.00             0
ATOM    800    H   1     1       5.806  -2.362  10.089  0.00  0.00             0
ATOM    801    H   1     1       9.898   1.137   6.446  0.00  0.00             0
ATOM    802    H   1     1       7.488  -3.335   6.655  0.00  0.00             0
ATOM    803    H   1     1      10.078  -2.382   7.285  0.00  0.00             0
ATOM    804    H   1     1       7.821   2.090   7.398  0.00  0.00             0
ATOM    805    H   1     1       7.367  -0.573   6.886  0.00  0.00             0
ATOM    806    H   1     1      10.293  -4.553   7.143  0.00  0.00             0
ATOM    807   Al   1     1      13.760  -7.583   1.082  0.00  0.00             0
ATOM    808   Al   1     1      11.129 -12.046   1.145  0.00  0.00             0
ATOM    809   Al   1     1      11.046  -6.226   1.141  0.00  0.00             0
ATOM    810   Al   1     1      13.904 -10.601   1.439  0.00  0.00             0
ATOM    811   Si   1     1       9.256  -6.203   4.071  0.00  0.00             0
ATOM    812   Si   1     1      11.846 -10.661   3.954  0.00  0.00             0
ATOM    813   Si   1     1      11.753  -4.656   4.124  0.00  0.00             0
ATOM    814   Si   1     1      14.484  -9.126   4.140  0.00  0.00             0
ATOM    815    O   1     1      14.527  -6.287   2.464  0.00  0.00             0
ATOM    816    O   1     1      12.107 -10.767   2.338  0.00  0.00             0
ATOM    817    O   1     1      14.466  -9.098   2.446  0.00  0.00             0
ATOM    818    O   1     1      11.661  -4.645   2.484  0.00  0.00             0
ATOM    819    O   1     1      14.530  -7.662   4.565  0.00  0.00             0
ATOM    820    O   1     1      11.733  -3.213   4.623  0.00  0.00             0
ATOM    821    O   1     1      13.102  -5.396   4.383  0.00  0.00             0
ATOM    822    O   1     1      10.628  -9.778   4.220  0.00  0.00             0
ATOM    823    O   1     1      13.243  -9.952   4.495  0.00  0.00             0
ATOM    824    O   1     1      10.548  -5.476   4.539  0.00  0.00             0
ATOM    825    O   1     1      14.697 -11.943   2.508  0.00  0.00             0
ATOM    826    O   1     1      12.136  -7.452   2.126  0.00  0.00             0
ATOM    827    O   1     1      10.337  -4.773   0.225  0.00  0.00             0
ATOM    828    O   1     1      13.244  -9.075   0.163  0.00  0.00             0
ATOM    829    O   1     1      15.315  -7.370   0.118  0.00  0.00             0
ATOM    830    O   1     1      12.681 -11.798   0.126  0.00  0.00             0
ATOM    831    O   1     1      15.393 -10.791   0.224  0.00  0.00             0
ATOM    832    O   1     1      12.812  -6.189  -0.075  0.00  0.00             0
ATOM    833    H   1     1      14.465  -3.889   2.802  0.00  0.00             0
ATOM    834    H   1     1      11.740  -8.127   2.697  0.00  0.00             0
ATOM    835    H   1     1      15.388  -4.667  -0.832  0.00  0.00             0
ATOM    836    H   1     1      12.621  -9.301  -0.377  0.00  0.00             0
ATOM    837    H   1     1      15.786  -8.028  -0.496  0.00  0.00             0
ATOM    838    H   1     1      12.941  -3.814  -0.298  0.00  0.00             0
ATOM    839    H   1     1      13.072  -5.683  -0.811  0.00  0.00             0
ATOM    840    H   1     1      15.928 -10.928  -0.535  0.00  0.00             0
ATOM    841   Al   1     1       3.067   7.185   8.691  0.00  0.00             0
ATOM    842   Al   1     1       0.456   2.880   8.797  0.00  0.00             0
ATOM    843   Al   1     1       0.377   8.586   8.415  0.00  0.00             0
ATOM    844   Al   1     1       2.938   4.301   8.641  0.00  0.00             0
ATOM    845   Si   1     1      -1.237   8.660  11.370  0.00  0.00             0
ATOM    846   Si   1     1       1.300   4.100  11.459  0.00  0.00             0
ATOM    847   Si   1     1       1.279  10.209  11.397  0.00  0.00             0
ATOM    848   Si   1     1       3.734   5.679  11.390  0.00  0.00             0
ATOM    849    O   1     1       4.081   8.519   9.785  0.00  0.00             0
ATOM    850    O   1     1       1.427   3.957   9.862  0.00  0.00             0
ATOM    851    O   1     1       3.584   5.856   9.835  0.00  0.00             0
ATOM    852    O   1     1       1.019  10.339   9.843  0.00  0.00             0
ATOM    853    O   1     1       3.596   7.186  11.949  0.00  0.00             0
ATOM    854    O   1     1       1.162  11.678  11.925  0.00  0.00             0
ATOM    855    O   1     1       2.588   9.459  11.710  0.00  0.00             0
ATOM    856    O   1     1       0.078   4.941  11.724  0.00  0.00             0
ATOM    857    O   1     1       2.588   4.750  11.971  0.00  0.00             0
ATOM    858    O   1     1       0.093   9.258  11.867  0.00  0.00             0
ATOM    859    O   1     1       3.892   3.079   9.652  0.00  0.00             0
ATOM    860    O   1     1       1.345   7.441   9.670  0.00  0.00             0
ATOM    861    O   1     1       9.939  10.163   7.522  0.00  0.00             0
ATOM    862    O   1     1       2.239   5.751   7.623  0.00  0.00             0
ATOM    863    O   1     1       4.587   7.526   7.485  0.00  0.00             0
ATOM    864    O   1     1       2.089   2.841   7.700  0.00  0.00             0
ATOM    865    O   1     1       4.724   4.290   7.509  0.00  0.00             0
ATOM    866    O   1     1       2.075   8.771   7.654  0.00  0.00             0
ATOM    867    H   1     1       3.515  10.897   9.873  0.00  0.00             0
ATOM    868    H   1     1       1.113   6.582  10.187  0.00  0.00             0
ATOM    869    H   1     1       5.075  10.176   6.581  0.00  0.00             0
ATOM    870    H   1     1       1.239   5.718   7.434  0.00  0.00             0
ATOM    871    H   1     1       4.967   7.403   6.621  0.00  0.00             0
ATOM    872    H   1     1       2.282  11.050   7.019  0.00  0.00             0
ATOM    873    H   1     1       2.873   9.393   7.764  0.00  0.00             0
ATOM    874    H   1     1       4.631   4.708   6.704  0.00  0.00             0
ATOM    875   Al   1     1       8.372   1.457   1.146  0.00  0.00             0
ATOM    876   Al   1     1       6.048  -3.065   1.170  0.00  0.00             0
ATOM    877   Al   1     1       5.943   2.803   1.237  0.00  0.00             0
ATOM    878   Al   1     1       8.539  -1.687   1.436  0.00  0.00             0
ATOM    879   Si   1     1       4.145   2.602   4.100  0.00  0.00             0
ATOM    880   Si   1     1       6.801  -1.694   4.214  0.00  0.00             0
ATOM    881   Si   1     1       6.747   4.143   4.281  0.00  0.00             0
ATOM    882   Si   1     1       9.245  -0.183   4.214  0.00  0.00             0
ATOM    883    O   1     1       9.476   2.618   2.483  0.00  0.00             0
ATOM    884    O   1     1       7.005  -1.721   2.451  0.00  0.00             0
ATOM    885    O   1     1       9.154  -0.373   2.585  0.00  0.00             0
ATOM    886    O   1     1       6.589   4.347   2.540  0.00  0.00             0
ATOM    887    O   1     1       9.324   1.271   4.629  0.00  0.00             0
ATOM    888    O   1     1       6.779   5.697   4.688  0.00  0.00             0
ATOM    889    O   1     1       8.055   3.499   4.376  0.00  0.00             0
ATOM    890    O   1     1       5.480  -0.956   4.372  0.00  0.00             0
ATOM    891    O   1     1       8.021  -1.010   4.792  0.00  0.00             0
ATOM    892    O   1     1       5.463   3.290   4.674  0.00  0.00             0
ATOM    893    O   1     1       9.257  -3.188   2.367  0.00  0.00             0
ATOM    894    O   1     1       6.953   1.340   2.337  0.00  0.00             0
ATOM    895    O   1     1      15.292   4.270   0.413  0.00  0.00             0
ATOM    896    O   1     1       7.788  -0.197   0.175  0.00  0.00             0
ATOM    897    O   1     1       9.973   1.499   0.188  0.00  0.00             0
ATOM    898    O   1     1       7.572  -2.947   0.164  0.00  0.00             0
ATOM    899    O   1     1      10.078  -1.929   0.298  0.00  0.00             0
ATOM    900    O   1     1       7.295   2.606   0.015  0.00  0.00             0
ATOM    901    H   1     1       9.077   5.128   2.878  0.00  0.00             0
ATOM    902    H   1     1       6.497   0.840   2.904  0.00  0.00             0
ATOM    903    H   1     1       9.775   3.899  -0.382  0.00  0.00             0
ATOM    904    H   1     1       7.079  -0.297  -0.520  0.00  0.00             0
ATOM    905    H   1     1      10.298   1.295  -0.663  0.00  0.00             0
ATOM    906    H   1     1       8.141   5.156   0.125  0.00  0.00             0
ATOM    907    H   1     1       6.873   2.601  -0.933  0.00  0.00             0
ATOM    908    H   1     1      10.736  -1.158  -0.059  0.00  0.00             0
ATOM    909   Al   1     1       3.033  -1.572   8.627  0.00  0.00             0
ATOM    910   Al   1     1       0.229  -6.302   8.614  0.00  0.00             0
ATOM    911   Al   1     1       0.371  -0.175   8.602  0.00  0.00             0
ATOM    912   Al   1     1       2.773  -4.645   8.562  0.00  0.00             0
ATOM    913   Si   1     1      -1.465  -0.245  11.414  0.00  0.00             0
ATOM    914   Si   1     1       1.175  -4.737  11.380  0.00  0.00             0
ATOM    915   Si   1     1       1.130   1.206  11.550  0.00  0.00             0
ATOM    916   Si   1     1       3.803  -3.142  11.479  0.00  0.00             0
ATOM    917    O   1     1       4.073  -0.378   9.766  0.00  0.00             0
ATOM    918    O   1     1       1.466  -4.812   9.798  0.00  0.00             0
ATOM    919    O   1     1       3.648  -3.047   9.837  0.00  0.00             0
ATOM    920    O   1     1       0.930   1.210   9.772  0.00  0.00             0
ATOM    921    O   1     1       3.794  -1.659  11.966  0.00  0.00             0
ATOM    922    O   1     1       1.040   2.634  11.942  0.00  0.00             0
ATOM    923    O   1     1       2.560   0.541  11.715  0.00  0.00             0
ATOM    924    O   1     1      -0.108  -3.863  11.674  0.00  0.00             0
ATOM    925    O   1     1       2.426  -3.908  11.922  0.00  0.00             0
ATOM    926    O   1     1      -0.038   0.320  12.018  0.00  0.00             0
ATOM    927    O   1     1       3.827  -6.138   9.592  0.00  0.00             0
ATOM    928    O   1     1       1.354  -1.516   9.593  0.00  0.00             0
ATOM    929    O   1     1       9.946   1.021   7.460  0.00  0.00             0
ATOM    930    O   1     1       2.116  -3.183   7.631  0.00  0.00             0
ATOM    931    O   1     1       4.514  -1.548   7.524  0.00  0.00             0
ATOM    932    O   1     1       1.674  -6.068   7.475  0.00  0.00             0
ATOM    933    O   1     1       4.495  -4.703   7.469  0.00  0.00             0
ATOM    934    O   1     1       2.070  -0.143   7.521  0.00  0.00             0
ATOM    935    H   1     1       3.362   2.308  10.035  0.00  0.00             0
ATOM    936    H   1     1       1.283  -2.270  10.151  0.00  0.00             0
ATOM    937    H   1     1       4.265   1.085   7.153  0.00  0.00             0
ATOM    938    H   1     1       2.172  -2.876   6.850  0.00  0.00             0
ATOM    939    H   1     1       5.392  -1.870   7.098  0.00  0.00             0
ATOM    940    H   1     1       2.573   2.091   7.811  0.00  0.00             0
ATOM    941    H   1     1       2.560   0.198   6.725  0.00  0.00             0
ATOM    942    H   1     1       4.858  -3.697   7.555  0.00  0.00             0
ATOM    943   Al   1     1       8.508  -7.604   1.281  0.00  0.00             0
ATOM    944   Al   1     1       5.934 -12.138   1.486  0.00  0.00             0
ATOM    945   Al   1     1       5.975  -6.077   1.314  0.00  0.00             0
ATOM    946   Al   1     1       8.526 -10.684   1.314  0.00  0.00             0
ATOM    947   Si   1     1       4.107  -6.171   4.073  0.00  0.00             0
ATOM    948   Si   1     1       6.826 -10.785   4.204  0.00  0.00             0
ATOM    949   Si   1     1       6.593  -4.568   3.973  0.00  0.00             0
ATOM    950   Si   1     1       9.246  -9.166   3.953  0.00  0.00             0
ATOM    951    O   1     1       9.458  -6.355   2.444  0.00  0.00             0
ATOM    952    O   1     1       6.945 -10.849   2.575  0.00  0.00             0
ATOM    953    O   1     1       9.051  -8.987   2.423  0.00  0.00             0
ATOM    954    O   1     1       6.524  -4.459   2.393  0.00  0.00             0
ATOM    955    O   1     1       9.209  -7.705   4.492  0.00  0.00             0
ATOM    956    O   1     1       6.672  -3.197   4.566  0.00  0.00             0
ATOM    957    O   1     1       7.948  -5.397   4.217  0.00  0.00             0
ATOM    958    O   1     1       5.470 -10.031   4.537  0.00  0.00             0
ATOM    959    O   1     1       8.049  -9.888   4.532  0.00  0.00             0
ATOM    960    O   1     1       5.400  -5.445   4.455  0.00  0.00             0
ATOM    961    O   1     1       9.472 -12.074   2.412  0.00  0.00             0
ATOM    962    O   1     1       6.719  -7.486   2.376  0.00  0.00             0
ATOM    963    O   1     1      15.550  -4.625   0.193  0.00  0.00             0
ATOM    964    O   1     1       7.789  -8.979   0.217  0.00  0.00             0
ATOM    965    O   1     1      10.055  -7.383   0.136  0.00  0.00             0
ATOM    966    O   1     1       7.592 -12.063   0.422  0.00  0.00             0
ATOM    967    O   1     1      10.127 -10.616   0.435  0.00  0.00             0
ATOM    968    O   1     1       7.602  -6.220   0.336  0.00  0.00             0
ATOM    969    H   1     1       8.526  -3.918   2.495  0.00  0.00             0
ATOM    970    H   1     1       6.469  -8.433   2.666  0.00  0.00             0
ATOM    971    H   1     1       9.606  -4.977  -0.515  0.00  0.00             0
ATOM    972    H   1     1       7.379  -9.669  -0.485  0.00  0.00             0
ATOM    973    H   1     1      10.173  -7.683  -0.792  0.00  0.00             0
ATOM    974    H   1     1       8.083  -2.907  -0.649  0.00  0.00             0
ATOM    975    H   1     1       8.016  -5.383  -0.090  0.00  0.00             0
ATOM    976    H   1     1      10.527  -9.674   0.716  0.00  0.00             0
END
