# Supplementary material for: Competing Nuclear Quantum Effects and Hydrogen-Bond Jumps in Hydrated Kaolinite
Source: J Phys Chem Lett. 2023 Feb 6;14(6):1542–7. doi: 10.1021/acs.jpclett.2c03896 (PMC9940297; doi:10.1021/acs.jpclett.2c03896)
Supplement: Supplementary file 1 — jz2c03896_si_001.zip [file jz2c03896_si_001.zip › Clay_NQEs_HBond_Jumps_SI/silica-surface/QM/prod-2/init.04.pdb]

TITLE     Step:     2000000  Bead:       4 positions{angstrom}  cell{angstrom}
CRYST1   10.307   17.884   76.812  91.93 105.05  89.80 P 1           1
ATOM      1   Al   1     1     -22.594  11.910  42.605  0.00  0.00             0
ATOM      2   Al   1     1     -19.692  16.470  42.564  0.00  0.00             0
ATOM      3   Al   1     1     -19.824  10.573  42.265  0.00  0.00             0
ATOM      4   Al   1     1     -22.167  14.894  42.461  0.00  0.00             0
ATOM      5   Si   1     1     -17.928  10.574  39.720  0.00  0.00             0
ATOM      6   Si   1     1     -20.556  15.067  39.771  0.00  0.00             0
ATOM      7   Si   1     1     -20.457   9.083  39.748  0.00  0.00             0
ATOM      8   Si   1     1     -23.158  13.482  39.692  0.00  0.00             0
ATOM      9    O   1     1     -23.315  10.625  41.470  0.00  0.00             0
ATOM     10    O   1     1     -20.609  15.133  41.371  0.00  0.00             0
ATOM     11    O   1     1     -22.843  13.298  41.368  0.00  0.00             0
ATOM     12    O   1     1     -20.326   9.017  41.330  0.00  0.00             0
ATOM     13    O   1     1     -22.967  12.021  39.278  0.00  0.00             0
ATOM     14    O   1     1     -20.298   7.584  39.189  0.00  0.00             0
ATOM     15    O   1     1     -21.841   9.743  39.348  0.00  0.00             0
ATOM     16    O   1     1     -19.412  14.143  39.347  0.00  0.00             0
ATOM     17    O   1     1     -21.990  14.269  39.131  0.00  0.00             0
ATOM     18    O   1     1     -19.276   9.871  39.129  0.00  0.00             0
ATOM     19    O   1     1     -23.165  16.142  41.426  0.00  0.00             0
ATOM     20    O   1     1     -20.693  11.810  41.163  0.00  0.00             0
ATOM     21    O   1     1     -18.741   9.129  43.567  0.00  0.00             0
ATOM     22    O   1     1     -21.473  13.520  43.603  0.00  0.00             0
ATOM     23    O   1     1     -24.073  11.971  43.702  0.00  0.00             0
ATOM     24    O   1     1     -21.213  16.244  43.657  0.00  0.00             0
ATOM     25    O   1     1     -23.970  15.018  43.483  0.00  0.00             0
ATOM     26    O   1     1     -21.355  10.654  43.465  0.00  0.00             0
ATOM     27    H   1     1     -22.652   8.086  41.243  0.00  0.00             0
ATOM     28    H   1     1     -20.553  12.252  40.253  0.00  0.00             0
ATOM     29    H   1     1     -23.424   8.736  44.142  0.00  0.00             0
ATOM     30    H   1     1     -20.755  13.045  43.786  0.00  0.00             0
ATOM     31    H   1     1     -24.509  12.342  44.407  0.00  0.00             0
ATOM     32    H   1     1     -21.573   7.257  44.474  0.00  0.00             0
ATOM     33    H   1     1     -21.719   9.839  44.020  0.00  0.00             0
ATOM     34    H   1     1     -24.252  14.002  43.606  0.00  0.00             0
ATOM     35   Al   1     1     -22.625  14.537  49.859  0.00  0.00             0
ATOM     36   Al   1     1     -20.158  19.059  49.668  0.00  0.00             0
ATOM     37   Al   1     1     -20.038  12.971  49.867  0.00  0.00             0
ATOM     38   Al   1     1     -22.612  17.502  49.888  0.00  0.00             0
ATOM     39   Si   1     1     -18.159  13.233  47.080  0.00  0.00             0
ATOM     40   Si   1     1     -20.902  17.601  47.036  0.00  0.00             0
ATOM     41   Si   1     1     -20.770  11.768  47.063  0.00  0.00             0
ATOM     42   Si   1     1     -23.469  16.105  47.034  0.00  0.00             0
ATOM     43    O   1     1     -23.515  13.219  48.731  0.00  0.00             0
ATOM     44    O   1     1     -20.954  17.815  48.680  0.00  0.00             0
ATOM     45    O   1     1     -23.404  16.111  48.668  0.00  0.00             0
ATOM     46    O   1     1     -20.482  11.612  48.645  0.00  0.00             0
ATOM     47    O   1     1     -23.365  14.649  46.664  0.00  0.00             0
ATOM     48    O   1     1     -20.591  10.215  46.644  0.00  0.00             0
ATOM     49    O   1     1     -22.137  12.259  46.863  0.00  0.00             0
ATOM     50    O   1     1     -19.640  16.801  46.647  0.00  0.00             0
ATOM     51    O   1     1     -22.204  16.902  46.558  0.00  0.00             0
ATOM     52    O   1     1     -19.566  12.608  46.533  0.00  0.00             0
ATOM     53    O   1     1     -23.533  18.874  48.658  0.00  0.00             0
ATOM     54    O   1     1     -20.946  14.360  48.839  0.00  0.00             0
ATOM     55    O   1     1     -19.193  11.473  50.842  0.00  0.00             0
ATOM     56    O   1     1     -21.844  16.068  50.908  0.00  0.00             0
ATOM     57    O   1     1     -24.173  14.251  51.010  0.00  0.00             0
ATOM     58    O   1     1     -21.871  19.019  50.693  0.00  0.00             0
ATOM     59    O   1     1     -24.349  17.597  50.881  0.00  0.00             0
ATOM     60    O   1     1     -21.583  12.916  50.943  0.00  0.00             0
ATOM     61    H   1     1     -23.339  10.489  48.027  0.00  0.00             0
ATOM     62    H   1     1     -20.334  15.099  48.640  0.00  0.00             0
ATOM     63    H   1     1     -24.626  11.393  52.290  0.00  0.00             0
ATOM     64    H   1     1     -20.962  16.466  51.230  0.00  0.00             0
ATOM     65    H   1     1     -24.653  14.559  51.752  0.00  0.00             0
ATOM     66    H   1     1     -21.969  11.006  51.398  0.00  0.00             0
ATOM     67    H   1     1     -22.443  12.571  51.431  0.00  0.00             0
ATOM     68    H   1     1     -25.180  16.964  51.003  0.00  0.00             0
ATOM     69   Al   1     1     -22.260  20.869  42.361  0.00  0.00             0
ATOM     70   Al   1     1     -19.689  25.502  42.484  0.00  0.00             0
ATOM     71   Al   1     1     -19.610  19.445  42.419  0.00  0.00             0
ATOM     72   Al   1     1     -22.229  23.765  42.614  0.00  0.00             0
ATOM     73   Si   1     1     -17.914  19.465  39.532  0.00  0.00             0
ATOM     74   Si   1     1     -20.355  24.039  39.753  0.00  0.00             0
ATOM     75   Si   1     1     -20.469  17.932  39.625  0.00  0.00             0
ATOM     76   Si   1     1     -22.960  22.472  39.755  0.00  0.00             0
ATOM     77    O   1     1     -23.231  19.532  41.307  0.00  0.00             0
ATOM     78    O   1     1     -20.605  24.150  41.367  0.00  0.00             0
ATOM     79    O   1     1     -22.747  22.408  41.289  0.00  0.00             0
ATOM     80    O   1     1     -20.420  17.906  41.291  0.00  0.00             0
ATOM     81    O   1     1     -22.900  20.993  39.230  0.00  0.00             0
ATOM     82    O   1     1     -20.604  16.435  39.229  0.00  0.00             0
ATOM     83    O   1     1     -21.798  18.707  39.300  0.00  0.00             0
ATOM     84    O   1     1     -19.151  23.151  39.556  0.00  0.00             0
ATOM     85    O   1     1     -21.730  23.296  39.243  0.00  0.00             0
ATOM     86    O   1     1     -19.222  18.722  39.057  0.00  0.00             0
ATOM     87    O   1     1     -23.164  25.272  41.609  0.00  0.00             0
ATOM     88    O   1     1     -20.622  20.779  41.310  0.00  0.00             0
ATOM     89    O   1     1     -19.075  17.986  43.469  0.00  0.00             0
ATOM     90    O   1     1     -21.373  22.431  43.602  0.00  0.00             0
ATOM     91    O   1     1     -23.798  20.698  43.564  0.00  0.00             0
ATOM     92    O   1     1     -21.289  25.218  43.567  0.00  0.00             0
ATOM     93    O   1     1     -23.827  23.876  43.659  0.00  0.00             0
ATOM     94    O   1     1     -21.239  19.667  43.500  0.00  0.00             0
ATOM     95    H   1     1     -22.778  16.829  40.845  0.00  0.00             0
ATOM     96    H   1     1     -20.398  21.715  41.096  0.00  0.00             0
ATOM     97    H   1     1     -23.491  18.202  44.255  0.00  0.00             0
ATOM     98    H   1     1     -21.079  21.777  44.216  0.00  0.00             0
ATOM     99    H   1     1     -24.313  20.907  44.409  0.00  0.00             0
ATOM    100    H   1     1     -21.492  16.192  44.641  0.00  0.00             0
ATOM    101    H   1     1     -21.020  18.956  44.071  0.00  0.00             0
ATOM    102    H   1     1     -24.181  23.178  44.050  0.00  0.00             0
ATOM    103   Al   1     1     -22.569  23.618  49.785  0.00  0.00             0
ATOM    104   Al   1     1     -19.969  27.936  49.802  0.00  0.00             0
ATOM    105   Al   1     1     -20.041  21.949  49.768  0.00  0.00             0
ATOM    106   Al   1     1     -22.550  26.632  49.845  0.00  0.00             0
ATOM    107   Si   1     1     -18.118  21.965  46.813  0.00  0.00             0
ATOM    108   Si   1     1     -20.848  26.658  47.137  0.00  0.00             0
ATOM    109   Si   1     1     -20.752  20.564  46.937  0.00  0.00             0
ATOM    110   Si   1     1     -23.393  25.115  47.087  0.00  0.00             0
ATOM    111    O   1     1     -23.464  22.113  48.517  0.00  0.00             0
ATOM    112    O   1     1     -21.021  26.738  48.716  0.00  0.00             0
ATOM    113    O   1     1     -23.262  25.095  48.699  0.00  0.00             0
ATOM    114    O   1     1     -20.632  20.535  48.634  0.00  0.00             0
ATOM    115    O   1     1     -23.258  23.644  46.509  0.00  0.00             0
ATOM    116    O   1     1     -20.876  19.141  46.501  0.00  0.00             0
ATOM    117    O   1     1     -21.917  21.412  46.606  0.00  0.00             0
ATOM    118    O   1     1     -19.651  25.657  46.861  0.00  0.00             0
ATOM    119    O   1     1     -22.184  26.066  46.534  0.00  0.00             0
ATOM    120    O   1     1     -19.312  21.180  46.388  0.00  0.00             0
ATOM    121    O   1     1     -23.495  28.043  48.809  0.00  0.00             0
ATOM    122    O   1     1     -20.884  23.455  48.635  0.00  0.00             0
ATOM    123    O   1     1     -19.447  20.435  50.952  0.00  0.00             0
ATOM    124    O   1     1     -21.933  25.173  50.887  0.00  0.00             0
ATOM    125    O   1     1     -24.182  23.362  50.789  0.00  0.00             0
ATOM    126    O   1     1     -21.654  28.023  50.834  0.00  0.00             0
ATOM    127    O   1     1     -24.295  26.623  50.985  0.00  0.00             0
ATOM    128    O   1     1     -21.566  22.219  50.760  0.00  0.00             0
ATOM    129    H   1     1     -23.198  19.526  47.858  0.00  0.00             0
ATOM    130    H   1     1     -20.656  24.437  48.513  0.00  0.00             0
ATOM    131    H   1     1     -23.948  19.705  51.105  0.00  0.00             0
ATOM    132    H   1     1     -21.320  25.049  51.647  0.00  0.00             0
ATOM    133    H   1     1     -24.753  23.327  51.693  0.00  0.00             0
ATOM    134    H   1     1     -22.030  20.076  50.604  0.00  0.00             0
ATOM    135    H   1     1     -21.203  21.954  51.651  0.00  0.00             0
ATOM    136    H   1     1     -24.009  26.137  51.756  0.00  0.00             0
ATOM    137   Al   1     1     -17.069  11.913  42.301  0.00  0.00             0
ATOM    138   Al   1     1     -14.561  16.471  42.493  0.00  0.00             0
ATOM    139   Al   1     1     -14.772  10.329  42.563  0.00  0.00             0
ATOM    140   Al   1     1     -17.116  14.903  42.525  0.00  0.00             0
ATOM    141   Si   1     1     -12.751  10.532  39.795  0.00  0.00             0
ATOM    142   Si   1     1     -15.440  15.084  39.789  0.00  0.00             0
ATOM    143   Si   1     1     -15.320   9.036  39.793  0.00  0.00             0
ATOM    144   Si   1     1     -18.008  13.615  39.662  0.00  0.00             0
ATOM    145    O   1     1     -18.185  10.737  41.225  0.00  0.00             0
ATOM    146    O   1     1     -15.604  15.270  41.379  0.00  0.00             0
ATOM    147    O   1     1     -17.637  13.573  41.204  0.00  0.00             0
ATOM    148    O   1     1     -15.358   8.878  41.414  0.00  0.00             0
ATOM    149    O   1     1     -17.808  12.125  39.167  0.00  0.00             0
ATOM    150    O   1     1     -15.299   7.550  39.274  0.00  0.00             0
ATOM    151    O   1     1     -16.645   9.733  39.487  0.00  0.00             0
ATOM    152    O   1     1     -14.235  14.123  39.434  0.00  0.00             0
ATOM    153    O   1     1     -16.759  14.545  39.125  0.00  0.00             0
ATOM    154    O   1     1     -14.149   9.827  39.325  0.00  0.00             0
ATOM    155    O   1     1     -18.159  16.379  41.479  0.00  0.00             0
ATOM    156    O   1     1     -15.536  11.716  41.473  0.00  0.00             0
ATOM    157    O   1     1     -24.207   8.977  43.560  0.00  0.00             0
ATOM    158    O   1     1     -16.366  13.544  43.541  0.00  0.00             0
ATOM    159    O   1     1     -18.852  11.973  43.472  0.00  0.00             0
ATOM    160    O   1     1     -16.183  16.432  43.607  0.00  0.00             0
ATOM    161    O   1     1     -18.755  15.078  43.689  0.00  0.00             0
ATOM    162    O   1     1     -16.304  10.507  43.714  0.00  0.00             0
ATOM    163    H   1     1     -17.186   7.819  41.355  0.00  0.00             0
ATOM    164    H   1     1     -14.883  12.376  41.036  0.00  0.00             0
ATOM    165    H   1     1     -17.947   9.401  43.989  0.00  0.00             0
ATOM    166    H   1     1     -16.222  13.572  44.510  0.00  0.00             0
ATOM    167    H   1     1     -18.361  12.235  44.235  0.00  0.00             0
ATOM    168    H   1     1     -16.605   7.452  44.511  0.00  0.00             0
ATOM    169    H   1     1     -16.316   9.717  44.420  0.00  0.00             0
ATOM    170    H   1     1     -19.394  14.475  43.502  0.00  0.00             0
ATOM    171   Al   1     1     -17.451  14.565  49.922  0.00  0.00             0
ATOM    172   Al   1     1     -14.816  19.115  49.598  0.00  0.00             0
ATOM    173   Al   1     1     -14.876  13.017  49.961  0.00  0.00             0
ATOM    174   Al   1     1     -17.587  17.631  49.782  0.00  0.00             0
ATOM    175   Si   1     1     -13.094  13.165  47.133  0.00  0.00             0
ATOM    176   Si   1     1     -15.696  17.758  46.804  0.00  0.00             0
ATOM    177   Si   1     1     -15.653  11.567  47.135  0.00  0.00             0
ATOM    178   Si   1     1     -18.220  16.175  46.945  0.00  0.00             0
ATOM    179    O   1     1     -18.436  13.320  48.767  0.00  0.00             0
ATOM    180    O   1     1     -15.890  17.907  48.554  0.00  0.00             0
ATOM    181    O   1     1     -18.106  16.294  48.586  0.00  0.00             0
ATOM    182    O   1     1     -15.464  11.524  48.796  0.00  0.00             0
ATOM    183    O   1     1     -18.042  14.689  46.634  0.00  0.00             0
ATOM    184    O   1     1     -15.588  10.114  46.528  0.00  0.00             0
ATOM    185    O   1     1     -17.099  12.287  46.863  0.00  0.00             0
ATOM    186    O   1     1     -14.432  16.873  46.642  0.00  0.00             0
ATOM    187    O   1     1     -16.994  16.997  46.386  0.00  0.00             0
ATOM    188    O   1     1     -14.425  12.367  46.610  0.00  0.00             0
ATOM    189    O   1     1     -18.369  18.992  48.872  0.00  0.00             0
ATOM    190    O   1     1     -15.771  14.484  48.814  0.00  0.00             0
ATOM    191    O   1     1     -24.472  11.452  51.165  0.00  0.00             0
ATOM    192    O   1     1     -16.963  16.045  50.845  0.00  0.00             0
ATOM    193    O   1     1     -19.171  14.548  50.923  0.00  0.00             0
ATOM    194    O   1     1     -16.695  18.841  50.996  0.00  0.00             0
ATOM    195    O   1     1     -19.391  17.763  50.945  0.00  0.00             0
ATOM    196    O   1     1     -16.504  13.317  51.038  0.00  0.00             0
ATOM    197    H   1     1     -17.932  10.733  48.375  0.00  0.00             0
ATOM    198    H   1     1     -15.262  15.276  48.687  0.00  0.00             0
ATOM    199    H   1     1     -19.036  11.412  51.672  0.00  0.00             0
ATOM    200    H   1     1     -16.778  15.876  51.700  0.00  0.00             0
ATOM    201    H   1     1     -19.723  15.078  51.518  0.00  0.00             0
ATOM    202    H   1     1     -17.429  10.466  51.088  0.00  0.00             0
ATOM    203    H   1     1     -17.003  12.626  51.490  0.00  0.00             0
ATOM    204    H   1     1     -19.527  18.376  51.770  0.00  0.00             0
ATOM    205   Al   1     1     -17.008  20.886  42.437  0.00  0.00             0
ATOM    206   Al   1     1     -14.531  25.347  42.583  0.00  0.00             0
ATOM    207   Al   1     1     -14.406  19.452  42.267  0.00  0.00             0
ATOM    208   Al   1     1     -16.894  23.775  42.599  0.00  0.00             0
ATOM    209   Si   1     1     -12.711  19.505  39.570  0.00  0.00             0
ATOM    210   Si   1     1     -15.267  23.973  39.776  0.00  0.00             0
ATOM    211   Si   1     1     -15.320  18.001  39.628  0.00  0.00             0
ATOM    212   Si   1     1     -17.815  22.440  39.663  0.00  0.00             0
ATOM    213    O   1     1     -18.066  19.487  41.246  0.00  0.00             0
ATOM    214    O   1     1     -15.350  24.056  41.439  0.00  0.00             0
ATOM    215    O   1     1     -17.615  22.347  41.288  0.00  0.00             0
ATOM    216    O   1     1     -15.192  17.980  41.220  0.00  0.00             0
ATOM    217    O   1     1     -17.826  20.941  39.149  0.00  0.00             0
ATOM    218    O   1     1     -15.180  16.454  39.257  0.00  0.00             0
ATOM    219    O   1     1     -16.665  18.720  39.209  0.00  0.00             0
ATOM    220    O   1     1     -13.924  23.208  39.460  0.00  0.00             0
ATOM    221    O   1     1     -16.527  23.268  39.216  0.00  0.00             0
ATOM    222    O   1     1     -14.024  18.777  39.146  0.00  0.00             0
ATOM    223    O   1     1     -17.973  25.335  41.359  0.00  0.00             0
ATOM    224    O   1     1     -15.549  20.749  41.434  0.00  0.00             0
ATOM    225    O   1     1     -24.148  17.828  43.572  0.00  0.00             0
ATOM    226    O   1     1     -16.394  22.397  43.663  0.00  0.00             0
ATOM    227    O   1     1     -18.623  20.672  43.460  0.00  0.00             0
ATOM    228    O   1     1     -16.115  25.062  43.710  0.00  0.00             0
ATOM    229    O   1     1     -18.788  23.839  43.445  0.00  0.00             0
ATOM    230    O   1     1     -16.086  19.401  43.588  0.00  0.00             0
ATOM    231    H   1     1     -17.818  17.330  41.278  0.00  0.00             0
ATOM    232    H   1     1     -15.103  21.673  41.254  0.00  0.00             0
ATOM    233    H   1     1     -18.274  17.995  44.021  0.00  0.00             0
ATOM    234    H   1     1     -16.566  22.257  44.625  0.00  0.00             0
ATOM    235    H   1     1     -18.757  21.267  44.377  0.00  0.00             0
ATOM    236    H   1     1     -16.385  16.283  44.596  0.00  0.00             0
ATOM    237    H   1     1     -16.206  18.468  44.046  0.00  0.00             0
ATOM    238    H   1     1     -19.518  23.254  43.369  0.00  0.00             0
ATOM    239   Al   1     1     -17.330  23.256  49.797  0.00  0.00             0
ATOM    240   Al   1     1     -14.873  27.949  49.813  0.00  0.00             0
ATOM    241   Al   1     1     -14.742  21.905  49.735  0.00  0.00             0
ATOM    242   Al   1     1     -17.495  26.275  49.778  0.00  0.00             0
ATOM    243   Si   1     1     -12.953  22.130  46.861  0.00  0.00             0
ATOM    244   Si   1     1     -15.662  26.528  47.011  0.00  0.00             0
ATOM    245   Si   1     1     -15.485  20.619  46.833  0.00  0.00             0
ATOM    246   Si   1     1     -18.213  25.065  46.989  0.00  0.00             0
ATOM    247    O   1     1     -18.266  22.010  48.657  0.00  0.00             0
ATOM    248    O   1     1     -15.819  26.608  48.633  0.00  0.00             0
ATOM    249    O   1     1     -18.001  25.038  48.557  0.00  0.00             0
ATOM    250    O   1     1     -15.372  20.593  48.427  0.00  0.00             0
ATOM    251    O   1     1     -18.162  23.491  46.572  0.00  0.00             0
ATOM    252    O   1     1     -15.489  19.175  46.374  0.00  0.00             0
ATOM    253    O   1     1     -16.751  21.347  46.469  0.00  0.00             0
ATOM    254    O   1     1     -14.522  25.608  46.660  0.00  0.00             0
ATOM    255    O   1     1     -17.032  25.943  46.422  0.00  0.00             0
ATOM    256    O   1     1     -14.175  21.388  46.293  0.00  0.00             0
ATOM    257    O   1     1     -18.359  27.709  48.708  0.00  0.00             0
ATOM    258    O   1     1     -15.843  23.374  48.491  0.00  0.00             0
ATOM    259    O   1     1     -24.489  20.468  50.761  0.00  0.00             0
ATOM    260    O   1     1     -16.666  24.981  50.829  0.00  0.00             0
ATOM    261    O   1     1     -19.018  23.384  50.646  0.00  0.00             0
ATOM    262    O   1     1     -16.570  27.775  50.801  0.00  0.00             0
ATOM    263    O   1     1     -19.201  26.698  50.953  0.00  0.00             0
ATOM    264    O   1     1     -16.435  22.082  50.899  0.00  0.00             0
ATOM    265    H   1     1     -17.825  19.828  48.713  0.00  0.00             0
ATOM    266    H   1     1     -15.185  23.963  48.417  0.00  0.00             0
ATOM    267    H   1     1     -18.582  20.252  51.329  0.00  0.00             0
ATOM    268    H   1     1     -15.896  25.558  51.136  0.00  0.00             0
ATOM    269    H   1     1     -19.431  24.243  50.903  0.00  0.00             0
ATOM    270    H   1     1     -16.192  19.533  51.509  0.00  0.00             0
ATOM    271    H   1     1     -16.443  21.687  51.785  0.00  0.00             0
ATOM    272    H   1     1     -18.756  27.049  51.806  0.00  0.00             0
ATOM    273    O   1     1      -3.362   4.760  32.596  0.00  0.00             0
ATOM    274    H   1     1      -3.068   4.070  31.865  0.00  0.00             0
ATOM    275    H   1     1       7.314   4.106  33.412  0.00  0.00             0
ATOM    276    O   1     1      12.345 -25.292  15.036  0.00  0.00             0
ATOM    277    H   1     1      12.214 -25.814  15.792  0.00  0.00             0
ATOM    278    H   1     1      21.701 -25.278  14.704  0.00  0.00             0
ATOM    279    O   1     1      33.800   1.858  24.276  0.00  0.00             0
ATOM    280    H   1     1      24.220   2.155  23.753  0.00  0.00             0
ATOM    281    H   1     1      33.658   1.034  23.880  0.00  0.00             0
ATOM    282    O   1     1      24.953   8.589  18.895  0.00  0.00             0
ATOM    283    H   1     1      25.444   9.018  19.440  0.00  0.00             0
ATOM    284    H   1     1      36.093   8.226  18.393  0.00  0.00             0
ATOM    285    O   1     1     -16.273  -3.417  31.464  0.00  0.00             0
ATOM    286    H   1     1     -16.105  -3.651  32.431  0.00  0.00             0
ATOM    287    H   1     1      -6.982  -3.775  31.371  0.00  0.00             0
ATOM    288    O   1     1     -10.645 -24.324  23.779  0.00  0.00             0
ATOM    289    H   1     1      -9.956 -23.974  24.233  0.00  0.00             0
ATOM    290    H   1     1      -0.224 -23.633  23.005  0.00  0.00             0
ATOM    291    O   1     1      -4.471   8.597  23.531  0.00  0.00             0
ATOM    292    H   1     1      -5.052   9.198  23.375  0.00  0.00             0
ATOM    293    H   1     1      -4.762   7.811  23.502  0.00  0.00             0
ATOM    294    O   1     1      -4.788   3.276  37.272  0.00  0.00             0
ATOM    295    H   1     1      -5.551   2.816  37.090  0.00  0.00             0
ATOM    296    H   1     1      -4.037   2.751  36.873  0.00  0.00             0
ATOM    297    O   1     1       3.894   5.171  18.328  0.00  0.00             0
ATOM    298    H   1     1       4.513   5.545  17.909  0.00  0.00             0
ATOM    299    H   1     1       3.585   5.776  18.962  0.00  0.00             0
ATOM    300    O   1     1      25.544  16.589  20.910  0.00  0.00             0
ATOM    301    H   1     1      26.524  16.770  21.175  0.00  0.00             0
ATOM    302    H   1     1      24.941  16.874  21.639  0.00  0.00             0
ATOM    303    O   1     1       6.219  -3.522  20.094  0.00  0.00             0
ATOM    304    H   1     1       5.547  -4.035  20.082  0.00  0.00             0
ATOM    305    H   1     1       5.730  -2.676  20.504  0.00  0.00             0
ATOM    306    O   1     1     -13.988  24.998  31.225  0.00  0.00             0
ATOM    307    H   1     1     -14.240  24.948  30.434  0.00  0.00             0
ATOM    308    H   1     1     -13.841  24.044  31.510  0.00  0.00             0
ATOM    309    O   1     1       1.761 -14.496  20.672  0.00  0.00             0
ATOM    310    H   1     1       2.603 -14.854  20.699  0.00  0.00             0
ATOM    311    H   1     1       1.840 -13.742  21.272  0.00  0.00             0
ATOM    312    O   1     1      40.488  14.693  18.278  0.00  0.00             0
ATOM    313    H   1     1      39.889  13.887  18.688  0.00  0.00             0
ATOM    314    H   1     1      40.014  15.282  17.568  0.00  0.00             0
ATOM    315    O   1     1      21.604   5.235  36.047  0.00  0.00             0
ATOM    316    H   1     1      22.345   5.637  36.415  0.00  0.00             0
ATOM    317    H   1     1      21.044   5.959  35.621  0.00  0.00             0
ATOM    318    O   1     1      28.292  22.179  18.522  0.00  0.00             0
ATOM    319    H   1     1      28.218  21.397  19.144  0.00  0.00             0
ATOM    320    H   1     1      29.256  22.171  18.518  0.00  0.00             0
ATOM    321    O   1     1      29.482  16.541  35.676  0.00  0.00             0
ATOM    322    H   1     1      29.299  16.753  34.780  0.00  0.00             0
ATOM    323    H   1     1      30.226  15.874  35.683  0.00  0.00             0
ATOM    324    O   1     1      30.000  -6.694  14.862  0.00  0.00             0
ATOM    325    H   1     1      29.669  -7.247  14.116  0.00  0.00             0
ATOM    326    H   1     1      30.022  -5.701  14.592  0.00  0.00             0
ATOM    327    O   1     1       2.793  29.500  28.732  0.00  0.00             0
ATOM    328    H   1     1       2.066  29.701  28.079  0.00  0.00             0
ATOM    329    H   1     1      12.748  12.120  29.486  0.00  0.00             0
ATOM    330    O   1     1      -9.765  32.713  35.091  0.00  0.00             0
ATOM    331    H   1     1      -9.525  32.744  34.133  0.00  0.00             0
ATOM    332    H   1     1       0.049  31.804  35.131  0.00  0.00             0
ATOM    333    O   1     1      12.556  21.742  29.060  0.00  0.00             0
ATOM    334    H   1     1       2.313  22.380  28.429  0.00  0.00             0
ATOM    335    H   1     1      11.699  21.322  28.839  0.00  0.00             0
ATOM    336    O   1     1      -2.039  12.622  19.360  0.00  0.00             0
ATOM    337    H   1     1      -2.812  12.950  19.738  0.00  0.00             0
ATOM    338    H   1     1       7.930  11.954  18.522  0.00  0.00             0
ATOM    339    O   1     1      14.468  35.513  31.555  0.00  0.00             0
ATOM    340    H   1     1       4.429  34.443  31.483  0.00  0.00             0
ATOM    341    H   1     1      13.663  35.599  30.922  0.00  0.00             0
ATOM    342    O   1     1      13.882  21.644  33.962  0.00  0.00             0
ATOM    343    H   1     1      14.182  21.014  33.298  0.00  0.00             0
ATOM    344    H   1     1      24.823  22.127  34.135  0.00  0.00             0
ATOM    345    O   1     1      39.328  -3.007  21.947  0.00  0.00             0
ATOM    346    H   1     1      38.605  -3.291  21.239  0.00  0.00             0
ATOM    347    H   1     1      39.266 -19.959  21.668  0.00  0.00             0
ATOM    348    O   1     1      33.048   8.458  16.918  0.00  0.00             0
ATOM    349    H   1     1      33.777   8.924  17.498  0.00  0.00             0
ATOM    350    H   1     1      33.686   8.232  16.376  0.00  0.00             0
ATOM    351    O   1     1       9.648   3.604  16.201  0.00  0.00             0
ATOM    352    H   1     1      10.613   3.502  16.385  0.00  0.00             0
ATOM    353    H   1     1       9.706   4.150  15.404  0.00  0.00             0
ATOM    354    O   1     1      -2.884  10.378  28.764  0.00  0.00             0
ATOM    355    H   1     1      -2.241  11.014  28.308  0.00  0.00             0
ATOM    356    H   1     1      -2.140   9.671  29.007  0.00  0.00             0
ATOM    357    O   1     1       1.573 -17.740  29.978  0.00  0.00             0
ATOM    358    H   1     1       1.029 -17.638  30.628  0.00  0.00             0
ATOM    359    H   1     1       0.808 -17.766  29.149  0.00  0.00             0
ATOM    360    O   1     1     -17.284   7.141  36.739  0.00  0.00             0
ATOM    361    H   1     1     -16.609   6.849  36.165  0.00  0.00             0
ATOM    362    H   1     1     -16.768   6.976  37.641  0.00  0.00             0
ATOM    363    O   1     1      47.934   5.873  21.177  0.00  0.00             0
ATOM    364    H   1     1      47.894   5.372  20.270  0.00  0.00             0
ATOM    365    H   1     1      48.787 -12.455  21.349  0.00  0.00             0
ATOM    366    O   1     1      15.099  17.710  36.244  0.00  0.00             0
ATOM    367    H   1     1      15.381  17.967  35.413  0.00  0.00             0
ATOM    368    H   1     1      14.674  18.555  36.461  0.00  0.00             0
ATOM    369    O   1     1       5.919   9.793  35.902  0.00  0.00             0
ATOM    370    H   1     1       6.275  10.662  35.923  0.00  0.00             0
ATOM    371    H   1     1       5.738   9.577  34.931  0.00  0.00             0
ATOM    372    O   1     1      18.684 -11.042  24.091  0.00  0.00             0
ATOM    373    H   1     1      18.061 -10.252  24.063  0.00  0.00             0
ATOM    374    H   1     1      18.100 -11.728  24.446  0.00  0.00             0
ATOM    375    O   1     1       2.963  13.491  35.920  0.00  0.00             0
ATOM    376    H   1     1       2.867  12.653  36.539  0.00  0.00             0
ATOM    377    H   1     1       2.144  13.915  35.987  0.00  0.00             0
ATOM    378    O   1     1       7.269 -10.113  36.903  0.00  0.00             0
ATOM    379    H   1     1       6.768 -10.577  37.656  0.00  0.00             0
ATOM    380    H   1     1       6.819  -9.237  36.490  0.00  0.00             0
ATOM    381    O   1     1     -10.386 -15.056  30.862  0.00  0.00             0
ATOM    382    H   1     1      -9.882 -14.846  31.765  0.00  0.00             0
ATOM    383    H   1     1       0.683 -15.304  30.297  0.00  0.00             0
ATOM    384    O   1     1       1.567   9.085  28.382  0.00  0.00             0
ATOM    385    H   1     1       0.668   9.202  27.785  0.00  0.00             0
ATOM    386    H   1     1      12.260   9.811  28.500  0.00  0.00             0
ATOM    387    O   1     1      17.092  15.131  36.067  0.00  0.00             0
ATOM    388    H   1     1       5.998  15.834  36.329  0.00  0.00             0
ATOM    389    H   1     1      17.954  15.622  36.193  0.00  0.00             0
ATOM    390    O   1     1      20.686   5.957  14.940  0.00  0.00             0
ATOM    391    H   1     1      21.602   5.758  15.156  0.00  0.00             0
ATOM    392    H   1     1      31.087   6.532  15.844  0.00  0.00             0
ATOM    393    O   1     1       0.147  10.522  32.039  0.00  0.00             0
ATOM    394    H   1     1       0.500  10.349  32.846  0.00  0.00             0
ATOM    395    H   1     1      10.285   9.709  31.778  0.00  0.00             0
ATOM    396    O   1     1      -3.172  -5.719  36.471  0.00  0.00             0
ATOM    397    H   1     1      -2.823  -5.788  37.355  0.00  0.00             0
ATOM    398    H   1     1       6.852  -4.891  36.266  0.00  0.00             0
ATOM    399    O   1     1      17.990 -24.764  17.129  0.00  0.00             0
ATOM    400    H   1     1      17.148 -25.029  16.575  0.00  0.00             0
ATOM    401    H   1     1      18.725 -24.582  16.337  0.00  0.00             0
ATOM    402    O   1     1      18.785  21.498  34.627  0.00  0.00             0
ATOM    403    H   1     1      18.641  21.010  35.549  0.00  0.00             0
ATOM    404    H   1     1      19.736  21.601  34.650  0.00  0.00             0
ATOM    405    O   1     1       2.144  12.614  31.459  0.00  0.00             0
ATOM    406    H   1     1       1.437  11.950  31.430  0.00  0.00             0
ATOM    407    H   1     1       2.898  12.119  31.601  0.00  0.00             0
ATOM    408    O   1     1      21.741  18.252  34.950  0.00  0.00             0
ATOM    409    H   1     1      22.372  17.592  34.570  0.00  0.00             0
ATOM    410    H   1     1      21.108  17.937  35.484  0.00  0.00             0
ATOM    411    O   1     1       5.411  40.929  35.435  0.00  0.00             0
ATOM    412    H   1     1       6.178  41.534  35.326  0.00  0.00             0
ATOM    413    H   1     1       5.557  40.148  36.080  0.00  0.00             0
ATOM    414    O   1     1      17.476  47.475  31.164  0.00  0.00             0
ATOM    415    H   1     1      17.697  47.028  30.303  0.00  0.00             0
ATOM    416    H   1     1      17.596  46.868  31.870  0.00  0.00             0
ATOM    417    O   1     1      10.758 -16.549  22.269  0.00  0.00             0
ATOM    418    H   1     1      10.101 -16.856  21.479  0.00  0.00             0
ATOM    419    H   1     1      11.222 -15.892  22.014  0.00  0.00             0
ATOM    420    O   1     1      31.273  -0.731  19.880  0.00  0.00             0
ATOM    421    H   1     1      32.013  -0.357  19.272  0.00  0.00             0
ATOM    422    H   1     1      30.846  -1.272  19.148  0.00  0.00             0
ATOM    423    O   1     1      13.892  -3.460  15.814  0.00  0.00             0
ATOM    424    H   1     1      14.214  -4.354  15.523  0.00  0.00             0
ATOM    425    H   1     1      13.448  -3.763  16.615  0.00  0.00             0
ATOM    426    O   1     1      30.825   2.772  25.136  0.00  0.00             0
ATOM    427    H   1     1      30.069   2.168  25.288  0.00  0.00             0
ATOM    428    H   1     1      31.299   2.151  24.654  0.00  0.00             0
ATOM    429    O   1     1       6.939  37.445  28.773  0.00  0.00             0
ATOM    430    H   1     1       7.257  36.756  29.297  0.00  0.00             0
ATOM    431    H   1     1       6.029  37.322  28.542  0.00  0.00             0
ATOM    432    O   1     1      -0.272   5.060  19.022  0.00  0.00             0
ATOM    433    H   1     1      -0.224   4.968  20.038  0.00  0.00             0
ATOM    434    H   1     1       0.485   4.515  18.692  0.00  0.00             0
ATOM    435    O   1     1     -21.957   1.241  17.881  0.00  0.00             0
ATOM    436    H   1     1     -21.888   1.993  17.401  0.00  0.00             0
ATOM    437    H   1     1     -11.116   0.562  17.397  0.00  0.00             0
ATOM    438    O   1     1      51.743  17.581  15.647  0.00  0.00             0
ATOM    439    H   1     1      51.206  17.395  14.935  0.00  0.00             0
ATOM    440    H   1     1      62.374  16.791  15.865  0.00  0.00             0
ATOM    441    O   1     1      31.684  10.207  34.727  0.00  0.00             0
ATOM    442    H   1     1      20.765   9.554  34.856  0.00  0.00             0
ATOM    443    H   1     1      32.607  10.225  35.253  0.00  0.00             0
ATOM    444    O   1     1      17.520 -34.013  19.898  0.00  0.00             0
ATOM    445    H   1     1      18.117 -34.251  19.053  0.00  0.00             0
ATOM    446    H   1     1      28.206 -33.770  20.760  0.00  0.00             0
ATOM    447    O   1     1      17.907  -0.736  30.097  0.00  0.00             0
ATOM    448    H   1     1       7.896  -0.931  31.146  0.00  0.00             0
ATOM    449    H   1     1      17.612  -1.609  29.680  0.00  0.00             0
ATOM    450    O   1     1      21.818   9.459  22.343  0.00  0.00             0
ATOM    451    H   1     1      22.139   8.879  23.069  0.00  0.00             0
ATOM    452    H   1     1      31.612  10.066  22.891  0.00  0.00             0
ATOM    453    O   1     1      19.481   5.252  21.663  0.00  0.00             0
ATOM    454    H   1     1      19.351   4.286  21.911  0.00  0.00             0
ATOM    455    H   1     1      19.468   5.710  22.592  0.00  0.00             0
ATOM    456    O   1     1      -3.159   4.731  25.375  0.00  0.00             0
ATOM    457    H   1     1      -3.115   4.851  26.400  0.00  0.00             0
ATOM    458    H   1     1      -4.046   5.031  25.119  0.00  0.00             0
ATOM    459    O   1     1      28.283 -15.794  25.989  0.00  0.00             0
ATOM    460    H   1     1      28.086 -14.985  25.884  0.00  0.00             0
ATOM    461    H   1     1      28.288 -15.866  27.113  0.00  0.00             0
ATOM    462    O   1     1     -11.114   7.535  35.149  0.00  0.00             0
ATOM    463    H   1     1     -11.624   7.355  34.371  0.00  0.00             0
ATOM    464    H   1     1     -11.890   7.454  35.879  0.00  0.00             0
ATOM    465    O   1     1      -8.622  -5.144  25.265  0.00  0.00             0
ATOM    466    H   1     1      -8.453  -4.433  24.629  0.00  0.00             0
ATOM    467    H   1     1      -8.956  -4.825  26.058  0.00  0.00             0
ATOM    468    O   1     1     -18.352   5.637  26.758  0.00  0.00             0
ATOM    469    H   1     1     -18.007   6.381  26.733  0.00  0.00             0
ATOM    470    H   1     1     -18.990   5.735  26.049  0.00  0.00             0
ATOM    471    O   1     1      17.722 -18.414  21.617  0.00  0.00             0
ATOM    472    H   1     1      17.652 -17.451  21.403  0.00  0.00             0
ATOM    473    H   1     1      17.737 -18.253  22.651  0.00  0.00             0
ATOM    474    O   1     1      26.047  -1.827  24.604  0.00  0.00             0
ATOM    475    H   1     1      25.368  -1.183  25.041  0.00  0.00             0
ATOM    476    H   1     1      25.929  -2.608  25.096  0.00  0.00             0
ATOM    477    O   1     1      23.030 -11.126  20.026  0.00  0.00             0
ATOM    478    H   1     1      23.590 -10.446  20.150  0.00  0.00             0
ATOM    479    H   1     1      22.192 -10.685  19.749  0.00  0.00             0
ATOM    480    O   1     1      -7.511   2.287  36.368  0.00  0.00             0
ATOM    481    H   1     1      -7.427   3.196  35.988  0.00  0.00             0
ATOM    482    H   1     1      -7.992   1.865  35.662  0.00  0.00             0
ATOM    483    O   1     1      15.419  10.504  21.080  0.00  0.00             0
ATOM    484    H   1     1      15.036  10.677  21.862  0.00  0.00             0
ATOM    485    H   1     1      16.249  10.206  21.392  0.00  0.00             0
ATOM    486    O   1     1      -6.624   8.163  27.336  0.00  0.00             0
ATOM    487    H   1     1      -5.936   8.922  27.311  0.00  0.00             0
ATOM    488    H   1     1      -7.542   8.501  27.869  0.00  0.00             0
ATOM    489    O   1     1       1.484  10.589  19.194  0.00  0.00             0
ATOM    490    H   1     1       1.960  10.447  20.015  0.00  0.00             0
ATOM    491    H   1     1      11.061  -7.853  19.308  0.00  0.00             0
ATOM    492    O   1     1      12.240 -45.513  24.611  0.00  0.00             0
ATOM    493    H   1     1      11.517 -44.995  25.170  0.00  0.00             0
ATOM    494    H   1     1      23.342 -45.589  25.167  0.00  0.00             0
ATOM    495    O   1     1     -31.022   0.540  32.417  0.00  0.00             0
ATOM    496    H   1     1     -41.742   1.278  32.153  0.00  0.00             0
ATOM    497    H   1     1     -30.652   0.722  33.452  0.00  0.00             0
ATOM    498    O   1     1       4.777 -11.458  29.241  0.00  0.00             0
ATOM    499    H   1     1       4.284 -11.640  30.092  0.00  0.00             0
ATOM    500    H   1     1      14.761 -10.709  28.779  0.00  0.00             0
ATOM    501    O   1     1       4.438  21.500  26.082  0.00  0.00             0
ATOM    502    H   1     1       3.551  22.095  26.011  0.00  0.00             0
ATOM    503    H   1     1      14.405  20.887  25.440  0.00  0.00             0
ATOM    504    O   1     1     -16.498   1.602  27.940  0.00  0.00             0
ATOM    505    H   1     1     -17.284   1.901  28.163  0.00  0.00             0
ATOM    506    H   1     1      -5.999   2.291  27.385  0.00  0.00             0
ATOM    507    O   1     1      25.794  10.849  27.227  0.00  0.00             0
ATOM    508    H   1     1      25.002  11.039  27.999  0.00  0.00             0
ATOM    509    H   1     1      26.470  -7.181  27.795  0.00  0.00             0
ATOM    510    O   1     1       5.475 -22.896  25.741  0.00  0.00             0
ATOM    511    H   1     1       6.233 -23.357  25.136  0.00  0.00             0
ATOM    512    H   1     1       5.185 -23.661  26.272  0.00  0.00             0
ATOM    513    O   1     1     -21.497  30.406  35.097  0.00  0.00             0
ATOM    514    H   1     1     -22.449  30.108  35.732  0.00  0.00             0
ATOM    515    H   1     1     -21.131  29.558  34.841  0.00  0.00             0
ATOM    516    O   1     1      18.550 -15.196  22.356  0.00  0.00             0
ATOM    517    H   1     1      18.942 -15.914  22.783  0.00  0.00             0
ATOM    518    H   1     1      17.760 -14.992  22.938  0.00  0.00             0
ATOM    519    O   1     1      49.696  31.424  24.357  0.00  0.00             0
ATOM    520    H   1     1      50.349  30.729  24.289  0.00  0.00             0
ATOM    521    H   1     1      49.699  32.044  23.616  0.00  0.00             0
ATOM    522    O   1     1      33.880  17.297  22.665  0.00  0.00             0
ATOM    523    H   1     1      33.594  16.560  23.383  0.00  0.00             0
ATOM    524    H   1     1      33.472  17.393  21.805  0.00  0.00             0
ATOM    525    O   1     1      66.133  30.094  14.274  0.00  0.00             0
ATOM    526    H   1     1      65.645  29.453  14.603  0.00  0.00             0
ATOM    527    H   1     1      66.778  11.709  14.520  0.00  0.00             0
ATOM    528    O   1     1      34.498  17.126  26.192  0.00  0.00             0
ATOM    529    H   1     1      33.648  16.829  26.515  0.00  0.00             0
ATOM    530    H   1     1      34.824  17.782  26.743  0.00  0.00             0
ATOM    531    O   1     1      22.890  -2.351  29.017  0.00  0.00             0
ATOM    532    H   1     1      23.027  -1.678  29.628  0.00  0.00             0
ATOM    533    H   1     1      23.557  -2.765  28.877  0.00  0.00             0
ATOM    534    O   1     1      14.410   7.776  15.076  0.00  0.00             0
ATOM    535    H   1     1      13.747   7.127  14.667  0.00  0.00             0
ATOM    536    H   1     1      15.164   7.256  15.366  0.00  0.00             0
ATOM    537    O   1     1      20.318  -9.226  26.176  0.00  0.00             0
ATOM    538    H   1     1      20.401 -10.058  26.661  0.00  0.00             0
ATOM    539    H   1     1      19.296  -9.122  26.023  0.00  0.00             0
ATOM    540    O   1     1      -2.782 -27.325  18.124  0.00  0.00             0
ATOM    541    H   1     1      -1.715 -27.605  17.962  0.00  0.00             0
ATOM    542    H   1     1      -2.693 -26.455  17.831  0.00  0.00             0
ATOM    543    O   1     1       0.802  13.533  27.618  0.00  0.00             0
ATOM    544    H   1     1       1.224  14.157  28.168  0.00  0.00             0
ATOM    545    H   1     1      10.022  13.367  27.815  0.00  0.00             0
ATOM    546    O   1     1      28.591  -0.936  32.942  0.00  0.00             0
ATOM    547    H   1     1      28.667  -1.960  32.869  0.00  0.00             0
ATOM    548    H   1     1      39.890  -0.738  32.706  0.00  0.00             0
ATOM    549    O   1     1      -7.518  23.180  15.552  0.00  0.00             0
ATOM    550    H   1     1     -17.457  23.020  16.455  0.00  0.00             0
ATOM    551    H   1     1      -6.903  22.609  14.980  0.00  0.00             0
ATOM    552    O   1     1      22.871  19.406  15.665  0.00  0.00             0
ATOM    553    H   1     1      22.111  19.052  15.670  0.00  0.00             0
ATOM    554    H   1     1      33.078  19.746  16.588  0.00  0.00             0
ATOM    555    O   1     1      42.753  15.348  23.825  0.00  0.00             0
ATOM    556    H   1     1      32.064  14.944  22.992  0.00  0.00             0
ATOM    557    H   1     1      42.080  15.873  24.434  0.00  0.00             0
ATOM    558    O   1     1       7.156   5.264  28.147  0.00  0.00             0
ATOM    559    H   1     1       6.373   5.655  28.202  0.00  0.00             0
ATOM    560    H   1     1      17.507   4.601  28.768  0.00  0.00             0
ATOM    561    O   1     1      -9.515  14.787  32.460  0.00  0.00             0
ATOM    562    H   1     1      -8.959  15.570  32.605  0.00  0.00             0
ATOM    563    H   1     1      -8.953  14.148  32.023  0.00  0.00             0
ATOM    564    O   1     1     -11.250 -17.965  28.274  0.00  0.00             0
ATOM    565    H   1     1     -11.388 -18.399  27.335  0.00  0.00             0
ATOM    566    H   1     1     -11.788 -18.481  28.970  0.00  0.00             0
ATOM    567    O   1     1      10.754  38.128  27.848  0.00  0.00             0
ATOM    568    H   1     1      10.392  37.379  28.453  0.00  0.00             0
ATOM    569    H   1     1      10.588  38.081  26.934  0.00  0.00             0
ATOM    570    O   1     1      24.369  -4.948  20.469  0.00  0.00             0
ATOM    571    H   1     1      24.826  -5.624  20.681  0.00  0.00             0
ATOM    572    H   1     1      23.674  -5.079  19.823  0.00  0.00             0
ATOM    573    O   1     1     -26.322  -6.458  32.380  0.00  0.00             0
ATOM    574    H   1     1     -26.481  -5.878  33.099  0.00  0.00             0
ATOM    575    H   1     1     -25.551  -6.299  31.923  0.00  0.00             0
ATOM    576    O   1     1      -0.791  34.069  25.530  0.00  0.00             0
ATOM    577    H   1     1      -1.079  33.191  25.480  0.00  0.00             0
ATOM    578    H   1     1      -1.514  34.532  25.084  0.00  0.00             0
ATOM    579    O   1     1      -3.434 -15.029  16.044  0.00  0.00             0
ATOM    580    H   1     1      -2.608 -14.564  15.641  0.00  0.00             0
ATOM    581    H   1     1      -3.725 -14.292  16.601  0.00  0.00             0
ATOM    582    O   1     1      10.719  -4.612  21.726  0.00  0.00             0
ATOM    583    H   1     1      11.577  -4.183  21.195  0.00  0.00             0
ATOM    584    H   1     1       9.957  -4.002  21.655  0.00  0.00             0
ATOM    585    O   1     1     -17.432 -17.667  19.220  0.00  0.00             0
ATOM    586    H   1     1     -17.212 -17.898  18.313  0.00  0.00             0
ATOM    587    H   1     1     -16.766 -18.291  19.792  0.00  0.00             0
ATOM    588    O   1     1      29.880  13.918  14.893  0.00  0.00             0
ATOM    589    H   1     1      29.344  14.265  15.633  0.00  0.00             0
ATOM    590    H   1     1      30.751  14.294  14.775  0.00  0.00             0
ATOM    591    O   1     1      42.906   3.394  17.871  0.00  0.00             0
ATOM    592    H   1     1      43.523   4.206  18.094  0.00  0.00             0
ATOM    593    H   1     1      42.953   2.911  18.821  0.00  0.00             0
ATOM    594    O   1     1      39.089  -9.643  14.901  0.00  0.00             0
ATOM    595    H   1     1      39.567 -10.135  14.359  0.00  0.00             0
ATOM    596    H   1     1      39.453  -9.971  15.783  0.00  0.00             0
ATOM    597    O   1     1     -15.359   5.799  23.494  0.00  0.00             0
ATOM    598    H   1     1     -16.277   5.737  23.252  0.00  0.00             0
ATOM    599    H   1     1      -4.449   5.863  22.703  0.00  0.00             0
ATOM    600    O   1     1      37.122   0.295  17.105  0.00  0.00             0
ATOM    601    H   1     1      36.159   0.115  16.722  0.00  0.00             0
ATOM    602    H   1     1      47.612   1.240  17.104  0.00  0.00             0
ATOM    603    O   1     1      -1.319  -9.522  30.669  0.00  0.00             0
ATOM    604    H   1     1     -11.624  -9.871  29.764  0.00  0.00             0
ATOM    605    H   1     1      -2.060  -9.946  30.874  0.00  0.00             0
ATOM    606    O   1     1      23.910  10.452  36.566  0.00  0.00             0
ATOM    607    H   1     1      24.928  10.845  36.435  0.00  0.00             0
ATOM    608    H   1     1      34.025   9.505  36.762  0.00  0.00             0
ATOM    609    O   1     1      48.546  -2.421  16.911  0.00  0.00             0
ATOM    610    H   1     1      37.576  -2.775  17.481  0.00  0.00             0
ATOM    611    H   1     1      48.264  -1.463  16.743  0.00  0.00             0
ATOM    612    O   1     1     -14.436  27.019  33.220  0.00  0.00             0
ATOM    613    H   1     1     -15.151  27.752  32.945  0.00  0.00             0
ATOM    614    H   1     1      -4.115  26.335  32.598  0.00  0.00             0
ATOM    615    O   1     1     -23.148 -25.518  20.882  0.00  0.00             0
ATOM    616    H   1     1     -23.838 -26.093  20.282  0.00  0.00             0
ATOM    617    H   1     1     -22.858 -24.771  20.594  0.00  0.00             0
ATOM    618    O   1     1      18.288   1.610  36.598  0.00  0.00             0
ATOM    619    H   1     1      19.145   1.972  36.896  0.00  0.00             0
ATOM    620    H   1     1      18.438   0.653  36.453  0.00  0.00             0
ATOM    621    O   1     1      -5.309  13.916  34.100  0.00  0.00             0
ATOM    622    H   1     1      -4.545  14.262  34.450  0.00  0.00             0
ATOM    623    H   1     1      -5.984  14.218  34.632  0.00  0.00             0
ATOM    624    O   1     1      28.328   3.711  30.281  0.00  0.00             0
ATOM    625    H   1     1      29.271   3.799  30.366  0.00  0.00             0
ATOM    626    H   1     1      28.099   2.806  29.987  0.00  0.00             0
ATOM    627    O   1     1      12.955  23.485  22.518  0.00  0.00             0
ATOM    628    H   1     1      12.808  24.153  21.848  0.00  0.00             0
ATOM    629    H   1     1      12.115  23.490  23.000  0.00  0.00             0
ATOM    630    O   1     1      17.091  -3.132  29.595  0.00  0.00             0
ATOM    631    H   1     1      16.293  -2.849  28.986  0.00  0.00             0
ATOM    632    H   1     1      16.484  -3.203  30.437  0.00  0.00             0
ATOM    633    O   1     1     -51.475  20.815  37.225  0.00  0.00             0
ATOM    634    H   1     1     -51.189  21.719  36.894  0.00  0.00             0
ATOM    635    H   1     1     -50.715  20.385  37.829  0.00  0.00             0
ATOM    636    O   1     1      11.938  -4.374  17.869  0.00  0.00             0
ATOM    637    H   1     1      12.068  -5.266  18.164  0.00  0.00             0
ATOM    638    H   1     1      11.036  -4.111  18.173  0.00  0.00             0
ATOM    639    O   1     1      -0.108 -27.396  20.135  0.00  0.00             0
ATOM    640    H   1     1      -0.905 -27.463  20.329  0.00  0.00             0
ATOM    641    H   1     1       0.286 -26.850  20.901  0.00  0.00             0
ATOM    642    O   1     1      -4.663   2.935  23.292  0.00  0.00             0
ATOM    643    H   1     1      -5.282   2.535  22.600  0.00  0.00             0
ATOM    644    H   1     1      -4.887   3.816  23.141  0.00  0.00             0
ATOM    645    O   1     1      -2.024  -4.826  28.067  0.00  0.00             0
ATOM    646    H   1     1      -2.525  -4.489  27.327  0.00  0.00             0
ATOM    647    H   1     1      -2.371  -4.480  28.883  0.00  0.00             0
ATOM    648    O   1     1      31.452 -11.816  32.210  0.00  0.00             0
ATOM    649    H   1     1      32.270 -12.108  31.703  0.00  0.00             0
ATOM    650    H   1     1      31.203 -10.770  32.168  0.00  0.00             0
ATOM    651    O   1     1       7.568  17.841  24.309  0.00  0.00             0
ATOM    652    H   1     1       7.366  18.812  24.934  0.00  0.00             0
ATOM    653    H   1     1      17.130  -0.817  24.296  0.00  0.00             0
ATOM    654    O   1     1      14.606 -14.744  14.722  0.00  0.00             0
ATOM    655    H   1     1      13.782 -15.252  15.030  0.00  0.00             0
ATOM    656    H   1     1      25.714 -15.211  15.021  0.00  0.00             0
ATOM    657    O   1     1      30.374 -11.292  27.855  0.00  0.00             0
ATOM    658    H   1     1      19.477 -12.120  28.167  0.00  0.00             0
ATOM    659    H   1     1      31.207 -11.848  27.744  0.00  0.00             0
ATOM    660    O   1     1       2.984  34.384  33.788  0.00  0.00             0
ATOM    661    H   1     1       3.453  35.058  33.086  0.00  0.00             0
ATOM    662    H   1     1      13.798  34.428  34.671  0.00  0.00             0
ATOM    663    O   1     1      20.422  24.955  17.357  0.00  0.00             0
ATOM    664    H   1     1      10.913  25.550  17.293  0.00  0.00             0
ATOM    665    H   1     1      20.684  23.960  17.598  0.00  0.00             0
ATOM    666    O   1     1      16.401   1.092  33.913  0.00  0.00             0
ATOM    667    H   1     1      16.947   0.628  33.389  0.00  0.00             0
ATOM    668    H   1     1      27.358   1.713  34.516  0.00  0.00             0
ATOM    669    O   1     1       7.811  49.962  32.888  0.00  0.00             0
ATOM    670    H   1     1       8.446  49.753  33.400  0.00  0.00             0
ATOM    671    H   1     1       7.927  31.542  32.182  0.00  0.00             0
ATOM    672    O   1     1      13.463  41.268  31.048  0.00  0.00             0
ATOM    673    H   1     1      13.044  40.657  30.477  0.00  0.00             0
ATOM    674    H   1     1      13.596  40.710  31.783  0.00  0.00             0
ATOM    675    O   1     1       4.519   2.189  20.589  0.00  0.00             0
ATOM    676    H   1     1       5.328   2.106  20.223  0.00  0.00             0
ATOM    677    H   1     1       3.924   1.638  19.961  0.00  0.00             0
ATOM    678    O   1     1       0.618   3.590  33.290  0.00  0.00             0
ATOM    679    H   1     1       1.383   3.475  33.732  0.00  0.00             0
ATOM    680    H   1     1       0.605   4.638  32.978  0.00  0.00             0
ATOM    681    O   1     1     -17.155  -6.746  23.096  0.00  0.00             0
ATOM    682    H   1     1     -17.901  -7.266  22.807  0.00  0.00             0
ATOM    683    H   1     1     -17.347  -5.844  23.641  0.00  0.00             0
ATOM    684    O   1     1      -2.438   9.700  24.840  0.00  0.00             0
ATOM    685    H   1     1      -1.696  10.389  24.362  0.00  0.00             0
ATOM    686    H   1     1      -3.138   9.708  24.301  0.00  0.00             0
ATOM    687    O   1     1      34.821  17.139  16.584  0.00  0.00             0
ATOM    688    H   1     1      34.522  17.744  16.107  0.00  0.00             0
ATOM    689    H   1     1      34.674  -1.634  16.181  0.00  0.00             0
ATOM    690    O   1     1      35.444 -20.833  27.784  0.00  0.00             0
ATOM    691    H   1     1      35.263 -20.101  26.979  0.00  0.00             0
ATOM    692    H   1     1      35.858 -21.486  27.227  0.00  0.00             0
ATOM    693    O   1     1     -35.099 -11.639  17.429  0.00  0.00             0
ATOM    694    H   1     1     -34.579 -12.383  17.800  0.00  0.00             0
ATOM    695    H   1     1     -34.494 -11.086  17.972  0.00  0.00             0
ATOM    696    O   1     1      16.352  10.118  15.346  0.00  0.00             0
ATOM    697    H   1     1      17.077   9.533  14.904  0.00  0.00             0
ATOM    698    H   1     1      15.570   9.604  14.914  0.00  0.00             0
ATOM    699    O   1     1      42.642  15.184  14.454  0.00  0.00             0
ATOM    700    H   1     1      43.347  14.873  15.044  0.00  0.00             0
ATOM    701    H   1     1      42.932  14.949  13.411  0.00  0.00             0
ATOM    702    O   1     1      31.558  23.386  24.479  0.00  0.00             0
ATOM    703    H   1     1      30.725  23.934  24.404  0.00  0.00             0
ATOM    704    H   1     1      31.267  22.538  24.462  0.00  0.00             0
ATOM    705   Al   1     1       8.073   7.208   8.737  0.00  0.00             0
ATOM    706   Al   1     1       5.665   2.984   8.365  0.00  0.00             0
ATOM    707   Al   1     1       5.586   8.794   8.608  0.00  0.00             0
ATOM    708   Al   1     1       8.205   4.372   8.526  0.00  0.00             0
ATOM    709   Si   1     1       3.853   8.615  11.508  0.00  0.00             0
ATOM    710   Si   1     1       6.445   4.206  11.247  0.00  0.00             0
ATOM    711   Si   1     1       6.547  10.104  11.398  0.00  0.00             0
ATOM    712   Si   1     1       9.018   5.702  11.447  0.00  0.00             0
ATOM    713    O   1     1       9.162   8.606   9.775  0.00  0.00             0
ATOM    714    O   1     1       6.533   4.103   9.660  0.00  0.00             0
ATOM    715    O   1     1       8.901   5.788   9.753  0.00  0.00             0
ATOM    716    O   1     1       6.237  10.107   9.898  0.00  0.00             0
ATOM    717    O   1     1       8.920   7.205  11.978  0.00  0.00             0
ATOM    718    O   1     1       6.368  11.558  11.945  0.00  0.00             0
ATOM    719    O   1     1       7.888   9.536  11.748  0.00  0.00             0
ATOM    720    O   1     1       5.144   5.043  11.615  0.00  0.00             0
ATOM    721    O   1     1       7.707   4.934  11.764  0.00  0.00             0
ATOM    722    O   1     1       5.281   9.165  11.927  0.00  0.00             0
ATOM    723    O   1     1       9.098   3.021   9.717  0.00  0.00             0
ATOM    724    O   1     1       6.575   7.440   9.876  0.00  0.00             0
ATOM    725    O   1     1       4.967  10.189   7.476  0.00  0.00             0
ATOM    726    O   1     1       7.526   5.870   7.505  0.00  0.00             0
ATOM    727    O   1     1       9.755   7.468   7.485  0.00  0.00             0
ATOM    728    O   1     1       7.182   2.866   7.559  0.00  0.00             0
ATOM    729    O   1     1       9.838   4.161   7.513  0.00  0.00             0
ATOM    730    O   1     1       7.192   8.631   7.728  0.00  0.00             0
ATOM    731    H   1     1       8.565  10.973  10.061  0.00  0.00             0
ATOM    732    H   1     1       5.841   7.290  10.666  0.00  0.00             0
ATOM    733    H   1     1       9.935  10.352   6.588  0.00  0.00             0
ATOM    734    H   1     1       6.798   5.897   6.880  0.00  0.00             0
ATOM    735    H   1     1       9.494   6.995   6.673  0.00  0.00             0
ATOM    736    H   1     1       7.635  11.622   6.715  0.00  0.00             0
ATOM    737    H   1     1       7.637   9.312   7.317  0.00  0.00             0
ATOM    738    H   1     1      10.358   3.874   6.692  0.00  0.00             0
ATOM    739   Al   1     1      13.714   1.146   1.300  0.00  0.00             0
ATOM    740   Al   1     1      11.105  -3.266   1.364  0.00  0.00             0
ATOM    741   Al   1     1      11.137   2.883   1.337  0.00  0.00             0
ATOM    742   Al   1     1      13.567  -1.646   1.473  0.00  0.00             0
ATOM    743   Si   1     1       9.357   2.764   4.078  0.00  0.00             0
ATOM    744   Si   1     1      11.826  -1.748   4.193  0.00  0.00             0
ATOM    745   Si   1     1      11.871   4.309   4.049  0.00  0.00             0
ATOM    746   Si   1     1      14.389  -0.322   4.088  0.00  0.00             0
ATOM    747    O   1     1      14.726   2.483   2.523  0.00  0.00             0
ATOM    748    O   1     1      11.980  -1.826   2.515  0.00  0.00             0
ATOM    749    O   1     1      14.232  -0.239   2.560  0.00  0.00             0
ATOM    750    O   1     1      11.741   4.286   2.453  0.00  0.00             0
ATOM    751    O   1     1      14.278   1.077   4.746  0.00  0.00             0
ATOM    752    O   1     1      11.829   5.768   4.495  0.00  0.00             0
ATOM    753    O   1     1      13.238   3.559   4.406  0.00  0.00             0
ATOM    754    O   1     1      10.625  -0.867   4.612  0.00  0.00             0
ATOM    755    O   1     1      13.236  -1.107   4.566  0.00  0.00             0
ATOM    756    O   1     1      10.618   3.522   4.623  0.00  0.00             0
ATOM    757    O   1     1      14.582  -2.909   2.459  0.00  0.00             0
ATOM    758    O   1     1      11.956   1.398   2.350  0.00  0.00             0
ATOM    759    O   1     1      10.423   4.327   0.198  0.00  0.00             0
ATOM    760    O   1     1      13.026  -0.237   0.221  0.00  0.00             0
ATOM    761    O   1     1      15.328   1.308   0.280  0.00  0.00             0
ATOM    762    O   1     1      12.666  -3.153   0.260  0.00  0.00             0
ATOM    763    O   1     1      15.394  -1.773   0.150  0.00  0.00             0
ATOM    764    O   1     1      12.638   2.614   0.133  0.00  0.00             0
ATOM    765    H   1     1      14.462   5.519   3.370  0.00  0.00             0
ATOM    766    H   1     1      11.257   0.782   2.587  0.00  0.00             0
ATOM    767    H   1     1      14.413   4.669   0.225  0.00  0.00             0
ATOM    768    H   1     1      13.075  -0.090  -0.745  0.00  0.00             0
ATOM    769    H   1     1      15.715   0.377   0.074  0.00  0.00             0
ATOM    770    H   1     1      12.706   6.193  -0.822  0.00  0.00             0
ATOM    771    H   1     1      13.113   3.103  -0.481  0.00  0.00             0
ATOM    772    H   1     1      15.280  -2.281  -0.695  0.00  0.00             0
ATOM    773   Al   1     1       7.988  -1.673   8.752  0.00  0.00             0
ATOM    774   Al   1     1       5.528  -6.025   8.625  0.00  0.00             0
ATOM    775   Al   1     1       5.490  -0.061   8.773  0.00  0.00             0
ATOM    776   Al   1     1       8.001  -4.812   8.665  0.00  0.00             0
ATOM    777   Si   1     1       3.811  -0.246  11.410  0.00  0.00             0
ATOM    778   Si   1     1       6.316  -4.795  11.497  0.00  0.00             0
ATOM    779   Si   1     1       6.355   1.221  11.398  0.00  0.00             0
ATOM    780   Si   1     1       8.799  -3.191  11.435  0.00  0.00             0
ATOM    781    O   1     1       8.962  -0.303   9.837  0.00  0.00             0
ATOM    782    O   1     1       6.382  -4.885   9.784  0.00  0.00             0
ATOM    783    O   1     1       8.615  -3.072   9.803  0.00  0.00             0
ATOM    784    O   1     1       6.339   1.269   9.794  0.00  0.00             0
ATOM    785    O   1     1       8.688  -1.755  11.859  0.00  0.00             0
ATOM    786    O   1     1       6.314   2.831  11.809  0.00  0.00             0
ATOM    787    O   1     1       7.712   0.622  11.787  0.00  0.00             0
ATOM    788    O   1     1       5.090  -3.989  11.785  0.00  0.00             0
ATOM    789    O   1     1       7.598  -4.120  11.949  0.00  0.00             0
ATOM    790    O   1     1       5.134   0.492  11.929  0.00  0.00             0
ATOM    791    O   1     1       9.013  -6.172   9.786  0.00  0.00             0
ATOM    792    O   1     1       6.335  -1.691   9.835  0.00  0.00             0
ATOM    793    O   1     1       4.816   1.416   7.748  0.00  0.00             0
ATOM    794    O   1     1       7.291  -3.196   7.525  0.00  0.00             0
ATOM    795    O   1     1       9.682  -1.620   7.637  0.00  0.00             0
ATOM    796    O   1     1       7.070  -6.139   7.577  0.00  0.00             0
ATOM    797    O   1     1       9.574  -4.880   7.663  0.00  0.00             0
ATOM    798    O   1     1       7.152  -0.393   7.712  0.00  0.00             0
ATOM    799    H   1     1       8.509   2.432  10.274  0.00  0.00             0
ATOM    800    H   1     1       5.796  -2.314  10.089  0.00  0.00             0
ATOM    801    H   1     1       9.879   1.169   6.492  0.00  0.00             0
ATOM    802    H   1     1       7.468  -3.392   6.642  0.00  0.00             0
ATOM    803    H   1     1      10.142  -2.437   7.285  0.00  0.00             0
ATOM    804    H   1     1       7.664   2.113   7.475  0.00  0.00             0
ATOM    805    H   1     1       7.457  -0.728   6.958  0.00  0.00             0
ATOM    806    H   1     1      10.373  -4.418   7.171  0.00  0.00             0
ATOM    807   Al   1     1      13.767  -7.592   1.104  0.00  0.00             0
ATOM    808   Al   1     1      11.125 -12.073   1.135  0.00  0.00             0
ATOM    809   Al   1     1      11.070  -6.210   1.132  0.00  0.00             0
ATOM    810   Al   1     1      13.897 -10.573   1.424  0.00  0.00             0
ATOM    811   Si   1     1       9.235  -6.236   4.062  0.00  0.00             0
ATOM    812   Si   1     1      11.841 -10.653   3.937  0.00  0.00             0
ATOM    813   Si   1     1      11.747  -4.656   4.122  0.00  0.00             0
ATOM    814   Si   1     1      14.502  -9.133   4.135  0.00  0.00             0
ATOM    815    O   1     1      14.528  -6.322   2.464  0.00  0.00             0
ATOM    816    O   1     1      12.156 -10.755   2.353  0.00  0.00             0
ATOM    817    O   1     1      14.495  -9.093   2.407  0.00  0.00             0
ATOM    818    O   1     1      11.666  -4.605   2.476  0.00  0.00             0
ATOM    819    O   1     1      14.515  -7.668   4.549  0.00  0.00             0
ATOM    820    O   1     1      11.764  -3.223   4.602  0.00  0.00             0
ATOM    821    O   1     1      13.119  -5.417   4.366  0.00  0.00             0
ATOM    822    O   1     1      10.621  -9.794   4.233  0.00  0.00             0
ATOM    823    O   1     1      13.251  -9.958   4.515  0.00  0.00             0
ATOM    824    O   1     1      10.533  -5.492   4.579  0.00  0.00             0
ATOM    825    O   1     1      14.690 -11.954   2.557  0.00  0.00             0
ATOM    826    O   1     1      12.131  -7.478   2.110  0.00  0.00             0
ATOM    827    O   1     1      10.304  -4.718   0.204  0.00  0.00             0
ATOM    828    O   1     1      13.250  -9.062   0.150  0.00  0.00             0
ATOM    829    O   1     1      15.317  -7.333   0.146  0.00  0.00             0
ATOM    830    O   1     1      12.663 -11.808   0.091  0.00  0.00             0
ATOM    831    O   1     1      15.403 -10.785   0.161  0.00  0.00             0
ATOM    832    O   1     1      12.785  -6.167  -0.052  0.00  0.00             0
ATOM    833    H   1     1      14.352  -3.791   2.773  0.00  0.00             0
ATOM    834    H   1     1      11.829  -8.274   2.637  0.00  0.00             0
ATOM    835    H   1     1      15.357  -4.775  -0.833  0.00  0.00             0
ATOM    836    H   1     1      12.455  -9.305  -0.366  0.00  0.00             0
ATOM    837    H   1     1      15.820  -7.956  -0.324  0.00  0.00             0
ATOM    838    H   1     1      12.936  -3.911  -0.325  0.00  0.00             0
ATOM    839    H   1     1      13.020  -5.530  -0.653  0.00  0.00             0
ATOM    840    H   1     1      15.923 -10.903  -0.469  0.00  0.00             0
ATOM    841   Al   1     1       3.061   7.170   8.713  0.00  0.00             0
ATOM    842   Al   1     1       0.475   2.902   8.797  0.00  0.00             0
ATOM    843   Al   1     1       0.404   8.591   8.452  0.00  0.00             0
ATOM    844   Al   1     1       2.931   4.299   8.641  0.00  0.00             0
ATOM    845   Si   1     1      -1.203   8.632  11.358  0.00  0.00             0
ATOM    846   Si   1     1       1.305   4.107  11.454  0.00  0.00             0
ATOM    847   Si   1     1       1.282  10.217  11.401  0.00  0.00             0
ATOM    848   Si   1     1       3.767   5.651  11.381  0.00  0.00             0
ATOM    849    O   1     1       4.069   8.529   9.804  0.00  0.00             0
ATOM    850    O   1     1       1.413   3.952   9.897  0.00  0.00             0
ATOM    851    O   1     1       3.584   5.870   9.840  0.00  0.00             0
ATOM    852    O   1     1       1.034  10.372   9.863  0.00  0.00             0
ATOM    853    O   1     1       3.580   7.188  11.954  0.00  0.00             0
ATOM    854    O   1     1       1.188  11.655  11.937  0.00  0.00             0
ATOM    855    O   1     1       2.615   9.456  11.721  0.00  0.00             0
ATOM    856    O   1     1       0.083   4.955  11.739  0.00  0.00             0
ATOM    857    O   1     1       2.586   4.765  11.929  0.00  0.00             0
ATOM    858    O   1     1       0.086   9.249  11.900  0.00  0.00             0
ATOM    859    O   1     1       3.911   3.058   9.671  0.00  0.00             0
ATOM    860    O   1     1       1.344   7.397   9.647  0.00  0.00             0
ATOM    861    O   1     1       9.915  10.181   7.548  0.00  0.00             0
ATOM    862    O   1     1       2.256   5.724   7.617  0.00  0.00             0
ATOM    863    O   1     1       4.560   7.514   7.470  0.00  0.00             0
ATOM    864    O   1     1       2.090   2.827   7.699  0.00  0.00             0
ATOM    865    O   1     1       4.722   4.277   7.485  0.00  0.00             0
ATOM    866    O   1     1       2.083   8.787   7.641  0.00  0.00             0
ATOM    867    H   1     1       3.527  10.993   9.873  0.00  0.00             0
ATOM    868    H   1     1       1.151   6.526  10.037  0.00  0.00             0
ATOM    869    H   1     1       5.241   9.939   6.526  0.00  0.00             0
ATOM    870    H   1     1       1.259   5.830   7.622  0.00  0.00             0
ATOM    871    H   1     1       4.878   7.566   6.497  0.00  0.00             0
ATOM    872    H   1     1       2.303  11.106   7.099  0.00  0.00             0
ATOM    873    H   1     1       2.783   9.470   7.793  0.00  0.00             0
ATOM    874    H   1     1       4.476   4.727   6.565  0.00  0.00             0
ATOM    875   Al   1     1       8.375   1.467   1.124  0.00  0.00             0
ATOM    876   Al   1     1       6.033  -3.061   1.176  0.00  0.00             0
ATOM    877   Al   1     1       5.958   2.813   1.227  0.00  0.00             0
ATOM    878   Al   1     1       8.544  -1.743   1.452  0.00  0.00             0
ATOM    879   Si   1     1       4.120   2.619   4.113  0.00  0.00             0
ATOM    880   Si   1     1       6.799  -1.699   4.216  0.00  0.00             0
ATOM    881   Si   1     1       6.720   4.143   4.268  0.00  0.00             0
ATOM    882   Si   1     1       9.258  -0.205   4.206  0.00  0.00             0
ATOM    883    O   1     1       9.485   2.635   2.483  0.00  0.00             0
ATOM    884    O   1     1       6.940  -1.721   2.467  0.00  0.00             0
ATOM    885    O   1     1       9.157  -0.341   2.602  0.00  0.00             0
ATOM    886    O   1     1       6.620   4.326   2.542  0.00  0.00             0
ATOM    887    O   1     1       9.266   1.328   4.597  0.00  0.00             0
ATOM    888    O   1     1       6.788   5.728   4.697  0.00  0.00             0
ATOM    889    O   1     1       8.041   3.477   4.348  0.00  0.00             0
ATOM    890    O   1     1       5.485  -0.900   4.343  0.00  0.00             0
ATOM    891    O   1     1       8.029  -0.974   4.809  0.00  0.00             0
ATOM    892    O   1     1       5.480   3.307   4.667  0.00  0.00             0
ATOM    893    O   1     1       9.300  -3.184   2.370  0.00  0.00             0
ATOM    894    O   1     1       6.952   1.382   2.314  0.00  0.00             0
ATOM    895    O   1     1      15.287   4.249   0.462  0.00  0.00             0
ATOM    896    O   1     1       7.792  -0.195   0.192  0.00  0.00             0
ATOM    897    O   1     1       9.994   1.549   0.182  0.00  0.00             0
ATOM    898    O   1     1       7.583  -2.980   0.148  0.00  0.00             0
ATOM    899    O   1     1      10.127  -1.922   0.280  0.00  0.00             0
ATOM    900    O   1     1       7.325   2.636  -0.024  0.00  0.00             0
ATOM    901    H   1     1       9.057   5.069   2.881  0.00  0.00             0
ATOM    902    H   1     1       6.518   0.743   2.940  0.00  0.00             0
ATOM    903    H   1     1       9.743   3.911  -0.339  0.00  0.00             0
ATOM    904    H   1     1       7.110  -0.404  -0.484  0.00  0.00             0
ATOM    905    H   1     1      10.048   1.138  -0.670  0.00  0.00             0
ATOM    906    H   1     1       8.099   5.071   0.021  0.00  0.00             0
ATOM    907    H   1     1       6.999   2.618  -1.038  0.00  0.00             0
ATOM    908    H   1     1      10.610  -1.224   0.058  0.00  0.00             0
ATOM    909   Al   1     1       3.045  -1.616   8.609  0.00  0.00             0
ATOM    910   Al   1     1       0.235  -6.289   8.555  0.00  0.00             0
ATOM    911   Al   1     1       0.398  -0.201   8.590  0.00  0.00             0
ATOM    912   Al   1     1       2.774  -4.677   8.577  0.00  0.00             0
ATOM    913   Si   1     1      -1.454  -0.226  11.435  0.00  0.00             0
ATOM    914   Si   1     1       1.184  -4.725  11.378  0.00  0.00             0
ATOM    915   Si   1     1       1.119   1.187  11.564  0.00  0.00             0
ATOM    916   Si   1     1       3.803  -3.130  11.481  0.00  0.00             0
ATOM    917    O   1     1       4.062  -0.381   9.750  0.00  0.00             0
ATOM    918    O   1     1       1.435  -4.811   9.794  0.00  0.00             0
ATOM    919    O   1     1       3.615  -3.069   9.789  0.00  0.00             0
ATOM    920    O   1     1       0.941   1.198   9.834  0.00  0.00             0
ATOM    921    O   1     1       3.802  -1.693  11.959  0.00  0.00             0
ATOM    922    O   1     1       1.007   2.621  11.948  0.00  0.00             0
ATOM    923    O   1     1       2.532   0.542  11.739  0.00  0.00             0
ATOM    924    O   1     1      -0.134  -3.886  11.663  0.00  0.00             0
ATOM    925    O   1     1       2.414  -3.939  11.900  0.00  0.00             0
ATOM    926    O   1     1      -0.030   0.314  12.000  0.00  0.00             0
ATOM    927    O   1     1       3.849  -6.124   9.608  0.00  0.00             0
ATOM    928    O   1     1       1.351  -1.539   9.610  0.00  0.00             0
ATOM    929    O   1     1       9.959   1.061   7.435  0.00  0.00             0
ATOM    930    O   1     1       2.131  -3.201   7.615  0.00  0.00             0
ATOM    931    O   1     1       4.532  -1.554   7.530  0.00  0.00             0
ATOM    932    O   1     1       1.687  -6.052   7.487  0.00  0.00             0
ATOM    933    O   1     1       4.475  -4.700   7.490  0.00  0.00             0
ATOM    934    O   1     1       2.075  -0.159   7.540  0.00  0.00             0
ATOM    935    H   1     1       3.247   2.436  10.103  0.00  0.00             0
ATOM    936    H   1     1       1.031  -2.349   9.905  0.00  0.00             0
ATOM    937    H   1     1       4.304   1.140   6.964  0.00  0.00             0
ATOM    938    H   1     1       2.261  -2.686   6.929  0.00  0.00             0
ATOM    939    H   1     1       5.458  -1.653   7.024  0.00  0.00             0
ATOM    940    H   1     1       2.626   2.025   7.671  0.00  0.00             0
ATOM    941    H   1     1       2.555   0.250   6.639  0.00  0.00             0
ATOM    942    H   1     1       4.817  -3.750   7.440  0.00  0.00             0
ATOM    943   Al   1     1       8.502  -7.586   1.244  0.00  0.00             0
ATOM    944   Al   1     1       5.967 -12.175   1.501  0.00  0.00             0
ATOM    945   Al   1     1       5.981  -6.062   1.321  0.00  0.00             0
ATOM    946   Al   1     1       8.500 -10.646   1.340  0.00  0.00             0
ATOM    947   Si   1     1       4.115  -6.181   4.063  0.00  0.00             0
ATOM    948   Si   1     1       6.841 -10.796   4.212  0.00  0.00             0
ATOM    949   Si   1     1       6.599  -4.591   3.944  0.00  0.00             0
ATOM    950   Si   1     1       9.241  -9.164   3.940  0.00  0.00             0
ATOM    951    O   1     1       9.478  -6.342   2.447  0.00  0.00             0
ATOM    952    O   1     1       6.922 -10.871   2.555  0.00  0.00             0
ATOM    953    O   1     1       9.060  -8.971   2.442  0.00  0.00             0
ATOM    954    O   1     1       6.539  -4.478   2.398  0.00  0.00             0
ATOM    955    O   1     1       9.190  -7.682   4.514  0.00  0.00             0
ATOM    956    O   1     1       6.695  -3.160   4.539  0.00  0.00             0
ATOM    957    O   1     1       7.966  -5.403   4.236  0.00  0.00             0
ATOM    958    O   1     1       5.463  -9.988   4.512  0.00  0.00             0
ATOM    959    O   1     1       8.034  -9.873   4.543  0.00  0.00             0
ATOM    960    O   1     1       5.440  -5.422   4.408  0.00  0.00             0
ATOM    961    O   1     1       9.459 -12.072   2.395  0.00  0.00             0
ATOM    962    O   1     1       6.716  -7.505   2.393  0.00  0.00             0
ATOM    963    O   1     1      15.512  -4.589   0.207  0.00  0.00             0
ATOM    964    O   1     1       7.780  -8.993   0.204  0.00  0.00             0
ATOM    965    O   1     1      10.041  -7.406   0.130  0.00  0.00             0
ATOM    966    O   1     1       7.598 -12.037   0.437  0.00  0.00             0
ATOM    967    O   1     1      10.113 -10.584   0.428  0.00  0.00             0
ATOM    968    O   1     1       7.585  -6.185   0.315  0.00  0.00             0
ATOM    969    H   1     1       8.561  -3.930   2.461  0.00  0.00             0
ATOM    970    H   1     1       6.458  -8.480   2.604  0.00  0.00             0
ATOM    971    H   1     1       9.491  -4.869  -0.486  0.00  0.00             0
ATOM    972    H   1     1       7.461  -9.535  -0.453  0.00  0.00             0
ATOM    973    H   1     1      10.175  -7.677  -0.874  0.00  0.00             0
ATOM    974    H   1     1       8.146  -2.708  -0.620  0.00  0.00             0
ATOM    975    H   1     1       7.882  -5.249  -0.153  0.00  0.00             0
ATOM    976    H   1     1      10.480  -9.667   0.583  0.00  0.00             0
END
