# Supplementary material for: Competing Nuclear Quantum Effects and Hydrogen-Bond Jumps in Hydrated Kaolinite
Source: J Phys Chem Lett. 2023 Feb 6;14(6):1542–7. doi: 10.1021/acs.jpclett.2c03896 (PMC9940297; doi:10.1021/acs.jpclett.2c03896)
Supplement: Supplementary file 1 — jz2c03896_si_001.zip [file jz2c03896_si_001.zip › Clay_NQEs_HBond_Jumps_SI/silica-surface/QM/prod-2/init.13.pdb]

TITLE     Step:     2000000  Bead:      13 positions{angstrom}  cell{angstrom}
CRYST1   10.307   17.884   76.812  91.93 105.05  89.80 P 1           1
ATOM      1   Al   1     1     -22.544  11.969  42.588  0.00  0.00             0
ATOM      2   Al   1     1     -19.680  16.506  42.560  0.00  0.00             0
ATOM      3   Al   1     1     -19.860  10.581  42.285  0.00  0.00             0
ATOM      4   Al   1     1     -22.209  14.919  42.445  0.00  0.00             0
ATOM      5   Si   1     1     -17.970  10.612  39.681  0.00  0.00             0
ATOM      6   Si   1     1     -20.574  15.046  39.749  0.00  0.00             0
ATOM      7   Si   1     1     -20.477   9.031  39.765  0.00  0.00             0
ATOM      8   Si   1     1     -23.138  13.464  39.702  0.00  0.00             0
ATOM      9    O   1     1     -23.285  10.691  41.474  0.00  0.00             0
ATOM     10    O   1     1     -20.630  15.136  41.375  0.00  0.00             0
ATOM     11    O   1     1     -22.807  13.337  41.362  0.00  0.00             0
ATOM     12    O   1     1     -20.322   8.980  41.290  0.00  0.00             0
ATOM     13    O   1     1     -23.062  11.952  39.234  0.00  0.00             0
ATOM     14    O   1     1     -20.316   7.586  39.234  0.00  0.00             0
ATOM     15    O   1     1     -21.849   9.716  39.424  0.00  0.00             0
ATOM     16    O   1     1     -19.448  14.125  39.410  0.00  0.00             0
ATOM     17    O   1     1     -21.963  14.238  39.150  0.00  0.00             0
ATOM     18    O   1     1     -19.230   9.886  39.166  0.00  0.00             0
ATOM     19    O   1     1     -23.195  16.096  41.389  0.00  0.00             0
ATOM     20    O   1     1     -20.683  11.791  41.221  0.00  0.00             0
ATOM     21    O   1     1     -18.830   9.163  43.619  0.00  0.00             0
ATOM     22    O   1     1     -21.526  13.448  43.579  0.00  0.00             0
ATOM     23    O   1     1     -24.000  11.942  43.686  0.00  0.00             0
ATOM     24    O   1     1     -21.161  16.239  43.664  0.00  0.00             0
ATOM     25    O   1     1     -23.911  14.968  43.500  0.00  0.00             0
ATOM     26    O   1     1     -21.347  10.696  43.431  0.00  0.00             0
ATOM     27    H   1     1     -22.527   8.035  41.443  0.00  0.00             0
ATOM     28    H   1     1     -20.433  12.349  40.311  0.00  0.00             0
ATOM     29    H   1     1     -23.405   8.579  43.861  0.00  0.00             0
ATOM     30    H   1     1     -20.722  12.977  44.096  0.00  0.00             0
ATOM     31    H   1     1     -24.520  12.484  44.412  0.00  0.00             0
ATOM     32    H   1     1     -21.284   7.311  44.510  0.00  0.00             0
ATOM     33    H   1     1     -21.850   9.849  43.968  0.00  0.00             0
ATOM     34    H   1     1     -24.432  14.150  43.875  0.00  0.00             0
ATOM     35   Al   1     1     -22.587  14.589  49.909  0.00  0.00             0
ATOM     36   Al   1     1     -20.121  19.063  49.650  0.00  0.00             0
ATOM     37   Al   1     1     -20.033  12.972  49.838  0.00  0.00             0
ATOM     38   Al   1     1     -22.613  17.524  49.938  0.00  0.00             0
ATOM     39   Si   1     1     -18.179  13.171  47.055  0.00  0.00             0
ATOM     40   Si   1     1     -20.889  17.600  46.991  0.00  0.00             0
ATOM     41   Si   1     1     -20.766  11.713  47.041  0.00  0.00             0
ATOM     42   Si   1     1     -23.500  16.133  47.035  0.00  0.00             0
ATOM     43    O   1     1     -23.547  13.214  48.722  0.00  0.00             0
ATOM     44    O   1     1     -20.936  17.721  48.660  0.00  0.00             0
ATOM     45    O   1     1     -23.348  16.166  48.728  0.00  0.00             0
ATOM     46    O   1     1     -20.501  11.661  48.651  0.00  0.00             0
ATOM     47    O   1     1     -23.390  14.613  46.624  0.00  0.00             0
ATOM     48    O   1     1     -20.645  10.248  46.656  0.00  0.00             0
ATOM     49    O   1     1     -22.163  12.243  46.854  0.00  0.00             0
ATOM     50    O   1     1     -19.572  16.764  46.654  0.00  0.00             0
ATOM     51    O   1     1     -22.191  16.949  46.616  0.00  0.00             0
ATOM     52    O   1     1     -19.606  12.578  46.518  0.00  0.00             0
ATOM     53    O   1     1     -23.558  18.825  48.724  0.00  0.00             0
ATOM     54    O   1     1     -20.913  14.384  48.876  0.00  0.00             0
ATOM     55    O   1     1     -19.166  11.539  50.864  0.00  0.00             0
ATOM     56    O   1     1     -21.885  16.142  50.896  0.00  0.00             0
ATOM     57    O   1     1     -24.165  14.192  51.007  0.00  0.00             0
ATOM     58    O   1     1     -21.848  18.983  50.788  0.00  0.00             0
ATOM     59    O   1     1     -24.415  17.606  50.860  0.00  0.00             0
ATOM     60    O   1     1     -21.566  12.932  50.998  0.00  0.00             0
ATOM     61    H   1     1     -23.239  10.668  48.067  0.00  0.00             0
ATOM     62    H   1     1     -20.159  15.038  48.785  0.00  0.00             0
ATOM     63    H   1     1     -24.724  11.450  52.093  0.00  0.00             0
ATOM     64    H   1     1     -20.913  16.622  51.122  0.00  0.00             0
ATOM     65    H   1     1     -24.612  14.451  51.844  0.00  0.00             0
ATOM     66    H   1     1     -22.030  10.892  51.170  0.00  0.00             0
ATOM     67    H   1     1     -22.481  12.687  51.232  0.00  0.00             0
ATOM     68    H   1     1     -25.133  16.968  51.094  0.00  0.00             0
ATOM     69   Al   1     1     -22.246  20.820  42.377  0.00  0.00             0
ATOM     70   Al   1     1     -19.731  25.513  42.477  0.00  0.00             0
ATOM     71   Al   1     1     -19.579  19.476  42.397  0.00  0.00             0
ATOM     72   Al   1     1     -22.196  23.815  42.599  0.00  0.00             0
ATOM     73   Si   1     1     -17.921  19.472  39.516  0.00  0.00             0
ATOM     74   Si   1     1     -20.325  24.024  39.735  0.00  0.00             0
ATOM     75   Si   1     1     -20.485  17.962  39.608  0.00  0.00             0
ATOM     76   Si   1     1     -22.928  22.413  39.778  0.00  0.00             0
ATOM     77    O   1     1     -23.217  19.529  41.300  0.00  0.00             0
ATOM     78    O   1     1     -20.597  24.168  41.333  0.00  0.00             0
ATOM     79    O   1     1     -22.698  22.415  41.307  0.00  0.00             0
ATOM     80    O   1     1     -20.346  17.905  41.297  0.00  0.00             0
ATOM     81    O   1     1     -22.873  20.995  39.208  0.00  0.00             0
ATOM     82    O   1     1     -20.649  16.421  39.232  0.00  0.00             0
ATOM     83    O   1     1     -21.805  18.628  39.287  0.00  0.00             0
ATOM     84    O   1     1     -19.154  23.085  39.502  0.00  0.00             0
ATOM     85    O   1     1     -21.686  23.301  39.253  0.00  0.00             0
ATOM     86    O   1     1     -19.248  18.743  39.062  0.00  0.00             0
ATOM     87    O   1     1     -23.247  25.304  41.599  0.00  0.00             0
ATOM     88    O   1     1     -20.611  20.757  41.194  0.00  0.00             0
ATOM     89    O   1     1     -19.050  18.082  43.499  0.00  0.00             0
ATOM     90    O   1     1     -21.339  22.455  43.618  0.00  0.00             0
ATOM     91    O   1     1     -23.853  20.663  43.606  0.00  0.00             0
ATOM     92    O   1     1     -21.302  25.253  43.581  0.00  0.00             0
ATOM     93    O   1     1     -23.807  23.918  43.716  0.00  0.00             0
ATOM     94    O   1     1     -21.309  19.660  43.495  0.00  0.00             0
ATOM     95    H   1     1     -22.644  16.714  40.728  0.00  0.00             0
ATOM     96    H   1     1     -20.258  21.637  40.792  0.00  0.00             0
ATOM     97    H   1     1     -23.502  18.384  43.871  0.00  0.00             0
ATOM     98    H   1     1     -21.277  21.777  44.264  0.00  0.00             0
ATOM     99    H   1     1     -24.015  21.227  44.423  0.00  0.00             0
ATOM    100    H   1     1     -21.334  16.099  44.716  0.00  0.00             0
ATOM    101    H   1     1     -21.264  18.895  44.105  0.00  0.00             0
ATOM    102    H   1     1     -23.934  23.185  44.113  0.00  0.00             0
ATOM    103   Al   1     1     -22.523  23.600  49.779  0.00  0.00             0
ATOM    104   Al   1     1     -20.011  27.939  49.806  0.00  0.00             0
ATOM    105   Al   1     1     -20.023  21.930  49.759  0.00  0.00             0
ATOM    106   Al   1     1     -22.579  26.640  49.912  0.00  0.00             0
ATOM    107   Si   1     1     -18.113  21.973  46.816  0.00  0.00             0
ATOM    108   Si   1     1     -20.874  26.611  47.143  0.00  0.00             0
ATOM    109   Si   1     1     -20.705  20.565  46.929  0.00  0.00             0
ATOM    110   Si   1     1     -23.351  25.090  47.064  0.00  0.00             0
ATOM    111    O   1     1     -23.457  22.096  48.510  0.00  0.00             0
ATOM    112    O   1     1     -21.074  26.735  48.688  0.00  0.00             0
ATOM    113    O   1     1     -23.239  25.079  48.680  0.00  0.00             0
ATOM    114    O   1     1     -20.635  20.477  48.674  0.00  0.00             0
ATOM    115    O   1     1     -23.311  23.684  46.559  0.00  0.00             0
ATOM    116    O   1     1     -20.873  19.054  46.528  0.00  0.00             0
ATOM    117    O   1     1     -21.886  21.421  46.625  0.00  0.00             0
ATOM    118    O   1     1     -19.729  25.697  46.853  0.00  0.00             0
ATOM    119    O   1     1     -22.264  26.062  46.600  0.00  0.00             0
ATOM    120    O   1     1     -19.325  21.199  46.455  0.00  0.00             0
ATOM    121    O   1     1     -23.484  27.962  48.787  0.00  0.00             0
ATOM    122    O   1     1     -20.890  23.494  48.690  0.00  0.00             0
ATOM    123    O   1     1     -19.432  20.413  50.965  0.00  0.00             0
ATOM    124    O   1     1     -21.835  25.174  50.899  0.00  0.00             0
ATOM    125    O   1     1     -24.191  23.316  50.714  0.00  0.00             0
ATOM    126    O   1     1     -21.682  27.926  50.791  0.00  0.00             0
ATOM    127    O   1     1     -24.304  26.641  50.964  0.00  0.00             0
ATOM    128    O   1     1     -21.486  22.317  50.750  0.00  0.00             0
ATOM    129    H   1     1     -23.329  19.457  48.011  0.00  0.00             0
ATOM    130    H   1     1     -20.481  24.423  48.668  0.00  0.00             0
ATOM    131    H   1     1     -23.873  19.828  51.152  0.00  0.00             0
ATOM    132    H   1     1     -21.244  25.379  51.696  0.00  0.00             0
ATOM    133    H   1     1     -24.655  23.191  51.465  0.00  0.00             0
ATOM    134    H   1     1     -22.055  20.025  50.630  0.00  0.00             0
ATOM    135    H   1     1     -21.190  22.026  51.677  0.00  0.00             0
ATOM    136    H   1     1     -23.835  26.151  51.742  0.00  0.00             0
ATOM    137   Al   1     1     -17.072  11.926  42.296  0.00  0.00             0
ATOM    138   Al   1     1     -14.554  16.491  42.404  0.00  0.00             0
ATOM    139   Al   1     1     -14.802  10.313  42.599  0.00  0.00             0
ATOM    140   Al   1     1     -17.099  14.942  42.513  0.00  0.00             0
ATOM    141   Si   1     1     -12.809  10.526  39.791  0.00  0.00             0
ATOM    142   Si   1     1     -15.486  15.105  39.725  0.00  0.00             0
ATOM    143   Si   1     1     -15.265   9.002  39.818  0.00  0.00             0
ATOM    144   Si   1     1     -17.947  13.639  39.621  0.00  0.00             0
ATOM    145    O   1     1     -18.187  10.810  41.249  0.00  0.00             0
ATOM    146    O   1     1     -15.563  15.254  41.382  0.00  0.00             0
ATOM    147    O   1     1     -17.662  13.622  41.237  0.00  0.00             0
ATOM    148    O   1     1     -15.312   8.846  41.419  0.00  0.00             0
ATOM    149    O   1     1     -17.830  12.056  39.163  0.00  0.00             0
ATOM    150    O   1     1     -15.234   7.506  39.261  0.00  0.00             0
ATOM    151    O   1     1     -16.659   9.711  39.450  0.00  0.00             0
ATOM    152    O   1     1     -14.268  14.151  39.416  0.00  0.00             0
ATOM    153    O   1     1     -16.764  14.506  39.199  0.00  0.00             0
ATOM    154    O   1     1     -14.066   9.785  39.343  0.00  0.00             0
ATOM    155    O   1     1     -18.159  16.424  41.437  0.00  0.00             0
ATOM    156    O   1     1     -15.491  11.692  41.410  0.00  0.00             0
ATOM    157    O   1     1     -24.254   8.959  43.550  0.00  0.00             0
ATOM    158    O   1     1     -16.400  13.552  43.573  0.00  0.00             0
ATOM    159    O   1     1     -18.805  11.896  43.426  0.00  0.00             0
ATOM    160    O   1     1     -16.184  16.426  43.663  0.00  0.00             0
ATOM    161    O   1     1     -18.706  15.017  43.649  0.00  0.00             0
ATOM    162    O   1     1     -16.374  10.496  43.642  0.00  0.00             0
ATOM    163    H   1     1     -17.168   8.002  41.317  0.00  0.00             0
ATOM    164    H   1     1     -14.861  12.360  41.164  0.00  0.00             0
ATOM    165    H   1     1     -18.005   9.621  43.909  0.00  0.00             0
ATOM    166    H   1     1     -16.304  13.605  44.581  0.00  0.00             0
ATOM    167    H   1     1     -18.340  12.369  44.204  0.00  0.00             0
ATOM    168    H   1     1     -16.552   7.581  44.606  0.00  0.00             0
ATOM    169    H   1     1     -16.397  10.081  44.544  0.00  0.00             0
ATOM    170    H   1     1     -19.346  14.203  43.529  0.00  0.00             0
ATOM    171   Al   1     1     -17.487  14.604  49.898  0.00  0.00             0
ATOM    172   Al   1     1     -14.801  19.085  49.648  0.00  0.00             0
ATOM    173   Al   1     1     -14.839  13.023  49.916  0.00  0.00             0
ATOM    174   Al   1     1     -17.605  17.622  49.833  0.00  0.00             0
ATOM    175   Si   1     1     -13.092  13.160  47.109  0.00  0.00             0
ATOM    176   Si   1     1     -15.693  17.761  46.890  0.00  0.00             0
ATOM    177   Si   1     1     -15.662  11.630  47.081  0.00  0.00             0
ATOM    178   Si   1     1     -18.176  16.180  46.943  0.00  0.00             0
ATOM    179    O   1     1     -18.354  13.344  48.729  0.00  0.00             0
ATOM    180    O   1     1     -15.936  17.917  48.558  0.00  0.00             0
ATOM    181    O   1     1     -18.162  16.189  48.568  0.00  0.00             0
ATOM    182    O   1     1     -15.524  11.624  48.773  0.00  0.00             0
ATOM    183    O   1     1     -17.942  14.646  46.635  0.00  0.00             0
ATOM    184    O   1     1     -15.571  10.132  46.547  0.00  0.00             0
ATOM    185    O   1     1     -17.001  12.291  46.832  0.00  0.00             0
ATOM    186    O   1     1     -14.420  16.923  46.737  0.00  0.00             0
ATOM    187    O   1     1     -17.083  17.031  46.397  0.00  0.00             0
ATOM    188    O   1     1     -14.379  12.362  46.597  0.00  0.00             0
ATOM    189    O   1     1     -18.373  19.076  48.889  0.00  0.00             0
ATOM    190    O   1     1     -15.822  14.443  48.775  0.00  0.00             0
ATOM    191    O   1     1     -24.439  11.499  51.115  0.00  0.00             0
ATOM    192    O   1     1     -16.987  16.021  50.900  0.00  0.00             0
ATOM    193    O   1     1     -19.230  14.500  50.974  0.00  0.00             0
ATOM    194    O   1     1     -16.694  18.816  51.077  0.00  0.00             0
ATOM    195    O   1     1     -19.350  17.684  50.943  0.00  0.00             0
ATOM    196    O   1     1     -16.498  13.287  50.983  0.00  0.00             0
ATOM    197    H   1     1     -18.102  10.725  48.179  0.00  0.00             0
ATOM    198    H   1     1     -15.474  15.416  48.752  0.00  0.00             0
ATOM    199    H   1     1     -19.078  11.220  51.596  0.00  0.00             0
ATOM    200    H   1     1     -17.166  16.086  51.933  0.00  0.00             0
ATOM    201    H   1     1     -19.480  15.320  51.284  0.00  0.00             0
ATOM    202    H   1     1     -17.199  10.577  51.020  0.00  0.00             0
ATOM    203    H   1     1     -17.015  12.701  51.598  0.00  0.00             0
ATOM    204    H   1     1     -19.514  18.166  51.751  0.00  0.00             0
ATOM    205   Al   1     1     -17.009  20.868  42.476  0.00  0.00             0
ATOM    206   Al   1     1     -14.601  25.336  42.606  0.00  0.00             0
ATOM    207   Al   1     1     -14.410  19.468  42.261  0.00  0.00             0
ATOM    208   Al   1     1     -16.919  23.850  42.620  0.00  0.00             0
ATOM    209   Si   1     1     -12.713  19.496  39.627  0.00  0.00             0
ATOM    210   Si   1     1     -15.244  24.001  39.824  0.00  0.00             0
ATOM    211   Si   1     1     -15.294  18.002  39.636  0.00  0.00             0
ATOM    212   Si   1     1     -17.804  22.462  39.695  0.00  0.00             0
ATOM    213    O   1     1     -18.054  19.535  41.218  0.00  0.00             0
ATOM    214    O   1     1     -15.316  23.970  41.487  0.00  0.00             0
ATOM    215    O   1     1     -17.557  22.360  41.299  0.00  0.00             0
ATOM    216    O   1     1     -15.231  18.044  41.176  0.00  0.00             0
ATOM    217    O   1     1     -17.768  20.996  39.158  0.00  0.00             0
ATOM    218    O   1     1     -15.176  16.467  39.215  0.00  0.00             0
ATOM    219    O   1     1     -16.637  18.695  39.199  0.00  0.00             0
ATOM    220    O   1     1     -13.905  23.166  39.496  0.00  0.00             0
ATOM    221    O   1     1     -16.542  23.301  39.234  0.00  0.00             0
ATOM    222    O   1     1     -13.974  18.804  39.095  0.00  0.00             0
ATOM    223    O   1     1     -17.935  25.302  41.292  0.00  0.00             0
ATOM    224    O   1     1     -15.509  20.747  41.419  0.00  0.00             0
ATOM    225    O   1     1     -24.206  17.875  43.587  0.00  0.00             0
ATOM    226    O   1     1     -16.434  22.391  43.722  0.00  0.00             0
ATOM    227    O   1     1     -18.650  20.707  43.528  0.00  0.00             0
ATOM    228    O   1     1     -16.155  25.074  43.712  0.00  0.00             0
ATOM    229    O   1     1     -18.769  23.860  43.462  0.00  0.00             0
ATOM    230    O   1     1     -16.104  19.479  43.545  0.00  0.00             0
ATOM    231    H   1     1     -17.494  17.190  41.127  0.00  0.00             0
ATOM    232    H   1     1     -15.350  21.682  40.989  0.00  0.00             0
ATOM    233    H   1     1     -18.161  18.208  43.853  0.00  0.00             0
ATOM    234    H   1     1     -16.355  22.558  44.527  0.00  0.00             0
ATOM    235    H   1     1     -19.021  21.240  44.217  0.00  0.00             0
ATOM    236    H   1     1     -16.204  16.232  44.596  0.00  0.00             0
ATOM    237    H   1     1     -16.087  18.558  44.046  0.00  0.00             0
ATOM    238    H   1     1     -19.565  23.497  43.177  0.00  0.00             0
ATOM    239   Al   1     1     -17.370  23.245  49.796  0.00  0.00             0
ATOM    240   Al   1     1     -14.914  27.930  49.834  0.00  0.00             0
ATOM    241   Al   1     1     -14.740  21.884  49.727  0.00  0.00             0
ATOM    242   Al   1     1     -17.431  26.325  49.761  0.00  0.00             0
ATOM    243   Si   1     1     -12.925  22.138  46.976  0.00  0.00             0
ATOM    244   Si   1     1     -15.679  26.579  46.997  0.00  0.00             0
ATOM    245   Si   1     1     -15.483  20.627  46.742  0.00  0.00             0
ATOM    246   Si   1     1     -18.283  25.060  46.971  0.00  0.00             0
ATOM    247    O   1     1     -18.262  22.014  48.603  0.00  0.00             0
ATOM    248    O   1     1     -15.767  26.592  48.639  0.00  0.00             0
ATOM    249    O   1     1     -18.037  25.070  48.540  0.00  0.00             0
ATOM    250    O   1     1     -15.321  20.519  48.408  0.00  0.00             0
ATOM    251    O   1     1     -18.153  23.493  46.599  0.00  0.00             0
ATOM    252    O   1     1     -15.509  19.145  46.415  0.00  0.00             0
ATOM    253    O   1     1     -16.741  21.321  46.446  0.00  0.00             0
ATOM    254    O   1     1     -14.511  25.634  46.671  0.00  0.00             0
ATOM    255    O   1     1     -17.049  25.964  46.407  0.00  0.00             0
ATOM    256    O   1     1     -14.154  21.397  46.353  0.00  0.00             0
ATOM    257    O   1     1     -18.360  27.719  48.694  0.00  0.00             0
ATOM    258    O   1     1     -15.863  23.331  48.524  0.00  0.00             0
ATOM    259    O   1     1     -24.543  20.493  50.762  0.00  0.00             0
ATOM    260    O   1     1     -16.616  24.942  50.837  0.00  0.00             0
ATOM    261    O   1     1     -19.057  23.423  50.571  0.00  0.00             0
ATOM    262    O   1     1     -16.542  27.861  50.791  0.00  0.00             0
ATOM    263    O   1     1     -19.155  26.665  50.891  0.00  0.00             0
ATOM    264    O   1     1     -16.433  22.156  50.953  0.00  0.00             0
ATOM    265    H   1     1     -17.720  19.906  48.689  0.00  0.00             0
ATOM    266    H   1     1     -15.391  24.030  48.212  0.00  0.00             0
ATOM    267    H   1     1     -18.623  20.355  51.473  0.00  0.00             0
ATOM    268    H   1     1     -16.026  25.581  51.059  0.00  0.00             0
ATOM    269    H   1     1     -19.453  24.151  50.848  0.00  0.00             0
ATOM    270    H   1     1     -16.309  19.522  51.696  0.00  0.00             0
ATOM    271    H   1     1     -16.740  21.732  51.801  0.00  0.00             0
ATOM    272    H   1     1     -18.594  26.660  51.577  0.00  0.00             0
ATOM    273    O   1     1      -3.407   4.748  32.595  0.00  0.00             0
ATOM    274    H   1     1      -3.053   4.247  31.822  0.00  0.00             0
ATOM    275    H   1     1       7.332   4.165  33.254  0.00  0.00             0
ATOM    276    O   1     1      12.315 -25.236  14.972  0.00  0.00             0
ATOM    277    H   1     1      12.045 -25.730  15.737  0.00  0.00             0
ATOM    278    H   1     1      21.897 -24.810  14.528  0.00  0.00             0
ATOM    279    O   1     1      33.741   1.921  24.307  0.00  0.00             0
ATOM    280    H   1     1      24.129   2.364  23.848  0.00  0.00             0
ATOM    281    H   1     1      33.715   1.042  23.848  0.00  0.00             0
ATOM    282    O   1     1      24.949   8.501  18.841  0.00  0.00             0
ATOM    283    H   1     1      25.360   9.117  19.429  0.00  0.00             0
ATOM    284    H   1     1      35.975   8.491  18.243  0.00  0.00             0
ATOM    285    O   1     1     -16.283  -3.336  31.485  0.00  0.00             0
ATOM    286    H   1     1     -15.879  -3.634  32.340  0.00  0.00             0
ATOM    287    H   1     1      -6.970  -3.793  31.454  0.00  0.00             0
ATOM    288    O   1     1     -10.609 -24.315  23.726  0.00  0.00             0
ATOM    289    H   1     1     -10.132 -24.109  24.522  0.00  0.00             0
ATOM    290    H   1     1      -0.109 -23.577  23.025  0.00  0.00             0
ATOM    291    O   1     1      -4.480   8.648  23.471  0.00  0.00             0
ATOM    292    H   1     1      -5.150   9.175  23.514  0.00  0.00             0
ATOM    293    H   1     1      -4.792   7.645  23.373  0.00  0.00             0
ATOM    294    O   1     1      -4.794   3.229  37.284  0.00  0.00             0
ATOM    295    H   1     1      -5.656   2.928  36.892  0.00  0.00             0
ATOM    296    H   1     1      -4.369   2.615  36.653  0.00  0.00             0
ATOM    297    O   1     1       3.941   5.148  18.371  0.00  0.00             0
ATOM    298    H   1     1       4.787   5.577  17.795  0.00  0.00             0
ATOM    299    H   1     1       3.580   5.894  19.075  0.00  0.00             0
ATOM    300    O   1     1      25.545  16.564  20.860  0.00  0.00             0
ATOM    301    H   1     1      26.415  16.905  21.054  0.00  0.00             0
ATOM    302    H   1     1      25.064  16.953  21.697  0.00  0.00             0
ATOM    303    O   1     1       6.204  -3.538  20.146  0.00  0.00             0
ATOM    304    H   1     1       5.532  -4.185  19.991  0.00  0.00             0
ATOM    305    H   1     1       5.643  -2.779  20.651  0.00  0.00             0
ATOM    306    O   1     1     -13.997  25.068  31.271  0.00  0.00             0
ATOM    307    H   1     1     -14.316  25.020  30.305  0.00  0.00             0
ATOM    308    H   1     1     -14.083  24.113  31.547  0.00  0.00             0
ATOM    309    O   1     1       1.730 -14.423  20.647  0.00  0.00             0
ATOM    310    H   1     1       2.540 -14.704  20.399  0.00  0.00             0
ATOM    311    H   1     1       1.948 -13.535  20.914  0.00  0.00             0
ATOM    312    O   1     1      40.448  14.712  18.344  0.00  0.00             0
ATOM    313    H   1     1      40.000  13.949  18.873  0.00  0.00             0
ATOM    314    H   1     1      39.833  15.086  17.648  0.00  0.00             0
ATOM    315    O   1     1      21.619   5.271  36.133  0.00  0.00             0
ATOM    316    H   1     1      22.523   5.536  36.356  0.00  0.00             0
ATOM    317    H   1     1      21.391   5.913  35.508  0.00  0.00             0
ATOM    318    O   1     1      28.225  22.176  18.536  0.00  0.00             0
ATOM    319    H   1     1      28.258  21.464  19.232  0.00  0.00             0
ATOM    320    H   1     1      29.168  22.342  18.436  0.00  0.00             0
ATOM    321    O   1     1      29.496  16.571  35.692  0.00  0.00             0
ATOM    322    H   1     1      29.256  16.741  34.685  0.00  0.00             0
ATOM    323    H   1     1      30.310  15.963  35.649  0.00  0.00             0
ATOM    324    O   1     1      29.928  -6.628  14.849  0.00  0.00             0
ATOM    325    H   1     1      29.686  -7.300  14.240  0.00  0.00             0
ATOM    326    H   1     1      29.970  -5.755  14.491  0.00  0.00             0
ATOM    327    O   1     1       2.815  29.471  28.779  0.00  0.00             0
ATOM    328    H   1     1       2.240  30.051  28.156  0.00  0.00             0
ATOM    329    H   1     1      12.983  12.043  29.634  0.00  0.00             0
ATOM    330    O   1     1      -9.838  32.713  35.069  0.00  0.00             0
ATOM    331    H   1     1      -9.723  32.772  34.029  0.00  0.00             0
ATOM    332    H   1     1      -0.111  31.970  35.203  0.00  0.00             0
ATOM    333    O   1     1      12.488  21.710  29.081  0.00  0.00             0
ATOM    334    H   1     1       2.086  22.401  28.388  0.00  0.00             0
ATOM    335    H   1     1      11.735  21.413  28.512  0.00  0.00             0
ATOM    336    O   1     1      -2.072  12.651  19.396  0.00  0.00             0
ATOM    337    H   1     1      -2.852  13.233  19.648  0.00  0.00             0
ATOM    338    H   1     1       7.984  12.206  18.464  0.00  0.00             0
ATOM    339    O   1     1      14.468  35.470  31.577  0.00  0.00             0
ATOM    340    H   1     1       4.434  34.614  31.692  0.00  0.00             0
ATOM    341    H   1     1      13.790  35.741  30.790  0.00  0.00             0
ATOM    342    O   1     1      13.799  21.630  33.978  0.00  0.00             0
ATOM    343    H   1     1      14.366  20.983  33.308  0.00  0.00             0
ATOM    344    H   1     1      24.795  22.333  34.278  0.00  0.00             0
ATOM    345    O   1     1      39.353  -3.012  22.006  0.00  0.00             0
ATOM    346    H   1     1      38.803  -3.297  21.269  0.00  0.00             0
ATOM    347    H   1     1      39.250 -19.912  21.680  0.00  0.00             0
ATOM    348    O   1     1      33.018   8.464  16.951  0.00  0.00             0
ATOM    349    H   1     1      33.553   8.843  17.612  0.00  0.00             0
ATOM    350    H   1     1      33.688   8.168  16.275  0.00  0.00             0
ATOM    351    O   1     1       9.689   3.617  16.194  0.00  0.00             0
ATOM    352    H   1     1      10.608   3.479  16.498  0.00  0.00             0
ATOM    353    H   1     1       9.646   4.410  15.617  0.00  0.00             0
ATOM    354    O   1     1      -2.887  10.357  28.770  0.00  0.00             0
ATOM    355    H   1     1      -2.271  10.923  28.366  0.00  0.00             0
ATOM    356    H   1     1      -2.392   9.591  29.011  0.00  0.00             0
ATOM    357    O   1     1       1.578 -17.759  30.030  0.00  0.00             0
ATOM    358    H   1     1       1.027 -17.682  30.874  0.00  0.00             0
ATOM    359    H   1     1       1.076 -18.052  29.178  0.00  0.00             0
ATOM    360    O   1     1     -17.270   7.153  36.825  0.00  0.00             0
ATOM    361    H   1     1     -16.600   6.768  36.252  0.00  0.00             0
ATOM    362    H   1     1     -16.950   6.970  37.743  0.00  0.00             0
ATOM    363    O   1     1      47.899   5.889  21.164  0.00  0.00             0
ATOM    364    H   1     1      47.829   5.405  20.223  0.00  0.00             0
ATOM    365    H   1     1      48.718 -12.143  21.257  0.00  0.00             0
ATOM    366    O   1     1      15.122  17.688  36.296  0.00  0.00             0
ATOM    367    H   1     1      15.538  18.036  35.590  0.00  0.00             0
ATOM    368    H   1     1      14.589  18.345  36.705  0.00  0.00             0
ATOM    369    O   1     1       5.883   9.806  35.859  0.00  0.00             0
ATOM    370    H   1     1       6.325  10.694  35.965  0.00  0.00             0
ATOM    371    H   1     1       5.900   9.561  34.896  0.00  0.00             0
ATOM    372    O   1     1      18.613 -11.014  24.026  0.00  0.00             0
ATOM    373    H   1     1      18.205 -10.154  24.133  0.00  0.00             0
ATOM    374    H   1     1      18.147 -11.831  24.453  0.00  0.00             0
ATOM    375    O   1     1       2.978  13.462  35.827  0.00  0.00             0
ATOM    376    H   1     1       2.936  12.631  36.554  0.00  0.00             0
ATOM    377    H   1     1       2.080  13.842  35.488  0.00  0.00             0
ATOM    378    O   1     1       7.244 -10.162  36.872  0.00  0.00             0
ATOM    379    H   1     1       6.748 -10.299  37.549  0.00  0.00             0
ATOM    380    H   1     1       6.893  -9.444  36.213  0.00  0.00             0
ATOM    381    O   1     1     -10.328 -15.003  30.861  0.00  0.00             0
ATOM    382    H   1     1      -9.860 -14.840  31.707  0.00  0.00             0
ATOM    383    H   1     1       0.718 -15.402  30.214  0.00  0.00             0
ATOM    384    O   1     1       1.603   9.055  28.355  0.00  0.00             0
ATOM    385    H   1     1       0.854   9.363  27.695  0.00  0.00             0
ATOM    386    H   1     1      12.287   9.880  28.707  0.00  0.00             0
ATOM    387    O   1     1      17.043  15.150  36.075  0.00  0.00             0
ATOM    388    H   1     1       6.011  15.751  36.378  0.00  0.00             0
ATOM    389    H   1     1      18.025  15.621  36.170  0.00  0.00             0
ATOM    390    O   1     1      20.644   5.856  14.917  0.00  0.00             0
ATOM    391    H   1     1      21.548   5.594  15.161  0.00  0.00             0
ATOM    392    H   1     1      30.867   6.496  15.809  0.00  0.00             0
ATOM    393    O   1     1       0.158  10.544  32.015  0.00  0.00             0
ATOM    394    H   1     1       0.514  10.767  32.982  0.00  0.00             0
ATOM    395    H   1     1       9.915   9.829  32.110  0.00  0.00             0
ATOM    396    O   1     1      -3.211  -5.759  36.556  0.00  0.00             0
ATOM    397    H   1     1      -2.989  -5.894  37.493  0.00  0.00             0
ATOM    398    H   1     1       6.823  -4.784  36.635  0.00  0.00             0
ATOM    399    O   1     1      17.994 -24.856  17.098  0.00  0.00             0
ATOM    400    H   1     1      17.206 -25.107  16.735  0.00  0.00             0
ATOM    401    H   1     1      18.779 -24.755  16.570  0.00  0.00             0
ATOM    402    O   1     1      18.732  21.535  34.716  0.00  0.00             0
ATOM    403    H   1     1      18.804  21.024  35.547  0.00  0.00             0
ATOM    404    H   1     1      19.640  21.565  34.512  0.00  0.00             0
ATOM    405    O   1     1       2.163  12.597  31.455  0.00  0.00             0
ATOM    406    H   1     1       1.463  12.014  31.200  0.00  0.00             0
ATOM    407    H   1     1       2.826  11.892  31.323  0.00  0.00             0
ATOM    408    O   1     1      21.794  18.262  34.999  0.00  0.00             0
ATOM    409    H   1     1      22.209  17.675  34.474  0.00  0.00             0
ATOM    410    H   1     1      21.087  17.746  35.468  0.00  0.00             0
ATOM    411    O   1     1       5.396  41.002  35.461  0.00  0.00             0
ATOM    412    H   1     1       6.159  41.426  35.323  0.00  0.00             0
ATOM    413    H   1     1       5.626  40.406  36.084  0.00  0.00             0
ATOM    414    O   1     1      17.481  47.528  31.106  0.00  0.00             0
ATOM    415    H   1     1      17.752  47.257  30.178  0.00  0.00             0
ATOM    416    H   1     1      17.737  46.827  31.557  0.00  0.00             0
ATOM    417    O   1     1      10.813 -16.503  22.337  0.00  0.00             0
ATOM    418    H   1     1      10.512 -16.823  21.398  0.00  0.00             0
ATOM    419    H   1     1      11.441 -15.819  22.165  0.00  0.00             0
ATOM    420    O   1     1      31.364  -0.707  19.974  0.00  0.00             0
ATOM    421    H   1     1      31.923  -0.179  19.496  0.00  0.00             0
ATOM    422    H   1     1      30.840  -1.299  19.401  0.00  0.00             0
ATOM    423    O   1     1      13.919  -3.450  15.887  0.00  0.00             0
ATOM    424    H   1     1      14.286  -4.328  15.604  0.00  0.00             0
ATOM    425    H   1     1      13.302  -3.554  16.572  0.00  0.00             0
ATOM    426    O   1     1      30.812   2.732  25.111  0.00  0.00             0
ATOM    427    H   1     1      29.882   2.392  25.234  0.00  0.00             0
ATOM    428    H   1     1      31.524   2.151  24.529  0.00  0.00             0
ATOM    429    O   1     1       6.905  37.373  28.806  0.00  0.00             0
ATOM    430    H   1     1       7.166  36.592  29.260  0.00  0.00             0
ATOM    431    H   1     1       5.968  37.358  28.523  0.00  0.00             0
ATOM    432    O   1     1      -0.251   5.132  19.011  0.00  0.00             0
ATOM    433    H   1     1      -0.389   5.052  20.041  0.00  0.00             0
ATOM    434    H   1     1       0.476   4.599  18.721  0.00  0.00             0
ATOM    435    O   1     1     -21.983   1.213  17.808  0.00  0.00             0
ATOM    436    H   1     1     -22.118   2.207  17.566  0.00  0.00             0
ATOM    437    H   1     1     -11.172   0.722  17.135  0.00  0.00             0
ATOM    438    O   1     1      51.770  17.610  15.637  0.00  0.00             0
ATOM    439    H   1     1      51.085  17.598  15.109  0.00  0.00             0
ATOM    440    H   1     1      62.500  16.820  16.052  0.00  0.00             0
ATOM    441    O   1     1      31.720  10.185  34.659  0.00  0.00             0
ATOM    442    H   1     1      21.122   9.375  35.185  0.00  0.00             0
ATOM    443    H   1     1      32.627  10.430  35.091  0.00  0.00             0
ATOM    444    O   1     1      17.501 -34.006  19.932  0.00  0.00             0
ATOM    445    H   1     1      18.124 -34.335  19.331  0.00  0.00             0
ATOM    446    H   1     1      28.333 -33.696  20.835  0.00  0.00             0
ATOM    447    O   1     1      17.881  -0.823  30.130  0.00  0.00             0
ATOM    448    H   1     1       7.869  -1.042  31.080  0.00  0.00             0
ATOM    449    H   1     1      17.698  -1.714  29.696  0.00  0.00             0
ATOM    450    O   1     1      21.815   9.478  22.396  0.00  0.00             0
ATOM    451    H   1     1      22.363   8.912  22.986  0.00  0.00             0
ATOM    452    H   1     1      31.696  10.161  22.881  0.00  0.00             0
ATOM    453    O   1     1      19.577   5.252  21.558  0.00  0.00             0
ATOM    454    H   1     1      19.187   4.464  21.987  0.00  0.00             0
ATOM    455    H   1     1      19.402   5.696  22.311  0.00  0.00             0
ATOM    456    O   1     1      -3.098   4.692  25.415  0.00  0.00             0
ATOM    457    H   1     1      -3.376   4.952  26.362  0.00  0.00             0
ATOM    458    H   1     1      -3.845   4.991  24.986  0.00  0.00             0
ATOM    459    O   1     1      28.302 -15.868  26.005  0.00  0.00             0
ATOM    460    H   1     1      27.911 -15.032  25.839  0.00  0.00             0
ATOM    461    H   1     1      28.209 -15.933  27.050  0.00  0.00             0
ATOM    462    O   1     1     -11.209   7.581  35.075  0.00  0.00             0
ATOM    463    H   1     1     -11.827   7.027  34.269  0.00  0.00             0
ATOM    464    H   1     1     -11.730   7.767  35.851  0.00  0.00             0
ATOM    465    O   1     1      -8.681  -5.129  25.224  0.00  0.00             0
ATOM    466    H   1     1      -8.602  -4.423  24.722  0.00  0.00             0
ATOM    467    H   1     1      -8.648  -4.767  26.198  0.00  0.00             0
ATOM    468    O   1     1     -18.368   5.651  26.749  0.00  0.00             0
ATOM    469    H   1     1     -17.844   6.516  26.902  0.00  0.00             0
ATOM    470    H   1     1     -18.855   5.576  25.866  0.00  0.00             0
ATOM    471    O   1     1      17.702 -18.360  21.616  0.00  0.00             0
ATOM    472    H   1     1      17.843 -17.509  21.152  0.00  0.00             0
ATOM    473    H   1     1      17.541 -18.110  22.528  0.00  0.00             0
ATOM    474    O   1     1      26.108  -1.834  24.647  0.00  0.00             0
ATOM    475    H   1     1      25.408  -1.197  25.034  0.00  0.00             0
ATOM    476    H   1     1      25.849  -2.813  24.752  0.00  0.00             0
ATOM    477    O   1     1      23.011 -11.112  20.097  0.00  0.00             0
ATOM    478    H   1     1      23.740 -10.492  19.681  0.00  0.00             0
ATOM    479    H   1     1      22.128 -10.919  19.892  0.00  0.00             0
ATOM    480    O   1     1      -7.553   2.295  36.316  0.00  0.00             0
ATOM    481    H   1     1      -7.476   3.127  35.800  0.00  0.00             0
ATOM    482    H   1     1      -8.203   1.696  36.079  0.00  0.00             0
ATOM    483    O   1     1      15.500  10.482  21.022  0.00  0.00             0
ATOM    484    H   1     1      14.848  10.817  21.879  0.00  0.00             0
ATOM    485    H   1     1      16.274  10.502  21.364  0.00  0.00             0
ATOM    486    O   1     1      -6.603   8.131  27.349  0.00  0.00             0
ATOM    487    H   1     1      -6.154   8.959  26.988  0.00  0.00             0
ATOM    488    H   1     1      -7.326   8.440  28.043  0.00  0.00             0
ATOM    489    O   1     1       1.486  10.602  19.285  0.00  0.00             0
ATOM    490    H   1     1       2.023  10.345  20.133  0.00  0.00             0
ATOM    491    H   1     1      11.188  -7.972  19.372  0.00  0.00             0
ATOM    492    O   1     1      12.246 -45.597  24.655  0.00  0.00             0
ATOM    493    H   1     1      11.562 -45.089  25.163  0.00  0.00             0
ATOM    494    H   1     1      23.468 -45.471  25.092  0.00  0.00             0
ATOM    495    O   1     1     -30.976   0.504  32.417  0.00  0.00             0
ATOM    496    H   1     1     -41.824   1.229  32.258  0.00  0.00             0
ATOM    497    H   1     1     -30.600   0.583  33.461  0.00  0.00             0
ATOM    498    O   1     1       4.806 -11.421  29.221  0.00  0.00             0
ATOM    499    H   1     1       4.196 -11.750  29.801  0.00  0.00             0
ATOM    500    H   1     1      14.691 -10.642  28.844  0.00  0.00             0
ATOM    501    O   1     1       4.463  21.419  25.995  0.00  0.00             0
ATOM    502    H   1     1       3.782  21.966  26.030  0.00  0.00             0
ATOM    503    H   1     1      14.451  20.926  25.294  0.00  0.00             0
ATOM    504    O   1     1     -16.483   1.618  27.996  0.00  0.00             0
ATOM    505    H   1     1     -17.301   2.070  28.204  0.00  0.00             0
ATOM    506    H   1     1      -5.915   2.181  27.305  0.00  0.00             0
ATOM    507    O   1     1      25.713  10.793  27.269  0.00  0.00             0
ATOM    508    H   1     1      25.031  11.209  27.777  0.00  0.00             0
ATOM    509    H   1     1      26.439  -7.411  27.884  0.00  0.00             0
ATOM    510    O   1     1       5.440 -22.768  25.698  0.00  0.00             0
ATOM    511    H   1     1       6.178 -22.983  25.041  0.00  0.00             0
ATOM    512    H   1     1       5.052 -23.616  26.103  0.00  0.00             0
ATOM    513    O   1     1     -21.536  30.391  35.077  0.00  0.00             0
ATOM    514    H   1     1     -22.477  30.101  35.375  0.00  0.00             0
ATOM    515    H   1     1     -21.188  29.386  34.863  0.00  0.00             0
ATOM    516    O   1     1      18.540 -15.180  22.408  0.00  0.00             0
ATOM    517    H   1     1      18.984 -15.936  22.579  0.00  0.00             0
ATOM    518    H   1     1      17.677 -15.280  22.992  0.00  0.00             0
ATOM    519    O   1     1      49.664  31.456  24.364  0.00  0.00             0
ATOM    520    H   1     1      50.181  30.708  24.154  0.00  0.00             0
ATOM    521    H   1     1      49.653  31.863  23.364  0.00  0.00             0
ATOM    522    O   1     1      33.949  17.237  22.709  0.00  0.00             0
ATOM    523    H   1     1      33.395  16.695  23.330  0.00  0.00             0
ATOM    524    H   1     1      33.291  17.562  22.091  0.00  0.00             0
ATOM    525    O   1     1      66.085  30.100  14.191  0.00  0.00             0
ATOM    526    H   1     1      65.521  29.415  14.559  0.00  0.00             0
ATOM    527    H   1     1      66.923  11.864  14.348  0.00  0.00             0
ATOM    528    O   1     1      34.538  17.127  26.142  0.00  0.00             0
ATOM    529    H   1     1      33.553  16.785  26.167  0.00  0.00             0
ATOM    530    H   1     1      34.548  17.923  26.550  0.00  0.00             0
ATOM    531    O   1     1      22.937  -2.324  29.033  0.00  0.00             0
ATOM    532    H   1     1      22.830  -1.565  29.435  0.00  0.00             0
ATOM    533    H   1     1      23.846  -2.895  29.070  0.00  0.00             0
ATOM    534    O   1     1      14.351   7.747  15.113  0.00  0.00             0
ATOM    535    H   1     1      13.849   7.070  14.824  0.00  0.00             0
ATOM    536    H   1     1      15.251   7.407  15.336  0.00  0.00             0
ATOM    537    O   1     1      20.380  -9.227  26.203  0.00  0.00             0
ATOM    538    H   1     1      20.081 -10.122  26.753  0.00  0.00             0
ATOM    539    H   1     1      19.459  -9.116  25.860  0.00  0.00             0
ATOM    540    O   1     1      -2.818 -27.383  18.113  0.00  0.00             0
ATOM    541    H   1     1      -1.880 -27.517  18.034  0.00  0.00             0
ATOM    542    H   1     1      -2.774 -26.387  17.727  0.00  0.00             0
ATOM    543    O   1     1       0.781  13.471  27.645  0.00  0.00             0
ATOM    544    H   1     1       1.376  13.994  28.380  0.00  0.00             0
ATOM    545    H   1     1      10.199  13.587  27.853  0.00  0.00             0
ATOM    546    O   1     1      28.664  -0.976  32.933  0.00  0.00             0
ATOM    547    H   1     1      28.349  -1.962  33.007  0.00  0.00             0
ATOM    548    H   1     1      39.816  -0.651  32.496  0.00  0.00             0
ATOM    549    O   1     1      -7.517  23.198  15.522  0.00  0.00             0
ATOM    550    H   1     1     -17.663  22.779  16.672  0.00  0.00             0
ATOM    551    H   1     1      -6.833  22.879  15.036  0.00  0.00             0
ATOM    552    O   1     1      22.848  19.426  15.649  0.00  0.00             0
ATOM    553    H   1     1      22.036  18.940  15.572  0.00  0.00             0
ATOM    554    H   1     1      33.089  20.076  16.449  0.00  0.00             0
ATOM    555    O   1     1      42.797  15.356  23.841  0.00  0.00             0
ATOM    556    H   1     1      32.410  14.973  22.904  0.00  0.00             0
ATOM    557    H   1     1      41.984  15.650  24.162  0.00  0.00             0
ATOM    558    O   1     1       7.179   5.278  28.141  0.00  0.00             0
ATOM    559    H   1     1       6.480   5.650  28.534  0.00  0.00             0
ATOM    560    H   1     1      17.949   4.504  28.722  0.00  0.00             0
ATOM    561    O   1     1      -9.536  14.780  32.438  0.00  0.00             0
ATOM    562    H   1     1      -8.925  15.462  32.786  0.00  0.00             0
ATOM    563    H   1     1      -8.974  14.275  31.866  0.00  0.00             0
ATOM    564    O   1     1     -11.341 -17.994  28.352  0.00  0.00             0
ATOM    565    H   1     1     -11.351 -18.436  27.493  0.00  0.00             0
ATOM    566    H   1     1     -11.680 -18.339  29.080  0.00  0.00             0
ATOM    567    O   1     1      10.696  38.110  27.916  0.00  0.00             0
ATOM    568    H   1     1      10.289  37.303  28.207  0.00  0.00             0
ATOM    569    H   1     1      10.419  38.270  27.002  0.00  0.00             0
ATOM    570    O   1     1      24.357  -4.964  20.483  0.00  0.00             0
ATOM    571    H   1     1      24.656  -5.745  20.685  0.00  0.00             0
ATOM    572    H   1     1      23.693  -5.155  19.909  0.00  0.00             0
ATOM    573    O   1     1     -26.361  -6.392  32.378  0.00  0.00             0
ATOM    574    H   1     1     -26.294  -5.966  33.128  0.00  0.00             0
ATOM    575    H   1     1     -25.512  -6.293  31.780  0.00  0.00             0
ATOM    576    O   1     1      -0.800  33.994  25.515  0.00  0.00             0
ATOM    577    H   1     1      -1.273  33.147  25.492  0.00  0.00             0
ATOM    578    H   1     1      -1.352  34.757  25.052  0.00  0.00             0
ATOM    579    O   1     1      -3.482 -15.041  16.027  0.00  0.00             0
ATOM    580    H   1     1      -2.542 -14.608  15.876  0.00  0.00             0
ATOM    581    H   1     1      -3.777 -14.325  16.316  0.00  0.00             0
ATOM    582    O   1     1      10.767  -4.628  21.746  0.00  0.00             0
ATOM    583    H   1     1      11.407  -4.100  21.391  0.00  0.00             0
ATOM    584    H   1     1       9.897  -4.260  21.652  0.00  0.00             0
ATOM    585    O   1     1     -17.438 -17.739  19.226  0.00  0.00             0
ATOM    586    H   1     1     -17.066 -18.060  18.324  0.00  0.00             0
ATOM    587    H   1     1     -16.795 -18.295  19.755  0.00  0.00             0
ATOM    588    O   1     1      29.933  13.857  14.872  0.00  0.00             0
ATOM    589    H   1     1      29.423  14.561  15.532  0.00  0.00             0
ATOM    590    H   1     1      30.721  14.236  14.782  0.00  0.00             0
ATOM    591    O   1     1      42.849   3.402  17.948  0.00  0.00             0
ATOM    592    H   1     1      43.718   3.901  18.154  0.00  0.00             0
ATOM    593    H   1     1      42.986   2.627  18.552  0.00  0.00             0
ATOM    594    O   1     1      38.986  -9.665  14.939  0.00  0.00             0
ATOM    595    H   1     1      39.419 -10.364  14.305  0.00  0.00             0
ATOM    596    H   1     1      39.031  -9.909  15.804  0.00  0.00             0
ATOM    597    O   1     1     -15.410   5.802  23.530  0.00  0.00             0
ATOM    598    H   1     1     -16.333   5.754  23.332  0.00  0.00             0
ATOM    599    H   1     1      -4.576   5.772  22.687  0.00  0.00             0
ATOM    600    O   1     1      37.141   0.258  17.168  0.00  0.00             0
ATOM    601    H   1     1      36.242  -0.026  16.736  0.00  0.00             0
ATOM    602    H   1     1      47.584   1.191  16.875  0.00  0.00             0
ATOM    603    O   1     1      -1.291  -9.499  30.651  0.00  0.00             0
ATOM    604    H   1     1     -11.353 -10.004  29.875  0.00  0.00             0
ATOM    605    H   1     1      -2.011 -10.049  30.836  0.00  0.00             0
ATOM    606    O   1     1      23.868  10.499  36.599  0.00  0.00             0
ATOM    607    H   1     1      24.765  10.798  36.443  0.00  0.00             0
ATOM    608    H   1     1      34.240   9.560  36.483  0.00  0.00             0
ATOM    609    O   1     1      48.532  -2.417  16.897  0.00  0.00             0
ATOM    610    H   1     1      37.406  -2.792  17.388  0.00  0.00             0
ATOM    611    H   1     1      48.274  -1.473  16.985  0.00  0.00             0
ATOM    612    O   1     1     -14.473  27.059  33.158  0.00  0.00             0
ATOM    613    H   1     1     -15.212  27.595  32.755  0.00  0.00             0
ATOM    614    H   1     1      -4.035  26.239  32.579  0.00  0.00             0
ATOM    615    O   1     1     -23.125 -25.550  20.868  0.00  0.00             0
ATOM    616    H   1     1     -23.711 -26.186  20.400  0.00  0.00             0
ATOM    617    H   1     1     -22.970 -24.738  20.411  0.00  0.00             0
ATOM    618    O   1     1      18.263   1.667  36.656  0.00  0.00             0
ATOM    619    H   1     1      18.973   2.104  37.081  0.00  0.00             0
ATOM    620    H   1     1      18.430   0.742  36.452  0.00  0.00             0
ATOM    621    O   1     1      -5.308  13.910  34.112  0.00  0.00             0
ATOM    622    H   1     1      -4.444  14.136  34.487  0.00  0.00             0
ATOM    623    H   1     1      -5.893  13.873  34.843  0.00  0.00             0
ATOM    624    O   1     1      28.384   3.715  30.229  0.00  0.00             0
ATOM    625    H   1     1      29.413   3.661  30.511  0.00  0.00             0
ATOM    626    H   1     1      27.912   2.903  29.917  0.00  0.00             0
ATOM    627    O   1     1      12.983  23.480  22.476  0.00  0.00             0
ATOM    628    H   1     1      13.003  24.053  21.688  0.00  0.00             0
ATOM    629    H   1     1      12.187  23.799  23.147  0.00  0.00             0
ATOM    630    O   1     1      17.052  -3.140  29.656  0.00  0.00             0
ATOM    631    H   1     1      16.262  -2.944  29.158  0.00  0.00             0
ATOM    632    H   1     1      16.505  -3.549  30.357  0.00  0.00             0
ATOM    633    O   1     1     -51.523  20.754  37.236  0.00  0.00             0
ATOM    634    H   1     1     -51.275  21.600  37.007  0.00  0.00             0
ATOM    635    H   1     1     -50.877  20.432  37.718  0.00  0.00             0
ATOM    636    O   1     1      11.870  -4.389  17.896  0.00  0.00             0
ATOM    637    H   1     1      11.976  -5.327  18.103  0.00  0.00             0
ATOM    638    H   1     1      10.847  -3.928  18.086  0.00  0.00             0
ATOM    639    O   1     1      -0.090 -27.353  20.182  0.00  0.00             0
ATOM    640    H   1     1      -0.996 -27.469  20.313  0.00  0.00             0
ATOM    641    H   1     1       0.264 -26.934  20.956  0.00  0.00             0
ATOM    642    O   1     1      -4.714   2.915  23.275  0.00  0.00             0
ATOM    643    H   1     1      -5.255   2.475  22.662  0.00  0.00             0
ATOM    644    H   1     1      -4.843   3.939  23.212  0.00  0.00             0
ATOM    645    O   1     1      -2.016  -4.835  28.115  0.00  0.00             0
ATOM    646    H   1     1      -2.403  -4.496  27.162  0.00  0.00             0
ATOM    647    H   1     1      -2.338  -4.294  28.741  0.00  0.00             0
ATOM    648    O   1     1      31.487 -11.870  32.202  0.00  0.00             0
ATOM    649    H   1     1      32.331 -11.849  31.781  0.00  0.00             0
ATOM    650    H   1     1      31.026 -11.082  31.954  0.00  0.00             0
ATOM    651    O   1     1       7.585  17.869  24.283  0.00  0.00             0
ATOM    652    H   1     1       7.174  18.622  24.769  0.00  0.00             0
ATOM    653    H   1     1      17.214  -0.719  24.405  0.00  0.00             0
ATOM    654    O   1     1      14.627 -14.738  14.660  0.00  0.00             0
ATOM    655    H   1     1      13.979 -15.277  14.974  0.00  0.00             0
ATOM    656    H   1     1      25.807 -15.139  14.933  0.00  0.00             0
ATOM    657    O   1     1      30.378 -11.361  27.832  0.00  0.00             0
ATOM    658    H   1     1      19.461 -12.100  27.932  0.00  0.00             0
ATOM    659    H   1     1      31.292 -11.750  27.630  0.00  0.00             0
ATOM    660    O   1     1       2.925  34.315  33.759  0.00  0.00             0
ATOM    661    H   1     1       3.418  34.951  33.156  0.00  0.00             0
ATOM    662    H   1     1      13.848  34.238  34.641  0.00  0.00             0
ATOM    663    O   1     1      20.389  25.028  17.395  0.00  0.00             0
ATOM    664    H   1     1      10.863  25.591  17.388  0.00  0.00             0
ATOM    665    H   1     1      20.534  24.283  17.881  0.00  0.00             0
ATOM    666    O   1     1      16.402   1.128  33.866  0.00  0.00             0
ATOM    667    H   1     1      17.035   0.508  33.259  0.00  0.00             0
ATOM    668    H   1     1      27.260   1.507  34.699  0.00  0.00             0
ATOM    669    O   1     1       7.852  49.984  32.920  0.00  0.00             0
ATOM    670    H   1     1       8.378  49.541  33.482  0.00  0.00             0
ATOM    671    H   1     1       7.762  31.652  32.176  0.00  0.00             0
ATOM    672    O   1     1      13.430  41.246  31.048  0.00  0.00             0
ATOM    673    H   1     1      13.175  40.459  30.396  0.00  0.00             0
ATOM    674    H   1     1      13.614  40.708  31.814  0.00  0.00             0
ATOM    675    O   1     1       4.542   2.145  20.543  0.00  0.00             0
ATOM    676    H   1     1       5.437   2.017  20.340  0.00  0.00             0
ATOM    677    H   1     1       3.995   1.639  20.006  0.00  0.00             0
ATOM    678    O   1     1       0.670   3.618  33.328  0.00  0.00             0
ATOM    679    H   1     1       1.412   3.541  33.914  0.00  0.00             0
ATOM    680    H   1     1       0.644   4.451  32.913  0.00  0.00             0
ATOM    681    O   1     1     -17.186  -6.728  23.142  0.00  0.00             0
ATOM    682    H   1     1     -18.064  -7.068  22.968  0.00  0.00             0
ATOM    683    H   1     1     -17.480  -5.884  23.492  0.00  0.00             0
ATOM    684    O   1     1      -2.455   9.739  24.852  0.00  0.00             0
ATOM    685    H   1     1      -1.835  10.306  24.354  0.00  0.00             0
ATOM    686    H   1     1      -3.176   9.683  24.269  0.00  0.00             0
ATOM    687    O   1     1      34.773  17.168  16.548  0.00  0.00             0
ATOM    688    H   1     1      34.561  17.950  16.020  0.00  0.00             0
ATOM    689    H   1     1      34.676  -1.618  16.198  0.00  0.00             0
ATOM    690    O   1     1      35.486 -20.783  27.716  0.00  0.00             0
ATOM    691    H   1     1      35.308 -19.917  27.073  0.00  0.00             0
ATOM    692    H   1     1      35.953 -21.250  27.112  0.00  0.00             0
ATOM    693    O   1     1     -35.064 -11.688  17.514  0.00  0.00             0
ATOM    694    H   1     1     -34.726 -12.632  17.722  0.00  0.00             0
ATOM    695    H   1     1     -34.380 -10.908  17.838  0.00  0.00             0
ATOM    696    O   1     1      16.361  10.068  15.336  0.00  0.00             0
ATOM    697    H   1     1      17.380   9.740  14.981  0.00  0.00             0
ATOM    698    H   1     1      15.532   9.467  15.029  0.00  0.00             0
ATOM    699    O   1     1      42.625  15.140  14.467  0.00  0.00             0
ATOM    700    H   1     1      43.402  14.689  15.005  0.00  0.00             0
ATOM    701    H   1     1      42.750  14.937  13.476  0.00  0.00             0
ATOM    702    O   1     1      31.489  23.382  24.475  0.00  0.00             0
ATOM    703    H   1     1      30.724  24.011  24.440  0.00  0.00             0
ATOM    704    H   1     1      31.033  22.418  24.444  0.00  0.00             0
ATOM    705   Al   1     1       8.061   7.218   8.755  0.00  0.00             0
ATOM    706   Al   1     1       5.644   3.013   8.396  0.00  0.00             0
ATOM    707   Al   1     1       5.548   8.837   8.626  0.00  0.00             0
ATOM    708   Al   1     1       8.242   4.369   8.537  0.00  0.00             0
ATOM    709   Si   1     1       3.821   8.643  11.451  0.00  0.00             0
ATOM    710   Si   1     1       6.444   4.184  11.291  0.00  0.00             0
ATOM    711   Si   1     1       6.514  10.099  11.424  0.00  0.00             0
ATOM    712   Si   1     1       8.991   5.688  11.440  0.00  0.00             0
ATOM    713    O   1     1       9.207   8.540   9.793  0.00  0.00             0
ATOM    714    O   1     1       6.590   4.121   9.644  0.00  0.00             0
ATOM    715    O   1     1       8.879   5.735   9.771  0.00  0.00             0
ATOM    716    O   1     1       6.257  10.082   9.894  0.00  0.00             0
ATOM    717    O   1     1       8.983   7.150  11.928  0.00  0.00             0
ATOM    718    O   1     1       6.344  11.609  11.947  0.00  0.00             0
ATOM    719    O   1     1       7.893   9.468  11.792  0.00  0.00             0
ATOM    720    O   1     1       5.165   5.069  11.598  0.00  0.00             0
ATOM    721    O   1     1       7.743   4.816  11.735  0.00  0.00             0
ATOM    722    O   1     1       5.237   9.151  11.923  0.00  0.00             0
ATOM    723    O   1     1       9.029   3.015   9.668  0.00  0.00             0
ATOM    724    O   1     1       6.659   7.378   9.995  0.00  0.00             0
ATOM    725    O   1     1       5.013  10.187   7.547  0.00  0.00             0
ATOM    726    O   1     1       7.519   5.828   7.561  0.00  0.00             0
ATOM    727    O   1     1       9.675   7.462   7.435  0.00  0.00             0
ATOM    728    O   1     1       7.219   2.901   7.494  0.00  0.00             0
ATOM    729    O   1     1       9.876   4.160   7.544  0.00  0.00             0
ATOM    730    O   1     1       7.236   8.610   7.721  0.00  0.00             0
ATOM    731    H   1     1       8.652  10.928   9.852  0.00  0.00             0
ATOM    732    H   1     1       6.042   7.461  10.635  0.00  0.00             0
ATOM    733    H   1     1       9.926  10.376   6.435  0.00  0.00             0
ATOM    734    H   1     1       6.813   5.834   6.831  0.00  0.00             0
ATOM    735    H   1     1       9.423   6.884   6.753  0.00  0.00             0
ATOM    736    H   1     1       7.324  11.732   6.646  0.00  0.00             0
ATOM    737    H   1     1       7.827   9.208   7.324  0.00  0.00             0
ATOM    738    H   1     1      10.401   3.692   6.841  0.00  0.00             0
ATOM    739   Al   1     1      13.689   1.097   1.329  0.00  0.00             0
ATOM    740   Al   1     1      11.104  -3.217   1.356  0.00  0.00             0
ATOM    741   Al   1     1      11.178   2.898   1.307  0.00  0.00             0
ATOM    742   Al   1     1      13.552  -1.690   1.486  0.00  0.00             0
ATOM    743   Si   1     1       9.320   2.735   4.086  0.00  0.00             0
ATOM    744   Si   1     1      11.831  -1.755   4.160  0.00  0.00             0
ATOM    745   Si   1     1      11.847   4.320   4.067  0.00  0.00             0
ATOM    746   Si   1     1      14.385  -0.301   4.123  0.00  0.00             0
ATOM    747    O   1     1      14.704   2.421   2.533  0.00  0.00             0
ATOM    748    O   1     1      11.990  -1.779   2.528  0.00  0.00             0
ATOM    749    O   1     1      14.274  -0.194   2.532  0.00  0.00             0
ATOM    750    O   1     1      11.720   4.254   2.401  0.00  0.00             0
ATOM    751    O   1     1      14.327   1.115   4.661  0.00  0.00             0
ATOM    752    O   1     1      11.951   5.786   4.534  0.00  0.00             0
ATOM    753    O   1     1      13.159   3.555   4.429  0.00  0.00             0
ATOM    754    O   1     1      10.579  -0.936   4.671  0.00  0.00             0
ATOM    755    O   1     1      13.205  -1.182   4.552  0.00  0.00             0
ATOM    756    O   1     1      10.582   3.552   4.578  0.00  0.00             0
ATOM    757    O   1     1      14.497  -2.949   2.435  0.00  0.00             0
ATOM    758    O   1     1      11.937   1.349   2.303  0.00  0.00             0
ATOM    759    O   1     1      10.369   4.425   0.274  0.00  0.00             0
ATOM    760    O   1     1      13.017  -0.222   0.232  0.00  0.00             0
ATOM    761    O   1     1      15.343   1.270   0.271  0.00  0.00             0
ATOM    762    O   1     1      12.676  -3.135   0.266  0.00  0.00             0
ATOM    763    O   1     1      15.392  -1.775   0.200  0.00  0.00             0
ATOM    764    O   1     1      12.649   2.554   0.160  0.00  0.00             0
ATOM    765    H   1     1      14.441   5.321   3.186  0.00  0.00             0
ATOM    766    H   1     1      11.231   0.665   2.575  0.00  0.00             0
ATOM    767    H   1     1      14.516   4.475   0.369  0.00  0.00             0
ATOM    768    H   1     1      12.911   0.055  -0.743  0.00  0.00             0
ATOM    769    H   1     1      15.942   0.587  -0.108  0.00  0.00             0
ATOM    770    H   1     1      12.864   6.250  -0.905  0.00  0.00             0
ATOM    771    H   1     1      13.127   3.089  -0.271  0.00  0.00             0
ATOM    772    H   1     1      15.275  -2.238  -0.727  0.00  0.00             0
ATOM    773   Al   1     1       7.999  -1.685   8.782  0.00  0.00             0
ATOM    774   Al   1     1       5.523  -6.043   8.595  0.00  0.00             0
ATOM    775   Al   1     1       5.518  -0.026   8.774  0.00  0.00             0
ATOM    776   Al   1     1       8.027  -4.786   8.685  0.00  0.00             0
ATOM    777   Si   1     1       3.801  -0.197  11.404  0.00  0.00             0
ATOM    778   Si   1     1       6.344  -4.805  11.542  0.00  0.00             0
ATOM    779   Si   1     1       6.324   1.193  11.415  0.00  0.00             0
ATOM    780   Si   1     1       8.789  -3.181  11.391  0.00  0.00             0
ATOM    781    O   1     1       8.956  -0.343   9.815  0.00  0.00             0
ATOM    782    O   1     1       6.382  -4.895   9.721  0.00  0.00             0
ATOM    783    O   1     1       8.616  -3.134   9.801  0.00  0.00             0
ATOM    784    O   1     1       6.243   1.258   9.845  0.00  0.00             0
ATOM    785    O   1     1       8.664  -1.738  11.867  0.00  0.00             0
ATOM    786    O   1     1       6.318   2.745  11.798  0.00  0.00             0
ATOM    787    O   1     1       7.718   0.652  11.780  0.00  0.00             0
ATOM    788    O   1     1       5.079  -3.957  11.790  0.00  0.00             0
ATOM    789    O   1     1       7.667  -4.115  11.939  0.00  0.00             0
ATOM    790    O   1     1       5.107   0.516  11.888  0.00  0.00             0
ATOM    791    O   1     1       9.004  -6.140   9.719  0.00  0.00             0
ATOM    792    O   1     1       6.332  -1.656   9.755  0.00  0.00             0
ATOM    793    O   1     1       4.910   1.379   7.716  0.00  0.00             0
ATOM    794    O   1     1       7.327  -3.164   7.502  0.00  0.00             0
ATOM    795    O   1     1       9.704  -1.618   7.629  0.00  0.00             0
ATOM    796    O   1     1       7.040  -6.100   7.565  0.00  0.00             0
ATOM    797    O   1     1       9.647  -4.880   7.623  0.00  0.00             0
ATOM    798    O   1     1       7.144  -0.431   7.646  0.00  0.00             0
ATOM    799    H   1     1       8.571   2.351   9.981  0.00  0.00             0
ATOM    800    H   1     1       5.947  -2.350  10.076  0.00  0.00             0
ATOM    801    H   1     1       9.877   1.228   6.656  0.00  0.00             0
ATOM    802    H   1     1       7.786  -3.652   6.770  0.00  0.00             0
ATOM    803    H   1     1      10.253  -2.317   7.421  0.00  0.00             0
ATOM    804    H   1     1       7.700   2.052   7.449  0.00  0.00             0
ATOM    805    H   1     1       7.541  -0.674   6.709  0.00  0.00             0
ATOM    806    H   1     1      10.529  -4.361   7.232  0.00  0.00             0
ATOM    807   Al   1     1      13.719  -7.573   1.157  0.00  0.00             0
ATOM    808   Al   1     1      11.096 -12.085   1.112  0.00  0.00             0
ATOM    809   Al   1     1      11.057  -6.229   1.168  0.00  0.00             0
ATOM    810   Al   1     1      13.925 -10.571   1.399  0.00  0.00             0
ATOM    811   Si   1     1       9.295  -6.199   4.035  0.00  0.00             0
ATOM    812   Si   1     1      11.824 -10.675   3.980  0.00  0.00             0
ATOM    813   Si   1     1      11.753  -4.642   4.107  0.00  0.00             0
ATOM    814   Si   1     1      14.436  -9.164   4.077  0.00  0.00             0
ATOM    815    O   1     1      14.504  -6.306   2.417  0.00  0.00             0
ATOM    816    O   1     1      12.142 -10.728   2.361  0.00  0.00             0
ATOM    817    O   1     1      14.481  -9.179   2.410  0.00  0.00             0
ATOM    818    O   1     1      11.631  -4.618   2.461  0.00  0.00             0
ATOM    819    O   1     1      14.588  -7.729   4.608  0.00  0.00             0
ATOM    820    O   1     1      11.751  -3.266   4.620  0.00  0.00             0
ATOM    821    O   1     1      13.157  -5.464   4.378  0.00  0.00             0
ATOM    822    O   1     1      10.671  -9.792   4.273  0.00  0.00             0
ATOM    823    O   1     1      13.209  -9.977   4.459  0.00  0.00             0
ATOM    824    O   1     1      10.519  -5.433   4.576  0.00  0.00             0
ATOM    825    O   1     1      14.627 -12.004   2.534  0.00  0.00             0
ATOM    826    O   1     1      12.038  -7.493   2.083  0.00  0.00             0
ATOM    827    O   1     1      10.305  -4.735   0.211  0.00  0.00             0
ATOM    828    O   1     1      13.148  -9.096   0.111  0.00  0.00             0
ATOM    829    O   1     1      15.307  -7.340   0.175  0.00  0.00             0
ATOM    830    O   1     1      12.652 -11.843   0.099  0.00  0.00             0
ATOM    831    O   1     1      15.377 -10.711   0.270  0.00  0.00             0
ATOM    832    O   1     1      12.829  -6.240  -0.011  0.00  0.00             0
ATOM    833    H   1     1      14.404  -4.024   2.624  0.00  0.00             0
ATOM    834    H   1     1      11.783  -7.927   2.792  0.00  0.00             0
ATOM    835    H   1     1      15.464  -4.967  -0.602  0.00  0.00             0
ATOM    836    H   1     1      12.450  -9.471  -0.514  0.00  0.00             0
ATOM    837    H   1     1      15.585  -8.175  -0.201  0.00  0.00             0
ATOM    838    H   1     1      13.230  -3.956  -0.005  0.00  0.00             0
ATOM    839    H   1     1      12.711  -5.438  -0.815  0.00  0.00             0
ATOM    840    H   1     1      15.971 -10.785  -0.601  0.00  0.00             0
ATOM    841   Al   1     1       3.106   7.197   8.691  0.00  0.00             0
ATOM    842   Al   1     1       0.429   2.884   8.802  0.00  0.00             0
ATOM    843   Al   1     1       0.368   8.633   8.495  0.00  0.00             0
ATOM    844   Al   1     1       2.930   4.311   8.613  0.00  0.00             0
ATOM    845   Si   1     1      -1.200   8.624  11.362  0.00  0.00             0
ATOM    846   Si   1     1       1.275   4.083  11.473  0.00  0.00             0
ATOM    847   Si   1     1       1.262  10.220  11.426  0.00  0.00             0
ATOM    848   Si   1     1       3.789   5.696  11.402  0.00  0.00             0
ATOM    849    O   1     1       4.044   8.582   9.780  0.00  0.00             0
ATOM    850    O   1     1       1.367   3.979   9.861  0.00  0.00             0
ATOM    851    O   1     1       3.617   5.881   9.865  0.00  0.00             0
ATOM    852    O   1     1       1.022  10.326   9.806  0.00  0.00             0
ATOM    853    O   1     1       3.565   7.128  11.994  0.00  0.00             0
ATOM    854    O   1     1       1.201  11.696  11.863  0.00  0.00             0
ATOM    855    O   1     1       2.651   9.484  11.691  0.00  0.00             0
ATOM    856    O   1     1       0.019   5.005  11.712  0.00  0.00             0
ATOM    857    O   1     1       2.591   4.824  11.979  0.00  0.00             0
ATOM    858    O   1     1       0.101   9.307  11.892  0.00  0.00             0
ATOM    859    O   1     1       3.857   3.086   9.708  0.00  0.00             0
ATOM    860    O   1     1       1.354   7.401   9.698  0.00  0.00             0
ATOM    861    O   1     1       9.919  10.132   7.505  0.00  0.00             0
ATOM    862    O   1     1       2.259   5.725   7.679  0.00  0.00             0
ATOM    863    O   1     1       4.567   7.474   7.556  0.00  0.00             0
ATOM    864    O   1     1       2.144   2.870   7.611  0.00  0.00             0
ATOM    865    O   1     1       4.705   4.253   7.502  0.00  0.00             0
ATOM    866    O   1     1       2.061   8.767   7.587  0.00  0.00             0
ATOM    867    H   1     1       3.284  11.084   9.930  0.00  0.00             0
ATOM    868    H   1     1       1.210   7.003  10.550  0.00  0.00             0
ATOM    869    H   1     1       5.387  10.145   6.594  0.00  0.00             0
ATOM    870    H   1     1       1.297   6.215   7.410  0.00  0.00             0
ATOM    871    H   1     1       4.934   7.480   6.582  0.00  0.00             0
ATOM    872    H   1     1       2.256  10.987   6.957  0.00  0.00             0
ATOM    873    H   1     1       2.859   9.425   7.529  0.00  0.00             0
ATOM    874    H   1     1       4.285   4.531   6.638  0.00  0.00             0
ATOM    875   Al   1     1       8.404   1.384   1.128  0.00  0.00             0
ATOM    876   Al   1     1       6.007  -3.073   1.185  0.00  0.00             0
ATOM    877   Al   1     1       5.940   2.846   1.228  0.00  0.00             0
ATOM    878   Al   1     1       8.456  -1.700   1.436  0.00  0.00             0
ATOM    879   Si   1     1       4.097   2.603   4.154  0.00  0.00             0
ATOM    880   Si   1     1       6.785  -1.654   4.153  0.00  0.00             0
ATOM    881   Si   1     1       6.691   4.158   4.280  0.00  0.00             0
ATOM    882   Si   1     1       9.251  -0.215   4.269  0.00  0.00             0
ATOM    883    O   1     1       9.420   2.660   2.477  0.00  0.00             0
ATOM    884    O   1     1       6.939  -1.743   2.472  0.00  0.00             0
ATOM    885    O   1     1       9.201  -0.337   2.610  0.00  0.00             0
ATOM    886    O   1     1       6.573   4.296   2.530  0.00  0.00             0
ATOM    887    O   1     1       9.264   1.361   4.649  0.00  0.00             0
ATOM    888    O   1     1       6.763   5.708   4.661  0.00  0.00             0
ATOM    889    O   1     1       8.051   3.530   4.374  0.00  0.00             0
ATOM    890    O   1     1       5.493  -0.868   4.396  0.00  0.00             0
ATOM    891    O   1     1       8.043  -0.926   4.766  0.00  0.00             0
ATOM    892    O   1     1       5.420   3.292   4.614  0.00  0.00             0
ATOM    893    O   1     1       9.290  -3.197   2.319  0.00  0.00             0
ATOM    894    O   1     1       6.993   1.461   2.285  0.00  0.00             0
ATOM    895    O   1     1      15.378   4.212   0.407  0.00  0.00             0
ATOM    896    O   1     1       7.831  -0.159   0.228  0.00  0.00             0
ATOM    897    O   1     1       9.997   1.487   0.175  0.00  0.00             0
ATOM    898    O   1     1       7.574  -2.950   0.118  0.00  0.00             0
ATOM    899    O   1     1      10.081  -1.855   0.293  0.00  0.00             0
ATOM    900    O   1     1       7.291   2.600   0.008  0.00  0.00             0
ATOM    901    H   1     1       9.289   5.235   3.022  0.00  0.00             0
ATOM    902    H   1     1       6.529   0.698   2.789  0.00  0.00             0
ATOM    903    H   1     1       9.785   3.968  -0.319  0.00  0.00             0
ATOM    904    H   1     1       7.455  -0.833  -0.355  0.00  0.00             0
ATOM    905    H   1     1      10.388   1.141  -0.490  0.00  0.00             0
ATOM    906    H   1     1       8.160   5.180  -0.114  0.00  0.00             0
ATOM    907    H   1     1       7.298   2.817  -1.041  0.00  0.00             0
ATOM    908    H   1     1      10.624  -1.185   0.334  0.00  0.00             0
ATOM    909   Al   1     1       3.057  -1.640   8.588  0.00  0.00             0
ATOM    910   Al   1     1       0.198  -6.285   8.493  0.00  0.00             0
ATOM    911   Al   1     1       0.329  -0.183   8.615  0.00  0.00             0
ATOM    912   Al   1     1       2.837  -4.687   8.549  0.00  0.00             0
ATOM    913   Si   1     1      -1.440  -0.232  11.403  0.00  0.00             0
ATOM    914   Si   1     1       1.127  -4.764  11.410  0.00  0.00             0
ATOM    915   Si   1     1       1.153   1.225  11.555  0.00  0.00             0
ATOM    916   Si   1     1       3.821  -3.117  11.469  0.00  0.00             0
ATOM    917    O   1     1       4.017  -0.350   9.799  0.00  0.00             0
ATOM    918    O   1     1       1.354  -4.843   9.779  0.00  0.00             0
ATOM    919    O   1     1       3.616  -3.051   9.859  0.00  0.00             0
ATOM    920    O   1     1       0.928   1.310   9.751  0.00  0.00             0
ATOM    921    O   1     1       3.771  -1.689  11.949  0.00  0.00             0
ATOM    922    O   1     1       1.014   2.578  11.972  0.00  0.00             0
ATOM    923    O   1     1       2.521   0.590  11.690  0.00  0.00             0
ATOM    924    O   1     1      -0.122  -3.904  11.664  0.00  0.00             0
ATOM    925    O   1     1       2.463  -3.959  11.880  0.00  0.00             0
ATOM    926    O   1     1      -0.038   0.302  11.961  0.00  0.00             0
ATOM    927    O   1     1       3.872  -6.083   9.510  0.00  0.00             0
ATOM    928    O   1     1       1.314  -1.508   9.621  0.00  0.00             0
ATOM    929    O   1     1       9.940   1.093   7.491  0.00  0.00             0
ATOM    930    O   1     1       2.033  -3.259   7.618  0.00  0.00             0
ATOM    931    O   1     1       4.533  -1.593   7.490  0.00  0.00             0
ATOM    932    O   1     1       1.717  -6.110   7.470  0.00  0.00             0
ATOM    933    O   1     1       4.482  -4.749   7.568  0.00  0.00             0
ATOM    934    O   1     1       2.027  -0.215   7.510  0.00  0.00             0
ATOM    935    H   1     1       3.728   2.198  10.346  0.00  0.00             0
ATOM    936    H   1     1       1.045  -2.453   9.955  0.00  0.00             0
ATOM    937    H   1     1       4.738   1.427   6.780  0.00  0.00             0
ATOM    938    H   1     1       2.021  -2.925   6.724  0.00  0.00             0
ATOM    939    H   1     1       5.239  -2.061   6.975  0.00  0.00             0
ATOM    940    H   1     1       2.650   1.976   7.905  0.00  0.00             0
ATOM    941    H   1     1       2.218   0.226   6.617  0.00  0.00             0
ATOM    942    H   1     1       4.834  -3.810   7.650  0.00  0.00             0
ATOM    943   Al   1     1       8.479  -7.612   1.205  0.00  0.00             0
ATOM    944   Al   1     1       5.921 -12.225   1.557  0.00  0.00             0
ATOM    945   Al   1     1       5.962  -6.044   1.340  0.00  0.00             0
ATOM    946   Al   1     1       8.506 -10.665   1.341  0.00  0.00             0
ATOM    947   Si   1     1       4.127  -6.205   4.019  0.00  0.00             0
ATOM    948   Si   1     1       6.818 -10.813   4.203  0.00  0.00             0
ATOM    949   Si   1     1       6.596  -4.595   3.973  0.00  0.00             0
ATOM    950   Si   1     1       9.268  -9.144   3.941  0.00  0.00             0
ATOM    951    O   1     1       9.420  -6.349   2.436  0.00  0.00             0
ATOM    952    O   1     1       6.882 -10.899   2.499  0.00  0.00             0
ATOM    953    O   1     1       9.023  -9.039   2.398  0.00  0.00             0
ATOM    954    O   1     1       6.512  -4.521   2.442  0.00  0.00             0
ATOM    955    O   1     1       9.161  -7.675   4.498  0.00  0.00             0
ATOM    956    O   1     1       6.756  -3.146   4.500  0.00  0.00             0
ATOM    957    O   1     1       7.973  -5.393   4.308  0.00  0.00             0
ATOM    958    O   1     1       5.454 -10.025   4.480  0.00  0.00             0
ATOM    959    O   1     1       8.104  -9.913   4.542  0.00  0.00             0
ATOM    960    O   1     1       5.429  -5.378   4.464  0.00  0.00             0
ATOM    961    O   1     1       9.394 -12.126   2.435  0.00  0.00             0
ATOM    962    O   1     1       6.725  -7.483   2.331  0.00  0.00             0
ATOM    963    O   1     1      15.504  -4.611   0.258  0.00  0.00             0
ATOM    964    O   1     1       7.713  -8.964   0.234  0.00  0.00             0
ATOM    965    O   1     1      10.082  -7.376   0.079  0.00  0.00             0
ATOM    966    O   1     1       7.584 -12.095   0.425  0.00  0.00             0
ATOM    967    O   1     1      10.122 -10.558   0.430  0.00  0.00             0
ATOM    968    O   1     1       7.564  -6.167   0.417  0.00  0.00             0
ATOM    969    H   1     1       9.075  -4.031   2.729  0.00  0.00             0
ATOM    970    H   1     1       6.376  -8.558   2.323  0.00  0.00             0
ATOM    971    H   1     1       9.644  -5.046  -0.441  0.00  0.00             0
ATOM    972    H   1     1       7.383  -9.706  -0.450  0.00  0.00             0
ATOM    973    H   1     1      10.221  -7.607  -0.811  0.00  0.00             0
ATOM    974    H   1     1       8.293  -2.569  -0.438  0.00  0.00             0
ATOM    975    H   1     1       7.769  -5.427  -0.216  0.00  0.00             0
ATOM    976    H   1     1      10.425  -9.636   0.536  0.00  0.00             0
END
