# Supplementary material for: Competing Nuclear Quantum Effects and Hydrogen-Bond Jumps in Hydrated Kaolinite
Source: J Phys Chem Lett. 2023 Feb 6;14(6):1542–7. doi: 10.1021/acs.jpclett.2c03896 (PMC9940297; doi:10.1021/acs.jpclett.2c03896)
Supplement: Supplementary file 1 — jz2c03896_si_001.zip [file jz2c03896_si_001.zip › Clay_NQEs_HBond_Jumps_SI/silica-surface/QM/prod-2/init.10.pdb]

TITLE     Step:     2000000  Bead:      10 positions{angstrom}  cell{angstrom}
CRYST1   10.307   17.884   76.812  91.93 105.05  89.80 P 1           1
ATOM      1   Al   1     1     -22.560  11.956  42.585  0.00  0.00             0
ATOM      2   Al   1     1     -19.698  16.515  42.570  0.00  0.00             0
ATOM      3   Al   1     1     -19.845  10.596  42.293  0.00  0.00             0
ATOM      4   Al   1     1     -22.200  14.912  42.507  0.00  0.00             0
ATOM      5   Si   1     1     -17.963  10.599  39.690  0.00  0.00             0
ATOM      6   Si   1     1     -20.587  15.074  39.785  0.00  0.00             0
ATOM      7   Si   1     1     -20.490   9.062  39.771  0.00  0.00             0
ATOM      8   Si   1     1     -23.151  13.509  39.658  0.00  0.00             0
ATOM      9    O   1     1     -23.288  10.672  41.453  0.00  0.00             0
ATOM     10    O   1     1     -20.610  15.130  41.377  0.00  0.00             0
ATOM     11    O   1     1     -22.824  13.349  41.330  0.00  0.00             0
ATOM     12    O   1     1     -20.349   8.993  41.322  0.00  0.00             0
ATOM     13    O   1     1     -23.014  11.971  39.244  0.00  0.00             0
ATOM     14    O   1     1     -20.285   7.615  39.189  0.00  0.00             0
ATOM     15    O   1     1     -21.844   9.695  39.434  0.00  0.00             0
ATOM     16    O   1     1     -19.442  14.130  39.374  0.00  0.00             0
ATOM     17    O   1     1     -21.955  14.263  39.118  0.00  0.00             0
ATOM     18    O   1     1     -19.218   9.875  39.136  0.00  0.00             0
ATOM     19    O   1     1     -23.210  16.088  41.423  0.00  0.00             0
ATOM     20    O   1     1     -20.698  11.825  41.214  0.00  0.00             0
ATOM     21    O   1     1     -18.794   9.172  43.606  0.00  0.00             0
ATOM     22    O   1     1     -21.554  13.423  43.548  0.00  0.00             0
ATOM     23    O   1     1     -23.992  11.991  43.682  0.00  0.00             0
ATOM     24    O   1     1     -21.191  16.256  43.669  0.00  0.00             0
ATOM     25    O   1     1     -23.941  14.953  43.450  0.00  0.00             0
ATOM     26    O   1     1     -21.377  10.686  43.487  0.00  0.00             0
ATOM     27    H   1     1     -22.654   7.948  41.219  0.00  0.00             0
ATOM     28    H   1     1     -20.723  12.220  40.258  0.00  0.00             0
ATOM     29    H   1     1     -23.428   8.727  44.056  0.00  0.00             0
ATOM     30    H   1     1     -20.630  12.947  44.034  0.00  0.00             0
ATOM     31    H   1     1     -24.550  12.336  44.413  0.00  0.00             0
ATOM     32    H   1     1     -21.273   7.337  44.503  0.00  0.00             0
ATOM     33    H   1     1     -21.717   9.969  43.845  0.00  0.00             0
ATOM     34    H   1     1     -24.219  14.233  43.840  0.00  0.00             0
ATOM     35   Al   1     1     -22.592  14.557  49.867  0.00  0.00             0
ATOM     36   Al   1     1     -20.110  19.043  49.692  0.00  0.00             0
ATOM     37   Al   1     1     -20.068  12.970  49.855  0.00  0.00             0
ATOM     38   Al   1     1     -22.620  17.528  49.956  0.00  0.00             0
ATOM     39   Si   1     1     -18.160  13.185  47.057  0.00  0.00             0
ATOM     40   Si   1     1     -20.857  17.616  47.020  0.00  0.00             0
ATOM     41   Si   1     1     -20.743  11.755  47.036  0.00  0.00             0
ATOM     42   Si   1     1     -23.463  16.182  47.037  0.00  0.00             0
ATOM     43    O   1     1     -23.524  13.245  48.736  0.00  0.00             0
ATOM     44    O   1     1     -20.930  17.815  48.647  0.00  0.00             0
ATOM     45    O   1     1     -23.372  16.181  48.708  0.00  0.00             0
ATOM     46    O   1     1     -20.461  11.644  48.651  0.00  0.00             0
ATOM     47    O   1     1     -23.412  14.614  46.635  0.00  0.00             0
ATOM     48    O   1     1     -20.656  10.228  46.643  0.00  0.00             0
ATOM     49    O   1     1     -22.173  12.211  46.812  0.00  0.00             0
ATOM     50    O   1     1     -19.564  16.781  46.650  0.00  0.00             0
ATOM     51    O   1     1     -22.212  16.918  46.605  0.00  0.00             0
ATOM     52    O   1     1     -19.595  12.603  46.494  0.00  0.00             0
ATOM     53    O   1     1     -23.598  18.787  48.689  0.00  0.00             0
ATOM     54    O   1     1     -20.911  14.441  48.878  0.00  0.00             0
ATOM     55    O   1     1     -19.185  11.517  50.830  0.00  0.00             0
ATOM     56    O   1     1     -21.898  16.136  50.948  0.00  0.00             0
ATOM     57    O   1     1     -24.182  14.272  50.954  0.00  0.00             0
ATOM     58    O   1     1     -21.876  18.987  50.731  0.00  0.00             0
ATOM     59    O   1     1     -24.359  17.599  50.877  0.00  0.00             0
ATOM     60    O   1     1     -21.552  12.916  50.973  0.00  0.00             0
ATOM     61    H   1     1     -23.324  10.780  48.119  0.00  0.00             0
ATOM     62    H   1     1     -20.260  15.230  48.936  0.00  0.00             0
ATOM     63    H   1     1     -24.507  11.503  52.104  0.00  0.00             0
ATOM     64    H   1     1     -21.018  16.606  51.158  0.00  0.00             0
ATOM     65    H   1     1     -24.553  14.577  51.959  0.00  0.00             0
ATOM     66    H   1     1     -21.874  10.975  51.222  0.00  0.00             0
ATOM     67    H   1     1     -22.381  12.659  51.178  0.00  0.00             0
ATOM     68    H   1     1     -25.093  16.896  50.990  0.00  0.00             0
ATOM     69   Al   1     1     -22.277  20.852  42.409  0.00  0.00             0
ATOM     70   Al   1     1     -19.692  25.508  42.471  0.00  0.00             0
ATOM     71   Al   1     1     -19.599  19.437  42.375  0.00  0.00             0
ATOM     72   Al   1     1     -22.195  23.784  42.599  0.00  0.00             0
ATOM     73   Si   1     1     -17.920  19.465  39.503  0.00  0.00             0
ATOM     74   Si   1     1     -20.336  24.039  39.743  0.00  0.00             0
ATOM     75   Si   1     1     -20.475  17.940  39.603  0.00  0.00             0
ATOM     76   Si   1     1     -22.924  22.474  39.767  0.00  0.00             0
ATOM     77    O   1     1     -23.214  19.580  41.319  0.00  0.00             0
ATOM     78    O   1     1     -20.589  24.163  41.328  0.00  0.00             0
ATOM     79    O   1     1     -22.666  22.426  41.304  0.00  0.00             0
ATOM     80    O   1     1     -20.377  17.923  41.290  0.00  0.00             0
ATOM     81    O   1     1     -22.901  21.020  39.243  0.00  0.00             0
ATOM     82    O   1     1     -20.695  16.433  39.226  0.00  0.00             0
ATOM     83    O   1     1     -21.766  18.658  39.289  0.00  0.00             0
ATOM     84    O   1     1     -19.179  23.098  39.459  0.00  0.00             0
ATOM     85    O   1     1     -21.711  23.296  39.228  0.00  0.00             0
ATOM     86    O   1     1     -19.248  18.759  39.054  0.00  0.00             0
ATOM     87    O   1     1     -23.231  25.276  41.598  0.00  0.00             0
ATOM     88    O   1     1     -20.620  20.774  41.220  0.00  0.00             0
ATOM     89    O   1     1     -19.047  18.053  43.495  0.00  0.00             0
ATOM     90    O   1     1     -21.360  22.417  43.612  0.00  0.00             0
ATOM     91    O   1     1     -23.863  20.690  43.593  0.00  0.00             0
ATOM     92    O   1     1     -21.273  25.211  43.569  0.00  0.00             0
ATOM     93    O   1     1     -23.812  23.880  43.704  0.00  0.00             0
ATOM     94    O   1     1     -21.289  19.668  43.459  0.00  0.00             0
ATOM     95    H   1     1     -22.784  16.600  40.781  0.00  0.00             0
ATOM     96    H   1     1     -20.282  21.733  40.950  0.00  0.00             0
ATOM     97    H   1     1     -23.457  18.421  43.978  0.00  0.00             0
ATOM     98    H   1     1     -21.110  21.795  44.294  0.00  0.00             0
ATOM     99    H   1     1     -24.017  21.142  44.424  0.00  0.00             0
ATOM    100    H   1     1     -21.484  16.105  44.567  0.00  0.00             0
ATOM    101    H   1     1     -21.160  18.965  44.182  0.00  0.00             0
ATOM    102    H   1     1     -23.932  22.991  44.068  0.00  0.00             0
ATOM    103   Al   1     1     -22.539  23.582  49.801  0.00  0.00             0
ATOM    104   Al   1     1     -20.002  27.944  49.796  0.00  0.00             0
ATOM    105   Al   1     1     -20.054  21.940  49.757  0.00  0.00             0
ATOM    106   Al   1     1     -22.568  26.637  49.882  0.00  0.00             0
ATOM    107   Si   1     1     -18.131  21.962  46.812  0.00  0.00             0
ATOM    108   Si   1     1     -20.888  26.654  47.154  0.00  0.00             0
ATOM    109   Si   1     1     -20.730  20.549  46.967  0.00  0.00             0
ATOM    110   Si   1     1     -23.359  25.086  47.045  0.00  0.00             0
ATOM    111    O   1     1     -23.446  22.154  48.494  0.00  0.00             0
ATOM    112    O   1     1     -21.092  26.704  48.678  0.00  0.00             0
ATOM    113    O   1     1     -23.242  25.047  48.710  0.00  0.00             0
ATOM    114    O   1     1     -20.585  20.524  48.636  0.00  0.00             0
ATOM    115    O   1     1     -23.268  23.707  46.584  0.00  0.00             0
ATOM    116    O   1     1     -20.896  19.077  46.512  0.00  0.00             0
ATOM    117    O   1     1     -21.871  21.432  46.632  0.00  0.00             0
ATOM    118    O   1     1     -19.696  25.694  46.854  0.00  0.00             0
ATOM    119    O   1     1     -22.234  26.068  46.547  0.00  0.00             0
ATOM    120    O   1     1     -19.336  21.158  46.455  0.00  0.00             0
ATOM    121    O   1     1     -23.494  27.982  48.791  0.00  0.00             0
ATOM    122    O   1     1     -20.866  23.516  48.655  0.00  0.00             0
ATOM    123    O   1     1     -19.487  20.448  50.950  0.00  0.00             0
ATOM    124    O   1     1     -21.888  25.179  50.857  0.00  0.00             0
ATOM    125    O   1     1     -24.162  23.343  50.766  0.00  0.00             0
ATOM    126    O   1     1     -21.695  27.942  50.852  0.00  0.00             0
ATOM    127    O   1     1     -24.312  26.629  50.992  0.00  0.00             0
ATOM    128    O   1     1     -21.513  22.280  50.727  0.00  0.00             0
ATOM    129    H   1     1     -23.196  19.506  47.952  0.00  0.00             0
ATOM    130    H   1     1     -20.480  24.408  48.801  0.00  0.00             0
ATOM    131    H   1     1     -23.986  19.861  51.334  0.00  0.00             0
ATOM    132    H   1     1     -21.271  25.155  51.589  0.00  0.00             0
ATOM    133    H   1     1     -24.576  23.214  51.546  0.00  0.00             0
ATOM    134    H   1     1     -22.110  20.072  50.534  0.00  0.00             0
ATOM    135    H   1     1     -21.145  22.017  51.593  0.00  0.00             0
ATOM    136    H   1     1     -23.894  26.262  51.923  0.00  0.00             0
ATOM    137   Al   1     1     -17.044  11.924  42.305  0.00  0.00             0
ATOM    138   Al   1     1     -14.561  16.453  42.430  0.00  0.00             0
ATOM    139   Al   1     1     -14.768  10.290  42.600  0.00  0.00             0
ATOM    140   Al   1     1     -17.118  14.896  42.535  0.00  0.00             0
ATOM    141   Si   1     1     -12.783  10.513  39.807  0.00  0.00             0
ATOM    142   Si   1     1     -15.474  15.097  39.725  0.00  0.00             0
ATOM    143   Si   1     1     -15.310   9.002  39.775  0.00  0.00             0
ATOM    144   Si   1     1     -17.916  13.638  39.640  0.00  0.00             0
ATOM    145    O   1     1     -18.184  10.736  41.222  0.00  0.00             0
ATOM    146    O   1     1     -15.608  15.233  41.361  0.00  0.00             0
ATOM    147    O   1     1     -17.685  13.620  41.229  0.00  0.00             0
ATOM    148    O   1     1     -15.329   8.806  41.426  0.00  0.00             0
ATOM    149    O   1     1     -17.815  12.109  39.125  0.00  0.00             0
ATOM    150    O   1     1     -15.222   7.531  39.284  0.00  0.00             0
ATOM    151    O   1     1     -16.626   9.694  39.444  0.00  0.00             0
ATOM    152    O   1     1     -14.271  14.134  39.445  0.00  0.00             0
ATOM    153    O   1     1     -16.773  14.565  39.188  0.00  0.00             0
ATOM    154    O   1     1     -14.097   9.815  39.338  0.00  0.00             0
ATOM    155    O   1     1     -18.171  16.435  41.431  0.00  0.00             0
ATOM    156    O   1     1     -15.481  11.697  41.447  0.00  0.00             0
ATOM    157    O   1     1     -24.280   8.963  43.513  0.00  0.00             0
ATOM    158    O   1     1     -16.409  13.575  43.554  0.00  0.00             0
ATOM    159    O   1     1     -18.791  11.917  43.456  0.00  0.00             0
ATOM    160    O   1     1     -16.215  16.412  43.680  0.00  0.00             0
ATOM    161    O   1     1     -18.714  15.028  43.679  0.00  0.00             0
ATOM    162    O   1     1     -16.334  10.517  43.672  0.00  0.00             0
ATOM    163    H   1     1     -17.173   8.059  41.576  0.00  0.00             0
ATOM    164    H   1     1     -15.039  12.338  40.979  0.00  0.00             0
ATOM    165    H   1     1     -17.943   9.754  43.933  0.00  0.00             0
ATOM    166    H   1     1     -16.376  13.534  44.421  0.00  0.00             0
ATOM    167    H   1     1     -18.386  12.229  44.165  0.00  0.00             0
ATOM    168    H   1     1     -16.679   7.534  44.484  0.00  0.00             0
ATOM    169    H   1     1     -16.435  10.044  44.481  0.00  0.00             0
ATOM    170    H   1     1     -19.272  14.308  43.503  0.00  0.00             0
ATOM    171   Al   1     1     -17.482  14.569  49.903  0.00  0.00             0
ATOM    172   Al   1     1     -14.819  19.083  49.630  0.00  0.00             0
ATOM    173   Al   1     1     -14.855  13.049  49.914  0.00  0.00             0
ATOM    174   Al   1     1     -17.581  17.621  49.805  0.00  0.00             0
ATOM    175   Si   1     1     -13.077  13.161  47.119  0.00  0.00             0
ATOM    176   Si   1     1     -15.647  17.758  46.859  0.00  0.00             0
ATOM    177   Si   1     1     -15.620  11.623  47.106  0.00  0.00             0
ATOM    178   Si   1     1     -18.204  16.166  46.955  0.00  0.00             0
ATOM    179    O   1     1     -18.339  13.350  48.690  0.00  0.00             0
ATOM    180    O   1     1     -15.929  17.870  48.545  0.00  0.00             0
ATOM    181    O   1     1     -18.175  16.255  48.600  0.00  0.00             0
ATOM    182    O   1     1     -15.495  11.622  48.801  0.00  0.00             0
ATOM    183    O   1     1     -17.983  14.651  46.659  0.00  0.00             0
ATOM    184    O   1     1     -15.608  10.129  46.526  0.00  0.00             0
ATOM    185    O   1     1     -17.018  12.272  46.844  0.00  0.00             0
ATOM    186    O   1     1     -14.418  16.912  46.719  0.00  0.00             0
ATOM    187    O   1     1     -17.036  17.003  46.418  0.00  0.00             0
ATOM    188    O   1     1     -14.418  12.368  46.646  0.00  0.00             0
ATOM    189    O   1     1     -18.367  19.040  48.890  0.00  0.00             0
ATOM    190    O   1     1     -15.834  14.442  48.747  0.00  0.00             0
ATOM    191    O   1     1     -24.437  11.476  51.134  0.00  0.00             0
ATOM    192    O   1     1     -16.955  16.028  50.872  0.00  0.00             0
ATOM    193    O   1     1     -19.209  14.484  50.953  0.00  0.00             0
ATOM    194    O   1     1     -16.666  18.800  51.024  0.00  0.00             0
ATOM    195    O   1     1     -19.362  17.731  50.977  0.00  0.00             0
ATOM    196    O   1     1     -16.502  13.287  50.979  0.00  0.00             0
ATOM    197    H   1     1     -18.095  10.605  48.259  0.00  0.00             0
ATOM    198    H   1     1     -15.408  15.405  48.748  0.00  0.00             0
ATOM    199    H   1     1     -19.274  11.116  51.821  0.00  0.00             0
ATOM    200    H   1     1     -17.005  16.044  51.831  0.00  0.00             0
ATOM    201    H   1     1     -19.525  15.314  51.479  0.00  0.00             0
ATOM    202    H   1     1     -17.283  10.541  51.107  0.00  0.00             0
ATOM    203    H   1     1     -17.057  12.827  51.574  0.00  0.00             0
ATOM    204    H   1     1     -19.530  18.240  51.762  0.00  0.00             0
ATOM    205   Al   1     1     -17.029  20.865  42.448  0.00  0.00             0
ATOM    206   Al   1     1     -14.561  25.339  42.552  0.00  0.00             0
ATOM    207   Al   1     1     -14.405  19.478  42.272  0.00  0.00             0
ATOM    208   Al   1     1     -16.921  23.839  42.639  0.00  0.00             0
ATOM    209   Si   1     1     -12.720  19.478  39.576  0.00  0.00             0
ATOM    210   Si   1     1     -15.223  23.985  39.771  0.00  0.00             0
ATOM    211   Si   1     1     -15.294  17.975  39.629  0.00  0.00             0
ATOM    212   Si   1     1     -17.791  22.433  39.687  0.00  0.00             0
ATOM    213    O   1     1     -18.035  19.473  41.202  0.00  0.00             0
ATOM    214    O   1     1     -15.332  24.018  41.472  0.00  0.00             0
ATOM    215    O   1     1     -17.587  22.362  41.343  0.00  0.00             0
ATOM    216    O   1     1     -15.257  18.018  41.180  0.00  0.00             0
ATOM    217    O   1     1     -17.773  20.968  39.159  0.00  0.00             0
ATOM    218    O   1     1     -15.212  16.418  39.230  0.00  0.00             0
ATOM    219    O   1     1     -16.644  18.694  39.189  0.00  0.00             0
ATOM    220    O   1     1     -13.938  23.203  39.514  0.00  0.00             0
ATOM    221    O   1     1     -16.524  23.265  39.232  0.00  0.00             0
ATOM    222    O   1     1     -14.054  18.802  39.078  0.00  0.00             0
ATOM    223    O   1     1     -17.966  25.312  41.291  0.00  0.00             0
ATOM    224    O   1     1     -15.511  20.730  41.450  0.00  0.00             0
ATOM    225    O   1     1     -24.142  17.865  43.566  0.00  0.00             0
ATOM    226    O   1     1     -16.412  22.419  43.704  0.00  0.00             0
ATOM    227    O   1     1     -18.619  20.709  43.523  0.00  0.00             0
ATOM    228    O   1     1     -16.134  25.073  43.721  0.00  0.00             0
ATOM    229    O   1     1     -18.793  23.880  43.445  0.00  0.00             0
ATOM    230    O   1     1     -16.123  19.481  43.539  0.00  0.00             0
ATOM    231    H   1     1     -17.732  17.288  41.096  0.00  0.00             0
ATOM    232    H   1     1     -15.275  21.503  40.969  0.00  0.00             0
ATOM    233    H   1     1     -18.221  18.111  43.833  0.00  0.00             0
ATOM    234    H   1     1     -16.569  22.580  44.601  0.00  0.00             0
ATOM    235    H   1     1     -18.900  21.438  44.092  0.00  0.00             0
ATOM    236    H   1     1     -16.268  16.271  44.669  0.00  0.00             0
ATOM    237    H   1     1     -16.148  18.630  43.819  0.00  0.00             0
ATOM    238    H   1     1     -19.675  23.610  43.207  0.00  0.00             0
ATOM    239   Al   1     1     -17.325  23.244  49.808  0.00  0.00             0
ATOM    240   Al   1     1     -14.880  27.942  49.806  0.00  0.00             0
ATOM    241   Al   1     1     -14.721  21.893  49.697  0.00  0.00             0
ATOM    242   Al   1     1     -17.442  26.303  49.783  0.00  0.00             0
ATOM    243   Si   1     1     -12.955  22.126  46.941  0.00  0.00             0
ATOM    244   Si   1     1     -15.676  26.571  47.013  0.00  0.00             0
ATOM    245   Si   1     1     -15.453  20.625  46.776  0.00  0.00             0
ATOM    246   Si   1     1     -18.237  25.063  46.976  0.00  0.00             0
ATOM    247    O   1     1     -18.309  21.977  48.627  0.00  0.00             0
ATOM    248    O   1     1     -15.774  26.613  48.613  0.00  0.00             0
ATOM    249    O   1     1     -18.045  25.066  48.543  0.00  0.00             0
ATOM    250    O   1     1     -15.308  20.519  48.365  0.00  0.00             0
ATOM    251    O   1     1     -18.128  23.526  46.627  0.00  0.00             0
ATOM    252    O   1     1     -15.531  19.185  46.415  0.00  0.00             0
ATOM    253    O   1     1     -16.772  21.283  46.459  0.00  0.00             0
ATOM    254    O   1     1     -14.528  25.583  46.698  0.00  0.00             0
ATOM    255    O   1     1     -17.046  25.977  46.361  0.00  0.00             0
ATOM    256    O   1     1     -14.187  21.421  46.330  0.00  0.00             0
ATOM    257    O   1     1     -18.359  27.699  48.695  0.00  0.00             0
ATOM    258    O   1     1     -15.838  23.361  48.493  0.00  0.00             0
ATOM    259    O   1     1     -24.529  20.448  50.785  0.00  0.00             0
ATOM    260    O   1     1     -16.627  24.954  50.853  0.00  0.00             0
ATOM    261    O   1     1     -19.008  23.427  50.620  0.00  0.00             0
ATOM    262    O   1     1     -16.500  27.849  50.784  0.00  0.00             0
ATOM    263    O   1     1     -19.203  26.644  50.974  0.00  0.00             0
ATOM    264    O   1     1     -16.423  22.137  50.959  0.00  0.00             0
ATOM    265    H   1     1     -17.800  19.840  48.665  0.00  0.00             0
ATOM    266    H   1     1     -15.376  24.153  48.248  0.00  0.00             0
ATOM    267    H   1     1     -18.459  20.337  51.493  0.00  0.00             0
ATOM    268    H   1     1     -15.901  25.432  51.262  0.00  0.00             0
ATOM    269    H   1     1     -19.435  24.209  50.858  0.00  0.00             0
ATOM    270    H   1     1     -16.194  19.359  51.629  0.00  0.00             0
ATOM    271    H   1     1     -16.676  21.709  51.779  0.00  0.00             0
ATOM    272    H   1     1     -18.427  26.797  51.617  0.00  0.00             0
ATOM    273    O   1     1      -3.392   4.700  32.587  0.00  0.00             0
ATOM    274    H   1     1      -3.090   4.091  31.846  0.00  0.00             0
ATOM    275    H   1     1       7.180   4.116  33.320  0.00  0.00             0
ATOM    276    O   1     1      12.315 -25.255  14.981  0.00  0.00             0
ATOM    277    H   1     1      12.065 -25.742  15.844  0.00  0.00             0
ATOM    278    H   1     1      21.791 -24.895  14.548  0.00  0.00             0
ATOM    279    O   1     1      33.760   1.866  24.301  0.00  0.00             0
ATOM    280    H   1     1      24.165   2.307  24.059  0.00  0.00             0
ATOM    281    H   1     1      33.640   1.010  23.740  0.00  0.00             0
ATOM    282    O   1     1      24.966   8.544  18.864  0.00  0.00             0
ATOM    283    H   1     1      25.399   9.124  19.372  0.00  0.00             0
ATOM    284    H   1     1      35.976   8.288  18.217  0.00  0.00             0
ATOM    285    O   1     1     -16.324  -3.379  31.410  0.00  0.00             0
ATOM    286    H   1     1     -15.748  -3.524  32.278  0.00  0.00             0
ATOM    287    H   1     1      -6.949  -3.929  31.328  0.00  0.00             0
ATOM    288    O   1     1     -10.620 -24.265  23.722  0.00  0.00             0
ATOM    289    H   1     1     -10.098 -23.984  24.370  0.00  0.00             0
ATOM    290    H   1     1      -0.169 -23.661  22.980  0.00  0.00             0
ATOM    291    O   1     1      -4.480   8.654  23.495  0.00  0.00             0
ATOM    292    H   1     1      -5.165   9.211  23.349  0.00  0.00             0
ATOM    293    H   1     1      -4.775   7.758  23.515  0.00  0.00             0
ATOM    294    O   1     1      -4.801   3.220  37.266  0.00  0.00             0
ATOM    295    H   1     1      -5.672   2.893  37.033  0.00  0.00             0
ATOM    296    H   1     1      -4.092   2.796  36.778  0.00  0.00             0
ATOM    297    O   1     1       3.877   5.151  18.347  0.00  0.00             0
ATOM    298    H   1     1       4.656   5.590  17.787  0.00  0.00             0
ATOM    299    H   1     1       3.514   5.825  19.018  0.00  0.00             0
ATOM    300    O   1     1      25.570  16.609  20.871  0.00  0.00             0
ATOM    301    H   1     1      26.498  16.788  21.100  0.00  0.00             0
ATOM    302    H   1     1      25.053  16.788  21.762  0.00  0.00             0
ATOM    303    O   1     1       6.162  -3.541  20.162  0.00  0.00             0
ATOM    304    H   1     1       5.342  -4.181  20.043  0.00  0.00             0
ATOM    305    H   1     1       5.595  -2.771  20.504  0.00  0.00             0
ATOM    306    O   1     1     -14.008  25.028  31.221  0.00  0.00             0
ATOM    307    H   1     1     -14.256  24.942  30.268  0.00  0.00             0
ATOM    308    H   1     1     -14.077  24.155  31.661  0.00  0.00             0
ATOM    309    O   1     1       1.757 -14.418  20.618  0.00  0.00             0
ATOM    310    H   1     1       2.633 -14.791  20.312  0.00  0.00             0
ATOM    311    H   1     1       2.040 -13.621  20.973  0.00  0.00             0
ATOM    312    O   1     1      40.505  14.700  18.323  0.00  0.00             0
ATOM    313    H   1     1      39.797  14.064  18.678  0.00  0.00             0
ATOM    314    H   1     1      40.028  15.227  17.620  0.00  0.00             0
ATOM    315    O   1     1      21.652   5.258  36.088  0.00  0.00             0
ATOM    316    H   1     1      22.417   5.735  36.431  0.00  0.00             0
ATOM    317    H   1     1      21.189   5.924  35.715  0.00  0.00             0
ATOM    318    O   1     1      28.258  22.185  18.531  0.00  0.00             0
ATOM    319    H   1     1      28.323  21.457  19.184  0.00  0.00             0
ATOM    320    H   1     1      29.144  22.354  18.474  0.00  0.00             0
ATOM    321    O   1     1      29.452  16.548  35.683  0.00  0.00             0
ATOM    322    H   1     1      29.238  16.762  34.701  0.00  0.00             0
ATOM    323    H   1     1      30.328  16.050  35.572  0.00  0.00             0
ATOM    324    O   1     1      29.943  -6.674  14.894  0.00  0.00             0
ATOM    325    H   1     1      29.743  -7.365  14.292  0.00  0.00             0
ATOM    326    H   1     1      29.998  -5.895  14.487  0.00  0.00             0
ATOM    327    O   1     1       2.783  29.490  28.756  0.00  0.00             0
ATOM    328    H   1     1       2.276  30.065  28.183  0.00  0.00             0
ATOM    329    H   1     1      12.903  12.018  29.604  0.00  0.00             0
ATOM    330    O   1     1      -9.799  32.706  35.082  0.00  0.00             0
ATOM    331    H   1     1      -9.884  32.827  34.082  0.00  0.00             0
ATOM    332    H   1     1      -0.084  31.861  35.122  0.00  0.00             0
ATOM    333    O   1     1      12.466  21.683  29.065  0.00  0.00             0
ATOM    334    H   1     1       2.224  22.334  28.389  0.00  0.00             0
ATOM    335    H   1     1      11.763  21.263  28.632  0.00  0.00             0
ATOM    336    O   1     1      -2.067  12.630  19.381  0.00  0.00             0
ATOM    337    H   1     1      -2.755  13.183  19.599  0.00  0.00             0
ATOM    338    H   1     1       7.960  12.323  18.413  0.00  0.00             0
ATOM    339    O   1     1      14.441  35.495  31.564  0.00  0.00             0
ATOM    340    H   1     1       4.533  34.754  31.527  0.00  0.00             0
ATOM    341    H   1     1      13.711  35.533  30.777  0.00  0.00             0
ATOM    342    O   1     1      13.822  21.603  34.007  0.00  0.00             0
ATOM    343    H   1     1      14.301  20.968  33.449  0.00  0.00             0
ATOM    344    H   1     1      24.890  22.185  34.357  0.00  0.00             0
ATOM    345    O   1     1      39.348  -3.019  21.984  0.00  0.00             0
ATOM    346    H   1     1      38.824  -3.357  21.340  0.00  0.00             0
ATOM    347    H   1     1      39.332 -19.865  21.798  0.00  0.00             0
ATOM    348    O   1     1      33.032   8.430  16.898  0.00  0.00             0
ATOM    349    H   1     1      33.511   8.909  17.579  0.00  0.00             0
ATOM    350    H   1     1      33.635   8.158  16.274  0.00  0.00             0
ATOM    351    O   1     1       9.648   3.600  16.143  0.00  0.00             0
ATOM    352    H   1     1      10.634   3.375  16.417  0.00  0.00             0
ATOM    353    H   1     1       9.770   4.410  15.440  0.00  0.00             0
ATOM    354    O   1     1      -2.895  10.398  28.767  0.00  0.00             0
ATOM    355    H   1     1      -2.195  10.825  28.398  0.00  0.00             0
ATOM    356    H   1     1      -2.201   9.757  28.898  0.00  0.00             0
ATOM    357    O   1     1       1.579 -17.771  30.003  0.00  0.00             0
ATOM    358    H   1     1       0.956 -17.727  30.822  0.00  0.00             0
ATOM    359    H   1     1       0.947 -17.985  29.211  0.00  0.00             0
ATOM    360    O   1     1     -17.342   7.151  36.766  0.00  0.00             0
ATOM    361    H   1     1     -16.754   6.961  36.140  0.00  0.00             0
ATOM    362    H   1     1     -16.907   6.950  37.659  0.00  0.00             0
ATOM    363    O   1     1      47.905   5.845  21.160  0.00  0.00             0
ATOM    364    H   1     1      47.737   5.329  20.383  0.00  0.00             0
ATOM    365    H   1     1      48.747 -12.092  21.445  0.00  0.00             0
ATOM    366    O   1     1      15.125  17.672  36.292  0.00  0.00             0
ATOM    367    H   1     1      15.438  18.068  35.427  0.00  0.00             0
ATOM    368    H   1     1      14.639  18.524  36.598  0.00  0.00             0
ATOM    369    O   1     1       5.893   9.798  35.854  0.00  0.00             0
ATOM    370    H   1     1       6.425  10.656  35.839  0.00  0.00             0
ATOM    371    H   1     1       5.934   9.396  34.893  0.00  0.00             0
ATOM    372    O   1     1      18.584 -11.022  24.013  0.00  0.00             0
ATOM    373    H   1     1      18.210 -10.171  23.984  0.00  0.00             0
ATOM    374    H   1     1      18.038 -11.863  24.412  0.00  0.00             0
ATOM    375    O   1     1       2.942  13.488  35.802  0.00  0.00             0
ATOM    376    H   1     1       2.988  12.766  36.688  0.00  0.00             0
ATOM    377    H   1     1       1.962  13.825  35.767  0.00  0.00             0
ATOM    378    O   1     1       7.246 -10.169  36.867  0.00  0.00             0
ATOM    379    H   1     1       6.605 -10.219  37.531  0.00  0.00             0
ATOM    380    H   1     1       6.980  -9.374  36.397  0.00  0.00             0
ATOM    381    O   1     1     -10.356 -15.040  30.873  0.00  0.00             0
ATOM    382    H   1     1      -9.864 -14.642  31.717  0.00  0.00             0
ATOM    383    H   1     1       0.738 -15.404  30.261  0.00  0.00             0
ATOM    384    O   1     1       1.565   9.072  28.366  0.00  0.00             0
ATOM    385    H   1     1       0.774   9.181  27.647  0.00  0.00             0
ATOM    386    H   1     1      12.159   9.881  28.457  0.00  0.00             0
ATOM    387    O   1     1      17.048  15.127  36.039  0.00  0.00             0
ATOM    388    H   1     1       6.179  15.792  36.364  0.00  0.00             0
ATOM    389    H   1     1      17.838  15.762  35.969  0.00  0.00             0
ATOM    390    O   1     1      20.640   5.860  14.887  0.00  0.00             0
ATOM    391    H   1     1      21.522   5.523  14.930  0.00  0.00             0
ATOM    392    H   1     1      30.796   6.555  15.707  0.00  0.00             0
ATOM    393    O   1     1       0.150  10.592  32.067  0.00  0.00             0
ATOM    394    H   1     1       0.644  10.532  33.011  0.00  0.00             0
ATOM    395    H   1     1       9.969   9.658  32.022  0.00  0.00             0
ATOM    396    O   1     1      -3.217  -5.715  36.550  0.00  0.00             0
ATOM    397    H   1     1      -2.819  -5.754  37.473  0.00  0.00             0
ATOM    398    H   1     1       6.823  -4.805  36.566  0.00  0.00             0
ATOM    399    O   1     1      18.001 -24.780  17.140  0.00  0.00             0
ATOM    400    H   1     1      17.254 -25.017  16.519  0.00  0.00             0
ATOM    401    H   1     1      18.669 -24.657  16.452  0.00  0.00             0
ATOM    402    O   1     1      18.756  21.550  34.690  0.00  0.00             0
ATOM    403    H   1     1      18.783  21.057  35.592  0.00  0.00             0
ATOM    404    H   1     1      19.716  21.695  34.596  0.00  0.00             0
ATOM    405    O   1     1       2.138  12.584  31.483  0.00  0.00             0
ATOM    406    H   1     1       1.433  12.001  31.253  0.00  0.00             0
ATOM    407    H   1     1       2.906  12.037  31.533  0.00  0.00             0
ATOM    408    O   1     1      21.740  18.235  34.982  0.00  0.00             0
ATOM    409    H   1     1      22.360  17.745  34.495  0.00  0.00             0
ATOM    410    H   1     1      21.094  17.931  35.604  0.00  0.00             0
ATOM    411    O   1     1       5.404  40.981  35.448  0.00  0.00             0
ATOM    412    H   1     1       6.176  41.665  35.646  0.00  0.00             0
ATOM    413    H   1     1       5.690  40.281  36.241  0.00  0.00             0
ATOM    414    O   1     1      17.468  47.507  31.126  0.00  0.00             0
ATOM    415    H   1     1      17.663  47.064  30.156  0.00  0.00             0
ATOM    416    H   1     1      17.785  46.868  31.635  0.00  0.00             0
ATOM    417    O   1     1      10.779 -16.527  22.319  0.00  0.00             0
ATOM    418    H   1     1      10.428 -16.897  21.633  0.00  0.00             0
ATOM    419    H   1     1      11.369 -15.772  21.948  0.00  0.00             0
ATOM    420    O   1     1      31.316  -0.703  19.932  0.00  0.00             0
ATOM    421    H   1     1      31.899  -0.304  19.315  0.00  0.00             0
ATOM    422    H   1     1      30.890  -1.348  19.265  0.00  0.00             0
ATOM    423    O   1     1      13.888  -3.430  15.809  0.00  0.00             0
ATOM    424    H   1     1      14.233  -4.246  15.547  0.00  0.00             0
ATOM    425    H   1     1      13.349  -3.612  16.687  0.00  0.00             0
ATOM    426    O   1     1      30.834   2.746  25.103  0.00  0.00             0
ATOM    427    H   1     1      29.950   2.520  25.288  0.00  0.00             0
ATOM    428    H   1     1      31.499   2.195  24.545  0.00  0.00             0
ATOM    429    O   1     1       6.920  37.428  28.812  0.00  0.00             0
ATOM    430    H   1     1       7.170  36.773  29.354  0.00  0.00             0
ATOM    431    H   1     1       6.093  37.352  28.551  0.00  0.00             0
ATOM    432    O   1     1      -0.270   5.128  19.027  0.00  0.00             0
ATOM    433    H   1     1      -0.415   4.965  19.999  0.00  0.00             0
ATOM    434    H   1     1       0.435   4.529  18.671  0.00  0.00             0
ATOM    435    O   1     1     -21.956   1.244  17.853  0.00  0.00             0
ATOM    436    H   1     1     -22.163   2.139  17.568  0.00  0.00             0
ATOM    437    H   1     1     -11.208   0.687  17.241  0.00  0.00             0
ATOM    438    O   1     1      51.713  17.627  15.656  0.00  0.00             0
ATOM    439    H   1     1      51.155  17.270  14.918  0.00  0.00             0
ATOM    440    H   1     1      62.591  16.860  15.844  0.00  0.00             0
ATOM    441    O   1     1      31.727  10.173  34.667  0.00  0.00             0
ATOM    442    H   1     1      21.037   9.348  34.970  0.00  0.00             0
ATOM    443    H   1     1      32.461  10.247  35.280  0.00  0.00             0
ATOM    444    O   1     1      17.527 -34.029  19.936  0.00  0.00             0
ATOM    445    H   1     1      18.104 -34.264  19.317  0.00  0.00             0
ATOM    446    H   1     1      28.202 -33.747  20.814  0.00  0.00             0
ATOM    447    O   1     1      17.894  -0.803  30.112  0.00  0.00             0
ATOM    448    H   1     1       8.026  -0.971  31.032  0.00  0.00             0
ATOM    449    H   1     1      17.689  -1.593  29.724  0.00  0.00             0
ATOM    450    O   1     1      21.835   9.433  22.329  0.00  0.00             0
ATOM    451    H   1     1      22.295   8.969  23.011  0.00  0.00             0
ATOM    452    H   1     1      31.637  10.130  22.834  0.00  0.00             0
ATOM    453    O   1     1      19.549   5.250  21.610  0.00  0.00             0
ATOM    454    H   1     1      19.363   4.298  21.835  0.00  0.00             0
ATOM    455    H   1     1      19.495   5.733  22.457  0.00  0.00             0
ATOM    456    O   1     1      -3.081   4.740  25.382  0.00  0.00             0
ATOM    457    H   1     1      -3.063   4.980  26.238  0.00  0.00             0
ATOM    458    H   1     1      -3.934   4.916  25.101  0.00  0.00             0
ATOM    459    O   1     1      28.312 -15.880  25.955  0.00  0.00             0
ATOM    460    H   1     1      27.858 -14.946  25.844  0.00  0.00             0
ATOM    461    H   1     1      28.479 -15.902  26.928  0.00  0.00             0
ATOM    462    O   1     1     -11.146   7.561  35.143  0.00  0.00             0
ATOM    463    H   1     1     -11.692   7.216  34.443  0.00  0.00             0
ATOM    464    H   1     1     -11.636   7.602  35.957  0.00  0.00             0
ATOM    465    O   1     1      -8.679  -5.132  25.236  0.00  0.00             0
ATOM    466    H   1     1      -8.608  -4.161  24.627  0.00  0.00             0
ATOM    467    H   1     1      -8.739  -4.804  26.008  0.00  0.00             0
ATOM    468    O   1     1     -18.337   5.665  26.707  0.00  0.00             0
ATOM    469    H   1     1     -17.848   6.567  26.844  0.00  0.00             0
ATOM    470    H   1     1     -18.923   5.467  25.930  0.00  0.00             0
ATOM    471    O   1     1      17.729 -18.357  21.697  0.00  0.00             0
ATOM    472    H   1     1      17.741 -17.621  21.221  0.00  0.00             0
ATOM    473    H   1     1      17.696 -18.058  22.519  0.00  0.00             0
ATOM    474    O   1     1      26.064  -1.830  24.626  0.00  0.00             0
ATOM    475    H   1     1      25.509  -1.275  25.183  0.00  0.00             0
ATOM    476    H   1     1      25.976  -2.608  24.988  0.00  0.00             0
ATOM    477    O   1     1      23.006 -11.149  20.055  0.00  0.00             0
ATOM    478    H   1     1      23.703 -10.275  19.852  0.00  0.00             0
ATOM    479    H   1     1      22.028 -10.801  19.730  0.00  0.00             0
ATOM    480    O   1     1      -7.528   2.309  36.328  0.00  0.00             0
ATOM    481    H   1     1      -7.398   3.130  35.770  0.00  0.00             0
ATOM    482    H   1     1      -8.322   1.800  35.867  0.00  0.00             0
ATOM    483    O   1     1      15.445  10.484  21.046  0.00  0.00             0
ATOM    484    H   1     1      15.010  10.723  21.688  0.00  0.00             0
ATOM    485    H   1     1      16.376  10.318  21.435  0.00  0.00             0
ATOM    486    O   1     1      -6.541   8.132  27.374  0.00  0.00             0
ATOM    487    H   1     1      -6.179   8.890  27.045  0.00  0.00             0
ATOM    488    H   1     1      -7.320   8.470  27.770  0.00  0.00             0
ATOM    489    O   1     1       1.515  10.595  19.242  0.00  0.00             0
ATOM    490    H   1     1       1.985  10.261  20.008  0.00  0.00             0
ATOM    491    H   1     1      11.235  -7.987  19.281  0.00  0.00             0
ATOM    492    O   1     1      12.215 -45.603  24.623  0.00  0.00             0
ATOM    493    H   1     1      11.497 -45.283  25.272  0.00  0.00             0
ATOM    494    H   1     1      23.245 -45.489  25.198  0.00  0.00             0
ATOM    495    O   1     1     -30.995   0.534  32.430  0.00  0.00             0
ATOM    496    H   1     1     -41.736   1.281  32.080  0.00  0.00             0
ATOM    497    H   1     1     -30.594   0.634  33.396  0.00  0.00             0
ATOM    498    O   1     1       4.875 -11.496  29.224  0.00  0.00             0
ATOM    499    H   1     1       4.218 -11.861  29.892  0.00  0.00             0
ATOM    500    H   1     1      14.659 -10.556  28.826  0.00  0.00             0
ATOM    501    O   1     1       4.455  21.454  26.015  0.00  0.00             0
ATOM    502    H   1     1       3.685  22.106  26.116  0.00  0.00             0
ATOM    503    H   1     1      14.399  20.950  25.342  0.00  0.00             0
ATOM    504    O   1     1     -16.498   1.594  27.940  0.00  0.00             0
ATOM    505    H   1     1     -17.304   2.090  28.150  0.00  0.00             0
ATOM    506    H   1     1      -6.033   2.298  27.402  0.00  0.00             0
ATOM    507    O   1     1      25.748  10.797  27.294  0.00  0.00             0
ATOM    508    H   1     1      24.951  11.263  27.856  0.00  0.00             0
ATOM    509    H   1     1      26.423  -7.297  27.954  0.00  0.00             0
ATOM    510    O   1     1       5.429 -22.801  25.699  0.00  0.00             0
ATOM    511    H   1     1       6.123 -22.947  25.067  0.00  0.00             0
ATOM    512    H   1     1       5.113 -23.555  26.239  0.00  0.00             0
ATOM    513    O   1     1     -21.530  30.393  35.072  0.00  0.00             0
ATOM    514    H   1     1     -22.391  30.136  35.398  0.00  0.00             0
ATOM    515    H   1     1     -21.340  29.592  34.870  0.00  0.00             0
ATOM    516    O   1     1      18.520 -15.174  22.390  0.00  0.00             0
ATOM    517    H   1     1      18.890 -16.020  22.663  0.00  0.00             0
ATOM    518    H   1     1      17.719 -15.072  22.841  0.00  0.00             0
ATOM    519    O   1     1      49.634  31.435  24.321  0.00  0.00             0
ATOM    520    H   1     1      50.107  30.592  24.067  0.00  0.00             0
ATOM    521    H   1     1      49.724  32.029  23.463  0.00  0.00             0
ATOM    522    O   1     1      33.968  17.237  22.654  0.00  0.00             0
ATOM    523    H   1     1      33.373  16.706  23.362  0.00  0.00             0
ATOM    524    H   1     1      33.274  17.464  21.877  0.00  0.00             0
ATOM    525    O   1     1      66.131  30.111  14.217  0.00  0.00             0
ATOM    526    H   1     1      65.551  29.461  14.430  0.00  0.00             0
ATOM    527    H   1     1      66.808  11.806  14.401  0.00  0.00             0
ATOM    528    O   1     1      34.517  17.126  26.128  0.00  0.00             0
ATOM    529    H   1     1      33.702  16.763  26.176  0.00  0.00             0
ATOM    530    H   1     1      34.621  18.080  26.657  0.00  0.00             0
ATOM    531    O   1     1      22.886  -2.397  29.032  0.00  0.00             0
ATOM    532    H   1     1      22.748  -1.472  29.432  0.00  0.00             0
ATOM    533    H   1     1      23.739  -2.748  29.014  0.00  0.00             0
ATOM    534    O   1     1      14.368   7.713  15.099  0.00  0.00             0
ATOM    535    H   1     1      14.005   7.011  14.589  0.00  0.00             0
ATOM    536    H   1     1      15.014   7.372  15.464  0.00  0.00             0
ATOM    537    O   1     1      20.354  -9.216  26.173  0.00  0.00             0
ATOM    538    H   1     1      20.446 -10.004  26.646  0.00  0.00             0
ATOM    539    H   1     1      19.371  -9.184  25.946  0.00  0.00             0
ATOM    540    O   1     1      -2.840 -27.363  18.070  0.00  0.00             0
ATOM    541    H   1     1      -1.789 -27.483  18.146  0.00  0.00             0
ATOM    542    H   1     1      -2.675 -26.289  17.849  0.00  0.00             0
ATOM    543    O   1     1       0.783  13.484  27.644  0.00  0.00             0
ATOM    544    H   1     1       1.208  14.042  28.281  0.00  0.00             0
ATOM    545    H   1     1      10.112  13.452  27.857  0.00  0.00             0
ATOM    546    O   1     1      28.632  -0.957  32.890  0.00  0.00             0
ATOM    547    H   1     1      28.455  -1.764  32.981  0.00  0.00             0
ATOM    548    H   1     1      39.874  -0.713  32.757  0.00  0.00             0
ATOM    549    O   1     1      -7.502  23.143  15.575  0.00  0.00             0
ATOM    550    H   1     1     -17.668  22.937  16.458  0.00  0.00             0
ATOM    551    H   1     1      -6.805  22.745  15.062  0.00  0.00             0
ATOM    552    O   1     1      22.890  19.475  15.654  0.00  0.00             0
ATOM    553    H   1     1      22.100  18.896  15.662  0.00  0.00             0
ATOM    554    H   1     1      32.904  20.041  16.269  0.00  0.00             0
ATOM    555    O   1     1      42.780  15.374  23.798  0.00  0.00             0
ATOM    556    H   1     1      32.224  14.993  23.000  0.00  0.00             0
ATOM    557    H   1     1      42.016  15.697  24.325  0.00  0.00             0
ATOM    558    O   1     1       7.155   5.279  28.121  0.00  0.00             0
ATOM    559    H   1     1       6.306   5.650  28.539  0.00  0.00             0
ATOM    560    H   1     1      17.774   4.677  28.840  0.00  0.00             0
ATOM    561    O   1     1      -9.494  14.818  32.427  0.00  0.00             0
ATOM    562    H   1     1      -8.984  15.505  32.748  0.00  0.00             0
ATOM    563    H   1     1      -9.011  14.154  31.855  0.00  0.00             0
ATOM    564    O   1     1     -11.337 -18.002  28.326  0.00  0.00             0
ATOM    565    H   1     1     -11.500 -18.447  27.513  0.00  0.00             0
ATOM    566    H   1     1     -11.827 -18.325  29.127  0.00  0.00             0
ATOM    567    O   1     1      10.718  38.100  27.842  0.00  0.00             0
ATOM    568    H   1     1      10.320  37.334  28.120  0.00  0.00             0
ATOM    569    H   1     1      10.467  38.211  26.934  0.00  0.00             0
ATOM    570    O   1     1      24.340  -4.965  20.485  0.00  0.00             0
ATOM    571    H   1     1      24.712  -5.716  20.877  0.00  0.00             0
ATOM    572    H   1     1      23.495  -5.132  19.902  0.00  0.00             0
ATOM    573    O   1     1     -26.321  -6.453  32.362  0.00  0.00             0
ATOM    574    H   1     1     -26.348  -5.815  33.143  0.00  0.00             0
ATOM    575    H   1     1     -25.454  -6.308  31.819  0.00  0.00             0
ATOM    576    O   1     1      -0.832  33.992  25.505  0.00  0.00             0
ATOM    577    H   1     1      -1.282  33.127  25.467  0.00  0.00             0
ATOM    578    H   1     1      -1.356  34.701  25.181  0.00  0.00             0
ATOM    579    O   1     1      -3.428 -15.084  16.065  0.00  0.00             0
ATOM    580    H   1     1      -2.676 -14.549  15.811  0.00  0.00             0
ATOM    581    H   1     1      -3.843 -14.358  16.547  0.00  0.00             0
ATOM    582    O   1     1      10.734  -4.622  21.757  0.00  0.00             0
ATOM    583    H   1     1      11.436  -4.032  21.279  0.00  0.00             0
ATOM    584    H   1     1       9.949  -4.186  21.646  0.00  0.00             0
ATOM    585    O   1     1     -17.414 -17.721  19.237  0.00  0.00             0
ATOM    586    H   1     1     -17.143 -17.931  18.428  0.00  0.00             0
ATOM    587    H   1     1     -16.708 -18.244  19.705  0.00  0.00             0
ATOM    588    O   1     1      29.920  13.901  14.879  0.00  0.00             0
ATOM    589    H   1     1      29.343  14.435  15.435  0.00  0.00             0
ATOM    590    H   1     1      30.886  14.437  14.966  0.00  0.00             0
ATOM    591    O   1     1      42.875   3.416  17.936  0.00  0.00             0
ATOM    592    H   1     1      43.477   4.079  18.123  0.00  0.00             0
ATOM    593    H   1     1      42.979   2.800  18.632  0.00  0.00             0
ATOM    594    O   1     1      39.051  -9.646  14.927  0.00  0.00             0
ATOM    595    H   1     1      39.416 -10.237  14.346  0.00  0.00             0
ATOM    596    H   1     1      39.140  -9.865  15.806  0.00  0.00             0
ATOM    597    O   1     1     -15.426   5.795  23.495  0.00  0.00             0
ATOM    598    H   1     1     -16.338   5.764  23.458  0.00  0.00             0
ATOM    599    H   1     1      -4.446   5.720  22.680  0.00  0.00             0
ATOM    600    O   1     1      37.138   0.268  17.148  0.00  0.00             0
ATOM    601    H   1     1      36.269  -0.026  16.654  0.00  0.00             0
ATOM    602    H   1     1      47.571   1.235  16.848  0.00  0.00             0
ATOM    603    O   1     1      -1.324  -9.507  30.662  0.00  0.00             0
ATOM    604    H   1     1     -11.382  -9.999  29.808  0.00  0.00             0
ATOM    605    H   1     1      -2.069 -10.043  30.945  0.00  0.00             0
ATOM    606    O   1     1      23.910  10.491  36.582  0.00  0.00             0
ATOM    607    H   1     1      24.817  10.746  36.321  0.00  0.00             0
ATOM    608    H   1     1      34.193   9.555  36.548  0.00  0.00             0
ATOM    609    O   1     1      48.533  -2.441  16.895  0.00  0.00             0
ATOM    610    H   1     1      37.496  -2.826  17.417  0.00  0.00             0
ATOM    611    H   1     1      48.292  -1.551  17.046  0.00  0.00             0
ATOM    612    O   1     1     -14.450  27.042  33.167  0.00  0.00             0
ATOM    613    H   1     1     -15.149  27.606  32.865  0.00  0.00             0
ATOM    614    H   1     1      -3.888  26.276  32.517  0.00  0.00             0
ATOM    615    O   1     1     -23.120 -25.563  20.832  0.00  0.00             0
ATOM    616    H   1     1     -23.560 -26.093  20.374  0.00  0.00             0
ATOM    617    H   1     1     -22.742 -24.652  20.460  0.00  0.00             0
ATOM    618    O   1     1      18.296   1.624  36.645  0.00  0.00             0
ATOM    619    H   1     1      19.029   1.816  37.095  0.00  0.00             0
ATOM    620    H   1     1      18.476   0.621  36.408  0.00  0.00             0
ATOM    621    O   1     1      -5.328  13.923  34.102  0.00  0.00             0
ATOM    622    H   1     1      -4.459  14.245  34.323  0.00  0.00             0
ATOM    623    H   1     1      -5.860  13.939  34.857  0.00  0.00             0
ATOM    624    O   1     1      28.370   3.719  30.262  0.00  0.00             0
ATOM    625    H   1     1      29.408   3.598  30.470  0.00  0.00             0
ATOM    626    H   1     1      27.899   2.807  29.975  0.00  0.00             0
ATOM    627    O   1     1      12.970  23.489  22.508  0.00  0.00             0
ATOM    628    H   1     1      12.770  23.946  21.716  0.00  0.00             0
ATOM    629    H   1     1      12.187  23.730  22.955  0.00  0.00             0
ATOM    630    O   1     1      17.073  -3.124  29.662  0.00  0.00             0
ATOM    631    H   1     1      16.323  -2.931  29.133  0.00  0.00             0
ATOM    632    H   1     1      16.436  -3.523  30.377  0.00  0.00             0
ATOM    633    O   1     1     -51.529  20.769  37.213  0.00  0.00             0
ATOM    634    H   1     1     -51.307  21.583  37.132  0.00  0.00             0
ATOM    635    H   1     1     -50.811  20.511  37.691  0.00  0.00             0
ATOM    636    O   1     1      11.897  -4.393  17.911  0.00  0.00             0
ATOM    637    H   1     1      12.034  -5.440  18.061  0.00  0.00             0
ATOM    638    H   1     1      10.987  -3.885  18.057  0.00  0.00             0
ATOM    639    O   1     1      -0.079 -27.391  20.195  0.00  0.00             0
ATOM    640    H   1     1      -1.066 -27.475  20.259  0.00  0.00             0
ATOM    641    H   1     1       0.222 -26.852  20.972  0.00  0.00             0
ATOM    642    O   1     1      -4.711   2.945  23.265  0.00  0.00             0
ATOM    643    H   1     1      -5.291   2.450  22.536  0.00  0.00             0
ATOM    644    H   1     1      -4.966   4.031  23.331  0.00  0.00             0
ATOM    645    O   1     1      -2.010  -4.845  28.088  0.00  0.00             0
ATOM    646    H   1     1      -2.501  -4.480  27.305  0.00  0.00             0
ATOM    647    H   1     1      -2.366  -4.381  28.930  0.00  0.00             0
ATOM    648    O   1     1      31.458 -11.808  32.191  0.00  0.00             0
ATOM    649    H   1     1      32.295 -11.840  31.777  0.00  0.00             0
ATOM    650    H   1     1      31.156 -11.074  31.872  0.00  0.00             0
ATOM    651    O   1     1       7.616  17.874  24.298  0.00  0.00             0
ATOM    652    H   1     1       7.185  18.521  24.933  0.00  0.00             0
ATOM    653    H   1     1      17.155  -0.685  24.318  0.00  0.00             0
ATOM    654    O   1     1      14.619 -14.709  14.678  0.00  0.00             0
ATOM    655    H   1     1      13.917 -15.328  15.082  0.00  0.00             0
ATOM    656    H   1     1      25.735 -15.022  15.011  0.00  0.00             0
ATOM    657    O   1     1      30.386 -11.342  27.845  0.00  0.00             0
ATOM    658    H   1     1      19.522 -12.134  27.955  0.00  0.00             0
ATOM    659    H   1     1      31.299 -11.755  27.808  0.00  0.00             0
ATOM    660    O   1     1       2.977  34.339  33.795  0.00  0.00             0
ATOM    661    H   1     1       3.469  35.051  33.104  0.00  0.00             0
ATOM    662    H   1     1      13.815  34.172  34.744  0.00  0.00             0
ATOM    663    O   1     1      20.390  25.042  17.367  0.00  0.00             0
ATOM    664    H   1     1      11.035  25.461  17.373  0.00  0.00             0
ATOM    665    H   1     1      20.661  24.223  17.977  0.00  0.00             0
ATOM    666    O   1     1      16.378   1.136  33.850  0.00  0.00             0
ATOM    667    H   1     1      16.934   0.769  33.225  0.00  0.00             0
ATOM    668    H   1     1      27.294   1.607  34.576  0.00  0.00             0
ATOM    669    O   1     1       7.860  49.949  32.897  0.00  0.00             0
ATOM    670    H   1     1       8.548  49.613  33.501  0.00  0.00             0
ATOM    671    H   1     1       7.933  31.392  32.233  0.00  0.00             0
ATOM    672    O   1     1      13.443  41.225  31.080  0.00  0.00             0
ATOM    673    H   1     1      12.996  40.718  30.461  0.00  0.00             0
ATOM    674    H   1     1      13.732  40.744  31.941  0.00  0.00             0
ATOM    675    O   1     1       4.533   2.207  20.538  0.00  0.00             0
ATOM    676    H   1     1       5.380   1.999  20.172  0.00  0.00             0
ATOM    677    H   1     1       3.956   1.609  19.990  0.00  0.00             0
ATOM    678    O   1     1       0.669   3.613  33.305  0.00  0.00             0
ATOM    679    H   1     1       1.464   3.578  33.746  0.00  0.00             0
ATOM    680    H   1     1       0.658   4.614  33.159  0.00  0.00             0
ATOM    681    O   1     1     -17.159  -6.734  23.174  0.00  0.00             0
ATOM    682    H   1     1     -18.056  -7.015  22.770  0.00  0.00             0
ATOM    683    H   1     1     -17.258  -5.944  23.510  0.00  0.00             0
ATOM    684    O   1     1      -2.437   9.714  24.821  0.00  0.00             0
ATOM    685    H   1     1      -1.935  10.465  24.323  0.00  0.00             0
ATOM    686    H   1     1      -3.205   9.554  24.233  0.00  0.00             0
ATOM    687    O   1     1      34.786  17.163  16.590  0.00  0.00             0
ATOM    688    H   1     1      34.404  17.757  16.026  0.00  0.00             0
ATOM    689    H   1     1      34.529  -1.579  16.187  0.00  0.00             0
ATOM    690    O   1     1      35.492 -20.748  27.718  0.00  0.00             0
ATOM    691    H   1     1      35.281 -19.999  27.196  0.00  0.00             0
ATOM    692    H   1     1      35.778 -21.351  27.049  0.00  0.00             0
ATOM    693    O   1     1     -35.046 -11.650  17.464  0.00  0.00             0
ATOM    694    H   1     1     -34.591 -12.501  17.588  0.00  0.00             0
ATOM    695    H   1     1     -34.433 -10.989  17.921  0.00  0.00             0
ATOM    696    O   1     1      16.351  10.130  15.334  0.00  0.00             0
ATOM    697    H   1     1      17.130   9.764  14.956  0.00  0.00             0
ATOM    698    H   1     1      15.678   9.582  14.966  0.00  0.00             0
ATOM    699    O   1     1      42.640  15.181  14.503  0.00  0.00             0
ATOM    700    H   1     1      43.335  14.791  15.059  0.00  0.00             0
ATOM    701    H   1     1      42.815  14.892  13.487  0.00  0.00             0
ATOM    702    O   1     1      31.519  23.406  24.497  0.00  0.00             0
ATOM    703    H   1     1      30.754  23.973  24.448  0.00  0.00             0
ATOM    704    H   1     1      31.122  22.554  24.493  0.00  0.00             0
ATOM    705   Al   1     1       8.035   7.195   8.744  0.00  0.00             0
ATOM    706   Al   1     1       5.664   2.978   8.431  0.00  0.00             0
ATOM    707   Al   1     1       5.553   8.797   8.614  0.00  0.00             0
ATOM    708   Al   1     1       8.202   4.394   8.568  0.00  0.00             0
ATOM    709   Si   1     1       3.826   8.630  11.462  0.00  0.00             0
ATOM    710   Si   1     1       6.438   4.169  11.284  0.00  0.00             0
ATOM    711   Si   1     1       6.501  10.102  11.405  0.00  0.00             0
ATOM    712   Si   1     1       9.004   5.723  11.449  0.00  0.00             0
ATOM    713    O   1     1       9.178   8.581   9.754  0.00  0.00             0
ATOM    714    O   1     1       6.537   4.101   9.664  0.00  0.00             0
ATOM    715    O   1     1       8.893   5.717   9.749  0.00  0.00             0
ATOM    716    O   1     1       6.278  10.082   9.924  0.00  0.00             0
ATOM    717    O   1     1       8.950   7.172  11.943  0.00  0.00             0
ATOM    718    O   1     1       6.331  11.592  11.964  0.00  0.00             0
ATOM    719    O   1     1       7.877   9.509  11.738  0.00  0.00             0
ATOM    720    O   1     1       5.143   5.037  11.648  0.00  0.00             0
ATOM    721    O   1     1       7.722   4.875  11.747  0.00  0.00             0
ATOM    722    O   1     1       5.221   9.147  11.918  0.00  0.00             0
ATOM    723    O   1     1       9.021   3.028   9.684  0.00  0.00             0
ATOM    724    O   1     1       6.603   7.407   9.911  0.00  0.00             0
ATOM    725    O   1     1       4.991  10.204   7.531  0.00  0.00             0
ATOM    726    O   1     1       7.542   5.871   7.517  0.00  0.00             0
ATOM    727    O   1     1       9.686   7.490   7.454  0.00  0.00             0
ATOM    728    O   1     1       7.238   2.901   7.502  0.00  0.00             0
ATOM    729    O   1     1       9.900   4.180   7.513  0.00  0.00             0
ATOM    730    O   1     1       7.268   8.585   7.697  0.00  0.00             0
ATOM    731    H   1     1       8.611  10.819   9.833  0.00  0.00             0
ATOM    732    H   1     1       6.054   7.382  10.709  0.00  0.00             0
ATOM    733    H   1     1       9.914  10.325   6.545  0.00  0.00             0
ATOM    734    H   1     1       6.765   5.788   6.920  0.00  0.00             0
ATOM    735    H   1     1       9.467   6.848   6.792  0.00  0.00             0
ATOM    736    H   1     1       7.332  11.855   6.659  0.00  0.00             0
ATOM    737    H   1     1       7.763   9.339   7.148  0.00  0.00             0
ATOM    738    H   1     1      10.413   3.778   6.856  0.00  0.00             0
ATOM    739   Al   1     1      13.687   1.119   1.317  0.00  0.00             0
ATOM    740   Al   1     1      11.121  -3.228   1.344  0.00  0.00             0
ATOM    741   Al   1     1      11.173   2.892   1.280  0.00  0.00             0
ATOM    742   Al   1     1      13.576  -1.661   1.490  0.00  0.00             0
ATOM    743   Si   1     1       9.311   2.738   4.075  0.00  0.00             0
ATOM    744   Si   1     1      11.823  -1.741   4.196  0.00  0.00             0
ATOM    745   Si   1     1      11.841   4.282   4.052  0.00  0.00             0
ATOM    746   Si   1     1      14.363  -0.291   4.092  0.00  0.00             0
ATOM    747    O   1     1      14.705   2.481   2.575  0.00  0.00             0
ATOM    748    O   1     1      12.019  -1.771   2.580  0.00  0.00             0
ATOM    749    O   1     1      14.292  -0.201   2.522  0.00  0.00             0
ATOM    750    O   1     1      11.703   4.259   2.452  0.00  0.00             0
ATOM    751    O   1     1      14.331   1.141   4.732  0.00  0.00             0
ATOM    752    O   1     1      11.896   5.793   4.537  0.00  0.00             0
ATOM    753    O   1     1      13.163   3.546   4.431  0.00  0.00             0
ATOM    754    O   1     1      10.596  -0.926   4.640  0.00  0.00             0
ATOM    755    O   1     1      13.228  -1.162   4.577  0.00  0.00             0
ATOM    756    O   1     1      10.591   3.546   4.576  0.00  0.00             0
ATOM    757    O   1     1      14.548  -2.950   2.442  0.00  0.00             0
ATOM    758    O   1     1      11.983   1.359   2.290  0.00  0.00             0
ATOM    759    O   1     1      10.408   4.432   0.246  0.00  0.00             0
ATOM    760    O   1     1      13.088  -0.241   0.243  0.00  0.00             0
ATOM    761    O   1     1      15.357   1.288   0.266  0.00  0.00             0
ATOM    762    O   1     1      12.625  -3.165   0.265  0.00  0.00             0
ATOM    763    O   1     1      15.359  -1.769   0.208  0.00  0.00             0
ATOM    764    O   1     1      12.636   2.558   0.161  0.00  0.00             0
ATOM    765    H   1     1      14.304   5.398   3.238  0.00  0.00             0
ATOM    766    H   1     1      11.249   0.807   2.855  0.00  0.00             0
ATOM    767    H   1     1      14.482   4.567   0.148  0.00  0.00             0
ATOM    768    H   1     1      12.851  -0.237  -0.716  0.00  0.00             0
ATOM    769    H   1     1      15.842   0.422   0.034  0.00  0.00             0
ATOM    770    H   1     1      12.854   6.285  -0.770  0.00  0.00             0
ATOM    771    H   1     1      13.163   3.169  -0.345  0.00  0.00             0
ATOM    772    H   1     1      15.341  -2.029  -0.794  0.00  0.00             0
ATOM    773   Al   1     1       8.003  -1.693   8.769  0.00  0.00             0
ATOM    774   Al   1     1       5.522  -6.059   8.575  0.00  0.00             0
ATOM    775   Al   1     1       5.485  -0.049   8.809  0.00  0.00             0
ATOM    776   Al   1     1       8.025  -4.832   8.713  0.00  0.00             0
ATOM    777   Si   1     1       3.805  -0.220  11.390  0.00  0.00             0
ATOM    778   Si   1     1       6.325  -4.799  11.535  0.00  0.00             0
ATOM    779   Si   1     1       6.332   1.221  11.391  0.00  0.00             0
ATOM    780   Si   1     1       8.793  -3.177  11.393  0.00  0.00             0
ATOM    781    O   1     1       8.946  -0.322   9.830  0.00  0.00             0
ATOM    782    O   1     1       6.392  -4.895   9.774  0.00  0.00             0
ATOM    783    O   1     1       8.620  -3.122   9.772  0.00  0.00             0
ATOM    784    O   1     1       6.220   1.291   9.797  0.00  0.00             0
ATOM    785    O   1     1       8.690  -1.698  11.890  0.00  0.00             0
ATOM    786    O   1     1       6.315   2.824  11.805  0.00  0.00             0
ATOM    787    O   1     1       7.727   0.690  11.798  0.00  0.00             0
ATOM    788    O   1     1       5.079  -3.955  11.782  0.00  0.00             0
ATOM    789    O   1     1       7.699  -4.100  11.939  0.00  0.00             0
ATOM    790    O   1     1       5.089   0.501  11.912  0.00  0.00             0
ATOM    791    O   1     1       9.053  -6.186   9.764  0.00  0.00             0
ATOM    792    O   1     1       6.393  -1.667   9.810  0.00  0.00             0
ATOM    793    O   1     1       4.850   1.377   7.703  0.00  0.00             0
ATOM    794    O   1     1       7.327  -3.168   7.502  0.00  0.00             0
ATOM    795    O   1     1       9.684  -1.649   7.641  0.00  0.00             0
ATOM    796    O   1     1       7.036  -6.111   7.587  0.00  0.00             0
ATOM    797    O   1     1       9.623  -4.868   7.613  0.00  0.00             0
ATOM    798    O   1     1       7.132  -0.416   7.675  0.00  0.00             0
ATOM    799    H   1     1       8.730   2.203  10.160  0.00  0.00             0
ATOM    800    H   1     1       5.903  -2.518  10.063  0.00  0.00             0
ATOM    801    H   1     1       9.958   1.187   6.656  0.00  0.00             0
ATOM    802    H   1     1       7.676  -3.556   6.758  0.00  0.00             0
ATOM    803    H   1     1      10.249  -2.417   7.428  0.00  0.00             0
ATOM    804    H   1     1       7.756   1.925   7.423  0.00  0.00             0
ATOM    805    H   1     1       7.637  -0.697   6.680  0.00  0.00             0
ATOM    806    H   1     1      10.597  -4.364   7.285  0.00  0.00             0
ATOM    807   Al   1     1      13.747  -7.572   1.139  0.00  0.00             0
ATOM    808   Al   1     1      11.119 -12.091   1.146  0.00  0.00             0
ATOM    809   Al   1     1      11.044  -6.224   1.176  0.00  0.00             0
ATOM    810   Al   1     1      13.922 -10.593   1.394  0.00  0.00             0
ATOM    811   Si   1     1       9.284  -6.248   4.036  0.00  0.00             0
ATOM    812   Si   1     1      11.861 -10.666   3.989  0.00  0.00             0
ATOM    813   Si   1     1      11.779  -4.657   4.075  0.00  0.00             0
ATOM    814   Si   1     1      14.456  -9.139   4.098  0.00  0.00             0
ATOM    815    O   1     1      14.477  -6.296   2.431  0.00  0.00             0
ATOM    816    O   1     1      12.121 -10.727   2.342  0.00  0.00             0
ATOM    817    O   1     1      14.452  -9.140   2.435  0.00  0.00             0
ATOM    818    O   1     1      11.629  -4.621   2.466  0.00  0.00             0
ATOM    819    O   1     1      14.597  -7.707   4.535  0.00  0.00             0
ATOM    820    O   1     1      11.751  -3.239   4.647  0.00  0.00             0
ATOM    821    O   1     1      13.181  -5.431   4.376  0.00  0.00             0
ATOM    822    O   1     1      10.662  -9.791   4.287  0.00  0.00             0
ATOM    823    O   1     1      13.214  -9.967   4.488  0.00  0.00             0
ATOM    824    O   1     1      10.524  -5.472   4.569  0.00  0.00             0
ATOM    825    O   1     1      14.655 -12.042   2.529  0.00  0.00             0
ATOM    826    O   1     1      12.040  -7.476   2.116  0.00  0.00             0
ATOM    827    O   1     1      10.301  -4.721   0.185  0.00  0.00             0
ATOM    828    O   1     1      13.174  -9.085   0.083  0.00  0.00             0
ATOM    829    O   1     1      15.277  -7.394   0.135  0.00  0.00             0
ATOM    830    O   1     1      12.687 -11.811   0.082  0.00  0.00             0
ATOM    831    O   1     1      15.364 -10.736   0.252  0.00  0.00             0
ATOM    832    O   1     1      12.745  -6.169  -0.050  0.00  0.00             0
ATOM    833    H   1     1      14.396  -3.873   2.577  0.00  0.00             0
ATOM    834    H   1     1      11.736  -8.192   2.868  0.00  0.00             0
ATOM    835    H   1     1      15.364  -4.773  -0.718  0.00  0.00             0
ATOM    836    H   1     1      12.511  -9.356  -0.368  0.00  0.00             0
ATOM    837    H   1     1      15.714  -7.929  -0.409  0.00  0.00             0
ATOM    838    H   1     1      13.073  -4.001   0.065  0.00  0.00             0
ATOM    839    H   1     1      12.881  -5.369  -0.708  0.00  0.00             0
ATOM    840    H   1     1      15.838 -11.012  -0.690  0.00  0.00             0
ATOM    841   Al   1     1       3.092   7.195   8.697  0.00  0.00             0
ATOM    842   Al   1     1       0.430   2.879   8.831  0.00  0.00             0
ATOM    843   Al   1     1       0.378   8.640   8.495  0.00  0.00             0
ATOM    844   Al   1     1       2.939   4.316   8.633  0.00  0.00             0
ATOM    845   Si   1     1      -1.191   8.594  11.348  0.00  0.00             0
ATOM    846   Si   1     1       1.324   4.082  11.451  0.00  0.00             0
ATOM    847   Si   1     1       1.264  10.217  11.416  0.00  0.00             0
ATOM    848   Si   1     1       3.780   5.668  11.436  0.00  0.00             0
ATOM    849    O   1     1       4.044   8.598   9.785  0.00  0.00             0
ATOM    850    O   1     1       1.390   3.960   9.869  0.00  0.00             0
ATOM    851    O   1     1       3.563   5.815   9.809  0.00  0.00             0
ATOM    852    O   1     1       1.048  10.342   9.813  0.00  0.00             0
ATOM    853    O   1     1       3.594   7.155  11.977  0.00  0.00             0
ATOM    854    O   1     1       1.208  11.670  11.902  0.00  0.00             0
ATOM    855    O   1     1       2.656   9.533  11.660  0.00  0.00             0
ATOM    856    O   1     1       0.031   4.980  11.740  0.00  0.00             0
ATOM    857    O   1     1       2.608   4.828  11.951  0.00  0.00             0
ATOM    858    O   1     1       0.080   9.319  11.899  0.00  0.00             0
ATOM    859    O   1     1       3.895   3.070   9.704  0.00  0.00             0
ATOM    860    O   1     1       1.361   7.429   9.675  0.00  0.00             0
ATOM    861    O   1     1       9.948  10.152   7.511  0.00  0.00             0
ATOM    862    O   1     1       2.270   5.764   7.673  0.00  0.00             0
ATOM    863    O   1     1       4.543   7.537   7.515  0.00  0.00             0
ATOM    864    O   1     1       2.150   2.794   7.658  0.00  0.00             0
ATOM    865    O   1     1       4.699   4.273   7.514  0.00  0.00             0
ATOM    866    O   1     1       2.051   8.736   7.645  0.00  0.00             0
ATOM    867    H   1     1       3.508  10.932   9.948  0.00  0.00             0
ATOM    868    H   1     1       1.139   6.796  10.343  0.00  0.00             0
ATOM    869    H   1     1       5.285  10.019   6.579  0.00  0.00             0
ATOM    870    H   1     1       1.284   5.938   7.391  0.00  0.00             0
ATOM    871    H   1     1       4.964   7.387   6.574  0.00  0.00             0
ATOM    872    H   1     1       2.304  11.083   6.932  0.00  0.00             0
ATOM    873    H   1     1       2.728   9.491   7.715  0.00  0.00             0
ATOM    874    H   1     1       4.191   4.525   6.691  0.00  0.00             0
ATOM    875   Al   1     1       8.430   1.410   1.096  0.00  0.00             0
ATOM    876   Al   1     1       5.997  -3.035   1.195  0.00  0.00             0
ATOM    877   Al   1     1       5.943   2.814   1.221  0.00  0.00             0
ATOM    878   Al   1     1       8.462  -1.707   1.450  0.00  0.00             0
ATOM    879   Si   1     1       4.115   2.589   4.156  0.00  0.00             0
ATOM    880   Si   1     1       6.787  -1.697   4.141  0.00  0.00             0
ATOM    881   Si   1     1       6.677   4.158   4.261  0.00  0.00             0
ATOM    882   Si   1     1       9.274  -0.217   4.220  0.00  0.00             0
ATOM    883    O   1     1       9.435   2.608   2.476  0.00  0.00             0
ATOM    884    O   1     1       6.968  -1.779   2.464  0.00  0.00             0
ATOM    885    O   1     1       9.163  -0.328   2.611  0.00  0.00             0
ATOM    886    O   1     1       6.558   4.291   2.519  0.00  0.00             0
ATOM    887    O   1     1       9.272   1.326   4.608  0.00  0.00             0
ATOM    888    O   1     1       6.758   5.678   4.641  0.00  0.00             0
ATOM    889    O   1     1       8.078   3.534   4.404  0.00  0.00             0
ATOM    890    O   1     1       5.492  -0.876   4.379  0.00  0.00             0
ATOM    891    O   1     1       8.026  -0.941   4.755  0.00  0.00             0
ATOM    892    O   1     1       5.435   3.310   4.591  0.00  0.00             0
ATOM    893    O   1     1       9.248  -3.177   2.365  0.00  0.00             0
ATOM    894    O   1     1       6.994   1.452   2.300  0.00  0.00             0
ATOM    895    O   1     1      15.345   4.245   0.415  0.00  0.00             0
ATOM    896    O   1     1       7.828  -0.195   0.163  0.00  0.00             0
ATOM    897    O   1     1       9.992   1.493   0.176  0.00  0.00             0
ATOM    898    O   1     1       7.576  -2.963   0.129  0.00  0.00             0
ATOM    899    O   1     1      10.081  -1.908   0.283  0.00  0.00             0
ATOM    900    O   1     1       7.289   2.594  -0.039  0.00  0.00             0
ATOM    901    H   1     1       9.262   5.001   2.868  0.00  0.00             0
ATOM    902    H   1     1       6.488   0.752   2.755  0.00  0.00             0
ATOM    903    H   1     1       9.822   3.887  -0.327  0.00  0.00             0
ATOM    904    H   1     1       7.136  -0.643  -0.536  0.00  0.00             0
ATOM    905    H   1     1      10.140   1.115  -0.570  0.00  0.00             0
ATOM    906    H   1     1       8.116   5.147   0.006  0.00  0.00             0
ATOM    907    H   1     1       7.216   2.911  -1.007  0.00  0.00             0
ATOM    908    H   1     1      10.655  -1.148   0.380  0.00  0.00             0
ATOM    909   Al   1     1       3.057  -1.639   8.576  0.00  0.00             0
ATOM    910   Al   1     1       0.202  -6.303   8.519  0.00  0.00             0
ATOM    911   Al   1     1       0.311  -0.215   8.651  0.00  0.00             0
ATOM    912   Al   1     1       2.794  -4.714   8.556  0.00  0.00             0
ATOM    913   Si   1     1      -1.429  -0.220  11.405  0.00  0.00             0
ATOM    914   Si   1     1       1.165  -4.759  11.414  0.00  0.00             0
ATOM    915   Si   1     1       1.141   1.227  11.534  0.00  0.00             0
ATOM    916   Si   1     1       3.806  -3.135  11.455  0.00  0.00             0
ATOM    917    O   1     1       4.013  -0.362   9.779  0.00  0.00             0
ATOM    918    O   1     1       1.407  -4.860   9.799  0.00  0.00             0
ATOM    919    O   1     1       3.613  -3.041   9.810  0.00  0.00             0
ATOM    920    O   1     1       0.892   1.306   9.837  0.00  0.00             0
ATOM    921    O   1     1       3.770  -1.688  11.931  0.00  0.00             0
ATOM    922    O   1     1       1.019   2.598  11.911  0.00  0.00             0
ATOM    923    O   1     1       2.508   0.562  11.669  0.00  0.00             0
ATOM    924    O   1     1      -0.159  -3.895  11.686  0.00  0.00             0
ATOM    925    O   1     1       2.430  -3.936  11.898  0.00  0.00             0
ATOM    926    O   1     1      -0.037   0.341  11.978  0.00  0.00             0
ATOM    927    O   1     1       3.853  -6.085   9.566  0.00  0.00             0
ATOM    928    O   1     1       1.336  -1.513   9.631  0.00  0.00             0
ATOM    929    O   1     1       9.942   1.089   7.481  0.00  0.00             0
ATOM    930    O   1     1       2.029  -3.241   7.605  0.00  0.00             0
ATOM    931    O   1     1       4.550  -1.584   7.505  0.00  0.00             0
ATOM    932    O   1     1       1.736  -6.139   7.457  0.00  0.00             0
ATOM    933    O   1     1       4.451  -4.735   7.543  0.00  0.00             0
ATOM    934    O   1     1       2.049  -0.200   7.504  0.00  0.00             0
ATOM    935    H   1     1       3.517   2.202  10.251  0.00  0.00             0
ATOM    936    H   1     1       0.907  -2.324   9.942  0.00  0.00             0
ATOM    937    H   1     1       4.744   1.188   6.811  0.00  0.00             0
ATOM    938    H   1     1       2.155  -2.758   6.725  0.00  0.00             0
ATOM    939    H   1     1       5.209  -1.970   7.025  0.00  0.00             0
ATOM    940    H   1     1       2.726   1.966   7.741  0.00  0.00             0
ATOM    941    H   1     1       2.135   0.114   6.623  0.00  0.00             0
ATOM    942    H   1     1       5.006  -3.836   7.510  0.00  0.00             0
ATOM    943   Al   1     1       8.475  -7.605   1.188  0.00  0.00             0
ATOM    944   Al   1     1       5.932 -12.182   1.527  0.00  0.00             0
ATOM    945   Al   1     1       5.955  -6.068   1.350  0.00  0.00             0
ATOM    946   Al   1     1       8.524 -10.661   1.359  0.00  0.00             0
ATOM    947   Si   1     1       4.149  -6.205   4.040  0.00  0.00             0
ATOM    948   Si   1     1       6.824 -10.813   4.207  0.00  0.00             0
ATOM    949   Si   1     1       6.570  -4.583   3.973  0.00  0.00             0
ATOM    950   Si   1     1       9.248  -9.151   3.922  0.00  0.00             0
ATOM    951    O   1     1       9.414  -6.403   2.401  0.00  0.00             0
ATOM    952    O   1     1       6.930 -10.893   2.505  0.00  0.00             0
ATOM    953    O   1     1       9.085  -8.980   2.446  0.00  0.00             0
ATOM    954    O   1     1       6.479  -4.501   2.423  0.00  0.00             0
ATOM    955    O   1     1       9.166  -7.711   4.494  0.00  0.00             0
ATOM    956    O   1     1       6.760  -3.102   4.529  0.00  0.00             0
ATOM    957    O   1     1       7.965  -5.368   4.284  0.00  0.00             0
ATOM    958    O   1     1       5.470 -10.009   4.495  0.00  0.00             0
ATOM    959    O   1     1       8.065  -9.886   4.536  0.00  0.00             0
ATOM    960    O   1     1       5.425  -5.375   4.435  0.00  0.00             0
ATOM    961    O   1     1       9.382 -12.118   2.421  0.00  0.00             0
ATOM    962    O   1     1       6.701  -7.516   2.408  0.00  0.00             0
ATOM    963    O   1     1      15.488  -4.585   0.242  0.00  0.00             0
ATOM    964    O   1     1       7.767  -8.962   0.238  0.00  0.00             0
ATOM    965    O   1     1      10.083  -7.392   0.077  0.00  0.00             0
ATOM    966    O   1     1       7.537 -12.105   0.419  0.00  0.00             0
ATOM    967    O   1     1      10.119 -10.547   0.409  0.00  0.00             0
ATOM    968    O   1     1       7.579  -6.159   0.375  0.00  0.00             0
ATOM    969    H   1     1       8.894  -4.008   2.538  0.00  0.00             0
ATOM    970    H   1     1       6.588  -8.542   2.460  0.00  0.00             0
ATOM    971    H   1     1       9.829  -5.017  -0.548  0.00  0.00             0
ATOM    972    H   1     1       7.303  -9.710  -0.282  0.00  0.00             0
ATOM    973    H   1     1      10.184  -7.611  -0.906  0.00  0.00             0
ATOM    974    H   1     1       8.203  -2.649  -0.596  0.00  0.00             0
ATOM    975    H   1     1       7.874  -5.324   0.010  0.00  0.00             0
ATOM    976    H   1     1      10.405  -9.544   0.660  0.00  0.00             0
END
