# Supplementary material for: Competing Nuclear Quantum Effects and Hydrogen-Bond Jumps in Hydrated Kaolinite
Source: J Phys Chem Lett. 2023 Feb 6;14(6):1542–7. doi: 10.1021/acs.jpclett.2c03896 (PMC9940297; doi:10.1021/acs.jpclett.2c03896)
Supplement: Supplementary file 1 — jz2c03896_si_001.zip [file jz2c03896_si_001.zip › Clay_NQEs_HBond_Jumps_SI/silica-surface/QM/prod-2/init.14.pdb]

TITLE     Step:     2000000  Bead:      14 positions{angstrom}  cell{angstrom}
CRYST1   10.307   17.884   76.812  91.93 105.05  89.80 P 1           1
ATOM      1   Al   1     1     -22.550  11.961  42.594  0.00  0.00             0
ATOM      2   Al   1     1     -19.689  16.508  42.540  0.00  0.00             0
ATOM      3   Al   1     1     -19.866  10.562  42.281  0.00  0.00             0
ATOM      4   Al   1     1     -22.212  14.945  42.443  0.00  0.00             0
ATOM      5   Si   1     1     -17.978  10.600  39.659  0.00  0.00             0
ATOM      6   Si   1     1     -20.553  15.044  39.737  0.00  0.00             0
ATOM      7   Si   1     1     -20.490   9.034  39.757  0.00  0.00             0
ATOM      8   Si   1     1     -23.146  13.471  39.716  0.00  0.00             0
ATOM      9    O   1     1     -23.279  10.678  41.465  0.00  0.00             0
ATOM     10    O   1     1     -20.629  15.117  41.390  0.00  0.00             0
ATOM     11    O   1     1     -22.843  13.323  41.351  0.00  0.00             0
ATOM     12    O   1     1     -20.304   8.991  41.283  0.00  0.00             0
ATOM     13    O   1     1     -23.056  11.966  39.214  0.00  0.00             0
ATOM     14    O   1     1     -20.338   7.596  39.265  0.00  0.00             0
ATOM     15    O   1     1     -21.846   9.687  39.421  0.00  0.00             0
ATOM     16    O   1     1     -19.438  14.093  39.410  0.00  0.00             0
ATOM     17    O   1     1     -21.933  14.217  39.122  0.00  0.00             0
ATOM     18    O   1     1     -19.257   9.902  39.179  0.00  0.00             0
ATOM     19    O   1     1     -23.178  16.082  41.368  0.00  0.00             0
ATOM     20    O   1     1     -20.693  11.773  41.198  0.00  0.00             0
ATOM     21    O   1     1     -18.812   9.165  43.624  0.00  0.00             0
ATOM     22    O   1     1     -21.519  13.460  43.600  0.00  0.00             0
ATOM     23    O   1     1     -23.967  11.917  43.674  0.00  0.00             0
ATOM     24    O   1     1     -21.181  16.241  43.690  0.00  0.00             0
ATOM     25    O   1     1     -23.902  14.969  43.505  0.00  0.00             0
ATOM     26    O   1     1     -21.328  10.663  43.460  0.00  0.00             0
ATOM     27    H   1     1     -22.488   7.944  41.293  0.00  0.00             0
ATOM     28    H   1     1     -20.525  12.412  40.426  0.00  0.00             0
ATOM     29    H   1     1     -23.425   8.569  43.827  0.00  0.00             0
ATOM     30    H   1     1     -20.790  13.042  44.133  0.00  0.00             0
ATOM     31    H   1     1     -24.461  12.423  44.421  0.00  0.00             0
ATOM     32    H   1     1     -21.425   7.318  44.595  0.00  0.00             0
ATOM     33    H   1     1     -21.826   9.820  43.962  0.00  0.00             0
ATOM     34    H   1     1     -24.435  14.166  43.928  0.00  0.00             0
ATOM     35   Al   1     1     -22.587  14.569  49.901  0.00  0.00             0
ATOM     36   Al   1     1     -20.097  19.072  49.653  0.00  0.00             0
ATOM     37   Al   1     1     -20.063  12.968  49.834  0.00  0.00             0
ATOM     38   Al   1     1     -22.601  17.519  49.928  0.00  0.00             0
ATOM     39   Si   1     1     -18.165  13.178  47.052  0.00  0.00             0
ATOM     40   Si   1     1     -20.901  17.604  47.000  0.00  0.00             0
ATOM     41   Si   1     1     -20.773  11.712  47.047  0.00  0.00             0
ATOM     42   Si   1     1     -23.503  16.124  47.052  0.00  0.00             0
ATOM     43    O   1     1     -23.554  13.214  48.703  0.00  0.00             0
ATOM     44    O   1     1     -20.938  17.741  48.657  0.00  0.00             0
ATOM     45    O   1     1     -23.344  16.198  48.707  0.00  0.00             0
ATOM     46    O   1     1     -20.510  11.637  48.634  0.00  0.00             0
ATOM     47    O   1     1     -23.434  14.605  46.608  0.00  0.00             0
ATOM     48    O   1     1     -20.657  10.235  46.669  0.00  0.00             0
ATOM     49    O   1     1     -22.167  12.239  46.836  0.00  0.00             0
ATOM     50    O   1     1     -19.559  16.735  46.637  0.00  0.00             0
ATOM     51    O   1     1     -22.219  16.933  46.622  0.00  0.00             0
ATOM     52    O   1     1     -19.589  12.620  46.544  0.00  0.00             0
ATOM     53    O   1     1     -23.543  18.813  48.686  0.00  0.00             0
ATOM     54    O   1     1     -20.902  14.365  48.885  0.00  0.00             0
ATOM     55    O   1     1     -19.173  11.569  50.869  0.00  0.00             0
ATOM     56    O   1     1     -21.909  16.129  50.923  0.00  0.00             0
ATOM     57    O   1     1     -24.172  14.208  51.020  0.00  0.00             0
ATOM     58    O   1     1     -21.863  18.991  50.769  0.00  0.00             0
ATOM     59    O   1     1     -24.417  17.585  50.864  0.00  0.00             0
ATOM     60    O   1     1     -21.559  12.950  50.992  0.00  0.00             0
ATOM     61    H   1     1     -23.157  10.702  48.074  0.00  0.00             0
ATOM     62    H   1     1     -20.211  15.001  48.693  0.00  0.00             0
ATOM     63    H   1     1     -24.684  11.426  52.121  0.00  0.00             0
ATOM     64    H   1     1     -20.905  16.541  51.108  0.00  0.00             0
ATOM     65    H   1     1     -24.591  14.497  51.798  0.00  0.00             0
ATOM     66    H   1     1     -22.109  10.844  51.193  0.00  0.00             0
ATOM     67    H   1     1     -22.424  12.780  51.233  0.00  0.00             0
ATOM     68    H   1     1     -25.193  16.944  51.018  0.00  0.00             0
ATOM     69   Al   1     1     -22.249  20.836  42.357  0.00  0.00             0
ATOM     70   Al   1     1     -19.717  25.507  42.462  0.00  0.00             0
ATOM     71   Al   1     1     -19.589  19.465  42.406  0.00  0.00             0
ATOM     72   Al   1     1     -22.202  23.796  42.616  0.00  0.00             0
ATOM     73   Si   1     1     -17.898  19.472  39.539  0.00  0.00             0
ATOM     74   Si   1     1     -20.327  24.036  39.707  0.00  0.00             0
ATOM     75   Si   1     1     -20.480  17.928  39.601  0.00  0.00             0
ATOM     76   Si   1     1     -22.922  22.432  39.782  0.00  0.00             0
ATOM     77    O   1     1     -23.205  19.513  41.281  0.00  0.00             0
ATOM     78    O   1     1     -20.575  24.136  41.345  0.00  0.00             0
ATOM     79    O   1     1     -22.714  22.390  41.326  0.00  0.00             0
ATOM     80    O   1     1     -20.336  17.895  41.283  0.00  0.00             0
ATOM     81    O   1     1     -22.908  20.950  39.220  0.00  0.00             0
ATOM     82    O   1     1     -20.643  16.413  39.231  0.00  0.00             0
ATOM     83    O   1     1     -21.812  18.630  39.297  0.00  0.00             0
ATOM     84    O   1     1     -19.153  23.087  39.506  0.00  0.00             0
ATOM     85    O   1     1     -21.682  23.325  39.243  0.00  0.00             0
ATOM     86    O   1     1     -19.243  18.725  39.058  0.00  0.00             0
ATOM     87    O   1     1     -23.213  25.270  41.604  0.00  0.00             0
ATOM     88    O   1     1     -20.583  20.747  41.218  0.00  0.00             0
ATOM     89    O   1     1     -19.063  18.066  43.502  0.00  0.00             0
ATOM     90    O   1     1     -21.331  22.462  43.642  0.00  0.00             0
ATOM     91    O   1     1     -23.825  20.663  43.609  0.00  0.00             0
ATOM     92    O   1     1     -21.300  25.228  43.550  0.00  0.00             0
ATOM     93    O   1     1     -23.789  23.920  43.732  0.00  0.00             0
ATOM     94    O   1     1     -21.287  19.714  43.539  0.00  0.00             0
ATOM     95    H   1     1     -22.693  16.684  40.690  0.00  0.00             0
ATOM     96    H   1     1     -20.181  21.524  40.802  0.00  0.00             0
ATOM     97    H   1     1     -23.442  18.331  43.835  0.00  0.00             0
ATOM     98    H   1     1     -21.279  21.688  44.335  0.00  0.00             0
ATOM     99    H   1     1     -24.101  21.150  44.433  0.00  0.00             0
ATOM    100    H   1     1     -21.401  16.021  44.481  0.00  0.00             0
ATOM    101    H   1     1     -21.323  18.956  44.216  0.00  0.00             0
ATOM    102    H   1     1     -24.016  23.197  44.215  0.00  0.00             0
ATOM    103   Al   1     1     -22.551  23.592  49.751  0.00  0.00             0
ATOM    104   Al   1     1     -20.018  27.951  49.785  0.00  0.00             0
ATOM    105   Al   1     1     -20.048  21.929  49.753  0.00  0.00             0
ATOM    106   Al   1     1     -22.593  26.660  49.907  0.00  0.00             0
ATOM    107   Si   1     1     -18.090  21.960  46.842  0.00  0.00             0
ATOM    108   Si   1     1     -20.889  26.612  47.120  0.00  0.00             0
ATOM    109   Si   1     1     -20.689  20.567  46.947  0.00  0.00             0
ATOM    110   Si   1     1     -23.373  25.104  47.079  0.00  0.00             0
ATOM    111    O   1     1     -23.474  22.101  48.538  0.00  0.00             0
ATOM    112    O   1     1     -21.065  26.708  48.704  0.00  0.00             0
ATOM    113    O   1     1     -23.246  25.083  48.654  0.00  0.00             0
ATOM    114    O   1     1     -20.639  20.504  48.678  0.00  0.00             0
ATOM    115    O   1     1     -23.283  23.696  46.538  0.00  0.00             0
ATOM    116    O   1     1     -20.867  19.050  46.526  0.00  0.00             0
ATOM    117    O   1     1     -21.901  21.416  46.641  0.00  0.00             0
ATOM    118    O   1     1     -19.714  25.712  46.834  0.00  0.00             0
ATOM    119    O   1     1     -22.253  26.072  46.604  0.00  0.00             0
ATOM    120    O   1     1     -19.309  21.181  46.429  0.00  0.00             0
ATOM    121    O   1     1     -23.484  27.964  48.767  0.00  0.00             0
ATOM    122    O   1     1     -20.861  23.498  48.673  0.00  0.00             0
ATOM    123    O   1     1     -19.414  20.410  50.954  0.00  0.00             0
ATOM    124    O   1     1     -21.844  25.155  50.920  0.00  0.00             0
ATOM    125    O   1     1     -24.193  23.333  50.690  0.00  0.00             0
ATOM    126    O   1     1     -21.680  27.932  50.803  0.00  0.00             0
ATOM    127    O   1     1     -24.260  26.642  50.959  0.00  0.00             0
ATOM    128    O   1     1     -21.484  22.323  50.751  0.00  0.00             0
ATOM    129    H   1     1     -23.343  19.413  48.104  0.00  0.00             0
ATOM    130    H   1     1     -20.430  24.370  48.622  0.00  0.00             0
ATOM    131    H   1     1     -23.768  20.047  51.072  0.00  0.00             0
ATOM    132    H   1     1     -21.246  25.391  51.709  0.00  0.00             0
ATOM    133    H   1     1     -24.694  23.116  51.524  0.00  0.00             0
ATOM    134    H   1     1     -22.015  20.027  50.647  0.00  0.00             0
ATOM    135    H   1     1     -21.316  21.948  51.807  0.00  0.00             0
ATOM    136    H   1     1     -24.008  26.143  51.725  0.00  0.00             0
ATOM    137   Al   1     1     -17.075  11.925  42.299  0.00  0.00             0
ATOM    138   Al   1     1     -14.551  16.476  42.419  0.00  0.00             0
ATOM    139   Al   1     1     -14.796  10.323  42.615  0.00  0.00             0
ATOM    140   Al   1     1     -17.105  14.945  42.507  0.00  0.00             0
ATOM    141   Si   1     1     -12.783  10.538  39.781  0.00  0.00             0
ATOM    142   Si   1     1     -15.479  15.117  39.723  0.00  0.00             0
ATOM    143   Si   1     1     -15.269   9.014  39.800  0.00  0.00             0
ATOM    144   Si   1     1     -17.933  13.634  39.616  0.00  0.00             0
ATOM    145    O   1     1     -18.182  10.814  41.271  0.00  0.00             0
ATOM    146    O   1     1     -15.575  15.257  41.351  0.00  0.00             0
ATOM    147    O   1     1     -17.677  13.625  41.249  0.00  0.00             0
ATOM    148    O   1     1     -15.319   8.823  41.389  0.00  0.00             0
ATOM    149    O   1     1     -17.844  12.072  39.169  0.00  0.00             0
ATOM    150    O   1     1     -15.223   7.508  39.289  0.00  0.00             0
ATOM    151    O   1     1     -16.671   9.738  39.452  0.00  0.00             0
ATOM    152    O   1     1     -14.270  14.163  39.415  0.00  0.00             0
ATOM    153    O   1     1     -16.769  14.525  39.195  0.00  0.00             0
ATOM    154    O   1     1     -14.035   9.782  39.322  0.00  0.00             0
ATOM    155    O   1     1     -18.162  16.402  41.444  0.00  0.00             0
ATOM    156    O   1     1     -15.466  11.703  41.404  0.00  0.00             0
ATOM    157    O   1     1     -24.261   8.953  43.545  0.00  0.00             0
ATOM    158    O   1     1     -16.387  13.536  43.523  0.00  0.00             0
ATOM    159    O   1     1     -18.804  11.911  43.439  0.00  0.00             0
ATOM    160    O   1     1     -16.205  16.449  43.653  0.00  0.00             0
ATOM    161    O   1     1     -18.705  15.011  43.648  0.00  0.00             0
ATOM    162    O   1     1     -16.380  10.536  43.638  0.00  0.00             0
ATOM    163    H   1     1     -17.193   8.002  41.243  0.00  0.00             0
ATOM    164    H   1     1     -14.785  12.259  41.151  0.00  0.00             0
ATOM    165    H   1     1     -18.009   9.586  43.955  0.00  0.00             0
ATOM    166    H   1     1     -16.155  13.657  44.532  0.00  0.00             0
ATOM    167    H   1     1     -18.440  12.386  44.171  0.00  0.00             0
ATOM    168    H   1     1     -16.519   7.574  44.641  0.00  0.00             0
ATOM    169    H   1     1     -16.469  10.082  44.625  0.00  0.00             0
ATOM    170    H   1     1     -19.352  14.177  43.471  0.00  0.00             0
ATOM    171   Al   1     1     -17.486  14.638  49.875  0.00  0.00             0
ATOM    172   Al   1     1     -14.805  19.093  49.649  0.00  0.00             0
ATOM    173   Al   1     1     -14.808  13.033  49.914  0.00  0.00             0
ATOM    174   Al   1     1     -17.601  17.608  49.827  0.00  0.00             0
ATOM    175   Si   1     1     -13.092  13.157  47.100  0.00  0.00             0
ATOM    176   Si   1     1     -15.695  17.788  46.910  0.00  0.00             0
ATOM    177   Si   1     1     -15.668  11.646  47.072  0.00  0.00             0
ATOM    178   Si   1     1     -18.191  16.198  46.952  0.00  0.00             0
ATOM    179    O   1     1     -18.374  13.335  48.714  0.00  0.00             0
ATOM    180    O   1     1     -15.922  17.895  48.559  0.00  0.00             0
ATOM    181    O   1     1     -18.162  16.172  48.549  0.00  0.00             0
ATOM    182    O   1     1     -15.522  11.622  48.741  0.00  0.00             0
ATOM    183    O   1     1     -17.952  14.631  46.670  0.00  0.00             0
ATOM    184    O   1     1     -15.595  10.137  46.556  0.00  0.00             0
ATOM    185    O   1     1     -16.997  12.264  46.827  0.00  0.00             0
ATOM    186    O   1     1     -14.440  16.923  46.714  0.00  0.00             0
ATOM    187    O   1     1     -17.016  17.042  46.387  0.00  0.00             0
ATOM    188    O   1     1     -14.362  12.390  46.620  0.00  0.00             0
ATOM    189    O   1     1     -18.353  19.077  48.902  0.00  0.00             0
ATOM    190    O   1     1     -15.818  14.447  48.781  0.00  0.00             0
ATOM    191    O   1     1     -24.442  11.516  51.128  0.00  0.00             0
ATOM    192    O   1     1     -16.979  16.015  50.914  0.00  0.00             0
ATOM    193    O   1     1     -19.224  14.492  50.982  0.00  0.00             0
ATOM    194    O   1     1     -16.690  18.843  51.086  0.00  0.00             0
ATOM    195    O   1     1     -19.337  17.694  50.950  0.00  0.00             0
ATOM    196    O   1     1     -16.478  13.294  51.007  0.00  0.00             0
ATOM    197    H   1     1     -18.100  10.697  48.181  0.00  0.00             0
ATOM    198    H   1     1     -15.327  15.418  48.764  0.00  0.00             0
ATOM    199    H   1     1     -19.091  11.314  51.676  0.00  0.00             0
ATOM    200    H   1     1     -17.200  16.032  51.894  0.00  0.00             0
ATOM    201    H   1     1     -19.584  15.379  51.349  0.00  0.00             0
ATOM    202    H   1     1     -17.289  10.614  51.005  0.00  0.00             0
ATOM    203    H   1     1     -17.033  12.661  51.450  0.00  0.00             0
ATOM    204    H   1     1     -19.487  18.140  51.760  0.00  0.00             0
ATOM    205   Al   1     1     -17.011  20.877  42.455  0.00  0.00             0
ATOM    206   Al   1     1     -14.615  25.317  42.613  0.00  0.00             0
ATOM    207   Al   1     1     -14.419  19.446  42.252  0.00  0.00             0
ATOM    208   Al   1     1     -16.937  23.835  42.608  0.00  0.00             0
ATOM    209   Si   1     1     -12.728  19.480  39.625  0.00  0.00             0
ATOM    210   Si   1     1     -15.231  23.992  39.823  0.00  0.00             0
ATOM    211   Si   1     1     -15.293  18.002  39.625  0.00  0.00             0
ATOM    212   Si   1     1     -17.780  22.447  39.685  0.00  0.00             0
ATOM    213    O   1     1     -18.064  19.524  41.228  0.00  0.00             0
ATOM    214    O   1     1     -15.348  23.973  41.469  0.00  0.00             0
ATOM    215    O   1     1     -17.558  22.383  41.303  0.00  0.00             0
ATOM    216    O   1     1     -15.232  18.042  41.191  0.00  0.00             0
ATOM    217    O   1     1     -17.773  20.988  39.185  0.00  0.00             0
ATOM    218    O   1     1     -15.184  16.455  39.198  0.00  0.00             0
ATOM    219    O   1     1     -16.636  18.717  39.185  0.00  0.00             0
ATOM    220    O   1     1     -13.924  23.166  39.479  0.00  0.00             0
ATOM    221    O   1     1     -16.544  23.315  39.258  0.00  0.00             0
ATOM    222    O   1     1     -13.990  18.788  39.111  0.00  0.00             0
ATOM    223    O   1     1     -17.925  25.274  41.302  0.00  0.00             0
ATOM    224    O   1     1     -15.533  20.741  41.430  0.00  0.00             0
ATOM    225    O   1     1     -24.194  17.848  43.592  0.00  0.00             0
ATOM    226    O   1     1     -16.428  22.394  43.724  0.00  0.00             0
ATOM    227    O   1     1     -18.648  20.693  43.503  0.00  0.00             0
ATOM    228    O   1     1     -16.141  25.038  43.730  0.00  0.00             0
ATOM    229    O   1     1     -18.769  23.847  43.447  0.00  0.00             0
ATOM    230    O   1     1     -16.103  19.491  43.539  0.00  0.00             0
ATOM    231    H   1     1     -17.524  17.215  41.155  0.00  0.00             0
ATOM    232    H   1     1     -15.350  21.611  41.013  0.00  0.00             0
ATOM    233    H   1     1     -18.157  18.176  43.978  0.00  0.00             0
ATOM    234    H   1     1     -16.369  22.551  44.570  0.00  0.00             0
ATOM    235    H   1     1     -18.959  21.266  44.175  0.00  0.00             0
ATOM    236    H   1     1     -16.147  16.394  44.586  0.00  0.00             0
ATOM    237    H   1     1     -16.091  18.616  44.044  0.00  0.00             0
ATOM    238    H   1     1     -19.634  23.497  43.268  0.00  0.00             0
ATOM    239   Al   1     1     -17.389  23.225  49.785  0.00  0.00             0
ATOM    240   Al   1     1     -14.895  27.930  49.846  0.00  0.00             0
ATOM    241   Al   1     1     -14.756  21.906  49.718  0.00  0.00             0
ATOM    242   Al   1     1     -17.443  26.318  49.750  0.00  0.00             0
ATOM    243   Si   1     1     -12.948  22.148  46.966  0.00  0.00             0
ATOM    244   Si   1     1     -15.669  26.595  47.012  0.00  0.00             0
ATOM    245   Si   1     1     -15.471  20.643  46.740  0.00  0.00             0
ATOM    246   Si   1     1     -18.269  25.075  46.965  0.00  0.00             0
ATOM    247    O   1     1     -18.283  22.020  48.603  0.00  0.00             0
ATOM    248    O   1     1     -15.752  26.620  48.609  0.00  0.00             0
ATOM    249    O   1     1     -18.031  25.078  48.553  0.00  0.00             0
ATOM    250    O   1     1     -15.316  20.529  48.406  0.00  0.00             0
ATOM    251    O   1     1     -18.164  23.495  46.591  0.00  0.00             0
ATOM    252    O   1     1     -15.529  19.167  46.434  0.00  0.00             0
ATOM    253    O   1     1     -16.747  21.327  46.442  0.00  0.00             0
ATOM    254    O   1     1     -14.513  25.643  46.679  0.00  0.00             0
ATOM    255    O   1     1     -17.052  25.939  46.419  0.00  0.00             0
ATOM    256    O   1     1     -14.178  21.381  46.343  0.00  0.00             0
ATOM    257    O   1     1     -18.354  27.712  48.696  0.00  0.00             0
ATOM    258    O   1     1     -15.863  23.330  48.527  0.00  0.00             0
ATOM    259    O   1     1     -24.542  20.499  50.755  0.00  0.00             0
ATOM    260    O   1     1     -16.613  24.968  50.843  0.00  0.00             0
ATOM    261    O   1     1     -19.076  23.408  50.610  0.00  0.00             0
ATOM    262    O   1     1     -16.527  27.862  50.790  0.00  0.00             0
ATOM    263    O   1     1     -19.178  26.656  50.906  0.00  0.00             0
ATOM    264    O   1     1     -16.433  22.153  50.986  0.00  0.00             0
ATOM    265    H   1     1     -17.676  19.910  48.618  0.00  0.00             0
ATOM    266    H   1     1     -15.347  24.088  48.326  0.00  0.00             0
ATOM    267    H   1     1     -18.674  20.334  51.483  0.00  0.00             0
ATOM    268    H   1     1     -15.891  25.629  51.149  0.00  0.00             0
ATOM    269    H   1     1     -19.488  24.211  50.856  0.00  0.00             0
ATOM    270    H   1     1     -16.312  19.400  51.649  0.00  0.00             0
ATOM    271    H   1     1     -16.757  21.813  51.741  0.00  0.00             0
ATOM    272    H   1     1     -18.668  26.567  51.645  0.00  0.00             0
ATOM    273    O   1     1      -3.390   4.753  32.588  0.00  0.00             0
ATOM    274    H   1     1      -3.008   4.300  31.849  0.00  0.00             0
ATOM    275    H   1     1       7.318   4.123  33.311  0.00  0.00             0
ATOM    276    O   1     1      12.332 -25.250  14.982  0.00  0.00             0
ATOM    277    H   1     1      11.977 -25.706  15.729  0.00  0.00             0
ATOM    278    H   1     1      21.788 -24.802  14.528  0.00  0.00             0
ATOM    279    O   1     1      33.757   1.908  24.310  0.00  0.00             0
ATOM    280    H   1     1      24.153   2.329  23.811  0.00  0.00             0
ATOM    281    H   1     1      33.665   0.987  23.796  0.00  0.00             0
ATOM    282    O   1     1      24.938   8.479  18.835  0.00  0.00             0
ATOM    283    H   1     1      25.384   9.239  19.405  0.00  0.00             0
ATOM    284    H   1     1      35.956   8.606  18.125  0.00  0.00             0
ATOM    285    O   1     1     -16.274  -3.353  31.511  0.00  0.00             0
ATOM    286    H   1     1     -15.846  -3.717  32.374  0.00  0.00             0
ATOM    287    H   1     1      -6.817  -3.931  31.334  0.00  0.00             0
ATOM    288    O   1     1     -10.625 -24.327  23.729  0.00  0.00             0
ATOM    289    H   1     1     -10.098 -24.170  24.452  0.00  0.00             0
ATOM    290    H   1     1      -0.148 -23.569  23.014  0.00  0.00             0
ATOM    291    O   1     1      -4.489   8.616  23.489  0.00  0.00             0
ATOM    292    H   1     1      -5.193   9.252  23.474  0.00  0.00             0
ATOM    293    H   1     1      -4.731   7.644  23.363  0.00  0.00             0
ATOM    294    O   1     1      -4.784   3.225  37.276  0.00  0.00             0
ATOM    295    H   1     1      -5.617   2.853  36.853  0.00  0.00             0
ATOM    296    H   1     1      -4.399   2.563  36.795  0.00  0.00             0
ATOM    297    O   1     1       3.949   5.182  18.335  0.00  0.00             0
ATOM    298    H   1     1       4.689   5.600  17.900  0.00  0.00             0
ATOM    299    H   1     1       3.484   5.900  18.982  0.00  0.00             0
ATOM    300    O   1     1      25.549  16.566  20.885  0.00  0.00             0
ATOM    301    H   1     1      26.494  16.916  21.032  0.00  0.00             0
ATOM    302    H   1     1      25.058  16.889  21.719  0.00  0.00             0
ATOM    303    O   1     1       6.215  -3.506  20.126  0.00  0.00             0
ATOM    304    H   1     1       5.470  -4.142  19.917  0.00  0.00             0
ATOM    305    H   1     1       5.672  -2.943  20.659  0.00  0.00             0
ATOM    306    O   1     1     -13.979  25.052  31.285  0.00  0.00             0
ATOM    307    H   1     1     -14.350  25.037  30.324  0.00  0.00             0
ATOM    308    H   1     1     -14.017  24.150  31.628  0.00  0.00             0
ATOM    309    O   1     1       1.731 -14.432  20.626  0.00  0.00             0
ATOM    310    H   1     1       2.623 -14.718  20.367  0.00  0.00             0
ATOM    311    H   1     1       1.874 -13.580  20.949  0.00  0.00             0
ATOM    312    O   1     1      40.460  14.729  18.332  0.00  0.00             0
ATOM    313    H   1     1      40.031  13.942  18.919  0.00  0.00             0
ATOM    314    H   1     1      39.827  15.067  17.706  0.00  0.00             0
ATOM    315    O   1     1      21.629   5.273  36.119  0.00  0.00             0
ATOM    316    H   1     1      22.564   5.555  36.361  0.00  0.00             0
ATOM    317    H   1     1      21.358   5.927  35.551  0.00  0.00             0
ATOM    318    O   1     1      28.229  22.208  18.543  0.00  0.00             0
ATOM    319    H   1     1      28.257  21.420  19.084  0.00  0.00             0
ATOM    320    H   1     1      29.150  22.484  18.475  0.00  0.00             0
ATOM    321    O   1     1      29.492  16.596  35.655  0.00  0.00             0
ATOM    322    H   1     1      29.278  16.794  34.686  0.00  0.00             0
ATOM    323    H   1     1      30.140  15.959  35.690  0.00  0.00             0
ATOM    324    O   1     1      29.946  -6.626  14.875  0.00  0.00             0
ATOM    325    H   1     1      29.630  -7.268  14.210  0.00  0.00             0
ATOM    326    H   1     1      29.889  -5.756  14.572  0.00  0.00             0
ATOM    327    O   1     1       2.809  29.463  28.773  0.00  0.00             0
ATOM    328    H   1     1       2.216  30.042  28.133  0.00  0.00             0
ATOM    329    H   1     1      13.055  12.114  29.731  0.00  0.00             0
ATOM    330    O   1     1      -9.868  32.749  35.076  0.00  0.00             0
ATOM    331    H   1     1      -9.700  32.837  34.085  0.00  0.00             0
ATOM    332    H   1     1      -0.045  31.898  35.221  0.00  0.00             0
ATOM    333    O   1     1      12.516  21.702  29.063  0.00  0.00             0
ATOM    334    H   1     1       2.120  22.312  28.310  0.00  0.00             0
ATOM    335    H   1     1      11.611  21.386  28.570  0.00  0.00             0
ATOM    336    O   1     1      -2.079  12.645  19.361  0.00  0.00             0
ATOM    337    H   1     1      -2.926  13.250  19.671  0.00  0.00             0
ATOM    338    H   1     1       7.917  12.187  18.521  0.00  0.00             0
ATOM    339    O   1     1      14.448  35.488  31.584  0.00  0.00             0
ATOM    340    H   1     1       4.414  34.619  31.714  0.00  0.00             0
ATOM    341    H   1     1      13.773  35.756  30.868  0.00  0.00             0
ATOM    342    O   1     1      13.803  21.656  33.975  0.00  0.00             0
ATOM    343    H   1     1      14.294  20.992  33.197  0.00  0.00             0
ATOM    344    H   1     1      24.794  22.336  34.281  0.00  0.00             0
ATOM    345    O   1     1      39.347  -3.015  21.994  0.00  0.00             0
ATOM    346    H   1     1      38.761  -3.226  21.225  0.00  0.00             0
ATOM    347    H   1     1      39.257 -19.976  21.774  0.00  0.00             0
ATOM    348    O   1     1      33.032   8.470  16.937  0.00  0.00             0
ATOM    349    H   1     1      33.464   8.822  17.763  0.00  0.00             0
ATOM    350    H   1     1      33.705   8.065  16.275  0.00  0.00             0
ATOM    351    O   1     1       9.700   3.611  16.210  0.00  0.00             0
ATOM    352    H   1     1      10.688   3.470  16.475  0.00  0.00             0
ATOM    353    H   1     1       9.642   4.455  15.596  0.00  0.00             0
ATOM    354    O   1     1      -2.901  10.345  28.755  0.00  0.00             0
ATOM    355    H   1     1      -2.265  10.955  28.306  0.00  0.00             0
ATOM    356    H   1     1      -2.437   9.586  29.048  0.00  0.00             0
ATOM    357    O   1     1       1.552 -17.764  30.028  0.00  0.00             0
ATOM    358    H   1     1       1.027 -17.691  30.780  0.00  0.00             0
ATOM    359    H   1     1       1.101 -17.998  29.250  0.00  0.00             0
ATOM    360    O   1     1     -17.242   7.158  36.816  0.00  0.00             0
ATOM    361    H   1     1     -16.559   6.724  36.307  0.00  0.00             0
ATOM    362    H   1     1     -16.884   7.044  37.746  0.00  0.00             0
ATOM    363    O   1     1      47.910   5.890  21.174  0.00  0.00             0
ATOM    364    H   1     1      47.765   5.325  20.267  0.00  0.00             0
ATOM    365    H   1     1      48.767 -12.218  21.311  0.00  0.00             0
ATOM    366    O   1     1      15.122  17.695  36.293  0.00  0.00             0
ATOM    367    H   1     1      15.651  18.051  35.579  0.00  0.00             0
ATOM    368    H   1     1      14.551  18.336  36.647  0.00  0.00             0
ATOM    369    O   1     1       5.866   9.789  35.866  0.00  0.00             0
ATOM    370    H   1     1       6.334  10.674  35.950  0.00  0.00             0
ATOM    371    H   1     1       5.909   9.521  34.844  0.00  0.00             0
ATOM    372    O   1     1      18.620 -11.026  24.059  0.00  0.00             0
ATOM    373    H   1     1      18.328 -10.133  24.205  0.00  0.00             0
ATOM    374    H   1     1      18.156 -11.806  24.409  0.00  0.00             0
ATOM    375    O   1     1       2.966  13.463  35.839  0.00  0.00             0
ATOM    376    H   1     1       2.936  12.710  36.649  0.00  0.00             0
ATOM    377    H   1     1       2.102  13.827  35.566  0.00  0.00             0
ATOM    378    O   1     1       7.211 -10.181  36.837  0.00  0.00             0
ATOM    379    H   1     1       6.746 -10.308  37.595  0.00  0.00             0
ATOM    380    H   1     1       6.821  -9.310  36.333  0.00  0.00             0
ATOM    381    O   1     1     -10.367 -14.983  30.859  0.00  0.00             0
ATOM    382    H   1     1      -9.878 -14.777  31.676  0.00  0.00             0
ATOM    383    H   1     1       0.755 -15.340  30.194  0.00  0.00             0
ATOM    384    O   1     1       1.577   9.072  28.354  0.00  0.00             0
ATOM    385    H   1     1       0.970   9.296  27.712  0.00  0.00             0
ATOM    386    H   1     1      12.221   9.982  28.684  0.00  0.00             0
ATOM    387    O   1     1      17.023  15.161  36.060  0.00  0.00             0
ATOM    388    H   1     1       5.956  15.734  36.421  0.00  0.00             0
ATOM    389    H   1     1      18.048  15.712  36.118  0.00  0.00             0
ATOM    390    O   1     1      20.651   5.853  14.882  0.00  0.00             0
ATOM    391    H   1     1      21.562   5.598  15.139  0.00  0.00             0
ATOM    392    H   1     1      30.891   6.449  15.701  0.00  0.00             0
ATOM    393    O   1     1       0.149  10.555  32.040  0.00  0.00             0
ATOM    394    H   1     1       0.454  10.746  32.955  0.00  0.00             0
ATOM    395    H   1     1       9.890   9.738  32.132  0.00  0.00             0
ATOM    396    O   1     1      -3.215  -5.757  36.554  0.00  0.00             0
ATOM    397    H   1     1      -2.978  -5.870  37.637  0.00  0.00             0
ATOM    398    H   1     1       6.920  -4.785  36.638  0.00  0.00             0
ATOM    399    O   1     1      18.001 -24.849  17.078  0.00  0.00             0
ATOM    400    H   1     1      17.186 -25.092  16.829  0.00  0.00             0
ATOM    401    H   1     1      18.768 -24.682  16.535  0.00  0.00             0
ATOM    402    O   1     1      18.709  21.500  34.702  0.00  0.00             0
ATOM    403    H   1     1      18.839  21.020  35.576  0.00  0.00             0
ATOM    404    H   1     1      19.567  21.581  34.605  0.00  0.00             0
ATOM    405    O   1     1       2.182  12.602  31.447  0.00  0.00             0
ATOM    406    H   1     1       1.421  12.000  31.231  0.00  0.00             0
ATOM    407    H   1     1       2.906  11.896  31.268  0.00  0.00             0
ATOM    408    O   1     1      21.794  18.267  35.032  0.00  0.00             0
ATOM    409    H   1     1      22.295  17.687  34.499  0.00  0.00             0
ATOM    410    H   1     1      21.049  17.895  35.519  0.00  0.00             0
ATOM    411    O   1     1       5.378  41.022  35.456  0.00  0.00             0
ATOM    412    H   1     1       6.270  41.440  35.420  0.00  0.00             0
ATOM    413    H   1     1       5.577  40.379  36.132  0.00  0.00             0
ATOM    414    O   1     1      17.482  47.517  31.113  0.00  0.00             0
ATOM    415    H   1     1      17.763  47.333  30.150  0.00  0.00             0
ATOM    416    H   1     1      17.775  46.823  31.636  0.00  0.00             0
ATOM    417    O   1     1      10.799 -16.489  22.339  0.00  0.00             0
ATOM    418    H   1     1      10.524 -16.801  21.350  0.00  0.00             0
ATOM    419    H   1     1      11.472 -15.802  22.229  0.00  0.00             0
ATOM    420    O   1     1      31.360  -0.697  19.940  0.00  0.00             0
ATOM    421    H   1     1      31.870  -0.077  19.469  0.00  0.00             0
ATOM    422    H   1     1      30.927  -1.338  19.488  0.00  0.00             0
ATOM    423    O   1     1      13.905  -3.475  15.880  0.00  0.00             0
ATOM    424    H   1     1      14.308  -4.226  15.675  0.00  0.00             0
ATOM    425    H   1     1      13.143  -3.628  16.570  0.00  0.00             0
ATOM    426    O   1     1      30.829   2.758  25.144  0.00  0.00             0
ATOM    427    H   1     1      29.854   2.447  25.159  0.00  0.00             0
ATOM    428    H   1     1      31.463   2.271  24.537  0.00  0.00             0
ATOM    429    O   1     1       6.925  37.386  28.792  0.00  0.00             0
ATOM    430    H   1     1       7.162  36.517  29.293  0.00  0.00             0
ATOM    431    H   1     1       6.031  37.349  28.485  0.00  0.00             0
ATOM    432    O   1     1      -0.258   5.133  19.019  0.00  0.00             0
ATOM    433    H   1     1      -0.376   5.111  20.056  0.00  0.00             0
ATOM    434    H   1     1       0.522   4.523  18.699  0.00  0.00             0
ATOM    435    O   1     1     -21.965   1.226  17.816  0.00  0.00             0
ATOM    436    H   1     1     -22.011   2.202  17.527  0.00  0.00             0
ATOM    437    H   1     1     -11.227   0.716  17.040  0.00  0.00             0
ATOM    438    O   1     1      51.753  17.616  15.687  0.00  0.00             0
ATOM    439    H   1     1      51.124  17.533  15.145  0.00  0.00             0
ATOM    440    H   1     1      62.499  16.722  16.179  0.00  0.00             0
ATOM    441    O   1     1      31.695  10.202  34.669  0.00  0.00             0
ATOM    442    H   1     1      21.162   9.394  34.943  0.00  0.00             0
ATOM    443    H   1     1      32.633  10.327  35.123  0.00  0.00             0
ATOM    444    O   1     1      17.510 -33.988  19.913  0.00  0.00             0
ATOM    445    H   1     1      18.123 -34.430  19.353  0.00  0.00             0
ATOM    446    H   1     1      28.324 -33.594  20.728  0.00  0.00             0
ATOM    447    O   1     1      17.903  -0.820  30.128  0.00  0.00             0
ATOM    448    H   1     1       7.915  -1.039  31.041  0.00  0.00             0
ATOM    449    H   1     1      17.601  -1.716  29.787  0.00  0.00             0
ATOM    450    O   1     1      21.800   9.479  22.404  0.00  0.00             0
ATOM    451    H   1     1      22.366   8.962  23.099  0.00  0.00             0
ATOM    452    H   1     1      31.633  10.100  22.961  0.00  0.00             0
ATOM    453    O   1     1      19.591   5.249  21.623  0.00  0.00             0
ATOM    454    H   1     1      19.157   4.423  21.917  0.00  0.00             0
ATOM    455    H   1     1      19.351   5.724  22.357  0.00  0.00             0
ATOM    456    O   1     1      -3.079   4.708  25.432  0.00  0.00             0
ATOM    457    H   1     1      -3.351   4.954  26.315  0.00  0.00             0
ATOM    458    H   1     1      -3.868   4.985  25.069  0.00  0.00             0
ATOM    459    O   1     1      28.317 -15.842  26.014  0.00  0.00             0
ATOM    460    H   1     1      27.949 -14.959  25.873  0.00  0.00             0
ATOM    461    H   1     1      28.224 -15.942  27.035  0.00  0.00             0
ATOM    462    O   1     1     -11.226   7.573  35.053  0.00  0.00             0
ATOM    463    H   1     1     -11.715   7.140  34.351  0.00  0.00             0
ATOM    464    H   1     1     -11.735   7.652  35.782  0.00  0.00             0
ATOM    465    O   1     1      -8.695  -5.129  25.209  0.00  0.00             0
ATOM    466    H   1     1      -8.459  -4.324  24.714  0.00  0.00             0
ATOM    467    H   1     1      -8.700  -4.843  26.085  0.00  0.00             0
ATOM    468    O   1     1     -18.359   5.640  26.732  0.00  0.00             0
ATOM    469    H   1     1     -17.843   6.484  26.909  0.00  0.00             0
ATOM    470    H   1     1     -18.787   5.569  25.814  0.00  0.00             0
ATOM    471    O   1     1      17.715 -18.323  21.623  0.00  0.00             0
ATOM    472    H   1     1      17.823 -17.607  21.206  0.00  0.00             0
ATOM    473    H   1     1      17.510 -18.045  22.472  0.00  0.00             0
ATOM    474    O   1     1      26.108  -1.835  24.620  0.00  0.00             0
ATOM    475    H   1     1      25.489  -1.169  25.030  0.00  0.00             0
ATOM    476    H   1     1      25.907  -2.737  24.761  0.00  0.00             0
ATOM    477    O   1     1      23.002 -11.093  20.092  0.00  0.00             0
ATOM    478    H   1     1      23.760 -10.455  19.705  0.00  0.00             0
ATOM    479    H   1     1      22.028 -10.919  19.819  0.00  0.00             0
ATOM    480    O   1     1      -7.556   2.262  36.321  0.00  0.00             0
ATOM    481    H   1     1      -7.431   3.075  35.763  0.00  0.00             0
ATOM    482    H   1     1      -8.247   1.690  36.040  0.00  0.00             0
ATOM    483    O   1     1      15.452  10.496  21.025  0.00  0.00             0
ATOM    484    H   1     1      14.885  10.795  21.784  0.00  0.00             0
ATOM    485    H   1     1      16.261  10.445  21.310  0.00  0.00             0
ATOM    486    O   1     1      -6.586   8.128  27.341  0.00  0.00             0
ATOM    487    H   1     1      -6.038   8.962  27.124  0.00  0.00             0
ATOM    488    H   1     1      -7.428   8.373  27.941  0.00  0.00             0
ATOM    489    O   1     1       1.500  10.595  19.283  0.00  0.00             0
ATOM    490    H   1     1       2.085  10.298  20.211  0.00  0.00             0
ATOM    491    H   1     1      11.113  -7.916  19.348  0.00  0.00             0
ATOM    492    O   1     1      12.242 -45.598  24.611  0.00  0.00             0
ATOM    493    H   1     1      11.655 -45.200  25.250  0.00  0.00             0
ATOM    494    H   1     1      23.446 -45.413  25.177  0.00  0.00             0
ATOM    495    O   1     1     -30.992   0.498  32.435  0.00  0.00             0
ATOM    496    H   1     1     -41.762   1.271  32.247  0.00  0.00             0
ATOM    497    H   1     1     -30.602   0.518  33.437  0.00  0.00             0
ATOM    498    O   1     1       4.793 -11.429  29.211  0.00  0.00             0
ATOM    499    H   1     1       4.063 -11.763  29.784  0.00  0.00             0
ATOM    500    H   1     1      14.653 -10.685  28.820  0.00  0.00             0
ATOM    501    O   1     1       4.471  21.424  26.026  0.00  0.00             0
ATOM    502    H   1     1       3.871  22.010  26.078  0.00  0.00             0
ATOM    503    H   1     1      14.357  20.900  25.271  0.00  0.00             0
ATOM    504    O   1     1     -16.491   1.618  27.967  0.00  0.00             0
ATOM    505    H   1     1     -17.327   2.166  28.198  0.00  0.00             0
ATOM    506    H   1     1      -5.840   2.139  27.210  0.00  0.00             0
ATOM    507    O   1     1      25.712  10.805  27.277  0.00  0.00             0
ATOM    508    H   1     1      24.990  11.188  27.659  0.00  0.00             0
ATOM    509    H   1     1      26.426  -7.321  27.811  0.00  0.00             0
ATOM    510    O   1     1       5.448 -22.767  25.700  0.00  0.00             0
ATOM    511    H   1     1       6.136 -23.004  25.041  0.00  0.00             0
ATOM    512    H   1     1       5.137 -23.584  26.005  0.00  0.00             0
ATOM    513    O   1     1     -21.530  30.365  35.047  0.00  0.00             0
ATOM    514    H   1     1     -22.438  30.075  35.413  0.00  0.00             0
ATOM    515    H   1     1     -21.150  29.509  34.823  0.00  0.00             0
ATOM    516    O   1     1      18.545 -15.195  22.413  0.00  0.00             0
ATOM    517    H   1     1      19.092 -16.063  22.610  0.00  0.00             0
ATOM    518    H   1     1      17.725 -15.290  22.909  0.00  0.00             0
ATOM    519    O   1     1      49.668  31.483  24.393  0.00  0.00             0
ATOM    520    H   1     1      50.189  30.817  24.113  0.00  0.00             0
ATOM    521    H   1     1      49.622  31.809  23.383  0.00  0.00             0
ATOM    522    O   1     1      33.966  17.263  22.723  0.00  0.00             0
ATOM    523    H   1     1      33.404  16.717  23.264  0.00  0.00             0
ATOM    524    H   1     1      33.276  17.610  22.197  0.00  0.00             0
ATOM    525    O   1     1      66.092  30.115  14.188  0.00  0.00             0
ATOM    526    H   1     1      65.476  29.414  14.579  0.00  0.00             0
ATOM    527    H   1     1      66.940  11.939  14.375  0.00  0.00             0
ATOM    528    O   1     1      34.527  17.131  26.159  0.00  0.00             0
ATOM    529    H   1     1      33.492  16.729  26.255  0.00  0.00             0
ATOM    530    H   1     1      34.508  17.933  26.536  0.00  0.00             0
ATOM    531    O   1     1      22.913  -2.333  29.020  0.00  0.00             0
ATOM    532    H   1     1      22.799  -1.567  29.555  0.00  0.00             0
ATOM    533    H   1     1      23.747  -2.860  29.200  0.00  0.00             0
ATOM    534    O   1     1      14.374   7.716  15.096  0.00  0.00             0
ATOM    535    H   1     1      13.842   7.141  14.708  0.00  0.00             0
ATOM    536    H   1     1      15.288   7.330  15.230  0.00  0.00             0
ATOM    537    O   1     1      20.378  -9.227  26.215  0.00  0.00             0
ATOM    538    H   1     1      20.148 -10.064  26.618  0.00  0.00             0
ATOM    539    H   1     1      19.429  -9.047  25.952  0.00  0.00             0
ATOM    540    O   1     1      -2.790 -27.344  18.105  0.00  0.00             0
ATOM    541    H   1     1      -1.929 -27.539  17.997  0.00  0.00             0
ATOM    542    H   1     1      -2.737 -26.492  17.716  0.00  0.00             0
ATOM    543    O   1     1       0.772  13.474  27.658  0.00  0.00             0
ATOM    544    H   1     1       1.339  14.076  28.389  0.00  0.00             0
ATOM    545    H   1     1      10.226  13.661  27.862  0.00  0.00             0
ATOM    546    O   1     1      28.652  -1.000  32.954  0.00  0.00             0
ATOM    547    H   1     1      28.348  -2.013  32.948  0.00  0.00             0
ATOM    548    H   1     1      39.742  -0.704  32.516  0.00  0.00             0
ATOM    549    O   1     1      -7.531  23.215  15.533  0.00  0.00             0
ATOM    550    H   1     1     -17.558  22.789  16.538  0.00  0.00             0
ATOM    551    H   1     1      -6.911  22.839  15.112  0.00  0.00             0
ATOM    552    O   1     1      22.852  19.453  15.673  0.00  0.00             0
ATOM    553    H   1     1      22.046  18.862  15.580  0.00  0.00             0
ATOM    554    H   1     1      33.046  20.112  16.412  0.00  0.00             0
ATOM    555    O   1     1      42.800  15.342  23.838  0.00  0.00             0
ATOM    556    H   1     1      32.446  14.874  22.944  0.00  0.00             0
ATOM    557    H   1     1      41.911  15.743  24.170  0.00  0.00             0
ATOM    558    O   1     1       7.176   5.286  28.131  0.00  0.00             0
ATOM    559    H   1     1       6.475   5.658  28.589  0.00  0.00             0
ATOM    560    H   1     1      17.932   4.501  28.748  0.00  0.00             0
ATOM    561    O   1     1      -9.530  14.815  32.423  0.00  0.00             0
ATOM    562    H   1     1      -8.855  15.392  32.817  0.00  0.00             0
ATOM    563    H   1     1      -8.957  14.274  31.766  0.00  0.00             0
ATOM    564    O   1     1     -11.345 -18.003  28.352  0.00  0.00             0
ATOM    565    H   1     1     -11.487 -18.386  27.430  0.00  0.00             0
ATOM    566    H   1     1     -11.745 -18.396  29.115  0.00  0.00             0
ATOM    567    O   1     1      10.682  38.071  27.892  0.00  0.00             0
ATOM    568    H   1     1      10.312  37.288  28.211  0.00  0.00             0
ATOM    569    H   1     1      10.442  38.361  26.976  0.00  0.00             0
ATOM    570    O   1     1      24.365  -4.986  20.483  0.00  0.00             0
ATOM    571    H   1     1      24.753  -5.746  20.666  0.00  0.00             0
ATOM    572    H   1     1      23.624  -5.049  19.839  0.00  0.00             0
ATOM    573    O   1     1     -26.360  -6.385  32.339  0.00  0.00             0
ATOM    574    H   1     1     -26.386  -5.986  33.258  0.00  0.00             0
ATOM    575    H   1     1     -25.442  -6.318  31.792  0.00  0.00             0
ATOM    576    O   1     1      -0.817  33.993  25.489  0.00  0.00             0
ATOM    577    H   1     1      -1.306  33.027  25.442  0.00  0.00             0
ATOM    578    H   1     1      -1.393  34.749  25.129  0.00  0.00             0
ATOM    579    O   1     1      -3.495 -15.046  16.021  0.00  0.00             0
ATOM    580    H   1     1      -2.535 -14.710  15.862  0.00  0.00             0
ATOM    581    H   1     1      -3.767 -14.330  16.399  0.00  0.00             0
ATOM    582    O   1     1      10.804  -4.658  21.766  0.00  0.00             0
ATOM    583    H   1     1      11.456  -4.283  21.335  0.00  0.00             0
ATOM    584    H   1     1       9.972  -4.153  21.666  0.00  0.00             0
ATOM    585    O   1     1     -17.432 -17.732  19.243  0.00  0.00             0
ATOM    586    H   1     1     -17.077 -17.989  18.481  0.00  0.00             0
ATOM    587    H   1     1     -16.824 -18.274  19.772  0.00  0.00             0
ATOM    588    O   1     1      29.901  13.818  14.863  0.00  0.00             0
ATOM    589    H   1     1      29.508  14.557  15.434  0.00  0.00             0
ATOM    590    H   1     1      30.732  14.130  14.760  0.00  0.00             0
ATOM    591    O   1     1      42.850   3.378  17.921  0.00  0.00             0
ATOM    592    H   1     1      43.643   4.036  18.194  0.00  0.00             0
ATOM    593    H   1     1      43.019   2.668  18.455  0.00  0.00             0
ATOM    594    O   1     1      38.940  -9.632  14.964  0.00  0.00             0
ATOM    595    H   1     1      39.467 -10.380  14.233  0.00  0.00             0
ATOM    596    H   1     1      39.032  -9.851  15.798  0.00  0.00             0
ATOM    597    O   1     1     -15.407   5.813  23.540  0.00  0.00             0
ATOM    598    H   1     1     -16.397   5.750  23.342  0.00  0.00             0
ATOM    599    H   1     1      -4.610   5.773  22.780  0.00  0.00             0
ATOM    600    O   1     1      37.150   0.261  17.153  0.00  0.00             0
ATOM    601    H   1     1      36.281  -0.136  16.695  0.00  0.00             0
ATOM    602    H   1     1      47.626   1.256  16.860  0.00  0.00             0
ATOM    603    O   1     1      -1.293  -9.507  30.666  0.00  0.00             0
ATOM    604    H   1     1     -11.302  -9.942  29.974  0.00  0.00             0
ATOM    605    H   1     1      -1.994 -10.034  30.896  0.00  0.00             0
ATOM    606    O   1     1      23.871  10.491  36.605  0.00  0.00             0
ATOM    607    H   1     1      24.805  10.836  36.527  0.00  0.00             0
ATOM    608    H   1     1      34.237   9.518  36.562  0.00  0.00             0
ATOM    609    O   1     1      48.541  -2.400  16.881  0.00  0.00             0
ATOM    610    H   1     1      37.426  -2.878  17.336  0.00  0.00             0
ATOM    611    H   1     1      48.220  -1.572  17.016  0.00  0.00             0
ATOM    612    O   1     1     -14.459  27.074  33.178  0.00  0.00             0
ATOM    613    H   1     1     -15.192  27.543  32.776  0.00  0.00             0
ATOM    614    H   1     1      -3.964  26.204  32.534  0.00  0.00             0
ATOM    615    O   1     1     -23.118 -25.524  20.885  0.00  0.00             0
ATOM    616    H   1     1     -23.715 -26.179  20.398  0.00  0.00             0
ATOM    617    H   1     1     -22.914 -24.813  20.446  0.00  0.00             0
ATOM    618    O   1     1      18.267   1.640  36.645  0.00  0.00             0
ATOM    619    H   1     1      18.938   2.040  37.117  0.00  0.00             0
ATOM    620    H   1     1      18.435   0.684  36.488  0.00  0.00             0
ATOM    621    O   1     1      -5.323  13.908  34.100  0.00  0.00             0
ATOM    622    H   1     1      -4.506  14.011  34.469  0.00  0.00             0
ATOM    623    H   1     1      -5.972  13.833  34.739  0.00  0.00             0
ATOM    624    O   1     1      28.373   3.709  30.219  0.00  0.00             0
ATOM    625    H   1     1      29.363   3.740  30.548  0.00  0.00             0
ATOM    626    H   1     1      27.934   2.955  29.872  0.00  0.00             0
ATOM    627    O   1     1      12.999  23.480  22.503  0.00  0.00             0
ATOM    628    H   1     1      13.020  24.055  21.579  0.00  0.00             0
ATOM    629    H   1     1      12.269  23.647  23.017  0.00  0.00             0
ATOM    630    O   1     1      17.037  -3.135  29.653  0.00  0.00             0
ATOM    631    H   1     1      16.248  -2.988  29.020  0.00  0.00             0
ATOM    632    H   1     1      16.475  -3.553  30.331  0.00  0.00             0
ATOM    633    O   1     1     -51.518  20.744  37.243  0.00  0.00             0
ATOM    634    H   1     1     -51.120  21.614  36.962  0.00  0.00             0
ATOM    635    H   1     1     -50.895  20.302  37.784  0.00  0.00             0
ATOM    636    O   1     1      11.897  -4.415  17.908  0.00  0.00             0
ATOM    637    H   1     1      11.941  -5.259  18.141  0.00  0.00             0
ATOM    638    H   1     1      10.887  -4.015  18.032  0.00  0.00             0
ATOM    639    O   1     1      -0.131 -27.376  20.201  0.00  0.00             0
ATOM    640    H   1     1      -1.017 -27.530  20.221  0.00  0.00             0
ATOM    641    H   1     1       0.245 -26.925  20.903  0.00  0.00             0
ATOM    642    O   1     1      -4.733   2.928  23.274  0.00  0.00             0
ATOM    643    H   1     1      -5.251   2.498  22.634  0.00  0.00             0
ATOM    644    H   1     1      -4.925   3.932  23.342  0.00  0.00             0
ATOM    645    O   1     1      -2.001  -4.818  28.134  0.00  0.00             0
ATOM    646    H   1     1      -2.329  -4.520  27.225  0.00  0.00             0
ATOM    647    H   1     1      -2.283  -4.362  28.790  0.00  0.00             0
ATOM    648    O   1     1      31.517 -11.849  32.209  0.00  0.00             0
ATOM    649    H   1     1      32.435 -11.813  31.743  0.00  0.00             0
ATOM    650    H   1     1      31.046 -11.063  31.917  0.00  0.00             0
ATOM    651    O   1     1       7.578  17.843  24.263  0.00  0.00             0
ATOM    652    H   1     1       7.051  18.711  24.669  0.00  0.00             0
ATOM    653    H   1     1      17.170  -0.688  24.455  0.00  0.00             0
ATOM    654    O   1     1      14.628 -14.720  14.692  0.00  0.00             0
ATOM    655    H   1     1      13.993 -15.390  15.079  0.00  0.00             0
ATOM    656    H   1     1      25.834 -15.094  14.932  0.00  0.00             0
ATOM    657    O   1     1      30.379 -11.354  27.843  0.00  0.00             0
ATOM    658    H   1     1      19.514 -12.154  27.953  0.00  0.00             0
ATOM    659    H   1     1      31.245 -11.715  27.577  0.00  0.00             0
ATOM    660    O   1     1       2.911  34.328  33.799  0.00  0.00             0
ATOM    661    H   1     1       3.433  34.962  33.234  0.00  0.00             0
ATOM    662    H   1     1      13.835  34.204  34.541  0.00  0.00             0
ATOM    663    O   1     1      20.389  25.072  17.414  0.00  0.00             0
ATOM    664    H   1     1      10.849  25.571  17.345  0.00  0.00             0
ATOM    665    H   1     1      20.458  24.255  18.032  0.00  0.00             0
ATOM    666    O   1     1      16.411   1.149  33.870  0.00  0.00             0
ATOM    667    H   1     1      17.111   0.580  33.278  0.00  0.00             0
ATOM    668    H   1     1      27.184   1.529  34.701  0.00  0.00             0
ATOM    669    O   1     1       7.843  50.012  32.910  0.00  0.00             0
ATOM    670    H   1     1       8.461  49.593  33.453  0.00  0.00             0
ATOM    671    H   1     1       7.846  31.613  32.298  0.00  0.00             0
ATOM    672    O   1     1      13.454  41.242  31.054  0.00  0.00             0
ATOM    673    H   1     1      13.197  40.396  30.396  0.00  0.00             0
ATOM    674    H   1     1      13.592  40.852  31.918  0.00  0.00             0
ATOM    675    O   1     1       4.527   2.142  20.547  0.00  0.00             0
ATOM    676    H   1     1       5.437   1.994  20.349  0.00  0.00             0
ATOM    677    H   1     1       4.042   1.612  19.989  0.00  0.00             0
ATOM    678    O   1     1       0.655   3.592  33.321  0.00  0.00             0
ATOM    679    H   1     1       1.367   3.588  33.895  0.00  0.00             0
ATOM    680    H   1     1       0.595   4.503  32.976  0.00  0.00             0
ATOM    681    O   1     1     -17.194  -6.724  23.128  0.00  0.00             0
ATOM    682    H   1     1     -18.107  -7.144  22.883  0.00  0.00             0
ATOM    683    H   1     1     -17.527  -5.963  23.622  0.00  0.00             0
ATOM    684    O   1     1      -2.455   9.780  24.882  0.00  0.00             0
ATOM    685    H   1     1      -1.940  10.382  24.244  0.00  0.00             0
ATOM    686    H   1     1      -3.203   9.709  24.256  0.00  0.00             0
ATOM    687    O   1     1      34.794  17.197  16.574  0.00  0.00             0
ATOM    688    H   1     1      34.550  18.066  16.083  0.00  0.00             0
ATOM    689    H   1     1      34.760  -1.463  16.131  0.00  0.00             0
ATOM    690    O   1     1      35.499 -20.811  27.731  0.00  0.00             0
ATOM    691    H   1     1      35.291 -19.932  27.064  0.00  0.00             0
ATOM    692    H   1     1      35.924 -21.335  27.197  0.00  0.00             0
ATOM    693    O   1     1     -35.046 -11.705  17.527  0.00  0.00             0
ATOM    694    H   1     1     -34.743 -12.604  17.695  0.00  0.00             0
ATOM    695    H   1     1     -34.372 -11.028  17.810  0.00  0.00             0
ATOM    696    O   1     1      16.377  10.064  15.324  0.00  0.00             0
ATOM    697    H   1     1      17.340   9.662  15.149  0.00  0.00             0
ATOM    698    H   1     1      15.607   9.410  15.097  0.00  0.00             0
ATOM    699    O   1     1      42.636  15.135  14.466  0.00  0.00             0
ATOM    700    H   1     1      43.330  14.750  15.021  0.00  0.00             0
ATOM    701    H   1     1      42.829  15.035  13.536  0.00  0.00             0
ATOM    702    O   1     1      31.452  23.368  24.478  0.00  0.00             0
ATOM    703    H   1     1      30.779  23.979  24.406  0.00  0.00             0
ATOM    704    H   1     1      31.036  22.505  24.415  0.00  0.00             0
ATOM    705   Al   1     1       8.044   7.204   8.759  0.00  0.00             0
ATOM    706   Al   1     1       5.646   2.990   8.394  0.00  0.00             0
ATOM    707   Al   1     1       5.561   8.843   8.621  0.00  0.00             0
ATOM    708   Al   1     1       8.251   4.361   8.554  0.00  0.00             0
ATOM    709   Si   1     1       3.817   8.618  11.455  0.00  0.00             0
ATOM    710   Si   1     1       6.456   4.185  11.290  0.00  0.00             0
ATOM    711   Si   1     1       6.516  10.075  11.448  0.00  0.00             0
ATOM    712   Si   1     1       9.024   5.701  11.446  0.00  0.00             0
ATOM    713    O   1     1       9.203   8.574   9.780  0.00  0.00             0
ATOM    714    O   1     1       6.567   4.119   9.621  0.00  0.00             0
ATOM    715    O   1     1       8.873   5.723   9.788  0.00  0.00             0
ATOM    716    O   1     1       6.261  10.092   9.925  0.00  0.00             0
ATOM    717    O   1     1       8.985   7.160  11.906  0.00  0.00             0
ATOM    718    O   1     1       6.387  11.574  11.925  0.00  0.00             0
ATOM    719    O   1     1       7.870   9.499  11.761  0.00  0.00             0
ATOM    720    O   1     1       5.181   5.063  11.561  0.00  0.00             0
ATOM    721    O   1     1       7.763   4.790  11.772  0.00  0.00             0
ATOM    722    O   1     1       5.221   9.169  11.929  0.00  0.00             0
ATOM    723    O   1     1       9.040   3.034   9.674  0.00  0.00             0
ATOM    724    O   1     1       6.698   7.366  10.009  0.00  0.00             0
ATOM    725    O   1     1       5.001  10.201   7.537  0.00  0.00             0
ATOM    726    O   1     1       7.546   5.842   7.557  0.00  0.00             0
ATOM    727    O   1     1       9.671   7.463   7.460  0.00  0.00             0
ATOM    728    O   1     1       7.243   2.913   7.475  0.00  0.00             0
ATOM    729    O   1     1       9.916   4.179   7.522  0.00  0.00             0
ATOM    730    O   1     1       7.214   8.622   7.739  0.00  0.00             0
ATOM    731    H   1     1       8.566  10.892   9.868  0.00  0.00             0
ATOM    732    H   1     1       6.082   7.509  10.619  0.00  0.00             0
ATOM    733    H   1     1       9.933  10.333   6.540  0.00  0.00             0
ATOM    734    H   1     1       6.828   5.920   6.811  0.00  0.00             0
ATOM    735    H   1     1       9.281   6.835   6.743  0.00  0.00             0
ATOM    736    H   1     1       7.368  11.687   6.714  0.00  0.00             0
ATOM    737    H   1     1       7.762   9.281   7.293  0.00  0.00             0
ATOM    738    H   1     1      10.530   3.729   6.804  0.00  0.00             0
ATOM    739   Al   1     1      13.695   1.101   1.335  0.00  0.00             0
ATOM    740   Al   1     1      11.117  -3.217   1.361  0.00  0.00             0
ATOM    741   Al   1     1      11.174   2.924   1.319  0.00  0.00             0
ATOM    742   Al   1     1      13.562  -1.679   1.484  0.00  0.00             0
ATOM    743   Si   1     1       9.349   2.714   4.094  0.00  0.00             0
ATOM    744   Si   1     1      11.841  -1.728   4.153  0.00  0.00             0
ATOM    745   Si   1     1      11.852   4.292   4.058  0.00  0.00             0
ATOM    746   Si   1     1      14.360  -0.279   4.114  0.00  0.00             0
ATOM    747    O   1     1      14.722   2.434   2.532  0.00  0.00             0
ATOM    748    O   1     1      12.004  -1.776   2.511  0.00  0.00             0
ATOM    749    O   1     1      14.241  -0.183   2.508  0.00  0.00             0
ATOM    750    O   1     1      11.701   4.277   2.411  0.00  0.00             0
ATOM    751    O   1     1      14.309   1.141   4.639  0.00  0.00             0
ATOM    752    O   1     1      11.928   5.777   4.544  0.00  0.00             0
ATOM    753    O   1     1      13.172   3.540   4.408  0.00  0.00             0
ATOM    754    O   1     1      10.605  -0.963   4.660  0.00  0.00             0
ATOM    755    O   1     1      13.222  -1.152   4.536  0.00  0.00             0
ATOM    756    O   1     1      10.603   3.536   4.587  0.00  0.00             0
ATOM    757    O   1     1      14.465  -2.976   2.441  0.00  0.00             0
ATOM    758    O   1     1      11.948   1.345   2.320  0.00  0.00             0
ATOM    759    O   1     1      10.376   4.394   0.254  0.00  0.00             0
ATOM    760    O   1     1      13.005  -0.206   0.243  0.00  0.00             0
ATOM    761    O   1     1      15.316   1.297   0.288  0.00  0.00             0
ATOM    762    O   1     1      12.701  -3.153   0.240  0.00  0.00             0
ATOM    763    O   1     1      15.415  -1.758   0.194  0.00  0.00             0
ATOM    764    O   1     1      12.666   2.542   0.143  0.00  0.00             0
ATOM    765    H   1     1      14.546   5.324   3.208  0.00  0.00             0
ATOM    766    H   1     1      11.127   0.835   2.563  0.00  0.00             0
ATOM    767    H   1     1      14.465   4.463   0.345  0.00  0.00             0
ATOM    768    H   1     1      12.856  -0.019  -0.595  0.00  0.00             0
ATOM    769    H   1     1      15.782   0.538  -0.089  0.00  0.00             0
ATOM    770    H   1     1      12.867   6.251  -0.874  0.00  0.00             0
ATOM    771    H   1     1      13.144   3.095  -0.287  0.00  0.00             0
ATOM    772    H   1     1      15.372  -2.182  -0.675  0.00  0.00             0
ATOM    773   Al   1     1       8.001  -1.695   8.805  0.00  0.00             0
ATOM    774   Al   1     1       5.532  -6.040   8.583  0.00  0.00             0
ATOM    775   Al   1     1       5.528  -0.008   8.781  0.00  0.00             0
ATOM    776   Al   1     1       8.033  -4.778   8.674  0.00  0.00             0
ATOM    777   Si   1     1       3.803  -0.178  11.413  0.00  0.00             0
ATOM    778   Si   1     1       6.349  -4.819  11.543  0.00  0.00             0
ATOM    779   Si   1     1       6.332   1.212  11.401  0.00  0.00             0
ATOM    780   Si   1     1       8.786  -3.177  11.410  0.00  0.00             0
ATOM    781    O   1     1       8.967  -0.343   9.796  0.00  0.00             0
ATOM    782    O   1     1       6.366  -4.901   9.735  0.00  0.00             0
ATOM    783    O   1     1       8.609  -3.126   9.806  0.00  0.00             0
ATOM    784    O   1     1       6.232   1.281   9.818  0.00  0.00             0
ATOM    785    O   1     1       8.678  -1.756  11.883  0.00  0.00             0
ATOM    786    O   1     1       6.354   2.717  11.802  0.00  0.00             0
ATOM    787    O   1     1       7.715   0.641  11.788  0.00  0.00             0
ATOM    788    O   1     1       5.074  -3.966  11.777  0.00  0.00             0
ATOM    789    O   1     1       7.638  -4.122  11.926  0.00  0.00             0
ATOM    790    O   1     1       5.080   0.527  11.898  0.00  0.00             0
ATOM    791    O   1     1       8.997  -6.155   9.716  0.00  0.00             0
ATOM    792    O   1     1       6.331  -1.652   9.771  0.00  0.00             0
ATOM    793    O   1     1       4.912   1.389   7.714  0.00  0.00             0
ATOM    794    O   1     1       7.318  -3.161   7.497  0.00  0.00             0
ATOM    795    O   1     1       9.702  -1.624   7.647  0.00  0.00             0
ATOM    796    O   1     1       7.050  -6.058   7.570  0.00  0.00             0
ATOM    797    O   1     1       9.647  -4.896   7.595  0.00  0.00             0
ATOM    798    O   1     1       7.157  -0.422   7.632  0.00  0.00             0
ATOM    799    H   1     1       8.648   2.301   9.990  0.00  0.00             0
ATOM    800    H   1     1       5.913  -2.502  10.113  0.00  0.00             0
ATOM    801    H   1     1       9.941   1.169   6.554  0.00  0.00             0
ATOM    802    H   1     1       7.679  -3.554   6.788  0.00  0.00             0
ATOM    803    H   1     1      10.133  -2.278   7.384  0.00  0.00             0
ATOM    804    H   1     1       7.663   2.063   7.533  0.00  0.00             0
ATOM    805    H   1     1       7.504  -0.544   6.770  0.00  0.00             0
ATOM    806    H   1     1      10.547  -4.370   7.274  0.00  0.00             0
ATOM    807   Al   1     1      13.724  -7.570   1.155  0.00  0.00             0
ATOM    808   Al   1     1      11.103 -12.064   1.102  0.00  0.00             0
ATOM    809   Al   1     1      11.060  -6.236   1.166  0.00  0.00             0
ATOM    810   Al   1     1      13.951 -10.589   1.396  0.00  0.00             0
ATOM    811   Si   1     1       9.267  -6.201   4.035  0.00  0.00             0
ATOM    812   Si   1     1      11.818 -10.673   3.972  0.00  0.00             0
ATOM    813   Si   1     1      11.777  -4.669   4.097  0.00  0.00             0
ATOM    814   Si   1     1      14.432  -9.175   4.074  0.00  0.00             0
ATOM    815    O   1     1      14.495  -6.299   2.428  0.00  0.00             0
ATOM    816    O   1     1      12.145 -10.732   2.352  0.00  0.00             0
ATOM    817    O   1     1      14.457  -9.184   2.430  0.00  0.00             0
ATOM    818    O   1     1      11.640  -4.635   2.440  0.00  0.00             0
ATOM    819    O   1     1      14.552  -7.743   4.600  0.00  0.00             0
ATOM    820    O   1     1      11.723  -3.269   4.656  0.00  0.00             0
ATOM    821    O   1     1      13.157  -5.467   4.404  0.00  0.00             0
ATOM    822    O   1     1      10.685  -9.788   4.248  0.00  0.00             0
ATOM    823    O   1     1      13.188  -9.957   4.461  0.00  0.00             0
ATOM    824    O   1     1      10.529  -5.444   4.563  0.00  0.00             0
ATOM    825    O   1     1      14.588 -12.031   2.529  0.00  0.00             0
ATOM    826    O   1     1      12.047  -7.507   2.085  0.00  0.00             0
ATOM    827    O   1     1      10.321  -4.716   0.221  0.00  0.00             0
ATOM    828    O   1     1      13.173  -9.049   0.111  0.00  0.00             0
ATOM    829    O   1     1      15.307  -7.320   0.159  0.00  0.00             0
ATOM    830    O   1     1      12.649 -11.850   0.101  0.00  0.00             0
ATOM    831    O   1     1      15.376 -10.725   0.256  0.00  0.00             0
ATOM    832    O   1     1      12.811  -6.238  -0.035  0.00  0.00             0
ATOM    833    H   1     1      14.446  -3.939   2.532  0.00  0.00             0
ATOM    834    H   1     1      11.816  -8.017   2.786  0.00  0.00             0
ATOM    835    H   1     1      15.325  -4.934  -0.538  0.00  0.00             0
ATOM    836    H   1     1      12.570  -9.474  -0.589  0.00  0.00             0
ATOM    837    H   1     1      15.641  -8.132  -0.108  0.00  0.00             0
ATOM    838    H   1     1      13.332  -3.965   0.067  0.00  0.00             0
ATOM    839    H   1     1      12.791  -5.506  -0.771  0.00  0.00             0
ATOM    840    H   1     1      15.945 -10.821  -0.648  0.00  0.00             0
ATOM    841   Al   1     1       3.101   7.188   8.669  0.00  0.00             0
ATOM    842   Al   1     1       0.428   2.884   8.808  0.00  0.00             0
ATOM    843   Al   1     1       0.354   8.630   8.489  0.00  0.00             0
ATOM    844   Al   1     1       2.906   4.276   8.639  0.00  0.00             0
ATOM    845   Si   1     1      -1.181   8.624  11.365  0.00  0.00             0
ATOM    846   Si   1     1       1.276   4.103  11.474  0.00  0.00             0
ATOM    847   Si   1     1       1.241  10.205  11.449  0.00  0.00             0
ATOM    848   Si   1     1       3.783   5.708  11.404  0.00  0.00             0
ATOM    849    O   1     1       4.021   8.591   9.754  0.00  0.00             0
ATOM    850    O   1     1       1.404   4.011   9.851  0.00  0.00             0
ATOM    851    O   1     1       3.595   5.893   9.866  0.00  0.00             0
ATOM    852    O   1     1       1.016  10.315   9.813  0.00  0.00             0
ATOM    853    O   1     1       3.566   7.169  12.004  0.00  0.00             0
ATOM    854    O   1     1       1.204  11.683  11.865  0.00  0.00             0
ATOM    855    O   1     1       2.662   9.474  11.698  0.00  0.00             0
ATOM    856    O   1     1       0.030   4.986  11.687  0.00  0.00             0
ATOM    857    O   1     1       2.608   4.841  11.964  0.00  0.00             0
ATOM    858    O   1     1       0.093   9.284  11.892  0.00  0.00             0
ATOM    859    O   1     1       3.854   3.067   9.711  0.00  0.00             0
ATOM    860    O   1     1       1.350   7.425   9.685  0.00  0.00             0
ATOM    861    O   1     1       9.925  10.160   7.497  0.00  0.00             0
ATOM    862    O   1     1       2.260   5.740   7.678  0.00  0.00             0
ATOM    863    O   1     1       4.580   7.482   7.543  0.00  0.00             0
ATOM    864    O   1     1       2.143   2.835   7.628  0.00  0.00             0
ATOM    865    O   1     1       4.706   4.250   7.529  0.00  0.00             0
ATOM    866    O   1     1       2.073   8.776   7.603  0.00  0.00             0
ATOM    867    H   1     1       3.275  11.098   9.861  0.00  0.00             0
ATOM    868    H   1     1       1.056   6.991  10.504  0.00  0.00             0
ATOM    869    H   1     1       5.351  10.243   6.671  0.00  0.00             0
ATOM    870    H   1     1       1.265   6.182   7.483  0.00  0.00             0
ATOM    871    H   1     1       4.924   7.420   6.527  0.00  0.00             0
ATOM    872    H   1     1       2.231  11.083   7.027  0.00  0.00             0
ATOM    873    H   1     1       2.868   9.322   7.544  0.00  0.00             0
ATOM    874    H   1     1       4.245   4.534   6.736  0.00  0.00             0
ATOM    875   Al   1     1       8.397   1.409   1.148  0.00  0.00             0
ATOM    876   Al   1     1       5.990  -3.067   1.188  0.00  0.00             0
ATOM    877   Al   1     1       5.946   2.833   1.227  0.00  0.00             0
ATOM    878   Al   1     1       8.457  -1.684   1.409  0.00  0.00             0
ATOM    879   Si   1     1       4.117   2.615   4.170  0.00  0.00             0
ATOM    880   Si   1     1       6.788  -1.672   4.159  0.00  0.00             0
ATOM    881   Si   1     1       6.707   4.161   4.295  0.00  0.00             0
ATOM    882   Si   1     1       9.250  -0.219   4.268  0.00  0.00             0
ATOM    883    O   1     1       9.442   2.662   2.491  0.00  0.00             0
ATOM    884    O   1     1       6.937  -1.713   2.472  0.00  0.00             0
ATOM    885    O   1     1       9.208  -0.339   2.622  0.00  0.00             0
ATOM    886    O   1     1       6.581   4.319   2.526  0.00  0.00             0
ATOM    887    O   1     1       9.289   1.346   4.654  0.00  0.00             0
ATOM    888    O   1     1       6.749   5.680   4.681  0.00  0.00             0
ATOM    889    O   1     1       8.061   3.541   4.394  0.00  0.00             0
ATOM    890    O   1     1       5.476  -0.874   4.367  0.00  0.00             0
ATOM    891    O   1     1       8.020  -0.934   4.758  0.00  0.00             0
ATOM    892    O   1     1       5.445   3.306   4.613  0.00  0.00             0
ATOM    893    O   1     1       9.311  -3.201   2.333  0.00  0.00             0
ATOM    894    O   1     1       6.982   1.468   2.295  0.00  0.00             0
ATOM    895    O   1     1      15.382   4.222   0.427  0.00  0.00             0
ATOM    896    O   1     1       7.834  -0.130   0.253  0.00  0.00             0
ATOM    897    O   1     1       9.979   1.490   0.203  0.00  0.00             0
ATOM    898    O   1     1       7.594  -2.962   0.115  0.00  0.00             0
ATOM    899    O   1     1      10.108  -1.856   0.277  0.00  0.00             0
ATOM    900    O   1     1       7.320   2.585  -0.005  0.00  0.00             0
ATOM    901    H   1     1       9.338   5.109   3.032  0.00  0.00             0
ATOM    902    H   1     1       6.532   0.651   2.844  0.00  0.00             0
ATOM    903    H   1     1       9.867   4.008  -0.341  0.00  0.00             0
ATOM    904    H   1     1       7.477  -0.773  -0.335  0.00  0.00             0
ATOM    905    H   1     1      10.396   1.119  -0.533  0.00  0.00             0
ATOM    906    H   1     1       8.203   5.053  -0.002  0.00  0.00             0
ATOM    907    H   1     1       7.183   2.844  -1.020  0.00  0.00             0
ATOM    908    H   1     1      10.682  -1.192   0.304  0.00  0.00             0
ATOM    909   Al   1     1       3.045  -1.615   8.600  0.00  0.00             0
ATOM    910   Al   1     1       0.173  -6.313   8.506  0.00  0.00             0
ATOM    911   Al   1     1       0.353  -0.173   8.624  0.00  0.00             0
ATOM    912   Al   1     1       2.805  -4.685   8.548  0.00  0.00             0
ATOM    913   Si   1     1      -1.427  -0.241  11.399  0.00  0.00             0
ATOM    914   Si   1     1       1.122  -4.749  11.409  0.00  0.00             0
ATOM    915   Si   1     1       1.151   1.211  11.553  0.00  0.00             0
ATOM    916   Si   1     1       3.822  -3.102  11.453  0.00  0.00             0
ATOM    917    O   1     1       4.002  -0.353   9.798  0.00  0.00             0
ATOM    918    O   1     1       1.344  -4.856   9.788  0.00  0.00             0
ATOM    919    O   1     1       3.596  -3.073   9.862  0.00  0.00             0
ATOM    920    O   1     1       0.923   1.257   9.774  0.00  0.00             0
ATOM    921    O   1     1       3.774  -1.687  11.941  0.00  0.00             0
ATOM    922    O   1     1       0.994   2.615  11.965  0.00  0.00             0
ATOM    923    O   1     1       2.516   0.613  11.671  0.00  0.00             0
ATOM    924    O   1     1      -0.109  -3.916  11.658  0.00  0.00             0
ATOM    925    O   1     1       2.454  -3.954  11.885  0.00  0.00             0
ATOM    926    O   1     1      -0.002   0.270  11.981  0.00  0.00             0
ATOM    927    O   1     1       3.859  -6.101   9.516  0.00  0.00             0
ATOM    928    O   1     1       1.301  -1.502   9.615  0.00  0.00             0
ATOM    929    O   1     1       9.945   1.099   7.484  0.00  0.00             0
ATOM    930    O   1     1       2.059  -3.258   7.616  0.00  0.00             0
ATOM    931    O   1     1       4.530  -1.575   7.478  0.00  0.00             0
ATOM    932    O   1     1       1.708  -6.118   7.469  0.00  0.00             0
ATOM    933    O   1     1       4.471  -4.724   7.563  0.00  0.00             0
ATOM    934    O   1     1       2.057  -0.226   7.494  0.00  0.00             0
ATOM    935    H   1     1       3.795   2.255  10.285  0.00  0.00             0
ATOM    936    H   1     1       1.008  -2.454   9.918  0.00  0.00             0
ATOM    937    H   1     1       4.670   1.368   6.715  0.00  0.00             0
ATOM    938    H   1     1       2.065  -3.032   6.709  0.00  0.00             0
ATOM    939    H   1     1       5.214  -2.097   7.035  0.00  0.00             0
ATOM    940    H   1     1       2.647   2.031   7.877  0.00  0.00             0
ATOM    941    H   1     1       2.200   0.350   6.576  0.00  0.00             0
ATOM    942    H   1     1       4.879  -3.799   7.679  0.00  0.00             0
ATOM    943   Al   1     1       8.482  -7.602   1.213  0.00  0.00             0
ATOM    944   Al   1     1       5.913 -12.227   1.545  0.00  0.00             0
ATOM    945   Al   1     1       5.965  -6.022   1.337  0.00  0.00             0
ATOM    946   Al   1     1       8.530 -10.656   1.341  0.00  0.00             0
ATOM    947   Si   1     1       4.113  -6.202   4.014  0.00  0.00             0
ATOM    948   Si   1     1       6.822 -10.799   4.203  0.00  0.00             0
ATOM    949   Si   1     1       6.607  -4.609   3.976  0.00  0.00             0
ATOM    950   Si   1     1       9.270  -9.132   3.940  0.00  0.00             0
ATOM    951    O   1     1       9.448  -6.360   2.440  0.00  0.00             0
ATOM    952    O   1     1       6.894 -10.888   2.500  0.00  0.00             0
ATOM    953    O   1     1       9.023  -9.057   2.404  0.00  0.00             0
ATOM    954    O   1     1       6.532  -4.536   2.460  0.00  0.00             0
ATOM    955    O   1     1       9.161  -7.651   4.491  0.00  0.00             0
ATOM    956    O   1     1       6.777  -3.159   4.507  0.00  0.00             0
ATOM    957    O   1     1       7.942  -5.399   4.279  0.00  0.00             0
ATOM    958    O   1     1       5.439 -10.032   4.486  0.00  0.00             0
ATOM    959    O   1     1       8.105  -9.914   4.504  0.00  0.00             0
ATOM    960    O   1     1       5.435  -5.376   4.488  0.00  0.00             0
ATOM    961    O   1     1       9.416 -12.099   2.443  0.00  0.00             0
ATOM    962    O   1     1       6.701  -7.511   2.332  0.00  0.00             0
ATOM    963    O   1     1      15.534  -4.573   0.268  0.00  0.00             0
ATOM    964    O   1     1       7.748  -8.970   0.228  0.00  0.00             0
ATOM    965    O   1     1      10.118  -7.381   0.104  0.00  0.00             0
ATOM    966    O   1     1       7.586 -12.104   0.447  0.00  0.00             0
ATOM    967    O   1     1      10.129 -10.562   0.442  0.00  0.00             0
ATOM    968    O   1     1       7.554  -6.157   0.425  0.00  0.00             0
ATOM    969    H   1     1       8.950  -3.952   2.732  0.00  0.00             0
ATOM    970    H   1     1       6.409  -8.489   2.511  0.00  0.00             0
ATOM    971    H   1     1       9.802  -4.962  -0.599  0.00  0.00             0
ATOM    972    H   1     1       7.378  -9.722  -0.473  0.00  0.00             0
ATOM    973    H   1     1      10.224  -7.455  -0.805  0.00  0.00             0
ATOM    974    H   1     1       8.181  -2.623  -0.459  0.00  0.00             0
ATOM    975    H   1     1       7.681  -5.435  -0.143  0.00  0.00             0
ATOM    976    H   1     1      10.527  -9.615   0.597  0.00  0.00             0
END
