# Supplementary material for: Competing Nuclear Quantum Effects and Hydrogen-Bond Jumps in Hydrated Kaolinite
Source: J Phys Chem Lett. 2023 Feb 6;14(6):1542–7. doi: 10.1021/acs.jpclett.2c03896 (PMC9940297; doi:10.1021/acs.jpclett.2c03896)
Supplement: Supplementary file 1 — jz2c03896_si_001.zip [file jz2c03896_si_001.zip › Clay_NQEs_HBond_Jumps_SI/silica-surface/QM/prod-2/init.08.pdb]

TITLE     Step:     2000000  Bead:       8 positions{angstrom}  cell{angstrom}
CRYST1   10.307   17.884   76.812  91.93 105.05  89.80 P 1           1
ATOM      1   Al   1     1     -22.587  11.928  42.618  0.00  0.00             0
ATOM      2   Al   1     1     -19.702  16.502  42.571  0.00  0.00             0
ATOM      3   Al   1     1     -19.844  10.618  42.280  0.00  0.00             0
ATOM      4   Al   1     1     -22.200  14.871  42.500  0.00  0.00             0
ATOM      5   Si   1     1     -17.970  10.593  39.722  0.00  0.00             0
ATOM      6   Si   1     1     -20.590  15.055  39.778  0.00  0.00             0
ATOM      7   Si   1     1     -20.460   9.049  39.780  0.00  0.00             0
ATOM      8   Si   1     1     -23.153  13.488  39.654  0.00  0.00             0
ATOM      9    O   1     1     -23.323  10.662  41.461  0.00  0.00             0
ATOM     10    O   1     1     -20.634  15.151  41.392  0.00  0.00             0
ATOM     11    O   1     1     -22.840  13.336  41.320  0.00  0.00             0
ATOM     12    O   1     1     -20.330   8.999  41.297  0.00  0.00             0
ATOM     13    O   1     1     -23.008  11.962  39.260  0.00  0.00             0
ATOM     14    O   1     1     -20.287   7.594  39.191  0.00  0.00             0
ATOM     15    O   1     1     -21.858   9.708  39.357  0.00  0.00             0
ATOM     16    O   1     1     -19.420  14.131  39.366  0.00  0.00             0
ATOM     17    O   1     1     -21.922  14.266  39.138  0.00  0.00             0
ATOM     18    O   1     1     -19.257   9.855  39.138  0.00  0.00             0
ATOM     19    O   1     1     -23.159  16.101  41.440  0.00  0.00             0
ATOM     20    O   1     1     -20.695  11.794  41.189  0.00  0.00             0
ATOM     21    O   1     1     -18.790   9.134  43.598  0.00  0.00             0
ATOM     22    O   1     1     -21.530  13.503  43.592  0.00  0.00             0
ATOM     23    O   1     1     -24.061  11.983  43.691  0.00  0.00             0
ATOM     24    O   1     1     -21.194  16.257  43.638  0.00  0.00             0
ATOM     25    O   1     1     -23.988  14.972  43.470  0.00  0.00             0
ATOM     26    O   1     1     -21.383  10.692  43.495  0.00  0.00             0
ATOM     27    H   1     1     -22.653   8.049  41.133  0.00  0.00             0
ATOM     28    H   1     1     -20.759  12.251  40.280  0.00  0.00             0
ATOM     29    H   1     1     -23.497   8.704  44.154  0.00  0.00             0
ATOM     30    H   1     1     -20.729  13.004  43.975  0.00  0.00             0
ATOM     31    H   1     1     -24.611  12.440  44.538  0.00  0.00             0
ATOM     32    H   1     1     -21.582   7.229  44.510  0.00  0.00             0
ATOM     33    H   1     1     -21.803  10.001  43.944  0.00  0.00             0
ATOM     34    H   1     1     -24.226  14.146  43.784  0.00  0.00             0
ATOM     35   Al   1     1     -22.573  14.523  49.883  0.00  0.00             0
ATOM     36   Al   1     1     -20.114  19.046  49.685  0.00  0.00             0
ATOM     37   Al   1     1     -20.061  12.948  49.880  0.00  0.00             0
ATOM     38   Al   1     1     -22.630  17.487  49.915  0.00  0.00             0
ATOM     39   Si   1     1     -18.205  13.225  47.062  0.00  0.00             0
ATOM     40   Si   1     1     -20.892  17.623  47.023  0.00  0.00             0
ATOM     41   Si   1     1     -20.756  11.779  47.044  0.00  0.00             0
ATOM     42   Si   1     1     -23.462  16.174  47.022  0.00  0.00             0
ATOM     43    O   1     1     -23.512  13.231  48.724  0.00  0.00             0
ATOM     44    O   1     1     -20.933  17.803  48.657  0.00  0.00             0
ATOM     45    O   1     1     -23.395  16.145  48.677  0.00  0.00             0
ATOM     46    O   1     1     -20.486  11.625  48.636  0.00  0.00             0
ATOM     47    O   1     1     -23.404  14.605  46.662  0.00  0.00             0
ATOM     48    O   1     1     -20.620  10.237  46.674  0.00  0.00             0
ATOM     49    O   1     1     -22.185  12.204  46.812  0.00  0.00             0
ATOM     50    O   1     1     -19.602  16.796  46.632  0.00  0.00             0
ATOM     51    O   1     1     -22.234  16.940  46.566  0.00  0.00             0
ATOM     52    O   1     1     -19.592  12.586  46.516  0.00  0.00             0
ATOM     53    O   1     1     -23.601  18.843  48.648  0.00  0.00             0
ATOM     54    O   1     1     -20.912  14.454  48.888  0.00  0.00             0
ATOM     55    O   1     1     -19.201  11.530  50.818  0.00  0.00             0
ATOM     56    O   1     1     -21.839  16.111  50.933  0.00  0.00             0
ATOM     57    O   1     1     -24.160  14.281  50.960  0.00  0.00             0
ATOM     58    O   1     1     -21.843  19.035  50.709  0.00  0.00             0
ATOM     59    O   1     1     -24.408  17.637  50.858  0.00  0.00             0
ATOM     60    O   1     1     -21.565  12.902  50.935  0.00  0.00             0
ATOM     61    H   1     1     -23.400  10.616  48.163  0.00  0.00             0
ATOM     62    H   1     1     -20.301  15.295  48.851  0.00  0.00             0
ATOM     63    H   1     1     -24.548  11.376  52.202  0.00  0.00             0
ATOM     64    H   1     1     -20.896  16.396  51.269  0.00  0.00             0
ATOM     65    H   1     1     -24.649  14.472  51.802  0.00  0.00             0
ATOM     66    H   1     1     -21.991  10.910  51.179  0.00  0.00             0
ATOM     67    H   1     1     -22.327  12.738  51.324  0.00  0.00             0
ATOM     68    H   1     1     -25.104  16.856  51.049  0.00  0.00             0
ATOM     69   Al   1     1     -22.294  20.871  42.382  0.00  0.00             0
ATOM     70   Al   1     1     -19.699  25.488  42.472  0.00  0.00             0
ATOM     71   Al   1     1     -19.615  19.437  42.366  0.00  0.00             0
ATOM     72   Al   1     1     -22.189  23.783  42.605  0.00  0.00             0
ATOM     73   Si   1     1     -17.913  19.489  39.523  0.00  0.00             0
ATOM     74   Si   1     1     -20.321  24.046  39.746  0.00  0.00             0
ATOM     75   Si   1     1     -20.481  17.945  39.618  0.00  0.00             0
ATOM     76   Si   1     1     -22.969  22.481  39.740  0.00  0.00             0
ATOM     77    O   1     1     -23.201  19.583  41.327  0.00  0.00             0
ATOM     78    O   1     1     -20.569  24.135  41.362  0.00  0.00             0
ATOM     79    O   1     1     -22.693  22.424  41.290  0.00  0.00             0
ATOM     80    O   1     1     -20.386  17.923  41.297  0.00  0.00             0
ATOM     81    O   1     1     -22.912  21.015  39.194  0.00  0.00             0
ATOM     82    O   1     1     -20.680  16.474  39.192  0.00  0.00             0
ATOM     83    O   1     1     -21.743  18.660  39.281  0.00  0.00             0
ATOM     84    O   1     1     -19.161  23.122  39.509  0.00  0.00             0
ATOM     85    O   1     1     -21.708  23.309  39.220  0.00  0.00             0
ATOM     86    O   1     1     -19.224  18.744  39.083  0.00  0.00             0
ATOM     87    O   1     1     -23.232  25.302  41.592  0.00  0.00             0
ATOM     88    O   1     1     -20.611  20.762  41.210  0.00  0.00             0
ATOM     89    O   1     1     -19.047  18.046  43.504  0.00  0.00             0
ATOM     90    O   1     1     -21.312  22.431  43.622  0.00  0.00             0
ATOM     91    O   1     1     -23.840  20.701  43.633  0.00  0.00             0
ATOM     92    O   1     1     -21.312  25.223  43.577  0.00  0.00             0
ATOM     93    O   1     1     -23.817  23.910  43.673  0.00  0.00             0
ATOM     94    O   1     1     -21.270  19.667  43.464  0.00  0.00             0
ATOM     95    H   1     1     -22.773  16.641  40.833  0.00  0.00             0
ATOM     96    H   1     1     -20.389  21.641  41.010  0.00  0.00             0
ATOM     97    H   1     1     -23.519  18.439  44.086  0.00  0.00             0
ATOM     98    H   1     1     -21.092  21.811  44.258  0.00  0.00             0
ATOM     99    H   1     1     -23.952  20.997  44.488  0.00  0.00             0
ATOM    100    H   1     1     -21.432  16.156  44.631  0.00  0.00             0
ATOM    101    H   1     1     -21.040  18.849  44.094  0.00  0.00             0
ATOM    102    H   1     1     -24.040  23.025  44.024  0.00  0.00             0
ATOM    103   Al   1     1     -22.540  23.606  49.796  0.00  0.00             0
ATOM    104   Al   1     1     -19.972  27.932  49.790  0.00  0.00             0
ATOM    105   Al   1     1     -20.042  21.953  49.737  0.00  0.00             0
ATOM    106   Al   1     1     -22.561  26.631  49.875  0.00  0.00             0
ATOM    107   Si   1     1     -18.154  21.960  46.839  0.00  0.00             0
ATOM    108   Si   1     1     -20.875  26.681  47.155  0.00  0.00             0
ATOM    109   Si   1     1     -20.747  20.554  46.963  0.00  0.00             0
ATOM    110   Si   1     1     -23.374  25.100  47.019  0.00  0.00             0
ATOM    111    O   1     1     -23.455  22.165  48.478  0.00  0.00             0
ATOM    112    O   1     1     -21.081  26.702  48.728  0.00  0.00             0
ATOM    113    O   1     1     -23.208  25.059  48.736  0.00  0.00             0
ATOM    114    O   1     1     -20.574  20.532  48.612  0.00  0.00             0
ATOM    115    O   1     1     -23.263  23.673  46.536  0.00  0.00             0
ATOM    116    O   1     1     -20.896  19.128  46.467  0.00  0.00             0
ATOM    117    O   1     1     -21.884  21.424  46.625  0.00  0.00             0
ATOM    118    O   1     1     -19.703  25.680  46.846  0.00  0.00             0
ATOM    119    O   1     1     -22.201  26.039  46.542  0.00  0.00             0
ATOM    120    O   1     1     -19.338  21.172  46.433  0.00  0.00             0
ATOM    121    O   1     1     -23.487  27.943  48.812  0.00  0.00             0
ATOM    122    O   1     1     -20.882  23.483  48.645  0.00  0.00             0
ATOM    123    O   1     1     -19.478  20.425  50.967  0.00  0.00             0
ATOM    124    O   1     1     -21.903  25.212  50.876  0.00  0.00             0
ATOM    125    O   1     1     -24.200  23.313  50.753  0.00  0.00             0
ATOM    126    O   1     1     -21.669  27.955  50.836  0.00  0.00             0
ATOM    127    O   1     1     -24.325  26.605  51.036  0.00  0.00             0
ATOM    128    O   1     1     -21.556  22.246  50.708  0.00  0.00             0
ATOM    129    H   1     1     -23.259  19.518  48.044  0.00  0.00             0
ATOM    130    H   1     1     -20.457  24.492  48.628  0.00  0.00             0
ATOM    131    H   1     1     -23.949  19.837  51.238  0.00  0.00             0
ATOM    132    H   1     1     -21.261  25.054  51.565  0.00  0.00             0
ATOM    133    H   1     1     -24.610  23.411  51.550  0.00  0.00             0
ATOM    134    H   1     1     -22.071  20.109  50.552  0.00  0.00             0
ATOM    135    H   1     1     -21.247  22.095  51.557  0.00  0.00             0
ATOM    136    H   1     1     -23.872  26.412  51.885  0.00  0.00             0
ATOM    137   Al   1     1     -17.049  11.916  42.296  0.00  0.00             0
ATOM    138   Al   1     1     -14.576  16.471  42.465  0.00  0.00             0
ATOM    139   Al   1     1     -14.793  10.308  42.578  0.00  0.00             0
ATOM    140   Al   1     1     -17.109  14.898  42.527  0.00  0.00             0
ATOM    141   Si   1     1     -12.787  10.522  39.816  0.00  0.00             0
ATOM    142   Si   1     1     -15.444  15.118  39.765  0.00  0.00             0
ATOM    143   Si   1     1     -15.305   9.014  39.774  0.00  0.00             0
ATOM    144   Si   1     1     -17.947  13.631  39.651  0.00  0.00             0
ATOM    145    O   1     1     -18.174  10.760  41.218  0.00  0.00             0
ATOM    146    O   1     1     -15.645  15.205  41.345  0.00  0.00             0
ATOM    147    O   1     1     -17.659  13.600  41.250  0.00  0.00             0
ATOM    148    O   1     1     -15.323   8.844  41.403  0.00  0.00             0
ATOM    149    O   1     1     -17.801  12.113  39.153  0.00  0.00             0
ATOM    150    O   1     1     -15.182   7.552  39.271  0.00  0.00             0
ATOM    151    O   1     1     -16.596   9.716  39.453  0.00  0.00             0
ATOM    152    O   1     1     -14.265  14.126  39.436  0.00  0.00             0
ATOM    153    O   1     1     -16.779  14.555  39.188  0.00  0.00             0
ATOM    154    O   1     1     -14.112   9.803  39.308  0.00  0.00             0
ATOM    155    O   1     1     -18.168  16.427  41.435  0.00  0.00             0
ATOM    156    O   1     1     -15.463  11.724  41.454  0.00  0.00             0
ATOM    157    O   1     1     -24.261   8.998  43.530  0.00  0.00             0
ATOM    158    O   1     1     -16.399  13.570  43.547  0.00  0.00             0
ATOM    159    O   1     1     -18.831  11.928  43.503  0.00  0.00             0
ATOM    160    O   1     1     -16.194  16.442  43.657  0.00  0.00             0
ATOM    161    O   1     1     -18.691  15.035  43.659  0.00  0.00             0
ATOM    162    O   1     1     -16.338  10.502  43.685  0.00  0.00             0
ATOM    163    H   1     1     -17.221   7.908  41.467  0.00  0.00             0
ATOM    164    H   1     1     -15.137  12.390  40.913  0.00  0.00             0
ATOM    165    H   1     1     -17.960   9.713  44.019  0.00  0.00             0
ATOM    166    H   1     1     -16.314  13.518  44.589  0.00  0.00             0
ATOM    167    H   1     1     -18.353  12.160  44.367  0.00  0.00             0
ATOM    168    H   1     1     -16.588   7.477  44.540  0.00  0.00             0
ATOM    169    H   1     1     -16.248   9.845  44.386  0.00  0.00             0
ATOM    170    H   1     1     -19.307  14.317  43.556  0.00  0.00             0
ATOM    171   Al   1     1     -17.450  14.582  49.900  0.00  0.00             0
ATOM    172   Al   1     1     -14.811  19.072  49.634  0.00  0.00             0
ATOM    173   Al   1     1     -14.854  13.028  49.975  0.00  0.00             0
ATOM    174   Al   1     1     -17.582  17.637  49.802  0.00  0.00             0
ATOM    175   Si   1     1     -13.080  13.167  47.093  0.00  0.00             0
ATOM    176   Si   1     1     -15.672  17.758  46.848  0.00  0.00             0
ATOM    177   Si   1     1     -15.640  11.606  47.132  0.00  0.00             0
ATOM    178   Si   1     1     -18.214  16.202  46.951  0.00  0.00             0
ATOM    179    O   1     1     -18.398  13.352  48.735  0.00  0.00             0
ATOM    180    O   1     1     -15.909  17.917  48.534  0.00  0.00             0
ATOM    181    O   1     1     -18.133  16.262  48.602  0.00  0.00             0
ATOM    182    O   1     1     -15.479  11.585  48.812  0.00  0.00             0
ATOM    183    O   1     1     -17.985  14.638  46.629  0.00  0.00             0
ATOM    184    O   1     1     -15.595  10.140  46.531  0.00  0.00             0
ATOM    185    O   1     1     -17.056  12.253  46.852  0.00  0.00             0
ATOM    186    O   1     1     -14.453  16.863  46.671  0.00  0.00             0
ATOM    187    O   1     1     -17.025  17.008  46.419  0.00  0.00             0
ATOM    188    O   1     1     -14.394  12.362  46.645  0.00  0.00             0
ATOM    189    O   1     1     -18.364  19.021  48.871  0.00  0.00             0
ATOM    190    O   1     1     -15.782  14.477  48.773  0.00  0.00             0
ATOM    191    O   1     1     -24.444  11.471  51.150  0.00  0.00             0
ATOM    192    O   1     1     -16.954  16.045  50.846  0.00  0.00             0
ATOM    193    O   1     1     -19.176  14.539  50.951  0.00  0.00             0
ATOM    194    O   1     1     -16.660  18.820  51.012  0.00  0.00             0
ATOM    195    O   1     1     -19.334  17.769  50.965  0.00  0.00             0
ATOM    196    O   1     1     -16.522  13.330  51.008  0.00  0.00             0
ATOM    197    H   1     1     -18.049  10.707  48.291  0.00  0.00             0
ATOM    198    H   1     1     -15.329  15.181  48.659  0.00  0.00             0
ATOM    199    H   1     1     -19.025  11.234  51.749  0.00  0.00             0
ATOM    200    H   1     1     -16.883  16.020  51.932  0.00  0.00             0
ATOM    201    H   1     1     -19.600  15.218  51.574  0.00  0.00             0
ATOM    202    H   1     1     -17.297  10.484  51.049  0.00  0.00             0
ATOM    203    H   1     1     -17.231  12.837  51.480  0.00  0.00             0
ATOM    204    H   1     1     -19.545  18.282  51.732  0.00  0.00             0
ATOM    205   Al   1     1     -17.013  20.881  42.458  0.00  0.00             0
ATOM    206   Al   1     1     -14.551  25.318  42.549  0.00  0.00             0
ATOM    207   Al   1     1     -14.411  19.483  42.286  0.00  0.00             0
ATOM    208   Al   1     1     -16.910  23.811  42.629  0.00  0.00             0
ATOM    209   Si   1     1     -12.728  19.482  39.585  0.00  0.00             0
ATOM    210   Si   1     1     -15.260  23.978  39.780  0.00  0.00             0
ATOM    211   Si   1     1     -15.317  17.982  39.648  0.00  0.00             0
ATOM    212   Si   1     1     -17.828  22.440  39.678  0.00  0.00             0
ATOM    213    O   1     1     -18.043  19.455  41.217  0.00  0.00             0
ATOM    214    O   1     1     -15.314  24.009  41.442  0.00  0.00             0
ATOM    215    O   1     1     -17.610  22.377  41.329  0.00  0.00             0
ATOM    216    O   1     1     -15.202  18.007  41.212  0.00  0.00             0
ATOM    217    O   1     1     -17.786  20.921  39.190  0.00  0.00             0
ATOM    218    O   1     1     -15.215  16.460  39.237  0.00  0.00             0
ATOM    219    O   1     1     -16.631  18.730  39.221  0.00  0.00             0
ATOM    220    O   1     1     -13.946  23.186  39.479  0.00  0.00             0
ATOM    221    O   1     1     -16.519  23.241  39.236  0.00  0.00             0
ATOM    222    O   1     1     -14.057  18.809  39.072  0.00  0.00             0
ATOM    223    O   1     1     -17.971  25.328  41.316  0.00  0.00             0
ATOM    224    O   1     1     -15.524  20.729  41.452  0.00  0.00             0
ATOM    225    O   1     1     -24.129  17.851  43.552  0.00  0.00             0
ATOM    226    O   1     1     -16.398  22.395  43.727  0.00  0.00             0
ATOM    227    O   1     1     -18.620  20.703  43.484  0.00  0.00             0
ATOM    228    O   1     1     -16.125  25.042  43.720  0.00  0.00             0
ATOM    229    O   1     1     -18.789  23.883  43.467  0.00  0.00             0
ATOM    230    O   1     1     -16.082  19.424  43.543  0.00  0.00             0
ATOM    231    H   1     1     -17.739  17.366  41.248  0.00  0.00             0
ATOM    232    H   1     1     -15.116  21.580  41.039  0.00  0.00             0
ATOM    233    H   1     1     -18.133  18.208  43.922  0.00  0.00             0
ATOM    234    H   1     1     -16.626  22.440  44.577  0.00  0.00             0
ATOM    235    H   1     1     -18.835  21.466  44.148  0.00  0.00             0
ATOM    236    H   1     1     -16.280  16.182  44.591  0.00  0.00             0
ATOM    237    H   1     1     -16.232  18.583  43.983  0.00  0.00             0
ATOM    238    H   1     1     -19.683  23.615  43.269  0.00  0.00             0
ATOM    239   Al   1     1     -17.360  23.266  49.800  0.00  0.00             0
ATOM    240   Al   1     1     -14.872  27.935  49.802  0.00  0.00             0
ATOM    241   Al   1     1     -14.739  21.899  49.711  0.00  0.00             0
ATOM    242   Al   1     1     -17.455  26.306  49.795  0.00  0.00             0
ATOM    243   Si   1     1     -12.952  22.120  46.927  0.00  0.00             0
ATOM    244   Si   1     1     -15.669  26.555  47.029  0.00  0.00             0
ATOM    245   Si   1     1     -15.458  20.609  46.812  0.00  0.00             0
ATOM    246   Si   1     1     -18.218  25.045  47.007  0.00  0.00             0
ATOM    247    O   1     1     -18.303  21.955  48.609  0.00  0.00             0
ATOM    248    O   1     1     -15.768  26.595  48.617  0.00  0.00             0
ATOM    249    O   1     1     -18.020  25.028  48.555  0.00  0.00             0
ATOM    250    O   1     1     -15.330  20.543  48.374  0.00  0.00             0
ATOM    251    O   1     1     -18.170  23.519  46.602  0.00  0.00             0
ATOM    252    O   1     1     -15.476  19.146  46.416  0.00  0.00             0
ATOM    253    O   1     1     -16.768  21.310  46.436  0.00  0.00             0
ATOM    254    O   1     1     -14.509  25.570  46.711  0.00  0.00             0
ATOM    255    O   1     1     -17.051  25.987  46.379  0.00  0.00             0
ATOM    256    O   1     1     -14.167  21.439  46.320  0.00  0.00             0
ATOM    257    O   1     1     -18.360  27.709  48.726  0.00  0.00             0
ATOM    258    O   1     1     -15.882  23.350  48.500  0.00  0.00             0
ATOM    259    O   1     1     -24.535  20.484  50.748  0.00  0.00             0
ATOM    260    O   1     1     -16.658  24.990  50.873  0.00  0.00             0
ATOM    261    O   1     1     -19.029  23.392  50.606  0.00  0.00             0
ATOM    262    O   1     1     -16.500  27.818  50.803  0.00  0.00             0
ATOM    263    O   1     1     -19.196  26.648  50.972  0.00  0.00             0
ATOM    264    O   1     1     -16.437  22.114  50.913  0.00  0.00             0
ATOM    265    H   1     1     -17.647  19.732  48.730  0.00  0.00             0
ATOM    266    H   1     1     -15.313  24.152  48.365  0.00  0.00             0
ATOM    267    H   1     1     -18.571  20.388  51.510  0.00  0.00             0
ATOM    268    H   1     1     -15.927  25.539  51.166  0.00  0.00             0
ATOM    269    H   1     1     -19.434  24.191  50.964  0.00  0.00             0
ATOM    270    H   1     1     -16.018  19.430  51.445  0.00  0.00             0
ATOM    271    H   1     1     -16.603  21.715  51.737  0.00  0.00             0
ATOM    272    H   1     1     -18.490  26.864  51.629  0.00  0.00             0
ATOM    273    O   1     1      -3.359   4.700  32.597  0.00  0.00             0
ATOM    274    H   1     1      -3.098   4.135  31.918  0.00  0.00             0
ATOM    275    H   1     1       7.147   4.014  33.410  0.00  0.00             0
ATOM    276    O   1     1      12.329 -25.276  14.948  0.00  0.00             0
ATOM    277    H   1     1      12.184 -25.763  15.769  0.00  0.00             0
ATOM    278    H   1     1      21.759 -25.092  14.638  0.00  0.00             0
ATOM    279    O   1     1      33.776   1.863  24.327  0.00  0.00             0
ATOM    280    H   1     1      24.224   2.319  23.907  0.00  0.00             0
ATOM    281    H   1     1      33.712   1.058  23.811  0.00  0.00             0
ATOM    282    O   1     1      24.954   8.586  18.858  0.00  0.00             0
ATOM    283    H   1     1      25.432   9.122  19.486  0.00  0.00             0
ATOM    284    H   1     1      36.040   8.417  18.293  0.00  0.00             0
ATOM    285    O   1     1     -16.281  -3.398  31.407  0.00  0.00             0
ATOM    286    H   1     1     -15.990  -3.575  32.394  0.00  0.00             0
ATOM    287    H   1     1      -7.028  -3.703  31.375  0.00  0.00             0
ATOM    288    O   1     1     -10.636 -24.315  23.738  0.00  0.00             0
ATOM    289    H   1     1     -10.062 -23.918  24.313  0.00  0.00             0
ATOM    290    H   1     1      -0.206 -23.671  22.986  0.00  0.00             0
ATOM    291    O   1     1      -4.475   8.658  23.518  0.00  0.00             0
ATOM    292    H   1     1      -5.152   9.205  23.298  0.00  0.00             0
ATOM    293    H   1     1      -4.716   7.691  23.651  0.00  0.00             0
ATOM    294    O   1     1      -4.776   3.227  37.271  0.00  0.00             0
ATOM    295    H   1     1      -5.629   2.863  36.962  0.00  0.00             0
ATOM    296    H   1     1      -3.986   2.772  36.766  0.00  0.00             0
ATOM    297    O   1     1       3.878   5.151  18.344  0.00  0.00             0
ATOM    298    H   1     1       4.646   5.573  17.920  0.00  0.00             0
ATOM    299    H   1     1       3.569   5.816  18.974  0.00  0.00             0
ATOM    300    O   1     1      25.603  16.582  20.846  0.00  0.00             0
ATOM    301    H   1     1      26.445  16.718  20.983  0.00  0.00             0
ATOM    302    H   1     1      25.020  16.826  21.771  0.00  0.00             0
ATOM    303    O   1     1       6.160  -3.486  20.136  0.00  0.00             0
ATOM    304    H   1     1       5.518  -4.216  20.090  0.00  0.00             0
ATOM    305    H   1     1       5.605  -2.619  20.389  0.00  0.00             0
ATOM    306    O   1     1     -13.989  25.023  31.202  0.00  0.00             0
ATOM    307    H   1     1     -14.169  24.938  30.252  0.00  0.00             0
ATOM    308    H   1     1     -14.028  24.176  31.729  0.00  0.00             0
ATOM    309    O   1     1       1.747 -14.495  20.665  0.00  0.00             0
ATOM    310    H   1     1       2.606 -14.800  20.436  0.00  0.00             0
ATOM    311    H   1     1       1.909 -13.722  21.035  0.00  0.00             0
ATOM    312    O   1     1      40.486  14.703  18.306  0.00  0.00             0
ATOM    313    H   1     1      39.884  13.901  18.756  0.00  0.00             0
ATOM    314    H   1     1      40.043  15.155  17.568  0.00  0.00             0
ATOM    315    O   1     1      21.611   5.250  36.075  0.00  0.00             0
ATOM    316    H   1     1      22.375   5.637  36.413  0.00  0.00             0
ATOM    317    H   1     1      21.174   6.011  35.635  0.00  0.00             0
ATOM    318    O   1     1      28.216  22.202  18.534  0.00  0.00             0
ATOM    319    H   1     1      28.246  21.584  19.190  0.00  0.00             0
ATOM    320    H   1     1      29.195  22.276  18.570  0.00  0.00             0
ATOM    321    O   1     1      29.453  16.528  35.663  0.00  0.00             0
ATOM    322    H   1     1      29.320  16.636  34.721  0.00  0.00             0
ATOM    323    H   1     1      30.276  15.902  35.605  0.00  0.00             0
ATOM    324    O   1     1      30.012  -6.718  14.856  0.00  0.00             0
ATOM    325    H   1     1      29.497  -7.346  14.357  0.00  0.00             0
ATOM    326    H   1     1      30.022  -5.919  14.506  0.00  0.00             0
ATOM    327    O   1     1       2.796  29.487  28.763  0.00  0.00             0
ATOM    328    H   1     1       2.216  29.973  28.189  0.00  0.00             0
ATOM    329    H   1     1      12.860  11.925  29.670  0.00  0.00             0
ATOM    330    O   1     1      -9.809  32.744  35.076  0.00  0.00             0
ATOM    331    H   1     1      -9.827  32.847  34.069  0.00  0.00             0
ATOM    332    H   1     1       0.010  31.972  35.096  0.00  0.00             0
ATOM    333    O   1     1      12.513  21.689  29.070  0.00  0.00             0
ATOM    334    H   1     1       2.231  22.282  28.317  0.00  0.00             0
ATOM    335    H   1     1      11.746  21.302  28.601  0.00  0.00             0
ATOM    336    O   1     1      -2.065  12.609  19.381  0.00  0.00             0
ATOM    337    H   1     1      -2.801  13.039  19.765  0.00  0.00             0
ATOM    338    H   1     1       7.979  12.420  18.450  0.00  0.00             0
ATOM    339    O   1     1      14.441  35.509  31.551  0.00  0.00             0
ATOM    340    H   1     1       4.531  34.648  31.326  0.00  0.00             0
ATOM    341    H   1     1      13.788  35.543  30.887  0.00  0.00             0
ATOM    342    O   1     1      13.850  21.602  33.991  0.00  0.00             0
ATOM    343    H   1     1      14.278  20.991  33.470  0.00  0.00             0
ATOM    344    H   1     1      24.931  22.250  34.183  0.00  0.00             0
ATOM    345    O   1     1      39.353  -2.990  21.965  0.00  0.00             0
ATOM    346    H   1     1      38.828  -3.355  21.200  0.00  0.00             0
ATOM    347    H   1     1      39.510 -19.812  21.768  0.00  0.00             0
ATOM    348    O   1     1      33.047   8.483  16.866  0.00  0.00             0
ATOM    349    H   1     1      33.553   8.907  17.605  0.00  0.00             0
ATOM    350    H   1     1      33.792   8.045  16.312  0.00  0.00             0
ATOM    351    O   1     1       9.655   3.592  16.145  0.00  0.00             0
ATOM    352    H   1     1      10.579   3.393  16.358  0.00  0.00             0
ATOM    353    H   1     1       9.733   4.258  15.363  0.00  0.00             0
ATOM    354    O   1     1      -2.904  10.393  28.718  0.00  0.00             0
ATOM    355    H   1     1      -2.348  11.030  28.371  0.00  0.00             0
ATOM    356    H   1     1      -2.193   9.655  28.910  0.00  0.00             0
ATOM    357    O   1     1       1.551 -17.762  29.952  0.00  0.00             0
ATOM    358    H   1     1       0.951 -17.646  30.806  0.00  0.00             0
ATOM    359    H   1     1       0.827 -17.846  29.122  0.00  0.00             0
ATOM    360    O   1     1     -17.338   7.169  36.750  0.00  0.00             0
ATOM    361    H   1     1     -16.736   6.921  36.030  0.00  0.00             0
ATOM    362    H   1     1     -16.948   6.959  37.580  0.00  0.00             0
ATOM    363    O   1     1      47.897   5.854  21.183  0.00  0.00             0
ATOM    364    H   1     1      47.876   5.335  20.372  0.00  0.00             0
ATOM    365    H   1     1      48.818 -12.274  21.243  0.00  0.00             0
ATOM    366    O   1     1      15.121  17.664  36.274  0.00  0.00             0
ATOM    367    H   1     1      15.487  18.001  35.396  0.00  0.00             0
ATOM    368    H   1     1      14.711  18.477  36.537  0.00  0.00             0
ATOM    369    O   1     1       5.894   9.808  35.869  0.00  0.00             0
ATOM    370    H   1     1       6.384  10.644  35.719  0.00  0.00             0
ATOM    371    H   1     1       5.871   9.470  34.919  0.00  0.00             0
ATOM    372    O   1     1      18.610 -11.044  24.024  0.00  0.00             0
ATOM    373    H   1     1      18.140 -10.274  24.019  0.00  0.00             0
ATOM    374    H   1     1      18.153 -11.832  24.545  0.00  0.00             0
ATOM    375    O   1     1       2.953  13.494  35.825  0.00  0.00             0
ATOM    376    H   1     1       3.001  12.816  36.519  0.00  0.00             0
ATOM    377    H   1     1       2.066  13.840  35.748  0.00  0.00             0
ATOM    378    O   1     1       7.216 -10.132  36.863  0.00  0.00             0
ATOM    379    H   1     1       6.671 -10.293  37.549  0.00  0.00             0
ATOM    380    H   1     1       7.062  -9.362  36.510  0.00  0.00             0
ATOM    381    O   1     1     -10.353 -15.052  30.871  0.00  0.00             0
ATOM    382    H   1     1      -9.781 -14.788  31.808  0.00  0.00             0
ATOM    383    H   1     1       0.634 -15.375  30.370  0.00  0.00             0
ATOM    384    O   1     1       1.550   9.064  28.351  0.00  0.00             0
ATOM    385    H   1     1       0.800   9.242  27.820  0.00  0.00             0
ATOM    386    H   1     1      12.262   9.917  28.455  0.00  0.00             0
ATOM    387    O   1     1      17.052  15.083  36.039  0.00  0.00             0
ATOM    388    H   1     1       6.196  15.823  36.260  0.00  0.00             0
ATOM    389    H   1     1      17.836  15.657  36.118  0.00  0.00             0
ATOM    390    O   1     1      20.648   5.880  14.921  0.00  0.00             0
ATOM    391    H   1     1      21.598   5.518  15.046  0.00  0.00             0
ATOM    392    H   1     1      30.905   6.419  15.715  0.00  0.00             0
ATOM    393    O   1     1       0.157  10.545  32.073  0.00  0.00             0
ATOM    394    H   1     1       0.747  10.420  32.887  0.00  0.00             0
ATOM    395    H   1     1      10.185   9.589  31.843  0.00  0.00             0
ATOM    396    O   1     1      -3.212  -5.725  36.502  0.00  0.00             0
ATOM    397    H   1     1      -2.807  -5.678  37.440  0.00  0.00             0
ATOM    398    H   1     1       6.894  -4.758  36.478  0.00  0.00             0
ATOM    399    O   1     1      17.992 -24.772  17.124  0.00  0.00             0
ATOM    400    H   1     1      17.124 -25.053  16.608  0.00  0.00             0
ATOM    401    H   1     1      18.617 -24.720  16.377  0.00  0.00             0
ATOM    402    O   1     1      18.762  21.527  34.709  0.00  0.00             0
ATOM    403    H   1     1      18.790  21.038  35.438  0.00  0.00             0
ATOM    404    H   1     1      19.823  21.659  34.566  0.00  0.00             0
ATOM    405    O   1     1       2.120  12.561  31.464  0.00  0.00             0
ATOM    406    H   1     1       1.397  12.113  31.204  0.00  0.00             0
ATOM    407    H   1     1       2.904  12.185  31.619  0.00  0.00             0
ATOM    408    O   1     1      21.756  18.260  34.984  0.00  0.00             0
ATOM    409    H   1     1      22.367  17.847  34.560  0.00  0.00             0
ATOM    410    H   1     1      21.058  17.932  35.436  0.00  0.00             0
ATOM    411    O   1     1       5.383  40.958  35.430  0.00  0.00             0
ATOM    412    H   1     1       6.141  41.552  35.605  0.00  0.00             0
ATOM    413    H   1     1       5.595  40.275  36.141  0.00  0.00             0
ATOM    414    O   1     1      17.522  47.525  31.136  0.00  0.00             0
ATOM    415    H   1     1      17.744  47.193  30.151  0.00  0.00             0
ATOM    416    H   1     1      17.866  46.764  31.730  0.00  0.00             0
ATOM    417    O   1     1      10.782 -16.547  22.297  0.00  0.00             0
ATOM    418    H   1     1      10.309 -16.943  21.625  0.00  0.00             0
ATOM    419    H   1     1      11.219 -15.728  21.995  0.00  0.00             0
ATOM    420    O   1     1      31.327  -0.697  19.918  0.00  0.00             0
ATOM    421    H   1     1      31.916  -0.299  19.145  0.00  0.00             0
ATOM    422    H   1     1      30.922  -1.312  19.248  0.00  0.00             0
ATOM    423    O   1     1      13.889  -3.447  15.785  0.00  0.00             0
ATOM    424    H   1     1      14.284  -4.328  15.532  0.00  0.00             0
ATOM    425    H   1     1      13.371  -3.674  16.666  0.00  0.00             0
ATOM    426    O   1     1      30.816   2.749  25.098  0.00  0.00             0
ATOM    427    H   1     1      30.041   2.420  25.317  0.00  0.00             0
ATOM    428    H   1     1      31.579   2.285  24.622  0.00  0.00             0
ATOM    429    O   1     1       6.905  37.444  28.796  0.00  0.00             0
ATOM    430    H   1     1       7.229  36.733  29.395  0.00  0.00             0
ATOM    431    H   1     1       6.094  37.224  28.708  0.00  0.00             0
ATOM    432    O   1     1      -0.284   5.090  19.014  0.00  0.00             0
ATOM    433    H   1     1      -0.281   4.992  19.987  0.00  0.00             0
ATOM    434    H   1     1       0.454   4.598  18.638  0.00  0.00             0
ATOM    435    O   1     1     -21.920   1.243  17.856  0.00  0.00             0
ATOM    436    H   1     1     -22.103   2.108  17.629  0.00  0.00             0
ATOM    437    H   1     1     -11.180   0.662  17.182  0.00  0.00             0
ATOM    438    O   1     1      51.737  17.608  15.619  0.00  0.00             0
ATOM    439    H   1     1      51.200  17.417  14.867  0.00  0.00             0
ATOM    440    H   1     1      62.720  16.832  15.850  0.00  0.00             0
ATOM    441    O   1     1      31.686  10.202  34.661  0.00  0.00             0
ATOM    442    H   1     1      20.925   9.418  34.964  0.00  0.00             0
ATOM    443    H   1     1      32.311  10.292  35.406  0.00  0.00             0
ATOM    444    O   1     1      17.530 -34.038  19.946  0.00  0.00             0
ATOM    445    H   1     1      18.129 -34.347  19.354  0.00  0.00             0
ATOM    446    H   1     1      28.225 -33.644  20.649  0.00  0.00             0
ATOM    447    O   1     1      17.890  -0.817  30.103  0.00  0.00             0
ATOM    448    H   1     1       7.998  -0.967  30.927  0.00  0.00             0
ATOM    449    H   1     1      17.624  -1.698  29.758  0.00  0.00             0
ATOM    450    O   1     1      21.862   9.426  22.308  0.00  0.00             0
ATOM    451    H   1     1      22.233   8.916  23.056  0.00  0.00             0
ATOM    452    H   1     1      31.548  10.063  22.866  0.00  0.00             0
ATOM    453    O   1     1      19.535   5.259  21.608  0.00  0.00             0
ATOM    454    H   1     1      19.331   4.366  21.934  0.00  0.00             0
ATOM    455    H   1     1      19.468   5.787  22.362  0.00  0.00             0
ATOM    456    O   1     1      -3.088   4.752  25.349  0.00  0.00             0
ATOM    457    H   1     1      -3.085   5.007  26.244  0.00  0.00             0
ATOM    458    H   1     1      -3.889   5.032  24.991  0.00  0.00             0
ATOM    459    O   1     1      28.315 -15.833  25.987  0.00  0.00             0
ATOM    460    H   1     1      27.916 -14.850  25.838  0.00  0.00             0
ATOM    461    H   1     1      28.372 -15.833  26.941  0.00  0.00             0
ATOM    462    O   1     1     -11.145   7.569  35.128  0.00  0.00             0
ATOM    463    H   1     1     -11.569   7.251  34.501  0.00  0.00             0
ATOM    464    H   1     1     -11.681   7.471  36.007  0.00  0.00             0
ATOM    465    O   1     1      -8.650  -5.146  25.234  0.00  0.00             0
ATOM    466    H   1     1      -8.607  -4.237  24.737  0.00  0.00             0
ATOM    467    H   1     1      -8.762  -4.733  26.060  0.00  0.00             0
ATOM    468    O   1     1     -18.330   5.639  26.715  0.00  0.00             0
ATOM    469    H   1     1     -17.896   6.555  26.811  0.00  0.00             0
ATOM    470    H   1     1     -19.006   5.710  25.943  0.00  0.00             0
ATOM    471    O   1     1      17.719 -18.367  21.669  0.00  0.00             0
ATOM    472    H   1     1      17.612 -17.511  21.207  0.00  0.00             0
ATOM    473    H   1     1      17.583 -17.983  22.602  0.00  0.00             0
ATOM    474    O   1     1      26.031  -1.837  24.660  0.00  0.00             0
ATOM    475    H   1     1      25.486  -1.345  25.081  0.00  0.00             0
ATOM    476    H   1     1      25.825  -2.663  25.008  0.00  0.00             0
ATOM    477    O   1     1      22.982 -11.154  20.012  0.00  0.00             0
ATOM    478    H   1     1      23.692 -10.358  20.035  0.00  0.00             0
ATOM    479    H   1     1      22.103 -10.743  19.725  0.00  0.00             0
ATOM    480    O   1     1      -7.542   2.277  36.350  0.00  0.00             0
ATOM    481    H   1     1      -7.255   3.129  35.847  0.00  0.00             0
ATOM    482    H   1     1      -8.178   1.890  35.821  0.00  0.00             0
ATOM    483    O   1     1      15.436  10.526  21.041  0.00  0.00             0
ATOM    484    H   1     1      15.028  10.689  21.935  0.00  0.00             0
ATOM    485    H   1     1      16.318  10.404  21.560  0.00  0.00             0
ATOM    486    O   1     1      -6.586   8.142  27.347  0.00  0.00             0
ATOM    487    H   1     1      -6.092   8.975  27.084  0.00  0.00             0
ATOM    488    H   1     1      -7.427   8.484  27.645  0.00  0.00             0
ATOM    489    O   1     1       1.529  10.581  19.233  0.00  0.00             0
ATOM    490    H   1     1       1.961  10.142  19.966  0.00  0.00             0
ATOM    491    H   1     1      11.212  -8.112  19.394  0.00  0.00             0
ATOM    492    O   1     1      12.247 -45.560  24.611  0.00  0.00             0
ATOM    493    H   1     1      11.514 -45.217  25.329  0.00  0.00             0
ATOM    494    H   1     1      23.395 -45.469  25.057  0.00  0.00             0
ATOM    495    O   1     1     -30.977   0.546  32.457  0.00  0.00             0
ATOM    496    H   1     1     -41.751   1.248  32.050  0.00  0.00             0
ATOM    497    H   1     1     -30.630   0.485  33.473  0.00  0.00             0
ATOM    498    O   1     1       4.822 -11.434  29.257  0.00  0.00             0
ATOM    499    H   1     1       4.165 -11.898  29.805  0.00  0.00             0
ATOM    500    H   1     1      14.761 -10.628  28.799  0.00  0.00             0
ATOM    501    O   1     1       4.452  21.446  26.025  0.00  0.00             0
ATOM    502    H   1     1       3.676  22.067  26.139  0.00  0.00             0
ATOM    503    H   1     1      14.483  20.938  25.323  0.00  0.00             0
ATOM    504    O   1     1     -16.470   1.589  27.900  0.00  0.00             0
ATOM    505    H   1     1     -17.252   2.177  28.083  0.00  0.00             0
ATOM    506    H   1     1      -5.949   2.263  27.304  0.00  0.00             0
ATOM    507    O   1     1      25.754  10.805  27.303  0.00  0.00             0
ATOM    508    H   1     1      25.009  11.089  27.892  0.00  0.00             0
ATOM    509    H   1     1      26.451  -7.397  27.787  0.00  0.00             0
ATOM    510    O   1     1       5.414 -22.859  25.726  0.00  0.00             0
ATOM    511    H   1     1       6.237 -23.148  25.017  0.00  0.00             0
ATOM    512    H   1     1       5.095 -23.758  26.173  0.00  0.00             0
ATOM    513    O   1     1     -21.513  30.396  35.095  0.00  0.00             0
ATOM    514    H   1     1     -22.494  30.135  35.496  0.00  0.00             0
ATOM    515    H   1     1     -21.271  29.519  34.826  0.00  0.00             0
ATOM    516    O   1     1      18.514 -15.164  22.351  0.00  0.00             0
ATOM    517    H   1     1      18.989 -15.982  22.638  0.00  0.00             0
ATOM    518    H   1     1      17.837 -14.965  22.947  0.00  0.00             0
ATOM    519    O   1     1      49.635  31.426  24.297  0.00  0.00             0
ATOM    520    H   1     1      50.111  30.672  24.170  0.00  0.00             0
ATOM    521    H   1     1      49.623  32.039  23.613  0.00  0.00             0
ATOM    522    O   1     1      33.911  17.275  22.636  0.00  0.00             0
ATOM    523    H   1     1      33.510  16.704  23.256  0.00  0.00             0
ATOM    524    H   1     1      33.358  17.513  21.830  0.00  0.00             0
ATOM    525    O   1     1      66.132  30.080  14.217  0.00  0.00             0
ATOM    526    H   1     1      65.575  29.198  14.503  0.00  0.00             0
ATOM    527    H   1     1      66.937  11.779  14.340  0.00  0.00             0
ATOM    528    O   1     1      34.556  17.132  26.140  0.00  0.00             0
ATOM    529    H   1     1      33.745  16.763  26.257  0.00  0.00             0
ATOM    530    H   1     1      34.557  17.928  26.612  0.00  0.00             0
ATOM    531    O   1     1      22.883  -2.400  29.020  0.00  0.00             0
ATOM    532    H   1     1      22.901  -1.511  29.506  0.00  0.00             0
ATOM    533    H   1     1      23.665  -2.706  28.996  0.00  0.00             0
ATOM    534    O   1     1      14.371   7.767  15.074  0.00  0.00             0
ATOM    535    H   1     1      13.908   7.041  14.647  0.00  0.00             0
ATOM    536    H   1     1      15.138   7.289  15.517  0.00  0.00             0
ATOM    537    O   1     1      20.342  -9.223  26.197  0.00  0.00             0
ATOM    538    H   1     1      20.353 -10.168  26.626  0.00  0.00             0
ATOM    539    H   1     1      19.352  -9.075  26.017  0.00  0.00             0
ATOM    540    O   1     1      -2.825 -27.320  18.112  0.00  0.00             0
ATOM    541    H   1     1      -1.847 -27.532  18.179  0.00  0.00             0
ATOM    542    H   1     1      -2.653 -26.353  17.769  0.00  0.00             0
ATOM    543    O   1     1       0.820  13.479  27.646  0.00  0.00             0
ATOM    544    H   1     1       1.249  14.099  28.157  0.00  0.00             0
ATOM    545    H   1     1      10.152  13.396  27.851  0.00  0.00             0
ATOM    546    O   1     1      28.636  -0.958  32.915  0.00  0.00             0
ATOM    547    H   1     1      28.605  -1.806  33.059  0.00  0.00             0
ATOM    548    H   1     1      39.893  -0.628  32.746  0.00  0.00             0
ATOM    549    O   1     1      -7.548  23.152  15.551  0.00  0.00             0
ATOM    550    H   1     1     -17.599  22.934  16.424  0.00  0.00             0
ATOM    551    H   1     1      -6.859  22.734  15.071  0.00  0.00             0
ATOM    552    O   1     1      22.855  19.474  15.666  0.00  0.00             0
ATOM    553    H   1     1      21.940  18.841  15.761  0.00  0.00             0
ATOM    554    H   1     1      33.054  19.964  16.330  0.00  0.00             0
ATOM    555    O   1     1      42.788  15.414  23.808  0.00  0.00             0
ATOM    556    H   1     1      32.069  14.899  22.964  0.00  0.00             0
ATOM    557    H   1     1      42.119  15.798  24.317  0.00  0.00             0
ATOM    558    O   1     1       7.190   5.280  28.123  0.00  0.00             0
ATOM    559    H   1     1       6.309   5.660  28.379  0.00  0.00             0
ATOM    560    H   1     1      17.646   4.693  28.851  0.00  0.00             0
ATOM    561    O   1     1      -9.514  14.780  32.471  0.00  0.00             0
ATOM    562    H   1     1      -8.993  15.398  32.726  0.00  0.00             0
ATOM    563    H   1     1      -9.048  14.171  31.888  0.00  0.00             0
ATOM    564    O   1     1     -11.318 -18.022  28.299  0.00  0.00             0
ATOM    565    H   1     1     -11.495 -18.458  27.434  0.00  0.00             0
ATOM    566    H   1     1     -11.916 -18.389  29.008  0.00  0.00             0
ATOM    567    O   1     1      10.748  38.115  27.860  0.00  0.00             0
ATOM    568    H   1     1      10.230  37.233  28.096  0.00  0.00             0
ATOM    569    H   1     1      10.590  38.348  26.989  0.00  0.00             0
ATOM    570    O   1     1      24.357  -4.926  20.465  0.00  0.00             0
ATOM    571    H   1     1      24.796  -5.592  20.798  0.00  0.00             0
ATOM    572    H   1     1      23.656  -5.094  19.913  0.00  0.00             0
ATOM    573    O   1     1     -26.292  -6.435  32.362  0.00  0.00             0
ATOM    574    H   1     1     -26.347  -5.846  33.102  0.00  0.00             0
ATOM    575    H   1     1     -25.570  -6.404  31.862  0.00  0.00             0
ATOM    576    O   1     1      -0.813  33.997  25.531  0.00  0.00             0
ATOM    577    H   1     1      -1.336  33.030  25.495  0.00  0.00             0
ATOM    578    H   1     1      -1.413  34.721  25.266  0.00  0.00             0
ATOM    579    O   1     1      -3.464 -15.055  16.092  0.00  0.00             0
ATOM    580    H   1     1      -2.640 -14.630  15.883  0.00  0.00             0
ATOM    581    H   1     1      -3.825 -14.369  16.671  0.00  0.00             0
ATOM    582    O   1     1      10.714  -4.618  21.758  0.00  0.00             0
ATOM    583    H   1     1      11.503  -4.155  21.340  0.00  0.00             0
ATOM    584    H   1     1       9.926  -4.046  21.524  0.00  0.00             0
ATOM    585    O   1     1     -17.449 -17.697  19.264  0.00  0.00             0
ATOM    586    H   1     1     -17.144 -17.752  18.367  0.00  0.00             0
ATOM    587    H   1     1     -16.765 -18.181  19.808  0.00  0.00             0
ATOM    588    O   1     1      29.892  13.901  14.866  0.00  0.00             0
ATOM    589    H   1     1      29.345  14.356  15.486  0.00  0.00             0
ATOM    590    H   1     1      30.734  14.359  14.847  0.00  0.00             0
ATOM    591    O   1     1      42.873   3.411  17.895  0.00  0.00             0
ATOM    592    H   1     1      43.401   4.092  18.223  0.00  0.00             0
ATOM    593    H   1     1      42.804   2.870  18.728  0.00  0.00             0
ATOM    594    O   1     1      39.049  -9.628  14.946  0.00  0.00             0
ATOM    595    H   1     1      39.499 -10.244  14.247  0.00  0.00             0
ATOM    596    H   1     1      39.076  -9.858  15.806  0.00  0.00             0
ATOM    597    O   1     1     -15.401   5.814  23.482  0.00  0.00             0
ATOM    598    H   1     1     -16.290   5.913  23.265  0.00  0.00             0
ATOM    599    H   1     1      -4.532   5.824  22.576  0.00  0.00             0
ATOM    600    O   1     1      37.126   0.245  17.137  0.00  0.00             0
ATOM    601    H   1     1      36.288   0.028  16.774  0.00  0.00             0
ATOM    602    H   1     1      47.581   1.280  17.045  0.00  0.00             0
ATOM    603    O   1     1      -1.340  -9.523  30.636  0.00  0.00             0
ATOM    604    H   1     1     -11.370  -9.992  29.906  0.00  0.00             0
ATOM    605    H   1     1      -2.169  -9.975  30.913  0.00  0.00             0
ATOM    606    O   1     1      23.923  10.492  36.555  0.00  0.00             0
ATOM    607    H   1     1      24.803  10.882  36.248  0.00  0.00             0
ATOM    608    H   1     1      34.044   9.477  36.541  0.00  0.00             0
ATOM    609    O   1     1      48.551  -2.447  16.901  0.00  0.00             0
ATOM    610    H   1     1      37.477  -2.929  17.404  0.00  0.00             0
ATOM    611    H   1     1      48.259  -1.452  17.003  0.00  0.00             0
ATOM    612    O   1     1     -14.448  27.003  33.202  0.00  0.00             0
ATOM    613    H   1     1     -15.050  27.731  32.882  0.00  0.00             0
ATOM    614    H   1     1      -4.114  26.418  32.443  0.00  0.00             0
ATOM    615    O   1     1     -23.118 -25.519  20.834  0.00  0.00             0
ATOM    616    H   1     1     -23.710 -26.141  20.376  0.00  0.00             0
ATOM    617    H   1     1     -22.775 -24.686  20.593  0.00  0.00             0
ATOM    618    O   1     1      18.303   1.622  36.594  0.00  0.00             0
ATOM    619    H   1     1      19.135   1.834  37.093  0.00  0.00             0
ATOM    620    H   1     1      18.359   0.767  36.510  0.00  0.00             0
ATOM    621    O   1     1      -5.317  13.901  34.089  0.00  0.00             0
ATOM    622    H   1     1      -4.417  14.247  34.455  0.00  0.00             0
ATOM    623    H   1     1      -5.957  14.117  34.852  0.00  0.00             0
ATOM    624    O   1     1      28.355   3.737  30.264  0.00  0.00             0
ATOM    625    H   1     1      29.405   3.496  30.444  0.00  0.00             0
ATOM    626    H   1     1      27.928   2.857  30.098  0.00  0.00             0
ATOM    627    O   1     1      12.927  23.477  22.481  0.00  0.00             0
ATOM    628    H   1     1      12.611  24.053  21.728  0.00  0.00             0
ATOM    629    H   1     1      12.172  23.810  22.958  0.00  0.00             0
ATOM    630    O   1     1      17.051  -3.096  29.634  0.00  0.00             0
ATOM    631    H   1     1      16.361  -3.037  29.156  0.00  0.00             0
ATOM    632    H   1     1      16.504  -3.227  30.466  0.00  0.00             0
ATOM    633    O   1     1     -51.503  20.785  37.223  0.00  0.00             0
ATOM    634    H   1     1     -51.194  21.649  37.219  0.00  0.00             0
ATOM    635    H   1     1     -50.860  20.418  37.738  0.00  0.00             0
ATOM    636    O   1     1      11.914  -4.376  17.879  0.00  0.00             0
ATOM    637    H   1     1      11.817  -5.383  18.082  0.00  0.00             0
ATOM    638    H   1     1      10.995  -3.964  18.087  0.00  0.00             0
ATOM    639    O   1     1      -0.081 -27.386  20.205  0.00  0.00             0
ATOM    640    H   1     1      -0.937 -27.504  20.293  0.00  0.00             0
ATOM    641    H   1     1       0.320 -26.993  21.102  0.00  0.00             0
ATOM    642    O   1     1      -4.705   2.973  23.281  0.00  0.00             0
ATOM    643    H   1     1      -5.266   2.512  22.526  0.00  0.00             0
ATOM    644    H   1     1      -4.981   3.922  23.153  0.00  0.00             0
ATOM    645    O   1     1      -2.039  -4.805  28.074  0.00  0.00             0
ATOM    646    H   1     1      -2.522  -4.454  27.276  0.00  0.00             0
ATOM    647    H   1     1      -2.331  -4.356  28.915  0.00  0.00             0
ATOM    648    O   1     1      31.496 -11.818  32.200  0.00  0.00             0
ATOM    649    H   1     1      32.304 -11.911  31.816  0.00  0.00             0
ATOM    650    H   1     1      31.219 -10.954  31.957  0.00  0.00             0
ATOM    651    O   1     1       7.614  17.868  24.300  0.00  0.00             0
ATOM    652    H   1     1       7.242  18.634  24.838  0.00  0.00             0
ATOM    653    H   1     1      17.135  -0.744  24.276  0.00  0.00             0
ATOM    654    O   1     1      14.642 -14.721  14.692  0.00  0.00             0
ATOM    655    H   1     1      13.910 -15.230  15.099  0.00  0.00             0
ATOM    656    H   1     1      25.833 -14.961  14.971  0.00  0.00             0
ATOM    657    O   1     1      30.365 -11.297  27.826  0.00  0.00             0
ATOM    658    H   1     1      19.380 -12.127  28.016  0.00  0.00             0
ATOM    659    H   1     1      31.204 -11.737  27.863  0.00  0.00             0
ATOM    660    O   1     1       2.995  34.359  33.825  0.00  0.00             0
ATOM    661    H   1     1       3.446  34.917  33.053  0.00  0.00             0
ATOM    662    H   1     1      13.788  34.327  34.756  0.00  0.00             0
ATOM    663    O   1     1      20.364  25.012  17.391  0.00  0.00             0
ATOM    664    H   1     1      10.950  25.532  17.418  0.00  0.00             0
ATOM    665    H   1     1      20.665  24.171  17.914  0.00  0.00             0
ATOM    666    O   1     1      16.392   1.145  33.888  0.00  0.00             0
ATOM    667    H   1     1      17.040   0.784  33.179  0.00  0.00             0
ATOM    668    H   1     1      27.330   1.624  34.600  0.00  0.00             0
ATOM    669    O   1     1       7.868  49.952  32.875  0.00  0.00             0
ATOM    670    H   1     1       8.545  49.700  33.413  0.00  0.00             0
ATOM    671    H   1     1       7.963  31.338  32.255  0.00  0.00             0
ATOM    672    O   1     1      13.450  41.256  31.085  0.00  0.00             0
ATOM    673    H   1     1      13.033  40.721  30.520  0.00  0.00             0
ATOM    674    H   1     1      13.750  40.672  31.919  0.00  0.00             0
ATOM    675    O   1     1       4.525   2.180  20.570  0.00  0.00             0
ATOM    676    H   1     1       5.420   1.905  20.229  0.00  0.00             0
ATOM    677    H   1     1       3.867   1.704  19.987  0.00  0.00             0
ATOM    678    O   1     1       0.661   3.601  33.324  0.00  0.00             0
ATOM    679    H   1     1       1.567   3.444  33.675  0.00  0.00             0
ATOM    680    H   1     1       0.587   4.538  33.147  0.00  0.00             0
ATOM    681    O   1     1     -17.141  -6.746  23.112  0.00  0.00             0
ATOM    682    H   1     1     -18.132  -7.208  22.705  0.00  0.00             0
ATOM    683    H   1     1     -17.398  -6.005  23.564  0.00  0.00             0
ATOM    684    O   1     1      -2.416   9.726  24.839  0.00  0.00             0
ATOM    685    H   1     1      -1.785  10.364  24.520  0.00  0.00             0
ATOM    686    H   1     1      -3.217   9.673  24.115  0.00  0.00             0
ATOM    687    O   1     1      34.773  17.150  16.630  0.00  0.00             0
ATOM    688    H   1     1      34.284  17.695  16.126  0.00  0.00             0
ATOM    689    H   1     1      34.569  -1.594  16.285  0.00  0.00             0
ATOM    690    O   1     1      35.470 -20.776  27.723  0.00  0.00             0
ATOM    691    H   1     1      35.227 -20.027  27.080  0.00  0.00             0
ATOM    692    H   1     1      35.850 -21.476  27.126  0.00  0.00             0
ATOM    693    O   1     1     -35.070 -11.605  17.459  0.00  0.00             0
ATOM    694    H   1     1     -34.482 -12.527  17.584  0.00  0.00             0
ATOM    695    H   1     1     -34.378 -10.940  17.852  0.00  0.00             0
ATOM    696    O   1     1      16.328  10.155  15.307  0.00  0.00             0
ATOM    697    H   1     1      17.172   9.696  14.956  0.00  0.00             0
ATOM    698    H   1     1      15.702   9.513  14.872  0.00  0.00             0
ATOM    699    O   1     1      42.662  15.192  14.483  0.00  0.00             0
ATOM    700    H   1     1      43.343  14.772  15.131  0.00  0.00             0
ATOM    701    H   1     1      42.869  15.020  13.490  0.00  0.00             0
ATOM    702    O   1     1      31.524  23.469  24.493  0.00  0.00             0
ATOM    703    H   1     1      30.717  24.068  24.477  0.00  0.00             0
ATOM    704    H   1     1      31.191  22.414  24.353  0.00  0.00             0
ATOM    705   Al   1     1       8.074   7.177   8.747  0.00  0.00             0
ATOM    706   Al   1     1       5.675   2.971   8.396  0.00  0.00             0
ATOM    707   Al   1     1       5.576   8.800   8.609  0.00  0.00             0
ATOM    708   Al   1     1       8.205   4.391   8.574  0.00  0.00             0
ATOM    709   Si   1     1       3.849   8.647  11.508  0.00  0.00             0
ATOM    710   Si   1     1       6.447   4.162  11.251  0.00  0.00             0
ATOM    711   Si   1     1       6.516  10.104  11.423  0.00  0.00             0
ATOM    712   Si   1     1       9.022   5.750  11.441  0.00  0.00             0
ATOM    713    O   1     1       9.203   8.587   9.751  0.00  0.00             0
ATOM    714    O   1     1       6.514   4.091   9.686  0.00  0.00             0
ATOM    715    O   1     1       8.927   5.756   9.778  0.00  0.00             0
ATOM    716    O   1     1       6.249  10.068   9.899  0.00  0.00             0
ATOM    717    O   1     1       8.925   7.210  11.925  0.00  0.00             0
ATOM    718    O   1     1       6.329  11.587  11.938  0.00  0.00             0
ATOM    719    O   1     1       7.875   9.537  11.741  0.00  0.00             0
ATOM    720    O   1     1       5.144   5.031  11.664  0.00  0.00             0
ATOM    721    O   1     1       7.734   4.922  11.724  0.00  0.00             0
ATOM    722    O   1     1       5.223   9.147  11.935  0.00  0.00             0
ATOM    723    O   1     1       9.036   3.021   9.662  0.00  0.00             0
ATOM    724    O   1     1       6.599   7.397   9.900  0.00  0.00             0
ATOM    725    O   1     1       4.965  10.179   7.513  0.00  0.00             0
ATOM    726    O   1     1       7.520   5.837   7.526  0.00  0.00             0
ATOM    727    O   1     1       9.707   7.497   7.490  0.00  0.00             0
ATOM    728    O   1     1       7.205   2.904   7.528  0.00  0.00             0
ATOM    729    O   1     1       9.930   4.138   7.518  0.00  0.00             0
ATOM    730    O   1     1       7.244   8.582   7.713  0.00  0.00             0
ATOM    731    H   1     1       8.565  10.944   9.914  0.00  0.00             0
ATOM    732    H   1     1       6.038   7.308  10.705  0.00  0.00             0
ATOM    733    H   1     1       9.913  10.282   6.486  0.00  0.00             0
ATOM    734    H   1     1       6.746   5.841   6.958  0.00  0.00             0
ATOM    735    H   1     1       9.507   7.023   6.706  0.00  0.00             0
ATOM    736    H   1     1       7.440  11.595   6.766  0.00  0.00             0
ATOM    737    H   1     1       7.685   9.317   7.207  0.00  0.00             0
ATOM    738    H   1     1      10.288   3.807   6.765  0.00  0.00             0
ATOM    739   Al   1     1      13.669   1.135   1.316  0.00  0.00             0
ATOM    740   Al   1     1      11.094  -3.243   1.349  0.00  0.00             0
ATOM    741   Al   1     1      11.176   2.866   1.286  0.00  0.00             0
ATOM    742   Al   1     1      13.556  -1.652   1.484  0.00  0.00             0
ATOM    743   Si   1     1       9.307   2.727   4.101  0.00  0.00             0
ATOM    744   Si   1     1      11.833  -1.742   4.211  0.00  0.00             0
ATOM    745   Si   1     1      11.833   4.287   4.034  0.00  0.00             0
ATOM    746   Si   1     1      14.373  -0.278   4.107  0.00  0.00             0
ATOM    747    O   1     1      14.713   2.494   2.570  0.00  0.00             0
ATOM    748    O   1     1      12.028  -1.799   2.560  0.00  0.00             0
ATOM    749    O   1     1      14.237  -0.235   2.537  0.00  0.00             0
ATOM    750    O   1     1      11.702   4.286   2.448  0.00  0.00             0
ATOM    751    O   1     1      14.319   1.097   4.731  0.00  0.00             0
ATOM    752    O   1     1      11.892   5.768   4.557  0.00  0.00             0
ATOM    753    O   1     1      13.183   3.520   4.460  0.00  0.00             0
ATOM    754    O   1     1      10.588  -0.894   4.624  0.00  0.00             0
ATOM    755    O   1     1      13.237  -1.106   4.595  0.00  0.00             0
ATOM    756    O   1     1      10.548   3.524   4.588  0.00  0.00             0
ATOM    757    O   1     1      14.554  -2.920   2.430  0.00  0.00             0
ATOM    758    O   1     1      11.993   1.359   2.306  0.00  0.00             0
ATOM    759    O   1     1      10.428   4.372   0.233  0.00  0.00             0
ATOM    760    O   1     1      13.064  -0.224   0.253  0.00  0.00             0
ATOM    761    O   1     1      15.344   1.303   0.247  0.00  0.00             0
ATOM    762    O   1     1      12.621  -3.141   0.311  0.00  0.00             0
ATOM    763    O   1     1      15.368  -1.766   0.197  0.00  0.00             0
ATOM    764    O   1     1      12.624   2.566   0.143  0.00  0.00             0
ATOM    765    H   1     1      14.215   5.366   3.365  0.00  0.00             0
ATOM    766    H   1     1      11.384   0.730   2.696  0.00  0.00             0
ATOM    767    H   1     1      14.421   4.614   0.119  0.00  0.00             0
ATOM    768    H   1     1      12.914  -0.272  -0.719  0.00  0.00             0
ATOM    769    H   1     1      15.732   0.482   0.101  0.00  0.00             0
ATOM    770    H   1     1      12.628   6.279  -0.779  0.00  0.00             0
ATOM    771    H   1     1      13.254   3.136  -0.422  0.00  0.00             0
ATOM    772    H   1     1      15.232  -2.133  -0.653  0.00  0.00             0
ATOM    773   Al   1     1       8.020  -1.687   8.769  0.00  0.00             0
ATOM    774   Al   1     1       5.530  -6.051   8.588  0.00  0.00             0
ATOM    775   Al   1     1       5.509  -0.032   8.786  0.00  0.00             0
ATOM    776   Al   1     1       8.016  -4.817   8.695  0.00  0.00             0
ATOM    777   Si   1     1       3.808  -0.227  11.417  0.00  0.00             0
ATOM    778   Si   1     1       6.336  -4.783  11.527  0.00  0.00             0
ATOM    779   Si   1     1       6.310   1.224  11.383  0.00  0.00             0
ATOM    780   Si   1     1       8.808  -3.186  11.397  0.00  0.00             0
ATOM    781    O   1     1       8.951  -0.315   9.823  0.00  0.00             0
ATOM    782    O   1     1       6.373  -4.888   9.778  0.00  0.00             0
ATOM    783    O   1     1       8.577  -3.076   9.800  0.00  0.00             0
ATOM    784    O   1     1       6.278   1.291   9.820  0.00  0.00             0
ATOM    785    O   1     1       8.716  -1.713  11.877  0.00  0.00             0
ATOM    786    O   1     1       6.293   2.811  11.839  0.00  0.00             0
ATOM    787    O   1     1       7.727   0.658  11.805  0.00  0.00             0
ATOM    788    O   1     1       5.068  -3.917  11.772  0.00  0.00             0
ATOM    789    O   1     1       7.658  -4.114  11.889  0.00  0.00             0
ATOM    790    O   1     1       5.111   0.525  11.910  0.00  0.00             0
ATOM    791    O   1     1       9.027  -6.168   9.730  0.00  0.00             0
ATOM    792    O   1     1       6.371  -1.675   9.800  0.00  0.00             0
ATOM    793    O   1     1       4.832   1.412   7.698  0.00  0.00             0
ATOM    794    O   1     1       7.329  -3.209   7.519  0.00  0.00             0
ATOM    795    O   1     1       9.710  -1.627   7.633  0.00  0.00             0
ATOM    796    O   1     1       7.031  -6.115   7.585  0.00  0.00             0
ATOM    797    O   1     1       9.626  -4.881   7.602  0.00  0.00             0
ATOM    798    O   1     1       7.143  -0.395   7.678  0.00  0.00             0
ATOM    799    H   1     1       8.603   2.251  10.083  0.00  0.00             0
ATOM    800    H   1     1       5.878  -2.402  10.019  0.00  0.00             0
ATOM    801    H   1     1       9.948   1.259   6.471  0.00  0.00             0
ATOM    802    H   1     1       7.520  -3.360   6.608  0.00  0.00             0
ATOM    803    H   1     1      10.119  -2.407   7.415  0.00  0.00             0
ATOM    804    H   1     1       7.879   1.934   7.427  0.00  0.00             0
ATOM    805    H   1     1       7.624  -0.687   6.853  0.00  0.00             0
ATOM    806    H   1     1      10.449  -4.395   7.224  0.00  0.00             0
ATOM    807   Al   1     1      13.785  -7.605   1.134  0.00  0.00             0
ATOM    808   Al   1     1      11.130 -12.078   1.124  0.00  0.00             0
ATOM    809   Al   1     1      11.087  -6.226   1.169  0.00  0.00             0
ATOM    810   Al   1     1      13.908 -10.591   1.410  0.00  0.00             0
ATOM    811   Si   1     1       9.265  -6.256   4.051  0.00  0.00             0
ATOM    812   Si   1     1      11.836 -10.637   3.988  0.00  0.00             0
ATOM    813   Si   1     1      11.763  -4.630   4.095  0.00  0.00             0
ATOM    814   Si   1     1      14.475  -9.128   4.124  0.00  0.00             0
ATOM    815    O   1     1      14.507  -6.295   2.445  0.00  0.00             0
ATOM    816    O   1     1      12.153 -10.740   2.361  0.00  0.00             0
ATOM    817    O   1     1      14.493  -9.119   2.405  0.00  0.00             0
ATOM    818    O   1     1      11.653  -4.574   2.489  0.00  0.00             0
ATOM    819    O   1     1      14.564  -7.702   4.527  0.00  0.00             0
ATOM    820    O   1     1      11.757  -3.229   4.631  0.00  0.00             0
ATOM    821    O   1     1      13.163  -5.424   4.397  0.00  0.00             0
ATOM    822    O   1     1      10.654  -9.750   4.243  0.00  0.00             0
ATOM    823    O   1     1      13.216  -9.923   4.492  0.00  0.00             0
ATOM    824    O   1     1      10.506  -5.484   4.600  0.00  0.00             0
ATOM    825    O   1     1      14.665 -11.977   2.543  0.00  0.00             0
ATOM    826    O   1     1      12.108  -7.465   2.154  0.00  0.00             0
ATOM    827    O   1     1      10.302  -4.741   0.188  0.00  0.00             0
ATOM    828    O   1     1      13.230  -9.090   0.131  0.00  0.00             0
ATOM    829    O   1     1      15.312  -7.347   0.143  0.00  0.00             0
ATOM    830    O   1     1      12.666 -11.808   0.112  0.00  0.00             0
ATOM    831    O   1     1      15.391 -10.768   0.252  0.00  0.00             0
ATOM    832    O   1     1      12.758  -6.155  -0.080  0.00  0.00             0
ATOM    833    H   1     1      14.414  -3.776   2.581  0.00  0.00             0
ATOM    834    H   1     1      11.786  -8.167   2.681  0.00  0.00             0
ATOM    835    H   1     1      15.341  -4.840  -0.676  0.00  0.00             0
ATOM    836    H   1     1      12.503  -9.407  -0.385  0.00  0.00             0
ATOM    837    H   1     1      15.777  -8.027  -0.420  0.00  0.00             0
ATOM    838    H   1     1      12.968  -3.936  -0.041  0.00  0.00             0
ATOM    839    H   1     1      13.006  -5.480  -0.671  0.00  0.00             0
ATOM    840    H   1     1      15.909 -10.894  -0.472  0.00  0.00             0
ATOM    841   Al   1     1       3.108   7.183   8.663  0.00  0.00             0
ATOM    842   Al   1     1       0.440   2.895   8.830  0.00  0.00             0
ATOM    843   Al   1     1       0.384   8.621   8.470  0.00  0.00             0
ATOM    844   Al   1     1       2.940   4.299   8.636  0.00  0.00             0
ATOM    845   Si   1     1      -1.199   8.591  11.336  0.00  0.00             0
ATOM    846   Si   1     1       1.321   4.098  11.454  0.00  0.00             0
ATOM    847   Si   1     1       1.279  10.197  11.406  0.00  0.00             0
ATOM    848   Si   1     1       3.776   5.673  11.414  0.00  0.00             0
ATOM    849    O   1     1       4.061   8.585   9.737  0.00  0.00             0
ATOM    850    O   1     1       1.427   3.939   9.848  0.00  0.00             0
ATOM    851    O   1     1       3.554   5.868   9.818  0.00  0.00             0
ATOM    852    O   1     1       1.042  10.336   9.797  0.00  0.00             0
ATOM    853    O   1     1       3.581   7.190  11.975  0.00  0.00             0
ATOM    854    O   1     1       1.210  11.670  11.924  0.00  0.00             0
ATOM    855    O   1     1       2.612   9.487  11.677  0.00  0.00             0
ATOM    856    O   1     1       0.078   4.941  11.743  0.00  0.00             0
ATOM    857    O   1     1       2.549   4.785  11.936  0.00  0.00             0
ATOM    858    O   1     1       0.080   9.255  11.891  0.00  0.00             0
ATOM    859    O   1     1       3.897   3.061   9.702  0.00  0.00             0
ATOM    860    O   1     1       1.335   7.391   9.666  0.00  0.00             0
ATOM    861    O   1     1       9.935  10.168   7.516  0.00  0.00             0
ATOM    862    O   1     1       2.267   5.774   7.659  0.00  0.00             0
ATOM    863    O   1     1       4.587   7.541   7.518  0.00  0.00             0
ATOM    864    O   1     1       2.120   2.801   7.645  0.00  0.00             0
ATOM    865    O   1     1       4.694   4.265   7.548  0.00  0.00             0
ATOM    866    O   1     1       2.058   8.741   7.630  0.00  0.00             0
ATOM    867    H   1     1       3.494  10.931   9.986  0.00  0.00             0
ATOM    868    H   1     1       1.093   6.872  10.397  0.00  0.00             0
ATOM    869    H   1     1       5.218  10.076   6.630  0.00  0.00             0
ATOM    870    H   1     1       1.292   5.850   7.418  0.00  0.00             0
ATOM    871    H   1     1       4.875   7.607   6.583  0.00  0.00             0
ATOM    872    H   1     1       2.256  11.015   6.997  0.00  0.00             0
ATOM    873    H   1     1       2.778   9.383   7.710  0.00  0.00             0
ATOM    874    H   1     1       4.322   4.651   6.638  0.00  0.00             0
ATOM    875   Al   1     1       8.414   1.435   1.127  0.00  0.00             0
ATOM    876   Al   1     1       6.028  -3.038   1.181  0.00  0.00             0
ATOM    877   Al   1     1       5.942   2.795   1.243  0.00  0.00             0
ATOM    878   Al   1     1       8.500  -1.723   1.435  0.00  0.00             0
ATOM    879   Si   1     1       4.096   2.599   4.124  0.00  0.00             0
ATOM    880   Si   1     1       6.792  -1.701   4.152  0.00  0.00             0
ATOM    881   Si   1     1       6.688   4.143   4.249  0.00  0.00             0
ATOM    882   Si   1     1       9.259  -0.226   4.220  0.00  0.00             0
ATOM    883    O   1     1       9.458   2.641   2.463  0.00  0.00             0
ATOM    884    O   1     1       6.975  -1.766   2.475  0.00  0.00             0
ATOM    885    O   1     1       9.123  -0.316   2.585  0.00  0.00             0
ATOM    886    O   1     1       6.549   4.321   2.530  0.00  0.00             0
ATOM    887    O   1     1       9.298   1.332   4.617  0.00  0.00             0
ATOM    888    O   1     1       6.737   5.685   4.693  0.00  0.00             0
ATOM    889    O   1     1       8.073   3.561   4.411  0.00  0.00             0
ATOM    890    O   1     1       5.509  -0.875   4.386  0.00  0.00             0
ATOM    891    O   1     1       8.025  -0.941   4.756  0.00  0.00             0
ATOM    892    O   1     1       5.465   3.300   4.634  0.00  0.00             0
ATOM    893    O   1     1       9.234  -3.169   2.378  0.00  0.00             0
ATOM    894    O   1     1       6.966   1.413   2.272  0.00  0.00             0
ATOM    895    O   1     1      15.346   4.249   0.420  0.00  0.00             0
ATOM    896    O   1     1       7.819  -0.192   0.173  0.00  0.00             0
ATOM    897    O   1     1       9.958   1.559   0.186  0.00  0.00             0
ATOM    898    O   1     1       7.586  -2.980   0.108  0.00  0.00             0
ATOM    899    O   1     1      10.084  -1.934   0.293  0.00  0.00             0
ATOM    900    O   1     1       7.306   2.609  -0.048  0.00  0.00             0
ATOM    901    H   1     1       9.247   5.068   2.922  0.00  0.00             0
ATOM    902    H   1     1       6.446   0.816   2.869  0.00  0.00             0
ATOM    903    H   1     1       9.790   3.798  -0.356  0.00  0.00             0
ATOM    904    H   1     1       7.047  -0.551  -0.538  0.00  0.00             0
ATOM    905    H   1     1       9.991   1.080  -0.590  0.00  0.00             0
ATOM    906    H   1     1       8.225   5.156  -0.009  0.00  0.00             0
ATOM    907    H   1     1       7.141   2.825  -0.895  0.00  0.00             0
ATOM    908    H   1     1      10.742  -1.284   0.235  0.00  0.00             0
ATOM    909   Al   1     1       3.055  -1.643   8.590  0.00  0.00             0
ATOM    910   Al   1     1       0.210  -6.321   8.550  0.00  0.00             0
ATOM    911   Al   1     1       0.319  -0.205   8.654  0.00  0.00             0
ATOM    912   Al   1     1       2.779  -4.685   8.588  0.00  0.00             0
ATOM    913   Si   1     1      -1.444  -0.227  11.424  0.00  0.00             0
ATOM    914   Si   1     1       1.178  -4.760  11.430  0.00  0.00             0
ATOM    915   Si   1     1       1.163   1.215  11.537  0.00  0.00             0
ATOM    916   Si   1     1       3.813  -3.140  11.457  0.00  0.00             0
ATOM    917    O   1     1       4.020  -0.361   9.787  0.00  0.00             0
ATOM    918    O   1     1       1.410  -4.867   9.805  0.00  0.00             0
ATOM    919    O   1     1       3.601  -3.067   9.841  0.00  0.00             0
ATOM    920    O   1     1       0.963   1.256   9.806  0.00  0.00             0
ATOM    921    O   1     1       3.763  -1.683  11.926  0.00  0.00             0
ATOM    922    O   1     1       0.992   2.608  11.932  0.00  0.00             0
ATOM    923    O   1     1       2.530   0.593  11.666  0.00  0.00             0
ATOM    924    O   1     1      -0.159  -3.909  11.684  0.00  0.00             0
ATOM    925    O   1     1       2.428  -3.931  11.884  0.00  0.00             0
ATOM    926    O   1     1      -0.022   0.315  11.990  0.00  0.00             0
ATOM    927    O   1     1       3.907  -6.134   9.602  0.00  0.00             0
ATOM    928    O   1     1       1.330  -1.529   9.632  0.00  0.00             0
ATOM    929    O   1     1       9.923   1.080   7.429  0.00  0.00             0
ATOM    930    O   1     1       2.052  -3.214   7.632  0.00  0.00             0
ATOM    931    O   1     1       4.540  -1.547   7.521  0.00  0.00             0
ATOM    932    O   1     1       1.732  -6.110   7.440  0.00  0.00             0
ATOM    933    O   1     1       4.434  -4.711   7.500  0.00  0.00             0
ATOM    934    O   1     1       2.073  -0.194   7.511  0.00  0.00             0
ATOM    935    H   1     1       3.354   2.254  10.159  0.00  0.00             0
ATOM    936    H   1     1       1.028  -2.246   9.909  0.00  0.00             0
ATOM    937    H   1     1       4.655   1.266   6.840  0.00  0.00             0
ATOM    938    H   1     1       2.114  -2.610   6.733  0.00  0.00             0
ATOM    939    H   1     1       5.247  -1.874   7.042  0.00  0.00             0
ATOM    940    H   1     1       2.670   2.062   7.681  0.00  0.00             0
ATOM    941    H   1     1       2.354   0.146   6.675  0.00  0.00             0
ATOM    942    H   1     1       4.949  -3.787   7.486  0.00  0.00             0
ATOM    943   Al   1     1       8.512  -7.566   1.209  0.00  0.00             0
ATOM    944   Al   1     1       5.958 -12.178   1.474  0.00  0.00             0
ATOM    945   Al   1     1       5.979  -6.054   1.362  0.00  0.00             0
ATOM    946   Al   1     1       8.533 -10.684   1.365  0.00  0.00             0
ATOM    947   Si   1     1       4.145  -6.241   4.052  0.00  0.00             0
ATOM    948   Si   1     1       6.822 -10.795   4.198  0.00  0.00             0
ATOM    949   Si   1     1       6.617  -4.580   3.969  0.00  0.00             0
ATOM    950   Si   1     1       9.231  -9.151   3.951  0.00  0.00             0
ATOM    951    O   1     1       9.437  -6.379   2.406  0.00  0.00             0
ATOM    952    O   1     1       6.931 -10.901   2.493  0.00  0.00             0
ATOM    953    O   1     1       9.070  -8.971   2.450  0.00  0.00             0
ATOM    954    O   1     1       6.513  -4.504   2.395  0.00  0.00             0
ATOM    955    O   1     1       9.198  -7.704   4.493  0.00  0.00             0
ATOM    956    O   1     1       6.709  -3.127   4.519  0.00  0.00             0
ATOM    957    O   1     1       7.965  -5.383   4.296  0.00  0.00             0
ATOM    958    O   1     1       5.493 -10.001   4.459  0.00  0.00             0
ATOM    959    O   1     1       8.047  -9.921   4.552  0.00  0.00             0
ATOM    960    O   1     1       5.421  -5.379   4.444  0.00  0.00             0
ATOM    961    O   1     1       9.392 -12.091   2.363  0.00  0.00             0
ATOM    962    O   1     1       6.706  -7.464   2.420  0.00  0.00             0
ATOM    963    O   1     1      15.524  -4.580   0.223  0.00  0.00             0
ATOM    964    O   1     1       7.785  -8.961   0.224  0.00  0.00             0
ATOM    965    O   1     1      10.052  -7.387   0.070  0.00  0.00             0
ATOM    966    O   1     1       7.566 -12.052   0.407  0.00  0.00             0
ATOM    967    O   1     1      10.129 -10.560   0.413  0.00  0.00             0
ATOM    968    O   1     1       7.595  -6.138   0.324  0.00  0.00             0
ATOM    969    H   1     1       8.799  -4.025   2.384  0.00  0.00             0
ATOM    970    H   1     1       6.603  -8.435   2.672  0.00  0.00             0
ATOM    971    H   1     1       9.879  -4.934  -0.543  0.00  0.00             0
ATOM    972    H   1     1       7.507  -9.723  -0.215  0.00  0.00             0
ATOM    973    H   1     1      10.168  -7.594  -0.809  0.00  0.00             0
ATOM    974    H   1     1       8.098  -2.683  -0.684  0.00  0.00             0
ATOM    975    H   1     1       7.772  -5.341  -0.083  0.00  0.00             0
ATOM    976    H   1     1      10.453  -9.526   0.626  0.00  0.00             0
END
