# Supplementary material for: Competing Nuclear Quantum Effects and Hydrogen-Bond Jumps in Hydrated Kaolinite
Source: J Phys Chem Lett. 2023 Feb 6;14(6):1542–7. doi: 10.1021/acs.jpclett.2c03896 (PMC9940297; doi:10.1021/acs.jpclett.2c03896)
Supplement: Supplementary file 1 — jz2c03896_si_001.zip [file jz2c03896_si_001.zip › Clay_NQEs_HBond_Jumps_SI/silica-surface/QM/prod-3/init.26.pdb]

TITLE     Step:     2000000  Bead:      26 positions{angstrom}  cell{angstrom}
CRYST1   10.307   17.884   76.812  91.93 105.05  89.80 P 1           1
ATOM      1   Al   1     1     -17.359  -0.600  42.408  0.00  0.00             0
ATOM      2   Al   1     1     -14.832   3.978  42.069  0.00  0.00             0
ATOM      3   Al   1     1     -14.774  -2.016  42.209  0.00  0.00             0
ATOM      4   Al   1     1     -17.212   2.369  42.249  0.00  0.00             0
ATOM      5   Si   1     1     -13.089  -1.878  39.423  0.00  0.00             0
ATOM      6   Si   1     1     -15.550   2.518  39.380  0.00  0.00             0
ATOM      7   Si   1     1     -15.553  -3.550  39.613  0.00  0.00             0
ATOM      8   Si   1     1     -18.094   0.937  39.391  0.00  0.00             0
ATOM      9    O   1     1     -18.302  -1.727  41.163  0.00  0.00             0
ATOM     10    O   1     1     -15.634   2.592  41.050  0.00  0.00             0
ATOM     11    O   1     1     -18.033   0.934  41.040  0.00  0.00             0
ATOM     12    O   1     1     -15.310  -3.500  41.188  0.00  0.00             0
ATOM     13    O   1     1     -17.960  -0.509  38.969  0.00  0.00             0
ATOM     14    O   1     1     -15.457  -4.967  39.093  0.00  0.00             0
ATOM     15    O   1     1     -16.913  -2.869  39.371  0.00  0.00             0
ATOM     16    O   1     1     -14.349   1.699  39.138  0.00  0.00             0
ATOM     17    O   1     1     -16.787   1.758  38.931  0.00  0.00             0
ATOM     18    O   1     1     -14.348  -2.638  39.037  0.00  0.00             0
ATOM     19    O   1     1     -18.179   3.830  41.071  0.00  0.00             0
ATOM     20    O   1     1     -15.636  -0.772  41.124  0.00  0.00             0
ATOM     21    O   1     1     -13.997  -3.296  43.428  0.00  0.00             0
ATOM     22    O   1     1     -16.692   0.847  43.328  0.00  0.00             0
ATOM     23    O   1     1     -19.035  -0.615  43.319  0.00  0.00             0
ATOM     24    O   1     1     -16.232   3.816  43.411  0.00  0.00             0
ATOM     25    O   1     1     -18.803   2.551  43.302  0.00  0.00             0
ATOM     26    O   1     1     -16.529  -1.966  43.354  0.00  0.00             0
ATOM     27    H   1     1     -17.609  -4.296  40.956  0.00  0.00             0
ATOM     28    H   1     1     -14.982  -0.363  40.636  0.00  0.00             0
ATOM     29    H   1     1     -18.910  -3.653  44.201  0.00  0.00             0
ATOM     30    H   1     1     -16.422   0.473  44.191  0.00  0.00             0
ATOM     31    H   1     1     -19.286  -0.389  44.176  0.00  0.00             0
ATOM     32    H   1     1     -17.201  -4.366  43.269  0.00  0.00             0
ATOM     33    H   1     1     -16.497  -2.761  43.780  0.00  0.00             0
ATOM     34    H   1     1     -19.165   1.829  43.740  0.00  0.00             0
ATOM     35   Al   1     1     -17.874   4.812  49.456  0.00  0.00             0
ATOM     36   Al   1     1     -15.214   8.988  49.529  0.00  0.00             0
ATOM     37   Al   1     1     -15.366   3.204  49.333  0.00  0.00             0
ATOM     38   Al   1     1     -17.784   7.709  49.449  0.00  0.00             0
ATOM     39   Si   1     1     -13.577   3.428  46.452  0.00  0.00             0
ATOM     40   Si   1     1     -15.903   7.868  46.668  0.00  0.00             0
ATOM     41   Si   1     1     -16.170   1.902  46.490  0.00  0.00             0
ATOM     42   Si   1     1     -18.458   6.321  46.608  0.00  0.00             0
ATOM     43    O   1     1     -18.798   3.357  48.303  0.00  0.00             0
ATOM     44    O   1     1     -16.041   7.907  48.296  0.00  0.00             0
ATOM     45    O   1     1     -18.369   6.352  48.195  0.00  0.00             0
ATOM     46    O   1     1     -15.913   1.820  48.177  0.00  0.00             0
ATOM     47    O   1     1     -18.544   4.732  46.158  0.00  0.00             0
ATOM     48    O   1     1     -15.940   0.387  46.006  0.00  0.00             0
ATOM     49    O   1     1     -17.551   2.452  46.255  0.00  0.00             0
ATOM     50    O   1     1     -14.587   7.028  46.345  0.00  0.00             0
ATOM     51    O   1     1     -17.154   7.016  46.129  0.00  0.00             0
ATOM     52    O   1     1     -14.945   2.780  45.975  0.00  0.00             0
ATOM     53    O   1     1     -18.629   9.165  48.542  0.00  0.00             0
ATOM     54    O   1     1     -16.238   4.690  48.370  0.00  0.00             0
ATOM     55    O   1     1     -14.667   1.773  50.333  0.00  0.00             0
ATOM     56    O   1     1     -17.196   6.260  50.451  0.00  0.00             0
ATOM     57    O   1     1     -19.597   4.770  50.599  0.00  0.00             0
ATOM     58    O   1     1     -16.770   8.869  50.498  0.00  0.00             0
ATOM     59    O   1     1     -19.497   7.774  50.550  0.00  0.00             0
ATOM     60    O   1     1     -17.056   3.447  50.525  0.00  0.00             0
ATOM     61    H   1     1     -18.058   0.693  48.341  0.00  0.00             0
ATOM     62    H   1     1     -15.690   5.437  48.127  0.00  0.00             0
ATOM     63    H   1     1     -19.590   1.901  51.384  0.00  0.00             0
ATOM     64    H   1     1     -16.400   6.015  50.950  0.00  0.00             0
ATOM     65    H   1     1     -19.649   4.853  51.553  0.00  0.00             0
ATOM     66    H   1     1     -17.014   0.101  51.389  0.00  0.00             0
ATOM     67    H   1     1     -17.499   2.718  51.133  0.00  0.00             0
ATOM     68    H   1     1     -19.792   7.028  51.007  0.00  0.00             0
ATOM     69   Al   1     1     -17.181   8.196  42.120  0.00  0.00             0
ATOM     70   Al   1     1     -14.833  12.849  42.409  0.00  0.00             0
ATOM     71   Al   1     1     -14.563   6.824  42.294  0.00  0.00             0
ATOM     72   Al   1     1     -17.319  11.237  42.251  0.00  0.00             0
ATOM     73   Si   1     1     -12.897   6.968  39.416  0.00  0.00             0
ATOM     74   Si   1     1     -15.643  11.506  39.472  0.00  0.00             0
ATOM     75   Si   1     1     -15.474   5.496  39.415  0.00  0.00             0
ATOM     76   Si   1     1     -18.144   9.912  39.537  0.00  0.00             0
ATOM     77    O   1     1     -18.141   7.033  40.988  0.00  0.00             0
ATOM     78    O   1     1     -15.682  11.640  41.107  0.00  0.00             0
ATOM     79    O   1     1     -17.981   9.755  41.210  0.00  0.00             0
ATOM     80    O   1     1     -15.357   5.419  41.109  0.00  0.00             0
ATOM     81    O   1     1     -17.976   8.558  38.987  0.00  0.00             0
ATOM     82    O   1     1     -15.579   4.036  39.037  0.00  0.00             0
ATOM     83    O   1     1     -16.707   6.201  38.954  0.00  0.00             0
ATOM     84    O   1     1     -14.343  10.632  39.131  0.00  0.00             0
ATOM     85    O   1     1     -16.990  10.782  39.172  0.00  0.00             0
ATOM     86    O   1     1     -14.272   6.190  38.948  0.00  0.00             0
ATOM     87    O   1     1     -18.105  12.819  41.089  0.00  0.00             0
ATOM     88    O   1     1     -15.578   8.313  41.204  0.00  0.00             0
ATOM     89    O   1     1     -14.009   5.270  43.350  0.00  0.00             0
ATOM     90    O   1     1     -16.404  10.025  43.369  0.00  0.00             0
ATOM     91    O   1     1     -18.818   8.225  43.227  0.00  0.00             0
ATOM     92    O   1     1     -16.389  13.027  43.342  0.00  0.00             0
ATOM     93    O   1     1     -18.890  11.415  43.263  0.00  0.00             0
ATOM     94    O   1     1     -16.343   6.901  43.188  0.00  0.00             0
ATOM     95    H   1     1     -17.789   4.686  40.972  0.00  0.00             0
ATOM     96    H   1     1     -14.818   8.941  41.125  0.00  0.00             0
ATOM     97    H   1     1     -19.044   5.133  44.351  0.00  0.00             0
ATOM     98    H   1     1     -16.250   9.346  44.150  0.00  0.00             0
ATOM     99    H   1     1     -19.466   9.105  43.425  0.00  0.00             0
ATOM    100    H   1     1     -16.623   4.558  43.857  0.00  0.00             0
ATOM    101    H   1     1     -16.606   6.665  44.034  0.00  0.00             0
ATOM    102    H   1     1     -19.097  11.233  44.118  0.00  0.00             0
ATOM    103   Al   1     1     -17.740  13.693  49.268  0.00  0.00             0
ATOM    104   Al   1     1     -15.215  18.048  49.373  0.00  0.00             0
ATOM    105   Al   1     1     -15.336  12.124  49.237  0.00  0.00             0
ATOM    106   Al   1     1     -17.807  16.651  49.449  0.00  0.00             0
ATOM    107   Si   1     1     -13.497  12.293  46.649  0.00  0.00             0
ATOM    108   Si   1     1     -16.110  16.842  46.592  0.00  0.00             0
ATOM    109   Si   1     1     -15.956  10.697  46.564  0.00  0.00             0
ATOM    110   Si   1     1     -18.523  15.261  46.587  0.00  0.00             0
ATOM    111    O   1     1     -18.681  12.477  48.184  0.00  0.00             0
ATOM    112    O   1     1     -16.168  16.927  48.234  0.00  0.00             0
ATOM    113    O   1     1     -18.356  15.207  48.149  0.00  0.00             0
ATOM    114    O   1     1     -15.980  10.659  48.238  0.00  0.00             0
ATOM    115    O   1     1     -18.397  13.814  46.032  0.00  0.00             0
ATOM    116    O   1     1     -15.856   9.273  46.142  0.00  0.00             0
ATOM    117    O   1     1     -17.269  11.524  46.348  0.00  0.00             0
ATOM    118    O   1     1     -14.869  15.932  46.391  0.00  0.00             0
ATOM    119    O   1     1     -17.427  16.223  46.062  0.00  0.00             0
ATOM    120    O   1     1     -14.735  11.466  46.151  0.00  0.00             0
ATOM    121    O   1     1     -18.789  18.143  48.462  0.00  0.00             0
ATOM    122    O   1     1     -16.139  13.600  48.102  0.00  0.00             0
ATOM    123    O   1     1     -14.581  10.522  50.509  0.00  0.00             0
ATOM    124    O   1     1     -16.931  15.111  50.291  0.00  0.00             0
ATOM    125    O   1     1     -19.274  13.554  50.445  0.00  0.00             0
ATOM    126    O   1     1     -16.845  17.825  50.448  0.00  0.00             0
ATOM    127    O   1     1     -19.336  16.541  50.667  0.00  0.00             0
ATOM    128    O   1     1     -16.855  12.247  50.261  0.00  0.00             0
ATOM    129    H   1     1     -18.152  10.053  48.391  0.00  0.00             0
ATOM    130    H   1     1     -15.948  13.822  47.171  0.00  0.00             0
ATOM    131    H   1     1     -19.137  10.537  51.342  0.00  0.00             0
ATOM    132    H   1     1     -16.028  15.230  50.628  0.00  0.00             0
ATOM    133    H   1     1     -19.358  13.496  51.442  0.00  0.00             0
ATOM    134    H   1     1     -16.593   9.211  51.506  0.00  0.00             0
ATOM    135    H   1     1     -17.416  11.666  50.749  0.00  0.00             0
ATOM    136    H   1     1     -19.501  15.697  51.175  0.00  0.00             0
ATOM    137   Al   1     1     -12.046  -0.466  42.141  0.00  0.00             0
ATOM    138   Al   1     1      -9.508   3.777  42.149  0.00  0.00             0
ATOM    139   Al   1     1      -9.595  -2.042  42.304  0.00  0.00             0
ATOM    140   Al   1     1     -12.158   2.553  42.024  0.00  0.00             0
ATOM    141   Si   1     1      -7.869  -1.934  39.550  0.00  0.00             0
ATOM    142   Si   1     1     -10.353   2.533  39.361  0.00  0.00             0
ATOM    143   Si   1     1     -10.448  -3.491  39.437  0.00  0.00             0
ATOM    144   Si   1     1     -12.901   1.093  39.381  0.00  0.00             0
ATOM    145    O   1     1     -13.146  -1.642  41.052  0.00  0.00             0
ATOM    146    O   1     1     -10.507   2.624  41.008  0.00  0.00             0
ATOM    147    O   1     1     -12.717   1.052  40.967  0.00  0.00             0
ATOM    148    O   1     1     -10.279  -3.488  41.086  0.00  0.00             0
ATOM    149    O   1     1     -12.875  -0.352  38.933  0.00  0.00             0
ATOM    150    O   1     1     -10.393  -4.882  38.973  0.00  0.00             0
ATOM    151    O   1     1     -11.778  -2.687  39.197  0.00  0.00             0
ATOM    152    O   1     1      -9.214   1.602  39.021  0.00  0.00             0
ATOM    153    O   1     1     -11.716   2.026  38.789  0.00  0.00             0
ATOM    154    O   1     1      -9.190  -2.567  39.016  0.00  0.00             0
ATOM    155    O   1     1     -13.082   3.946  40.969  0.00  0.00             0
ATOM    156    O   1     1     -10.582  -0.694  40.998  0.00  0.00             0
ATOM    157    O   1     1     -19.224  -3.539  43.328  0.00  0.00             0
ATOM    158    O   1     1     -11.386   0.974  43.207  0.00  0.00             0
ATOM    159    O   1     1     -13.777  -0.504  43.287  0.00  0.00             0
ATOM    160    O   1     1     -11.146   3.737  43.368  0.00  0.00             0
ATOM    161    O   1     1     -13.722   2.442  43.022  0.00  0.00             0
ATOM    162    O   1     1     -11.207  -1.880  43.220  0.00  0.00             0
ATOM    163    H   1     1     -13.257  -4.981  40.324  0.00  0.00             0
ATOM    164    H   1     1     -10.033  -0.405  40.247  0.00  0.00             0
ATOM    165    H   1     1     -13.836  -3.601  44.368  0.00  0.00             0
ATOM    166    H   1     1     -10.293   0.812  43.382  0.00  0.00             0
ATOM    167    H   1     1     -13.959   0.361  43.767  0.00  0.00             0
ATOM    168    H   1     1     -11.983  -4.317  43.266  0.00  0.00             0
ATOM    169    H   1     1     -11.911  -2.504  43.414  0.00  0.00             0
ATOM    170    H   1     1     -14.290   2.221  43.736  0.00  0.00             0
ATOM    171   Al   1     1     -12.763   4.729  49.430  0.00  0.00             0
ATOM    172   Al   1     1     -10.030   9.228  49.317  0.00  0.00             0
ATOM    173   Al   1     1     -10.161   3.286  49.309  0.00  0.00             0
ATOM    174   Al   1     1     -12.587   7.574  49.491  0.00  0.00             0
ATOM    175   Si   1     1      -8.469   3.299  46.611  0.00  0.00             0
ATOM    176   Si   1     1     -10.711   7.829  46.495  0.00  0.00             0
ATOM    177   Si   1     1     -10.957   1.803  46.523  0.00  0.00             0
ATOM    178   Si   1     1     -13.306   6.374  46.672  0.00  0.00             0
ATOM    179    O   1     1     -13.726   3.473  48.166  0.00  0.00             0
ATOM    180    O   1     1     -10.736   7.977  48.133  0.00  0.00             0
ATOM    181    O   1     1     -13.170   6.193  48.242  0.00  0.00             0
ATOM    182    O   1     1     -10.792   1.707  48.212  0.00  0.00             0
ATOM    183    O   1     1     -13.225   4.893  46.134  0.00  0.00             0
ATOM    184    O   1     1     -10.835   0.331  46.034  0.00  0.00             0
ATOM    185    O   1     1     -12.337   2.405  46.332  0.00  0.00             0
ATOM    186    O   1     1      -9.519   6.962  46.177  0.00  0.00             0
ATOM    187    O   1     1     -12.012   7.126  46.131  0.00  0.00             0
ATOM    188    O   1     1      -9.773   2.718  46.126  0.00  0.00             0
ATOM    189    O   1     1     -13.554   8.987  48.296  0.00  0.00             0
ATOM    190    O   1     1     -10.972   4.627  48.192  0.00  0.00             0
ATOM    191    O   1     1     -19.821   1.856  50.444  0.00  0.00             0
ATOM    192    O   1     1     -11.907   6.230  50.476  0.00  0.00             0
ATOM    193    O   1     1     -14.318   4.635  50.503  0.00  0.00             0
ATOM    194    O   1     1     -11.784   8.930  50.378  0.00  0.00             0
ATOM    195    O   1     1     -14.325   7.587  50.399  0.00  0.00             0
ATOM    196    O   1     1     -11.839   3.261  50.198  0.00  0.00             0
ATOM    197    H   1     1     -13.649   0.514  47.338  0.00  0.00             0
ATOM    198    H   1     1     -10.758   5.208  47.509  0.00  0.00             0
ATOM    199    H   1     1     -14.169   1.946  51.269  0.00  0.00             0
ATOM    200    H   1     1     -10.963   6.044  50.433  0.00  0.00             0
ATOM    201    H   1     1     -13.861   4.701  51.384  0.00  0.00             0
ATOM    202    H   1     1     -12.164   0.524  51.364  0.00  0.00             0
ATOM    203    H   1     1     -12.301   2.375  50.078  0.00  0.00             0
ATOM    204    H   1     1     -14.842   6.758  50.504  0.00  0.00             0
ATOM    205   Al   1     1     -12.049   8.399  42.183  0.00  0.00             0
ATOM    206   Al   1     1      -9.598  12.897  42.230  0.00  0.00             0
ATOM    207   Al   1     1      -9.465   6.679  42.312  0.00  0.00             0
ATOM    208   Al   1     1     -12.168  11.314  42.236  0.00  0.00             0
ATOM    209   Si   1     1      -7.689   7.049  39.292  0.00  0.00             0
ATOM    210   Si   1     1     -10.437  11.537  39.460  0.00  0.00             0
ATOM    211   Si   1     1     -10.245   5.527  39.369  0.00  0.00             0
ATOM    212   Si   1     1     -12.949   9.923  39.331  0.00  0.00             0
ATOM    213    O   1     1     -13.013   7.082  40.996  0.00  0.00             0
ATOM    214    O   1     1     -10.661  11.610  41.132  0.00  0.00             0
ATOM    215    O   1     1     -12.777   9.870  41.021  0.00  0.00             0
ATOM    216    O   1     1      -9.999   5.421  41.088  0.00  0.00             0
ATOM    217    O   1     1     -12.895   8.456  38.826  0.00  0.00             0
ATOM    218    O   1     1     -10.142   4.027  38.946  0.00  0.00             0
ATOM    219    O   1     1     -11.658   6.090  39.044  0.00  0.00             0
ATOM    220    O   1     1      -9.247  10.598  39.170  0.00  0.00             0
ATOM    221    O   1     1     -11.684  10.760  38.964  0.00  0.00             0
ATOM    222    O   1     1      -9.087   6.407  38.879  0.00  0.00             0
ATOM    223    O   1     1     -13.176  12.873  41.225  0.00  0.00             0
ATOM    224    O   1     1     -10.423   8.221  41.029  0.00  0.00             0
ATOM    225    O   1     1     -19.142   5.320  43.319  0.00  0.00             0
ATOM    226    O   1     1     -11.589   9.912  43.404  0.00  0.00             0
ATOM    227    O   1     1     -13.599   8.090  43.355  0.00  0.00             0
ATOM    228    O   1     1     -11.271  12.751  43.237  0.00  0.00             0
ATOM    229    O   1     1     -13.899  11.506  43.366  0.00  0.00             0
ATOM    230    O   1     1     -11.179   7.038  43.276  0.00  0.00             0
ATOM    231    H   1     1     -12.863   4.703  40.324  0.00  0.00             0
ATOM    232    H   1     1      -9.579   8.560  40.762  0.00  0.00             0
ATOM    233    H   1     1     -13.825   5.225  44.193  0.00  0.00             0
ATOM    234    H   1     1     -11.533   9.730  44.365  0.00  0.00             0
ATOM    235    H   1     1     -13.590   8.965  43.985  0.00  0.00             0
ATOM    236    H   1     1     -11.751   4.236  43.865  0.00  0.00             0
ATOM    237    H   1     1     -11.531   6.487  43.945  0.00  0.00             0
ATOM    238    H   1     1     -14.421  11.217  44.132  0.00  0.00             0
ATOM    239   Al   1     1     -12.805  13.492  49.450  0.00  0.00             0
ATOM    240   Al   1     1     -10.098  18.246  49.384  0.00  0.00             0
ATOM    241   Al   1     1      -9.999  12.219  49.313  0.00  0.00             0
ATOM    242   Al   1     1     -12.538  16.687  49.339  0.00  0.00             0
ATOM    243   Si   1     1      -8.257  12.370  46.525  0.00  0.00             0
ATOM    244   Si   1     1     -10.894  16.767  46.551  0.00  0.00             0
ATOM    245   Si   1     1     -10.702  10.796  46.492  0.00  0.00             0
ATOM    246   Si   1     1     -13.501  15.312  46.725  0.00  0.00             0
ATOM    247    O   1     1     -13.732  12.281  48.232  0.00  0.00             0
ATOM    248    O   1     1     -10.952  16.824  48.225  0.00  0.00             0
ATOM    249    O   1     1     -13.281  15.163  48.338  0.00  0.00             0
ATOM    250    O   1     1     -10.560  10.701  48.161  0.00  0.00             0
ATOM    251    O   1     1     -13.485  13.772  46.311  0.00  0.00             0
ATOM    252    O   1     1     -10.704   9.361  46.045  0.00  0.00             0
ATOM    253    O   1     1     -12.208  11.501  46.297  0.00  0.00             0
ATOM    254    O   1     1      -9.590  15.891  46.290  0.00  0.00             0
ATOM    255    O   1     1     -12.269  16.067  46.173  0.00  0.00             0
ATOM    256    O   1     1      -9.557  11.643  46.105  0.00  0.00             0
ATOM    257    O   1     1     -13.694  17.921  48.156  0.00  0.00             0
ATOM    258    O   1     1     -11.198  13.501  48.206  0.00  0.00             0
ATOM    259    O   1     1     -19.812  10.704  50.592  0.00  0.00             0
ATOM    260    O   1     1     -11.988  15.161  50.637  0.00  0.00             0
ATOM    261    O   1     1     -14.362  13.518  50.540  0.00  0.00             0
ATOM    262    O   1     1     -11.788  18.032  50.366  0.00  0.00             0
ATOM    263    O   1     1     -14.260  16.850  50.547  0.00  0.00             0
ATOM    264    O   1     1     -11.658  12.329  50.335  0.00  0.00             0
ATOM    265    H   1     1     -12.826   9.725  48.273  0.00  0.00             0
ATOM    266    H   1     1     -10.951  14.194  47.751  0.00  0.00             0
ATOM    267    H   1     1     -13.770  10.705  50.790  0.00  0.00             0
ATOM    268    H   1     1     -11.335  15.360  51.252  0.00  0.00             0
ATOM    269    H   1     1     -14.770  13.997  51.168  0.00  0.00             0
ATOM    270    H   1     1     -11.614   9.157  51.229  0.00  0.00             0
ATOM    271    H   1     1     -11.548  11.690  51.051  0.00  0.00             0
ATOM    272    H   1     1     -13.967  16.509  51.464  0.00  0.00             0
ATOM    273    O   1     1     -14.665  12.301  27.744  0.00  0.00             0
ATOM    274    H   1     1     -15.117  11.604  27.287  0.00  0.00             0
ATOM    275    H   1     1      -3.983  11.650  28.243  0.00  0.00             0
ATOM    276    O   1     1      19.146 -16.823  20.405  0.00  0.00             0
ATOM    277    H   1     1      18.469 -17.281  21.118  0.00  0.00             0
ATOM    278    H   1     1      30.341 -17.052  20.768  0.00  0.00             0
ATOM    279    O   1     1      38.274  22.731  16.234  0.00  0.00             0
ATOM    280    H   1     1      27.250  21.982  16.125  0.00  0.00             0
ATOM    281    H   1     1      39.128  22.547  15.822  0.00  0.00             0
ATOM    282    O   1     1      -4.270   1.404  28.920  0.00  0.00             0
ATOM    283    H   1     1      -4.235   0.714  28.187  0.00  0.00             0
ATOM    284    H   1     1       5.923   2.080  28.383  0.00  0.00             0
ATOM    285    O   1     1     -19.006  -3.439  24.182  0.00  0.00             0
ATOM    286    H   1     1     -18.122  -3.356  23.910  0.00  0.00             0
ATOM    287    H   1     1      -9.004  -4.501  24.233  0.00  0.00             0
ATOM    288    O   1     1     -16.633 -17.800  21.098  0.00  0.00             0
ATOM    289    H   1     1     -16.602 -18.750  20.709  0.00  0.00             0
ATOM    290    H   1     1      -7.233 -17.408  20.929  0.00  0.00             0
ATOM    291    O   1     1     -13.367  35.409  26.770  0.00  0.00             0
ATOM    292    H   1     1     -13.065  35.636  25.905  0.00  0.00             0
ATOM    293    H   1     1     -13.003  34.560  27.033  0.00  0.00             0
ATOM    294    O   1     1      -3.333  17.483  21.824  0.00  0.00             0
ATOM    295    H   1     1      -3.009  17.835  22.569  0.00  0.00             0
ATOM    296    H   1     1      -4.330  17.938  21.583  0.00  0.00             0
ATOM    297    O   1     1      -7.240  20.398  29.268  0.00  0.00             0
ATOM    298    H   1     1      -7.626  19.585  29.754  0.00  0.00             0
ATOM    299    H   1     1      -6.931  20.142  28.380  0.00  0.00             0
ATOM    300    O   1     1      32.704  22.907  18.497  0.00  0.00             0
ATOM    301    H   1     1      33.224  22.159  19.172  0.00  0.00             0
ATOM    302    H   1     1      32.682  22.655  17.705  0.00  0.00             0
ATOM    303    O   1     1       8.545   1.471  17.522  0.00  0.00             0
ATOM    304    H   1     1       8.346   1.506  18.500  0.00  0.00             0
ATOM    305    H   1     1       8.189   0.565  17.416  0.00  0.00             0
ATOM    306    O   1     1     -17.031  28.919  32.822  0.00  0.00             0
ATOM    307    H   1     1     -17.083  28.438  33.660  0.00  0.00             0
ATOM    308    H   1     1     -17.985  29.375  32.966  0.00  0.00             0
ATOM    309    O   1     1       1.148 -16.804  32.472  0.00  0.00             0
ATOM    310    H   1     1       1.722 -17.545  32.892  0.00  0.00             0
ATOM    311    H   1     1       1.722 -15.889  32.478  0.00  0.00             0
ATOM    312    O   1     1      35.064   5.060  30.294  0.00  0.00             0
ATOM    313    H   1     1      34.366   4.346  30.622  0.00  0.00             0
ATOM    314    H   1     1      35.079   5.636  31.103  0.00  0.00             0
ATOM    315    O   1     1       3.406  14.477  32.118  0.00  0.00             0
ATOM    316    H   1     1       3.390  14.659  31.208  0.00  0.00             0
ATOM    317    H   1     1       4.259  13.925  32.169  0.00  0.00             0
ATOM    318    O   1     1       9.214  13.161  34.077  0.00  0.00             0
ATOM    319    H   1     1      10.163  13.268  33.932  0.00  0.00             0
ATOM    320    H   1     1       9.087  14.108  33.927  0.00  0.00             0
ATOM    321    O   1     1      40.388  21.118  15.356  0.00  0.00             0
ATOM    322    H   1     1      39.958  20.507  15.881  0.00  0.00             0
ATOM    323    H   1     1      40.408  20.765  14.434  0.00  0.00             0
ATOM    324    O   1     1      10.092  -0.212  37.045  0.00  0.00             0
ATOM    325    H   1     1       9.253  -0.636  37.271  0.00  0.00             0
ATOM    326    H   1     1      10.584  -0.891  36.591  0.00  0.00             0
ATOM    327    O   1     1      15.116  34.258  35.984  0.00  0.00             0
ATOM    328    H   1     1      14.222  34.115  35.676  0.00  0.00             0
ATOM    329    H   1     1      25.892  15.739  35.519  0.00  0.00             0
ATOM    330    O   1     1     -15.840  59.824  18.740  0.00  0.00             0
ATOM    331    H   1     1     -15.114  60.359  18.202  0.00  0.00             0
ATOM    332    H   1     1      -6.166  59.734  18.086  0.00  0.00             0
ATOM    333    O   1     1      -4.523  30.326  19.480  0.00  0.00             0
ATOM    334    H   1     1     -15.341  30.527  20.283  0.00  0.00             0
ATOM    335    H   1     1      -3.852  29.686  19.771  0.00  0.00             0
ATOM    336    O   1     1     -20.028  12.232  15.881  0.00  0.00             0
ATOM    337    H   1     1     -19.659  11.463  15.410  0.00  0.00             0
ATOM    338    H   1     1     -10.632  11.865  16.189  0.00  0.00             0
ATOM    339    O   1     1       5.992  54.171  13.959  0.00  0.00             0
ATOM    340    H   1     1      -3.484  53.749  13.811  0.00  0.00             0
ATOM    341    H   1     1       5.535  53.914  14.630  0.00  0.00             0
ATOM    342    O   1     1      17.217  38.746  36.315  0.00  0.00             0
ATOM    343    H   1     1      16.493  38.230  35.899  0.00  0.00             0
ATOM    344    H   1     1      28.458  38.418  36.513  0.00  0.00             0
ATOM    345    O   1     1      45.951   7.479  22.952  0.00  0.00             0
ATOM    346    H   1     1      45.227   7.802  22.253  0.00  0.00             0
ATOM    347    H   1     1      45.331 -10.131  23.638  0.00  0.00             0
ATOM    348    O   1     1      38.544  13.821  24.241  0.00  0.00             0
ATOM    349    H   1     1      39.225  13.700  24.901  0.00  0.00             0
ATOM    350    H   1     1      37.975  13.011  24.035  0.00  0.00             0
ATOM    351    O   1     1      21.036 -19.417  17.638  0.00  0.00             0
ATOM    352    H   1     1      21.040 -19.964  16.769  0.00  0.00             0
ATOM    353    H   1     1      21.380 -18.623  17.359  0.00  0.00             0
ATOM    354    O   1     1      -0.374  11.163  28.298  0.00  0.00             0
ATOM    355    H   1     1      -0.503  10.239  27.881  0.00  0.00             0
ATOM    356    H   1     1      -0.814  11.810  27.789  0.00  0.00             0
ATOM    357    O   1     1      14.190  -9.073  20.281  0.00  0.00             0
ATOM    358    H   1     1      15.055  -9.011  19.743  0.00  0.00             0
ATOM    359    H   1     1      13.669  -9.888  20.358  0.00  0.00             0
ATOM    360    O   1     1      -7.193  37.783  15.373  0.00  0.00             0
ATOM    361    H   1     1      -6.969  36.715  15.487  0.00  0.00             0
ATOM    362    H   1     1      -6.321  38.152  15.280  0.00  0.00             0
ATOM    363    O   1     1      40.375  13.163  26.318  0.00  0.00             0
ATOM    364    H   1     1      41.308  13.385  26.140  0.00  0.00             0
ATOM    365    H   1     1      40.056  -4.105  26.926  0.00  0.00             0
ATOM    366    O   1     1      14.552   4.560  27.400  0.00  0.00             0
ATOM    367    H   1     1      14.414   4.118  28.217  0.00  0.00             0
ATOM    368    H   1     1      15.489   4.305  27.383  0.00  0.00             0
ATOM    369    O   1     1      14.022 -14.403  25.010  0.00  0.00             0
ATOM    370    H   1     1      13.093 -14.893  25.136  0.00  0.00             0
ATOM    371    H   1     1      14.051 -13.837  25.833  0.00  0.00             0
ATOM    372    O   1     1      34.252 -17.689  23.583  0.00  0.00             0
ATOM    373    H   1     1      34.699 -18.270  24.330  0.00  0.00             0
ATOM    374    H   1     1      34.697 -17.948  22.790  0.00  0.00             0
ATOM    375    O   1     1      -1.943  44.216  29.471  0.00  0.00             0
ATOM    376    H   1     1      -1.765  44.464  28.444  0.00  0.00             0
ATOM    377    H   1     1      -2.898  43.966  29.630  0.00  0.00             0
ATOM    378    O   1     1      10.548  -9.262  20.818  0.00  0.00             0
ATOM    379    H   1     1      11.200 -10.094  21.014  0.00  0.00             0
ATOM    380    H   1     1      10.895  -8.384  20.340  0.00  0.00             0
ATOM    381    O   1     1     -15.074  -5.035  32.594  0.00  0.00             0
ATOM    382    H   1     1     -15.737  -5.677  32.724  0.00  0.00             0
ATOM    383    H   1     1      -3.907  -5.589  32.366  0.00  0.00             0
ATOM    384    O   1     1      15.194 -13.224  20.926  0.00  0.00             0
ATOM    385    H   1     1      15.159 -12.543  20.240  0.00  0.00             0
ATOM    386    H   1     1      26.219 -13.652  20.969  0.00  0.00             0
ATOM    387    O   1     1       8.766  16.145  33.949  0.00  0.00             0
ATOM    388    H   1     1      -2.458  16.111  33.637  0.00  0.00             0
ATOM    389    H   1     1       9.009  17.061  33.973  0.00  0.00             0
ATOM    390    O   1     1      18.233  18.420  24.156  0.00  0.00             0
ATOM    391    H   1     1      17.891  19.283  23.611  0.00  0.00             0
ATOM    392    H   1     1      29.448  18.615  24.124  0.00  0.00             0
ATOM    393    O   1     1     -43.888  -2.989  27.818  0.00  0.00             0
ATOM    394    H   1     1     -44.127  -2.647  28.679  0.00  0.00             0
ATOM    395    H   1     1     -34.006  -3.822  27.613  0.00  0.00             0
ATOM    396    O   1     1     -24.085  -1.840  30.307  0.00  0.00             0
ATOM    397    H   1     1     -24.214  -0.866  30.589  0.00  0.00             0
ATOM    398    H   1     1     -14.642  -2.168  30.128  0.00  0.00             0
ATOM    399    O   1     1      21.500 -19.346  25.832  0.00  0.00             0
ATOM    400    H   1     1      21.798 -20.023  25.304  0.00  0.00             0
ATOM    401    H   1     1      21.326 -19.607  26.774  0.00  0.00             0
ATOM    402    O   1     1       7.374  25.035  33.225  0.00  0.00             0
ATOM    403    H   1     1       6.573  25.253  32.686  0.00  0.00             0
ATOM    404    H   1     1       7.878  24.554  32.606  0.00  0.00             0
ATOM    405    O   1     1      24.613  16.326  27.307  0.00  0.00             0
ATOM    406    H   1     1      24.108  16.101  26.471  0.00  0.00             0
ATOM    407    H   1     1      24.581  17.275  27.093  0.00  0.00             0
ATOM    408    O   1     1      46.813  69.467  24.934  0.00  0.00             0
ATOM    409    H   1     1      46.652  69.683  25.907  0.00  0.00             0
ATOM    410    H   1     1      47.542  69.002  25.152  0.00  0.00             0
ATOM    411    O   1     1      19.332  58.678  32.001  0.00  0.00             0
ATOM    412    H   1     1      19.183  58.472  32.897  0.00  0.00             0
ATOM    413    H   1     1      18.621  58.194  31.543  0.00  0.00             0
ATOM    414    O   1     1      34.404  84.991  16.544  0.00  0.00             0
ATOM    415    H   1     1      33.559  84.465  16.570  0.00  0.00             0
ATOM    416    H   1     1      35.044  84.371  16.834  0.00  0.00             0
ATOM    417    O   1     1      38.067 -14.836  19.903  0.00  0.00             0
ATOM    418    H   1     1      38.479 -15.624  20.292  0.00  0.00             0
ATOM    419    H   1     1      38.781 -14.408  19.519  0.00  0.00             0
ATOM    420    O   1     1      41.973 -12.469  27.869  0.00  0.00             0
ATOM    421    H   1     1      41.793 -12.045  28.617  0.00  0.00             0
ATOM    422    H   1     1      42.708 -12.979  28.166  0.00  0.00             0
ATOM    423    O   1     1      -4.107  15.478  33.260  0.00  0.00             0
ATOM    424    H   1     1      -4.543  15.974  32.574  0.00  0.00             0
ATOM    425    H   1     1      -4.263  14.562  32.856  0.00  0.00             0
ATOM    426    O   1     1      17.290  27.527  15.702  0.00  0.00             0
ATOM    427    H   1     1      16.441  28.152  16.111  0.00  0.00             0
ATOM    428    H   1     1      17.284  26.842  16.436  0.00  0.00             0
ATOM    429    O   1     1      27.196  57.259  30.695  0.00  0.00             0
ATOM    430    H   1     1      27.158  56.350  30.222  0.00  0.00             0
ATOM    431    H   1     1      26.317  57.685  30.481  0.00  0.00             0
ATOM    432    O   1     1     -19.381   1.087  20.394  0.00  0.00             0
ATOM    433    H   1     1     -18.812   1.942  20.637  0.00  0.00             0
ATOM    434    H   1     1     -19.372   1.104  19.412  0.00  0.00             0
ATOM    435    O   1     1     -19.599  15.399  28.467  0.00  0.00             0
ATOM    436    H   1     1     -20.270  15.378  29.201  0.00  0.00             0
ATOM    437    H   1     1      -8.894  14.634  28.649  0.00  0.00             0
ATOM    438    O   1     1      49.629  32.978  22.042  0.00  0.00             0
ATOM    439    H   1     1      49.535  32.787  23.055  0.00  0.00             0
ATOM    440    H   1     1      59.416  33.635  21.807  0.00  0.00             0
ATOM    441    O   1     1      37.809  10.677  29.618  0.00  0.00             0
ATOM    442    H   1     1      27.836  11.222  30.367  0.00  0.00             0
ATOM    443    H   1     1      38.359   9.857  29.550  0.00  0.00             0
ATOM    444    O   1     1       0.155 -46.275  34.302  0.00  0.00             0
ATOM    445    H   1     1       0.051 -46.141  35.156  0.00  0.00             0
ATOM    446    H   1     1      10.649 -47.187  34.444  0.00  0.00             0
ATOM    447    O   1     1      -5.542   7.154  32.071  0.00  0.00             0
ATOM    448    H   1     1     -15.881   7.925  31.545  0.00  0.00             0
ATOM    449    H   1     1      -6.165   7.097  32.828  0.00  0.00             0
ATOM    450    O   1     1      37.751  25.292  17.475  0.00  0.00             0
ATOM    451    H   1     1      38.508  25.170  17.956  0.00  0.00             0
ATOM    452    H   1     1      48.051  24.405  17.079  0.00  0.00             0
ATOM    453    O   1     1      30.341   0.981  34.463  0.00  0.00             0
ATOM    454    H   1     1      30.555   0.669  35.235  0.00  0.00             0
ATOM    455    H   1     1      31.010   0.929  33.948  0.00  0.00             0
ATOM    456    O   1     1       1.345  20.075  25.378  0.00  0.00             0
ATOM    457    H   1     1       0.939  19.668  24.645  0.00  0.00             0
ATOM    458    H   1     1       0.637  20.600  25.767  0.00  0.00             0
ATOM    459    O   1     1      21.332  -6.916  31.058  0.00  0.00             0
ATOM    460    H   1     1      21.562  -7.727  31.449  0.00  0.00             0
ATOM    461    H   1     1      20.620  -6.986  30.338  0.00  0.00             0
ATOM    462    O   1     1     -25.683  19.067  35.329  0.00  0.00             0
ATOM    463    H   1     1     -25.257  18.884  34.471  0.00  0.00             0
ATOM    464    H   1     1     -25.883  18.227  36.008  0.00  0.00             0
ATOM    465    O   1     1     -15.716  -6.540  16.725  0.00  0.00             0
ATOM    466    H   1     1     -16.253  -7.339  16.546  0.00  0.00             0
ATOM    467    H   1     1     -15.152  -6.563  17.436  0.00  0.00             0
ATOM    468    O   1     1     -24.529   1.442  32.904  0.00  0.00             0
ATOM    469    H   1     1     -24.671   2.370  33.063  0.00  0.00             0
ATOM    470    H   1     1     -23.864   1.486  32.171  0.00  0.00             0
ATOM    471    O   1     1      50.585  -5.348  21.701  0.00  0.00             0
ATOM    472    H   1     1      49.938  -4.606  21.992  0.00  0.00             0
ATOM    473    H   1     1      49.933  -6.066  21.270  0.00  0.00             0
ATOM    474    O   1     1      41.768 -19.472  22.323  0.00  0.00             0
ATOM    475    H   1     1      42.174 -19.980  22.984  0.00  0.00             0
ATOM    476    H   1     1      41.052 -19.861  22.140  0.00  0.00             0
ATOM    477    O   1     1      20.007  -1.062  14.740  0.00  0.00             0
ATOM    478    H   1     1      19.557  -0.763  15.548  0.00  0.00             0
ATOM    479    H   1     1      20.701  -1.919  14.764  0.00  0.00             0
ATOM    480    O   1     1      19.887  39.129  26.726  0.00  0.00             0
ATOM    481    H   1     1      20.153  38.350  27.315  0.00  0.00             0
ATOM    482    H   1     1      20.411  39.871  27.199  0.00  0.00             0
ATOM    483    O   1     1      -0.597  -2.130  31.097  0.00  0.00             0
ATOM    484    H   1     1      -0.886  -2.400  32.023  0.00  0.00             0
ATOM    485    H   1     1      -1.397  -2.040  30.707  0.00  0.00             0
ATOM    486    O   1     1     -21.818   3.794  34.962  0.00  0.00             0
ATOM    487    H   1     1     -22.722   3.996  35.217  0.00  0.00             0
ATOM    488    H   1     1     -21.555   2.904  34.694  0.00  0.00             0
ATOM    489    O   1     1     -10.025  18.841  23.178  0.00  0.00             0
ATOM    490    H   1     1     -10.049  17.929  23.039  0.00  0.00             0
ATOM    491    H   1     1       0.967   1.079  22.684  0.00  0.00             0
ATOM    492    O   1     1      23.296 -44.161  28.780  0.00  0.00             0
ATOM    493    H   1     1      22.438 -44.389  29.127  0.00  0.00             0
ATOM    494    H   1     1      34.208 -43.876  29.498  0.00  0.00             0
ATOM    495    O   1     1     -27.944   2.743  35.846  0.00  0.00             0
ATOM    496    H   1     1     -38.344   2.099  36.581  0.00  0.00             0
ATOM    497    H   1     1     -27.265   2.385  35.109  0.00  0.00             0
ATOM    498    O   1     1      -4.669 -24.132  23.719  0.00  0.00             0
ATOM    499    H   1     1      -5.361 -24.577  22.999  0.00  0.00             0
ATOM    500    H   1     1       5.031 -24.423  24.460  0.00  0.00             0
ATOM    501    O   1     1     -19.325  22.705  35.293  0.00  0.00             0
ATOM    502    H   1     1     -20.169  22.191  35.089  0.00  0.00             0
ATOM    503    H   1     1      -8.441  22.057  35.718  0.00  0.00             0
ATOM    504    O   1     1      -2.196  11.429  32.105  0.00  0.00             0
ATOM    505    H   1     1      -1.714  12.240  32.660  0.00  0.00             0
ATOM    506    H   1     1       8.645  10.748  32.547  0.00  0.00             0
ATOM    507    O   1     1      63.091  36.860  17.501  0.00  0.00             0
ATOM    508    H   1     1      63.523  37.222  16.753  0.00  0.00             0
ATOM    509    H   1     1      62.048  19.136  17.363  0.00  0.00             0
ATOM    510    O   1     1      17.017 -30.205  23.346  0.00  0.00             0
ATOM    511    H   1     1      16.449 -29.412  23.583  0.00  0.00             0
ATOM    512    H   1     1      17.053 -30.119  22.347  0.00  0.00             0
ATOM    513    O   1     1     -42.880   9.007  26.774  0.00  0.00             0
ATOM    514    H   1     1     -42.112   9.377  26.282  0.00  0.00             0
ATOM    515    H   1     1     -43.233   8.444  26.102  0.00  0.00             0
ATOM    516    O   1     1      17.253  -4.066  17.342  0.00  0.00             0
ATOM    517    H   1     1      16.700  -3.484  17.025  0.00  0.00             0
ATOM    518    H   1     1      17.002  -4.000  18.345  0.00  0.00             0
ATOM    519    O   1     1      43.048  40.100  15.897  0.00  0.00             0
ATOM    520    H   1     1      43.211  39.380  15.421  0.00  0.00             0
ATOM    521    H   1     1      42.112  39.835  15.781  0.00  0.00             0
ATOM    522    O   1     1      15.777  23.290  35.971  0.00  0.00             0
ATOM    523    H   1     1      16.173  22.671  36.606  0.00  0.00             0
ATOM    524    H   1     1      16.335  23.981  35.951  0.00  0.00             0
ATOM    525    O   1     1      65.015  27.143  17.118  0.00  0.00             0
ATOM    526    H   1     1      64.578  27.039  18.034  0.00  0.00             0
ATOM    527    H   1     1      65.058   8.219  16.960  0.00  0.00             0
ATOM    528    O   1     1      33.188  48.844  29.668  0.00  0.00             0
ATOM    529    H   1     1      32.780  48.110  29.936  0.00  0.00             0
ATOM    530    H   1     1      34.043  48.642  29.534  0.00  0.00             0
ATOM    531    O   1     1      23.996   9.301  34.997  0.00  0.00             0
ATOM    532    H   1     1      24.835   9.559  35.323  0.00  0.00             0
ATOM    533    H   1     1      23.742   8.567  35.549  0.00  0.00             0
ATOM    534    O   1     1       6.813  39.245  27.033  0.00  0.00             0
ATOM    535    H   1     1       6.476  39.207  26.118  0.00  0.00             0
ATOM    536    H   1     1       7.869  39.114  27.031  0.00  0.00             0
ATOM    537    O   1     1       1.453  11.754  23.173  0.00  0.00             0
ATOM    538    H   1     1       2.324  11.773  22.634  0.00  0.00             0
ATOM    539    H   1     1       0.764  12.166  22.505  0.00  0.00             0
ATOM    540    O   1     1     -26.742 -27.757  27.009  0.00  0.00             0
ATOM    541    H   1     1     -26.169 -28.376  27.564  0.00  0.00             0
ATOM    542    H   1     1     -26.974 -27.276  27.647  0.00  0.00             0
ATOM    543    O   1     1     -15.020  42.697  14.807  0.00  0.00             0
ATOM    544    H   1     1     -14.662  41.803  14.514  0.00  0.00             0
ATOM    545    H   1     1      -4.054  43.349  14.810  0.00  0.00             0
ATOM    546    O   1     1      -4.098   6.795  28.649  0.00  0.00             0
ATOM    547    H   1     1      -3.566   6.557  27.705  0.00  0.00             0
ATOM    548    H   1     1       5.441   6.245  28.870  0.00  0.00             0
ATOM    549    O   1     1      -7.654  39.307  20.986  0.00  0.00             0
ATOM    550    H   1     1     -18.268  39.717  21.587  0.00  0.00             0
ATOM    551    H   1     1      -6.723  39.580  21.181  0.00  0.00             0
ATOM    552    O   1     1      14.635  31.890  23.198  0.00  0.00             0
ATOM    553    H   1     1      14.928  32.526  23.944  0.00  0.00             0
ATOM    554    H   1     1      25.529  31.204  23.095  0.00  0.00             0
ATOM    555    O   1     1      55.977  10.929  26.082  0.00  0.00             0
ATOM    556    H   1     1      45.531   9.923  26.281  0.00  0.00             0
ATOM    557    H   1     1      55.307  11.372  26.279  0.00  0.00             0
ATOM    558    O   1     1      22.285  27.769  14.798  0.00  0.00             0
ATOM    559    H   1     1      23.020  27.861  14.229  0.00  0.00             0
ATOM    560    H   1     1      32.852  27.209  15.464  0.00  0.00             0
ATOM    561    O   1     1     -29.090  -5.788  26.400  0.00  0.00             0
ATOM    562    H   1     1     -29.437  -6.257  27.120  0.00  0.00             0
ATOM    563    H   1     1     -29.044  -6.171  25.580  0.00  0.00             0
ATOM    564    O   1     1     -21.753 -16.743  28.389  0.00  0.00             0
ATOM    565    H   1     1     -22.466 -17.293  27.950  0.00  0.00             0
ATOM    566    H   1     1     -21.215 -17.457  28.652  0.00  0.00             0
ATOM    567    O   1     1       1.225  46.258  35.910  0.00  0.00             0
ATOM    568    H   1     1       0.474  46.161  35.381  0.00  0.00             0
ATOM    569    H   1     1       2.008  45.838  35.650  0.00  0.00             0
ATOM    570    O   1     1      10.084   6.696  30.062  0.00  0.00             0
ATOM    571    H   1     1       9.210   7.201  29.939  0.00  0.00             0
ATOM    572    H   1     1       9.845   6.051  30.784  0.00  0.00             0
ATOM    573    O   1     1     -40.020  -9.564  31.951  0.00  0.00             0
ATOM    574    H   1     1     -40.399  -9.616  32.779  0.00  0.00             0
ATOM    575    H   1     1     -40.530 -10.119  31.358  0.00  0.00             0
ATOM    576    O   1     1     -33.498  24.143  26.070  0.00  0.00             0
ATOM    577    H   1     1     -33.350  23.811  25.196  0.00  0.00             0
ATOM    578    H   1     1     -32.771  23.919  26.511  0.00  0.00             0
ATOM    579    O   1     1      18.479  -1.439  16.939  0.00  0.00             0
ATOM    580    H   1     1      17.963  -2.244  16.637  0.00  0.00             0
ATOM    581    H   1     1      19.288  -1.668  17.435  0.00  0.00             0
ATOM    582    O   1     1     -17.423  -0.714  33.039  0.00  0.00             0
ATOM    583    H   1     1     -17.536  -1.683  32.874  0.00  0.00             0
ATOM    584    H   1     1     -16.911  -0.255  32.340  0.00  0.00             0
ATOM    585    O   1     1     -28.823 -11.288  20.554  0.00  0.00             0
ATOM    586    H   1     1     -29.130 -11.872  21.276  0.00  0.00             0
ATOM    587    H   1     1     -29.030 -11.675  19.700  0.00  0.00             0
ATOM    588    O   1     1      32.272  12.861  32.798  0.00  0.00             0
ATOM    589    H   1     1      32.086  12.174  32.076  0.00  0.00             0
ATOM    590    H   1     1      33.012  13.251  32.307  0.00  0.00             0
ATOM    591    O   1     1      45.193  11.305  21.535  0.00  0.00             0
ATOM    592    H   1     1      45.315  10.332  21.073  0.00  0.00             0
ATOM    593    H   1     1      44.666  11.800  20.800  0.00  0.00             0
ATOM    594    O   1     1      50.844   4.041  19.896  0.00  0.00             0
ATOM    595    H   1     1      51.689   4.433  19.491  0.00  0.00             0
ATOM    596    H   1     1      50.922   3.214  20.204  0.00  0.00             0
ATOM    597    O   1     1      -0.859  -7.965  33.863  0.00  0.00             0
ATOM    598    H   1     1      -1.667  -7.747  34.189  0.00  0.00             0
ATOM    599    H   1     1       9.510  -8.903  33.917  0.00  0.00             0
ATOM    600    O   1     1       7.425   7.429  35.943  0.00  0.00             0
ATOM    601    H   1     1       8.417   7.488  36.182  0.00  0.00             0
ATOM    602    H   1     1      17.605   7.449  34.968  0.00  0.00             0
ATOM    603    O   1     1       1.905 -45.497  24.572  0.00  0.00             0
ATOM    604    H   1     1      -9.037 -44.924  24.824  0.00  0.00             0
ATOM    605    H   1     1       2.132 -45.455  25.518  0.00  0.00             0
ATOM    606    O   1     1      26.930  20.889  24.046  0.00  0.00             0
ATOM    607    H   1     1      27.195  21.810  24.156  0.00  0.00             0
ATOM    608    H   1     1      36.078  20.795  23.996  0.00  0.00             0
ATOM    609    O   1     1      53.784  12.518  19.424  0.00  0.00             0
ATOM    610    H   1     1      44.186  12.966  18.881  0.00  0.00             0
ATOM    611    H   1     1      53.056  13.215  19.703  0.00  0.00             0
ATOM    612    O   1     1     -20.279  27.844  25.105  0.00  0.00             0
ATOM    613    H   1     1     -20.136  28.305  24.407  0.00  0.00             0
ATOM    614    H   1     1     -10.549  27.323  24.525  0.00  0.00             0
ATOM    615    O   1     1     -34.431  -9.431  21.544  0.00  0.00             0
ATOM    616    H   1     1     -35.008  -9.696  22.229  0.00  0.00             0
ATOM    617    H   1     1     -33.772 -10.260  21.342  0.00  0.00             0
ATOM    618    O   1     1       1.924  13.696  35.574  0.00  0.00             0
ATOM    619    H   1     1       1.507  13.171  34.813  0.00  0.00             0
ATOM    620    H   1     1       1.699  13.028  36.307  0.00  0.00             0
ATOM    621    O   1     1     -18.697  16.371  35.459  0.00  0.00             0
ATOM    622    H   1     1     -18.192  16.337  34.657  0.00  0.00             0
ATOM    623    H   1     1     -18.748  15.342  35.598  0.00  0.00             0
ATOM    624    O   1     1      49.907  29.285  17.136  0.00  0.00             0
ATOM    625    H   1     1      49.227  30.007  17.305  0.00  0.00             0
ATOM    626    H   1     1      49.395  28.683  16.629  0.00  0.00             0
ATOM    627    O   1     1     -15.709  14.377  29.277  0.00  0.00             0
ATOM    628    H   1     1     -15.537  13.576  28.877  0.00  0.00             0
ATOM    629    H   1     1     -16.053  15.012  28.570  0.00  0.00             0
ATOM    630    O   1     1     -15.214  -3.004  15.109  0.00  0.00             0
ATOM    631    H   1     1     -16.041  -3.388  15.709  0.00  0.00             0
ATOM    632    H   1     1     -14.972  -3.861  14.707  0.00  0.00             0
ATOM    633    O   1     1     -48.280  24.455  16.405  0.00  0.00             0
ATOM    634    H   1     1     -47.711  24.517  15.771  0.00  0.00             0
ATOM    635    H   1     1     -48.862  23.718  16.224  0.00  0.00             0
ATOM    636    O   1     1      15.747  19.274  18.414  0.00  0.00             0
ATOM    637    H   1     1      15.253  18.946  19.242  0.00  0.00             0
ATOM    638    H   1     1      16.322  20.093  18.756  0.00  0.00             0
ATOM    639    O   1     1     -12.562  -7.262  20.243  0.00  0.00             0
ATOM    640    H   1     1     -11.790  -7.583  19.930  0.00  0.00             0
ATOM    641    H   1     1     -13.045  -7.975  20.586  0.00  0.00             0
ATOM    642    O   1     1       2.514  21.523  32.808  0.00  0.00             0
ATOM    643    H   1     1       2.109  21.671  33.847  0.00  0.00             0
ATOM    644    H   1     1       3.487  21.655  33.072  0.00  0.00             0
ATOM    645    O   1     1      -5.761  -8.258  30.883  0.00  0.00             0
ATOM    646    H   1     1      -4.885  -7.883  30.555  0.00  0.00             0
ATOM    647    H   1     1      -6.066  -7.724  31.494  0.00  0.00             0
ATOM    648    O   1     1       8.310   0.899  30.988  0.00  0.00             0
ATOM    649    H   1     1       8.263   0.783  30.103  0.00  0.00             0
ATOM    650    H   1     1       9.234   0.703  31.315  0.00  0.00             0
ATOM    651    O   1     1       4.285  17.414  30.360  0.00  0.00             0
ATOM    652    H   1     1       4.649  18.006  29.925  0.00  0.00             0
ATOM    653    H   1     1      13.647  -0.378  30.139  0.00  0.00             0
ATOM    654    O   1     1      14.251  32.910  20.647  0.00  0.00             0
ATOM    655    H   1     1      14.259  32.663  21.603  0.00  0.00             0
ATOM    656    H   1     1      23.598  32.720  20.415  0.00  0.00             0
ATOM    657    O   1     1      34.483  17.212  15.777  0.00  0.00             0
ATOM    658    H   1     1      24.479  16.573  15.382  0.00  0.00             0
ATOM    659    H   1     1      34.958  17.134  16.684  0.00  0.00             0
ATOM    660    O   1     1      -4.264  63.260  36.068  0.00  0.00             0
ATOM    661    H   1     1      -3.691  64.011  35.764  0.00  0.00             0
ATOM    662    H   1     1       6.574  62.420  36.030  0.00  0.00             0
ATOM    663    O   1     1      25.509  16.116  18.377  0.00  0.00             0
ATOM    664    H   1     1      15.002  15.601  19.098  0.00  0.00             0
ATOM    665    H   1     1      26.205  16.728  18.633  0.00  0.00             0
ATOM    666    O   1     1      22.280  17.746  29.754  0.00  0.00             0
ATOM    667    H   1     1      22.205  16.825  29.372  0.00  0.00             0
ATOM    668    H   1     1      32.247  17.848  30.561  0.00  0.00             0
ATOM    669    O   1     1       5.540  75.482  33.536  0.00  0.00             0
ATOM    670    H   1     1       5.526  76.074  34.347  0.00  0.00             0
ATOM    671    H   1     1       5.637  58.170  32.795  0.00  0.00             0
ATOM    672    O   1     1      22.428  41.112  22.974  0.00  0.00             0
ATOM    673    H   1     1      23.219  40.889  23.434  0.00  0.00             0
ATOM    674    H   1     1      21.895  41.592  23.721  0.00  0.00             0
ATOM    675    O   1     1      19.231  -8.824  23.181  0.00  0.00             0
ATOM    676    H   1     1      18.408  -8.739  22.736  0.00  0.00             0
ATOM    677    H   1     1      19.641  -8.896  22.232  0.00  0.00             0
ATOM    678    O   1     1       5.628   2.569  15.854  0.00  0.00             0
ATOM    679    H   1     1       5.932   1.999  15.204  0.00  0.00             0
ATOM    680    H   1     1       5.644   2.239  16.753  0.00  0.00             0
ATOM    681    O   1     1     -27.555   0.943  26.835  0.00  0.00             0
ATOM    682    H   1     1     -28.350   0.642  26.320  0.00  0.00             0
ATOM    683    H   1     1     -27.530   1.185  25.926  0.00  0.00             0
ATOM    684    O   1     1     -12.753  11.421  35.743  0.00  0.00             0
ATOM    685    H   1     1     -12.344  11.168  36.551  0.00  0.00             0
ATOM    686    H   1     1     -12.249  12.010  35.207  0.00  0.00             0
ATOM    687    O   1     1      31.995  -2.741  20.013  0.00  0.00             0
ATOM    688    H   1     1      31.811  -2.190  20.738  0.00  0.00             0
ATOM    689    H   1     1      31.779 -19.987  19.266  0.00  0.00             0
ATOM    690    O   1     1      41.035 -27.655  36.963  0.00  0.00             0
ATOM    691    H   1     1      41.340 -26.732  36.895  0.00  0.00             0
ATOM    692    H   1     1      41.473 -27.961  37.671  0.00  0.00             0
ATOM    693    O   1     1     -50.437  15.009  15.150  0.00  0.00             0
ATOM    694    H   1     1     -50.475  14.068  15.155  0.00  0.00             0
ATOM    695    H   1     1     -49.546  15.233  15.526  0.00  0.00             0
ATOM    696    O   1     1      21.029  28.297  18.687  0.00  0.00             0
ATOM    697    H   1     1      21.426  29.076  18.837  0.00  0.00             0
ATOM    698    H   1     1      20.274  28.583  18.196  0.00  0.00             0
ATOM    699    O   1     1      59.959   6.759  20.076  0.00  0.00             0
ATOM    700    H   1     1      60.350   5.914  20.007  0.00  0.00             0
ATOM    701    H   1     1      60.625   7.407  19.740  0.00  0.00             0
ATOM    702    O   1     1      23.547   6.672  36.319  0.00  0.00             0
ATOM    703    H   1     1      24.255   5.975  36.402  0.00  0.00             0
ATOM    704    H   1     1      22.949   6.009  35.931  0.00  0.00             0
ATOM    705   Al   1     1       4.972  14.277   8.765  0.00  0.00             0
ATOM    706   Al   1     1       2.405   9.862   8.636  0.00  0.00             0
ATOM    707   Al   1     1       2.461  15.814   8.728  0.00  0.00             0
ATOM    708   Al   1     1       4.881  11.213   8.831  0.00  0.00             0
ATOM    709   Si   1     1       0.683  15.529  11.609  0.00  0.00             0
ATOM    710   Si   1     1       3.210  11.050  11.520  0.00  0.00             0
ATOM    711   Si   1     1       3.207  17.173  11.521  0.00  0.00             0
ATOM    712   Si   1     1       5.712  12.612  11.476  0.00  0.00             0
ATOM    713    O   1     1       5.860  15.497   9.877  0.00  0.00             0
ATOM    714    O   1     1       3.352  10.928   9.974  0.00  0.00             0
ATOM    715    O   1     1       5.545  12.735   9.894  0.00  0.00             0
ATOM    716    O   1     1       2.978  17.234  10.028  0.00  0.00             0
ATOM    717    O   1     1       5.804  14.064  11.980  0.00  0.00             0
ATOM    718    O   1     1       3.168  18.562  12.153  0.00  0.00             0
ATOM    719    O   1     1       4.545  16.425  11.801  0.00  0.00             0
ATOM    720    O   1     1       1.884  11.778  11.905  0.00  0.00             0
ATOM    721    O   1     1       4.430  11.964  11.979  0.00  0.00             0
ATOM    722    O   1     1       1.855  16.352  12.068  0.00  0.00             0
ATOM    723    O   1     1       5.828   9.900   9.749  0.00  0.00             0
ATOM    724    O   1     1       3.376  14.379   9.736  0.00  0.00             0
ATOM    725    O   1     1       1.898  17.161   7.574  0.00  0.00             0
ATOM    726    O   1     1       4.383  12.609   7.644  0.00  0.00             0
ATOM    727    O   1     1       6.615  14.347   7.842  0.00  0.00             0
ATOM    728    O   1     1       3.942   9.921   7.694  0.00  0.00             0
ATOM    729    O   1     1       6.702  10.986   7.450  0.00  0.00             0
ATOM    730    O   1     1       4.258  15.736   7.705  0.00  0.00             0
ATOM    731    H   1     1       5.640  18.975  11.179  0.00  0.00             0
ATOM    732    H   1     1       2.978  13.600  10.178  0.00  0.00             0
ATOM    733    H   1     1       5.965  16.942   7.572  0.00  0.00             0
ATOM    734    H   1     1       4.188  12.372   6.743  0.00  0.00             0
ATOM    735    H   1     1       6.591  13.326   7.857  0.00  0.00             0
ATOM    736    H   1     1       4.792  18.146   7.772  0.00  0.00             0
ATOM    737    H   1     1       4.016  16.116   6.911  0.00  0.00             0
ATOM    738    H   1     1       6.801  11.382   6.591  0.00  0.00             0
ATOM    739   Al   1     1      10.171   8.486   1.678  0.00  0.00             0
ATOM    740   Al   1     1       7.570   4.035   1.706  0.00  0.00             0
ATOM    741   Al   1     1       7.663  10.134   1.459  0.00  0.00             0
ATOM    742   Al   1     1      10.261   5.535   1.659  0.00  0.00             0
ATOM    743   Si   1     1       5.792   9.885   4.426  0.00  0.00             0
ATOM    744   Si   1     1       8.530   5.476   4.514  0.00  0.00             0
ATOM    745   Si   1     1       8.372  11.433   4.372  0.00  0.00             0
ATOM    746   Si   1     1      10.975   6.888   4.463  0.00  0.00             0
ATOM    747    O   1     1      11.115   9.763   2.860  0.00  0.00             0
ATOM    748    O   1     1       8.674   5.305   2.888  0.00  0.00             0
ATOM    749    O   1     1      10.823   7.073   2.794  0.00  0.00             0
ATOM    750    O   1     1       8.248  11.544   2.803  0.00  0.00             0
ATOM    751    O   1     1      10.955   8.357   4.937  0.00  0.00             0
ATOM    752    O   1     1       8.401  12.976   4.932  0.00  0.00             0
ATOM    753    O   1     1       9.617  10.705   4.777  0.00  0.00             0
ATOM    754    O   1     1       7.284   6.326   4.823  0.00  0.00             0
ATOM    755    O   1     1       9.920   6.000   4.953  0.00  0.00             0
ATOM    756    O   1     1       7.083  10.713   4.809  0.00  0.00             0
ATOM    757    O   1     1      11.111   4.119   2.828  0.00  0.00             0
ATOM    758    O   1     1       8.495   8.595   2.732  0.00  0.00             0
ATOM    759    O   1     1       7.022  11.605   0.524  0.00  0.00             0
ATOM    760    O   1     1       9.456   7.031   0.727  0.00  0.00             0
ATOM    761    O   1     1      11.746   8.568   0.506  0.00  0.00             0
ATOM    762    O   1     1       9.184   4.233   0.504  0.00  0.00             0
ATOM    763    O   1     1      11.896   5.439   0.685  0.00  0.00             0
ATOM    764    O   1     1       9.421  10.064   0.780  0.00  0.00             0
ATOM    765    H   1     1      10.564  12.256   2.780  0.00  0.00             0
ATOM    766    H   1     1       7.854   7.901   2.647  0.00  0.00             0
ATOM    767    H   1     1      11.559  11.607  -0.248  0.00  0.00             0
ATOM    768    H   1     1       8.841   7.330   0.170  0.00  0.00             0
ATOM    769    H   1     1      12.036   8.631  -0.367  0.00  0.00             0
ATOM    770    H   1     1       9.663  12.522  -0.099  0.00  0.00             0
ATOM    771    H   1     1       9.820  11.029   0.928  0.00  0.00             0
ATOM    772    H   1     1      11.923   6.271   0.128  0.00  0.00             0
ATOM    773   Al   1     1       4.953   5.300   8.796  0.00  0.00             0
ATOM    774   Al   1     1       2.430   1.051   8.889  0.00  0.00             0
ATOM    775   Al   1     1       2.596   6.842   8.934  0.00  0.00             0
ATOM    776   Al   1     1       4.894   2.419   9.072  0.00  0.00             0
ATOM    777   Si   1     1       0.653   6.707  11.628  0.00  0.00             0
ATOM    778   Si   1     1       3.181   2.167  11.784  0.00  0.00             0
ATOM    779   Si   1     1       3.237   8.161  11.679  0.00  0.00             0
ATOM    780   Si   1     1       5.739   3.757  11.703  0.00  0.00             0
ATOM    781    O   1     1       5.844   6.504  10.065  0.00  0.00             0
ATOM    782    O   1     1       3.293   2.233  10.139  0.00  0.00             0
ATOM    783    O   1     1       5.627   3.871  10.141  0.00  0.00             0
ATOM    784    O   1     1       3.224   8.143  10.010  0.00  0.00             0
ATOM    785    O   1     1       5.806   5.158  12.416  0.00  0.00             0
ATOM    786    O   1     1       3.265   9.662  12.117  0.00  0.00             0
ATOM    787    O   1     1       4.579   7.407  11.997  0.00  0.00             0
ATOM    788    O   1     1       1.922   3.071  12.082  0.00  0.00             0
ATOM    789    O   1     1       4.489   2.952  12.216  0.00  0.00             0
ATOM    790    O   1     1       1.966   7.453  12.160  0.00  0.00             0
ATOM    791    O   1     1       5.857   1.082  10.241  0.00  0.00             0
ATOM    792    O   1     1       3.286   5.394   9.913  0.00  0.00             0
ATOM    793    O   1     1       1.734   8.448   7.677  0.00  0.00             0
ATOM    794    O   1     1       4.274   3.708   8.009  0.00  0.00             0
ATOM    795    O   1     1       6.563   5.322   7.851  0.00  0.00             0
ATOM    796    O   1     1       4.188   1.001   7.965  0.00  0.00             0
ATOM    797    O   1     1       6.597   2.284   7.985  0.00  0.00             0
ATOM    798    O   1     1       4.082   6.696   7.869  0.00  0.00             0
ATOM    799    H   1     1       5.259   9.032   9.904  0.00  0.00             0
ATOM    800    H   1     1       2.797   4.584  10.118  0.00  0.00             0
ATOM    801    H   1     1       6.148   8.672   7.232  0.00  0.00             0
ATOM    802    H   1     1       3.606   3.904   7.233  0.00  0.00             0
ATOM    803    H   1     1       7.007   4.535   8.029  0.00  0.00             0
ATOM    804    H   1     1       3.953   9.887   6.890  0.00  0.00             0
ATOM    805    H   1     1       4.842   7.302   7.344  0.00  0.00             0
ATOM    806    H   1     1       6.123   2.690   7.099  0.00  0.00             0
ATOM    807   Al   1     1      10.232  -0.448   1.548  0.00  0.00             0
ATOM    808   Al   1     1       7.649  -4.829   1.587  0.00  0.00             0
ATOM    809   Al   1     1       7.590   1.170   1.813  0.00  0.00             0
ATOM    810   Al   1     1      10.189  -3.331   1.446  0.00  0.00             0
ATOM    811   Si   1     1       5.918   0.906   4.551  0.00  0.00             0
ATOM    812   Si   1     1       8.458  -3.556   4.442  0.00  0.00             0
ATOM    813   Si   1     1       8.452   2.435   4.543  0.00  0.00             0
ATOM    814   Si   1     1      11.006  -1.995   4.360  0.00  0.00             0
ATOM    815    O   1     1      11.115   1.016   2.732  0.00  0.00             0
ATOM    816    O   1     1       8.586  -3.634   2.770  0.00  0.00             0
ATOM    817    O   1     1      10.678  -2.016   2.679  0.00  0.00             0
ATOM    818    O   1     1       8.269   2.541   2.910  0.00  0.00             0
ATOM    819    O   1     1      10.944  -0.482   4.871  0.00  0.00             0
ATOM    820    O   1     1       8.438   4.007   4.920  0.00  0.00             0
ATOM    821    O   1     1       9.778   1.748   4.823  0.00  0.00             0
ATOM    822    O   1     1       7.246  -2.640   4.663  0.00  0.00             0
ATOM    823    O   1     1       9.792  -2.761   4.930  0.00  0.00             0
ATOM    824    O   1     1       7.246   1.634   5.002  0.00  0.00             0
ATOM    825    O   1     1      11.090  -4.946   2.576  0.00  0.00             0
ATOM    826    O   1     1       8.463  -0.288   2.803  0.00  0.00             0
ATOM    827    O   1     1       6.741   2.592   0.826  0.00  0.00             0
ATOM    828    O   1     1       9.551  -1.764   0.411  0.00  0.00             0
ATOM    829    O   1     1      11.932  -0.259   0.640  0.00  0.00             0
ATOM    830    O   1     1       9.251  -4.746   0.567  0.00  0.00             0
ATOM    831    O   1     1      11.917  -3.479   0.622  0.00  0.00             0
ATOM    832    O   1     1       9.111   1.060   0.765  0.00  0.00             0
ATOM    833    H   1     1      10.832   3.255   2.712  0.00  0.00             0
ATOM    834    H   1     1       7.830  -0.950   3.325  0.00  0.00             0
ATOM    835    H   1     1      11.669   2.325  -0.286  0.00  0.00             0
ATOM    836    H   1     1       9.129  -1.522  -0.507  0.00  0.00             0
ATOM    837    H   1     1      12.554  -0.636   0.021  0.00  0.00             0
ATOM    838    H   1     1       9.089   4.024  -0.384  0.00  0.00             0
ATOM    839    H   1     1       9.393   1.900   0.723  0.00  0.00             0
ATOM    840    H   1     1      12.348  -2.471   0.843  0.00  0.00             0
ATOM    841   Al   1     1      -0.174  14.214   8.777  0.00  0.00             0
ATOM    842   Al   1     1      -2.826   9.773   8.745  0.00  0.00             0
ATOM    843   Al   1     1      -2.788  15.631   8.786  0.00  0.00             0
ATOM    844   Al   1     1      -0.299  11.224   8.809  0.00  0.00             0
ATOM    845   Si   1     1      -4.554  15.597  11.439  0.00  0.00             0
ATOM    846   Si   1     1      -1.976  11.122  11.498  0.00  0.00             0
ATOM    847   Si   1     1      -1.949  17.083  11.659  0.00  0.00             0
ATOM    848   Si   1     1       0.566  12.616  11.577  0.00  0.00             0
ATOM    849    O   1     1       0.700  15.432   9.922  0.00  0.00             0
ATOM    850    O   1     1      -1.775  10.949   9.897  0.00  0.00             0
ATOM    851    O   1     1       0.436  12.690   9.921  0.00  0.00             0
ATOM    852    O   1     1      -2.042  17.173   9.959  0.00  0.00             0
ATOM    853    O   1     1       0.717  14.083  12.103  0.00  0.00             0
ATOM    854    O   1     1      -2.012  18.560  12.202  0.00  0.00             0
ATOM    855    O   1     1      -0.646  16.220  11.959  0.00  0.00             0
ATOM    856    O   1     1      -3.319  11.847  11.795  0.00  0.00             0
ATOM    857    O   1     1      -0.732  11.977  12.003  0.00  0.00             0
ATOM    858    O   1     1      -3.268  16.323  11.958  0.00  0.00             0
ATOM    859    O   1     1       0.618   9.885   9.714  0.00  0.00             0
ATOM    860    O   1     1      -1.883  14.431   9.989  0.00  0.00             0
ATOM    861    O   1     1       6.818  17.298   7.678  0.00  0.00             0
ATOM    862    O   1     1      -0.910  12.749   7.743  0.00  0.00             0
ATOM    863    O   1     1       1.386  14.268   7.586  0.00  0.00             0
ATOM    864    O   1     1      -1.158   9.822   7.698  0.00  0.00             0
ATOM    865    O   1     1       1.380  11.180   7.729  0.00  0.00             0
ATOM    866    O   1     1      -1.208  15.471   7.710  0.00  0.00             0
ATOM    867    H   1     1       0.608  17.855   9.549  0.00  0.00             0
ATOM    868    H   1     1      -2.174  13.870  10.899  0.00  0.00             0
ATOM    869    H   1     1       1.897  17.574   6.691  0.00  0.00             0
ATOM    870    H   1     1      -1.577  12.556   6.829  0.00  0.00             0
ATOM    871    H   1     1       1.577  13.267   7.532  0.00  0.00             0
ATOM    872    H   1     1      -0.818  18.285   7.103  0.00  0.00             0
ATOM    873    H   1     1      -0.613  15.531   6.976  0.00  0.00             0
ATOM    874    H   1     1       1.371  11.189   6.839  0.00  0.00             0
ATOM    875   Al   1     1       4.888   8.686   1.711  0.00  0.00             0
ATOM    876   Al   1     1       2.611   4.092   1.575  0.00  0.00             0
ATOM    877   Al   1     1       2.303   9.926   1.683  0.00  0.00             0
ATOM    878   Al   1     1       5.013   5.476   1.846  0.00  0.00             0
ATOM    879   Si   1     1       0.591   9.860   4.490  0.00  0.00             0
ATOM    880   Si   1     1       3.378   5.422   4.463  0.00  0.00             0
ATOM    881   Si   1     1       3.110  11.347   4.423  0.00  0.00             0
ATOM    882   Si   1     1       5.954   6.970   4.527  0.00  0.00             0
ATOM    883    O   1     1       5.892   9.645   2.836  0.00  0.00             0
ATOM    884    O   1     1       3.587   5.369   2.813  0.00  0.00             0
ATOM    885    O   1     1       5.778   6.968   2.904  0.00  0.00             0
ATOM    886    O   1     1       2.971  11.381   2.836  0.00  0.00             0
ATOM    887    O   1     1       5.697   8.448   5.005  0.00  0.00             0
ATOM    888    O   1     1       3.045  12.808   4.880  0.00  0.00             0
ATOM    889    O   1     1       4.505  10.679   4.736  0.00  0.00             0
ATOM    890    O   1     1       2.058   6.273   4.778  0.00  0.00             0
ATOM    891    O   1     1       4.752   6.099   4.923  0.00  0.00             0
ATOM    892    O   1     1       1.890  10.564   4.962  0.00  0.00             0
ATOM    893    O   1     1       5.964   4.302   2.974  0.00  0.00             0
ATOM    894    O   1     1       3.141   8.635   2.711  0.00  0.00             0
ATOM    895    O   1     1      12.081  11.459   0.500  0.00  0.00             0
ATOM    896    O   1     1       4.467   7.103   0.531  0.00  0.00             0
ATOM    897    O   1     1       6.703   8.900   0.499  0.00  0.00             0
ATOM    898    O   1     1       4.213   4.200   0.608  0.00  0.00             0
ATOM    899    O   1     1       6.802   5.410   0.763  0.00  0.00             0
ATOM    900    O   1     1       4.035   9.781   0.701  0.00  0.00             0
ATOM    901    H   1     1       5.760  12.250   3.223  0.00  0.00             0
ATOM    902    H   1     1       2.649   7.771   2.559  0.00  0.00             0
ATOM    903    H   1     1       6.291  11.835  -0.158  0.00  0.00             0
ATOM    904    H   1     1       4.270   6.937  -0.457  0.00  0.00             0
ATOM    905    H   1     1       6.301   8.274  -0.226  0.00  0.00             0
ATOM    906    H   1     1       3.719  13.057  -0.371  0.00  0.00             0
ATOM    907    H   1     1       4.170  10.547   0.059  0.00  0.00             0
ATOM    908    H   1     1       7.254   6.100   1.050  0.00  0.00             0
ATOM    909   Al   1     1      -0.109   5.344   8.936  0.00  0.00             0
ATOM    910   Al   1     1      -2.759   0.817   8.755  0.00  0.00             0
ATOM    911   Al   1     1      -2.763   6.778   8.805  0.00  0.00             0
ATOM    912   Al   1     1      -0.279   2.405   8.810  0.00  0.00             0
ATOM    913   Si   1     1      -4.453   6.684  11.690  0.00  0.00             0
ATOM    914   Si   1     1      -1.870   2.132  11.724  0.00  0.00             0
ATOM    915   Si   1     1      -1.964   8.205  11.578  0.00  0.00             0
ATOM    916   Si   1     1       0.560   3.709  11.664  0.00  0.00             0
ATOM    917    O   1     1       0.843   6.637   9.994  0.00  0.00             0
ATOM    918    O   1     1      -1.653   2.058  10.167  0.00  0.00             0
ATOM    919    O   1     1       0.411   3.722  10.038  0.00  0.00             0
ATOM    920    O   1     1      -2.211   8.205   9.931  0.00  0.00             0
ATOM    921    O   1     1       0.597   5.217  12.069  0.00  0.00             0
ATOM    922    O   1     1      -1.980   9.666  12.018  0.00  0.00             0
ATOM    923    O   1     1      -0.576   7.493  11.860  0.00  0.00             0
ATOM    924    O   1     1      -3.119   3.027  11.941  0.00  0.00             0
ATOM    925    O   1     1      -0.658   2.893  12.204  0.00  0.00             0
ATOM    926    O   1     1      -3.061   7.254  12.082  0.00  0.00             0
ATOM    927    O   1     1       0.776   0.874   9.679  0.00  0.00             0
ATOM    928    O   1     1      -1.754   5.382   9.991  0.00  0.00             0
ATOM    929    O   1     1       6.804   8.195   7.720  0.00  0.00             0
ATOM    930    O   1     1      -0.966   3.890   7.768  0.00  0.00             0
ATOM    931    O   1     1       1.425   5.511   7.786  0.00  0.00             0
ATOM    932    O   1     1      -1.200   1.073   7.635  0.00  0.00             0
ATOM    933    O   1     1       1.545   2.366   7.777  0.00  0.00             0
ATOM    934    O   1     1      -1.069   6.560   7.813  0.00  0.00             0
ATOM    935    H   1     1       0.413   8.978   9.839  0.00  0.00             0
ATOM    936    H   1     1      -2.103   4.848  10.623  0.00  0.00             0
ATOM    937    H   1     1       1.289   7.991   6.903  0.00  0.00             0
ATOM    938    H   1     1      -1.547   3.753   6.890  0.00  0.00             0
ATOM    939    H   1     1       1.422   5.027   6.962  0.00  0.00             0
ATOM    940    H   1     1      -0.839   9.033   7.200  0.00  0.00             0
ATOM    941    H   1     1      -1.132   6.940   6.928  0.00  0.00             0
ATOM    942    H   1     1       1.576   2.356   6.799  0.00  0.00             0
ATOM    943   Al   1     1       5.128  -0.451   1.808  0.00  0.00             0
ATOM    944   Al   1     1       2.445  -4.938   1.656  0.00  0.00             0
ATOM    945   Al   1     1       2.544   1.116   1.737  0.00  0.00             0
ATOM    946   Al   1     1       4.980  -3.555   1.723  0.00  0.00             0
ATOM    947   Si   1     1       0.744   1.026   4.348  0.00  0.00             0
ATOM    948   Si   1     1       3.236  -3.613   4.442  0.00  0.00             0
ATOM    949   Si   1     1       3.317   2.420   4.400  0.00  0.00             0
ATOM    950   Si   1     1       5.783  -2.023   4.374  0.00  0.00             0
ATOM    951    O   1     1       5.995   0.893   2.773  0.00  0.00             0
ATOM    952    O   1     1       3.469  -3.776   2.776  0.00  0.00             0
ATOM    953    O   1     1       5.625  -1.866   2.805  0.00  0.00             0
ATOM    954    O   1     1       3.131   2.553   2.823  0.00  0.00             0
ATOM    955    O   1     1       5.637  -0.580   4.860  0.00  0.00             0
ATOM    956    O   1     1       3.395   3.950   4.906  0.00  0.00             0
ATOM    957    O   1     1       4.688   1.798   4.858  0.00  0.00             0
ATOM    958    O   1     1       2.057  -2.688   4.633  0.00  0.00             0
ATOM    959    O   1     1       4.584  -2.834   4.861  0.00  0.00             0
ATOM    960    O   1     1       2.039   1.764   4.954  0.00  0.00             0
ATOM    961    O   1     1       6.068  -4.895   2.761  0.00  0.00             0
ATOM    962    O   1     1       3.381  -0.258   2.852  0.00  0.00             0
ATOM    963    O   1     1      12.181   2.478   0.533  0.00  0.00             0
ATOM    964    O   1     1       4.213  -1.974   0.479  0.00  0.00             0
ATOM    965    O   1     1       6.510  -0.324   0.600  0.00  0.00             0
ATOM    966    O   1     1       4.049  -4.850   0.461  0.00  0.00             0
ATOM    967    O   1     1       6.669  -3.396   0.756  0.00  0.00             0
ATOM    968    O   1     1       4.091   0.849   0.619  0.00  0.00             0
ATOM    969    H   1     1       5.870   3.772   3.746  0.00  0.00             0
ATOM    970    H   1     1       2.836  -1.002   3.412  0.00  0.00             0
ATOM    971    H   1     1       6.060   2.174   0.300  0.00  0.00             0
ATOM    972    H   1     1       4.446  -2.064  -0.468  0.00  0.00             0
ATOM    973    H   1     1       6.903  -0.140  -0.187  0.00  0.00             0
ATOM    974    H   1     1       5.012   4.201   0.015  0.00  0.00             0
ATOM    975    H   1     1       3.718   1.524   0.003  0.00  0.00             0
ATOM    976    H   1     1       6.657  -2.491   0.242  0.00  0.00             0
END
