# Supplementary material for: Competing Nuclear Quantum Effects and Hydrogen-Bond Jumps in Hydrated Kaolinite
Source: J Phys Chem Lett. 2023 Feb 6;14(6):1542–7. doi: 10.1021/acs.jpclett.2c03896 (PMC9940297; doi:10.1021/acs.jpclett.2c03896)
Supplement: Supplementary file 1 — jz2c03896_si_001.zip [file jz2c03896_si_001.zip › Clay_NQEs_HBond_Jumps_SI/silica-surface/QM/prod-3/init.30.pdb]

TITLE     Step:     2000000  Bead:      30 positions{angstrom}  cell{angstrom}
CRYST1   10.307   17.884   76.812  91.93 105.05  89.80 P 1           1
ATOM      1   Al   1     1     -17.337  -0.638  42.385  0.00  0.00             0
ATOM      2   Al   1     1     -14.846   3.934  42.103  0.00  0.00             0
ATOM      3   Al   1     1     -14.734  -2.009  42.167  0.00  0.00             0
ATOM      4   Al   1     1     -17.203   2.387  42.278  0.00  0.00             0
ATOM      5   Si   1     1     -13.077  -1.906  39.444  0.00  0.00             0
ATOM      6   Si   1     1     -15.578   2.487  39.422  0.00  0.00             0
ATOM      7   Si   1     1     -15.587  -3.497  39.597  0.00  0.00             0
ATOM      8   Si   1     1     -18.057   0.961  39.403  0.00  0.00             0
ATOM      9    O   1     1     -18.307  -1.785  41.199  0.00  0.00             0
ATOM     10    O   1     1     -15.647   2.613  41.042  0.00  0.00             0
ATOM     11    O   1     1     -18.008   0.944  41.025  0.00  0.00             0
ATOM     12    O   1     1     -15.347  -3.563  41.221  0.00  0.00             0
ATOM     13    O   1     1     -17.927  -0.543  38.961  0.00  0.00             0
ATOM     14    O   1     1     -15.450  -4.939  39.008  0.00  0.00             0
ATOM     15    O   1     1     -16.926  -2.841  39.414  0.00  0.00             0
ATOM     16    O   1     1     -14.330   1.707  39.162  0.00  0.00             0
ATOM     17    O   1     1     -16.792   1.764  38.916  0.00  0.00             0
ATOM     18    O   1     1     -14.355  -2.624  39.107  0.00  0.00             0
ATOM     19    O   1     1     -18.150   3.797  41.139  0.00  0.00             0
ATOM     20    O   1     1     -15.654  -0.812  41.166  0.00  0.00             0
ATOM     21    O   1     1     -13.968  -3.327  43.430  0.00  0.00             0
ATOM     22    O   1     1     -16.652   0.839  43.291  0.00  0.00             0
ATOM     23    O   1     1     -19.067  -0.659  43.380  0.00  0.00             0
ATOM     24    O   1     1     -16.222   3.835  43.415  0.00  0.00             0
ATOM     25    O   1     1     -18.806   2.583  43.307  0.00  0.00             0
ATOM     26    O   1     1     -16.489  -1.986  43.366  0.00  0.00             0
ATOM     27    H   1     1     -17.728  -4.195  40.981  0.00  0.00             0
ATOM     28    H   1     1     -14.913  -0.223  40.652  0.00  0.00             0
ATOM     29    H   1     1     -18.913  -3.813  44.290  0.00  0.00             0
ATOM     30    H   1     1     -16.382   0.704  44.261  0.00  0.00             0
ATOM     31    H   1     1     -19.299  -0.377  44.115  0.00  0.00             0
ATOM     32    H   1     1     -17.136  -4.182  43.202  0.00  0.00             0
ATOM     33    H   1     1     -16.526  -2.733  43.911  0.00  0.00             0
ATOM     34    H   1     1     -19.188   1.837  43.868  0.00  0.00             0
ATOM     35   Al   1     1     -17.875   4.831  49.477  0.00  0.00             0
ATOM     36   Al   1     1     -15.175   8.982  49.549  0.00  0.00             0
ATOM     37   Al   1     1     -15.346   3.229  49.355  0.00  0.00             0
ATOM     38   Al   1     1     -17.811   7.704  49.431  0.00  0.00             0
ATOM     39   Si   1     1     -13.579   3.414  46.479  0.00  0.00             0
ATOM     40   Si   1     1     -15.919   7.867  46.663  0.00  0.00             0
ATOM     41   Si   1     1     -16.128   1.889  46.520  0.00  0.00             0
ATOM     42   Si   1     1     -18.482   6.289  46.601  0.00  0.00             0
ATOM     43    O   1     1     -18.770   3.326  48.335  0.00  0.00             0
ATOM     44    O   1     1     -16.073   7.888  48.297  0.00  0.00             0
ATOM     45    O   1     1     -18.402   6.296  48.161  0.00  0.00             0
ATOM     46    O   1     1     -15.920   1.779  48.136  0.00  0.00             0
ATOM     47    O   1     1     -18.546   4.772  46.163  0.00  0.00             0
ATOM     48    O   1     1     -16.054   0.400  46.020  0.00  0.00             0
ATOM     49    O   1     1     -17.552   2.450  46.290  0.00  0.00             0
ATOM     50    O   1     1     -14.565   7.021  46.317  0.00  0.00             0
ATOM     51    O   1     1     -17.182   7.040  46.153  0.00  0.00             0
ATOM     52    O   1     1     -14.926   2.804  45.976  0.00  0.00             0
ATOM     53    O   1     1     -18.628   9.161  48.520  0.00  0.00             0
ATOM     54    O   1     1     -16.215   4.646  48.415  0.00  0.00             0
ATOM     55    O   1     1     -14.621   1.736  50.323  0.00  0.00             0
ATOM     56    O   1     1     -17.191   6.289  50.450  0.00  0.00             0
ATOM     57    O   1     1     -19.623   4.819  50.502  0.00  0.00             0
ATOM     58    O   1     1     -16.746   8.888  50.494  0.00  0.00             0
ATOM     59    O   1     1     -19.548   7.766  50.537  0.00  0.00             0
ATOM     60    O   1     1     -17.068   3.403  50.510  0.00  0.00             0
ATOM     61    H   1     1     -18.215   0.855  48.468  0.00  0.00             0
ATOM     62    H   1     1     -15.651   5.331  48.158  0.00  0.00             0
ATOM     63    H   1     1     -19.516   1.997  51.321  0.00  0.00             0
ATOM     64    H   1     1     -16.453   6.138  50.995  0.00  0.00             0
ATOM     65    H   1     1     -19.969   4.888  51.403  0.00  0.00             0
ATOM     66    H   1     1     -17.043   0.052  51.460  0.00  0.00             0
ATOM     67    H   1     1     -17.316   2.654  51.015  0.00  0.00             0
ATOM     68    H   1     1     -19.777   7.009  50.996  0.00  0.00             0
ATOM     69   Al   1     1     -17.178   8.230  42.186  0.00  0.00             0
ATOM     70   Al   1     1     -14.771  12.823  42.431  0.00  0.00             0
ATOM     71   Al   1     1     -14.542   6.826  42.234  0.00  0.00             0
ATOM     72   Al   1     1     -17.304  11.269  42.238  0.00  0.00             0
ATOM     73   Si   1     1     -12.877   6.984  39.401  0.00  0.00             0
ATOM     74   Si   1     1     -15.625  11.457  39.453  0.00  0.00             0
ATOM     75   Si   1     1     -15.480   5.478  39.440  0.00  0.00             0
ATOM     76   Si   1     1     -18.125   9.940  39.529  0.00  0.00             0
ATOM     77    O   1     1     -18.117   7.065  40.971  0.00  0.00             0
ATOM     78    O   1     1     -15.694  11.679  41.178  0.00  0.00             0
ATOM     79    O   1     1     -17.972   9.759  41.169  0.00  0.00             0
ATOM     80    O   1     1     -15.381   5.449  41.083  0.00  0.00             0
ATOM     81    O   1     1     -18.008   8.527  38.974  0.00  0.00             0
ATOM     82    O   1     1     -15.505   4.053  39.033  0.00  0.00             0
ATOM     83    O   1     1     -16.709   6.245  38.923  0.00  0.00             0
ATOM     84    O   1     1     -14.343  10.667  39.158  0.00  0.00             0
ATOM     85    O   1     1     -16.980  10.826  39.192  0.00  0.00             0
ATOM     86    O   1     1     -14.239   6.191  38.988  0.00  0.00             0
ATOM     87    O   1     1     -18.133  12.756  41.062  0.00  0.00             0
ATOM     88    O   1     1     -15.510   8.311  41.195  0.00  0.00             0
ATOM     89    O   1     1     -13.995   5.269  43.305  0.00  0.00             0
ATOM     90    O   1     1     -16.434   9.975  43.398  0.00  0.00             0
ATOM     91    O   1     1     -18.842   8.181  43.317  0.00  0.00             0
ATOM     92    O   1     1     -16.336  13.064  43.309  0.00  0.00             0
ATOM     93    O   1     1     -18.882  11.475  43.271  0.00  0.00             0
ATOM     94    O   1     1     -16.340   6.901  43.205  0.00  0.00             0
ATOM     95    H   1     1     -17.734   4.666  41.149  0.00  0.00             0
ATOM     96    H   1     1     -14.982   9.063  40.991  0.00  0.00             0
ATOM     97    H   1     1     -18.983   5.032  44.308  0.00  0.00             0
ATOM     98    H   1     1     -16.333   9.356  44.076  0.00  0.00             0
ATOM     99    H   1     1     -19.316   8.999  43.287  0.00  0.00             0
ATOM    100    H   1     1     -16.610   4.558  43.817  0.00  0.00             0
ATOM    101    H   1     1     -16.701   6.712  44.084  0.00  0.00             0
ATOM    102    H   1     1     -19.022  11.013  44.177  0.00  0.00             0
ATOM    103   Al   1     1     -17.754  13.692  49.268  0.00  0.00             0
ATOM    104   Al   1     1     -15.228  18.037  49.411  0.00  0.00             0
ATOM    105   Al   1     1     -15.342  12.138  49.248  0.00  0.00             0
ATOM    106   Al   1     1     -17.848  16.653  49.442  0.00  0.00             0
ATOM    107   Si   1     1     -13.487  12.290  46.647  0.00  0.00             0
ATOM    108   Si   1     1     -16.134  16.838  46.611  0.00  0.00             0
ATOM    109   Si   1     1     -16.007  10.702  46.589  0.00  0.00             0
ATOM    110   Si   1     1     -18.524  15.320  46.575  0.00  0.00             0
ATOM    111    O   1     1     -18.750  12.522  48.196  0.00  0.00             0
ATOM    112    O   1     1     -16.171  16.956  48.238  0.00  0.00             0
ATOM    113    O   1     1     -18.398  15.252  48.150  0.00  0.00             0
ATOM    114    O   1     1     -15.947  10.665  48.203  0.00  0.00             0
ATOM    115    O   1     1     -18.371  13.877  46.032  0.00  0.00             0
ATOM    116    O   1     1     -15.884   9.277  46.160  0.00  0.00             0
ATOM    117    O   1     1     -17.260  11.491  46.365  0.00  0.00             0
ATOM    118    O   1     1     -14.876  15.918  46.340  0.00  0.00             0
ATOM    119    O   1     1     -17.419  16.281  46.079  0.00  0.00             0
ATOM    120    O   1     1     -14.697  11.493  46.128  0.00  0.00             0
ATOM    121    O   1     1     -18.768  18.143  48.453  0.00  0.00             0
ATOM    122    O   1     1     -16.117  13.538  48.091  0.00  0.00             0
ATOM    123    O   1     1     -14.541  10.502  50.542  0.00  0.00             0
ATOM    124    O   1     1     -16.945  15.109  50.253  0.00  0.00             0
ATOM    125    O   1     1     -19.288  13.563  50.455  0.00  0.00             0
ATOM    126    O   1     1     -16.843  17.856  50.506  0.00  0.00             0
ATOM    127    O   1     1     -19.365  16.575  50.650  0.00  0.00             0
ATOM    128    O   1     1     -16.848  12.257  50.274  0.00  0.00             0
ATOM    129    H   1     1     -18.182  10.055  48.485  0.00  0.00             0
ATOM    130    H   1     1     -15.828  13.925  47.178  0.00  0.00             0
ATOM    131    H   1     1     -19.479  10.537  51.300  0.00  0.00             0
ATOM    132    H   1     1     -16.218  15.481  50.596  0.00  0.00             0
ATOM    133    H   1     1     -19.477  13.429  51.618  0.00  0.00             0
ATOM    134    H   1     1     -16.557   9.384  51.351  0.00  0.00             0
ATOM    135    H   1     1     -17.235  11.527  50.673  0.00  0.00             0
ATOM    136    H   1     1     -19.422  15.870  51.121  0.00  0.00             0
ATOM    137   Al   1     1     -12.076  -0.486  42.121  0.00  0.00             0
ATOM    138   Al   1     1      -9.491   3.789  42.120  0.00  0.00             0
ATOM    139   Al   1     1      -9.569  -2.013  42.301  0.00  0.00             0
ATOM    140   Al   1     1     -12.163   2.567  42.022  0.00  0.00             0
ATOM    141   Si   1     1      -7.905  -1.930  39.562  0.00  0.00             0
ATOM    142   Si   1     1     -10.393   2.542  39.340  0.00  0.00             0
ATOM    143   Si   1     1     -10.454  -3.450  39.466  0.00  0.00             0
ATOM    144   Si   1     1     -12.904   1.072  39.330  0.00  0.00             0
ATOM    145    O   1     1     -13.227  -1.663  41.058  0.00  0.00             0
ATOM    146    O   1     1     -10.558   2.623  41.038  0.00  0.00             0
ATOM    147    O   1     1     -12.758   1.053  40.983  0.00  0.00             0
ATOM    148    O   1     1     -10.234  -3.445  41.109  0.00  0.00             0
ATOM    149    O   1     1     -12.930  -0.398  38.953  0.00  0.00             0
ATOM    150    O   1     1     -10.366  -4.907  38.992  0.00  0.00             0
ATOM    151    O   1     1     -11.831  -2.699  39.211  0.00  0.00             0
ATOM    152    O   1     1      -9.151   1.587  39.010  0.00  0.00             0
ATOM    153    O   1     1     -11.709   1.982  38.766  0.00  0.00             0
ATOM    154    O   1     1      -9.213  -2.571  39.004  0.00  0.00             0
ATOM    155    O   1     1     -13.085   3.878  40.934  0.00  0.00             0
ATOM    156    O   1     1     -10.580  -0.699  40.990  0.00  0.00             0
ATOM    157    O   1     1     -19.231  -3.551  43.403  0.00  0.00             0
ATOM    158    O   1     1     -11.443   1.038  43.201  0.00  0.00             0
ATOM    159    O   1     1     -13.771  -0.478  43.264  0.00  0.00             0
ATOM    160    O   1     1     -11.116   3.816  43.389  0.00  0.00             0
ATOM    161    O   1     1     -13.748   2.524  43.093  0.00  0.00             0
ATOM    162    O   1     1     -11.235  -1.886  43.232  0.00  0.00             0
ATOM    163    H   1     1     -13.164  -5.003  40.365  0.00  0.00             0
ATOM    164    H   1     1     -10.168  -0.460  40.080  0.00  0.00             0
ATOM    165    H   1     1     -13.931  -3.586  44.431  0.00  0.00             0
ATOM    166    H   1     1     -10.413   0.735  43.337  0.00  0.00             0
ATOM    167    H   1     1     -13.887   0.523  43.527  0.00  0.00             0
ATOM    168    H   1     1     -11.935  -4.248  43.273  0.00  0.00             0
ATOM    169    H   1     1     -11.974  -2.597  43.452  0.00  0.00             0
ATOM    170    H   1     1     -14.410   2.122  43.675  0.00  0.00             0
ATOM    171   Al   1     1     -12.752   4.712  49.417  0.00  0.00             0
ATOM    172   Al   1     1     -10.027   9.228  49.299  0.00  0.00             0
ATOM    173   Al   1     1     -10.147   3.304  49.286  0.00  0.00             0
ATOM    174   Al   1     1     -12.606   7.582  49.512  0.00  0.00             0
ATOM    175   Si   1     1      -8.455   3.270  46.602  0.00  0.00             0
ATOM    176   Si   1     1     -10.709   7.880  46.545  0.00  0.00             0
ATOM    177   Si   1     1     -10.962   1.778  46.529  0.00  0.00             0
ATOM    178   Si   1     1     -13.292   6.368  46.639  0.00  0.00             0
ATOM    179    O   1     1     -13.704   3.482  48.110  0.00  0.00             0
ATOM    180    O   1     1     -10.759   7.948  48.178  0.00  0.00             0
ATOM    181    O   1     1     -13.143   6.267  48.286  0.00  0.00             0
ATOM    182    O   1     1     -10.780   1.698  48.270  0.00  0.00             0
ATOM    183    O   1     1     -13.273   4.865  46.185  0.00  0.00             0
ATOM    184    O   1     1     -10.808   0.305  45.997  0.00  0.00             0
ATOM    185    O   1     1     -12.309   2.384  46.301  0.00  0.00             0
ATOM    186    O   1     1      -9.458   6.974  46.143  0.00  0.00             0
ATOM    187    O   1     1     -11.994   7.100  46.172  0.00  0.00             0
ATOM    188    O   1     1      -9.788   2.669  46.142  0.00  0.00             0
ATOM    189    O   1     1     -13.522   9.056  48.306  0.00  0.00             0
ATOM    190    O   1     1     -10.933   4.657  48.212  0.00  0.00             0
ATOM    191    O   1     1     -19.756   1.823  50.366  0.00  0.00             0
ATOM    192    O   1     1     -11.885   6.197  50.490  0.00  0.00             0
ATOM    193    O   1     1     -14.303   4.674  50.530  0.00  0.00             0
ATOM    194    O   1     1     -11.785   8.935  50.389  0.00  0.00             0
ATOM    195    O   1     1     -14.315   7.574  50.435  0.00  0.00             0
ATOM    196    O   1     1     -11.836   3.289  50.178  0.00  0.00             0
ATOM    197    H   1     1     -13.642   0.714  47.457  0.00  0.00             0
ATOM    198    H   1     1     -10.789   5.405  47.670  0.00  0.00             0
ATOM    199    H   1     1     -14.368   2.036  51.312  0.00  0.00             0
ATOM    200    H   1     1     -11.016   6.125  50.263  0.00  0.00             0
ATOM    201    H   1     1     -13.828   4.908  51.402  0.00  0.00             0
ATOM    202    H   1     1     -12.143   0.634  51.378  0.00  0.00             0
ATOM    203    H   1     1     -12.216   2.516  50.048  0.00  0.00             0
ATOM    204    H   1     1     -14.906   6.826  50.334  0.00  0.00             0
ATOM    205   Al   1     1     -12.027   8.377  42.168  0.00  0.00             0
ATOM    206   Al   1     1      -9.560  12.927  42.222  0.00  0.00             0
ATOM    207   Al   1     1      -9.496   6.648  42.284  0.00  0.00             0
ATOM    208   Al   1     1     -12.205  11.289  42.237  0.00  0.00             0
ATOM    209   Si   1     1      -7.659   7.015  39.294  0.00  0.00             0
ATOM    210   Si   1     1     -10.462  11.520  39.487  0.00  0.00             0
ATOM    211   Si   1     1     -10.277   5.550  39.427  0.00  0.00             0
ATOM    212   Si   1     1     -12.914   9.925  39.370  0.00  0.00             0
ATOM    213    O   1     1     -12.966   7.029  40.988  0.00  0.00             0
ATOM    214    O   1     1     -10.611  11.624  41.060  0.00  0.00             0
ATOM    215    O   1     1     -12.818   9.953  40.991  0.00  0.00             0
ATOM    216    O   1     1     -10.000   5.464  41.049  0.00  0.00             0
ATOM    217    O   1     1     -12.914   8.428  38.891  0.00  0.00             0
ATOM    218    O   1     1     -10.184   4.030  38.933  0.00  0.00             0
ATOM    219    O   1     1     -11.632   6.123  39.074  0.00  0.00             0
ATOM    220    O   1     1      -9.194  10.645  39.167  0.00  0.00             0
ATOM    221    O   1     1     -11.698  10.798  38.934  0.00  0.00             0
ATOM    222    O   1     1      -9.058   6.415  38.912  0.00  0.00             0
ATOM    223    O   1     1     -13.184  12.844  41.290  0.00  0.00             0
ATOM    224    O   1     1     -10.381   8.247  41.070  0.00  0.00             0
ATOM    225    O   1     1     -19.126   5.294  43.341  0.00  0.00             0
ATOM    226    O   1     1     -11.568   9.879  43.372  0.00  0.00             0
ATOM    227    O   1     1     -13.614   8.042  43.363  0.00  0.00             0
ATOM    228    O   1     1     -11.289  12.761  43.254  0.00  0.00             0
ATOM    229    O   1     1     -13.879  11.495  43.400  0.00  0.00             0
ATOM    230    O   1     1     -11.165   7.057  43.308  0.00  0.00             0
ATOM    231    H   1     1     -12.896   4.537  40.343  0.00  0.00             0
ATOM    232    H   1     1      -9.541   8.572  40.608  0.00  0.00             0
ATOM    233    H   1     1     -13.849   5.179  44.107  0.00  0.00             0
ATOM    234    H   1     1     -11.672   9.735  44.371  0.00  0.00             0
ATOM    235    H   1     1     -13.637   8.776  43.898  0.00  0.00             0
ATOM    236    H   1     1     -11.828   4.442  43.816  0.00  0.00             0
ATOM    237    H   1     1     -11.561   6.386  44.036  0.00  0.00             0
ATOM    238    H   1     1     -14.501  11.305  44.187  0.00  0.00             0
ATOM    239   Al   1     1     -12.833  13.465  49.414  0.00  0.00             0
ATOM    240   Al   1     1     -10.122  18.204  49.353  0.00  0.00             0
ATOM    241   Al   1     1      -9.998  12.224  49.302  0.00  0.00             0
ATOM    242   Al   1     1     -12.548  16.642  49.292  0.00  0.00             0
ATOM    243   Si   1     1      -8.265  12.408  46.552  0.00  0.00             0
ATOM    244   Si   1     1     -10.919  16.790  46.540  0.00  0.00             0
ATOM    245   Si   1     1     -10.704  10.790  46.492  0.00  0.00             0
ATOM    246   Si   1     1     -13.484  15.323  46.716  0.00  0.00             0
ATOM    247    O   1     1     -13.727  12.222  48.252  0.00  0.00             0
ATOM    248    O   1     1     -10.981  16.819  48.263  0.00  0.00             0
ATOM    249    O   1     1     -13.305  15.163  48.304  0.00  0.00             0
ATOM    250    O   1     1     -10.514  10.637  48.169  0.00  0.00             0
ATOM    251    O   1     1     -13.470  13.764  46.326  0.00  0.00             0
ATOM    252    O   1     1     -10.718   9.335  46.027  0.00  0.00             0
ATOM    253    O   1     1     -12.144  11.522  46.338  0.00  0.00             0
ATOM    254    O   1     1      -9.601  15.902  46.303  0.00  0.00             0
ATOM    255    O   1     1     -12.259  16.057  46.139  0.00  0.00             0
ATOM    256    O   1     1      -9.552  11.641  46.104  0.00  0.00             0
ATOM    257    O   1     1     -13.703  17.933  48.152  0.00  0.00             0
ATOM    258    O   1     1     -11.157  13.475  48.202  0.00  0.00             0
ATOM    259    O   1     1     -19.809  10.700  50.564  0.00  0.00             0
ATOM    260    O   1     1     -11.974  15.210  50.695  0.00  0.00             0
ATOM    261    O   1     1     -14.360  13.474  50.574  0.00  0.00             0
ATOM    262    O   1     1     -11.823  18.045  50.406  0.00  0.00             0
ATOM    263    O   1     1     -14.314  16.836  50.541  0.00  0.00             0
ATOM    264    O   1     1     -11.676  12.303  50.306  0.00  0.00             0
ATOM    265    H   1     1     -12.887   9.721  48.239  0.00  0.00             0
ATOM    266    H   1     1     -11.033  14.231  47.704  0.00  0.00             0
ATOM    267    H   1     1     -13.716  10.868  50.961  0.00  0.00             0
ATOM    268    H   1     1     -11.169  15.399  51.011  0.00  0.00             0
ATOM    269    H   1     1     -14.709  13.930  51.307  0.00  0.00             0
ATOM    270    H   1     1     -11.598   9.067  51.303  0.00  0.00             0
ATOM    271    H   1     1     -11.178  11.847  51.168  0.00  0.00             0
ATOM    272    H   1     1     -13.893  16.634  51.399  0.00  0.00             0
ATOM    273    O   1     1     -14.685  12.304  27.770  0.00  0.00             0
ATOM    274    H   1     1     -15.044  11.660  27.077  0.00  0.00             0
ATOM    275    H   1     1      -3.971  11.682  28.343  0.00  0.00             0
ATOM    276    O   1     1      19.130 -16.772  20.447  0.00  0.00             0
ATOM    277    H   1     1      18.519 -17.308  20.969  0.00  0.00             0
ATOM    278    H   1     1      30.307 -17.089  20.570  0.00  0.00             0
ATOM    279    O   1     1      38.244  22.693  16.202  0.00  0.00             0
ATOM    280    H   1     1      27.264  21.980  16.275  0.00  0.00             0
ATOM    281    H   1     1      39.095  22.504  15.760  0.00  0.00             0
ATOM    282    O   1     1      -4.315   1.371  28.920  0.00  0.00             0
ATOM    283    H   1     1      -4.095   0.689  28.344  0.00  0.00             0
ATOM    284    H   1     1       5.726   2.019  28.320  0.00  0.00             0
ATOM    285    O   1     1     -19.021  -3.441  24.191  0.00  0.00             0
ATOM    286    H   1     1     -18.151  -3.221  23.838  0.00  0.00             0
ATOM    287    H   1     1      -8.896  -4.352  24.217  0.00  0.00             0
ATOM    288    O   1     1     -16.646 -17.826  21.070  0.00  0.00             0
ATOM    289    H   1     1     -16.539 -18.750  20.951  0.00  0.00             0
ATOM    290    H   1     1      -7.198 -17.437  20.843  0.00  0.00             0
ATOM    291    O   1     1     -13.380  35.407  26.789  0.00  0.00             0
ATOM    292    H   1     1     -13.215  35.589  25.782  0.00  0.00             0
ATOM    293    H   1     1     -12.798  34.604  27.122  0.00  0.00             0
ATOM    294    O   1     1      -3.410  17.513  21.797  0.00  0.00             0
ATOM    295    H   1     1      -3.133  17.798  22.839  0.00  0.00             0
ATOM    296    H   1     1      -4.314  17.782  21.702  0.00  0.00             0
ATOM    297    O   1     1      -7.249  20.371  29.301  0.00  0.00             0
ATOM    298    H   1     1      -7.573  19.751  29.790  0.00  0.00             0
ATOM    299    H   1     1      -6.970  19.974  28.468  0.00  0.00             0
ATOM    300    O   1     1      32.702  22.917  18.464  0.00  0.00             0
ATOM    301    H   1     1      33.242  22.224  19.020  0.00  0.00             0
ATOM    302    H   1     1      32.875  22.575  17.414  0.00  0.00             0
ATOM    303    O   1     1       8.551   1.461  17.484  0.00  0.00             0
ATOM    304    H   1     1       8.632   1.478  18.690  0.00  0.00             0
ATOM    305    H   1     1       8.291   0.476  17.390  0.00  0.00             0
ATOM    306    O   1     1     -17.045  28.971  32.793  0.00  0.00             0
ATOM    307    H   1     1     -17.160  28.352  33.565  0.00  0.00             0
ATOM    308    H   1     1     -17.929  29.395  33.013  0.00  0.00             0
ATOM    309    O   1     1       1.179 -16.770  32.536  0.00  0.00             0
ATOM    310    H   1     1       1.850 -17.583  32.679  0.00  0.00             0
ATOM    311    H   1     1       1.622 -16.017  32.626  0.00  0.00             0
ATOM    312    O   1     1      35.061   5.076  30.300  0.00  0.00             0
ATOM    313    H   1     1      34.546   4.459  30.677  0.00  0.00             0
ATOM    314    H   1     1      35.058   5.544  31.096  0.00  0.00             0
ATOM    315    O   1     1       3.449  14.462  32.143  0.00  0.00             0
ATOM    316    H   1     1       3.378  14.510  31.144  0.00  0.00             0
ATOM    317    H   1     1       4.328  13.946  32.271  0.00  0.00             0
ATOM    318    O   1     1       9.181  13.159  34.102  0.00  0.00             0
ATOM    319    H   1     1      10.075  13.242  33.780  0.00  0.00             0
ATOM    320    H   1     1       9.061  14.140  33.837  0.00  0.00             0
ATOM    321    O   1     1      40.408  21.154  15.313  0.00  0.00             0
ATOM    322    H   1     1      39.961  20.550  15.887  0.00  0.00             0
ATOM    323    H   1     1      40.501  20.766  14.433  0.00  0.00             0
ATOM    324    O   1     1      10.108  -0.214  37.035  0.00  0.00             0
ATOM    325    H   1     1       9.290  -0.807  37.185  0.00  0.00             0
ATOM    326    H   1     1      10.907  -0.620  36.593  0.00  0.00             0
ATOM    327    O   1     1      15.126  34.250  36.000  0.00  0.00             0
ATOM    328    H   1     1      14.232  34.115  35.658  0.00  0.00             0
ATOM    329    H   1     1      26.021  15.702  35.535  0.00  0.00             0
ATOM    330    O   1     1     -15.848  59.832  18.683  0.00  0.00             0
ATOM    331    H   1     1     -15.279  60.327  18.229  0.00  0.00             0
ATOM    332    H   1     1      -6.370  59.797  18.083  0.00  0.00             0
ATOM    333    O   1     1      -4.461  30.338  19.483  0.00  0.00             0
ATOM    334    H   1     1     -15.130  30.618  20.251  0.00  0.00             0
ATOM    335    H   1     1      -3.750  29.529  19.851  0.00  0.00             0
ATOM    336    O   1     1     -20.034  12.186  15.875  0.00  0.00             0
ATOM    337    H   1     1     -19.700  11.537  15.355  0.00  0.00             0
ATOM    338    H   1     1     -10.730  12.043  16.146  0.00  0.00             0
ATOM    339    O   1     1       5.934  54.216  13.999  0.00  0.00             0
ATOM    340    H   1     1      -3.425  53.926  13.931  0.00  0.00             0
ATOM    341    H   1     1       5.544  53.689  14.480  0.00  0.00             0
ATOM    342    O   1     1      17.204  38.806  36.309  0.00  0.00             0
ATOM    343    H   1     1      16.451  38.188  36.007  0.00  0.00             0
ATOM    344    H   1     1      28.272  38.309  36.368  0.00  0.00             0
ATOM    345    O   1     1      45.949   7.528  22.977  0.00  0.00             0
ATOM    346    H   1     1      45.015   7.370  22.446  0.00  0.00             0
ATOM    347    H   1     1      45.429 -10.260  23.735  0.00  0.00             0
ATOM    348    O   1     1      38.536  13.808  24.215  0.00  0.00             0
ATOM    349    H   1     1      39.291  13.669  24.889  0.00  0.00             0
ATOM    350    H   1     1      37.886  13.227  24.031  0.00  0.00             0
ATOM    351    O   1     1      21.010 -19.447  17.548  0.00  0.00             0
ATOM    352    H   1     1      20.970 -19.986  16.846  0.00  0.00             0
ATOM    353    H   1     1      21.406 -18.591  17.135  0.00  0.00             0
ATOM    354    O   1     1      -0.419  11.134  28.351  0.00  0.00             0
ATOM    355    H   1     1      -0.390  10.267  27.880  0.00  0.00             0
ATOM    356    H   1     1      -0.842  11.971  27.859  0.00  0.00             0
ATOM    357    O   1     1      14.148  -9.059  20.326  0.00  0.00             0
ATOM    358    H   1     1      15.049  -9.086  19.683  0.00  0.00             0
ATOM    359    H   1     1      13.851  -9.949  20.378  0.00  0.00             0
ATOM    360    O   1     1      -7.189  37.815  15.349  0.00  0.00             0
ATOM    361    H   1     1      -7.072  36.669  15.331  0.00  0.00             0
ATOM    362    H   1     1      -6.332  38.301  15.200  0.00  0.00             0
ATOM    363    O   1     1      40.383  13.147  26.284  0.00  0.00             0
ATOM    364    H   1     1      41.491  13.299  26.246  0.00  0.00             0
ATOM    365    H   1     1      40.128  -4.074  26.980  0.00  0.00             0
ATOM    366    O   1     1      14.567   4.622  27.425  0.00  0.00             0
ATOM    367    H   1     1      14.321   4.337  28.299  0.00  0.00             0
ATOM    368    H   1     1      15.671   4.309  27.356  0.00  0.00             0
ATOM    369    O   1     1      13.955 -14.403  25.050  0.00  0.00             0
ATOM    370    H   1     1      13.117 -14.843  25.010  0.00  0.00             0
ATOM    371    H   1     1      13.732 -13.861  25.783  0.00  0.00             0
ATOM    372    O   1     1      34.208 -17.673  23.594  0.00  0.00             0
ATOM    373    H   1     1      34.872 -17.977  24.134  0.00  0.00             0
ATOM    374    H   1     1      34.615 -17.834  22.663  0.00  0.00             0
ATOM    375    O   1     1      -1.897  44.236  29.439  0.00  0.00             0
ATOM    376    H   1     1      -1.739  44.585  28.415  0.00  0.00             0
ATOM    377    H   1     1      -2.766  43.889  29.662  0.00  0.00             0
ATOM    378    O   1     1      10.521  -9.248  20.802  0.00  0.00             0
ATOM    379    H   1     1      11.213 -10.009  20.981  0.00  0.00             0
ATOM    380    H   1     1      10.750  -8.406  20.241  0.00  0.00             0
ATOM    381    O   1     1     -15.018  -5.007  32.602  0.00  0.00             0
ATOM    382    H   1     1     -15.675  -5.637  32.822  0.00  0.00             0
ATOM    383    H   1     1      -4.042  -5.586  32.374  0.00  0.00             0
ATOM    384    O   1     1      15.233 -13.222  20.945  0.00  0.00             0
ATOM    385    H   1     1      15.036 -12.533  20.217  0.00  0.00             0
ATOM    386    H   1     1      26.277 -13.723  20.887  0.00  0.00             0
ATOM    387    O   1     1       8.759  16.193  33.886  0.00  0.00             0
ATOM    388    H   1     1      -2.406  16.092  33.744  0.00  0.00             0
ATOM    389    H   1     1       8.940  17.193  34.112  0.00  0.00             0
ATOM    390    O   1     1      18.254  18.449  24.118  0.00  0.00             0
ATOM    391    H   1     1      17.829  19.270  23.718  0.00  0.00             0
ATOM    392    H   1     1      29.502  18.696  24.022  0.00  0.00             0
ATOM    393    O   1     1     -43.827  -2.961  27.770  0.00  0.00             0
ATOM    394    H   1     1     -44.202  -2.767  28.645  0.00  0.00             0
ATOM    395    H   1     1     -34.023  -3.796  27.650  0.00  0.00             0
ATOM    396    O   1     1     -24.074  -1.833  30.327  0.00  0.00             0
ATOM    397    H   1     1     -24.393  -0.964  30.705  0.00  0.00             0
ATOM    398    H   1     1     -14.541  -2.292  30.180  0.00  0.00             0
ATOM    399    O   1     1      21.440 -19.314  25.843  0.00  0.00             0
ATOM    400    H   1     1      21.854 -20.225  25.487  0.00  0.00             0
ATOM    401    H   1     1      21.405 -19.483  26.854  0.00  0.00             0
ATOM    402    O   1     1       7.381  25.061  33.192  0.00  0.00             0
ATOM    403    H   1     1       6.561  25.361  32.736  0.00  0.00             0
ATOM    404    H   1     1       7.747  24.498  32.474  0.00  0.00             0
ATOM    405    O   1     1      24.645  16.300  27.335  0.00  0.00             0
ATOM    406    H   1     1      24.200  15.850  26.554  0.00  0.00             0
ATOM    407    H   1     1      24.689  17.318  27.180  0.00  0.00             0
ATOM    408    O   1     1      46.798  69.472  24.957  0.00  0.00             0
ATOM    409    H   1     1      46.659  69.721  25.909  0.00  0.00             0
ATOM    410    H   1     1      47.520  68.846  25.159  0.00  0.00             0
ATOM    411    O   1     1      19.341  58.617  32.041  0.00  0.00             0
ATOM    412    H   1     1      19.143  58.558  33.042  0.00  0.00             0
ATOM    413    H   1     1      18.840  58.048  31.344  0.00  0.00             0
ATOM    414    O   1     1      34.401  84.951  16.583  0.00  0.00             0
ATOM    415    H   1     1      33.519  84.576  16.431  0.00  0.00             0
ATOM    416    H   1     1      34.955  84.217  16.837  0.00  0.00             0
ATOM    417    O   1     1      38.060 -14.820  19.928  0.00  0.00             0
ATOM    418    H   1     1      38.679 -15.517  20.299  0.00  0.00             0
ATOM    419    H   1     1      38.757 -14.489  19.424  0.00  0.00             0
ATOM    420    O   1     1      42.004 -12.494  27.886  0.00  0.00             0
ATOM    421    H   1     1      41.421 -12.162  28.674  0.00  0.00             0
ATOM    422    H   1     1      42.711 -13.009  28.020  0.00  0.00             0
ATOM    423    O   1     1      -4.114  15.482  33.309  0.00  0.00             0
ATOM    424    H   1     1      -4.460  15.935  32.591  0.00  0.00             0
ATOM    425    H   1     1      -4.431  14.621  33.149  0.00  0.00             0
ATOM    426    O   1     1      17.292  27.516  15.692  0.00  0.00             0
ATOM    427    H   1     1      16.653  27.996  16.201  0.00  0.00             0
ATOM    428    H   1     1      17.344  26.862  16.469  0.00  0.00             0
ATOM    429    O   1     1      27.218  57.271  30.659  0.00  0.00             0
ATOM    430    H   1     1      27.244  56.423  30.219  0.00  0.00             0
ATOM    431    H   1     1      26.489  57.719  30.448  0.00  0.00             0
ATOM    432    O   1     1     -19.337   1.081  20.392  0.00  0.00             0
ATOM    433    H   1     1     -18.789   1.977  20.579  0.00  0.00             0
ATOM    434    H   1     1     -19.433   1.215  19.533  0.00  0.00             0
ATOM    435    O   1     1     -19.617  15.365  28.455  0.00  0.00             0
ATOM    436    H   1     1     -20.124  15.370  29.227  0.00  0.00             0
ATOM    437    H   1     1      -8.858  14.641  28.550  0.00  0.00             0
ATOM    438    O   1     1      49.631  32.982  22.044  0.00  0.00             0
ATOM    439    H   1     1      49.295  32.655  22.900  0.00  0.00             0
ATOM    440    H   1     1      59.396  33.804  21.867  0.00  0.00             0
ATOM    441    O   1     1      37.811  10.682  29.575  0.00  0.00             0
ATOM    442    H   1     1      27.862  11.148  30.329  0.00  0.00             0
ATOM    443    H   1     1      38.391   9.928  29.445  0.00  0.00             0
ATOM    444    O   1     1       0.198 -46.269  34.320  0.00  0.00             0
ATOM    445    H   1     1       0.131 -45.947  35.200  0.00  0.00             0
ATOM    446    H   1     1      10.832 -47.209  34.283  0.00  0.00             0
ATOM    447    O   1     1      -5.483   7.107  32.064  0.00  0.00             0
ATOM    448    H   1     1     -15.731   7.864  31.546  0.00  0.00             0
ATOM    449    H   1     1      -6.216   7.118  32.783  0.00  0.00             0
ATOM    450    O   1     1      37.716  25.291  17.402  0.00  0.00             0
ATOM    451    H   1     1      38.538  25.379  18.044  0.00  0.00             0
ATOM    452    H   1     1      48.106  24.347  16.992  0.00  0.00             0
ATOM    453    O   1     1      30.290   1.028  34.418  0.00  0.00             0
ATOM    454    H   1     1      30.421   0.703  35.349  0.00  0.00             0
ATOM    455    H   1     1      31.097   0.880  33.647  0.00  0.00             0
ATOM    456    O   1     1       1.293  20.078  25.331  0.00  0.00             0
ATOM    457    H   1     1       0.820  19.542  24.689  0.00  0.00             0
ATOM    458    H   1     1       0.620  20.582  25.680  0.00  0.00             0
ATOM    459    O   1     1      21.358  -6.917  31.092  0.00  0.00             0
ATOM    460    H   1     1      21.584  -7.659  31.417  0.00  0.00             0
ATOM    461    H   1     1      20.831  -7.070  30.236  0.00  0.00             0
ATOM    462    O   1     1     -25.697  19.075  35.394  0.00  0.00             0
ATOM    463    H   1     1     -25.390  18.976  34.290  0.00  0.00             0
ATOM    464    H   1     1     -25.753  18.159  36.036  0.00  0.00             0
ATOM    465    O   1     1     -15.703  -6.527  16.730  0.00  0.00             0
ATOM    466    H   1     1     -16.263  -7.347  16.746  0.00  0.00             0
ATOM    467    H   1     1     -15.199  -6.495  17.565  0.00  0.00             0
ATOM    468    O   1     1     -24.519   1.415  32.929  0.00  0.00             0
ATOM    469    H   1     1     -24.756   2.361  33.127  0.00  0.00             0
ATOM    470    H   1     1     -23.875   1.515  32.243  0.00  0.00             0
ATOM    471    O   1     1      50.627  -5.366  21.689  0.00  0.00             0
ATOM    472    H   1     1      49.933  -4.618  21.841  0.00  0.00             0
ATOM    473    H   1     1      50.129  -6.011  21.416  0.00  0.00             0
ATOM    474    O   1     1      41.777 -19.478  22.371  0.00  0.00             0
ATOM    475    H   1     1      42.240 -19.820  23.068  0.00  0.00             0
ATOM    476    H   1     1      40.932 -19.796  22.183  0.00  0.00             0
ATOM    477    O   1     1      19.977  -1.055  14.707  0.00  0.00             0
ATOM    478    H   1     1      19.357  -0.816  15.567  0.00  0.00             0
ATOM    479    H   1     1      20.595  -1.842  14.856  0.00  0.00             0
ATOM    480    O   1     1      19.921  39.154  26.736  0.00  0.00             0
ATOM    481    H   1     1      20.098  38.421  27.428  0.00  0.00             0
ATOM    482    H   1     1      20.310  39.877  27.179  0.00  0.00             0
ATOM    483    O   1     1      -0.643  -2.126  31.092  0.00  0.00             0
ATOM    484    H   1     1      -0.933  -2.029  32.056  0.00  0.00             0
ATOM    485    H   1     1      -1.621  -2.142  30.812  0.00  0.00             0
ATOM    486    O   1     1     -21.787   3.792  34.976  0.00  0.00             0
ATOM    487    H   1     1     -22.857   3.967  35.037  0.00  0.00             0
ATOM    488    H   1     1     -21.634   2.931  34.715  0.00  0.00             0
ATOM    489    O   1     1     -10.099  18.782  23.244  0.00  0.00             0
ATOM    490    H   1     1      -9.966  17.794  23.073  0.00  0.00             0
ATOM    491    H   1     1       1.031   1.180  22.913  0.00  0.00             0
ATOM    492    O   1     1      23.290 -44.163  28.784  0.00  0.00             0
ATOM    493    H   1     1      22.424 -44.476  29.075  0.00  0.00             0
ATOM    494    H   1     1      34.165 -43.827  29.519  0.00  0.00             0
ATOM    495    O   1     1     -27.977   2.762  35.898  0.00  0.00             0
ATOM    496    H   1     1     -38.413   2.178  36.635  0.00  0.00             0
ATOM    497    H   1     1     -27.442   2.232  35.199  0.00  0.00             0
ATOM    498    O   1     1      -4.640 -24.142  23.702  0.00  0.00             0
ATOM    499    H   1     1      -5.157 -24.502  22.893  0.00  0.00             0
ATOM    500    H   1     1       5.224 -24.464  24.489  0.00  0.00             0
ATOM    501    O   1     1     -19.334  22.673  35.315  0.00  0.00             0
ATOM    502    H   1     1     -20.182  22.127  35.275  0.00  0.00             0
ATOM    503    H   1     1      -8.436  22.079  35.812  0.00  0.00             0
ATOM    504    O   1     1      -2.170  11.451  32.132  0.00  0.00             0
ATOM    505    H   1     1      -1.445  11.995  32.608  0.00  0.00             0
ATOM    506    H   1     1       8.580  10.807  32.428  0.00  0.00             0
ATOM    507    O   1     1      63.105  36.854  17.533  0.00  0.00             0
ATOM    508    H   1     1      63.592  37.382  16.804  0.00  0.00             0
ATOM    509    H   1     1      62.137  19.212  17.217  0.00  0.00             0
ATOM    510    O   1     1      17.085 -30.143  23.322  0.00  0.00             0
ATOM    511    H   1     1      16.303 -29.592  23.617  0.00  0.00             0
ATOM    512    H   1     1      17.160 -30.336  22.407  0.00  0.00             0
ATOM    513    O   1     1     -42.859   9.011  26.805  0.00  0.00             0
ATOM    514    H   1     1     -42.160   9.436  26.293  0.00  0.00             0
ATOM    515    H   1     1     -43.452   8.506  26.243  0.00  0.00             0
ATOM    516    O   1     1      17.279  -4.087  17.394  0.00  0.00             0
ATOM    517    H   1     1      16.693  -3.556  16.916  0.00  0.00             0
ATOM    518    H   1     1      16.815  -4.058  18.229  0.00  0.00             0
ATOM    519    O   1     1      43.068  40.105  15.909  0.00  0.00             0
ATOM    520    H   1     1      43.369  39.373  15.445  0.00  0.00             0
ATOM    521    H   1     1      42.002  40.042  15.931  0.00  0.00             0
ATOM    522    O   1     1      15.770  23.271  36.000  0.00  0.00             0
ATOM    523    H   1     1      16.106  22.491  36.656  0.00  0.00             0
ATOM    524    H   1     1      16.403  23.988  35.798  0.00  0.00             0
ATOM    525    O   1     1      65.014  27.130  17.130  0.00  0.00             0
ATOM    526    H   1     1      64.459  27.164  17.801  0.00  0.00             0
ATOM    527    H   1     1      65.094   8.251  16.814  0.00  0.00             0
ATOM    528    O   1     1      33.262  48.932  29.715  0.00  0.00             0
ATOM    529    H   1     1      32.877  48.046  29.927  0.00  0.00             0
ATOM    530    H   1     1      34.073  48.925  29.468  0.00  0.00             0
ATOM    531    O   1     1      24.010   9.264  34.998  0.00  0.00             0
ATOM    532    H   1     1      25.002   9.602  35.378  0.00  0.00             0
ATOM    533    H   1     1      23.756   8.670  35.631  0.00  0.00             0
ATOM    534    O   1     1       6.846  39.238  27.041  0.00  0.00             0
ATOM    535    H   1     1       6.582  38.965  26.127  0.00  0.00             0
ATOM    536    H   1     1       7.788  39.218  27.072  0.00  0.00             0
ATOM    537    O   1     1       1.486  11.795  23.221  0.00  0.00             0
ATOM    538    H   1     1       2.265  11.600  22.751  0.00  0.00             0
ATOM    539    H   1     1       0.873  12.051  22.527  0.00  0.00             0
ATOM    540    O   1     1     -26.759 -27.742  26.924  0.00  0.00             0
ATOM    541    H   1     1     -26.081 -28.450  27.381  0.00  0.00             0
ATOM    542    H   1     1     -26.998 -27.408  27.686  0.00  0.00             0
ATOM    543    O   1     1     -14.992  42.691  14.894  0.00  0.00             0
ATOM    544    H   1     1     -14.814  41.896  14.495  0.00  0.00             0
ATOM    545    H   1     1      -3.904  43.328  14.850  0.00  0.00             0
ATOM    546    O   1     1      -4.166   6.787  28.669  0.00  0.00             0
ATOM    547    H   1     1      -3.647   6.554  27.719  0.00  0.00             0
ATOM    548    H   1     1       5.395   6.144  28.880  0.00  0.00             0
ATOM    549    O   1     1      -7.613  39.283  20.999  0.00  0.00             0
ATOM    550    H   1     1     -18.593  39.725  21.595  0.00  0.00             0
ATOM    551    H   1     1      -6.788  39.704  21.080  0.00  0.00             0
ATOM    552    O   1     1      14.614  31.901  23.250  0.00  0.00             0
ATOM    553    H   1     1      14.872  32.498  23.873  0.00  0.00             0
ATOM    554    H   1     1      25.471  31.019  23.078  0.00  0.00             0
ATOM    555    O   1     1      56.017  10.921  26.133  0.00  0.00             0
ATOM    556    H   1     1      45.351   9.882  26.211  0.00  0.00             0
ATOM    557    H   1     1      55.190  11.625  26.233  0.00  0.00             0
ATOM    558    O   1     1      22.362  27.757  14.767  0.00  0.00             0
ATOM    559    H   1     1      23.209  27.918  14.253  0.00  0.00             0
ATOM    560    H   1     1      33.155  27.311  15.460  0.00  0.00             0
ATOM    561    O   1     1     -29.058  -5.766  26.383  0.00  0.00             0
ATOM    562    H   1     1     -29.407  -6.163  27.093  0.00  0.00             0
ATOM    563    H   1     1     -28.904  -6.330  25.620  0.00  0.00             0
ATOM    564    O   1     1     -21.759 -16.659  28.462  0.00  0.00             0
ATOM    565    H   1     1     -22.225 -17.195  27.905  0.00  0.00             0
ATOM    566    H   1     1     -21.186 -17.373  28.517  0.00  0.00             0
ATOM    567    O   1     1       1.210  46.283  35.858  0.00  0.00             0
ATOM    568    H   1     1       0.616  45.895  35.314  0.00  0.00             0
ATOM    569    H   1     1       1.965  45.791  35.477  0.00  0.00             0
ATOM    570    O   1     1      10.095   6.695  30.073  0.00  0.00             0
ATOM    571    H   1     1       9.259   7.130  29.779  0.00  0.00             0
ATOM    572    H   1     1       9.856   5.914  30.726  0.00  0.00             0
ATOM    573    O   1     1     -39.955  -9.516  31.916  0.00  0.00             0
ATOM    574    H   1     1     -40.289  -9.552  32.852  0.00  0.00             0
ATOM    575    H   1     1     -40.349 -10.166  31.474  0.00  0.00             0
ATOM    576    O   1     1     -33.511  24.158  26.065  0.00  0.00             0
ATOM    577    H   1     1     -33.608  23.874  25.051  0.00  0.00             0
ATOM    578    H   1     1     -32.725  23.901  26.435  0.00  0.00             0
ATOM    579    O   1     1      18.458  -1.408  16.939  0.00  0.00             0
ATOM    580    H   1     1      18.046  -2.281  16.907  0.00  0.00             0
ATOM    581    H   1     1      19.222  -1.791  17.410  0.00  0.00             0
ATOM    582    O   1     1     -17.441  -0.723  33.092  0.00  0.00             0
ATOM    583    H   1     1     -17.492  -1.670  32.810  0.00  0.00             0
ATOM    584    H   1     1     -16.786  -0.266  32.508  0.00  0.00             0
ATOM    585    O   1     1     -28.820 -11.277  20.550  0.00  0.00             0
ATOM    586    H   1     1     -28.904 -11.948  21.284  0.00  0.00             0
ATOM    587    H   1     1     -29.071 -11.601  19.791  0.00  0.00             0
ATOM    588    O   1     1      32.296  12.902  32.750  0.00  0.00             0
ATOM    589    H   1     1      32.206  12.284  32.136  0.00  0.00             0
ATOM    590    H   1     1      33.141  13.411  32.393  0.00  0.00             0
ATOM    591    O   1     1      45.182  11.288  21.512  0.00  0.00             0
ATOM    592    H   1     1      45.348  10.329  21.133  0.00  0.00             0
ATOM    593    H   1     1      44.808  11.912  20.877  0.00  0.00             0
ATOM    594    O   1     1      50.846   4.050  19.915  0.00  0.00             0
ATOM    595    H   1     1      51.640   4.314  19.573  0.00  0.00             0
ATOM    596    H   1     1      50.884   3.099  20.185  0.00  0.00             0
ATOM    597    O   1     1      -0.828  -7.964  33.859  0.00  0.00             0
ATOM    598    H   1     1      -1.748  -7.762  34.273  0.00  0.00             0
ATOM    599    H   1     1       9.574  -8.981  33.743  0.00  0.00             0
ATOM    600    O   1     1       7.430   7.391  35.949  0.00  0.00             0
ATOM    601    H   1     1       8.390   7.439  36.300  0.00  0.00             0
ATOM    602    H   1     1      17.791   7.227  35.096  0.00  0.00             0
ATOM    603    O   1     1       1.900 -45.491  24.617  0.00  0.00             0
ATOM    604    H   1     1      -9.178 -44.823  24.508  0.00  0.00             0
ATOM    605    H   1     1       2.058 -45.461  25.559  0.00  0.00             0
ATOM    606    O   1     1      26.964  20.942  24.040  0.00  0.00             0
ATOM    607    H   1     1      27.254  21.668  24.184  0.00  0.00             0
ATOM    608    H   1     1      36.208  21.002  23.962  0.00  0.00             0
ATOM    609    O   1     1      53.726  12.518  19.451  0.00  0.00             0
ATOM    610    H   1     1      43.988  12.771  18.678  0.00  0.00             0
ATOM    611    H   1     1      52.966  13.172  19.650  0.00  0.00             0
ATOM    612    O   1     1     -20.269  27.872  25.090  0.00  0.00             0
ATOM    613    H   1     1     -19.955  28.503  24.461  0.00  0.00             0
ATOM    614    H   1     1     -10.657  27.462  24.442  0.00  0.00             0
ATOM    615    O   1     1     -34.478  -9.407  21.536  0.00  0.00             0
ATOM    616    H   1     1     -34.940  -9.818  22.194  0.00  0.00             0
ATOM    617    H   1     1     -33.687  -9.993  21.265  0.00  0.00             0
ATOM    618    O   1     1       1.929  13.626  35.544  0.00  0.00             0
ATOM    619    H   1     1       1.656  13.390  34.719  0.00  0.00             0
ATOM    620    H   1     1       1.800  12.960  36.174  0.00  0.00             0
ATOM    621    O   1     1     -18.731  16.382  35.456  0.00  0.00             0
ATOM    622    H   1     1     -18.300  16.422  34.572  0.00  0.00             0
ATOM    623    H   1     1     -18.920  15.460  35.704  0.00  0.00             0
ATOM    624    O   1     1      49.939  29.290  17.122  0.00  0.00             0
ATOM    625    H   1     1      49.330  29.973  17.387  0.00  0.00             0
ATOM    626    H   1     1      49.444  28.824  16.712  0.00  0.00             0
ATOM    627    O   1     1     -15.715  14.383  29.260  0.00  0.00             0
ATOM    628    H   1     1     -15.378  13.613  28.721  0.00  0.00             0
ATOM    629    H   1     1     -16.229  14.926  28.566  0.00  0.00             0
ATOM    630    O   1     1     -15.269  -3.038  15.126  0.00  0.00             0
ATOM    631    H   1     1     -15.957  -3.499  15.518  0.00  0.00             0
ATOM    632    H   1     1     -14.667  -3.613  14.735  0.00  0.00             0
ATOM    633    O   1     1     -48.268  24.464  16.445  0.00  0.00             0
ATOM    634    H   1     1     -47.726  24.522  15.703  0.00  0.00             0
ATOM    635    H   1     1     -48.810  23.634  16.328  0.00  0.00             0
ATOM    636    O   1     1      15.802  19.360  18.460  0.00  0.00             0
ATOM    637    H   1     1      15.278  18.962  19.265  0.00  0.00             0
ATOM    638    H   1     1      16.455  20.036  18.608  0.00  0.00             0
ATOM    639    O   1     1     -12.576  -7.272  20.258  0.00  0.00             0
ATOM    640    H   1     1     -11.752  -7.596  19.986  0.00  0.00             0
ATOM    641    H   1     1     -13.117  -7.856  20.548  0.00  0.00             0
ATOM    642    O   1     1       2.517  21.556  32.816  0.00  0.00             0
ATOM    643    H   1     1       2.246  21.640  33.712  0.00  0.00             0
ATOM    644    H   1     1       3.562  21.708  32.848  0.00  0.00             0
ATOM    645    O   1     1      -5.775  -8.245  30.846  0.00  0.00             0
ATOM    646    H   1     1      -5.051  -7.869  30.569  0.00  0.00             0
ATOM    647    H   1     1      -6.148  -7.629  31.505  0.00  0.00             0
ATOM    648    O   1     1       8.334   0.861  30.980  0.00  0.00             0
ATOM    649    H   1     1       8.388   0.768  30.026  0.00  0.00             0
ATOM    650    H   1     1       9.368   0.747  31.436  0.00  0.00             0
ATOM    651    O   1     1       4.225  17.373  30.384  0.00  0.00             0
ATOM    652    H   1     1       4.720  18.144  30.050  0.00  0.00             0
ATOM    653    H   1     1      13.636  -0.449  30.089  0.00  0.00             0
ATOM    654    O   1     1      14.224  32.926  20.625  0.00  0.00             0
ATOM    655    H   1     1      14.131  32.605  21.590  0.00  0.00             0
ATOM    656    H   1     1      23.540  32.749  20.566  0.00  0.00             0
ATOM    657    O   1     1      34.469  17.257  15.828  0.00  0.00             0
ATOM    658    H   1     1      24.387  16.485  15.329  0.00  0.00             0
ATOM    659    H   1     1      35.002  17.110  16.689  0.00  0.00             0
ATOM    660    O   1     1      -4.306  63.304  36.065  0.00  0.00             0
ATOM    661    H   1     1      -3.575  64.002  35.638  0.00  0.00             0
ATOM    662    H   1     1       6.561  62.569  35.962  0.00  0.00             0
ATOM    663    O   1     1      25.545  16.131  18.383  0.00  0.00             0
ATOM    664    H   1     1      14.860  15.590  19.109  0.00  0.00             0
ATOM    665    H   1     1      26.260  16.478  18.738  0.00  0.00             0
ATOM    666    O   1     1      22.314  17.720  29.727  0.00  0.00             0
ATOM    667    H   1     1      22.230  16.748  29.240  0.00  0.00             0
ATOM    668    H   1     1      32.337  17.820  30.663  0.00  0.00             0
ATOM    669    O   1     1       5.536  75.464  33.517  0.00  0.00             0
ATOM    670    H   1     1       5.614  75.977  34.297  0.00  0.00             0
ATOM    671    H   1     1       5.630  58.092  32.793  0.00  0.00             0
ATOM    672    O   1     1      22.432  41.086  22.926  0.00  0.00             0
ATOM    673    H   1     1      23.222  40.872  23.372  0.00  0.00             0
ATOM    674    H   1     1      22.275  41.776  23.677  0.00  0.00             0
ATOM    675    O   1     1      19.267  -8.861  23.223  0.00  0.00             0
ATOM    676    H   1     1      18.347  -8.811  22.792  0.00  0.00             0
ATOM    677    H   1     1      19.800  -8.611  22.354  0.00  0.00             0
ATOM    678    O   1     1       5.725   2.590  15.883  0.00  0.00             0
ATOM    679    H   1     1       5.955   1.867  15.121  0.00  0.00             0
ATOM    680    H   1     1       5.695   2.207  16.754  0.00  0.00             0
ATOM    681    O   1     1     -27.510   0.941  26.884  0.00  0.00             0
ATOM    682    H   1     1     -28.417   0.449  26.589  0.00  0.00             0
ATOM    683    H   1     1     -27.449   1.334  26.091  0.00  0.00             0
ATOM    684    O   1     1     -12.775  11.433  35.726  0.00  0.00             0
ATOM    685    H   1     1     -12.144  11.315  36.415  0.00  0.00             0
ATOM    686    H   1     1     -12.183  11.850  34.986  0.00  0.00             0
ATOM    687    O   1     1      31.993  -2.751  20.009  0.00  0.00             0
ATOM    688    H   1     1      31.713  -2.169  20.761  0.00  0.00             0
ATOM    689    H   1     1      32.022 -19.949  19.211  0.00  0.00             0
ATOM    690    O   1     1      41.004 -27.649  36.945  0.00  0.00             0
ATOM    691    H   1     1      41.274 -26.949  36.888  0.00  0.00             0
ATOM    692    H   1     1      41.543 -27.919  37.701  0.00  0.00             0
ATOM    693    O   1     1     -50.433  15.043  15.181  0.00  0.00             0
ATOM    694    H   1     1     -50.682  14.132  15.167  0.00  0.00             0
ATOM    695    H   1     1     -49.533  15.044  15.556  0.00  0.00             0
ATOM    696    O   1     1      21.086  28.246  18.650  0.00  0.00             0
ATOM    697    H   1     1      21.480  29.166  19.128  0.00  0.00             0
ATOM    698    H   1     1      20.307  28.515  18.145  0.00  0.00             0
ATOM    699    O   1     1      59.971   6.789  20.028  0.00  0.00             0
ATOM    700    H   1     1      60.487   5.885  19.867  0.00  0.00             0
ATOM    701    H   1     1      60.665   7.446  19.816  0.00  0.00             0
ATOM    702    O   1     1      23.587   6.709  36.312  0.00  0.00             0
ATOM    703    H   1     1      24.268   5.828  36.424  0.00  0.00             0
ATOM    704    H   1     1      22.887   6.147  36.120  0.00  0.00             0
ATOM    705   Al   1     1       4.950  14.281   8.793  0.00  0.00             0
ATOM    706   Al   1     1       2.398   9.874   8.601  0.00  0.00             0
ATOM    707   Al   1     1       2.447  15.830   8.668  0.00  0.00             0
ATOM    708   Al   1     1       4.893  11.176   8.827  0.00  0.00             0
ATOM    709   Si   1     1       0.659  15.555  11.601  0.00  0.00             0
ATOM    710   Si   1     1       3.235  11.035  11.490  0.00  0.00             0
ATOM    711   Si   1     1       3.185  17.136  11.559  0.00  0.00             0
ATOM    712   Si   1     1       5.744  12.610  11.527  0.00  0.00             0
ATOM    713    O   1     1       5.806  15.542   9.882  0.00  0.00             0
ATOM    714    O   1     1       3.320  10.891   9.963  0.00  0.00             0
ATOM    715    O   1     1       5.593  12.741   9.951  0.00  0.00             0
ATOM    716    O   1     1       2.942  17.228   9.991  0.00  0.00             0
ATOM    717    O   1     1       5.794  14.082  12.010  0.00  0.00             0
ATOM    718    O   1     1       3.141  18.557  12.166  0.00  0.00             0
ATOM    719    O   1     1       4.568  16.483  11.865  0.00  0.00             0
ATOM    720    O   1     1       1.842  11.733  11.909  0.00  0.00             0
ATOM    721    O   1     1       4.456  11.936  11.984  0.00  0.00             0
ATOM    722    O   1     1       1.885  16.367  12.061  0.00  0.00             0
ATOM    723    O   1     1       5.823  10.004   9.746  0.00  0.00             0
ATOM    724    O   1     1       3.404  14.405   9.639  0.00  0.00             0
ATOM    725    O   1     1       1.882  17.134   7.602  0.00  0.00             0
ATOM    726    O   1     1       4.369  12.655   7.646  0.00  0.00             0
ATOM    727    O   1     1       6.634  14.323   7.851  0.00  0.00             0
ATOM    728    O   1     1       3.968   9.957   7.675  0.00  0.00             0
ATOM    729    O   1     1       6.686  10.950   7.464  0.00  0.00             0
ATOM    730    O   1     1       4.282  15.735   7.677  0.00  0.00             0
ATOM    731    H   1     1       5.610  18.855  11.198  0.00  0.00             0
ATOM    732    H   1     1       3.098  13.776  10.236  0.00  0.00             0
ATOM    733    H   1     1       5.998  16.833   7.760  0.00  0.00             0
ATOM    734    H   1     1       4.224  12.602   6.723  0.00  0.00             0
ATOM    735    H   1     1       6.624  13.386   7.763  0.00  0.00             0
ATOM    736    H   1     1       4.751  18.206   7.620  0.00  0.00             0
ATOM    737    H   1     1       4.113  16.172   6.822  0.00  0.00             0
ATOM    738    H   1     1       6.878  11.278   6.546  0.00  0.00             0
ATOM    739   Al   1     1      10.141   8.509   1.681  0.00  0.00             0
ATOM    740   Al   1     1       7.544   4.078   1.681  0.00  0.00             0
ATOM    741   Al   1     1       7.660  10.166   1.473  0.00  0.00             0
ATOM    742   Al   1     1      10.282   5.546   1.716  0.00  0.00             0
ATOM    743   Si   1     1       5.799   9.877   4.446  0.00  0.00             0
ATOM    744   Si   1     1       8.551   5.491   4.512  0.00  0.00             0
ATOM    745   Si   1     1       8.391  11.448   4.349  0.00  0.00             0
ATOM    746   Si   1     1      11.007   6.899   4.426  0.00  0.00             0
ATOM    747    O   1     1      11.027   9.730   2.850  0.00  0.00             0
ATOM    748    O   1     1       8.628   5.269   2.893  0.00  0.00             0
ATOM    749    O   1     1      10.843   7.056   2.828  0.00  0.00             0
ATOM    750    O   1     1       8.246  11.583   2.830  0.00  0.00             0
ATOM    751    O   1     1      10.961   8.382   4.969  0.00  0.00             0
ATOM    752    O   1     1       8.361  12.899   4.913  0.00  0.00             0
ATOM    753    O   1     1       9.616  10.670   4.740  0.00  0.00             0
ATOM    754    O   1     1       7.285   6.313   4.775  0.00  0.00             0
ATOM    755    O   1     1       9.919   6.036   4.929  0.00  0.00             0
ATOM    756    O   1     1       7.075  10.700   4.816  0.00  0.00             0
ATOM    757    O   1     1      11.088   4.111   2.819  0.00  0.00             0
ATOM    758    O   1     1       8.454   8.591   2.726  0.00  0.00             0
ATOM    759    O   1     1       6.978  11.577   0.501  0.00  0.00             0
ATOM    760    O   1     1       9.465   7.036   0.727  0.00  0.00             0
ATOM    761    O   1     1      11.723   8.605   0.484  0.00  0.00             0
ATOM    762    O   1     1       9.222   4.256   0.482  0.00  0.00             0
ATOM    763    O   1     1      11.856   5.425   0.675  0.00  0.00             0
ATOM    764    O   1     1       9.420  10.040   0.733  0.00  0.00             0
ATOM    765    H   1     1      10.484  12.256   2.633  0.00  0.00             0
ATOM    766    H   1     1       8.038   7.866   2.838  0.00  0.00             0
ATOM    767    H   1     1      11.769  11.606  -0.387  0.00  0.00             0
ATOM    768    H   1     1       8.786   7.205  -0.034  0.00  0.00             0
ATOM    769    H   1     1      11.953   8.651  -0.396  0.00  0.00             0
ATOM    770    H   1     1       9.578  12.702  -0.226  0.00  0.00             0
ATOM    771    H   1     1       9.889  10.803   0.970  0.00  0.00             0
ATOM    772    H   1     1      11.868   6.378   0.208  0.00  0.00             0
ATOM    773   Al   1     1       4.966   5.323   8.798  0.00  0.00             0
ATOM    774   Al   1     1       2.431   1.062   8.917  0.00  0.00             0
ATOM    775   Al   1     1       2.596   6.806   8.909  0.00  0.00             0
ATOM    776   Al   1     1       4.886   2.420   9.122  0.00  0.00             0
ATOM    777   Si   1     1       0.650   6.679  11.642  0.00  0.00             0
ATOM    778   Si   1     1       3.174   2.171  11.762  0.00  0.00             0
ATOM    779   Si   1     1       3.246   8.154  11.696  0.00  0.00             0
ATOM    780   Si   1     1       5.761   3.797  11.715  0.00  0.00             0
ATOM    781    O   1     1       5.871   6.500  10.092  0.00  0.00             0
ATOM    782    O   1     1       3.298   2.185  10.134  0.00  0.00             0
ATOM    783    O   1     1       5.631   3.883  10.109  0.00  0.00             0
ATOM    784    O   1     1       3.217   8.135   9.985  0.00  0.00             0
ATOM    785    O   1     1       5.807   5.142  12.374  0.00  0.00             0
ATOM    786    O   1     1       3.352   9.671  12.086  0.00  0.00             0
ATOM    787    O   1     1       4.571   7.420  11.970  0.00  0.00             0
ATOM    788    O   1     1       1.879   3.062  12.090  0.00  0.00             0
ATOM    789    O   1     1       4.474   2.914  12.231  0.00  0.00             0
ATOM    790    O   1     1       1.986   7.454  12.184  0.00  0.00             0
ATOM    791    O   1     1       5.805   1.103  10.253  0.00  0.00             0
ATOM    792    O   1     1       3.271   5.364   9.894  0.00  0.00             0
ATOM    793    O   1     1       1.696   8.420   7.633  0.00  0.00             0
ATOM    794    O   1     1       4.270   3.735   7.945  0.00  0.00             0
ATOM    795    O   1     1       6.560   5.263   7.878  0.00  0.00             0
ATOM    796    O   1     1       4.208   1.013   7.995  0.00  0.00             0
ATOM    797    O   1     1       6.607   2.219   7.992  0.00  0.00             0
ATOM    798    O   1     1       4.119   6.702   7.894  0.00  0.00             0
ATOM    799    H   1     1       5.126   9.270   9.879  0.00  0.00             0
ATOM    800    H   1     1       2.878   4.527  10.104  0.00  0.00             0
ATOM    801    H   1     1       6.296   8.771   7.086  0.00  0.00             0
ATOM    802    H   1     1       3.620   3.874   7.258  0.00  0.00             0
ATOM    803    H   1     1       7.110   4.481   7.939  0.00  0.00             0
ATOM    804    H   1     1       4.135   9.705   6.852  0.00  0.00             0
ATOM    805    H   1     1       4.891   7.374   7.535  0.00  0.00             0
ATOM    806    H   1     1       6.182   2.682   7.221  0.00  0.00             0
ATOM    807   Al   1     1      10.260  -0.403   1.562  0.00  0.00             0
ATOM    808   Al   1     1       7.644  -4.823   1.616  0.00  0.00             0
ATOM    809   Al   1     1       7.592   1.164   1.750  0.00  0.00             0
ATOM    810   Al   1     1      10.183  -3.362   1.451  0.00  0.00             0
ATOM    811   Si   1     1       5.923   0.917   4.572  0.00  0.00             0
ATOM    812   Si   1     1       8.436  -3.567   4.462  0.00  0.00             0
ATOM    813   Si   1     1       8.465   2.440   4.578  0.00  0.00             0
ATOM    814   Si   1     1      11.023  -2.002   4.344  0.00  0.00             0
ATOM    815    O   1     1      11.125   1.026   2.786  0.00  0.00             0
ATOM    816    O   1     1       8.627  -3.617   2.797  0.00  0.00             0
ATOM    817    O   1     1      10.729  -1.955   2.695  0.00  0.00             0
ATOM    818    O   1     1       8.312   2.514   2.941  0.00  0.00             0
ATOM    819    O   1     1      10.923  -0.502   4.841  0.00  0.00             0
ATOM    820    O   1     1       8.481   3.965   4.962  0.00  0.00             0
ATOM    821    O   1     1       9.775   1.717   4.739  0.00  0.00             0
ATOM    822    O   1     1       7.218  -2.607   4.684  0.00  0.00             0
ATOM    823    O   1     1       9.794  -2.701   4.916  0.00  0.00             0
ATOM    824    O   1     1       7.228   1.631   4.982  0.00  0.00             0
ATOM    825    O   1     1      11.091  -4.984   2.677  0.00  0.00             0
ATOM    826    O   1     1       8.392  -0.269   2.783  0.00  0.00             0
ATOM    827    O   1     1       6.710   2.558   0.861  0.00  0.00             0
ATOM    828    O   1     1       9.555  -1.811   0.350  0.00  0.00             0
ATOM    829    O   1     1      11.869  -0.273   0.651  0.00  0.00             0
ATOM    830    O   1     1       9.240  -4.743   0.537  0.00  0.00             0
ATOM    831    O   1     1      11.931  -3.509   0.627  0.00  0.00             0
ATOM    832    O   1     1       9.103   1.037   0.751  0.00  0.00             0
ATOM    833    H   1     1      10.950   3.144   2.777  0.00  0.00             0
ATOM    834    H   1     1       7.989  -0.920   3.452  0.00  0.00             0
ATOM    835    H   1     1      11.910   2.385  -0.309  0.00  0.00             0
ATOM    836    H   1     1       9.240  -1.579  -0.579  0.00  0.00             0
ATOM    837    H   1     1      12.529  -0.602  -0.005  0.00  0.00             0
ATOM    838    H   1     1       9.202   3.937  -0.352  0.00  0.00             0
ATOM    839    H   1     1       9.268   1.997   0.656  0.00  0.00             0
ATOM    840    H   1     1      12.312  -2.681   0.812  0.00  0.00             0
ATOM    841   Al   1     1      -0.174  14.219   8.789  0.00  0.00             0
ATOM    842   Al   1     1      -2.802   9.751   8.710  0.00  0.00             0
ATOM    843   Al   1     1      -2.804  15.664   8.786  0.00  0.00             0
ATOM    844   Al   1     1      -0.283  11.249   8.802  0.00  0.00             0
ATOM    845   Si   1     1      -4.543  15.591  11.456  0.00  0.00             0
ATOM    846   Si   1     1      -1.970  11.116  11.478  0.00  0.00             0
ATOM    847   Si   1     1      -1.957  17.059  11.643  0.00  0.00             0
ATOM    848   Si   1     1       0.558  12.607  11.617  0.00  0.00             0
ATOM    849    O   1     1       0.742  15.420   9.890  0.00  0.00             0
ATOM    850    O   1     1      -1.801  10.859   9.908  0.00  0.00             0
ATOM    851    O   1     1       0.451  12.672   9.893  0.00  0.00             0
ATOM    852    O   1     1      -1.997  17.212   9.931  0.00  0.00             0
ATOM    853    O   1     1       0.705  14.090  12.052  0.00  0.00             0
ATOM    854    O   1     1      -1.959  18.569  12.123  0.00  0.00             0
ATOM    855    O   1     1      -0.632  16.212  11.931  0.00  0.00             0
ATOM    856    O   1     1      -3.310  11.817  11.748  0.00  0.00             0
ATOM    857    O   1     1      -0.716  11.960  12.029  0.00  0.00             0
ATOM    858    O   1     1      -3.257  16.350  11.998  0.00  0.00             0
ATOM    859    O   1     1       0.590   9.884   9.712  0.00  0.00             0
ATOM    860    O   1     1      -1.965  14.395  10.046  0.00  0.00             0
ATOM    861    O   1     1       6.912  17.308   7.663  0.00  0.00             0
ATOM    862    O   1     1      -0.899  12.724   7.754  0.00  0.00             0
ATOM    863    O   1     1       1.389  14.248   7.598  0.00  0.00             0
ATOM    864    O   1     1      -1.126   9.790   7.672  0.00  0.00             0
ATOM    865    O   1     1       1.396  11.195   7.695  0.00  0.00             0
ATOM    866    O   1     1      -1.206  15.492   7.748  0.00  0.00             0
ATOM    867    H   1     1       0.596  17.961   9.543  0.00  0.00             0
ATOM    868    H   1     1      -1.942  13.990  11.019  0.00  0.00             0
ATOM    869    H   1     1       2.058  17.621   6.700  0.00  0.00             0
ATOM    870    H   1     1      -1.482  12.572   6.896  0.00  0.00             0
ATOM    871    H   1     1       1.292  13.310   7.726  0.00  0.00             0
ATOM    872    H   1     1      -0.950  18.177   7.246  0.00  0.00             0
ATOM    873    H   1     1      -0.708  15.857   6.994  0.00  0.00             0
ATOM    874    H   1     1       1.443  11.162   6.707  0.00  0.00             0
ATOM    875   Al   1     1       4.857   8.604   1.748  0.00  0.00             0
ATOM    876   Al   1     1       2.596   4.115   1.571  0.00  0.00             0
ATOM    877   Al   1     1       2.311   9.942   1.708  0.00  0.00             0
ATOM    878   Al   1     1       4.973   5.481   1.841  0.00  0.00             0
ATOM    879   Si   1     1       0.594   9.842   4.475  0.00  0.00             0
ATOM    880   Si   1     1       3.395   5.407   4.435  0.00  0.00             0
ATOM    881   Si   1     1       3.088  11.348   4.451  0.00  0.00             0
ATOM    882   Si   1     1       5.950   6.945   4.530  0.00  0.00             0
ATOM    883    O   1     1       5.833   9.692   2.808  0.00  0.00             0
ATOM    884    O   1     1       3.523   5.323   2.833  0.00  0.00             0
ATOM    885    O   1     1       5.768   7.018   2.882  0.00  0.00             0
ATOM    886    O   1     1       2.976  11.399   2.877  0.00  0.00             0
ATOM    887    O   1     1       5.686   8.389   5.000  0.00  0.00             0
ATOM    888    O   1     1       3.025  12.799   4.828  0.00  0.00             0
ATOM    889    O   1     1       4.502  10.673   4.724  0.00  0.00             0
ATOM    890    O   1     1       2.140   6.304   4.779  0.00  0.00             0
ATOM    891    O   1     1       4.784   6.034   4.957  0.00  0.00             0
ATOM    892    O   1     1       1.895  10.512   4.955  0.00  0.00             0
ATOM    893    O   1     1       5.981   4.251   2.962  0.00  0.00             0
ATOM    894    O   1     1       3.179   8.655   2.686  0.00  0.00             0
ATOM    895    O   1     1      12.074  11.475   0.481  0.00  0.00             0
ATOM    896    O   1     1       4.416   7.037   0.589  0.00  0.00             0
ATOM    897    O   1     1       6.707   8.838   0.546  0.00  0.00             0
ATOM    898    O   1     1       4.194   4.158   0.584  0.00  0.00             0
ATOM    899    O   1     1       6.758   5.400   0.729  0.00  0.00             0
ATOM    900    O   1     1       3.998   9.806   0.684  0.00  0.00             0
ATOM    901    H   1     1       5.740  12.170   3.163  0.00  0.00             0
ATOM    902    H   1     1       2.630   7.930   2.753  0.00  0.00             0
ATOM    903    H   1     1       6.190  11.819  -0.012  0.00  0.00             0
ATOM    904    H   1     1       4.203   6.989  -0.360  0.00  0.00             0
ATOM    905    H   1     1       6.393   8.544  -0.263  0.00  0.00             0
ATOM    906    H   1     1       3.880  12.846  -0.425  0.00  0.00             0
ATOM    907    H   1     1       4.000  10.599   0.012  0.00  0.00             0
ATOM    908    H   1     1       7.162   6.094   1.192  0.00  0.00             0
ATOM    909   Al   1     1      -0.132   5.353   8.931  0.00  0.00             0
ATOM    910   Al   1     1      -2.740   0.763   8.791  0.00  0.00             0
ATOM    911   Al   1     1      -2.772   6.791   8.797  0.00  0.00             0
ATOM    912   Al   1     1      -0.256   2.395   8.793  0.00  0.00             0
ATOM    913   Si   1     1      -4.481   6.675  11.713  0.00  0.00             0
ATOM    914   Si   1     1      -1.859   2.150  11.672  0.00  0.00             0
ATOM    915   Si   1     1      -1.999   8.196  11.553  0.00  0.00             0
ATOM    916   Si   1     1       0.561   3.745  11.669  0.00  0.00             0
ATOM    917    O   1     1       0.739   6.670  10.040  0.00  0.00             0
ATOM    918    O   1     1      -1.598   2.080  10.174  0.00  0.00             0
ATOM    919    O   1     1       0.431   3.765  10.070  0.00  0.00             0
ATOM    920    O   1     1      -2.172   8.207   9.943  0.00  0.00             0
ATOM    921    O   1     1       0.576   5.210  12.101  0.00  0.00             0
ATOM    922    O   1     1      -2.012   9.673  12.079  0.00  0.00             0
ATOM    923    O   1     1      -0.597   7.575  11.877  0.00  0.00             0
ATOM    924    O   1     1      -3.124   3.037  11.911  0.00  0.00             0
ATOM    925    O   1     1      -0.622   2.896  12.235  0.00  0.00             0
ATOM    926    O   1     1      -3.084   7.266  12.049  0.00  0.00             0
ATOM    927    O   1     1       0.740   0.863   9.708  0.00  0.00             0
ATOM    928    O   1     1      -1.811   5.367   9.947  0.00  0.00             0
ATOM    929    O   1     1       6.762   8.132   7.739  0.00  0.00             0
ATOM    930    O   1     1      -0.957   3.892   7.718  0.00  0.00             0
ATOM    931    O   1     1       1.444   5.511   7.803  0.00  0.00             0
ATOM    932    O   1     1      -1.213   1.061   7.706  0.00  0.00             0
ATOM    933    O   1     1       1.541   2.349   7.760  0.00  0.00             0
ATOM    934    O   1     1      -1.110   6.527   7.818  0.00  0.00             0
ATOM    935    H   1     1       0.236   8.977   9.919  0.00  0.00             0
ATOM    936    H   1     1      -2.166   4.826  10.613  0.00  0.00             0
ATOM    937    H   1     1       1.145   7.989   6.839  0.00  0.00             0
ATOM    938    H   1     1      -1.545   3.807   6.780  0.00  0.00             0
ATOM    939    H   1     1       1.331   4.989   7.067  0.00  0.00             0
ATOM    940    H   1     1      -0.726   8.971   7.444  0.00  0.00             0
ATOM    941    H   1     1      -1.254   6.898   6.807  0.00  0.00             0
ATOM    942    H   1     1       1.714   2.244   6.783  0.00  0.00             0
ATOM    943   Al   1     1       5.107  -0.496   1.821  0.00  0.00             0
ATOM    944   Al   1     1       2.430  -4.948   1.649  0.00  0.00             0
ATOM    945   Al   1     1       2.575   1.129   1.728  0.00  0.00             0
ATOM    946   Al   1     1       5.001  -3.563   1.730  0.00  0.00             0
ATOM    947   Si   1     1       0.747   1.018   4.368  0.00  0.00             0
ATOM    948   Si   1     1       3.212  -3.584   4.435  0.00  0.00             0
ATOM    949   Si   1     1       3.327   2.427   4.404  0.00  0.00             0
ATOM    950   Si   1     1       5.799  -2.007   4.382  0.00  0.00             0
ATOM    951    O   1     1       6.012   0.811   2.826  0.00  0.00             0
ATOM    952    O   1     1       3.438  -3.784   2.775  0.00  0.00             0
ATOM    953    O   1     1       5.622  -1.949   2.778  0.00  0.00             0
ATOM    954    O   1     1       3.225   2.542   2.859  0.00  0.00             0
ATOM    955    O   1     1       5.692  -0.599   4.877  0.00  0.00             0
ATOM    956    O   1     1       3.372   3.912   4.888  0.00  0.00             0
ATOM    957    O   1     1       4.669   1.762   4.868  0.00  0.00             0
ATOM    958    O   1     1       2.063  -2.691   4.644  0.00  0.00             0
ATOM    959    O   1     1       4.559  -2.818   4.889  0.00  0.00             0
ATOM    960    O   1     1       2.063   1.791   4.941  0.00  0.00             0
ATOM    961    O   1     1       5.993  -4.867   2.763  0.00  0.00             0
ATOM    962    O   1     1       3.385  -0.219   2.808  0.00  0.00             0
ATOM    963    O   1     1      12.268   2.528   0.569  0.00  0.00             0
ATOM    964    O   1     1       4.256  -1.978   0.486  0.00  0.00             0
ATOM    965    O   1     1       6.569  -0.300   0.579  0.00  0.00             0
ATOM    966    O   1     1       4.066  -4.852   0.513  0.00  0.00             0
ATOM    967    O   1     1       6.675  -3.437   0.719  0.00  0.00             0
ATOM    968    O   1     1       4.048   0.882   0.654  0.00  0.00             0
ATOM    969    H   1     1       5.699   3.944   3.724  0.00  0.00             0
ATOM    970    H   1     1       2.908  -0.848   3.277  0.00  0.00             0
ATOM    971    H   1     1       5.858   2.229   0.584  0.00  0.00             0
ATOM    972    H   1     1       4.503  -2.185  -0.512  0.00  0.00             0
ATOM    973    H   1     1       6.841  -0.063  -0.353  0.00  0.00             0
ATOM    974    H   1     1       5.137   4.096  -0.060  0.00  0.00             0
ATOM    975    H   1     1       3.571   1.437   0.016  0.00  0.00             0
ATOM    976    H   1     1       6.690  -2.503   0.351  0.00  0.00             0
END
