# Supplementary material for: Competing Nuclear Quantum Effects and Hydrogen-Bond Jumps in Hydrated Kaolinite
Source: J Phys Chem Lett. 2023 Feb 6;14(6):1542–7. doi: 10.1021/acs.jpclett.2c03896 (PMC9940297; doi:10.1021/acs.jpclett.2c03896)
Supplement: Supplementary file 1 — jz2c03896_si_001.zip [file jz2c03896_si_001.zip › Clay_NQEs_HBond_Jumps_SI/silica-surface/QM/prod-3/init.28.pdb]

TITLE     Step:     2000000  Bead:      28 positions{angstrom}  cell{angstrom}
CRYST1   10.307   17.884   76.812  91.93 105.05  89.80 P 1           1
ATOM      1   Al   1     1     -17.330  -0.602  42.386  0.00  0.00             0
ATOM      2   Al   1     1     -14.838   3.975  42.108  0.00  0.00             0
ATOM      3   Al   1     1     -14.727  -2.016  42.187  0.00  0.00             0
ATOM      4   Al   1     1     -17.204   2.355  42.245  0.00  0.00             0
ATOM      5   Si   1     1     -13.091  -1.882  39.429  0.00  0.00             0
ATOM      6   Si   1     1     -15.553   2.486  39.394  0.00  0.00             0
ATOM      7   Si   1     1     -15.571  -3.527  39.598  0.00  0.00             0
ATOM      8   Si   1     1     -18.080   0.939  39.382  0.00  0.00             0
ATOM      9    O   1     1     -18.309  -1.775  41.196  0.00  0.00             0
ATOM     10    O   1     1     -15.657   2.592  41.052  0.00  0.00             0
ATOM     11    O   1     1     -18.013   0.959  41.045  0.00  0.00             0
ATOM     12    O   1     1     -15.331  -3.556  41.202  0.00  0.00             0
ATOM     13    O   1     1     -17.921  -0.491  38.972  0.00  0.00             0
ATOM     14    O   1     1     -15.453  -4.925  39.026  0.00  0.00             0
ATOM     15    O   1     1     -16.943  -2.873  39.388  0.00  0.00             0
ATOM     16    O   1     1     -14.319   1.713  39.146  0.00  0.00             0
ATOM     17    O   1     1     -16.820   1.758  38.957  0.00  0.00             0
ATOM     18    O   1     1     -14.350  -2.635  39.072  0.00  0.00             0
ATOM     19    O   1     1     -18.174   3.812  41.137  0.00  0.00             0
ATOM     20    O   1     1     -15.681  -0.775  41.131  0.00  0.00             0
ATOM     21    O   1     1     -14.021  -3.313  43.469  0.00  0.00             0
ATOM     22    O   1     1     -16.666   0.859  43.289  0.00  0.00             0
ATOM     23    O   1     1     -19.075  -0.646  43.382  0.00  0.00             0
ATOM     24    O   1     1     -16.179   3.826  43.407  0.00  0.00             0
ATOM     25    O   1     1     -18.804   2.557  43.316  0.00  0.00             0
ATOM     26    O   1     1     -16.499  -1.969  43.383  0.00  0.00             0
ATOM     27    H   1     1     -17.730  -4.174  41.025  0.00  0.00             0
ATOM     28    H   1     1     -14.898  -0.410  40.722  0.00  0.00             0
ATOM     29    H   1     1     -18.772  -3.712  44.161  0.00  0.00             0
ATOM     30    H   1     1     -16.345   0.506  44.070  0.00  0.00             0
ATOM     31    H   1     1     -19.180  -0.405  44.215  0.00  0.00             0
ATOM     32    H   1     1     -17.306  -4.277  43.309  0.00  0.00             0
ATOM     33    H   1     1     -16.466  -2.801  43.884  0.00  0.00             0
ATOM     34    H   1     1     -19.029   1.874  43.856  0.00  0.00             0
ATOM     35   Al   1     1     -17.887   4.808  49.454  0.00  0.00             0
ATOM     36   Al   1     1     -15.205   8.982  49.540  0.00  0.00             0
ATOM     37   Al   1     1     -15.336   3.208  49.354  0.00  0.00             0
ATOM     38   Al   1     1     -17.791   7.715  49.439  0.00  0.00             0
ATOM     39   Si   1     1     -13.575   3.412  46.449  0.00  0.00             0
ATOM     40   Si   1     1     -15.912   7.844  46.667  0.00  0.00             0
ATOM     41   Si   1     1     -16.174   1.898  46.482  0.00  0.00             0
ATOM     42   Si   1     1     -18.488   6.311  46.602  0.00  0.00             0
ATOM     43    O   1     1     -18.816   3.334  48.337  0.00  0.00             0
ATOM     44    O   1     1     -16.052   7.897  48.301  0.00  0.00             0
ATOM     45    O   1     1     -18.428   6.317  48.192  0.00  0.00             0
ATOM     46    O   1     1     -15.916   1.809  48.135  0.00  0.00             0
ATOM     47    O   1     1     -18.527   4.767  46.167  0.00  0.00             0
ATOM     48    O   1     1     -16.011   0.421  46.013  0.00  0.00             0
ATOM     49    O   1     1     -17.536   2.452  46.250  0.00  0.00             0
ATOM     50    O   1     1     -14.532   7.044  46.327  0.00  0.00             0
ATOM     51    O   1     1     -17.181   7.022  46.160  0.00  0.00             0
ATOM     52    O   1     1     -14.932   2.801  45.983  0.00  0.00             0
ATOM     53    O   1     1     -18.624   9.188  48.503  0.00  0.00             0
ATOM     54    O   1     1     -16.219   4.688  48.390  0.00  0.00             0
ATOM     55    O   1     1     -14.661   1.741  50.335  0.00  0.00             0
ATOM     56    O   1     1     -17.173   6.281  50.443  0.00  0.00             0
ATOM     57    O   1     1     -19.644   4.783  50.590  0.00  0.00             0
ATOM     58    O   1     1     -16.739   8.903  50.478  0.00  0.00             0
ATOM     59    O   1     1     -19.538   7.756  50.588  0.00  0.00             0
ATOM     60    O   1     1     -17.049   3.423  50.504  0.00  0.00             0
ATOM     61    H   1     1     -18.056   0.878  48.352  0.00  0.00             0
ATOM     62    H   1     1     -15.535   5.290  48.057  0.00  0.00             0
ATOM     63    H   1     1     -19.503   1.952  51.321  0.00  0.00             0
ATOM     64    H   1     1     -16.422   6.049  50.897  0.00  0.00             0
ATOM     65    H   1     1     -19.867   4.854  51.510  0.00  0.00             0
ATOM     66    H   1     1     -17.044   0.208  51.555  0.00  0.00             0
ATOM     67    H   1     1     -17.499   2.598  51.081  0.00  0.00             0
ATOM     68    H   1     1     -19.742   6.980  51.112  0.00  0.00             0
ATOM     69   Al   1     1     -17.189   8.232  42.137  0.00  0.00             0
ATOM     70   Al   1     1     -14.804  12.807  42.418  0.00  0.00             0
ATOM     71   Al   1     1     -14.565   6.817  42.257  0.00  0.00             0
ATOM     72   Al   1     1     -17.337  11.270  42.241  0.00  0.00             0
ATOM     73   Si   1     1     -12.926   6.967  39.406  0.00  0.00             0
ATOM     74   Si   1     1     -15.660  11.471  39.436  0.00  0.00             0
ATOM     75   Si   1     1     -15.476   5.466  39.457  0.00  0.00             0
ATOM     76   Si   1     1     -18.137   9.935  39.535  0.00  0.00             0
ATOM     77    O   1     1     -18.128   7.063  40.968  0.00  0.00             0
ATOM     78    O   1     1     -15.703  11.693  41.148  0.00  0.00             0
ATOM     79    O   1     1     -17.961   9.762  41.172  0.00  0.00             0
ATOM     80    O   1     1     -15.395   5.406  41.079  0.00  0.00             0
ATOM     81    O   1     1     -17.998   8.571  38.958  0.00  0.00             0
ATOM     82    O   1     1     -15.562   4.073  39.060  0.00  0.00             0
ATOM     83    O   1     1     -16.695   6.214  38.929  0.00  0.00             0
ATOM     84    O   1     1     -14.346  10.683  39.154  0.00  0.00             0
ATOM     85    O   1     1     -16.978  10.821  39.198  0.00  0.00             0
ATOM     86    O   1     1     -14.267   6.165  38.982  0.00  0.00             0
ATOM     87    O   1     1     -18.104  12.756  41.084  0.00  0.00             0
ATOM     88    O   1     1     -15.528   8.313  41.213  0.00  0.00             0
ATOM     89    O   1     1     -14.009   5.272  43.323  0.00  0.00             0
ATOM     90    O   1     1     -16.411  10.004  43.407  0.00  0.00             0
ATOM     91    O   1     1     -18.826   8.224  43.241  0.00  0.00             0
ATOM     92    O   1     1     -16.382  13.059  43.312  0.00  0.00             0
ATOM     93    O   1     1     -18.853  11.442  43.260  0.00  0.00             0
ATOM     94    O   1     1     -16.316   6.906  43.180  0.00  0.00             0
ATOM     95    H   1     1     -17.751   4.828  41.090  0.00  0.00             0
ATOM     96    H   1     1     -14.913   9.130  41.068  0.00  0.00             0
ATOM     97    H   1     1     -19.078   4.920  44.310  0.00  0.00             0
ATOM     98    H   1     1     -16.464   9.378  44.133  0.00  0.00             0
ATOM     99    H   1     1     -19.415   9.026  43.372  0.00  0.00             0
ATOM    100    H   1     1     -16.652   4.537  43.756  0.00  0.00             0
ATOM    101    H   1     1     -16.604   6.628  44.079  0.00  0.00             0
ATOM    102    H   1     1     -19.052  11.173  44.168  0.00  0.00             0
ATOM    103   Al   1     1     -17.758  13.706  49.290  0.00  0.00             0
ATOM    104   Al   1     1     -15.203  18.033  49.376  0.00  0.00             0
ATOM    105   Al   1     1     -15.350  12.128  49.239  0.00  0.00             0
ATOM    106   Al   1     1     -17.830  16.655  49.447  0.00  0.00             0
ATOM    107   Si   1     1     -13.482  12.270  46.666  0.00  0.00             0
ATOM    108   Si   1     1     -16.158  16.818  46.593  0.00  0.00             0
ATOM    109   Si   1     1     -15.983  10.732  46.589  0.00  0.00             0
ATOM    110   Si   1     1     -18.526  15.304  46.581  0.00  0.00             0
ATOM    111    O   1     1     -18.724  12.490  48.209  0.00  0.00             0
ATOM    112    O   1     1     -16.208  16.953  48.223  0.00  0.00             0
ATOM    113    O   1     1     -18.370  15.224  48.141  0.00  0.00             0
ATOM    114    O   1     1     -15.983  10.664  48.210  0.00  0.00             0
ATOM    115    O   1     1     -18.375  13.831  46.046  0.00  0.00             0
ATOM    116    O   1     1     -15.893   9.266  46.133  0.00  0.00             0
ATOM    117    O   1     1     -17.267  11.508  46.350  0.00  0.00             0
ATOM    118    O   1     1     -14.906  15.914  46.372  0.00  0.00             0
ATOM    119    O   1     1     -17.451  16.235  46.049  0.00  0.00             0
ATOM    120    O   1     1     -14.714  11.472  46.141  0.00  0.00             0
ATOM    121    O   1     1     -18.787  18.173  48.457  0.00  0.00             0
ATOM    122    O   1     1     -16.135  13.582  48.096  0.00  0.00             0
ATOM    123    O   1     1     -14.582  10.521  50.525  0.00  0.00             0
ATOM    124    O   1     1     -16.973  15.121  50.280  0.00  0.00             0
ATOM    125    O   1     1     -19.266  13.549  50.465  0.00  0.00             0
ATOM    126    O   1     1     -16.861  17.852  50.474  0.00  0.00             0
ATOM    127    O   1     1     -19.386  16.564  50.692  0.00  0.00             0
ATOM    128    O   1     1     -16.886  12.267  50.244  0.00  0.00             0
ATOM    129    H   1     1     -18.254  10.070  48.460  0.00  0.00             0
ATOM    130    H   1     1     -15.985  13.875  47.219  0.00  0.00             0
ATOM    131    H   1     1     -19.317  10.507  51.369  0.00  0.00             0
ATOM    132    H   1     1     -16.189  15.486  50.672  0.00  0.00             0
ATOM    133    H   1     1     -19.366  13.391  51.459  0.00  0.00             0
ATOM    134    H   1     1     -16.602   9.338  51.400  0.00  0.00             0
ATOM    135    H   1     1     -17.358  11.552  50.748  0.00  0.00             0
ATOM    136    H   1     1     -19.446  15.791  51.159  0.00  0.00             0
ATOM    137   Al   1     1     -12.062  -0.490  42.133  0.00  0.00             0
ATOM    138   Al   1     1      -9.491   3.796  42.139  0.00  0.00             0
ATOM    139   Al   1     1      -9.577  -2.035  42.313  0.00  0.00             0
ATOM    140   Al   1     1     -12.156   2.549  42.022  0.00  0.00             0
ATOM    141   Si   1     1      -7.881  -1.953  39.562  0.00  0.00             0
ATOM    142   Si   1     1     -10.387   2.528  39.361  0.00  0.00             0
ATOM    143   Si   1     1     -10.452  -3.451  39.473  0.00  0.00             0
ATOM    144   Si   1     1     -12.918   1.097  39.335  0.00  0.00             0
ATOM    145    O   1     1     -13.193  -1.644  41.044  0.00  0.00             0
ATOM    146    O   1     1     -10.520   2.621  41.026  0.00  0.00             0
ATOM    147    O   1     1     -12.747   1.069  40.982  0.00  0.00             0
ATOM    148    O   1     1     -10.268  -3.461  41.128  0.00  0.00             0
ATOM    149    O   1     1     -12.909  -0.359  38.923  0.00  0.00             0
ATOM    150    O   1     1     -10.378  -4.885  38.997  0.00  0.00             0
ATOM    151    O   1     1     -11.792  -2.711  39.215  0.00  0.00             0
ATOM    152    O   1     1      -9.190   1.580  38.999  0.00  0.00             0
ATOM    153    O   1     1     -11.708   2.006  38.792  0.00  0.00             0
ATOM    154    O   1     1      -9.207  -2.561  39.010  0.00  0.00             0
ATOM    155    O   1     1     -13.073   3.910  40.945  0.00  0.00             0
ATOM    156    O   1     1     -10.578  -0.711  40.956  0.00  0.00             0
ATOM    157    O   1     1     -19.215  -3.564  43.382  0.00  0.00             0
ATOM    158    O   1     1     -11.405   0.999  43.221  0.00  0.00             0
ATOM    159    O   1     1     -13.762  -0.487  43.314  0.00  0.00             0
ATOM    160    O   1     1     -11.105   3.775  43.408  0.00  0.00             0
ATOM    161    O   1     1     -13.728   2.461  43.082  0.00  0.00             0
ATOM    162    O   1     1     -11.215  -1.881  43.199  0.00  0.00             0
ATOM    163    H   1     1     -13.124  -4.944  40.294  0.00  0.00             0
ATOM    164    H   1     1     -10.137  -0.458  40.184  0.00  0.00             0
ATOM    165    H   1     1     -13.842  -3.602  44.373  0.00  0.00             0
ATOM    166    H   1     1     -10.346   0.836  43.446  0.00  0.00             0
ATOM    167    H   1     1     -13.907   0.395  43.628  0.00  0.00             0
ATOM    168    H   1     1     -11.806  -4.322  43.297  0.00  0.00             0
ATOM    169    H   1     1     -11.928  -2.558  43.473  0.00  0.00             0
ATOM    170    H   1     1     -14.323   2.085  43.585  0.00  0.00             0
ATOM    171   Al   1     1     -12.753   4.711  49.413  0.00  0.00             0
ATOM    172   Al   1     1     -10.024   9.223  49.295  0.00  0.00             0
ATOM    173   Al   1     1     -10.149   3.304  49.290  0.00  0.00             0
ATOM    174   Al   1     1     -12.599   7.581  49.495  0.00  0.00             0
ATOM    175   Si   1     1      -8.455   3.298  46.596  0.00  0.00             0
ATOM    176   Si   1     1     -10.706   7.875  46.524  0.00  0.00             0
ATOM    177   Si   1     1     -10.965   1.809  46.547  0.00  0.00             0
ATOM    178   Si   1     1     -13.283   6.372  46.672  0.00  0.00             0
ATOM    179    O   1     1     -13.732   3.463  48.148  0.00  0.00             0
ATOM    180    O   1     1     -10.719   7.954  48.147  0.00  0.00             0
ATOM    181    O   1     1     -13.179   6.208  48.278  0.00  0.00             0
ATOM    182    O   1     1     -10.799   1.710  48.215  0.00  0.00             0
ATOM    183    O   1     1     -13.277   4.873  46.164  0.00  0.00             0
ATOM    184    O   1     1     -10.804   0.328  46.003  0.00  0.00             0
ATOM    185    O   1     1     -12.333   2.413  46.332  0.00  0.00             0
ATOM    186    O   1     1      -9.491   6.959  46.172  0.00  0.00             0
ATOM    187    O   1     1     -12.011   7.111  46.145  0.00  0.00             0
ATOM    188    O   1     1      -9.760   2.655  46.153  0.00  0.00             0
ATOM    189    O   1     1     -13.548   9.019  48.283  0.00  0.00             0
ATOM    190    O   1     1     -10.932   4.644  48.194  0.00  0.00             0
ATOM    191    O   1     1     -19.753   1.835  50.411  0.00  0.00             0
ATOM    192    O   1     1     -11.874   6.198  50.512  0.00  0.00             0
ATOM    193    O   1     1     -14.291   4.644  50.518  0.00  0.00             0
ATOM    194    O   1     1     -11.807   8.905  50.377  0.00  0.00             0
ATOM    195    O   1     1     -14.313   7.563  50.441  0.00  0.00             0
ATOM    196    O   1     1     -11.839   3.290  50.184  0.00  0.00             0
ATOM    197    H   1     1     -13.711   0.684  47.418  0.00  0.00             0
ATOM    198    H   1     1     -10.831   5.332  47.664  0.00  0.00             0
ATOM    199    H   1     1     -14.329   2.012  51.225  0.00  0.00             0
ATOM    200    H   1     1     -10.942   6.043  50.358  0.00  0.00             0
ATOM    201    H   1     1     -13.911   4.726  51.399  0.00  0.00             0
ATOM    202    H   1     1     -12.127   0.649  51.444  0.00  0.00             0
ATOM    203    H   1     1     -12.293   2.507  50.013  0.00  0.00             0
ATOM    204    H   1     1     -14.992   6.748  50.504  0.00  0.00             0
ATOM    205   Al   1     1     -12.044   8.384  42.176  0.00  0.00             0
ATOM    206   Al   1     1      -9.559  12.906  42.251  0.00  0.00             0
ATOM    207   Al   1     1      -9.478   6.632  42.285  0.00  0.00             0
ATOM    208   Al   1     1     -12.182  11.302  42.219  0.00  0.00             0
ATOM    209   Si   1     1      -7.679   7.026  39.275  0.00  0.00             0
ATOM    210   Si   1     1     -10.458  11.544  39.462  0.00  0.00             0
ATOM    211   Si   1     1     -10.253   5.529  39.397  0.00  0.00             0
ATOM    212   Si   1     1     -12.933   9.916  39.363  0.00  0.00             0
ATOM    213    O   1     1     -12.989   7.067  41.020  0.00  0.00             0
ATOM    214    O   1     1     -10.650  11.606  41.095  0.00  0.00             0
ATOM    215    O   1     1     -12.776   9.926  41.022  0.00  0.00             0
ATOM    216    O   1     1      -9.998   5.477  41.051  0.00  0.00             0
ATOM    217    O   1     1     -12.922   8.439  38.825  0.00  0.00             0
ATOM    218    O   1     1     -10.163   4.033  38.927  0.00  0.00             0
ATOM    219    O   1     1     -11.611   6.138  39.067  0.00  0.00             0
ATOM    220    O   1     1      -9.240  10.612  39.171  0.00  0.00             0
ATOM    221    O   1     1     -11.677  10.802  38.944  0.00  0.00             0
ATOM    222    O   1     1      -9.070   6.384  38.911  0.00  0.00             0
ATOM    223    O   1     1     -13.169  12.841  41.212  0.00  0.00             0
ATOM    224    O   1     1     -10.436   8.237  41.054  0.00  0.00             0
ATOM    225    O   1     1     -19.149   5.281  43.348  0.00  0.00             0
ATOM    226    O   1     1     -11.560   9.879  43.430  0.00  0.00             0
ATOM    227    O   1     1     -13.614   8.071  43.393  0.00  0.00             0
ATOM    228    O   1     1     -11.300  12.729  43.247  0.00  0.00             0
ATOM    229    O   1     1     -13.883  11.506  43.405  0.00  0.00             0
ATOM    230    O   1     1     -11.142   7.038  43.306  0.00  0.00             0
ATOM    231    H   1     1     -12.847   4.773  40.371  0.00  0.00             0
ATOM    232    H   1     1      -9.585   8.526  40.736  0.00  0.00             0
ATOM    233    H   1     1     -13.782   5.247  44.255  0.00  0.00             0
ATOM    234    H   1     1     -11.557   9.719  44.336  0.00  0.00             0
ATOM    235    H   1     1     -13.469   8.762  44.029  0.00  0.00             0
ATOM    236    H   1     1     -11.808   4.300  43.857  0.00  0.00             0
ATOM    237    H   1     1     -11.563   6.403  43.976  0.00  0.00             0
ATOM    238    H   1     1     -14.414  11.233  44.163  0.00  0.00             0
ATOM    239   Al   1     1     -12.847  13.462  49.436  0.00  0.00             0
ATOM    240   Al   1     1     -10.117  18.233  49.388  0.00  0.00             0
ATOM    241   Al   1     1      -9.992  12.222  49.289  0.00  0.00             0
ATOM    242   Al   1     1     -12.523  16.648  49.325  0.00  0.00             0
ATOM    243   Si   1     1      -8.282  12.375  46.548  0.00  0.00             0
ATOM    244   Si   1     1     -10.919  16.758  46.543  0.00  0.00             0
ATOM    245   Si   1     1     -10.724  10.809  46.500  0.00  0.00             0
ATOM    246   Si   1     1     -13.491  15.321  46.726  0.00  0.00             0
ATOM    247    O   1     1     -13.734  12.246  48.221  0.00  0.00             0
ATOM    248    O   1     1     -10.997  16.827  48.250  0.00  0.00             0
ATOM    249    O   1     1     -13.294  15.176  48.301  0.00  0.00             0
ATOM    250    O   1     1     -10.538  10.678  48.149  0.00  0.00             0
ATOM    251    O   1     1     -13.462  13.738  46.312  0.00  0.00             0
ATOM    252    O   1     1     -10.695   9.343  46.029  0.00  0.00             0
ATOM    253    O   1     1     -12.155  11.506  46.310  0.00  0.00             0
ATOM    254    O   1     1      -9.591  15.922  46.309  0.00  0.00             0
ATOM    255    O   1     1     -12.254  16.054  46.182  0.00  0.00             0
ATOM    256    O   1     1      -9.535  11.651  46.125  0.00  0.00             0
ATOM    257    O   1     1     -13.702  17.924  48.120  0.00  0.00             0
ATOM    258    O   1     1     -11.153  13.464  48.201  0.00  0.00             0
ATOM    259    O   1     1     -19.822  10.671  50.594  0.00  0.00             0
ATOM    260    O   1     1     -12.011  15.196  50.675  0.00  0.00             0
ATOM    261    O   1     1     -14.376  13.477  50.560  0.00  0.00             0
ATOM    262    O   1     1     -11.840  18.053  50.362  0.00  0.00             0
ATOM    263    O   1     1     -14.272  16.862  50.554  0.00  0.00             0
ATOM    264    O   1     1     -11.650  12.308  50.309  0.00  0.00             0
ATOM    265    H   1     1     -12.810   9.644  48.252  0.00  0.00             0
ATOM    266    H   1     1     -11.057  14.246  47.579  0.00  0.00             0
ATOM    267    H   1     1     -13.744  10.651  50.705  0.00  0.00             0
ATOM    268    H   1     1     -11.292  15.431  51.139  0.00  0.00             0
ATOM    269    H   1     1     -14.740  14.112  51.256  0.00  0.00             0
ATOM    270    H   1     1     -11.539   9.098  51.365  0.00  0.00             0
ATOM    271    H   1     1     -11.414  11.799  51.042  0.00  0.00             0
ATOM    272    H   1     1     -13.871  16.566  51.411  0.00  0.00             0
ATOM    273    O   1     1     -14.672  12.303  27.757  0.00  0.00             0
ATOM    274    H   1     1     -15.108  11.623  27.263  0.00  0.00             0
ATOM    275    H   1     1      -3.913  11.603  28.242  0.00  0.00             0
ATOM    276    O   1     1      19.123 -16.806  20.417  0.00  0.00             0
ATOM    277    H   1     1      18.536 -17.386  21.108  0.00  0.00             0
ATOM    278    H   1     1      30.303 -17.016  20.582  0.00  0.00             0
ATOM    279    O   1     1      38.267  22.700  16.240  0.00  0.00             0
ATOM    280    H   1     1      27.249  22.020  16.298  0.00  0.00             0
ATOM    281    H   1     1      38.983  22.568  15.706  0.00  0.00             0
ATOM    282    O   1     1      -4.296   1.370  28.912  0.00  0.00             0
ATOM    283    H   1     1      -4.093   0.695  28.258  0.00  0.00             0
ATOM    284    H   1     1       5.792   2.124  28.383  0.00  0.00             0
ATOM    285    O   1     1     -19.014  -3.448  24.179  0.00  0.00             0
ATOM    286    H   1     1     -18.068  -3.393  23.744  0.00  0.00             0
ATOM    287    H   1     1      -8.933  -4.445  24.097  0.00  0.00             0
ATOM    288    O   1     1     -16.639 -17.811  21.077  0.00  0.00             0
ATOM    289    H   1     1     -16.490 -18.691  20.815  0.00  0.00             0
ATOM    290    H   1     1      -7.195 -17.461  20.844  0.00  0.00             0
ATOM    291    O   1     1     -13.370  35.411  26.791  0.00  0.00             0
ATOM    292    H   1     1     -13.183  35.561  25.862  0.00  0.00             0
ATOM    293    H   1     1     -12.889  34.496  27.052  0.00  0.00             0
ATOM    294    O   1     1      -3.356  17.498  21.782  0.00  0.00             0
ATOM    295    H   1     1      -3.120  17.890  22.573  0.00  0.00             0
ATOM    296    H   1     1      -4.250  17.872  21.628  0.00  0.00             0
ATOM    297    O   1     1      -7.234  20.396  29.290  0.00  0.00             0
ATOM    298    H   1     1      -7.656  19.740  29.822  0.00  0.00             0
ATOM    299    H   1     1      -6.940  20.049  28.422  0.00  0.00             0
ATOM    300    O   1     1      32.677  22.933  18.450  0.00  0.00             0
ATOM    301    H   1     1      33.170  22.115  19.072  0.00  0.00             0
ATOM    302    H   1     1      32.821  22.548  17.540  0.00  0.00             0
ATOM    303    O   1     1       8.575   1.503  17.524  0.00  0.00             0
ATOM    304    H   1     1       8.485   1.420  18.539  0.00  0.00             0
ATOM    305    H   1     1       8.297   0.588  17.415  0.00  0.00             0
ATOM    306    O   1     1     -17.059  28.944  32.815  0.00  0.00             0
ATOM    307    H   1     1     -17.088  28.470  33.642  0.00  0.00             0
ATOM    308    H   1     1     -18.021  29.289  33.028  0.00  0.00             0
ATOM    309    O   1     1       1.177 -16.796  32.521  0.00  0.00             0
ATOM    310    H   1     1       1.772 -17.564  32.833  0.00  0.00             0
ATOM    311    H   1     1       1.680 -15.887  32.497  0.00  0.00             0
ATOM    312    O   1     1      35.080   5.091  30.308  0.00  0.00             0
ATOM    313    H   1     1      34.451   4.463  30.661  0.00  0.00             0
ATOM    314    H   1     1      35.097   5.740  31.065  0.00  0.00             0
ATOM    315    O   1     1       3.434  14.464  32.113  0.00  0.00             0
ATOM    316    H   1     1       3.432  14.660  31.182  0.00  0.00             0
ATOM    317    H   1     1       4.262  13.917  32.275  0.00  0.00             0
ATOM    318    O   1     1       9.206  13.188  34.073  0.00  0.00             0
ATOM    319    H   1     1      10.212  13.195  33.927  0.00  0.00             0
ATOM    320    H   1     1       9.098  14.173  33.859  0.00  0.00             0
ATOM    321    O   1     1      40.391  21.131  15.356  0.00  0.00             0
ATOM    322    H   1     1      39.979  20.516  15.924  0.00  0.00             0
ATOM    323    H   1     1      40.495  20.881  14.378  0.00  0.00             0
ATOM    324    O   1     1      10.120  -0.241  37.009  0.00  0.00             0
ATOM    325    H   1     1       9.309  -0.749  37.099  0.00  0.00             0
ATOM    326    H   1     1      10.677  -0.793  36.449  0.00  0.00             0
ATOM    327    O   1     1      15.109  34.264  36.011  0.00  0.00             0
ATOM    328    H   1     1      14.230  33.994  35.557  0.00  0.00             0
ATOM    329    H   1     1      26.025  15.801  35.489  0.00  0.00             0
ATOM    330    O   1     1     -15.824  59.862  18.697  0.00  0.00             0
ATOM    331    H   1     1     -15.266  60.316  18.246  0.00  0.00             0
ATOM    332    H   1     1      -6.265  59.714  18.111  0.00  0.00             0
ATOM    333    O   1     1      -4.496  30.311  19.460  0.00  0.00             0
ATOM    334    H   1     1     -15.256  30.540  20.287  0.00  0.00             0
ATOM    335    H   1     1      -3.888  29.584  19.814  0.00  0.00             0
ATOM    336    O   1     1     -20.021  12.231  15.888  0.00  0.00             0
ATOM    337    H   1     1     -19.572  11.580  15.395  0.00  0.00             0
ATOM    338    H   1     1     -10.624  12.034  16.193  0.00  0.00             0
ATOM    339    O   1     1       5.953  54.223  13.978  0.00  0.00             0
ATOM    340    H   1     1      -3.434  53.717  13.837  0.00  0.00             0
ATOM    341    H   1     1       5.444  53.839  14.594  0.00  0.00             0
ATOM    342    O   1     1      17.227  38.762  36.305  0.00  0.00             0
ATOM    343    H   1     1      16.493  38.073  35.930  0.00  0.00             0
ATOM    344    H   1     1      28.311  38.360  36.302  0.00  0.00             0
ATOM    345    O   1     1      45.942   7.491  22.974  0.00  0.00             0
ATOM    346    H   1     1      45.163   7.350  22.416  0.00  0.00             0
ATOM    347    H   1     1      45.460 -10.270  23.779  0.00  0.00             0
ATOM    348    O   1     1      38.531  13.783  24.202  0.00  0.00             0
ATOM    349    H   1     1      39.061  13.599  25.026  0.00  0.00             0
ATOM    350    H   1     1      37.893  13.108  24.024  0.00  0.00             0
ATOM    351    O   1     1      21.020 -19.413  17.595  0.00  0.00             0
ATOM    352    H   1     1      20.975 -20.107  16.872  0.00  0.00             0
ATOM    353    H   1     1      21.320 -18.498  17.419  0.00  0.00             0
ATOM    354    O   1     1      -0.400  11.129  28.353  0.00  0.00             0
ATOM    355    H   1     1      -0.296  10.221  27.848  0.00  0.00             0
ATOM    356    H   1     1      -0.774  11.886  27.836  0.00  0.00             0
ATOM    357    O   1     1      14.166  -9.094  20.301  0.00  0.00             0
ATOM    358    H   1     1      15.103  -8.975  19.732  0.00  0.00             0
ATOM    359    H   1     1      13.780  -9.989  20.439  0.00  0.00             0
ATOM    360    O   1     1      -7.153  37.829  15.344  0.00  0.00             0
ATOM    361    H   1     1      -7.001  36.700  15.375  0.00  0.00             0
ATOM    362    H   1     1      -6.268  38.259  15.320  0.00  0.00             0
ATOM    363    O   1     1      40.396  13.146  26.290  0.00  0.00             0
ATOM    364    H   1     1      41.336  13.259  26.205  0.00  0.00             0
ATOM    365    H   1     1      40.063  -4.199  26.964  0.00  0.00             0
ATOM    366    O   1     1      14.568   4.561  27.429  0.00  0.00             0
ATOM    367    H   1     1      14.410   4.275  28.329  0.00  0.00             0
ATOM    368    H   1     1      15.587   4.294  27.328  0.00  0.00             0
ATOM    369    O   1     1      13.982 -14.390  25.034  0.00  0.00             0
ATOM    370    H   1     1      13.123 -14.871  25.040  0.00  0.00             0
ATOM    371    H   1     1      13.986 -13.875  25.878  0.00  0.00             0
ATOM    372    O   1     1      34.216 -17.687  23.583  0.00  0.00             0
ATOM    373    H   1     1      34.603 -18.099  24.205  0.00  0.00             0
ATOM    374    H   1     1      34.734 -17.958  22.722  0.00  0.00             0
ATOM    375    O   1     1      -1.923  44.213  29.417  0.00  0.00             0
ATOM    376    H   1     1      -1.785  44.609  28.525  0.00  0.00             0
ATOM    377    H   1     1      -2.835  43.970  29.621  0.00  0.00             0
ATOM    378    O   1     1      10.516  -9.217  20.806  0.00  0.00             0
ATOM    379    H   1     1      11.211  -9.966  20.992  0.00  0.00             0
ATOM    380    H   1     1      10.640  -8.480  20.191  0.00  0.00             0
ATOM    381    O   1     1     -15.028  -5.016  32.575  0.00  0.00             0
ATOM    382    H   1     1     -15.728  -5.662  32.757  0.00  0.00             0
ATOM    383    H   1     1      -4.014  -5.562  32.377  0.00  0.00             0
ATOM    384    O   1     1      15.250 -13.220  20.926  0.00  0.00             0
ATOM    385    H   1     1      15.109 -12.592  20.220  0.00  0.00             0
ATOM    386    H   1     1      26.376 -13.652  20.877  0.00  0.00             0
ATOM    387    O   1     1       8.761  16.172  33.932  0.00  0.00             0
ATOM    388    H   1     1      -2.472  16.122  33.803  0.00  0.00             0
ATOM    389    H   1     1       8.984  17.056  34.055  0.00  0.00             0
ATOM    390    O   1     1      18.233  18.416  24.154  0.00  0.00             0
ATOM    391    H   1     1      18.057  19.241  23.826  0.00  0.00             0
ATOM    392    H   1     1      29.564  18.614  24.189  0.00  0.00             0
ATOM    393    O   1     1     -43.871  -2.976  27.783  0.00  0.00             0
ATOM    394    H   1     1     -44.234  -2.718  28.596  0.00  0.00             0
ATOM    395    H   1     1     -34.024  -3.847  27.576  0.00  0.00             0
ATOM    396    O   1     1     -24.065  -1.837  30.338  0.00  0.00             0
ATOM    397    H   1     1     -24.237  -0.899  30.706  0.00  0.00             0
ATOM    398    H   1     1     -14.595  -2.111  30.102  0.00  0.00             0
ATOM    399    O   1     1      21.451 -19.351  25.833  0.00  0.00             0
ATOM    400    H   1     1      21.736 -20.056  25.416  0.00  0.00             0
ATOM    401    H   1     1      21.452 -19.557  26.827  0.00  0.00             0
ATOM    402    O   1     1       7.349  25.055  33.197  0.00  0.00             0
ATOM    403    H   1     1       6.634  25.365  32.625  0.00  0.00             0
ATOM    404    H   1     1       7.869  24.538  32.560  0.00  0.00             0
ATOM    405    O   1     1      24.636  16.307  27.294  0.00  0.00             0
ATOM    406    H   1     1      24.272  15.978  26.488  0.00  0.00             0
ATOM    407    H   1     1      24.619  17.298  27.179  0.00  0.00             0
ATOM    408    O   1     1      46.793  69.494  24.977  0.00  0.00             0
ATOM    409    H   1     1      46.659  69.673  25.929  0.00  0.00             0
ATOM    410    H   1     1      47.571  68.937  25.129  0.00  0.00             0
ATOM    411    O   1     1      19.358  58.666  32.010  0.00  0.00             0
ATOM    412    H   1     1      19.238  58.553  33.008  0.00  0.00             0
ATOM    413    H   1     1      18.717  58.145  31.489  0.00  0.00             0
ATOM    414    O   1     1      34.411  84.920  16.543  0.00  0.00             0
ATOM    415    H   1     1      33.487  84.459  16.453  0.00  0.00             0
ATOM    416    H   1     1      34.987  84.243  16.729  0.00  0.00             0
ATOM    417    O   1     1      38.050 -14.825  19.896  0.00  0.00             0
ATOM    418    H   1     1      38.599 -15.626  20.343  0.00  0.00             0
ATOM    419    H   1     1      38.832 -14.350  19.501  0.00  0.00             0
ATOM    420    O   1     1      41.969 -12.490  27.879  0.00  0.00             0
ATOM    421    H   1     1      41.576 -12.070  28.715  0.00  0.00             0
ATOM    422    H   1     1      42.681 -13.114  27.981  0.00  0.00             0
ATOM    423    O   1     1      -4.117  15.504  33.260  0.00  0.00             0
ATOM    424    H   1     1      -4.550  15.978  32.545  0.00  0.00             0
ATOM    425    H   1     1      -4.179  14.502  33.064  0.00  0.00             0
ATOM    426    O   1     1      17.299  27.478  15.694  0.00  0.00             0
ATOM    427    H   1     1      16.528  28.129  16.182  0.00  0.00             0
ATOM    428    H   1     1      17.308  26.963  16.461  0.00  0.00             0
ATOM    429    O   1     1      27.191  57.285  30.683  0.00  0.00             0
ATOM    430    H   1     1      27.221  56.518  30.084  0.00  0.00             0
ATOM    431    H   1     1      26.443  57.696  30.449  0.00  0.00             0
ATOM    432    O   1     1     -19.367   1.061  20.346  0.00  0.00             0
ATOM    433    H   1     1     -18.720   1.949  20.698  0.00  0.00             0
ATOM    434    H   1     1     -19.370   1.132  19.383  0.00  0.00             0
ATOM    435    O   1     1     -19.592  15.358  28.460  0.00  0.00             0
ATOM    436    H   1     1     -20.256  15.413  29.096  0.00  0.00             0
ATOM    437    H   1     1      -8.803  14.676  28.662  0.00  0.00             0
ATOM    438    O   1     1      49.630  32.970  22.031  0.00  0.00             0
ATOM    439    H   1     1      49.419  32.709  22.967  0.00  0.00             0
ATOM    440    H   1     1      59.449  33.724  21.704  0.00  0.00             0
ATOM    441    O   1     1      37.788  10.686  29.644  0.00  0.00             0
ATOM    442    H   1     1      27.860  11.235  30.424  0.00  0.00             0
ATOM    443    H   1     1      38.437   9.798  29.629  0.00  0.00             0
ATOM    444    O   1     1       0.153 -46.251  34.326  0.00  0.00             0
ATOM    445    H   1     1      -0.008 -45.977  35.245  0.00  0.00             0
ATOM    446    H   1     1      10.661 -47.222  34.303  0.00  0.00             0
ATOM    447    O   1     1      -5.485   7.116  32.093  0.00  0.00             0
ATOM    448    H   1     1     -15.835   7.804  31.520  0.00  0.00             0
ATOM    449    H   1     1      -6.157   7.101  32.841  0.00  0.00             0
ATOM    450    O   1     1      37.730  25.296  17.441  0.00  0.00             0
ATOM    451    H   1     1      38.511  25.220  17.927  0.00  0.00             0
ATOM    452    H   1     1      48.021  24.344  16.844  0.00  0.00             0
ATOM    453    O   1     1      30.300   1.019  34.440  0.00  0.00             0
ATOM    454    H   1     1      30.352   0.498  35.343  0.00  0.00             0
ATOM    455    H   1     1      31.105   0.835  33.824  0.00  0.00             0
ATOM    456    O   1     1       1.339  20.103  25.337  0.00  0.00             0
ATOM    457    H   1     1       0.912  19.547  24.765  0.00  0.00             0
ATOM    458    H   1     1       0.692  20.584  25.842  0.00  0.00             0
ATOM    459    O   1     1      21.359  -6.938  31.053  0.00  0.00             0
ATOM    460    H   1     1      21.581  -7.727  31.423  0.00  0.00             0
ATOM    461    H   1     1      20.851  -7.128  30.386  0.00  0.00             0
ATOM    462    O   1     1     -25.651  19.035  35.342  0.00  0.00             0
ATOM    463    H   1     1     -25.362  18.947  34.415  0.00  0.00             0
ATOM    464    H   1     1     -25.880  18.163  35.930  0.00  0.00             0
ATOM    465    O   1     1     -15.686  -6.550  16.716  0.00  0.00             0
ATOM    466    H   1     1     -16.224  -7.414  16.666  0.00  0.00             0
ATOM    467    H   1     1     -15.262  -6.607  17.581  0.00  0.00             0
ATOM    468    O   1     1     -24.483   1.438  32.922  0.00  0.00             0
ATOM    469    H   1     1     -24.642   2.392  33.061  0.00  0.00             0
ATOM    470    H   1     1     -23.814   1.489  32.248  0.00  0.00             0
ATOM    471    O   1     1      50.628  -5.340  21.673  0.00  0.00             0
ATOM    472    H   1     1      50.028  -4.615  21.835  0.00  0.00             0
ATOM    473    H   1     1      50.118  -5.972  21.293  0.00  0.00             0
ATOM    474    O   1     1      41.784 -19.474  22.384  0.00  0.00             0
ATOM    475    H   1     1      42.246 -19.897  23.036  0.00  0.00             0
ATOM    476    H   1     1      40.933 -19.890  22.252  0.00  0.00             0
ATOM    477    O   1     1      20.017  -1.077  14.719  0.00  0.00             0
ATOM    478    H   1     1      19.519  -0.886  15.586  0.00  0.00             0
ATOM    479    H   1     1      20.707  -1.822  14.863  0.00  0.00             0
ATOM    480    O   1     1      19.908  39.121  26.720  0.00  0.00             0
ATOM    481    H   1     1      20.134  38.322  27.325  0.00  0.00             0
ATOM    482    H   1     1      20.358  39.885  27.235  0.00  0.00             0
ATOM    483    O   1     1      -0.595  -2.137  31.091  0.00  0.00             0
ATOM    484    H   1     1      -0.963  -2.250  31.937  0.00  0.00             0
ATOM    485    H   1     1      -1.471  -2.035  30.816  0.00  0.00             0
ATOM    486    O   1     1     -21.776   3.816  34.952  0.00  0.00             0
ATOM    487    H   1     1     -22.825   3.936  35.076  0.00  0.00             0
ATOM    488    H   1     1     -21.598   2.868  34.715  0.00  0.00             0
ATOM    489    O   1     1     -10.058  18.822  23.221  0.00  0.00             0
ATOM    490    H   1     1     -10.028  17.869  23.004  0.00  0.00             0
ATOM    491    H   1     1       1.014   1.125  22.762  0.00  0.00             0
ATOM    492    O   1     1      23.317 -44.160  28.785  0.00  0.00             0
ATOM    493    H   1     1      22.417 -44.408  29.154  0.00  0.00             0
ATOM    494    H   1     1      34.147 -43.733  29.555  0.00  0.00             0
ATOM    495    O   1     1     -27.948   2.759  35.897  0.00  0.00             0
ATOM    496    H   1     1     -38.282   2.101  36.643  0.00  0.00             0
ATOM    497    H   1     1     -27.328   2.213  35.235  0.00  0.00             0
ATOM    498    O   1     1      -4.656 -24.131  23.702  0.00  0.00             0
ATOM    499    H   1     1      -5.196 -24.551  22.910  0.00  0.00             0
ATOM    500    H   1     1       5.137 -24.388  24.576  0.00  0.00             0
ATOM    501    O   1     1     -19.322  22.713  35.313  0.00  0.00             0
ATOM    502    H   1     1     -20.152  22.242  35.254  0.00  0.00             0
ATOM    503    H   1     1      -8.505  21.997  35.787  0.00  0.00             0
ATOM    504    O   1     1      -2.216  11.456  32.140  0.00  0.00             0
ATOM    505    H   1     1      -1.649  12.239  32.608  0.00  0.00             0
ATOM    506    H   1     1       8.657  10.853  32.482  0.00  0.00             0
ATOM    507    O   1     1      63.085  36.821  17.522  0.00  0.00             0
ATOM    508    H   1     1      63.703  37.234  16.768  0.00  0.00             0
ATOM    509    H   1     1      62.140  19.213  17.374  0.00  0.00             0
ATOM    510    O   1     1      17.028 -30.170  23.325  0.00  0.00             0
ATOM    511    H   1     1      16.341 -29.503  23.393  0.00  0.00             0
ATOM    512    H   1     1      17.023 -30.196  22.403  0.00  0.00             0
ATOM    513    O   1     1     -42.869   8.979  26.804  0.00  0.00             0
ATOM    514    H   1     1     -42.214   9.411  26.290  0.00  0.00             0
ATOM    515    H   1     1     -43.318   8.461  26.226  0.00  0.00             0
ATOM    516    O   1     1      17.288  -4.095  17.378  0.00  0.00             0
ATOM    517    H   1     1      16.708  -3.635  16.838  0.00  0.00             0
ATOM    518    H   1     1      16.830  -4.070  18.392  0.00  0.00             0
ATOM    519    O   1     1      43.057  40.120  15.896  0.00  0.00             0
ATOM    520    H   1     1      43.347  39.402  15.470  0.00  0.00             0
ATOM    521    H   1     1      41.972  39.922  15.858  0.00  0.00             0
ATOM    522    O   1     1      15.804  23.301  36.014  0.00  0.00             0
ATOM    523    H   1     1      16.176  22.580  36.445  0.00  0.00             0
ATOM    524    H   1     1      16.463  23.984  35.857  0.00  0.00             0
ATOM    525    O   1     1      65.020  27.143  17.134  0.00  0.00             0
ATOM    526    H   1     1      64.490  27.078  18.075  0.00  0.00             0
ATOM    527    H   1     1      64.993   8.331  16.750  0.00  0.00             0
ATOM    528    O   1     1      33.234  48.896  29.717  0.00  0.00             0
ATOM    529    H   1     1      32.766  48.034  29.945  0.00  0.00             0
ATOM    530    H   1     1      34.195  48.812  29.445  0.00  0.00             0
ATOM    531    O   1     1      24.005   9.276  34.996  0.00  0.00             0
ATOM    532    H   1     1      24.906   9.534  35.289  0.00  0.00             0
ATOM    533    H   1     1      23.779   8.623  35.538  0.00  0.00             0
ATOM    534    O   1     1       6.880  39.237  27.014  0.00  0.00             0
ATOM    535    H   1     1       6.429  39.118  26.089  0.00  0.00             0
ATOM    536    H   1     1       7.836  39.039  26.959  0.00  0.00             0
ATOM    537    O   1     1       1.453  11.743  23.209  0.00  0.00             0
ATOM    538    H   1     1       2.221  11.708  22.618  0.00  0.00             0
ATOM    539    H   1     1       0.781  12.159  22.544  0.00  0.00             0
ATOM    540    O   1     1     -26.759 -27.734  26.942  0.00  0.00             0
ATOM    541    H   1     1     -26.199 -28.458  27.476  0.00  0.00             0
ATOM    542    H   1     1     -26.943 -27.275  27.710  0.00  0.00             0
ATOM    543    O   1     1     -14.992  42.695  14.823  0.00  0.00             0
ATOM    544    H   1     1     -14.740  41.829  14.500  0.00  0.00             0
ATOM    545    H   1     1      -3.839  43.308  14.782  0.00  0.00             0
ATOM    546    O   1     1      -4.117   6.800  28.639  0.00  0.00             0
ATOM    547    H   1     1      -3.645   6.490  27.767  0.00  0.00             0
ATOM    548    H   1     1       5.423   6.219  28.883  0.00  0.00             0
ATOM    549    O   1     1      -7.654  39.305  21.017  0.00  0.00             0
ATOM    550    H   1     1     -18.407  39.836  21.650  0.00  0.00             0
ATOM    551    H   1     1      -6.744  39.621  21.153  0.00  0.00             0
ATOM    552    O   1     1      14.637  31.882  23.208  0.00  0.00             0
ATOM    553    H   1     1      14.895  32.506  23.886  0.00  0.00             0
ATOM    554    H   1     1      25.507  31.146  22.918  0.00  0.00             0
ATOM    555    O   1     1      55.990  10.907  26.085  0.00  0.00             0
ATOM    556    H   1     1      45.409   9.926  26.245  0.00  0.00             0
ATOM    557    H   1     1      55.382  11.500  26.274  0.00  0.00             0
ATOM    558    O   1     1      22.312  27.750  14.793  0.00  0.00             0
ATOM    559    H   1     1      23.096  27.891  14.202  0.00  0.00             0
ATOM    560    H   1     1      32.925  27.253  15.519  0.00  0.00             0
ATOM    561    O   1     1     -29.074  -5.761  26.359  0.00  0.00             0
ATOM    562    H   1     1     -29.294  -6.255  27.114  0.00  0.00             0
ATOM    563    H   1     1     -29.072  -6.270  25.600  0.00  0.00             0
ATOM    564    O   1     1     -21.747 -16.715  28.424  0.00  0.00             0
ATOM    565    H   1     1     -22.350 -17.205  27.937  0.00  0.00             0
ATOM    566    H   1     1     -21.214 -17.477  28.559  0.00  0.00             0
ATOM    567    O   1     1       1.232  46.273  35.866  0.00  0.00             0
ATOM    568    H   1     1       0.560  45.907  35.208  0.00  0.00             0
ATOM    569    H   1     1       2.032  45.794  35.496  0.00  0.00             0
ATOM    570    O   1     1      10.084   6.681  30.103  0.00  0.00             0
ATOM    571    H   1     1       9.228   7.325  29.981  0.00  0.00             0
ATOM    572    H   1     1       9.944   5.897  30.811  0.00  0.00             0
ATOM    573    O   1     1     -39.976  -9.540  31.940  0.00  0.00             0
ATOM    574    H   1     1     -40.384  -9.517  32.774  0.00  0.00             0
ATOM    575    H   1     1     -40.379 -10.169  31.280  0.00  0.00             0
ATOM    576    O   1     1     -33.528  24.123  26.082  0.00  0.00             0
ATOM    577    H   1     1     -33.352  23.962  25.198  0.00  0.00             0
ATOM    578    H   1     1     -32.787  23.923  26.551  0.00  0.00             0
ATOM    579    O   1     1      18.459  -1.410  16.921  0.00  0.00             0
ATOM    580    H   1     1      18.006  -2.291  16.776  0.00  0.00             0
ATOM    581    H   1     1      19.250  -1.708  17.334  0.00  0.00             0
ATOM    582    O   1     1     -17.425  -0.714  33.080  0.00  0.00             0
ATOM    583    H   1     1     -17.514  -1.691  32.828  0.00  0.00             0
ATOM    584    H   1     1     -16.883  -0.242  32.600  0.00  0.00             0
ATOM    585    O   1     1     -28.827 -11.265  20.529  0.00  0.00             0
ATOM    586    H   1     1     -29.127 -11.920  21.228  0.00  0.00             0
ATOM    587    H   1     1     -29.135 -11.603  19.658  0.00  0.00             0
ATOM    588    O   1     1      32.285  12.879  32.756  0.00  0.00             0
ATOM    589    H   1     1      32.084  12.212  32.173  0.00  0.00             0
ATOM    590    H   1     1      33.047  13.298  32.323  0.00  0.00             0
ATOM    591    O   1     1      45.175  11.320  21.536  0.00  0.00             0
ATOM    592    H   1     1      45.232  10.314  21.073  0.00  0.00             0
ATOM    593    H   1     1      44.725  11.647  20.815  0.00  0.00             0
ATOM    594    O   1     1      50.824   4.094  19.923  0.00  0.00             0
ATOM    595    H   1     1      51.657   4.336  19.412  0.00  0.00             0
ATOM    596    H   1     1      50.946   3.224  20.265  0.00  0.00             0
ATOM    597    O   1     1      -0.846  -7.954  33.857  0.00  0.00             0
ATOM    598    H   1     1      -1.704  -7.794  34.135  0.00  0.00             0
ATOM    599    H   1     1       9.582  -9.037  33.737  0.00  0.00             0
ATOM    600    O   1     1       7.435   7.412  35.933  0.00  0.00             0
ATOM    601    H   1     1       8.352   7.307  36.342  0.00  0.00             0
ATOM    602    H   1     1      17.617   7.160  35.035  0.00  0.00             0
ATOM    603    O   1     1       1.912 -45.480  24.598  0.00  0.00             0
ATOM    604    H   1     1      -9.106 -44.873  24.643  0.00  0.00             0
ATOM    605    H   1     1       2.125 -45.440  25.545  0.00  0.00             0
ATOM    606    O   1     1      26.929  20.912  24.038  0.00  0.00             0
ATOM    607    H   1     1      27.198  21.824  24.149  0.00  0.00             0
ATOM    608    H   1     1      36.186  20.904  24.012  0.00  0.00             0
ATOM    609    O   1     1      53.792  12.519  19.411  0.00  0.00             0
ATOM    610    H   1     1      44.127  12.829  18.832  0.00  0.00             0
ATOM    611    H   1     1      53.004  13.089  19.638  0.00  0.00             0
ATOM    612    O   1     1     -20.271  27.881  25.088  0.00  0.00             0
ATOM    613    H   1     1     -20.023  28.416  24.423  0.00  0.00             0
ATOM    614    H   1     1     -10.651  27.453  24.511  0.00  0.00             0
ATOM    615    O   1     1     -34.446  -9.405  21.555  0.00  0.00             0
ATOM    616    H   1     1     -35.037  -9.833  22.271  0.00  0.00             0
ATOM    617    H   1     1     -33.638 -10.070  21.212  0.00  0.00             0
ATOM    618    O   1     1       1.943  13.675  35.552  0.00  0.00             0
ATOM    619    H   1     1       1.397  13.315  34.696  0.00  0.00             0
ATOM    620    H   1     1       1.752  12.936  36.167  0.00  0.00             0
ATOM    621    O   1     1     -18.718  16.387  35.460  0.00  0.00             0
ATOM    622    H   1     1     -18.172  16.392  34.643  0.00  0.00             0
ATOM    623    H   1     1     -18.829  15.427  35.642  0.00  0.00             0
ATOM    624    O   1     1      49.930  29.300  17.150  0.00  0.00             0
ATOM    625    H   1     1      49.291  29.980  17.220  0.00  0.00             0
ATOM    626    H   1     1      49.324  28.788  16.807  0.00  0.00             0
ATOM    627    O   1     1     -15.701  14.396  29.267  0.00  0.00             0
ATOM    628    H   1     1     -15.384  13.629  28.911  0.00  0.00             0
ATOM    629    H   1     1     -16.078  15.051  28.693  0.00  0.00             0
ATOM    630    O   1     1     -15.242  -3.028  15.101  0.00  0.00             0
ATOM    631    H   1     1     -15.940  -3.430  15.482  0.00  0.00             0
ATOM    632    H   1     1     -14.796  -3.876  14.697  0.00  0.00             0
ATOM    633    O   1     1     -48.272  24.454  16.431  0.00  0.00             0
ATOM    634    H   1     1     -47.663  24.528  15.636  0.00  0.00             0
ATOM    635    H   1     1     -48.866  23.721  16.212  0.00  0.00             0
ATOM    636    O   1     1      15.761  19.318  18.461  0.00  0.00             0
ATOM    637    H   1     1      15.310  18.997  19.289  0.00  0.00             0
ATOM    638    H   1     1      16.369  20.055  18.590  0.00  0.00             0
ATOM    639    O   1     1     -12.545  -7.227  20.261  0.00  0.00             0
ATOM    640    H   1     1     -11.835  -7.543  19.899  0.00  0.00             0
ATOM    641    H   1     1     -13.002  -7.914  20.555  0.00  0.00             0
ATOM    642    O   1     1       2.561  21.541  32.817  0.00  0.00             0
ATOM    643    H   1     1       2.222  21.661  33.679  0.00  0.00             0
ATOM    644    H   1     1       3.427  21.628  32.969  0.00  0.00             0
ATOM    645    O   1     1      -5.766  -8.256  30.881  0.00  0.00             0
ATOM    646    H   1     1      -4.987  -7.726  30.533  0.00  0.00             0
ATOM    647    H   1     1      -6.180  -7.752  31.393  0.00  0.00             0
ATOM    648    O   1     1       8.317   0.859  30.992  0.00  0.00             0
ATOM    649    H   1     1       8.353   0.760  29.991  0.00  0.00             0
ATOM    650    H   1     1       9.326   0.645  31.315  0.00  0.00             0
ATOM    651    O   1     1       4.267  17.388  30.366  0.00  0.00             0
ATOM    652    H   1     1       4.819  18.018  29.939  0.00  0.00             0
ATOM    653    H   1     1      13.723  -0.348  30.012  0.00  0.00             0
ATOM    654    O   1     1      14.267  32.911  20.652  0.00  0.00             0
ATOM    655    H   1     1      14.202  32.712  21.509  0.00  0.00             0
ATOM    656    H   1     1      23.463  32.737  20.548  0.00  0.00             0
ATOM    657    O   1     1      34.457  17.214  15.801  0.00  0.00             0
ATOM    658    H   1     1      24.414  16.541  15.233  0.00  0.00             0
ATOM    659    H   1     1      34.975  17.087  16.631  0.00  0.00             0
ATOM    660    O   1     1      -4.272  63.286  36.046  0.00  0.00             0
ATOM    661    H   1     1      -3.759  63.795  35.779  0.00  0.00             0
ATOM    662    H   1     1       6.589  62.594  35.966  0.00  0.00             0
ATOM    663    O   1     1      25.512  16.123  18.396  0.00  0.00             0
ATOM    664    H   1     1      14.964  15.648  19.281  0.00  0.00             0
ATOM    665    H   1     1      26.195  16.778  18.565  0.00  0.00             0
ATOM    666    O   1     1      22.281  17.754  29.716  0.00  0.00             0
ATOM    667    H   1     1      22.321  16.787  29.195  0.00  0.00             0
ATOM    668    H   1     1      32.282  17.866  30.651  0.00  0.00             0
ATOM    669    O   1     1       5.534  75.452  33.550  0.00  0.00             0
ATOM    670    H   1     1       5.574  75.926  34.254  0.00  0.00             0
ATOM    671    H   1     1       5.644  58.020  32.770  0.00  0.00             0
ATOM    672    O   1     1      22.441  41.129  22.966  0.00  0.00             0
ATOM    673    H   1     1      23.396  40.843  23.302  0.00  0.00             0
ATOM    674    H   1     1      22.120  41.780  23.905  0.00  0.00             0
ATOM    675    O   1     1      19.228  -8.871  23.188  0.00  0.00             0
ATOM    676    H   1     1      18.368  -8.739  22.744  0.00  0.00             0
ATOM    677    H   1     1      19.763  -8.735  22.361  0.00  0.00             0
ATOM    678    O   1     1       5.694   2.576  15.874  0.00  0.00             0
ATOM    679    H   1     1       6.000   2.021  15.132  0.00  0.00             0
ATOM    680    H   1     1       5.609   2.196  16.685  0.00  0.00             0
ATOM    681    O   1     1     -27.523   0.921  26.829  0.00  0.00             0
ATOM    682    H   1     1     -28.426   0.551  26.576  0.00  0.00             0
ATOM    683    H   1     1     -27.466   1.228  25.980  0.00  0.00             0
ATOM    684    O   1     1     -12.769  11.421  35.769  0.00  0.00             0
ATOM    685    H   1     1     -12.281  11.180  36.547  0.00  0.00             0
ATOM    686    H   1     1     -12.134  11.932  35.237  0.00  0.00             0
ATOM    687    O   1     1      31.969  -2.735  20.023  0.00  0.00             0
ATOM    688    H   1     1      31.760  -2.165  20.764  0.00  0.00             0
ATOM    689    H   1     1      32.001 -19.996  19.175  0.00  0.00             0
ATOM    690    O   1     1      41.029 -27.653  36.948  0.00  0.00             0
ATOM    691    H   1     1      41.276 -26.775  36.827  0.00  0.00             0
ATOM    692    H   1     1      41.493 -27.998  37.563  0.00  0.00             0
ATOM    693    O   1     1     -50.472  15.060  15.159  0.00  0.00             0
ATOM    694    H   1     1     -50.679  14.041  15.223  0.00  0.00             0
ATOM    695    H   1     1     -49.487  15.205  15.596  0.00  0.00             0
ATOM    696    O   1     1      21.097  28.251  18.646  0.00  0.00             0
ATOM    697    H   1     1      21.363  29.204  19.170  0.00  0.00             0
ATOM    698    H   1     1      20.283  28.646  18.109  0.00  0.00             0
ATOM    699    O   1     1      59.971   6.758  20.045  0.00  0.00             0
ATOM    700    H   1     1      60.394   5.891  20.040  0.00  0.00             0
ATOM    701    H   1     1      60.721   7.366  19.862  0.00  0.00             0
ATOM    702    O   1     1      23.557   6.711  36.332  0.00  0.00             0
ATOM    703    H   1     1      24.249   5.924  36.468  0.00  0.00             0
ATOM    704    H   1     1      22.964   6.112  35.874  0.00  0.00             0
ATOM    705   Al   1     1       4.951  14.254   8.780  0.00  0.00             0
ATOM    706   Al   1     1       2.423   9.872   8.618  0.00  0.00             0
ATOM    707   Al   1     1       2.463  15.806   8.720  0.00  0.00             0
ATOM    708   Al   1     1       4.884  11.208   8.837  0.00  0.00             0
ATOM    709   Si   1     1       0.685  15.537  11.596  0.00  0.00             0
ATOM    710   Si   1     1       3.215  11.036  11.528  0.00  0.00             0
ATOM    711   Si   1     1       3.213  17.142  11.547  0.00  0.00             0
ATOM    712   Si   1     1       5.735  12.628  11.505  0.00  0.00             0
ATOM    713    O   1     1       5.830  15.502   9.892  0.00  0.00             0
ATOM    714    O   1     1       3.325  10.915   9.993  0.00  0.00             0
ATOM    715    O   1     1       5.565  12.732   9.944  0.00  0.00             0
ATOM    716    O   1     1       2.988  17.223   9.988  0.00  0.00             0
ATOM    717    O   1     1       5.801  14.053  11.964  0.00  0.00             0
ATOM    718    O   1     1       3.151  18.549  12.142  0.00  0.00             0
ATOM    719    O   1     1       4.554  16.473  11.845  0.00  0.00             0
ATOM    720    O   1     1       1.881  11.766  11.925  0.00  0.00             0
ATOM    721    O   1     1       4.431  11.970  11.974  0.00  0.00             0
ATOM    722    O   1     1       1.867  16.369  12.067  0.00  0.00             0
ATOM    723    O   1     1       5.855   9.949   9.761  0.00  0.00             0
ATOM    724    O   1     1       3.407  14.381   9.702  0.00  0.00             0
ATOM    725    O   1     1       1.884  17.148   7.593  0.00  0.00             0
ATOM    726    O   1     1       4.386  12.699   7.638  0.00  0.00             0
ATOM    727    O   1     1       6.629  14.356   7.846  0.00  0.00             0
ATOM    728    O   1     1       3.967   9.917   7.709  0.00  0.00             0
ATOM    729    O   1     1       6.683  10.997   7.443  0.00  0.00             0
ATOM    730    O   1     1       4.248  15.743   7.689  0.00  0.00             0
ATOM    731    H   1     1       5.585  18.896  11.215  0.00  0.00             0
ATOM    732    H   1     1       3.080  13.608  10.294  0.00  0.00             0
ATOM    733    H   1     1       5.921  16.893   7.724  0.00  0.00             0
ATOM    734    H   1     1       4.141  12.417   6.682  0.00  0.00             0
ATOM    735    H   1     1       6.506  13.290   7.893  0.00  0.00             0
ATOM    736    H   1     1       4.777  18.163   7.687  0.00  0.00             0
ATOM    737    H   1     1       4.080  16.146   6.970  0.00  0.00             0
ATOM    738    H   1     1       6.829  11.418   6.624  0.00  0.00             0
ATOM    739   Al   1     1      10.175   8.516   1.685  0.00  0.00             0
ATOM    740   Al   1     1       7.554   4.067   1.683  0.00  0.00             0
ATOM    741   Al   1     1       7.672  10.147   1.460  0.00  0.00             0
ATOM    742   Al   1     1      10.270   5.530   1.698  0.00  0.00             0
ATOM    743   Si   1     1       5.764   9.856   4.427  0.00  0.00             0
ATOM    744   Si   1     1       8.516   5.494   4.517  0.00  0.00             0
ATOM    745   Si   1     1       8.364  11.433   4.358  0.00  0.00             0
ATOM    746   Si   1     1      10.987   6.913   4.436  0.00  0.00             0
ATOM    747    O   1     1      11.060   9.778   2.826  0.00  0.00             0
ATOM    748    O   1     1       8.627   5.281   2.893  0.00  0.00             0
ATOM    749    O   1     1      10.838   7.078   2.805  0.00  0.00             0
ATOM    750    O   1     1       8.243  11.560   2.795  0.00  0.00             0
ATOM    751    O   1     1      10.954   8.356   4.979  0.00  0.00             0
ATOM    752    O   1     1       8.393  12.949   4.941  0.00  0.00             0
ATOM    753    O   1     1       9.599  10.673   4.746  0.00  0.00             0
ATOM    754    O   1     1       7.289   6.293   4.788  0.00  0.00             0
ATOM    755    O   1     1       9.918   6.051   4.911  0.00  0.00             0
ATOM    756    O   1     1       7.075  10.716   4.801  0.00  0.00             0
ATOM    757    O   1     1      11.114   4.110   2.823  0.00  0.00             0
ATOM    758    O   1     1       8.506   8.601   2.720  0.00  0.00             0
ATOM    759    O   1     1       7.023  11.592   0.515  0.00  0.00             0
ATOM    760    O   1     1       9.473   7.029   0.747  0.00  0.00             0
ATOM    761    O   1     1      11.714   8.602   0.482  0.00  0.00             0
ATOM    762    O   1     1       9.234   4.243   0.500  0.00  0.00             0
ATOM    763    O   1     1      11.886   5.407   0.704  0.00  0.00             0
ATOM    764    O   1     1       9.422  10.072   0.733  0.00  0.00             0
ATOM    765    H   1     1      10.486  12.261   2.865  0.00  0.00             0
ATOM    766    H   1     1       7.855   7.845   2.733  0.00  0.00             0
ATOM    767    H   1     1      11.767  11.649  -0.322  0.00  0.00             0
ATOM    768    H   1     1       8.842   7.323   0.018  0.00  0.00             0
ATOM    769    H   1     1      12.011   8.628  -0.348  0.00  0.00             0
ATOM    770    H   1     1       9.608  12.605  -0.242  0.00  0.00             0
ATOM    771    H   1     1       9.978  10.865   0.913  0.00  0.00             0
ATOM    772    H   1     1      11.894   6.212   0.241  0.00  0.00             0
ATOM    773   Al   1     1       4.964   5.319   8.791  0.00  0.00             0
ATOM    774   Al   1     1       2.412   1.063   8.901  0.00  0.00             0
ATOM    775   Al   1     1       2.616   6.835   8.927  0.00  0.00             0
ATOM    776   Al   1     1       4.888   2.427   9.086  0.00  0.00             0
ATOM    777   Si   1     1       0.648   6.698  11.624  0.00  0.00             0
ATOM    778   Si   1     1       3.170   2.171  11.777  0.00  0.00             0
ATOM    779   Si   1     1       3.245   8.160  11.670  0.00  0.00             0
ATOM    780   Si   1     1       5.775   3.772  11.719  0.00  0.00             0
ATOM    781    O   1     1       5.882   6.501  10.050  0.00  0.00             0
ATOM    782    O   1     1       3.278   2.223  10.147  0.00  0.00             0
ATOM    783    O   1     1       5.635   3.860  10.133  0.00  0.00             0
ATOM    784    O   1     1       3.214   8.122   9.989  0.00  0.00             0
ATOM    785    O   1     1       5.797   5.150  12.398  0.00  0.00             0
ATOM    786    O   1     1       3.319   9.677  12.099  0.00  0.00             0
ATOM    787    O   1     1       4.559   7.400  11.999  0.00  0.00             0
ATOM    788    O   1     1       1.888   3.073  12.080  0.00  0.00             0
ATOM    789    O   1     1       4.467   2.927  12.261  0.00  0.00             0
ATOM    790    O   1     1       1.990   7.453  12.176  0.00  0.00             0
ATOM    791    O   1     1       5.807   1.121  10.235  0.00  0.00             0
ATOM    792    O   1     1       3.268   5.351   9.892  0.00  0.00             0
ATOM    793    O   1     1       1.705   8.406   7.664  0.00  0.00             0
ATOM    794    O   1     1       4.283   3.716   7.992  0.00  0.00             0
ATOM    795    O   1     1       6.553   5.263   7.876  0.00  0.00             0
ATOM    796    O   1     1       4.180   0.974   7.968  0.00  0.00             0
ATOM    797    O   1     1       6.601   2.257   7.990  0.00  0.00             0
ATOM    798    O   1     1       4.111   6.714   7.903  0.00  0.00             0
ATOM    799    H   1     1       5.241   9.241   9.930  0.00  0.00             0
ATOM    800    H   1     1       2.915   4.610  10.097  0.00  0.00             0
ATOM    801    H   1     1       6.330   8.654   7.116  0.00  0.00             0
ATOM    802    H   1     1       3.545   3.836   7.238  0.00  0.00             0
ATOM    803    H   1     1       7.121   4.468   8.078  0.00  0.00             0
ATOM    804    H   1     1       4.110   9.822   6.801  0.00  0.00             0
ATOM    805    H   1     1       4.777   7.350   7.403  0.00  0.00             0
ATOM    806    H   1     1       6.197   2.726   7.186  0.00  0.00             0
ATOM    807   Al   1     1      10.249  -0.429   1.570  0.00  0.00             0
ATOM    808   Al   1     1       7.642  -4.816   1.603  0.00  0.00             0
ATOM    809   Al   1     1       7.593   1.169   1.810  0.00  0.00             0
ATOM    810   Al   1     1      10.176  -3.346   1.443  0.00  0.00             0
ATOM    811   Si   1     1       5.936   0.922   4.544  0.00  0.00             0
ATOM    812   Si   1     1       8.453  -3.549   4.441  0.00  0.00             0
ATOM    813   Si   1     1       8.469   2.444   4.573  0.00  0.00             0
ATOM    814   Si   1     1      11.008  -2.003   4.359  0.00  0.00             0
ATOM    815    O   1     1      11.096   1.046   2.774  0.00  0.00             0
ATOM    816    O   1     1       8.619  -3.655   2.783  0.00  0.00             0
ATOM    817    O   1     1      10.692  -2.009   2.675  0.00  0.00             0
ATOM    818    O   1     1       8.265   2.515   2.941  0.00  0.00             0
ATOM    819    O   1     1      10.931  -0.500   4.850  0.00  0.00             0
ATOM    820    O   1     1       8.452   4.011   4.914  0.00  0.00             0
ATOM    821    O   1     1       9.781   1.734   4.798  0.00  0.00             0
ATOM    822    O   1     1       7.229  -2.626   4.684  0.00  0.00             0
ATOM    823    O   1     1       9.801  -2.768   4.917  0.00  0.00             0
ATOM    824    O   1     1       7.222   1.647   4.959  0.00  0.00             0
ATOM    825    O   1     1      11.080  -4.962   2.619  0.00  0.00             0
ATOM    826    O   1     1       8.440  -0.252   2.809  0.00  0.00             0
ATOM    827    O   1     1       6.723   2.594   0.822  0.00  0.00             0
ATOM    828    O   1     1       9.543  -1.787   0.376  0.00  0.00             0
ATOM    829    O   1     1      11.890  -0.246   0.673  0.00  0.00             0
ATOM    830    O   1     1       9.286  -4.742   0.529  0.00  0.00             0
ATOM    831    O   1     1      11.924  -3.475   0.613  0.00  0.00             0
ATOM    832    O   1     1       9.109   1.075   0.738  0.00  0.00             0
ATOM    833    H   1     1      10.832   3.143   2.745  0.00  0.00             0
ATOM    834    H   1     1       8.024  -0.873   3.377  0.00  0.00             0
ATOM    835    H   1     1      11.857   2.319  -0.252  0.00  0.00             0
ATOM    836    H   1     1       9.220  -1.466  -0.537  0.00  0.00             0
ATOM    837    H   1     1      12.554  -0.653   0.169  0.00  0.00             0
ATOM    838    H   1     1       8.969   3.885  -0.390  0.00  0.00             0
ATOM    839    H   1     1       9.298   1.906   0.645  0.00  0.00             0
ATOM    840    H   1     1      12.384  -2.618   0.776  0.00  0.00             0
ATOM    841   Al   1     1      -0.171  14.218   8.776  0.00  0.00             0
ATOM    842   Al   1     1      -2.781   9.761   8.735  0.00  0.00             0
ATOM    843   Al   1     1      -2.808  15.657   8.798  0.00  0.00             0
ATOM    844   Al   1     1      -0.292  11.236   8.805  0.00  0.00             0
ATOM    845   Si   1     1      -4.544  15.592  11.447  0.00  0.00             0
ATOM    846   Si   1     1      -1.970  11.135  11.457  0.00  0.00             0
ATOM    847   Si   1     1      -1.959  17.075  11.658  0.00  0.00             0
ATOM    848   Si   1     1       0.563  12.616  11.616  0.00  0.00             0
ATOM    849    O   1     1       0.740  15.438   9.912  0.00  0.00             0
ATOM    850    O   1     1      -1.798  10.896   9.919  0.00  0.00             0
ATOM    851    O   1     1       0.450  12.676   9.895  0.00  0.00             0
ATOM    852    O   1     1      -2.047  17.215   9.956  0.00  0.00             0
ATOM    853    O   1     1       0.684  14.046  12.055  0.00  0.00             0
ATOM    854    O   1     1      -1.994  18.532  12.178  0.00  0.00             0
ATOM    855    O   1     1      -0.635  16.223  11.938  0.00  0.00             0
ATOM    856    O   1     1      -3.328  11.842  11.753  0.00  0.00             0
ATOM    857    O   1     1      -0.707  11.962  12.043  0.00  0.00             0
ATOM    858    O   1     1      -3.269  16.334  11.966  0.00  0.00             0
ATOM    859    O   1     1       0.592   9.913   9.701  0.00  0.00             0
ATOM    860    O   1     1      -1.899  14.402   9.996  0.00  0.00             0
ATOM    861    O   1     1       6.867  17.282   7.699  0.00  0.00             0
ATOM    862    O   1     1      -0.898  12.738   7.736  0.00  0.00             0
ATOM    863    O   1     1       1.404  14.230   7.610  0.00  0.00             0
ATOM    864    O   1     1      -1.113   9.804   7.683  0.00  0.00             0
ATOM    865    O   1     1       1.364  11.203   7.711  0.00  0.00             0
ATOM    866    O   1     1      -1.212  15.489   7.739  0.00  0.00             0
ATOM    867    H   1     1       0.656  17.831   9.555  0.00  0.00             0
ATOM    868    H   1     1      -2.006  13.886  10.892  0.00  0.00             0
ATOM    869    H   1     1       1.945  17.502   6.735  0.00  0.00             0
ATOM    870    H   1     1      -1.473  12.657   6.841  0.00  0.00             0
ATOM    871    H   1     1       1.575  13.260   7.634  0.00  0.00             0
ATOM    872    H   1     1      -0.963  18.203   7.134  0.00  0.00             0
ATOM    873    H   1     1      -0.660  15.725   6.957  0.00  0.00             0
ATOM    874    H   1     1       1.399  11.113   6.713  0.00  0.00             0
ATOM    875   Al   1     1       4.873   8.625   1.750  0.00  0.00             0
ATOM    876   Al   1     1       2.615   4.122   1.575  0.00  0.00             0
ATOM    877   Al   1     1       2.312   9.931   1.685  0.00  0.00             0
ATOM    878   Al   1     1       4.974   5.491   1.838  0.00  0.00             0
ATOM    879   Si   1     1       0.589   9.861   4.467  0.00  0.00             0
ATOM    880   Si   1     1       3.340   5.417   4.442  0.00  0.00             0
ATOM    881   Si   1     1       3.096  11.347   4.454  0.00  0.00             0
ATOM    882   Si   1     1       5.938   6.973   4.548  0.00  0.00             0
ATOM    883    O   1     1       5.857   9.647   2.817  0.00  0.00             0
ATOM    884    O   1     1       3.548   5.324   2.842  0.00  0.00             0
ATOM    885    O   1     1       5.756   6.984   2.897  0.00  0.00             0
ATOM    886    O   1     1       2.990  11.414   2.869  0.00  0.00             0
ATOM    887    O   1     1       5.668   8.408   5.005  0.00  0.00             0
ATOM    888    O   1     1       3.031  12.816   4.847  0.00  0.00             0
ATOM    889    O   1     1       4.474  10.702   4.760  0.00  0.00             0
ATOM    890    O   1     1       2.101   6.302   4.782  0.00  0.00             0
ATOM    891    O   1     1       4.786   6.080   4.968  0.00  0.00             0
ATOM    892    O   1     1       1.894  10.561   4.970  0.00  0.00             0
ATOM    893    O   1     1       5.962   4.278   2.965  0.00  0.00             0
ATOM    894    O   1     1       3.181   8.676   2.684  0.00  0.00             0
ATOM    895    O   1     1      12.088  11.469   0.490  0.00  0.00             0
ATOM    896    O   1     1       4.465   7.088   0.550  0.00  0.00             0
ATOM    897    O   1     1       6.715   8.846   0.548  0.00  0.00             0
ATOM    898    O   1     1       4.200   4.179   0.590  0.00  0.00             0
ATOM    899    O   1     1       6.777   5.379   0.723  0.00  0.00             0
ATOM    900    O   1     1       4.041   9.774   0.696  0.00  0.00             0
ATOM    901    H   1     1       5.620  12.161   3.166  0.00  0.00             0
ATOM    902    H   1     1       2.806   7.850   2.726  0.00  0.00             0
ATOM    903    H   1     1       6.179  11.832  -0.108  0.00  0.00             0
ATOM    904    H   1     1       4.234   6.844  -0.305  0.00  0.00             0
ATOM    905    H   1     1       6.437   8.466  -0.256  0.00  0.00             0
ATOM    906    H   1     1       3.757  12.918  -0.391  0.00  0.00             0
ATOM    907    H   1     1       4.138  10.597   0.073  0.00  0.00             0
ATOM    908    H   1     1       7.175   6.210   1.178  0.00  0.00             0
ATOM    909   Al   1     1      -0.116   5.348   8.963  0.00  0.00             0
ATOM    910   Al   1     1      -2.781   0.790   8.776  0.00  0.00             0
ATOM    911   Al   1     1      -2.760   6.752   8.808  0.00  0.00             0
ATOM    912   Al   1     1      -0.260   2.376   8.801  0.00  0.00             0
ATOM    913   Si   1     1      -4.478   6.679  11.701  0.00  0.00             0
ATOM    914   Si   1     1      -1.885   2.152  11.722  0.00  0.00             0
ATOM    915   Si   1     1      -1.995   8.189  11.560  0.00  0.00             0
ATOM    916   Si   1     1       0.570   3.752  11.672  0.00  0.00             0
ATOM    917    O   1     1       0.785   6.663  10.016  0.00  0.00             0
ATOM    918    O   1     1      -1.604   2.068  10.174  0.00  0.00             0
ATOM    919    O   1     1       0.424   3.752  10.073  0.00  0.00             0
ATOM    920    O   1     1      -2.212   8.169   9.951  0.00  0.00             0
ATOM    921    O   1     1       0.592   5.207  12.108  0.00  0.00             0
ATOM    922    O   1     1      -1.990   9.684  12.057  0.00  0.00             0
ATOM    923    O   1     1      -0.604   7.564  11.879  0.00  0.00             0
ATOM    924    O   1     1      -3.136   3.039  11.920  0.00  0.00             0
ATOM    925    O   1     1      -0.628   2.889  12.232  0.00  0.00             0
ATOM    926    O   1     1      -3.065   7.259  12.034  0.00  0.00             0
ATOM    927    O   1     1       0.746   0.874   9.680  0.00  0.00             0
ATOM    928    O   1     1      -1.763   5.388   9.995  0.00  0.00             0
ATOM    929    O   1     1       6.775   8.160   7.730  0.00  0.00             0
ATOM    930    O   1     1      -0.956   3.879   7.727  0.00  0.00             0
ATOM    931    O   1     1       1.438   5.527   7.777  0.00  0.00             0
ATOM    932    O   1     1      -1.208   1.087   7.662  0.00  0.00             0
ATOM    933    O   1     1       1.549   2.342   7.758  0.00  0.00             0
ATOM    934    O   1     1      -1.084   6.542   7.826  0.00  0.00             0
ATOM    935    H   1     1       0.234   8.999   9.859  0.00  0.00             0
ATOM    936    H   1     1      -2.056   4.871  10.684  0.00  0.00             0
ATOM    937    H   1     1       1.141   8.091   6.957  0.00  0.00             0
ATOM    938    H   1     1      -1.609   3.847   6.825  0.00  0.00             0
ATOM    939    H   1     1       1.428   5.039   6.969  0.00  0.00             0
ATOM    940    H   1     1      -0.710   9.069   7.258  0.00  0.00             0
ATOM    941    H   1     1      -1.172   6.955   6.899  0.00  0.00             0
ATOM    942    H   1     1       1.772   2.269   6.852  0.00  0.00             0
ATOM    943   Al   1     1       5.108  -0.474   1.823  0.00  0.00             0
ATOM    944   Al   1     1       2.434  -4.946   1.654  0.00  0.00             0
ATOM    945   Al   1     1       2.574   1.129   1.730  0.00  0.00             0
ATOM    946   Al   1     1       5.006  -3.555   1.707  0.00  0.00             0
ATOM    947   Si   1     1       0.757   1.052   4.359  0.00  0.00             0
ATOM    948   Si   1     1       3.220  -3.590   4.474  0.00  0.00             0
ATOM    949   Si   1     1       3.336   2.430   4.397  0.00  0.00             0
ATOM    950   Si   1     1       5.786  -2.021   4.359  0.00  0.00             0
ATOM    951    O   1     1       5.976   0.844   2.785  0.00  0.00             0
ATOM    952    O   1     1       3.400  -3.787   2.770  0.00  0.00             0
ATOM    953    O   1     1       5.639  -1.950   2.799  0.00  0.00             0
ATOM    954    O   1     1       3.197   2.550   2.843  0.00  0.00             0
ATOM    955    O   1     1       5.679  -0.598   4.882  0.00  0.00             0
ATOM    956    O   1     1       3.392   3.915   4.882  0.00  0.00             0
ATOM    957    O   1     1       4.659   1.816   4.879  0.00  0.00             0
ATOM    958    O   1     1       2.063  -2.700   4.650  0.00  0.00             0
ATOM    959    O   1     1       4.597  -2.811   4.851  0.00  0.00             0
ATOM    960    O   1     1       2.055   1.768   4.993  0.00  0.00             0
ATOM    961    O   1     1       6.035  -4.866   2.772  0.00  0.00             0
ATOM    962    O   1     1       3.400  -0.251   2.846  0.00  0.00             0
ATOM    963    O   1     1      12.225   2.497   0.576  0.00  0.00             0
ATOM    964    O   1     1       4.223  -1.938   0.512  0.00  0.00             0
ATOM    965    O   1     1       6.547  -0.313   0.566  0.00  0.00             0
ATOM    966    O   1     1       4.064  -4.827   0.489  0.00  0.00             0
ATOM    967    O   1     1       6.707  -3.408   0.695  0.00  0.00             0
ATOM    968    O   1     1       4.064   0.912   0.628  0.00  0.00             0
ATOM    969    H   1     1       5.850   3.908   3.948  0.00  0.00             0
ATOM    970    H   1     1       2.878  -1.129   3.336  0.00  0.00             0
ATOM    971    H   1     1       5.866   2.127   0.479  0.00  0.00             0
ATOM    972    H   1     1       4.444  -2.164  -0.503  0.00  0.00             0
ATOM    973    H   1     1       7.000  -0.178  -0.337  0.00  0.00             0
ATOM    974    H   1     1       4.966   4.209  -0.012  0.00  0.00             0
ATOM    975    H   1     1       3.649   1.444   0.044  0.00  0.00             0
ATOM    976    H   1     1       6.773  -2.528   0.200  0.00  0.00             0
END
