# Supplementary material for: Competing Nuclear Quantum Effects and Hydrogen-Bond Jumps in Hydrated Kaolinite
Source: J Phys Chem Lett. 2023 Feb 6;14(6):1542–7. doi: 10.1021/acs.jpclett.2c03896 (PMC9940297; doi:10.1021/acs.jpclett.2c03896)
Supplement: Supplementary file 1 — jz2c03896_si_001.zip [file jz2c03896_si_001.zip › Clay_NQEs_HBond_Jumps_SI/silica-surface/QM/prod-3/init.07.pdb]

TITLE     Step:     2000000  Bead:       7 positions{angstrom}  cell{angstrom}
CRYST1   10.307   17.884   76.812  91.93 105.05  89.80 P 1           1
ATOM      1   Al   1     1     -17.361  -0.662  42.397  0.00  0.00             0
ATOM      2   Al   1     1     -14.858   3.908  42.114  0.00  0.00             0
ATOM      3   Al   1     1     -14.707  -2.024  42.181  0.00  0.00             0
ATOM      4   Al   1     1     -17.228   2.398  42.241  0.00  0.00             0
ATOM      5   Si   1     1     -13.074  -1.894  39.496  0.00  0.00             0
ATOM      6   Si   1     1     -15.521   2.510  39.412  0.00  0.00             0
ATOM      7   Si   1     1     -15.565  -3.488  39.575  0.00  0.00             0
ATOM      8   Si   1     1     -18.061   0.918  39.390  0.00  0.00             0
ATOM      9    O   1     1     -18.296  -1.772  41.200  0.00  0.00             0
ATOM     10    O   1     1     -15.596   2.635  41.093  0.00  0.00             0
ATOM     11    O   1     1     -18.016   0.986  40.937  0.00  0.00             0
ATOM     12    O   1     1     -15.316  -3.531  41.197  0.00  0.00             0
ATOM     13    O   1     1     -17.925  -0.553  38.991  0.00  0.00             0
ATOM     14    O   1     1     -15.518  -4.938  39.034  0.00  0.00             0
ATOM     15    O   1     1     -16.997  -2.898  39.359  0.00  0.00             0
ATOM     16    O   1     1     -14.281   1.686  39.127  0.00  0.00             0
ATOM     17    O   1     1     -16.796   1.757  38.910  0.00  0.00             0
ATOM     18    O   1     1     -14.361  -2.572  39.133  0.00  0.00             0
ATOM     19    O   1     1     -18.166   3.832  41.183  0.00  0.00             0
ATOM     20    O   1     1     -15.686  -0.769  41.178  0.00  0.00             0
ATOM     21    O   1     1     -13.975  -3.330  43.443  0.00  0.00             0
ATOM     22    O   1     1     -16.644   0.825  43.361  0.00  0.00             0
ATOM     23    O   1     1     -19.013  -0.614  43.360  0.00  0.00             0
ATOM     24    O   1     1     -16.195   3.782  43.359  0.00  0.00             0
ATOM     25    O   1     1     -18.848   2.564  43.311  0.00  0.00             0
ATOM     26    O   1     1     -16.521  -1.970  43.354  0.00  0.00             0
ATOM     27    H   1     1     -17.707  -4.251  40.995  0.00  0.00             0
ATOM     28    H   1     1     -15.070  -0.177  40.836  0.00  0.00             0
ATOM     29    H   1     1     -18.840  -3.681  44.283  0.00  0.00             0
ATOM     30    H   1     1     -16.187   0.687  44.153  0.00  0.00             0
ATOM     31    H   1     1     -18.956  -0.262  44.285  0.00  0.00             0
ATOM     32    H   1     1     -17.341  -4.293  43.125  0.00  0.00             0
ATOM     33    H   1     1     -16.460  -2.715  44.016  0.00  0.00             0
ATOM     34    H   1     1     -19.143   2.017  44.068  0.00  0.00             0
ATOM     35   Al   1     1     -17.846   4.771  49.445  0.00  0.00             0
ATOM     36   Al   1     1     -15.162   8.963  49.522  0.00  0.00             0
ATOM     37   Al   1     1     -15.320   3.222  49.383  0.00  0.00             0
ATOM     38   Al   1     1     -17.779   7.743  49.378  0.00  0.00             0
ATOM     39   Si   1     1     -13.628   3.416  46.500  0.00  0.00             0
ATOM     40   Si   1     1     -15.920   7.841  46.690  0.00  0.00             0
ATOM     41   Si   1     1     -16.166   1.921  46.563  0.00  0.00             0
ATOM     42   Si   1     1     -18.445   6.284  46.532  0.00  0.00             0
ATOM     43    O   1     1     -18.805   3.414  48.338  0.00  0.00             0
ATOM     44    O   1     1     -16.075   7.920  48.209  0.00  0.00             0
ATOM     45    O   1     1     -18.417   6.215  48.237  0.00  0.00             0
ATOM     46    O   1     1     -15.899   1.908  48.237  0.00  0.00             0
ATOM     47    O   1     1     -18.566   4.741  46.164  0.00  0.00             0
ATOM     48    O   1     1     -15.960   0.416  45.985  0.00  0.00             0
ATOM     49    O   1     1     -17.576   2.408  46.249  0.00  0.00             0
ATOM     50    O   1     1     -14.624   7.094  46.304  0.00  0.00             0
ATOM     51    O   1     1     -17.153   7.029  46.081  0.00  0.00             0
ATOM     52    O   1     1     -14.961   2.797  46.073  0.00  0.00             0
ATOM     53    O   1     1     -18.691   9.120  48.491  0.00  0.00             0
ATOM     54    O   1     1     -16.232   4.643  48.432  0.00  0.00             0
ATOM     55    O   1     1     -14.687   1.765  50.367  0.00  0.00             0
ATOM     56    O   1     1     -17.187   6.242  50.489  0.00  0.00             0
ATOM     57    O   1     1     -19.597   4.812  50.525  0.00  0.00             0
ATOM     58    O   1     1     -16.711   8.866  50.528  0.00  0.00             0
ATOM     59    O   1     1     -19.580   7.757  50.540  0.00  0.00             0
ATOM     60    O   1     1     -17.016   3.430  50.571  0.00  0.00             0
ATOM     61    H   1     1     -18.159   1.000  48.454  0.00  0.00             0
ATOM     62    H   1     1     -15.709   5.306  48.156  0.00  0.00             0
ATOM     63    H   1     1     -19.633   1.573  51.350  0.00  0.00             0
ATOM     64    H   1     1     -16.424   5.973  50.956  0.00  0.00             0
ATOM     65    H   1     1     -20.020   4.877  51.367  0.00  0.00             0
ATOM     66    H   1     1     -16.915   0.075  51.362  0.00  0.00             0
ATOM     67    H   1     1     -17.221   2.594  51.115  0.00  0.00             0
ATOM     68    H   1     1     -19.659   6.854  51.045  0.00  0.00             0
ATOM     69   Al   1     1     -17.206   8.203  42.154  0.00  0.00             0
ATOM     70   Al   1     1     -14.833  12.830  42.367  0.00  0.00             0
ATOM     71   Al   1     1     -14.503   6.805  42.261  0.00  0.00             0
ATOM     72   Al   1     1     -17.305  11.176  42.254  0.00  0.00             0
ATOM     73   Si   1     1     -12.854   7.026  39.349  0.00  0.00             0
ATOM     74   Si   1     1     -15.608  11.494  39.518  0.00  0.00             0
ATOM     75   Si   1     1     -15.471   5.526  39.475  0.00  0.00             0
ATOM     76   Si   1     1     -18.131   9.987  39.523  0.00  0.00             0
ATOM     77    O   1     1     -18.127   7.040  40.988  0.00  0.00             0
ATOM     78    O   1     1     -15.671  11.610  41.191  0.00  0.00             0
ATOM     79    O   1     1     -18.018   9.722  41.197  0.00  0.00             0
ATOM     80    O   1     1     -15.384   5.505  41.067  0.00  0.00             0
ATOM     81    O   1     1     -18.045   8.563  38.917  0.00  0.00             0
ATOM     82    O   1     1     -15.551   3.971  38.962  0.00  0.00             0
ATOM     83    O   1     1     -16.780   6.222  38.943  0.00  0.00             0
ATOM     84    O   1     1     -14.289  10.620  39.090  0.00  0.00             0
ATOM     85    O   1     1     -16.913  10.769  39.186  0.00  0.00             0
ATOM     86    O   1     1     -14.214   6.293  38.996  0.00  0.00             0
ATOM     87    O   1     1     -18.260  12.769  41.079  0.00  0.00             0
ATOM     88    O   1     1     -15.559   8.313  41.224  0.00  0.00             0
ATOM     89    O   1     1     -13.994   5.300  43.286  0.00  0.00             0
ATOM     90    O   1     1     -16.370  10.004  43.436  0.00  0.00             0
ATOM     91    O   1     1     -18.831   8.175  43.244  0.00  0.00             0
ATOM     92    O   1     1     -16.351  13.036  43.257  0.00  0.00             0
ATOM     93    O   1     1     -18.891  11.469  43.285  0.00  0.00             0
ATOM     94    O   1     1     -16.284   6.915  43.121  0.00  0.00             0
ATOM     95    H   1     1     -17.743   4.847  41.062  0.00  0.00             0
ATOM     96    H   1     1     -15.009   9.010  40.960  0.00  0.00             0
ATOM     97    H   1     1     -18.903   4.971  44.266  0.00  0.00             0
ATOM     98    H   1     1     -16.041   9.477  44.235  0.00  0.00             0
ATOM     99    H   1     1     -19.384   8.939  43.397  0.00  0.00             0
ATOM    100    H   1     1     -16.803   4.634  43.520  0.00  0.00             0
ATOM    101    H   1     1     -16.723   6.534  43.921  0.00  0.00             0
ATOM    102    H   1     1     -19.098  11.315  44.200  0.00  0.00             0
ATOM    103   Al   1     1     -17.785  13.725  49.350  0.00  0.00             0
ATOM    104   Al   1     1     -15.256  18.034  49.458  0.00  0.00             0
ATOM    105   Al   1     1     -15.302  12.129  49.254  0.00  0.00             0
ATOM    106   Al   1     1     -17.832  16.689  49.373  0.00  0.00             0
ATOM    107   Si   1     1     -13.468  12.290  46.669  0.00  0.00             0
ATOM    108   Si   1     1     -16.097  16.841  46.574  0.00  0.00             0
ATOM    109   Si   1     1     -16.035  10.690  46.627  0.00  0.00             0
ATOM    110   Si   1     1     -18.499  15.317  46.576  0.00  0.00             0
ATOM    111    O   1     1     -18.710  12.519  48.196  0.00  0.00             0
ATOM    112    O   1     1     -16.210  16.923  48.212  0.00  0.00             0
ATOM    113    O   1     1     -18.372  15.222  48.174  0.00  0.00             0
ATOM    114    O   1     1     -15.994  10.726  48.195  0.00  0.00             0
ATOM    115    O   1     1     -18.374  13.807  46.015  0.00  0.00             0
ATOM    116    O   1     1     -15.860   9.311  46.149  0.00  0.00             0
ATOM    117    O   1     1     -17.277  11.443  46.338  0.00  0.00             0
ATOM    118    O   1     1     -14.887  15.940  46.368  0.00  0.00             0
ATOM    119    O   1     1     -17.408  16.328  46.096  0.00  0.00             0
ATOM    120    O   1     1     -14.745  11.574  46.146  0.00  0.00             0
ATOM    121    O   1     1     -18.701  18.084  48.451  0.00  0.00             0
ATOM    122    O   1     1     -16.100  13.526  48.199  0.00  0.00             0
ATOM    123    O   1     1     -14.606  10.498  50.482  0.00  0.00             0
ATOM    124    O   1     1     -16.926  15.130  50.233  0.00  0.00             0
ATOM    125    O   1     1     -19.234  13.527  50.456  0.00  0.00             0
ATOM    126    O   1     1     -16.785  17.882  50.432  0.00  0.00             0
ATOM    127    O   1     1     -19.334  16.635  50.767  0.00  0.00             0
ATOM    128    O   1     1     -16.890  12.232  50.243  0.00  0.00             0
ATOM    129    H   1     1     -18.157   9.884  48.367  0.00  0.00             0
ATOM    130    H   1     1     -16.142  13.465  47.196  0.00  0.00             0
ATOM    131    H   1     1     -19.313  10.403  51.281  0.00  0.00             0
ATOM    132    H   1     1     -15.971  15.491  50.664  0.00  0.00             0
ATOM    133    H   1     1     -19.470  13.011  51.160  0.00  0.00             0
ATOM    134    H   1     1     -16.604   9.327  51.394  0.00  0.00             0
ATOM    135    H   1     1     -17.290  11.514  50.913  0.00  0.00             0
ATOM    136    H   1     1     -19.517  15.674  51.014  0.00  0.00             0
ATOM    137   Al   1     1     -12.041  -0.483  42.155  0.00  0.00             0
ATOM    138   Al   1     1      -9.486   3.752  42.149  0.00  0.00             0
ATOM    139   Al   1     1      -9.626  -2.031  42.316  0.00  0.00             0
ATOM    140   Al   1     1     -12.172   2.528  42.025  0.00  0.00             0
ATOM    141   Si   1     1      -7.861  -1.935  39.568  0.00  0.00             0
ATOM    142   Si   1     1     -10.389   2.529  39.371  0.00  0.00             0
ATOM    143   Si   1     1     -10.458  -3.438  39.512  0.00  0.00             0
ATOM    144   Si   1     1     -12.934   1.065  39.362  0.00  0.00             0
ATOM    145    O   1     1     -13.169  -1.626  41.090  0.00  0.00             0
ATOM    146    O   1     1     -10.515   2.689  41.038  0.00  0.00             0
ATOM    147    O   1     1     -12.735   0.980  40.896  0.00  0.00             0
ATOM    148    O   1     1     -10.267  -3.524  41.063  0.00  0.00             0
ATOM    149    O   1     1     -12.909  -0.404  38.978  0.00  0.00             0
ATOM    150    O   1     1     -10.445  -4.887  39.009  0.00  0.00             0
ATOM    151    O   1     1     -11.804  -2.703  39.206  0.00  0.00             0
ATOM    152    O   1     1      -9.164   1.633  39.056  0.00  0.00             0
ATOM    153    O   1     1     -11.717   1.983  38.760  0.00  0.00             0
ATOM    154    O   1     1      -9.185  -2.608  39.039  0.00  0.00             0
ATOM    155    O   1     1     -13.051   3.823  40.968  0.00  0.00             0
ATOM    156    O   1     1     -10.553  -0.653  41.053  0.00  0.00             0
ATOM    157    O   1     1     -19.292  -3.505  43.424  0.00  0.00             0
ATOM    158    O   1     1     -11.377   0.941  43.197  0.00  0.00             0
ATOM    159    O   1     1     -13.778  -0.410  43.238  0.00  0.00             0
ATOM    160    O   1     1     -11.078   3.831  43.345  0.00  0.00             0
ATOM    161    O   1     1     -13.686   2.540  43.185  0.00  0.00             0
ATOM    162    O   1     1     -11.261  -1.901  43.167  0.00  0.00             0
ATOM    163    H   1     1     -13.336  -5.062  40.282  0.00  0.00             0
ATOM    164    H   1     1     -10.172  -0.394  40.206  0.00  0.00             0
ATOM    165    H   1     1     -14.054  -3.532  44.370  0.00  0.00             0
ATOM    166    H   1     1     -10.313   0.962  42.981  0.00  0.00             0
ATOM    167    H   1     1     -13.861   0.517  43.524  0.00  0.00             0
ATOM    168    H   1     1     -11.946  -4.454  43.312  0.00  0.00             0
ATOM    169    H   1     1     -11.978  -2.560  43.391  0.00  0.00             0
ATOM    170    H   1     1     -14.256   2.122  43.837  0.00  0.00             0
ATOM    171   Al   1     1     -12.748   4.671  49.406  0.00  0.00             0
ATOM    172   Al   1     1     -10.037   9.201  49.311  0.00  0.00             0
ATOM    173   Al   1     1     -10.121   3.292  49.308  0.00  0.00             0
ATOM    174   Al   1     1     -12.618   7.555  49.464  0.00  0.00             0
ATOM    175   Si   1     1      -8.438   3.260  46.590  0.00  0.00             0
ATOM    176   Si   1     1     -10.661   7.814  46.506  0.00  0.00             0
ATOM    177   Si   1     1     -10.944   1.782  46.539  0.00  0.00             0
ATOM    178   Si   1     1     -13.266   6.409  46.629  0.00  0.00             0
ATOM    179    O   1     1     -13.718   3.495  48.145  0.00  0.00             0
ATOM    180    O   1     1     -10.770   7.939  48.154  0.00  0.00             0
ATOM    181    O   1     1     -13.095   6.257  48.237  0.00  0.00             0
ATOM    182    O   1     1     -10.758   1.726  48.123  0.00  0.00             0
ATOM    183    O   1     1     -13.242   4.935  46.170  0.00  0.00             0
ATOM    184    O   1     1     -10.850   0.268  45.982  0.00  0.00             0
ATOM    185    O   1     1     -12.440   2.454  46.342  0.00  0.00             0
ATOM    186    O   1     1      -9.423   6.911  46.130  0.00  0.00             0
ATOM    187    O   1     1     -11.995   7.170  46.162  0.00  0.00             0
ATOM    188    O   1     1      -9.784   2.713  46.159  0.00  0.00             0
ATOM    189    O   1     1     -13.545   8.991  48.302  0.00  0.00             0
ATOM    190    O   1     1     -10.921   4.645  48.256  0.00  0.00             0
ATOM    191    O   1     1     -19.778   1.804  50.385  0.00  0.00             0
ATOM    192    O   1     1     -11.839   6.111  50.423  0.00  0.00             0
ATOM    193    O   1     1     -14.338   4.654  50.520  0.00  0.00             0
ATOM    194    O   1     1     -11.839   8.979  50.400  0.00  0.00             0
ATOM    195    O   1     1     -14.343   7.655  50.473  0.00  0.00             0
ATOM    196    O   1     1     -11.866   3.257  50.254  0.00  0.00             0
ATOM    197    H   1     1     -13.863   0.762  47.603  0.00  0.00             0
ATOM    198    H   1     1     -10.475   5.313  47.816  0.00  0.00             0
ATOM    199    H   1     1     -14.382   1.871  51.293  0.00  0.00             0
ATOM    200    H   1     1     -10.937   6.462  50.432  0.00  0.00             0
ATOM    201    H   1     1     -14.104   4.706  51.540  0.00  0.00             0
ATOM    202    H   1     1     -12.264   0.352  51.114  0.00  0.00             0
ATOM    203    H   1     1     -12.094   2.388  50.235  0.00  0.00             0
ATOM    204    H   1     1     -14.814   6.833  50.679  0.00  0.00             0
ATOM    205   Al   1     1     -12.013   8.414  42.247  0.00  0.00             0
ATOM    206   Al   1     1      -9.588  12.899  42.199  0.00  0.00             0
ATOM    207   Al   1     1      -9.491   6.662  42.248  0.00  0.00             0
ATOM    208   Al   1     1     -12.185  11.292  42.228  0.00  0.00             0
ATOM    209   Si   1     1      -7.713   7.027  39.318  0.00  0.00             0
ATOM    210   Si   1     1     -10.433  11.483  39.464  0.00  0.00             0
ATOM    211   Si   1     1     -10.272   5.582  39.434  0.00  0.00             0
ATOM    212   Si   1     1     -12.956   9.925  39.393  0.00  0.00             0
ATOM    213    O   1     1     -12.985   7.097  41.049  0.00  0.00             0
ATOM    214    O   1     1     -10.597  11.656  41.017  0.00  0.00             0
ATOM    215    O   1     1     -12.802   9.905  41.003  0.00  0.00             0
ATOM    216    O   1     1     -10.020   5.492  40.996  0.00  0.00             0
ATOM    217    O   1     1     -12.855   8.504  38.855  0.00  0.00             0
ATOM    218    O   1     1     -10.157   4.075  38.893  0.00  0.00             0
ATOM    219    O   1     1     -11.643   6.068  39.088  0.00  0.00             0
ATOM    220    O   1     1      -9.139  10.694  39.170  0.00  0.00             0
ATOM    221    O   1     1     -11.715  10.746  38.957  0.00  0.00             0
ATOM    222    O   1     1      -9.095   6.429  38.901  0.00  0.00             0
ATOM    223    O   1     1     -13.238  12.809  41.263  0.00  0.00             0
ATOM    224    O   1     1     -10.417   8.297  41.052  0.00  0.00             0
ATOM    225    O   1     1     -19.090   5.266  43.275  0.00  0.00             0
ATOM    226    O   1     1     -11.535   9.830  43.373  0.00  0.00             0
ATOM    227    O   1     1     -13.659   8.136  43.270  0.00  0.00             0
ATOM    228    O   1     1     -11.304  12.760  43.253  0.00  0.00             0
ATOM    229    O   1     1     -13.956  11.523  43.355  0.00  0.00             0
ATOM    230    O   1     1     -11.230   7.054  43.289  0.00  0.00             0
ATOM    231    H   1     1     -12.685   4.649  40.674  0.00  0.00             0
ATOM    232    H   1     1      -9.687   8.654  40.530  0.00  0.00             0
ATOM    233    H   1     1     -13.967   5.173  44.298  0.00  0.00             0
ATOM    234    H   1     1     -11.338   9.902  44.353  0.00  0.00             0
ATOM    235    H   1     1     -13.604   8.925  43.804  0.00  0.00             0
ATOM    236    H   1     1     -11.768   4.304  43.739  0.00  0.00             0
ATOM    237    H   1     1     -11.435   6.325  43.929  0.00  0.00             0
ATOM    238    H   1     1     -14.480  11.145  44.135  0.00  0.00             0
ATOM    239   Al   1     1     -12.791  13.529  49.447  0.00  0.00             0
ATOM    240   Al   1     1     -10.109  18.220  49.371  0.00  0.00             0
ATOM    241   Al   1     1     -10.050  12.234  49.335  0.00  0.00             0
ATOM    242   Al   1     1     -12.590  16.592  49.236  0.00  0.00             0
ATOM    243   Si   1     1      -8.265  12.411  46.583  0.00  0.00             0
ATOM    244   Si   1     1     -10.940  16.714  46.508  0.00  0.00             0
ATOM    245   Si   1     1     -10.718  10.817  46.550  0.00  0.00             0
ATOM    246   Si   1     1     -13.489  15.353  46.670  0.00  0.00             0
ATOM    247    O   1     1     -13.731  12.194  48.386  0.00  0.00             0
ATOM    248    O   1     1     -11.006  16.797  48.251  0.00  0.00             0
ATOM    249    O   1     1     -13.334  15.189  48.336  0.00  0.00             0
ATOM    250    O   1     1     -10.535  10.616  48.171  0.00  0.00             0
ATOM    251    O   1     1     -13.460  13.782  46.255  0.00  0.00             0
ATOM    252    O   1     1     -10.716   9.344  46.023  0.00  0.00             0
ATOM    253    O   1     1     -12.194  11.465  46.358  0.00  0.00             0
ATOM    254    O   1     1      -9.647  15.795  46.314  0.00  0.00             0
ATOM    255    O   1     1     -12.244  16.058  46.158  0.00  0.00             0
ATOM    256    O   1     1      -9.579  11.702  46.065  0.00  0.00             0
ATOM    257    O   1     1     -13.690  17.936  48.154  0.00  0.00             0
ATOM    258    O   1     1     -11.113  13.442  48.256  0.00  0.00             0
ATOM    259    O   1     1     -19.782  10.736  50.507  0.00  0.00             0
ATOM    260    O   1     1     -11.986  15.220  50.579  0.00  0.00             0
ATOM    261    O   1     1     -14.348  13.502  50.522  0.00  0.00             0
ATOM    262    O   1     1     -11.814  17.980  50.388  0.00  0.00             0
ATOM    263    O   1     1     -14.278  16.827  50.481  0.00  0.00             0
ATOM    264    O   1     1     -11.759  12.238  50.346  0.00  0.00             0
ATOM    265    H   1     1     -13.080   9.900  48.445  0.00  0.00             0
ATOM    266    H   1     1     -10.886  14.158  47.584  0.00  0.00             0
ATOM    267    H   1     1     -13.729  10.683  50.916  0.00  0.00             0
ATOM    268    H   1     1     -11.182  15.070  51.149  0.00  0.00             0
ATOM    269    H   1     1     -14.749  14.143  51.147  0.00  0.00             0
ATOM    270    H   1     1     -11.596   8.957  51.281  0.00  0.00             0
ATOM    271    H   1     1     -11.304  11.697  51.132  0.00  0.00             0
ATOM    272    H   1     1     -13.871  16.449  51.452  0.00  0.00             0
ATOM    273    O   1     1     -14.696  12.366  27.754  0.00  0.00             0
ATOM    274    H   1     1     -15.149  11.775  27.104  0.00  0.00             0
ATOM    275    H   1     1      -3.663  11.806  28.412  0.00  0.00             0
ATOM    276    O   1     1      19.106 -16.857  20.383  0.00  0.00             0
ATOM    277    H   1     1      18.569 -17.182  21.172  0.00  0.00             0
ATOM    278    H   1     1      30.273 -17.347  20.601  0.00  0.00             0
ATOM    279    O   1     1      38.226  22.753  16.214  0.00  0.00             0
ATOM    280    H   1     1      27.248  22.085  16.236  0.00  0.00             0
ATOM    281    H   1     1      39.179  22.476  15.868  0.00  0.00             0
ATOM    282    O   1     1      -4.291   1.339  28.976  0.00  0.00             0
ATOM    283    H   1     1      -3.928   0.679  28.319  0.00  0.00             0
ATOM    284    H   1     1       5.902   2.065  28.422  0.00  0.00             0
ATOM    285    O   1     1     -19.089  -3.397  24.160  0.00  0.00             0
ATOM    286    H   1     1     -18.303  -3.422  23.851  0.00  0.00             0
ATOM    287    H   1     1      -9.271  -4.331  24.075  0.00  0.00             0
ATOM    288    O   1     1     -16.599 -17.894  21.060  0.00  0.00             0
ATOM    289    H   1     1     -16.602 -18.759  20.873  0.00  0.00             0
ATOM    290    H   1     1      -7.216 -17.452  20.866  0.00  0.00             0
ATOM    291    O   1     1     -13.403  35.354  26.795  0.00  0.00             0
ATOM    292    H   1     1     -12.885  35.561  25.918  0.00  0.00             0
ATOM    293    H   1     1     -12.745  34.616  27.053  0.00  0.00             0
ATOM    294    O   1     1      -3.341  17.488  21.805  0.00  0.00             0
ATOM    295    H   1     1      -3.198  17.718  22.823  0.00  0.00             0
ATOM    296    H   1     1      -4.272  17.676  21.633  0.00  0.00             0
ATOM    297    O   1     1      -7.237  20.419  29.215  0.00  0.00             0
ATOM    298    H   1     1      -7.516  19.814  29.700  0.00  0.00             0
ATOM    299    H   1     1      -7.225  20.124  28.397  0.00  0.00             0
ATOM    300    O   1     1      32.706  22.822  18.438  0.00  0.00             0
ATOM    301    H   1     1      33.290  22.233  19.008  0.00  0.00             0
ATOM    302    H   1     1      32.568  22.524  17.577  0.00  0.00             0
ATOM    303    O   1     1       8.610   1.465  17.415  0.00  0.00             0
ATOM    304    H   1     1       8.762   1.719  18.375  0.00  0.00             0
ATOM    305    H   1     1       8.623   0.461  17.381  0.00  0.00             0
ATOM    306    O   1     1     -17.027  28.944  32.850  0.00  0.00             0
ATOM    307    H   1     1     -17.194  28.261  33.632  0.00  0.00             0
ATOM    308    H   1     1     -17.784  29.539  32.904  0.00  0.00             0
ATOM    309    O   1     1       1.145 -16.849  32.577  0.00  0.00             0
ATOM    310    H   1     1       1.770 -17.554  32.852  0.00  0.00             0
ATOM    311    H   1     1       1.679 -15.893  32.456  0.00  0.00             0
ATOM    312    O   1     1      35.087   4.989  30.213  0.00  0.00             0
ATOM    313    H   1     1      34.526   4.284  30.550  0.00  0.00             0
ATOM    314    H   1     1      34.978   5.806  30.917  0.00  0.00             0
ATOM    315    O   1     1       3.400  14.468  32.153  0.00  0.00             0
ATOM    316    H   1     1       3.549  14.346  31.156  0.00  0.00             0
ATOM    317    H   1     1       4.209  14.173  32.348  0.00  0.00             0
ATOM    318    O   1     1       9.304  13.153  34.075  0.00  0.00             0
ATOM    319    H   1     1      10.209  13.362  33.863  0.00  0.00             0
ATOM    320    H   1     1       9.054  14.115  34.046  0.00  0.00             0
ATOM    321    O   1     1      40.391  21.131  15.311  0.00  0.00             0
ATOM    322    H   1     1      40.189  20.462  16.046  0.00  0.00             0
ATOM    323    H   1     1      40.485  20.615  14.528  0.00  0.00             0
ATOM    324    O   1     1      10.130  -0.184  37.071  0.00  0.00             0
ATOM    325    H   1     1       9.369  -0.656  37.084  0.00  0.00             0
ATOM    326    H   1     1      10.787  -0.784  36.678  0.00  0.00             0
ATOM    327    O   1     1      15.143  34.205  35.962  0.00  0.00             0
ATOM    328    H   1     1      14.163  34.143  35.826  0.00  0.00             0
ATOM    329    H   1     1      26.047  15.892  35.296  0.00  0.00             0
ATOM    330    O   1     1     -15.902  59.906  18.760  0.00  0.00             0
ATOM    331    H   1     1     -15.135  60.397  18.308  0.00  0.00             0
ATOM    332    H   1     1      -6.262  59.734  18.000  0.00  0.00             0
ATOM    333    O   1     1      -4.469  30.346  19.472  0.00  0.00             0
ATOM    334    H   1     1     -15.193  30.558  20.371  0.00  0.00             0
ATOM    335    H   1     1      -3.598  29.799  19.557  0.00  0.00             0
ATOM    336    O   1     1     -20.007  12.227  15.817  0.00  0.00             0
ATOM    337    H   1     1     -19.570  11.444  15.488  0.00  0.00             0
ATOM    338    H   1     1     -10.587  11.996  16.219  0.00  0.00             0
ATOM    339    O   1     1       5.930  54.223  13.948  0.00  0.00             0
ATOM    340    H   1     1      -3.715  53.499  13.711  0.00  0.00             0
ATOM    341    H   1     1       5.527  53.835  14.632  0.00  0.00             0
ATOM    342    O   1     1      17.186  38.807  36.319  0.00  0.00             0
ATOM    343    H   1     1      16.499  38.136  36.105  0.00  0.00             0
ATOM    344    H   1     1      28.199  38.288  36.672  0.00  0.00             0
ATOM    345    O   1     1      45.972   7.571  23.026  0.00  0.00             0
ATOM    346    H   1     1      45.449   7.519  22.259  0.00  0.00             0
ATOM    347    H   1     1      45.289 -10.324  23.894  0.00  0.00             0
ATOM    348    O   1     1      38.466  13.827  24.265  0.00  0.00             0
ATOM    349    H   1     1      39.202  13.625  24.849  0.00  0.00             0
ATOM    350    H   1     1      38.119  12.941  24.066  0.00  0.00             0
ATOM    351    O   1     1      21.000 -19.430  17.613  0.00  0.00             0
ATOM    352    H   1     1      21.235 -19.845  16.824  0.00  0.00             0
ATOM    353    H   1     1      21.690 -18.858  17.558  0.00  0.00             0
ATOM    354    O   1     1      -0.384  11.157  28.366  0.00  0.00             0
ATOM    355    H   1     1      -0.444  10.328  27.726  0.00  0.00             0
ATOM    356    H   1     1      -0.640  11.739  27.606  0.00  0.00             0
ATOM    357    O   1     1      14.152  -9.030  20.296  0.00  0.00             0
ATOM    358    H   1     1      14.971  -9.146  19.820  0.00  0.00             0
ATOM    359    H   1     1      13.789  -9.838  20.252  0.00  0.00             0
ATOM    360    O   1     1      -7.233  37.818  15.299  0.00  0.00             0
ATOM    361    H   1     1      -7.263  36.859  15.333  0.00  0.00             0
ATOM    362    H   1     1      -6.351  38.104  15.218  0.00  0.00             0
ATOM    363    O   1     1      40.416  13.138  26.259  0.00  0.00             0
ATOM    364    H   1     1      41.337  13.357  26.446  0.00  0.00             0
ATOM    365    H   1     1      40.115  -3.993  26.779  0.00  0.00             0
ATOM    366    O   1     1      14.590   4.581  27.373  0.00  0.00             0
ATOM    367    H   1     1      14.339   4.369  28.222  0.00  0.00             0
ATOM    368    H   1     1      15.379   4.343  27.265  0.00  0.00             0
ATOM    369    O   1     1      13.915 -14.379  24.973  0.00  0.00             0
ATOM    370    H   1     1      13.134 -14.922  25.039  0.00  0.00             0
ATOM    371    H   1     1      13.744 -13.954  25.850  0.00  0.00             0
ATOM    372    O   1     1      34.230 -17.681  23.616  0.00  0.00             0
ATOM    373    H   1     1      34.571 -18.182  24.197  0.00  0.00             0
ATOM    374    H   1     1      34.474 -17.916  22.483  0.00  0.00             0
ATOM    375    O   1     1      -1.899  44.227  29.385  0.00  0.00             0
ATOM    376    H   1     1      -1.719  44.382  28.495  0.00  0.00             0
ATOM    377    H   1     1      -2.751  43.650  29.515  0.00  0.00             0
ATOM    378    O   1     1      10.450  -9.220  20.850  0.00  0.00             0
ATOM    379    H   1     1      11.162  -9.964  20.919  0.00  0.00             0
ATOM    380    H   1     1      10.948  -8.670  20.262  0.00  0.00             0
ATOM    381    O   1     1     -15.078  -5.037  32.609  0.00  0.00             0
ATOM    382    H   1     1     -15.685  -5.639  32.725  0.00  0.00             0
ATOM    383    H   1     1      -3.878  -5.540  32.349  0.00  0.00             0
ATOM    384    O   1     1      15.217 -13.194  21.010  0.00  0.00             0
ATOM    385    H   1     1      15.096 -12.456  20.331  0.00  0.00             0
ATOM    386    H   1     1      26.293 -13.755  20.653  0.00  0.00             0
ATOM    387    O   1     1       8.729  16.159  33.918  0.00  0.00             0
ATOM    388    H   1     1      -2.356  16.153  33.510  0.00  0.00             0
ATOM    389    H   1     1       8.917  17.145  34.220  0.00  0.00             0
ATOM    390    O   1     1      18.264  18.423  24.213  0.00  0.00             0
ATOM    391    H   1     1      17.720  19.235  24.005  0.00  0.00             0
ATOM    392    H   1     1      29.369  18.824  23.759  0.00  0.00             0
ATOM    393    O   1     1     -43.802  -2.959  27.775  0.00  0.00             0
ATOM    394    H   1     1     -44.090  -2.759  28.754  0.00  0.00             0
ATOM    395    H   1     1     -34.250  -3.619  27.715  0.00  0.00             0
ATOM    396    O   1     1     -24.106  -1.809  30.426  0.00  0.00             0
ATOM    397    H   1     1     -24.376  -0.801  30.406  0.00  0.00             0
ATOM    398    H   1     1     -14.629  -2.372  30.199  0.00  0.00             0
ATOM    399    O   1     1      21.400 -19.273  25.792  0.00  0.00             0
ATOM    400    H   1     1      21.596 -20.137  25.440  0.00  0.00             0
ATOM    401    H   1     1      21.520 -19.391  26.763  0.00  0.00             0
ATOM    402    O   1     1       7.356  25.088  33.238  0.00  0.00             0
ATOM    403    H   1     1       6.589  24.878  32.946  0.00  0.00             0
ATOM    404    H   1     1       7.825  24.438  32.585  0.00  0.00             0
ATOM    405    O   1     1      24.613  16.254  27.277  0.00  0.00             0
ATOM    406    H   1     1      24.323  16.058  26.456  0.00  0.00             0
ATOM    407    H   1     1      24.759  17.255  27.132  0.00  0.00             0
ATOM    408    O   1     1      46.831  69.469  25.026  0.00  0.00             0
ATOM    409    H   1     1      46.921  69.629  26.014  0.00  0.00             0
ATOM    410    H   1     1      47.728  69.077  24.954  0.00  0.00             0
ATOM    411    O   1     1      19.336  58.622  31.999  0.00  0.00             0
ATOM    412    H   1     1      19.131  58.256  32.910  0.00  0.00             0
ATOM    413    H   1     1      18.678  58.085  31.457  0.00  0.00             0
ATOM    414    O   1     1      34.410  84.980  16.569  0.00  0.00             0
ATOM    415    H   1     1      33.588  84.432  16.520  0.00  0.00             0
ATOM    416    H   1     1      35.005  84.296  16.668  0.00  0.00             0
ATOM    417    O   1     1      37.978 -14.865  19.895  0.00  0.00             0
ATOM    418    H   1     1      38.625 -15.584  20.145  0.00  0.00             0
ATOM    419    H   1     1      38.746 -14.292  19.539  0.00  0.00             0
ATOM    420    O   1     1      41.919 -12.449  27.941  0.00  0.00             0
ATOM    421    H   1     1      41.535 -12.002  28.683  0.00  0.00             0
ATOM    422    H   1     1      42.631 -12.918  28.170  0.00  0.00             0
ATOM    423    O   1     1      -4.121  15.546  33.259  0.00  0.00             0
ATOM    424    H   1     1      -4.100  15.928  32.479  0.00  0.00             0
ATOM    425    H   1     1      -4.265  14.509  33.176  0.00  0.00             0
ATOM    426    O   1     1      17.291  27.510  15.718  0.00  0.00             0
ATOM    427    H   1     1      16.674  28.248  15.888  0.00  0.00             0
ATOM    428    H   1     1      17.118  26.736  16.292  0.00  0.00             0
ATOM    429    O   1     1      27.243  57.294  30.662  0.00  0.00             0
ATOM    430    H   1     1      27.212  56.508  30.215  0.00  0.00             0
ATOM    431    H   1     1      26.549  57.669  30.437  0.00  0.00             0
ATOM    432    O   1     1     -19.317   1.131  20.410  0.00  0.00             0
ATOM    433    H   1     1     -18.975   2.039  20.570  0.00  0.00             0
ATOM    434    H   1     1     -19.548   1.151  19.460  0.00  0.00             0
ATOM    435    O   1     1     -19.613  15.366  28.412  0.00  0.00             0
ATOM    436    H   1     1     -20.165  15.327  29.150  0.00  0.00             0
ATOM    437    H   1     1      -8.871  14.516  28.785  0.00  0.00             0
ATOM    438    O   1     1      49.677  33.031  22.067  0.00  0.00             0
ATOM    439    H   1     1      49.193  32.593  22.928  0.00  0.00             0
ATOM    440    H   1     1      59.517  33.993  21.929  0.00  0.00             0
ATOM    441    O   1     1      37.815  10.703  29.634  0.00  0.00             0
ATOM    442    H   1     1      27.809  11.306  30.343  0.00  0.00             0
ATOM    443    H   1     1      38.390   9.912  29.511  0.00  0.00             0
ATOM    444    O   1     1       0.218 -46.274  34.373  0.00  0.00             0
ATOM    445    H   1     1       0.065 -46.163  35.365  0.00  0.00             0
ATOM    446    H   1     1      10.590 -47.156  34.076  0.00  0.00             0
ATOM    447    O   1     1      -5.517   7.112  32.076  0.00  0.00             0
ATOM    448    H   1     1     -16.135   7.855  31.651  0.00  0.00             0
ATOM    449    H   1     1      -6.044   7.257  32.940  0.00  0.00             0
ATOM    450    O   1     1      37.779  25.347  17.497  0.00  0.00             0
ATOM    451    H   1     1      38.184  25.060  18.358  0.00  0.00             0
ATOM    452    H   1     1      48.062  24.357  17.018  0.00  0.00             0
ATOM    453    O   1     1      30.255   0.927  34.471  0.00  0.00             0
ATOM    454    H   1     1      30.692   0.564  35.238  0.00  0.00             0
ATOM    455    H   1     1      31.094   1.012  34.020  0.00  0.00             0
ATOM    456    O   1     1       1.340  20.086  25.352  0.00  0.00             0
ATOM    457    H   1     1       0.947  19.366  24.671  0.00  0.00             0
ATOM    458    H   1     1       0.732  20.769  25.703  0.00  0.00             0
ATOM    459    O   1     1      21.346  -6.887  31.110  0.00  0.00             0
ATOM    460    H   1     1      21.544  -7.799  31.510  0.00  0.00             0
ATOM    461    H   1     1      20.790  -7.016  30.503  0.00  0.00             0
ATOM    462    O   1     1     -25.709  19.086  35.390  0.00  0.00             0
ATOM    463    H   1     1     -25.440  19.081  34.435  0.00  0.00             0
ATOM    464    H   1     1     -25.795  18.241  35.842  0.00  0.00             0
ATOM    465    O   1     1     -15.736  -6.512  16.772  0.00  0.00             0
ATOM    466    H   1     1     -16.264  -7.446  16.866  0.00  0.00             0
ATOM    467    H   1     1     -15.218  -6.435  17.505  0.00  0.00             0
ATOM    468    O   1     1     -24.552   1.493  32.980  0.00  0.00             0
ATOM    469    H   1     1     -24.750   2.375  33.162  0.00  0.00             0
ATOM    470    H   1     1     -23.710   1.485  32.199  0.00  0.00             0
ATOM    471    O   1     1      50.668  -5.416  21.786  0.00  0.00             0
ATOM    472    H   1     1      50.123  -4.630  21.945  0.00  0.00             0
ATOM    473    H   1     1      50.065  -5.823  21.167  0.00  0.00             0
ATOM    474    O   1     1      41.779 -19.474  22.343  0.00  0.00             0
ATOM    475    H   1     1      42.071 -19.442  23.224  0.00  0.00             0
ATOM    476    H   1     1      40.869 -19.818  22.257  0.00  0.00             0
ATOM    477    O   1     1      20.058  -0.972  14.660  0.00  0.00             0
ATOM    478    H   1     1      19.397  -0.995  15.576  0.00  0.00             0
ATOM    479    H   1     1      20.536  -1.798  14.799  0.00  0.00             0
ATOM    480    O   1     1      19.933  39.177  26.697  0.00  0.00             0
ATOM    481    H   1     1      19.971  38.495  27.427  0.00  0.00             0
ATOM    482    H   1     1      20.276  39.823  27.221  0.00  0.00             0
ATOM    483    O   1     1      -0.728  -2.125  31.091  0.00  0.00             0
ATOM    484    H   1     1      -0.808  -2.260  32.063  0.00  0.00             0
ATOM    485    H   1     1      -1.361  -1.910  30.660  0.00  0.00             0
ATOM    486    O   1     1     -21.822   3.832  34.987  0.00  0.00             0
ATOM    487    H   1     1     -22.689   3.832  35.268  0.00  0.00             0
ATOM    488    H   1     1     -21.503   2.834  34.906  0.00  0.00             0
ATOM    489    O   1     1     -10.050  18.802  23.239  0.00  0.00             0
ATOM    490    H   1     1     -10.090  17.745  22.992  0.00  0.00             0
ATOM    491    H   1     1       0.977   1.391  23.135  0.00  0.00             0
ATOM    492    O   1     1      23.272 -44.183  28.715  0.00  0.00             0
ATOM    493    H   1     1      22.584 -44.700  29.154  0.00  0.00             0
ATOM    494    H   1     1      34.107 -44.033  29.514  0.00  0.00             0
ATOM    495    O   1     1     -28.033   2.757  35.842  0.00  0.00             0
ATOM    496    H   1     1     -38.412   2.230  36.596  0.00  0.00             0
ATOM    497    H   1     1     -27.497   2.270  35.369  0.00  0.00             0
ATOM    498    O   1     1      -4.702 -24.137  23.690  0.00  0.00             0
ATOM    499    H   1     1      -5.126 -24.505  22.937  0.00  0.00             0
ATOM    500    H   1     1       5.317 -24.736  24.438  0.00  0.00             0
ATOM    501    O   1     1     -19.313  22.687  35.274  0.00  0.00             0
ATOM    502    H   1     1     -20.105  22.236  35.301  0.00  0.00             0
ATOM    503    H   1     1      -8.375  22.023  35.769  0.00  0.00             0
ATOM    504    O   1     1      -2.143  11.454  32.087  0.00  0.00             0
ATOM    505    H   1     1      -1.593  12.138  32.623  0.00  0.00             0
ATOM    506    H   1     1       8.468  10.672  32.465  0.00  0.00             0
ATOM    507    O   1     1      63.099  36.848  17.524  0.00  0.00             0
ATOM    508    H   1     1      63.575  37.293  16.790  0.00  0.00             0
ATOM    509    H   1     1      62.166  19.009  17.309  0.00  0.00             0
ATOM    510    O   1     1      17.074 -30.209  23.334  0.00  0.00             0
ATOM    511    H   1     1      16.461 -29.572  23.285  0.00  0.00             0
ATOM    512    H   1     1      17.131 -30.279  22.370  0.00  0.00             0
ATOM    513    O   1     1     -42.871   9.024  26.898  0.00  0.00             0
ATOM    514    H   1     1     -42.151   9.435  26.350  0.00  0.00             0
ATOM    515    H   1     1     -43.248   8.283  26.133  0.00  0.00             0
ATOM    516    O   1     1      17.258  -4.074  17.413  0.00  0.00             0
ATOM    517    H   1     1      16.493  -3.768  16.955  0.00  0.00             0
ATOM    518    H   1     1      16.999  -4.094  18.388  0.00  0.00             0
ATOM    519    O   1     1      43.057  40.019  15.827  0.00  0.00             0
ATOM    520    H   1     1      43.464  39.115  15.447  0.00  0.00             0
ATOM    521    H   1     1      42.139  40.116  15.727  0.00  0.00             0
ATOM    522    O   1     1      15.669  23.277  36.041  0.00  0.00             0
ATOM    523    H   1     1      16.055  22.588  36.472  0.00  0.00             0
ATOM    524    H   1     1      16.481  23.921  36.037  0.00  0.00             0
ATOM    525    O   1     1      64.992  27.125  17.102  0.00  0.00             0
ATOM    526    H   1     1      64.285  27.002  17.822  0.00  0.00             0
ATOM    527    H   1     1      64.905   8.148  16.888  0.00  0.00             0
ATOM    528    O   1     1      33.219  48.922  29.738  0.00  0.00             0
ATOM    529    H   1     1      33.026  47.944  29.703  0.00  0.00             0
ATOM    530    H   1     1      34.120  48.753  29.474  0.00  0.00             0
ATOM    531    O   1     1      24.008   9.281  34.939  0.00  0.00             0
ATOM    532    H   1     1      24.935   9.485  35.406  0.00  0.00             0
ATOM    533    H   1     1      23.888   8.458  35.214  0.00  0.00             0
ATOM    534    O   1     1       6.844  39.313  26.961  0.00  0.00             0
ATOM    535    H   1     1       6.541  38.919  26.109  0.00  0.00             0
ATOM    536    H   1     1       7.696  39.355  27.067  0.00  0.00             0
ATOM    537    O   1     1       1.507  11.774  23.186  0.00  0.00             0
ATOM    538    H   1     1       2.414  11.783  22.812  0.00  0.00             0
ATOM    539    H   1     1       1.079  12.096  22.386  0.00  0.00             0
ATOM    540    O   1     1     -26.705 -27.789  26.968  0.00  0.00             0
ATOM    541    H   1     1     -25.744 -28.125  27.307  0.00  0.00             0
ATOM    542    H   1     1     -27.035 -27.686  27.787  0.00  0.00             0
ATOM    543    O   1     1     -15.011  42.726  14.874  0.00  0.00             0
ATOM    544    H   1     1     -14.556  41.841  14.508  0.00  0.00             0
ATOM    545    H   1     1      -3.861  43.149  14.645  0.00  0.00             0
ATOM    546    O   1     1      -4.227   6.757  28.592  0.00  0.00             0
ATOM    547    H   1     1      -3.830   6.526  27.694  0.00  0.00             0
ATOM    548    H   1     1       5.592   6.060  28.951  0.00  0.00             0
ATOM    549    O   1     1      -7.671  39.278  21.080  0.00  0.00             0
ATOM    550    H   1     1     -18.550  39.793  21.762  0.00  0.00             0
ATOM    551    H   1     1      -6.792  39.648  21.068  0.00  0.00             0
ATOM    552    O   1     1      14.706  31.933  23.292  0.00  0.00             0
ATOM    553    H   1     1      15.165  32.539  23.954  0.00  0.00             0
ATOM    554    H   1     1      25.619  31.145  23.175  0.00  0.00             0
ATOM    555    O   1     1      56.009  10.966  26.198  0.00  0.00             0
ATOM    556    H   1     1      45.399  10.158  26.256  0.00  0.00             0
ATOM    557    H   1     1      55.190  11.543  26.395  0.00  0.00             0
ATOM    558    O   1     1      22.305  27.784  14.784  0.00  0.00             0
ATOM    559    H   1     1      23.008  27.914  14.279  0.00  0.00             0
ATOM    560    H   1     1      33.160  27.226  15.398  0.00  0.00             0
ATOM    561    O   1     1     -29.063  -5.758  26.384  0.00  0.00             0
ATOM    562    H   1     1     -29.372  -6.437  27.242  0.00  0.00             0
ATOM    563    H   1     1     -28.938  -6.392  25.756  0.00  0.00             0
ATOM    564    O   1     1     -21.817 -16.753  28.392  0.00  0.00             0
ATOM    565    H   1     1     -22.361 -17.325  27.806  0.00  0.00             0
ATOM    566    H   1     1     -20.980 -17.255  28.660  0.00  0.00             0
ATOM    567    O   1     1       1.221  46.207  35.809  0.00  0.00             0
ATOM    568    H   1     1       0.622  45.904  35.064  0.00  0.00             0
ATOM    569    H   1     1       1.930  45.914  35.352  0.00  0.00             0
ATOM    570    O   1     1      10.191   6.662  30.103  0.00  0.00             0
ATOM    571    H   1     1       9.388   7.316  29.888  0.00  0.00             0
ATOM    572    H   1     1      10.096   5.871  30.781  0.00  0.00             0
ATOM    573    O   1     1     -40.017  -9.513  31.951  0.00  0.00             0
ATOM    574    H   1     1     -40.313  -9.596  32.753  0.00  0.00             0
ATOM    575    H   1     1     -40.339 -10.291  31.563  0.00  0.00             0
ATOM    576    O   1     1     -33.479  24.139  26.033  0.00  0.00             0
ATOM    577    H   1     1     -33.771  23.716  25.026  0.00  0.00             0
ATOM    578    H   1     1     -32.641  24.042  26.506  0.00  0.00             0
ATOM    579    O   1     1      18.452  -1.445  16.945  0.00  0.00             0
ATOM    580    H   1     1      17.856  -2.227  16.950  0.00  0.00             0
ATOM    581    H   1     1      19.185  -1.568  17.449  0.00  0.00             0
ATOM    582    O   1     1     -17.429  -0.722  33.046  0.00  0.00             0
ATOM    583    H   1     1     -17.555  -1.679  32.639  0.00  0.00             0
ATOM    584    H   1     1     -16.935  -0.303  32.332  0.00  0.00             0
ATOM    585    O   1     1     -28.850 -11.270  20.637  0.00  0.00             0
ATOM    586    H   1     1     -29.124 -11.787  21.303  0.00  0.00             0
ATOM    587    H   1     1     -28.935 -11.698  19.784  0.00  0.00             0
ATOM    588    O   1     1      32.278  12.925  32.775  0.00  0.00             0
ATOM    589    H   1     1      32.016  12.220  32.220  0.00  0.00             0
ATOM    590    H   1     1      32.945  13.660  32.420  0.00  0.00             0
ATOM    591    O   1     1      45.242  11.264  21.650  0.00  0.00             0
ATOM    592    H   1     1      45.254  10.475  21.173  0.00  0.00             0
ATOM    593    H   1     1      44.743  11.939  20.963  0.00  0.00             0
ATOM    594    O   1     1      50.828   4.173  19.823  0.00  0.00             0
ATOM    595    H   1     1      51.642   4.482  19.462  0.00  0.00             0
ATOM    596    H   1     1      51.143   3.335  20.099  0.00  0.00             0
ATOM    597    O   1     1      -0.840  -7.957  33.909  0.00  0.00             0
ATOM    598    H   1     1      -1.514  -7.607  34.578  0.00  0.00             0
ATOM    599    H   1     1       9.268  -8.936  33.694  0.00  0.00             0
ATOM    600    O   1     1       7.393   7.494  35.974  0.00  0.00             0
ATOM    601    H   1     1       8.239   7.472  36.270  0.00  0.00             0
ATOM    602    H   1     1      17.709   7.416  35.073  0.00  0.00             0
ATOM    603    O   1     1       1.916 -45.509  24.560  0.00  0.00             0
ATOM    604    H   1     1      -8.975 -44.893  24.679  0.00  0.00             0
ATOM    605    H   1     1       2.226 -45.604  25.472  0.00  0.00             0
ATOM    606    O   1     1      26.927  20.931  24.042  0.00  0.00             0
ATOM    607    H   1     1      27.179  22.029  23.850  0.00  0.00             0
ATOM    608    H   1     1      36.221  21.052  24.068  0.00  0.00             0
ATOM    609    O   1     1      53.739  12.523  19.479  0.00  0.00             0
ATOM    610    H   1     1      43.956  12.874  18.765  0.00  0.00             0
ATOM    611    H   1     1      53.160  13.251  19.470  0.00  0.00             0
ATOM    612    O   1     1     -20.284  27.839  25.097  0.00  0.00             0
ATOM    613    H   1     1     -19.844  28.526  24.427  0.00  0.00             0
ATOM    614    H   1     1     -10.620  27.447  24.648  0.00  0.00             0
ATOM    615    O   1     1     -34.455  -9.438  21.516  0.00  0.00             0
ATOM    616    H   1     1     -34.953  -9.969  22.095  0.00  0.00             0
ATOM    617    H   1     1     -33.910 -10.087  21.182  0.00  0.00             0
ATOM    618    O   1     1       1.915  13.656  35.541  0.00  0.00             0
ATOM    619    H   1     1       1.752  13.382  34.777  0.00  0.00             0
ATOM    620    H   1     1       1.591  12.821  36.043  0.00  0.00             0
ATOM    621    O   1     1     -18.647  16.367  35.472  0.00  0.00             0
ATOM    622    H   1     1     -18.185  16.342  34.747  0.00  0.00             0
ATOM    623    H   1     1     -18.585  15.274  35.721  0.00  0.00             0
ATOM    624    O   1     1      49.849  29.228  17.027  0.00  0.00             0
ATOM    625    H   1     1      49.358  30.072  17.271  0.00  0.00             0
ATOM    626    H   1     1      49.441  28.647  16.274  0.00  0.00             0
ATOM    627    O   1     1     -15.721  14.400  29.262  0.00  0.00             0
ATOM    628    H   1     1     -15.268  13.627  28.571  0.00  0.00             0
ATOM    629    H   1     1     -16.090  15.119  28.675  0.00  0.00             0
ATOM    630    O   1     1     -15.240  -3.005  15.138  0.00  0.00             0
ATOM    631    H   1     1     -15.855  -3.586  15.777  0.00  0.00             0
ATOM    632    H   1     1     -14.800  -3.647  14.605  0.00  0.00             0
ATOM    633    O   1     1     -48.290  24.375  16.315  0.00  0.00             0
ATOM    634    H   1     1     -47.462  24.263  15.711  0.00  0.00             0
ATOM    635    H   1     1     -48.889  23.709  16.380  0.00  0.00             0
ATOM    636    O   1     1      15.758  19.426  18.441  0.00  0.00             0
ATOM    637    H   1     1      15.163  19.004  19.105  0.00  0.00             0
ATOM    638    H   1     1      16.250  20.033  18.826  0.00  0.00             0
ATOM    639    O   1     1     -12.627  -7.254  20.262  0.00  0.00             0
ATOM    640    H   1     1     -11.858  -7.698  20.091  0.00  0.00             0
ATOM    641    H   1     1     -12.986  -7.851  20.954  0.00  0.00             0
ATOM    642    O   1     1       2.479  21.469  32.771  0.00  0.00             0
ATOM    643    H   1     1       2.192  21.797  33.489  0.00  0.00             0
ATOM    644    H   1     1       3.561  21.349  33.043  0.00  0.00             0
ATOM    645    O   1     1      -5.832  -8.274  30.835  0.00  0.00             0
ATOM    646    H   1     1      -4.999  -7.835  30.407  0.00  0.00             0
ATOM    647    H   1     1      -6.219  -7.538  31.373  0.00  0.00             0
ATOM    648    O   1     1       8.310   0.874  31.015  0.00  0.00             0
ATOM    649    H   1     1       8.291   1.015  30.020  0.00  0.00             0
ATOM    650    H   1     1       9.317   0.574  31.285  0.00  0.00             0
ATOM    651    O   1     1       4.299  17.379  30.435  0.00  0.00             0
ATOM    652    H   1     1       4.563  18.105  30.142  0.00  0.00             0
ATOM    653    H   1     1      13.664  -0.407  29.975  0.00  0.00             0
ATOM    654    O   1     1      14.282  32.877  20.714  0.00  0.00             0
ATOM    655    H   1     1      14.541  32.463  21.674  0.00  0.00             0
ATOM    656    H   1     1      23.616  32.683  20.539  0.00  0.00             0
ATOM    657    O   1     1      34.495  17.239  15.892  0.00  0.00             0
ATOM    658    H   1     1      24.405  16.423  15.460  0.00  0.00             0
ATOM    659    H   1     1      35.036  17.012  16.681  0.00  0.00             0
ATOM    660    O   1     1      -4.272  63.284  36.111  0.00  0.00             0
ATOM    661    H   1     1      -3.801  63.983  35.667  0.00  0.00             0
ATOM    662    H   1     1       6.599  62.526  35.920  0.00  0.00             0
ATOM    663    O   1     1      25.531  16.135  18.348  0.00  0.00             0
ATOM    664    H   1     1      14.873  15.607  19.090  0.00  0.00             0
ATOM    665    H   1     1      26.178  16.686  18.726  0.00  0.00             0
ATOM    666    O   1     1      22.280  17.759  29.773  0.00  0.00             0
ATOM    667    H   1     1      22.157  17.015  29.159  0.00  0.00             0
ATOM    668    H   1     1      32.283  17.630  30.588  0.00  0.00             0
ATOM    669    O   1     1       5.532  75.462  33.613  0.00  0.00             0
ATOM    670    H   1     1       6.035  75.962  34.350  0.00  0.00             0
ATOM    671    H   1     1       5.773  58.190  32.795  0.00  0.00             0
ATOM    672    O   1     1      22.447  41.100  22.899  0.00  0.00             0
ATOM    673    H   1     1      23.404  40.695  23.266  0.00  0.00             0
ATOM    674    H   1     1      22.008  41.705  23.475  0.00  0.00             0
ATOM    675    O   1     1      19.217  -8.833  23.198  0.00  0.00             0
ATOM    676    H   1     1      18.401  -8.723  22.947  0.00  0.00             0
ATOM    677    H   1     1      19.676  -8.766  22.211  0.00  0.00             0
ATOM    678    O   1     1       5.671   2.593  15.802  0.00  0.00             0
ATOM    679    H   1     1       5.863   1.851  15.233  0.00  0.00             0
ATOM    680    H   1     1       5.677   2.396  16.767  0.00  0.00             0
ATOM    681    O   1     1     -27.529   0.967  26.856  0.00  0.00             0
ATOM    682    H   1     1     -28.374   0.570  26.851  0.00  0.00             0
ATOM    683    H   1     1     -27.532   1.598  25.888  0.00  0.00             0
ATOM    684    O   1     1     -12.772  11.383  35.709  0.00  0.00             0
ATOM    685    H   1     1     -12.224  11.628  36.511  0.00  0.00             0
ATOM    686    H   1     1     -12.140  11.843  35.038  0.00  0.00             0
ATOM    687    O   1     1      31.958  -2.692  20.006  0.00  0.00             0
ATOM    688    H   1     1      31.675  -2.299  21.042  0.00  0.00             0
ATOM    689    H   1     1      31.725 -20.103  19.193  0.00  0.00             0
ATOM    690    O   1     1      41.053 -27.574  36.928  0.00  0.00             0
ATOM    691    H   1     1      41.410 -26.435  36.796  0.00  0.00             0
ATOM    692    H   1     1      41.611 -28.172  37.674  0.00  0.00             0
ATOM    693    O   1     1     -50.402  15.063  15.216  0.00  0.00             0
ATOM    694    H   1     1     -50.535  14.108  15.029  0.00  0.00             0
ATOM    695    H   1     1     -49.379  15.178  15.416  0.00  0.00             0
ATOM    696    O   1     1      21.021  28.313  18.722  0.00  0.00             0
ATOM    697    H   1     1      21.427  29.154  18.767  0.00  0.00             0
ATOM    698    H   1     1      20.352  28.602  18.057  0.00  0.00             0
ATOM    699    O   1     1      59.900   6.821  19.966  0.00  0.00             0
ATOM    700    H   1     1      60.584   6.029  19.836  0.00  0.00             0
ATOM    701    H   1     1      60.489   7.447  20.005  0.00  0.00             0
ATOM    702    O   1     1      23.561   6.643  36.320  0.00  0.00             0
ATOM    703    H   1     1      24.369   6.058  36.136  0.00  0.00             0
ATOM    704    H   1     1      22.810   6.014  35.947  0.00  0.00             0
ATOM    705   Al   1     1       4.948  14.246   8.844  0.00  0.00             0
ATOM    706   Al   1     1       2.418   9.832   8.588  0.00  0.00             0
ATOM    707   Al   1     1       2.466  15.877   8.721  0.00  0.00             0
ATOM    708   Al   1     1       4.876  11.209   8.892  0.00  0.00             0
ATOM    709   Si   1     1       0.636  15.546  11.641  0.00  0.00             0
ATOM    710   Si   1     1       3.206  11.078  11.503  0.00  0.00             0
ATOM    711   Si   1     1       3.154  17.136  11.587  0.00  0.00             0
ATOM    712   Si   1     1       5.700  12.626  11.475  0.00  0.00             0
ATOM    713    O   1     1       5.855  15.581   9.893  0.00  0.00             0
ATOM    714    O   1     1       3.363  10.951   9.966  0.00  0.00             0
ATOM    715    O   1     1       5.586  12.717   9.916  0.00  0.00             0
ATOM    716    O   1     1       2.963  17.319  10.015  0.00  0.00             0
ATOM    717    O   1     1       5.728  14.150  11.986  0.00  0.00             0
ATOM    718    O   1     1       3.154  18.547  12.130  0.00  0.00             0
ATOM    719    O   1     1       4.440  16.414  11.904  0.00  0.00             0
ATOM    720    O   1     1       1.870  11.837  11.853  0.00  0.00             0
ATOM    721    O   1     1       4.469  12.018  12.001  0.00  0.00             0
ATOM    722    O   1     1       1.865  16.347  12.076  0.00  0.00             0
ATOM    723    O   1     1       5.814   9.952   9.757  0.00  0.00             0
ATOM    724    O   1     1       3.361  14.321   9.632  0.00  0.00             0
ATOM    725    O   1     1       1.908  17.187   7.629  0.00  0.00             0
ATOM    726    O   1     1       4.403  12.659   7.635  0.00  0.00             0
ATOM    727    O   1     1       6.607  14.311   7.868  0.00  0.00             0
ATOM    728    O   1     1       3.940   9.960   7.573  0.00  0.00             0
ATOM    729    O   1     1       6.710  10.991   7.491  0.00  0.00             0
ATOM    730    O   1     1       4.253  15.717   7.592  0.00  0.00             0
ATOM    731    H   1     1       5.627  18.977  11.268  0.00  0.00             0
ATOM    732    H   1     1       2.807  13.485   9.654  0.00  0.00             0
ATOM    733    H   1     1       5.816  16.869   7.469  0.00  0.00             0
ATOM    734    H   1     1       4.465  12.825   6.715  0.00  0.00             0
ATOM    735    H   1     1       6.743  13.361   8.029  0.00  0.00             0
ATOM    736    H   1     1       4.977  18.278   7.654  0.00  0.00             0
ATOM    737    H   1     1       4.133  16.247   6.900  0.00  0.00             0
ATOM    738    H   1     1       6.923  11.333   6.594  0.00  0.00             0
ATOM    739   Al   1     1      10.096   8.548   1.674  0.00  0.00             0
ATOM    740   Al   1     1       7.578   4.099   1.685  0.00  0.00             0
ATOM    741   Al   1     1       7.688  10.136   1.449  0.00  0.00             0
ATOM    742   Al   1     1      10.238   5.530   1.724  0.00  0.00             0
ATOM    743   Si   1     1       5.756   9.931   4.387  0.00  0.00             0
ATOM    744   Si   1     1       8.578   5.440   4.496  0.00  0.00             0
ATOM    745   Si   1     1       8.354  11.434   4.362  0.00  0.00             0
ATOM    746   Si   1     1      11.030   6.927   4.387  0.00  0.00             0
ATOM    747    O   1     1      11.054   9.780   2.834  0.00  0.00             0
ATOM    748    O   1     1       8.647   5.280   2.898  0.00  0.00             0
ATOM    749    O   1     1      10.899   7.035   2.842  0.00  0.00             0
ATOM    750    O   1     1       8.240  11.623   2.821  0.00  0.00             0
ATOM    751    O   1     1      10.910   8.352   4.982  0.00  0.00             0
ATOM    752    O   1     1       8.291  12.891   4.891  0.00  0.00             0
ATOM    753    O   1     1       9.635  10.742   4.742  0.00  0.00             0
ATOM    754    O   1     1       7.314   6.364   4.760  0.00  0.00             0
ATOM    755    O   1     1       9.911   6.057   5.004  0.00  0.00             0
ATOM    756    O   1     1       6.968  10.736   4.799  0.00  0.00             0
ATOM    757    O   1     1      11.097   4.069   2.822  0.00  0.00             0
ATOM    758    O   1     1       8.410   8.600   2.747  0.00  0.00             0
ATOM    759    O   1     1       6.972  11.521   0.438  0.00  0.00             0
ATOM    760    O   1     1       9.470   7.033   0.735  0.00  0.00             0
ATOM    761    O   1     1      11.698   8.586   0.517  0.00  0.00             0
ATOM    762    O   1     1       9.210   4.312   0.478  0.00  0.00             0
ATOM    763    O   1     1      11.866   5.473   0.732  0.00  0.00             0
ATOM    764    O   1     1       9.431  10.034   0.678  0.00  0.00             0
ATOM    765    H   1     1      10.820  12.028   2.870  0.00  0.00             0
ATOM    766    H   1     1       7.800   7.958   3.013  0.00  0.00             0
ATOM    767    H   1     1      11.589  11.590  -0.503  0.00  0.00             0
ATOM    768    H   1     1       8.937   7.232  -0.075  0.00  0.00             0
ATOM    769    H   1     1      12.010   8.573  -0.370  0.00  0.00             0
ATOM    770    H   1     1       9.562  12.846  -0.351  0.00  0.00             0
ATOM    771    H   1     1       9.965  10.771   1.026  0.00  0.00             0
ATOM    772    H   1     1      12.263   6.349   0.503  0.00  0.00             0
ATOM    773   Al   1     1       4.999   5.316   8.827  0.00  0.00             0
ATOM    774   Al   1     1       2.407   1.065   8.942  0.00  0.00             0
ATOM    775   Al   1     1       2.598   6.785   8.907  0.00  0.00             0
ATOM    776   Al   1     1       4.930   2.449   9.186  0.00  0.00             0
ATOM    777   Si   1     1       0.678   6.700  11.585  0.00  0.00             0
ATOM    778   Si   1     1       3.234   2.165  11.785  0.00  0.00             0
ATOM    779   Si   1     1       3.286   8.154  11.635  0.00  0.00             0
ATOM    780   Si   1     1       5.758   3.737  11.754  0.00  0.00             0
ATOM    781    O   1     1       5.840   6.478  10.031  0.00  0.00             0
ATOM    782    O   1     1       3.315   2.191  10.137  0.00  0.00             0
ATOM    783    O   1     1       5.603   3.905  10.192  0.00  0.00             0
ATOM    784    O   1     1       3.191   8.079  10.015  0.00  0.00             0
ATOM    785    O   1     1       5.809   5.115  12.418  0.00  0.00             0
ATOM    786    O   1     1       3.239   9.659  12.095  0.00  0.00             0
ATOM    787    O   1     1       4.633   7.482  11.975  0.00  0.00             0
ATOM    788    O   1     1       1.953   3.066  12.066  0.00  0.00             0
ATOM    789    O   1     1       4.555   2.910  12.215  0.00  0.00             0
ATOM    790    O   1     1       1.958   7.419  12.145  0.00  0.00             0
ATOM    791    O   1     1       5.878   1.046  10.235  0.00  0.00             0
ATOM    792    O   1     1       3.202   5.336   9.751  0.00  0.00             0
ATOM    793    O   1     1       1.755   8.376   7.675  0.00  0.00             0
ATOM    794    O   1     1       4.297   3.744   7.957  0.00  0.00             0
ATOM    795    O   1     1       6.580   5.270   7.889  0.00  0.00             0
ATOM    796    O   1     1       4.180   1.018   7.977  0.00  0.00             0
ATOM    797    O   1     1       6.574   2.226   8.008  0.00  0.00             0
ATOM    798    O   1     1       4.111   6.712   7.812  0.00  0.00             0
ATOM    799    H   1     1       5.429   9.000  10.022  0.00  0.00             0
ATOM    800    H   1     1       2.917   4.304  10.012  0.00  0.00             0
ATOM    801    H   1     1       6.290   8.704   6.953  0.00  0.00             0
ATOM    802    H   1     1       3.641   4.085   7.260  0.00  0.00             0
ATOM    803    H   1     1       7.063   4.450   8.217  0.00  0.00             0
ATOM    804    H   1     1       4.308   9.586   6.821  0.00  0.00             0
ATOM    805    H   1     1       4.697   7.454   7.579  0.00  0.00             0
ATOM    806    H   1     1       5.978   2.617   7.341  0.00  0.00             0
ATOM    807   Al   1     1      10.224  -0.408   1.574  0.00  0.00             0
ATOM    808   Al   1     1       7.615  -4.832   1.554  0.00  0.00             0
ATOM    809   Al   1     1       7.555   1.148   1.807  0.00  0.00             0
ATOM    810   Al   1     1      10.181  -3.348   1.468  0.00  0.00             0
ATOM    811   Si   1     1       5.939   0.927   4.570  0.00  0.00             0
ATOM    812   Si   1     1       8.446  -3.511   4.414  0.00  0.00             0
ATOM    813   Si   1     1       8.437   2.474   4.580  0.00  0.00             0
ATOM    814   Si   1     1      11.000  -2.005   4.347  0.00  0.00             0
ATOM    815    O   1     1      11.203   0.978   2.792  0.00  0.00             0
ATOM    816    O   1     1       8.597  -3.589   2.766  0.00  0.00             0
ATOM    817    O   1     1      10.749  -2.019   2.735  0.00  0.00             0
ATOM    818    O   1     1       8.322   2.462   2.952  0.00  0.00             0
ATOM    819    O   1     1      10.949  -0.485   4.823  0.00  0.00             0
ATOM    820    O   1     1       8.396   3.957   5.039  0.00  0.00             0
ATOM    821    O   1     1       9.818   1.807   4.794  0.00  0.00             0
ATOM    822    O   1     1       7.233  -2.595   4.700  0.00  0.00             0
ATOM    823    O   1     1       9.779  -2.771   4.885  0.00  0.00             0
ATOM    824    O   1     1       7.192   1.614   5.007  0.00  0.00             0
ATOM    825    O   1     1      11.047  -4.934   2.687  0.00  0.00             0
ATOM    826    O   1     1       8.401  -0.304   2.741  0.00  0.00             0
ATOM    827    O   1     1       6.743   2.585   0.846  0.00  0.00             0
ATOM    828    O   1     1       9.577  -1.812   0.420  0.00  0.00             0
ATOM    829    O   1     1      11.862  -0.202   0.657  0.00  0.00             0
ATOM    830    O   1     1       9.275  -4.718   0.511  0.00  0.00             0
ATOM    831    O   1     1      11.904  -3.522   0.712  0.00  0.00             0
ATOM    832    O   1     1       9.155   1.001   0.740  0.00  0.00             0
ATOM    833    H   1     1      10.693   3.174   2.819  0.00  0.00             0
ATOM    834    H   1     1       7.852  -0.600   3.321  0.00  0.00             0
ATOM    835    H   1     1      11.902   2.366  -0.263  0.00  0.00             0
ATOM    836    H   1     1       9.132  -1.681  -0.385  0.00  0.00             0
ATOM    837    H   1     1      12.560  -0.466  -0.005  0.00  0.00             0
ATOM    838    H   1     1       9.084   4.023  -0.519  0.00  0.00             0
ATOM    839    H   1     1       9.478   1.945   0.724  0.00  0.00             0
ATOM    840    H   1     1      12.272  -2.576   0.861  0.00  0.00             0
ATOM    841   Al   1     1      -0.145  14.240   8.787  0.00  0.00             0
ATOM    842   Al   1     1      -2.808   9.781   8.662  0.00  0.00             0
ATOM    843   Al   1     1      -2.801  15.720   8.798  0.00  0.00             0
ATOM    844   Al   1     1      -0.270  11.235   8.860  0.00  0.00             0
ATOM    845   Si   1     1      -4.578  15.618  11.470  0.00  0.00             0
ATOM    846   Si   1     1      -1.947  11.147  11.481  0.00  0.00             0
ATOM    847   Si   1     1      -1.926  17.039  11.634  0.00  0.00             0
ATOM    848   Si   1     1       0.555  12.600  11.605  0.00  0.00             0
ATOM    849    O   1     1       0.796  15.442   9.947  0.00  0.00             0
ATOM    850    O   1     1      -1.769  10.932   9.880  0.00  0.00             0
ATOM    851    O   1     1       0.509  12.722   9.910  0.00  0.00             0
ATOM    852    O   1     1      -2.038  17.278   9.941  0.00  0.00             0
ATOM    853    O   1     1       0.596  14.084  12.021  0.00  0.00             0
ATOM    854    O   1     1      -1.983  18.562  12.148  0.00  0.00             0
ATOM    855    O   1     1      -0.714  16.180  11.882  0.00  0.00             0
ATOM    856    O   1     1      -3.303  11.842  11.704  0.00  0.00             0
ATOM    857    O   1     1      -0.768  11.943  12.029  0.00  0.00             0
ATOM    858    O   1     1      -3.300  16.280  11.998  0.00  0.00             0
ATOM    859    O   1     1       0.595   9.864   9.691  0.00  0.00             0
ATOM    860    O   1     1      -1.960  14.404  10.079  0.00  0.00             0
ATOM    861    O   1     1       6.912  17.256   7.673  0.00  0.00             0
ATOM    862    O   1     1      -0.963  12.704   7.717  0.00  0.00             0
ATOM    863    O   1     1       1.439  14.328   7.698  0.00  0.00             0
ATOM    864    O   1     1      -1.219   9.816   7.605  0.00  0.00             0
ATOM    865    O   1     1       1.354  11.179   7.697  0.00  0.00             0
ATOM    866    O   1     1      -1.232  15.520   7.760  0.00  0.00             0
ATOM    867    H   1     1       0.278  17.952   9.496  0.00  0.00             0
ATOM    868    H   1     1      -2.147  14.181  11.077  0.00  0.00             0
ATOM    869    H   1     1       1.715  17.498   6.837  0.00  0.00             0
ATOM    870    H   1     1      -1.579  12.873   6.849  0.00  0.00             0
ATOM    871    H   1     1       1.582  13.323   7.620  0.00  0.00             0
ATOM    872    H   1     1      -0.974  18.189   7.116  0.00  0.00             0
ATOM    873    H   1     1      -0.669  15.670   6.908  0.00  0.00             0
ATOM    874    H   1     1       1.556  11.126   6.815  0.00  0.00             0
ATOM    875   Al   1     1       4.924   8.583   1.699  0.00  0.00             0
ATOM    876   Al   1     1       2.631   4.070   1.581  0.00  0.00             0
ATOM    877   Al   1     1       2.318   9.942   1.691  0.00  0.00             0
ATOM    878   Al   1     1       5.008   5.509   1.852  0.00  0.00             0
ATOM    879   Si   1     1       0.656   9.844   4.449  0.00  0.00             0
ATOM    880   Si   1     1       3.375   5.427   4.503  0.00  0.00             0
ATOM    881   Si   1     1       3.111  11.314   4.444  0.00  0.00             0
ATOM    882   Si   1     1       5.923   6.968   4.476  0.00  0.00             0
ATOM    883    O   1     1       5.811   9.674   2.828  0.00  0.00             0
ATOM    884    O   1     1       3.563   5.354   2.786  0.00  0.00             0
ATOM    885    O   1     1       5.740   7.001   2.882  0.00  0.00             0
ATOM    886    O   1     1       3.029  11.415   2.803  0.00  0.00             0
ATOM    887    O   1     1       5.747   8.386   5.081  0.00  0.00             0
ATOM    888    O   1     1       3.092  12.772   4.881  0.00  0.00             0
ATOM    889    O   1     1       4.461  10.678   4.825  0.00  0.00             0
ATOM    890    O   1     1       2.062   6.228   4.731  0.00  0.00             0
ATOM    891    O   1     1       4.729   6.063   4.941  0.00  0.00             0
ATOM    892    O   1     1       1.965  10.499   4.936  0.00  0.00             0
ATOM    893    O   1     1       6.011   4.252   2.986  0.00  0.00             0
ATOM    894    O   1     1       3.156   8.656   2.708  0.00  0.00             0
ATOM    895    O   1     1      12.134  11.481   0.461  0.00  0.00             0
ATOM    896    O   1     1       4.442   6.992   0.671  0.00  0.00             0
ATOM    897    O   1     1       6.766   8.840   0.453  0.00  0.00             0
ATOM    898    O   1     1       4.129   4.153   0.564  0.00  0.00             0
ATOM    899    O   1     1       6.756   5.463   0.712  0.00  0.00             0
ATOM    900    O   1     1       3.925   9.846   0.637  0.00  0.00             0
ATOM    901    H   1     1       5.601  12.218   2.934  0.00  0.00             0
ATOM    902    H   1     1       2.557   7.806   2.536  0.00  0.00             0
ATOM    903    H   1     1       6.126  11.709  -0.164  0.00  0.00             0
ATOM    904    H   1     1       4.280   7.181  -0.392  0.00  0.00             0
ATOM    905    H   1     1       6.608   8.061  -0.184  0.00  0.00             0
ATOM    906    H   1     1       4.075  12.896  -0.506  0.00  0.00             0
ATOM    907    H   1     1       3.828  10.511  -0.032  0.00  0.00             0
ATOM    908    H   1     1       7.301   6.107   0.954  0.00  0.00             0
ATOM    909   Al   1     1      -0.103   5.366   8.912  0.00  0.00             0
ATOM    910   Al   1     1      -2.774   0.765   8.797  0.00  0.00             0
ATOM    911   Al   1     1      -2.779   6.750   8.784  0.00  0.00             0
ATOM    912   Al   1     1      -0.235   2.406   8.806  0.00  0.00             0
ATOM    913   Si   1     1      -4.437   6.572  11.743  0.00  0.00             0
ATOM    914   Si   1     1      -1.863   2.147  11.647  0.00  0.00             0
ATOM    915   Si   1     1      -1.968   8.160  11.564  0.00  0.00             0
ATOM    916   Si   1     1       0.570   3.760  11.679  0.00  0.00             0
ATOM    917    O   1     1       0.738   6.705  10.042  0.00  0.00             0
ATOM    918    O   1     1      -1.685   2.096  10.072  0.00  0.00             0
ATOM    919    O   1     1       0.462   3.764   9.988  0.00  0.00             0
ATOM    920    O   1     1      -2.170   8.219   9.965  0.00  0.00             0
ATOM    921    O   1     1       0.633   5.213  12.075  0.00  0.00             0
ATOM    922    O   1     1      -2.043   9.637  12.039  0.00  0.00             0
ATOM    923    O   1     1      -0.548   7.551  11.915  0.00  0.00             0
ATOM    924    O   1     1      -3.096   3.032  11.924  0.00  0.00             0
ATOM    925    O   1     1      -0.590   2.911  12.242  0.00  0.00             0
ATOM    926    O   1     1      -3.151   7.260  12.084  0.00  0.00             0
ATOM    927    O   1     1       0.733   0.826   9.723  0.00  0.00             0
ATOM    928    O   1     1      -1.753   5.355   9.960  0.00  0.00             0
ATOM    929    O   1     1       6.728   8.159   7.717  0.00  0.00             0
ATOM    930    O   1     1      -1.031   3.905   7.759  0.00  0.00             0
ATOM    931    O   1     1       1.403   5.555   7.755  0.00  0.00             0
ATOM    932    O   1     1      -1.164   1.098   7.696  0.00  0.00             0
ATOM    933    O   1     1       1.601   2.391   7.719  0.00  0.00             0
ATOM    934    O   1     1      -1.083   6.533   7.846  0.00  0.00             0
ATOM    935    H   1     1       0.165   8.952   9.779  0.00  0.00             0
ATOM    936    H   1     1      -2.265   4.650  10.464  0.00  0.00             0
ATOM    937    H   1     1       1.162   7.942   6.985  0.00  0.00             0
ATOM    938    H   1     1      -1.625   3.857   6.983  0.00  0.00             0
ATOM    939    H   1     1       1.363   4.932   6.944  0.00  0.00             0
ATOM    940    H   1     1      -0.754   9.222   7.060  0.00  0.00             0
ATOM    941    H   1     1      -1.229   6.908   7.031  0.00  0.00             0
ATOM    942    H   1     1       1.953   2.414   6.711  0.00  0.00             0
ATOM    943   Al   1     1       5.034  -0.469   1.776  0.00  0.00             0
ATOM    944   Al   1     1       2.389  -4.901   1.636  0.00  0.00             0
ATOM    945   Al   1     1       2.564   1.135   1.719  0.00  0.00             0
ATOM    946   Al   1     1       5.024  -3.565   1.740  0.00  0.00             0
ATOM    947   Si   1     1       0.772   1.045   4.355  0.00  0.00             0
ATOM    948   Si   1     1       3.236  -3.595   4.449  0.00  0.00             0
ATOM    949   Si   1     1       3.382   2.417   4.406  0.00  0.00             0
ATOM    950   Si   1     1       5.795  -2.004   4.341  0.00  0.00             0
ATOM    951    O   1     1       5.977   0.864   2.831  0.00  0.00             0
ATOM    952    O   1     1       3.438  -3.737   2.794  0.00  0.00             0
ATOM    953    O   1     1       5.644  -1.879   2.840  0.00  0.00             0
ATOM    954    O   1     1       3.210   2.494   2.856  0.00  0.00             0
ATOM    955    O   1     1       5.706  -0.551   4.858  0.00  0.00             0
ATOM    956    O   1     1       3.296   3.914   4.917  0.00  0.00             0
ATOM    957    O   1     1       4.684   1.776   4.819  0.00  0.00             0
ATOM    958    O   1     1       2.074  -2.656   4.627  0.00  0.00             0
ATOM    959    O   1     1       4.621  -2.851   4.842  0.00  0.00             0
ATOM    960    O   1     1       2.006   1.768   4.937  0.00  0.00             0
ATOM    961    O   1     1       6.014  -4.846   2.762  0.00  0.00             0
ATOM    962    O   1     1       3.297  -0.235   2.792  0.00  0.00             0
ATOM    963    O   1     1      12.189   2.615   0.643  0.00  0.00             0
ATOM    964    O   1     1       4.212  -2.008   0.485  0.00  0.00             0
ATOM    965    O   1     1       6.602  -0.337   0.621  0.00  0.00             0
ATOM    966    O   1     1       4.028  -4.819   0.470  0.00  0.00             0
ATOM    967    O   1     1       6.649  -3.457   0.725  0.00  0.00             0
ATOM    968    O   1     1       4.043   0.896   0.672  0.00  0.00             0
ATOM    969    H   1     1       5.718   3.819   3.896  0.00  0.00             0
ATOM    970    H   1     1       3.089  -0.950   3.317  0.00  0.00             0
ATOM    971    H   1     1       5.743   2.292   0.640  0.00  0.00             0
ATOM    972    H   1     1       4.387  -2.031  -0.509  0.00  0.00             0
ATOM    973    H   1     1       6.760  -0.116  -0.385  0.00  0.00             0
ATOM    974    H   1     1       4.961   4.067   0.119  0.00  0.00             0
ATOM    975    H   1     1       3.925   1.442  -0.229  0.00  0.00             0
ATOM    976    H   1     1       6.841  -2.480   0.225  0.00  0.00             0
END
