# Supplementary material for: Competing Nuclear Quantum Effects and Hydrogen-Bond Jumps in Hydrated Kaolinite
Source: J Phys Chem Lett. 2023 Feb 6;14(6):1542–7. doi: 10.1021/acs.jpclett.2c03896 (PMC9940297; doi:10.1021/acs.jpclett.2c03896)
Supplement: Supplementary file 1 — jz2c03896_si_001.zip [file jz2c03896_si_001.zip › Clay_NQEs_HBond_Jumps_SI/silica-surface/QM/prod-3/init.25.pdb]

TITLE     Step:     2000000  Bead:      25 positions{angstrom}  cell{angstrom}
CRYST1   10.307   17.884   76.812  91.93 105.05  89.80 P 1           1
ATOM      1   Al   1     1     -17.374  -0.588  42.403  0.00  0.00             0
ATOM      2   Al   1     1     -14.823   3.983  42.071  0.00  0.00             0
ATOM      3   Al   1     1     -14.753  -2.011  42.194  0.00  0.00             0
ATOM      4   Al   1     1     -17.213   2.366  42.258  0.00  0.00             0
ATOM      5   Si   1     1     -13.093  -1.866  39.423  0.00  0.00             0
ATOM      6   Si   1     1     -15.539   2.497  39.391  0.00  0.00             0
ATOM      7   Si   1     1     -15.553  -3.534  39.615  0.00  0.00             0
ATOM      8   Si   1     1     -18.096   0.923  39.400  0.00  0.00             0
ATOM      9    O   1     1     -18.321  -1.703  41.180  0.00  0.00             0
ATOM     10    O   1     1     -15.654   2.618  41.077  0.00  0.00             0
ATOM     11    O   1     1     -18.023   0.929  41.016  0.00  0.00             0
ATOM     12    O   1     1     -15.317  -3.522  41.195  0.00  0.00             0
ATOM     13    O   1     1     -17.968  -0.510  38.994  0.00  0.00             0
ATOM     14    O   1     1     -15.459  -4.967  39.090  0.00  0.00             0
ATOM     15    O   1     1     -16.908  -2.901  39.365  0.00  0.00             0
ATOM     16    O   1     1     -14.356   1.721  39.134  0.00  0.00             0
ATOM     17    O   1     1     -16.802   1.780  38.938  0.00  0.00             0
ATOM     18    O   1     1     -14.337  -2.672  39.057  0.00  0.00             0
ATOM     19    O   1     1     -18.191   3.818  41.091  0.00  0.00             0
ATOM     20    O   1     1     -15.658  -0.755  41.111  0.00  0.00             0
ATOM     21    O   1     1     -14.004  -3.273  43.435  0.00  0.00             0
ATOM     22    O   1     1     -16.693   0.847  43.325  0.00  0.00             0
ATOM     23    O   1     1     -19.053  -0.626  43.331  0.00  0.00             0
ATOM     24    O   1     1     -16.241   3.806  43.389  0.00  0.00             0
ATOM     25    O   1     1     -18.815   2.584  43.282  0.00  0.00             0
ATOM     26    O   1     1     -16.519  -1.971  43.340  0.00  0.00             0
ATOM     27    H   1     1     -17.683  -4.327  41.003  0.00  0.00             0
ATOM     28    H   1     1     -15.027  -0.148  40.672  0.00  0.00             0
ATOM     29    H   1     1     -18.927  -3.689  44.179  0.00  0.00             0
ATOM     30    H   1     1     -16.431   0.541  44.143  0.00  0.00             0
ATOM     31    H   1     1     -19.341  -0.366  44.307  0.00  0.00             0
ATOM     32    H   1     1     -17.166  -4.321  43.213  0.00  0.00             0
ATOM     33    H   1     1     -16.511  -2.750  43.806  0.00  0.00             0
ATOM     34    H   1     1     -19.223   1.872  43.731  0.00  0.00             0
ATOM     35   Al   1     1     -17.877   4.840  49.456  0.00  0.00             0
ATOM     36   Al   1     1     -15.223   8.987  49.506  0.00  0.00             0
ATOM     37   Al   1     1     -15.359   3.198  49.325  0.00  0.00             0
ATOM     38   Al   1     1     -17.777   7.724  49.452  0.00  0.00             0
ATOM     39   Si   1     1     -13.556   3.431  46.464  0.00  0.00             0
ATOM     40   Si   1     1     -15.881   7.879  46.665  0.00  0.00             0
ATOM     41   Si   1     1     -16.152   1.905  46.491  0.00  0.00             0
ATOM     42   Si   1     1     -18.455   6.329  46.618  0.00  0.00             0
ATOM     43    O   1     1     -18.809   3.373  48.297  0.00  0.00             0
ATOM     44    O   1     1     -16.013   7.894  48.286  0.00  0.00             0
ATOM     45    O   1     1     -18.350   6.344  48.225  0.00  0.00             0
ATOM     46    O   1     1     -15.908   1.845  48.161  0.00  0.00             0
ATOM     47    O   1     1     -18.516   4.738  46.133  0.00  0.00             0
ATOM     48    O   1     1     -15.947   0.386  46.003  0.00  0.00             0
ATOM     49    O   1     1     -17.580   2.423  46.252  0.00  0.00             0
ATOM     50    O   1     1     -14.568   7.036  46.346  0.00  0.00             0
ATOM     51    O   1     1     -17.135   7.006  46.120  0.00  0.00             0
ATOM     52    O   1     1     -14.937   2.791  46.016  0.00  0.00             0
ATOM     53    O   1     1     -18.618   9.160  48.519  0.00  0.00             0
ATOM     54    O   1     1     -16.233   4.675  48.383  0.00  0.00             0
ATOM     55    O   1     1     -14.680   1.762  50.333  0.00  0.00             0
ATOM     56    O   1     1     -17.198   6.292  50.428  0.00  0.00             0
ATOM     57    O   1     1     -19.588   4.766  50.570  0.00  0.00             0
ATOM     58    O   1     1     -16.759   8.868  50.473  0.00  0.00             0
ATOM     59    O   1     1     -19.505   7.797  50.550  0.00  0.00             0
ATOM     60    O   1     1     -17.058   3.437  50.513  0.00  0.00             0
ATOM     61    H   1     1     -17.957   0.653  48.353  0.00  0.00             0
ATOM     62    H   1     1     -15.724   5.501  48.056  0.00  0.00             0
ATOM     63    H   1     1     -19.554   1.890  51.444  0.00  0.00             0
ATOM     64    H   1     1     -16.454   6.175  50.983  0.00  0.00             0
ATOM     65    H   1     1     -19.641   4.883  51.482  0.00  0.00             0
ATOM     66    H   1     1     -17.058   0.177  51.400  0.00  0.00             0
ATOM     67    H   1     1     -17.391   2.699  50.994  0.00  0.00             0
ATOM     68    H   1     1     -19.749   7.014  50.972  0.00  0.00             0
ATOM     69   Al   1     1     -17.197   8.200  42.133  0.00  0.00             0
ATOM     70   Al   1     1     -14.820  12.832  42.378  0.00  0.00             0
ATOM     71   Al   1     1     -14.546   6.841  42.288  0.00  0.00             0
ATOM     72   Al   1     1     -17.307  11.209  42.267  0.00  0.00             0
ATOM     73   Si   1     1     -12.911   6.969  39.414  0.00  0.00             0
ATOM     74   Si   1     1     -15.647  11.504  39.473  0.00  0.00             0
ATOM     75   Si   1     1     -15.490   5.498  39.425  0.00  0.00             0
ATOM     76   Si   1     1     -18.150   9.922  39.537  0.00  0.00             0
ATOM     77    O   1     1     -18.132   7.029  40.989  0.00  0.00             0
ATOM     78    O   1     1     -15.676  11.630  41.113  0.00  0.00             0
ATOM     79    O   1     1     -18.012   9.765  41.211  0.00  0.00             0
ATOM     80    O   1     1     -15.366   5.422  41.087  0.00  0.00             0
ATOM     81    O   1     1     -17.997   8.560  39.002  0.00  0.00             0
ATOM     82    O   1     1     -15.585   4.042  39.029  0.00  0.00             0
ATOM     83    O   1     1     -16.724   6.197  38.921  0.00  0.00             0
ATOM     84    O   1     1     -14.327  10.642  39.119  0.00  0.00             0
ATOM     85    O   1     1     -17.008  10.770  39.123  0.00  0.00             0
ATOM     86    O   1     1     -14.279   6.198  38.965  0.00  0.00             0
ATOM     87    O   1     1     -18.101  12.821  41.081  0.00  0.00             0
ATOM     88    O   1     1     -15.545   8.300  41.212  0.00  0.00             0
ATOM     89    O   1     1     -13.958   5.274  43.360  0.00  0.00             0
ATOM     90    O   1     1     -16.386  10.012  43.372  0.00  0.00             0
ATOM     91    O   1     1     -18.804   8.240  43.233  0.00  0.00             0
ATOM     92    O   1     1     -16.393  13.046  43.346  0.00  0.00             0
ATOM     93    O   1     1     -18.910  11.415  43.277  0.00  0.00             0
ATOM     94    O   1     1     -16.313   6.902  43.199  0.00  0.00             0
ATOM     95    H   1     1     -17.721   4.690  40.904  0.00  0.00             0
ATOM     96    H   1     1     -14.778   9.014  41.025  0.00  0.00             0
ATOM     97    H   1     1     -19.062   5.106  44.235  0.00  0.00             0
ATOM     98    H   1     1     -16.277   9.474  44.196  0.00  0.00             0
ATOM     99    H   1     1     -19.445   9.039  43.414  0.00  0.00             0
ATOM    100    H   1     1     -16.663   4.459  43.791  0.00  0.00             0
ATOM    101    H   1     1     -16.704   6.612  44.093  0.00  0.00             0
ATOM    102    H   1     1     -19.141  11.220  44.125  0.00  0.00             0
ATOM    103   Al   1     1     -17.755  13.690  49.279  0.00  0.00             0
ATOM    104   Al   1     1     -15.241  18.048  49.408  0.00  0.00             0
ATOM    105   Al   1     1     -15.307  12.145  49.230  0.00  0.00             0
ATOM    106   Al   1     1     -17.812  16.663  49.449  0.00  0.00             0
ATOM    107   Si   1     1     -13.501  12.291  46.655  0.00  0.00             0
ATOM    108   Si   1     1     -16.115  16.809  46.602  0.00  0.00             0
ATOM    109   Si   1     1     -15.974  10.693  46.563  0.00  0.00             0
ATOM    110   Si   1     1     -18.528  15.249  46.580  0.00  0.00             0
ATOM    111    O   1     1     -18.665  12.450  48.174  0.00  0.00             0
ATOM    112    O   1     1     -16.165  16.951  48.214  0.00  0.00             0
ATOM    113    O   1     1     -18.364  15.199  48.194  0.00  0.00             0
ATOM    114    O   1     1     -15.990  10.647  48.247  0.00  0.00             0
ATOM    115    O   1     1     -18.417  13.819  46.024  0.00  0.00             0
ATOM    116    O   1     1     -15.854   9.266  46.178  0.00  0.00             0
ATOM    117    O   1     1     -17.269  11.531  46.328  0.00  0.00             0
ATOM    118    O   1     1     -14.907  15.914  46.408  0.00  0.00             0
ATOM    119    O   1     1     -17.429  16.236  46.083  0.00  0.00             0
ATOM    120    O   1     1     -14.754  11.476  46.147  0.00  0.00             0
ATOM    121    O   1     1     -18.784  18.164  48.431  0.00  0.00             0
ATOM    122    O   1     1     -16.137  13.598  48.106  0.00  0.00             0
ATOM    123    O   1     1     -14.615  10.508  50.519  0.00  0.00             0
ATOM    124    O   1     1     -16.937  15.125  50.273  0.00  0.00             0
ATOM    125    O   1     1     -19.269  13.540  50.459  0.00  0.00             0
ATOM    126    O   1     1     -16.853  17.859  50.475  0.00  0.00             0
ATOM    127    O   1     1     -19.348  16.544  50.691  0.00  0.00             0
ATOM    128    O   1     1     -16.854  12.225  50.255  0.00  0.00             0
ATOM    129    H   1     1     -18.207  10.022  48.343  0.00  0.00             0
ATOM    130    H   1     1     -15.876  13.766  47.187  0.00  0.00             0
ATOM    131    H   1     1     -19.108  10.407  51.313  0.00  0.00             0
ATOM    132    H   1     1     -15.989  15.187  50.552  0.00  0.00             0
ATOM    133    H   1     1     -19.516  13.546  51.454  0.00  0.00             0
ATOM    134    H   1     1     -16.627   9.176  51.433  0.00  0.00             0
ATOM    135    H   1     1     -17.472  11.734  50.823  0.00  0.00             0
ATOM    136    H   1     1     -19.482  15.720  51.161  0.00  0.00             0
ATOM    137   Al   1     1     -12.052  -0.462  42.123  0.00  0.00             0
ATOM    138   Al   1     1      -9.513   3.785  42.139  0.00  0.00             0
ATOM    139   Al   1     1      -9.599  -2.059  42.313  0.00  0.00             0
ATOM    140   Al   1     1     -12.149   2.552  42.020  0.00  0.00             0
ATOM    141   Si   1     1      -7.860  -1.895  39.569  0.00  0.00             0
ATOM    142   Si   1     1     -10.334   2.559  39.372  0.00  0.00             0
ATOM    143   Si   1     1     -10.458  -3.464  39.461  0.00  0.00             0
ATOM    144   Si   1     1     -12.888   1.106  39.379  0.00  0.00             0
ATOM    145    O   1     1     -13.114  -1.655  41.053  0.00  0.00             0
ATOM    146    O   1     1     -10.491   2.628  41.015  0.00  0.00             0
ATOM    147    O   1     1     -12.708   1.061  40.963  0.00  0.00             0
ATOM    148    O   1     1     -10.275  -3.455  41.088  0.00  0.00             0
ATOM    149    O   1     1     -12.878  -0.318  38.941  0.00  0.00             0
ATOM    150    O   1     1     -10.390  -4.913  38.956  0.00  0.00             0
ATOM    151    O   1     1     -11.802  -2.716  39.199  0.00  0.00             0
ATOM    152    O   1     1      -9.200   1.626  39.009  0.00  0.00             0
ATOM    153    O   1     1     -11.735   2.033  38.786  0.00  0.00             0
ATOM    154    O   1     1      -9.189  -2.563  39.023  0.00  0.00             0
ATOM    155    O   1     1     -13.077   3.968  40.980  0.00  0.00             0
ATOM    156    O   1     1     -10.570  -0.706  41.014  0.00  0.00             0
ATOM    157    O   1     1     -19.226  -3.528  43.338  0.00  0.00             0
ATOM    158    O   1     1     -11.396   0.975  43.207  0.00  0.00             0
ATOM    159    O   1     1     -13.794  -0.478  43.279  0.00  0.00             0
ATOM    160    O   1     1     -11.150   3.741  43.358  0.00  0.00             0
ATOM    161    O   1     1     -13.711   2.481  43.037  0.00  0.00             0
ATOM    162    O   1     1     -11.217  -1.891  43.222  0.00  0.00             0
ATOM    163    H   1     1     -13.139  -4.995  40.269  0.00  0.00             0
ATOM    164    H   1     1      -9.990  -0.410  40.262  0.00  0.00             0
ATOM    165    H   1     1     -13.930  -3.614  44.274  0.00  0.00             0
ATOM    166    H   1     1     -10.428   0.843  43.330  0.00  0.00             0
ATOM    167    H   1     1     -14.007   0.413  43.686  0.00  0.00             0
ATOM    168    H   1     1     -11.966  -4.334  43.290  0.00  0.00             0
ATOM    169    H   1     1     -11.982  -2.418  43.460  0.00  0.00             0
ATOM    170    H   1     1     -14.314   2.263  43.821  0.00  0.00             0
ATOM    171   Al   1     1     -12.759   4.712  49.414  0.00  0.00             0
ATOM    172   Al   1     1     -10.031   9.216  49.301  0.00  0.00             0
ATOM    173   Al   1     1     -10.167   3.288  49.304  0.00  0.00             0
ATOM    174   Al   1     1     -12.592   7.588  49.478  0.00  0.00             0
ATOM    175   Si   1     1      -8.467   3.285  46.602  0.00  0.00             0
ATOM    176   Si   1     1     -10.725   7.832  46.516  0.00  0.00             0
ATOM    177   Si   1     1     -10.978   1.789  46.516  0.00  0.00             0
ATOM    178   Si   1     1     -13.286   6.377  46.667  0.00  0.00             0
ATOM    179    O   1     1     -13.740   3.503  48.164  0.00  0.00             0
ATOM    180    O   1     1     -10.760   7.953  48.123  0.00  0.00             0
ATOM    181    O   1     1     -13.185   6.206  48.221  0.00  0.00             0
ATOM    182    O   1     1     -10.816   1.728  48.205  0.00  0.00             0
ATOM    183    O   1     1     -13.218   4.894  46.165  0.00  0.00             0
ATOM    184    O   1     1     -10.858   0.342  46.042  0.00  0.00             0
ATOM    185    O   1     1     -12.366   2.424  46.319  0.00  0.00             0
ATOM    186    O   1     1      -9.497   6.969  46.170  0.00  0.00             0
ATOM    187    O   1     1     -12.006   7.127  46.097  0.00  0.00             0
ATOM    188    O   1     1      -9.779   2.714  46.116  0.00  0.00             0
ATOM    189    O   1     1     -13.569   8.987  48.286  0.00  0.00             0
ATOM    190    O   1     1     -10.955   4.644  48.172  0.00  0.00             0
ATOM    191    O   1     1     -19.823   1.865  50.430  0.00  0.00             0
ATOM    192    O   1     1     -11.892   6.212  50.482  0.00  0.00             0
ATOM    193    O   1     1     -14.344   4.584  50.500  0.00  0.00             0
ATOM    194    O   1     1     -11.798   8.922  50.355  0.00  0.00             0
ATOM    195    O   1     1     -14.333   7.580  50.396  0.00  0.00             0
ATOM    196    O   1     1     -11.827   3.259  50.218  0.00  0.00             0
ATOM    197    H   1     1     -13.659   0.505  47.308  0.00  0.00             0
ATOM    198    H   1     1     -10.703   5.205  47.535  0.00  0.00             0
ATOM    199    H   1     1     -14.187   1.918  51.198  0.00  0.00             0
ATOM    200    H   1     1     -10.897   5.972  50.437  0.00  0.00             0
ATOM    201    H   1     1     -14.002   4.757  51.382  0.00  0.00             0
ATOM    202    H   1     1     -12.139   0.434  51.210  0.00  0.00             0
ATOM    203    H   1     1     -12.300   2.373  50.110  0.00  0.00             0
ATOM    204    H   1     1     -14.763   6.744  50.563  0.00  0.00             0
ATOM    205   Al   1     1     -12.050   8.419  42.196  0.00  0.00             0
ATOM    206   Al   1     1      -9.591  12.911  42.220  0.00  0.00             0
ATOM    207   Al   1     1      -9.487   6.674  42.308  0.00  0.00             0
ATOM    208   Al   1     1     -12.174  11.335  42.237  0.00  0.00             0
ATOM    209   Si   1     1      -7.695   7.048  39.283  0.00  0.00             0
ATOM    210   Si   1     1     -10.427  11.551  39.454  0.00  0.00             0
ATOM    211   Si   1     1     -10.252   5.559  39.360  0.00  0.00             0
ATOM    212   Si   1     1     -12.948   9.925  39.335  0.00  0.00             0
ATOM    213    O   1     1     -13.034   7.100  40.994  0.00  0.00             0
ATOM    214    O   1     1     -10.643  11.605  41.134  0.00  0.00             0
ATOM    215    O   1     1     -12.776   9.850  41.015  0.00  0.00             0
ATOM    216    O   1     1     -10.029   5.441  41.066  0.00  0.00             0
ATOM    217    O   1     1     -12.912   8.452  38.855  0.00  0.00             0
ATOM    218    O   1     1     -10.142   4.029  38.899  0.00  0.00             0
ATOM    219    O   1     1     -11.659   6.056  39.031  0.00  0.00             0
ATOM    220    O   1     1      -9.262  10.599  39.163  0.00  0.00             0
ATOM    221    O   1     1     -11.711  10.757  38.961  0.00  0.00             0
ATOM    222    O   1     1      -9.101   6.414  38.903  0.00  0.00             0
ATOM    223    O   1     1     -13.161  12.857  41.217  0.00  0.00             0
ATOM    224    O   1     1     -10.427   8.253  41.004  0.00  0.00             0
ATOM    225    O   1     1     -19.165   5.326  43.302  0.00  0.00             0
ATOM    226    O   1     1     -11.551   9.888  43.423  0.00  0.00             0
ATOM    227    O   1     1     -13.612   8.097  43.341  0.00  0.00             0
ATOM    228    O   1     1     -11.269  12.756  43.243  0.00  0.00             0
ATOM    229    O   1     1     -13.890  11.531  43.348  0.00  0.00             0
ATOM    230    O   1     1     -11.195   7.009  43.272  0.00  0.00             0
ATOM    231    H   1     1     -12.856   4.669  40.351  0.00  0.00             0
ATOM    232    H   1     1      -9.558   8.486  40.744  0.00  0.00             0
ATOM    233    H   1     1     -13.777   5.088  44.185  0.00  0.00             0
ATOM    234    H   1     1     -11.502   9.553  44.282  0.00  0.00             0
ATOM    235    H   1     1     -13.603   8.984  44.026  0.00  0.00             0
ATOM    236    H   1     1     -11.675   4.128  43.962  0.00  0.00             0
ATOM    237    H   1     1     -11.520   6.409  43.855  0.00  0.00             0
ATOM    238    H   1     1     -14.410  11.190  44.069  0.00  0.00             0
ATOM    239   Al   1     1     -12.792  13.501  49.460  0.00  0.00             0
ATOM    240   Al   1     1     -10.083  18.240  49.389  0.00  0.00             0
ATOM    241   Al   1     1     -10.007  12.208  49.312  0.00  0.00             0
ATOM    242   Al   1     1     -12.545  16.685  49.332  0.00  0.00             0
ATOM    243   Si   1     1      -8.255  12.369  46.521  0.00  0.00             0
ATOM    244   Si   1     1     -10.901  16.775  46.555  0.00  0.00             0
ATOM    245   Si   1     1     -10.719  10.827  46.484  0.00  0.00             0
ATOM    246   Si   1     1     -13.513  15.307  46.740  0.00  0.00             0
ATOM    247    O   1     1     -13.749  12.274  48.226  0.00  0.00             0
ATOM    248    O   1     1     -10.956  16.819  48.240  0.00  0.00             0
ATOM    249    O   1     1     -13.255  15.139  48.362  0.00  0.00             0
ATOM    250    O   1     1     -10.555  10.702  48.171  0.00  0.00             0
ATOM    251    O   1     1     -13.467  13.794  46.289  0.00  0.00             0
ATOM    252    O   1     1     -10.697   9.342  46.073  0.00  0.00             0
ATOM    253    O   1     1     -12.197  11.511  46.281  0.00  0.00             0
ATOM    254    O   1     1      -9.588  15.886  46.295  0.00  0.00             0
ATOM    255    O   1     1     -12.277  16.042  46.188  0.00  0.00             0
ATOM    256    O   1     1      -9.562  11.629  46.098  0.00  0.00             0
ATOM    257    O   1     1     -13.698  17.935  48.149  0.00  0.00             0
ATOM    258    O   1     1     -11.205  13.510  48.198  0.00  0.00             0
ATOM    259    O   1     1     -19.826  10.710  50.597  0.00  0.00             0
ATOM    260    O   1     1     -12.004  15.178  50.614  0.00  0.00             0
ATOM    261    O   1     1     -14.374  13.501  50.526  0.00  0.00             0
ATOM    262    O   1     1     -11.774  18.019  50.355  0.00  0.00             0
ATOM    263    O   1     1     -14.272  16.856  50.556  0.00  0.00             0
ATOM    264    O   1     1     -11.643  12.342  50.357  0.00  0.00             0
ATOM    265    H   1     1     -12.896   9.601  48.317  0.00  0.00             0
ATOM    266    H   1     1     -10.869  14.188  47.743  0.00  0.00             0
ATOM    267    H   1     1     -13.735  10.678  50.772  0.00  0.00             0
ATOM    268    H   1     1     -11.409  15.403  51.229  0.00  0.00             0
ATOM    269    H   1     1     -14.666  14.022  51.099  0.00  0.00             0
ATOM    270    H   1     1     -11.516   9.162  51.242  0.00  0.00             0
ATOM    271    H   1     1     -11.472  11.592  51.166  0.00  0.00             0
ATOM    272    H   1     1     -13.961  16.395  51.414  0.00  0.00             0
ATOM    273    O   1     1     -14.679  12.318  27.727  0.00  0.00             0
ATOM    274    H   1     1     -15.095  11.630  27.138  0.00  0.00             0
ATOM    275    H   1     1      -3.985  11.625  28.261  0.00  0.00             0
ATOM    276    O   1     1      19.168 -16.837  20.376  0.00  0.00             0
ATOM    277    H   1     1      18.461 -17.233  21.049  0.00  0.00             0
ATOM    278    H   1     1      30.411 -17.045  20.870  0.00  0.00             0
ATOM    279    O   1     1      38.247  22.751  16.246  0.00  0.00             0
ATOM    280    H   1     1      27.333  22.012  16.031  0.00  0.00             0
ATOM    281    H   1     1      39.152  22.713  15.716  0.00  0.00             0
ATOM    282    O   1     1      -4.251   1.414  28.896  0.00  0.00             0
ATOM    283    H   1     1      -4.178   0.804  28.152  0.00  0.00             0
ATOM    284    H   1     1       5.962   2.152  28.307  0.00  0.00             0
ATOM    285    O   1     1     -19.005  -3.445  24.153  0.00  0.00             0
ATOM    286    H   1     1     -18.085  -3.335  23.893  0.00  0.00             0
ATOM    287    H   1     1      -9.120  -4.526  24.226  0.00  0.00             0
ATOM    288    O   1     1     -16.639 -17.798  21.083  0.00  0.00             0
ATOM    289    H   1     1     -16.626 -18.759  20.827  0.00  0.00             0
ATOM    290    H   1     1      -7.144 -17.356  20.977  0.00  0.00             0
ATOM    291    O   1     1     -13.368  35.414  26.742  0.00  0.00             0
ATOM    292    H   1     1     -13.115  35.728  25.918  0.00  0.00             0
ATOM    293    H   1     1     -13.045  34.440  27.009  0.00  0.00             0
ATOM    294    O   1     1      -3.365  17.496  21.815  0.00  0.00             0
ATOM    295    H   1     1      -3.041  17.867  22.562  0.00  0.00             0
ATOM    296    H   1     1      -4.374  18.049  21.609  0.00  0.00             0
ATOM    297    O   1     1      -7.220  20.434  29.279  0.00  0.00             0
ATOM    298    H   1     1      -7.652  19.633  29.712  0.00  0.00             0
ATOM    299    H   1     1      -7.044  20.106  28.442  0.00  0.00             0
ATOM    300    O   1     1      32.731  22.898  18.483  0.00  0.00             0
ATOM    301    H   1     1      33.283  22.125  19.123  0.00  0.00             0
ATOM    302    H   1     1      32.643  22.643  17.601  0.00  0.00             0
ATOM    303    O   1     1       8.572   1.450  17.521  0.00  0.00             0
ATOM    304    H   1     1       8.449   1.459  18.495  0.00  0.00             0
ATOM    305    H   1     1       8.203   0.527  17.402  0.00  0.00             0
ATOM    306    O   1     1     -17.030  28.927  32.835  0.00  0.00             0
ATOM    307    H   1     1     -17.034  28.390  33.747  0.00  0.00             0
ATOM    308    H   1     1     -17.932  29.394  32.993  0.00  0.00             0
ATOM    309    O   1     1       1.173 -16.822  32.453  0.00  0.00             0
ATOM    310    H   1     1       1.634 -17.530  32.934  0.00  0.00             0
ATOM    311    H   1     1       1.732 -15.951  32.521  0.00  0.00             0
ATOM    312    O   1     1      35.069   5.039  30.304  0.00  0.00             0
ATOM    313    H   1     1      34.355   4.332  30.635  0.00  0.00             0
ATOM    314    H   1     1      35.032   5.677  31.064  0.00  0.00             0
ATOM    315    O   1     1       3.400  14.489  32.126  0.00  0.00             0
ATOM    316    H   1     1       3.433  14.663  31.240  0.00  0.00             0
ATOM    317    H   1     1       4.241  14.010  32.203  0.00  0.00             0
ATOM    318    O   1     1       9.226  13.172  34.080  0.00  0.00             0
ATOM    319    H   1     1      10.159  13.380  33.887  0.00  0.00             0
ATOM    320    H   1     1       9.107  14.104  34.010  0.00  0.00             0
ATOM    321    O   1     1      40.370  21.140  15.363  0.00  0.00             0
ATOM    322    H   1     1      39.956  20.540  15.916  0.00  0.00             0
ATOM    323    H   1     1      40.395  20.637  14.468  0.00  0.00             0
ATOM    324    O   1     1      10.094  -0.200  37.079  0.00  0.00             0
ATOM    325    H   1     1       9.272  -0.611  37.334  0.00  0.00             0
ATOM    326    H   1     1      10.554  -0.838  36.589  0.00  0.00             0
ATOM    327    O   1     1      15.108  34.252  36.012  0.00  0.00             0
ATOM    328    H   1     1      14.257  34.296  35.734  0.00  0.00             0
ATOM    329    H   1     1      25.818  15.762  35.450  0.00  0.00             0
ATOM    330    O   1     1     -15.838  59.820  18.708  0.00  0.00             0
ATOM    331    H   1     1     -15.129  60.254  18.422  0.00  0.00             0
ATOM    332    H   1     1      -6.200  59.763  17.993  0.00  0.00             0
ATOM    333    O   1     1      -4.507  30.315  19.466  0.00  0.00             0
ATOM    334    H   1     1     -15.381  30.587  20.378  0.00  0.00             0
ATOM    335    H   1     1      -3.714  29.763  19.804  0.00  0.00             0
ATOM    336    O   1     1     -20.044  12.243  15.875  0.00  0.00             0
ATOM    337    H   1     1     -19.777  11.566  15.290  0.00  0.00             0
ATOM    338    H   1     1     -10.599  11.923  16.142  0.00  0.00             0
ATOM    339    O   1     1       5.988  54.182  13.939  0.00  0.00             0
ATOM    340    H   1     1      -3.591  53.656  13.805  0.00  0.00             0
ATOM    341    H   1     1       5.527  53.937  14.616  0.00  0.00             0
ATOM    342    O   1     1      17.220  38.754  36.321  0.00  0.00             0
ATOM    343    H   1     1      16.456  38.194  35.871  0.00  0.00             0
ATOM    344    H   1     1      28.465  38.527  36.491  0.00  0.00             0
ATOM    345    O   1     1      45.972   7.483  22.927  0.00  0.00             0
ATOM    346    H   1     1      45.288   7.871  22.265  0.00  0.00             0
ATOM    347    H   1     1      45.290 -10.154  23.741  0.00  0.00             0
ATOM    348    O   1     1      38.532  13.824  24.203  0.00  0.00             0
ATOM    349    H   1     1      39.169  13.644  24.828  0.00  0.00             0
ATOM    350    H   1     1      37.947  12.958  24.105  0.00  0.00             0
ATOM    351    O   1     1      21.013 -19.417  17.632  0.00  0.00             0
ATOM    352    H   1     1      21.136 -19.916  16.819  0.00  0.00             0
ATOM    353    H   1     1      21.369 -18.530  17.505  0.00  0.00             0
ATOM    354    O   1     1      -0.392  11.206  28.289  0.00  0.00             0
ATOM    355    H   1     1      -0.528  10.141  28.001  0.00  0.00             0
ATOM    356    H   1     1      -0.767  11.636  27.669  0.00  0.00             0
ATOM    357    O   1     1      14.180  -9.065  20.313  0.00  0.00             0
ATOM    358    H   1     1      15.081  -9.092  19.795  0.00  0.00             0
ATOM    359    H   1     1      13.597  -9.894  20.289  0.00  0.00             0
ATOM    360    O   1     1      -7.181  37.789  15.382  0.00  0.00             0
ATOM    361    H   1     1      -7.047  36.812  15.466  0.00  0.00             0
ATOM    362    H   1     1      -6.276  38.042  15.281  0.00  0.00             0
ATOM    363    O   1     1      40.367  13.142  26.279  0.00  0.00             0
ATOM    364    H   1     1      41.360  13.209  26.185  0.00  0.00             0
ATOM    365    H   1     1      40.116  -4.170  26.971  0.00  0.00             0
ATOM    366    O   1     1      14.573   4.543  27.412  0.00  0.00             0
ATOM    367    H   1     1      14.370   4.146  28.273  0.00  0.00             0
ATOM    368    H   1     1      15.502   4.244  27.432  0.00  0.00             0
ATOM    369    O   1     1      14.013 -14.405  25.002  0.00  0.00             0
ATOM    370    H   1     1      13.172 -14.967  25.066  0.00  0.00             0
ATOM    371    H   1     1      14.066 -13.928  25.817  0.00  0.00             0
ATOM    372    O   1     1      34.257 -17.699  23.584  0.00  0.00             0
ATOM    373    H   1     1      34.670 -18.283  24.201  0.00  0.00             0
ATOM    374    H   1     1      34.690 -17.969  22.826  0.00  0.00             0
ATOM    375    O   1     1      -1.942  44.211  29.473  0.00  0.00             0
ATOM    376    H   1     1      -1.759  44.380  28.528  0.00  0.00             0
ATOM    377    H   1     1      -2.838  43.815  29.644  0.00  0.00             0
ATOM    378    O   1     1      10.554  -9.262  20.809  0.00  0.00             0
ATOM    379    H   1     1      11.229  -9.974  21.055  0.00  0.00             0
ATOM    380    H   1     1      10.879  -8.309  20.203  0.00  0.00             0
ATOM    381    O   1     1     -15.074  -5.051  32.565  0.00  0.00             0
ATOM    382    H   1     1     -15.722  -5.682  32.713  0.00  0.00             0
ATOM    383    H   1     1      -3.977  -5.560  32.260  0.00  0.00             0
ATOM    384    O   1     1      15.185 -13.213  20.930  0.00  0.00             0
ATOM    385    H   1     1      15.200 -12.574  20.310  0.00  0.00             0
ATOM    386    H   1     1      26.357 -13.693  20.993  0.00  0.00             0
ATOM    387    O   1     1       8.766  16.151  33.962  0.00  0.00             0
ATOM    388    H   1     1      -2.570  16.093  33.594  0.00  0.00             0
ATOM    389    H   1     1       9.021  17.069  34.095  0.00  0.00             0
ATOM    390    O   1     1      18.241  18.453  24.148  0.00  0.00             0
ATOM    391    H   1     1      17.929  19.178  23.569  0.00  0.00             0
ATOM    392    H   1     1      29.443  18.484  24.075  0.00  0.00             0
ATOM    393    O   1     1     -43.871  -2.960  27.838  0.00  0.00             0
ATOM    394    H   1     1     -44.140  -2.593  28.625  0.00  0.00             0
ATOM    395    H   1     1     -33.952  -3.809  27.666  0.00  0.00             0
ATOM    396    O   1     1     -24.130  -1.826  30.330  0.00  0.00             0
ATOM    397    H   1     1     -24.299  -1.030  30.621  0.00  0.00             0
ATOM    398    H   1     1     -14.683  -2.184  29.959  0.00  0.00             0
ATOM    399    O   1     1      21.526 -19.333  25.841  0.00  0.00             0
ATOM    400    H   1     1      21.858 -19.985  25.278  0.00  0.00             0
ATOM    401    H   1     1      21.327 -19.607  26.837  0.00  0.00             0
ATOM    402    O   1     1       7.382  25.039  33.207  0.00  0.00             0
ATOM    403    H   1     1       6.707  25.208  32.728  0.00  0.00             0
ATOM    404    H   1     1       7.878  24.575  32.560  0.00  0.00             0
ATOM    405    O   1     1      24.618  16.300  27.300  0.00  0.00             0
ATOM    406    H   1     1      24.181  16.096  26.439  0.00  0.00             0
ATOM    407    H   1     1      24.652  17.187  27.142  0.00  0.00             0
ATOM    408    O   1     1      46.824  69.504  24.926  0.00  0.00             0
ATOM    409    H   1     1      46.661  69.745  25.973  0.00  0.00             0
ATOM    410    H   1     1      47.573  69.014  25.246  0.00  0.00             0
ATOM    411    O   1     1      19.316  58.674  32.018  0.00  0.00             0
ATOM    412    H   1     1      19.165  58.524  32.868  0.00  0.00             0
ATOM    413    H   1     1      18.589  58.226  31.445  0.00  0.00             0
ATOM    414    O   1     1      34.408  84.977  16.545  0.00  0.00             0
ATOM    415    H   1     1      33.652  84.430  16.557  0.00  0.00             0
ATOM    416    H   1     1      35.077  84.315  16.858  0.00  0.00             0
ATOM    417    O   1     1      38.042 -14.811  19.914  0.00  0.00             0
ATOM    418    H   1     1      38.441 -15.576  20.299  0.00  0.00             0
ATOM    419    H   1     1      38.779 -14.479  19.434  0.00  0.00             0
ATOM    420    O   1     1      41.995 -12.491  27.869  0.00  0.00             0
ATOM    421    H   1     1      41.651 -12.077  28.747  0.00  0.00             0
ATOM    422    H   1     1      42.722 -13.020  28.094  0.00  0.00             0
ATOM    423    O   1     1      -4.109  15.481  33.243  0.00  0.00             0
ATOM    424    H   1     1      -4.440  15.898  32.551  0.00  0.00             0
ATOM    425    H   1     1      -4.342  14.580  32.860  0.00  0.00             0
ATOM    426    O   1     1      17.321  27.503  15.713  0.00  0.00             0
ATOM    427    H   1     1      16.503  28.184  15.992  0.00  0.00             0
ATOM    428    H   1     1      17.213  26.773  16.310  0.00  0.00             0
ATOM    429    O   1     1      27.206  57.248  30.706  0.00  0.00             0
ATOM    430    H   1     1      27.151  56.486  30.359  0.00  0.00             0
ATOM    431    H   1     1      26.210  57.619  30.546  0.00  0.00             0
ATOM    432    O   1     1     -19.373   1.093  20.386  0.00  0.00             0
ATOM    433    H   1     1     -18.817   2.022  20.560  0.00  0.00             0
ATOM    434    H   1     1     -19.298   1.030  19.416  0.00  0.00             0
ATOM    435    O   1     1     -19.602  15.431  28.461  0.00  0.00             0
ATOM    436    H   1     1     -20.257  15.380  29.191  0.00  0.00             0
ATOM    437    H   1     1      -8.857  14.640  28.803  0.00  0.00             0
ATOM    438    O   1     1      49.673  33.007  22.036  0.00  0.00             0
ATOM    439    H   1     1      49.419  32.864  23.049  0.00  0.00             0
ATOM    440    H   1     1      59.384  33.617  21.853  0.00  0.00             0
ATOM    441    O   1     1      37.804  10.705  29.633  0.00  0.00             0
ATOM    442    H   1     1      27.854  11.150  30.409  0.00  0.00             0
ATOM    443    H   1     1      38.311   9.850  29.609  0.00  0.00             0
ATOM    444    O   1     1       0.137 -46.277  34.301  0.00  0.00             0
ATOM    445    H   1     1      -0.054 -46.200  35.122  0.00  0.00             0
ATOM    446    H   1     1      10.695 -47.189  34.449  0.00  0.00             0
ATOM    447    O   1     1      -5.534   7.148  32.067  0.00  0.00             0
ATOM    448    H   1     1     -15.906   7.881  31.612  0.00  0.00             0
ATOM    449    H   1     1      -6.146   7.077  32.822  0.00  0.00             0
ATOM    450    O   1     1      37.808  25.311  17.437  0.00  0.00             0
ATOM    451    H   1     1      38.609  25.210  18.020  0.00  0.00             0
ATOM    452    H   1     1      47.994  24.440  17.067  0.00  0.00             0
ATOM    453    O   1     1      30.302   0.970  34.465  0.00  0.00             0
ATOM    454    H   1     1      30.552   0.599  35.237  0.00  0.00             0
ATOM    455    H   1     1      31.049   1.048  33.949  0.00  0.00             0
ATOM    456    O   1     1       1.345  20.079  25.394  0.00  0.00             0
ATOM    457    H   1     1       0.902  19.679  24.656  0.00  0.00             0
ATOM    458    H   1     1       0.653  20.535  25.808  0.00  0.00             0
ATOM    459    O   1     1      21.327  -6.946  31.053  0.00  0.00             0
ATOM    460    H   1     1      21.616  -7.709  31.480  0.00  0.00             0
ATOM    461    H   1     1      20.562  -7.086  30.432  0.00  0.00             0
ATOM    462    O   1     1     -25.709  19.083  35.351  0.00  0.00             0
ATOM    463    H   1     1     -25.237  18.889  34.492  0.00  0.00             0
ATOM    464    H   1     1     -25.813  18.312  35.941  0.00  0.00             0
ATOM    465    O   1     1     -15.746  -6.542  16.718  0.00  0.00             0
ATOM    466    H   1     1     -16.361  -7.364  16.539  0.00  0.00             0
ATOM    467    H   1     1     -15.277  -6.487  17.403  0.00  0.00             0
ATOM    468    O   1     1     -24.536   1.410  32.921  0.00  0.00             0
ATOM    469    H   1     1     -24.631   2.345  33.045  0.00  0.00             0
ATOM    470    H   1     1     -23.848   1.549  32.175  0.00  0.00             0
ATOM    471    O   1     1      50.595  -5.361  21.683  0.00  0.00             0
ATOM    472    H   1     1      49.941  -4.679  21.997  0.00  0.00             0
ATOM    473    H   1     1      49.990  -5.902  21.325  0.00  0.00             0
ATOM    474    O   1     1      41.762 -19.480  22.330  0.00  0.00             0
ATOM    475    H   1     1      42.171 -20.073  23.020  0.00  0.00             0
ATOM    476    H   1     1      40.956 -19.928  22.126  0.00  0.00             0
ATOM    477    O   1     1      20.055  -1.037  14.697  0.00  0.00             0
ATOM    478    H   1     1      19.428  -0.831  15.554  0.00  0.00             0
ATOM    479    H   1     1      20.594  -1.858  14.672  0.00  0.00             0
ATOM    480    O   1     1      19.886  39.119  26.735  0.00  0.00             0
ATOM    481    H   1     1      20.253  38.334  27.338  0.00  0.00             0
ATOM    482    H   1     1      20.445  39.895  27.205  0.00  0.00             0
ATOM    483    O   1     1      -0.615  -2.110  31.101  0.00  0.00             0
ATOM    484    H   1     1      -0.779  -2.399  32.068  0.00  0.00             0
ATOM    485    H   1     1      -1.469  -2.096  30.690  0.00  0.00             0
ATOM    486    O   1     1     -21.791   3.776  34.934  0.00  0.00             0
ATOM    487    H   1     1     -22.652   3.957  35.125  0.00  0.00             0
ATOM    488    H   1     1     -21.564   2.997  34.786  0.00  0.00             0
ATOM    489    O   1     1     -10.005  18.830  23.127  0.00  0.00             0
ATOM    490    H   1     1     -10.040  17.927  23.065  0.00  0.00             0
ATOM    491    H   1     1       1.026   1.189  22.549  0.00  0.00             0
ATOM    492    O   1     1      23.282 -44.184  28.782  0.00  0.00             0
ATOM    493    H   1     1      22.548 -44.531  29.288  0.00  0.00             0
ATOM    494    H   1     1      34.217 -43.932  29.432  0.00  0.00             0
ATOM    495    O   1     1     -27.941   2.765  35.843  0.00  0.00             0
ATOM    496    H   1     1     -38.294   2.178  36.595  0.00  0.00             0
ATOM    497    H   1     1     -27.271   2.333  35.212  0.00  0.00             0
ATOM    498    O   1     1      -4.667 -24.150  23.707  0.00  0.00             0
ATOM    499    H   1     1      -5.383 -24.496  23.055  0.00  0.00             0
ATOM    500    H   1     1       5.000 -24.373  24.434  0.00  0.00             0
ATOM    501    O   1     1     -19.349  22.691  35.281  0.00  0.00             0
ATOM    502    H   1     1     -20.071  22.165  35.083  0.00  0.00             0
ATOM    503    H   1     1      -8.335  22.175  35.689  0.00  0.00             0
ATOM    504    O   1     1      -2.220  11.407  32.097  0.00  0.00             0
ATOM    505    H   1     1      -1.689  12.358  32.505  0.00  0.00             0
ATOM    506    H   1     1       8.612  10.732  32.584  0.00  0.00             0
ATOM    507    O   1     1      63.087  36.875  17.493  0.00  0.00             0
ATOM    508    H   1     1      63.389  37.298  16.770  0.00  0.00             0
ATOM    509    H   1     1      62.139  19.177  17.266  0.00  0.00             0
ATOM    510    O   1     1      16.994 -30.208  23.362  0.00  0.00             0
ATOM    511    H   1     1      16.381 -29.437  23.587  0.00  0.00             0
ATOM    512    H   1     1      17.049 -30.212  22.239  0.00  0.00             0
ATOM    513    O   1     1     -42.890   9.011  26.803  0.00  0.00             0
ATOM    514    H   1     1     -42.158   9.337  26.348  0.00  0.00             0
ATOM    515    H   1     1     -43.304   8.454  26.222  0.00  0.00             0
ATOM    516    O   1     1      17.216  -4.056  17.337  0.00  0.00             0
ATOM    517    H   1     1      16.692  -3.519  16.962  0.00  0.00             0
ATOM    518    H   1     1      16.999  -3.914  18.326  0.00  0.00             0
ATOM    519    O   1     1      43.043  40.065  15.858  0.00  0.00             0
ATOM    520    H   1     1      43.086  39.299  15.473  0.00  0.00             0
ATOM    521    H   1     1      42.080  39.919  15.834  0.00  0.00             0
ATOM    522    O   1     1      15.793  23.314  35.997  0.00  0.00             0
ATOM    523    H   1     1      16.194  22.633  36.603  0.00  0.00             0
ATOM    524    H   1     1      16.282  24.006  35.891  0.00  0.00             0
ATOM    525    O   1     1      64.986  27.162  17.133  0.00  0.00             0
ATOM    526    H   1     1      64.485  27.118  17.970  0.00  0.00             0
ATOM    527    H   1     1      65.176   8.186  16.974  0.00  0.00             0
ATOM    528    O   1     1      33.194  48.846  29.685  0.00  0.00             0
ATOM    529    H   1     1      32.821  48.054  29.805  0.00  0.00             0
ATOM    530    H   1     1      34.140  48.672  29.577  0.00  0.00             0
ATOM    531    O   1     1      24.018   9.300  34.996  0.00  0.00             0
ATOM    532    H   1     1      24.871   9.531  35.394  0.00  0.00             0
ATOM    533    H   1     1      23.688   8.592  35.530  0.00  0.00             0
ATOM    534    O   1     1       6.815  39.228  27.070  0.00  0.00             0
ATOM    535    H   1     1       6.510  39.120  26.110  0.00  0.00             0
ATOM    536    H   1     1       7.761  39.144  27.033  0.00  0.00             0
ATOM    537    O   1     1       1.447  11.778  23.181  0.00  0.00             0
ATOM    538    H   1     1       2.221  11.771  22.694  0.00  0.00             0
ATOM    539    H   1     1       0.807  12.234  22.554  0.00  0.00             0
ATOM    540    O   1     1     -26.720 -27.760  26.990  0.00  0.00             0
ATOM    541    H   1     1     -26.105 -28.271  27.516  0.00  0.00             0
ATOM    542    H   1     1     -27.007 -27.319  27.766  0.00  0.00             0
ATOM    543    O   1     1     -15.011  42.690  14.837  0.00  0.00             0
ATOM    544    H   1     1     -14.691  41.919  14.469  0.00  0.00             0
ATOM    545    H   1     1      -4.069  43.286  14.840  0.00  0.00             0
ATOM    546    O   1     1      -4.109   6.783  28.656  0.00  0.00             0
ATOM    547    H   1     1      -3.665   6.536  27.684  0.00  0.00             0
ATOM    548    H   1     1       5.370   6.215  28.892  0.00  0.00             0
ATOM    549    O   1     1      -7.663  39.316  20.976  0.00  0.00             0
ATOM    550    H   1     1     -18.328  39.700  21.778  0.00  0.00             0
ATOM    551    H   1     1      -6.712  39.544  21.254  0.00  0.00             0
ATOM    552    O   1     1      14.605  31.898  23.201  0.00  0.00             0
ATOM    553    H   1     1      15.029  32.521  23.975  0.00  0.00             0
ATOM    554    H   1     1      25.541  31.139  23.147  0.00  0.00             0
ATOM    555    O   1     1      55.984  10.949  26.076  0.00  0.00             0
ATOM    556    H   1     1      45.640   9.802  26.249  0.00  0.00             0
ATOM    557    H   1     1      55.209  11.383  26.331  0.00  0.00             0
ATOM    558    O   1     1      22.274  27.744  14.802  0.00  0.00             0
ATOM    559    H   1     1      22.950  27.911  14.306  0.00  0.00             0
ATOM    560    H   1     1      32.909  27.191  15.509  0.00  0.00             0
ATOM    561    O   1     1     -29.089  -5.782  26.401  0.00  0.00             0
ATOM    562    H   1     1     -29.559  -6.340  27.073  0.00  0.00             0
ATOM    563    H   1     1     -28.962  -6.173  25.545  0.00  0.00             0
ATOM    564    O   1     1     -21.764 -16.734  28.403  0.00  0.00             0
ATOM    565    H   1     1     -22.565 -17.276  28.015  0.00  0.00             0
ATOM    566    H   1     1     -21.210 -17.521  28.697  0.00  0.00             0
ATOM    567    O   1     1       1.230  46.269  35.891  0.00  0.00             0
ATOM    568    H   1     1       0.434  46.025  35.362  0.00  0.00             0
ATOM    569    H   1     1       2.034  45.920  35.670  0.00  0.00             0
ATOM    570    O   1     1      10.111   6.687  30.063  0.00  0.00             0
ATOM    571    H   1     1       9.289   7.220  29.939  0.00  0.00             0
ATOM    572    H   1     1       9.857   6.049  30.621  0.00  0.00             0
ATOM    573    O   1     1     -40.006  -9.584  31.935  0.00  0.00             0
ATOM    574    H   1     1     -40.377  -9.612  32.758  0.00  0.00             0
ATOM    575    H   1     1     -40.492 -10.153  31.423  0.00  0.00             0
ATOM    576    O   1     1     -33.514  24.164  26.099  0.00  0.00             0
ATOM    577    H   1     1     -33.433  23.729  25.130  0.00  0.00             0
ATOM    578    H   1     1     -32.807  23.861  26.538  0.00  0.00             0
ATOM    579    O   1     1      18.438  -1.428  16.936  0.00  0.00             0
ATOM    580    H   1     1      17.939  -2.307  16.695  0.00  0.00             0
ATOM    581    H   1     1      19.201  -1.775  17.435  0.00  0.00             0
ATOM    582    O   1     1     -17.431  -0.712  33.027  0.00  0.00             0
ATOM    583    H   1     1     -17.493  -1.603  32.891  0.00  0.00             0
ATOM    584    H   1     1     -16.756  -0.320  32.340  0.00  0.00             0
ATOM    585    O   1     1     -28.804 -11.285  20.530  0.00  0.00             0
ATOM    586    H   1     1     -29.142 -11.901  21.321  0.00  0.00             0
ATOM    587    H   1     1     -28.822 -11.681  19.660  0.00  0.00             0
ATOM    588    O   1     1      32.269  12.872  32.795  0.00  0.00             0
ATOM    589    H   1     1      32.125  12.214  32.062  0.00  0.00             0
ATOM    590    H   1     1      33.005  13.156  32.340  0.00  0.00             0
ATOM    591    O   1     1      45.214  11.280  21.519  0.00  0.00             0
ATOM    592    H   1     1      45.312  10.449  21.084  0.00  0.00             0
ATOM    593    H   1     1      44.685  11.765  20.825  0.00  0.00             0
ATOM    594    O   1     1      50.830   4.045  19.884  0.00  0.00             0
ATOM    595    H   1     1      51.727   4.367  19.510  0.00  0.00             0
ATOM    596    H   1     1      50.922   3.176  20.186  0.00  0.00             0
ATOM    597    O   1     1      -0.866  -7.985  33.876  0.00  0.00             0
ATOM    598    H   1     1      -1.743  -7.803  34.222  0.00  0.00             0
ATOM    599    H   1     1       9.518  -8.928  33.955  0.00  0.00             0
ATOM    600    O   1     1       7.429   7.444  35.940  0.00  0.00             0
ATOM    601    H   1     1       8.344   7.403  36.077  0.00  0.00             0
ATOM    602    H   1     1      17.501   7.345  35.050  0.00  0.00             0
ATOM    603    O   1     1       1.907 -45.473  24.578  0.00  0.00             0
ATOM    604    H   1     1      -9.101 -44.939  24.807  0.00  0.00             0
ATOM    605    H   1     1       2.132 -45.410  25.560  0.00  0.00             0
ATOM    606    O   1     1      26.911  20.885  24.061  0.00  0.00             0
ATOM    607    H   1     1      27.166  21.787  24.267  0.00  0.00             0
ATOM    608    H   1     1      36.033  20.894  23.885  0.00  0.00             0
ATOM    609    O   1     1      53.760  12.511  19.435  0.00  0.00             0
ATOM    610    H   1     1      44.158  12.856  18.887  0.00  0.00             0
ATOM    611    H   1     1      53.007  13.098  19.744  0.00  0.00             0
ATOM    612    O   1     1     -20.256  27.844  25.090  0.00  0.00             0
ATOM    613    H   1     1     -20.118  28.429  24.417  0.00  0.00             0
ATOM    614    H   1     1     -10.601  27.385  24.566  0.00  0.00             0
ATOM    615    O   1     1     -34.430  -9.439  21.530  0.00  0.00             0
ATOM    616    H   1     1     -35.059  -9.668  22.193  0.00  0.00             0
ATOM    617    H   1     1     -33.670 -10.114  21.189  0.00  0.00             0
ATOM    618    O   1     1       1.918  13.703  35.591  0.00  0.00             0
ATOM    619    H   1     1       1.547  13.154  34.730  0.00  0.00             0
ATOM    620    H   1     1       1.720  13.078  36.263  0.00  0.00             0
ATOM    621    O   1     1     -18.712  16.346  35.446  0.00  0.00             0
ATOM    622    H   1     1     -18.378  16.434  34.665  0.00  0.00             0
ATOM    623    H   1     1     -18.770  15.429  35.537  0.00  0.00             0
ATOM    624    O   1     1      49.877  29.276  17.146  0.00  0.00             0
ATOM    625    H   1     1      49.280  29.964  17.332  0.00  0.00             0
ATOM    626    H   1     1      49.410  28.654  16.617  0.00  0.00             0
ATOM    627    O   1     1     -15.701  14.354  29.266  0.00  0.00             0
ATOM    628    H   1     1     -15.495  13.627  28.773  0.00  0.00             0
ATOM    629    H   1     1     -15.985  14.937  28.601  0.00  0.00             0
ATOM    630    O   1     1     -15.226  -2.979  15.114  0.00  0.00             0
ATOM    631    H   1     1     -15.983  -3.411  15.669  0.00  0.00             0
ATOM    632    H   1     1     -14.938  -3.815  14.716  0.00  0.00             0
ATOM    633    O   1     1     -48.286  24.446  16.400  0.00  0.00             0
ATOM    634    H   1     1     -47.644  24.500  15.717  0.00  0.00             0
ATOM    635    H   1     1     -48.840  23.688  16.242  0.00  0.00             0
ATOM    636    O   1     1      15.766  19.268  18.432  0.00  0.00             0
ATOM    637    H   1     1      15.287  18.960  19.130  0.00  0.00             0
ATOM    638    H   1     1      16.263  20.123  18.712  0.00  0.00             0
ATOM    639    O   1     1     -12.551  -7.252  20.251  0.00  0.00             0
ATOM    640    H   1     1     -11.818  -7.614  19.859  0.00  0.00             0
ATOM    641    H   1     1     -12.974  -7.937  20.658  0.00  0.00             0
ATOM    642    O   1     1       2.501  21.511  32.794  0.00  0.00             0
ATOM    643    H   1     1       2.150  21.750  33.642  0.00  0.00             0
ATOM    644    H   1     1       3.402  21.610  32.989  0.00  0.00             0
ATOM    645    O   1     1      -5.755  -8.280  30.840  0.00  0.00             0
ATOM    646    H   1     1      -4.970  -8.004  30.532  0.00  0.00             0
ATOM    647    H   1     1      -6.006  -7.745  31.494  0.00  0.00             0
ATOM    648    O   1     1       8.311   0.882  30.988  0.00  0.00             0
ATOM    649    H   1     1       8.317   0.741  29.972  0.00  0.00             0
ATOM    650    H   1     1       9.255   0.707  31.386  0.00  0.00             0
ATOM    651    O   1     1       4.273  17.410  30.342  0.00  0.00             0
ATOM    652    H   1     1       4.691  18.059  29.821  0.00  0.00             0
ATOM    653    H   1     1      13.595  -0.393  30.109  0.00  0.00             0
ATOM    654    O   1     1      14.259  32.880  20.654  0.00  0.00             0
ATOM    655    H   1     1      14.260  32.671  21.669  0.00  0.00             0
ATOM    656    H   1     1      23.473  32.700  20.308  0.00  0.00             0
ATOM    657    O   1     1      34.461  17.211  15.800  0.00  0.00             0
ATOM    658    H   1     1      24.559  16.585  15.370  0.00  0.00             0
ATOM    659    H   1     1      34.967  17.048  16.572  0.00  0.00             0
ATOM    660    O   1     1      -4.258  63.250  36.055  0.00  0.00             0
ATOM    661    H   1     1      -3.704  64.109  35.824  0.00  0.00             0
ATOM    662    H   1     1       6.570  62.427  36.107  0.00  0.00             0
ATOM    663    O   1     1      25.514  16.127  18.397  0.00  0.00             0
ATOM    664    H   1     1      14.991  15.699  19.184  0.00  0.00             0
ATOM    665    H   1     1      26.144  16.737  18.567  0.00  0.00             0
ATOM    666    O   1     1      22.322  17.733  29.755  0.00  0.00             0
ATOM    667    H   1     1      22.257  16.767  29.285  0.00  0.00             0
ATOM    668    H   1     1      32.251  17.750  30.615  0.00  0.00             0
ATOM    669    O   1     1       5.534  75.496  33.523  0.00  0.00             0
ATOM    670    H   1     1       5.471  76.133  34.272  0.00  0.00             0
ATOM    671    H   1     1       5.757  58.098  32.895  0.00  0.00             0
ATOM    672    O   1     1      22.438  41.121  22.966  0.00  0.00             0
ATOM    673    H   1     1      23.288  40.789  23.477  0.00  0.00             0
ATOM    674    H   1     1      21.850  41.558  23.645  0.00  0.00             0
ATOM    675    O   1     1      19.233  -8.824  23.133  0.00  0.00             0
ATOM    676    H   1     1      18.348  -8.754  22.850  0.00  0.00             0
ATOM    677    H   1     1      19.651  -8.893  22.319  0.00  0.00             0
ATOM    678    O   1     1       5.638   2.554  15.829  0.00  0.00             0
ATOM    679    H   1     1       6.005   1.947  15.146  0.00  0.00             0
ATOM    680    H   1     1       5.652   2.192  16.778  0.00  0.00             0
ATOM    681    O   1     1     -27.534   0.919  26.824  0.00  0.00             0
ATOM    682    H   1     1     -28.312   0.661  26.385  0.00  0.00             0
ATOM    683    H   1     1     -27.492   1.243  25.916  0.00  0.00             0
ATOM    684    O   1     1     -12.754  11.404  35.760  0.00  0.00             0
ATOM    685    H   1     1     -12.320  11.254  36.598  0.00  0.00             0
ATOM    686    H   1     1     -12.283  11.956  35.182  0.00  0.00             0
ATOM    687    O   1     1      31.999  -2.756  20.009  0.00  0.00             0
ATOM    688    H   1     1      31.779  -2.173  20.806  0.00  0.00             0
ATOM    689    H   1     1      31.896 -20.005  19.215  0.00  0.00             0
ATOM    690    O   1     1      41.027 -27.654  36.991  0.00  0.00             0
ATOM    691    H   1     1      41.323 -26.711  36.883  0.00  0.00             0
ATOM    692    H   1     1      41.415 -28.032  37.684  0.00  0.00             0
ATOM    693    O   1     1     -50.418  15.036  15.148  0.00  0.00             0
ATOM    694    H   1     1     -50.482  13.969  15.175  0.00  0.00             0
ATOM    695    H   1     1     -49.632  15.206  15.579  0.00  0.00             0
ATOM    696    O   1     1      21.003  28.316  18.693  0.00  0.00             0
ATOM    697    H   1     1      21.661  29.055  18.890  0.00  0.00             0
ATOM    698    H   1     1      20.239  28.671  18.120  0.00  0.00             0
ATOM    699    O   1     1      59.953   6.772  20.079  0.00  0.00             0
ATOM    700    H   1     1      60.355   5.984  19.942  0.00  0.00             0
ATOM    701    H   1     1      60.464   7.413  19.757  0.00  0.00             0
ATOM    702    O   1     1      23.528   6.678  36.333  0.00  0.00             0
ATOM    703    H   1     1      24.318   6.028  36.444  0.00  0.00             0
ATOM    704    H   1     1      22.956   6.023  35.875  0.00  0.00             0
ATOM    705   Al   1     1       4.960  14.267   8.763  0.00  0.00             0
ATOM    706   Al   1     1       2.406   9.849   8.639  0.00  0.00             0
ATOM    707   Al   1     1       2.482  15.828   8.730  0.00  0.00             0
ATOM    708   Al   1     1       4.881  11.204   8.834  0.00  0.00             0
ATOM    709   Si   1     1       0.713  15.509  11.639  0.00  0.00             0
ATOM    710   Si   1     1       3.189  11.041  11.507  0.00  0.00             0
ATOM    711   Si   1     1       3.179  17.181  11.515  0.00  0.00             0
ATOM    712   Si   1     1       5.730  12.596  11.465  0.00  0.00             0
ATOM    713    O   1     1       5.839  15.500   9.889  0.00  0.00             0
ATOM    714    O   1     1       3.335  10.933   9.972  0.00  0.00             0
ATOM    715    O   1     1       5.519  12.725   9.873  0.00  0.00             0
ATOM    716    O   1     1       2.986  17.233  10.009  0.00  0.00             0
ATOM    717    O   1     1       5.793  14.043  11.989  0.00  0.00             0
ATOM    718    O   1     1       3.137  18.575  12.140  0.00  0.00             0
ATOM    719    O   1     1       4.538  16.415  11.804  0.00  0.00             0
ATOM    720    O   1     1       1.881  11.783  11.899  0.00  0.00             0
ATOM    721    O   1     1       4.438  11.947  11.988  0.00  0.00             0
ATOM    722    O   1     1       1.863  16.338  12.068  0.00  0.00             0
ATOM    723    O   1     1       5.816   9.902   9.755  0.00  0.00             0
ATOM    724    O   1     1       3.384  14.381   9.714  0.00  0.00             0
ATOM    725    O   1     1       1.888  17.178   7.588  0.00  0.00             0
ATOM    726    O   1     1       4.387  12.627   7.635  0.00  0.00             0
ATOM    727    O   1     1       6.622  14.338   7.832  0.00  0.00             0
ATOM    728    O   1     1       3.948   9.968   7.687  0.00  0.00             0
ATOM    729    O   1     1       6.702  10.955   7.495  0.00  0.00             0
ATOM    730    O   1     1       4.254  15.724   7.689  0.00  0.00             0
ATOM    731    H   1     1       5.699  18.896  11.150  0.00  0.00             0
ATOM    732    H   1     1       2.960  13.566  10.121  0.00  0.00             0
ATOM    733    H   1     1       5.985  16.861   7.521  0.00  0.00             0
ATOM    734    H   1     1       4.399  12.506   6.745  0.00  0.00             0
ATOM    735    H   1     1       6.636  13.411   7.915  0.00  0.00             0
ATOM    736    H   1     1       4.894  18.132   7.790  0.00  0.00             0
ATOM    737    H   1     1       3.966  16.086   6.773  0.00  0.00             0
ATOM    738    H   1     1       6.854  11.362   6.624  0.00  0.00             0
ATOM    739   Al   1     1      10.158   8.523   1.671  0.00  0.00             0
ATOM    740   Al   1     1       7.574   4.017   1.709  0.00  0.00             0
ATOM    741   Al   1     1       7.662  10.146   1.423  0.00  0.00             0
ATOM    742   Al   1     1      10.272   5.520   1.658  0.00  0.00             0
ATOM    743   Si   1     1       5.836   9.890   4.418  0.00  0.00             0
ATOM    744   Si   1     1       8.538   5.464   4.517  0.00  0.00             0
ATOM    745   Si   1     1       8.381  11.434   4.384  0.00  0.00             0
ATOM    746   Si   1     1      10.985   6.904   4.458  0.00  0.00             0
ATOM    747    O   1     1      11.127   9.767   2.842  0.00  0.00             0
ATOM    748    O   1     1       8.673   5.314   2.853  0.00  0.00             0
ATOM    749    O   1     1      10.854   7.074   2.780  0.00  0.00             0
ATOM    750    O   1     1       8.240  11.521   2.772  0.00  0.00             0
ATOM    751    O   1     1      10.957   8.353   4.942  0.00  0.00             0
ATOM    752    O   1     1       8.383  12.961   4.917  0.00  0.00             0
ATOM    753    O   1     1       9.626  10.720   4.803  0.00  0.00             0
ATOM    754    O   1     1       7.295   6.334   4.831  0.00  0.00             0
ATOM    755    O   1     1       9.900   5.980   4.935  0.00  0.00             0
ATOM    756    O   1     1       7.060  10.712   4.809  0.00  0.00             0
ATOM    757    O   1     1      11.111   4.115   2.828  0.00  0.00             0
ATOM    758    O   1     1       8.495   8.547   2.724  0.00  0.00             0
ATOM    759    O   1     1       7.012  11.581   0.501  0.00  0.00             0
ATOM    760    O   1     1       9.470   7.022   0.703  0.00  0.00             0
ATOM    761    O   1     1      11.738   8.582   0.516  0.00  0.00             0
ATOM    762    O   1     1       9.177   4.238   0.508  0.00  0.00             0
ATOM    763    O   1     1      11.875   5.454   0.676  0.00  0.00             0
ATOM    764    O   1     1       9.400  10.076   0.753  0.00  0.00             0
ATOM    765    H   1     1      10.660  12.209   2.839  0.00  0.00             0
ATOM    766    H   1     1       7.841   7.856   2.674  0.00  0.00             0
ATOM    767    H   1     1      11.427  11.587  -0.210  0.00  0.00             0
ATOM    768    H   1     1       8.855   7.321   0.165  0.00  0.00             0
ATOM    769    H   1     1      12.009   8.657  -0.361  0.00  0.00             0
ATOM    770    H   1     1       9.648  12.544  -0.164  0.00  0.00             0
ATOM    771    H   1     1       9.737  10.937   0.839  0.00  0.00             0
ATOM    772    H   1     1      11.808   6.226   0.035  0.00  0.00             0
ATOM    773   Al   1     1       4.969   5.299   8.791  0.00  0.00             0
ATOM    774   Al   1     1       2.469   1.045   8.913  0.00  0.00             0
ATOM    775   Al   1     1       2.579   6.837   8.926  0.00  0.00             0
ATOM    776   Al   1     1       4.882   2.399   9.102  0.00  0.00             0
ATOM    777   Si   1     1       0.671   6.700  11.640  0.00  0.00             0
ATOM    778   Si   1     1       3.196   2.147  11.789  0.00  0.00             0
ATOM    779   Si   1     1       3.239   8.172  11.686  0.00  0.00             0
ATOM    780   Si   1     1       5.744   3.750  11.728  0.00  0.00             0
ATOM    781    O   1     1       5.830   6.516  10.067  0.00  0.00             0
ATOM    782    O   1     1       3.305   2.238  10.128  0.00  0.00             0
ATOM    783    O   1     1       5.605   3.838  10.143  0.00  0.00             0
ATOM    784    O   1     1       3.216   8.158  10.010  0.00  0.00             0
ATOM    785    O   1     1       5.815   5.158  12.418  0.00  0.00             0
ATOM    786    O   1     1       3.257   9.658  12.104  0.00  0.00             0
ATOM    787    O   1     1       4.577   7.387  11.997  0.00  0.00             0
ATOM    788    O   1     1       1.911   3.068  12.103  0.00  0.00             0
ATOM    789    O   1     1       4.483   2.967  12.238  0.00  0.00             0
ATOM    790    O   1     1       1.973   7.413  12.147  0.00  0.00             0
ATOM    791    O   1     1       5.856   1.082  10.243  0.00  0.00             0
ATOM    792    O   1     1       3.280   5.411   9.913  0.00  0.00             0
ATOM    793    O   1     1       1.702   8.448   7.659  0.00  0.00             0
ATOM    794    O   1     1       4.282   3.728   8.023  0.00  0.00             0
ATOM    795    O   1     1       6.559   5.315   7.846  0.00  0.00             0
ATOM    796    O   1     1       4.155   0.999   7.939  0.00  0.00             0
ATOM    797    O   1     1       6.578   2.289   7.962  0.00  0.00             0
ATOM    798    O   1     1       4.085   6.709   7.861  0.00  0.00             0
ATOM    799    H   1     1       5.331   8.980   9.947  0.00  0.00             0
ATOM    800    H   1     1       2.840   4.594  10.115  0.00  0.00             0
ATOM    801    H   1     1       6.232   8.718   7.225  0.00  0.00             0
ATOM    802    H   1     1       3.564   3.944   7.296  0.00  0.00             0
ATOM    803    H   1     1       6.930   4.484   8.053  0.00  0.00             0
ATOM    804    H   1     1       3.941   9.844   6.896  0.00  0.00             0
ATOM    805    H   1     1       4.881   7.202   7.355  0.00  0.00             0
ATOM    806    H   1     1       6.167   2.690   7.124  0.00  0.00             0
ATOM    807   Al   1     1      10.250  -0.430   1.555  0.00  0.00             0
ATOM    808   Al   1     1       7.641  -4.813   1.617  0.00  0.00             0
ATOM    809   Al   1     1       7.590   1.165   1.816  0.00  0.00             0
ATOM    810   Al   1     1      10.189  -3.358   1.432  0.00  0.00             0
ATOM    811   Si   1     1       5.891   0.892   4.556  0.00  0.00             0
ATOM    812   Si   1     1       8.472  -3.552   4.435  0.00  0.00             0
ATOM    813   Si   1     1       8.455   2.427   4.551  0.00  0.00             0
ATOM    814   Si   1     1      11.019  -1.980   4.356  0.00  0.00             0
ATOM    815    O   1     1      11.108   0.974   2.724  0.00  0.00             0
ATOM    816    O   1     1       8.597  -3.620   2.759  0.00  0.00             0
ATOM    817    O   1     1      10.686  -2.061   2.663  0.00  0.00             0
ATOM    818    O   1     1       8.277   2.546   2.890  0.00  0.00             0
ATOM    819    O   1     1      10.918  -0.476   4.869  0.00  0.00             0
ATOM    820    O   1     1       8.460   3.962   4.963  0.00  0.00             0
ATOM    821    O   1     1       9.784   1.751   4.842  0.00  0.00             0
ATOM    822    O   1     1       7.251  -2.667   4.694  0.00  0.00             0
ATOM    823    O   1     1       9.804  -2.788   4.942  0.00  0.00             0
ATOM    824    O   1     1       7.228   1.617   4.986  0.00  0.00             0
ATOM    825    O   1     1      11.083  -4.922   2.572  0.00  0.00             0
ATOM    826    O   1     1       8.458  -0.282   2.794  0.00  0.00             0
ATOM    827    O   1     1       6.758   2.610   0.823  0.00  0.00             0
ATOM    828    O   1     1       9.546  -1.744   0.409  0.00  0.00             0
ATOM    829    O   1     1      11.936  -0.246   0.628  0.00  0.00             0
ATOM    830    O   1     1       9.240  -4.758   0.550  0.00  0.00             0
ATOM    831    O   1     1      11.934  -3.482   0.615  0.00  0.00             0
ATOM    832    O   1     1       9.120   1.068   0.755  0.00  0.00             0
ATOM    833    H   1     1      10.847   3.197   2.590  0.00  0.00             0
ATOM    834    H   1     1       7.828  -0.858   3.293  0.00  0.00             0
ATOM    835    H   1     1      11.636   2.385  -0.260  0.00  0.00             0
ATOM    836    H   1     1       9.288  -1.484  -0.443  0.00  0.00             0
ATOM    837    H   1     1      12.593  -0.614   0.100  0.00  0.00             0
ATOM    838    H   1     1       9.122   3.941  -0.422  0.00  0.00             0
ATOM    839    H   1     1       9.424   1.955   0.849  0.00  0.00             0
ATOM    840    H   1     1      12.378  -2.484   0.757  0.00  0.00             0
ATOM    841   Al   1     1      -0.187  14.215   8.776  0.00  0.00             0
ATOM    842   Al   1     1      -2.836   9.768   8.743  0.00  0.00             0
ATOM    843   Al   1     1      -2.769  15.638   8.775  0.00  0.00             0
ATOM    844   Al   1     1      -0.303  11.231   8.797  0.00  0.00             0
ATOM    845   Si   1     1      -4.556  15.605  11.448  0.00  0.00             0
ATOM    846   Si   1     1      -1.969  11.138  11.465  0.00  0.00             0
ATOM    847   Si   1     1      -1.945  17.100  11.661  0.00  0.00             0
ATOM    848   Si   1     1       0.572  12.615  11.601  0.00  0.00             0
ATOM    849    O   1     1       0.713  15.427   9.931  0.00  0.00             0
ATOM    850    O   1     1      -1.807  10.952   9.908  0.00  0.00             0
ATOM    851    O   1     1       0.426  12.701   9.916  0.00  0.00             0
ATOM    852    O   1     1      -2.027  17.157   9.946  0.00  0.00             0
ATOM    853    O   1     1       0.732  14.055  12.092  0.00  0.00             0
ATOM    854    O   1     1      -1.999  18.559  12.214  0.00  0.00             0
ATOM    855    O   1     1      -0.654  16.254  11.958  0.00  0.00             0
ATOM    856    O   1     1      -3.296  11.864  11.761  0.00  0.00             0
ATOM    857    O   1     1      -0.715  11.954  12.013  0.00  0.00             0
ATOM    858    O   1     1      -3.241  16.286  11.967  0.00  0.00             0
ATOM    859    O   1     1       0.611   9.884   9.735  0.00  0.00             0
ATOM    860    O   1     1      -1.889  14.449   9.970  0.00  0.00             0
ATOM    861    O   1     1       6.824  17.320   7.693  0.00  0.00             0
ATOM    862    O   1     1      -0.940  12.719   7.729  0.00  0.00             0
ATOM    863    O   1     1       1.407  14.255   7.612  0.00  0.00             0
ATOM    864    O   1     1      -1.144   9.816   7.665  0.00  0.00             0
ATOM    865    O   1     1       1.391  11.158   7.726  0.00  0.00             0
ATOM    866    O   1     1      -1.218  15.453   7.714  0.00  0.00             0
ATOM    867    H   1     1       0.615  17.842   9.491  0.00  0.00             0
ATOM    868    H   1     1      -2.225  13.791  10.878  0.00  0.00             0
ATOM    869    H   1     1       1.901  17.639   6.704  0.00  0.00             0
ATOM    870    H   1     1      -1.500  12.540   6.697  0.00  0.00             0
ATOM    871    H   1     1       1.571  13.253   7.482  0.00  0.00             0
ATOM    872    H   1     1      -0.831  18.264   7.131  0.00  0.00             0
ATOM    873    H   1     1      -0.618  15.543   7.039  0.00  0.00             0
ATOM    874    H   1     1       1.470  11.206   6.774  0.00  0.00             0
ATOM    875   Al   1     1       4.905   8.689   1.717  0.00  0.00             0
ATOM    876   Al   1     1       2.616   4.097   1.573  0.00  0.00             0
ATOM    877   Al   1     1       2.307   9.946   1.687  0.00  0.00             0
ATOM    878   Al   1     1       5.028   5.489   1.839  0.00  0.00             0
ATOM    879   Si   1     1       0.615   9.872   4.496  0.00  0.00             0
ATOM    880   Si   1     1       3.375   5.389   4.478  0.00  0.00             0
ATOM    881   Si   1     1       3.104  11.347   4.435  0.00  0.00             0
ATOM    882   Si   1     1       5.961   6.979   4.529  0.00  0.00             0
ATOM    883    O   1     1       5.899   9.632   2.854  0.00  0.00             0
ATOM    884    O   1     1       3.565   5.340   2.831  0.00  0.00             0
ATOM    885    O   1     1       5.777   6.967   2.876  0.00  0.00             0
ATOM    886    O   1     1       2.961  11.384   2.875  0.00  0.00             0
ATOM    887    O   1     1       5.725   8.455   5.037  0.00  0.00             0
ATOM    888    O   1     1       3.067  12.806   4.905  0.00  0.00             0
ATOM    889    O   1     1       4.514  10.668   4.734  0.00  0.00             0
ATOM    890    O   1     1       2.084   6.259   4.755  0.00  0.00             0
ATOM    891    O   1     1       4.717   6.096   4.943  0.00  0.00             0
ATOM    892    O   1     1       1.900  10.577   4.974  0.00  0.00             0
ATOM    893    O   1     1       5.963   4.296   2.977  0.00  0.00             0
ATOM    894    O   1     1       3.131   8.649   2.683  0.00  0.00             0
ATOM    895    O   1     1      12.082  11.446   0.502  0.00  0.00             0
ATOM    896    O   1     1       4.461   7.141   0.543  0.00  0.00             0
ATOM    897    O   1     1       6.689   8.885   0.468  0.00  0.00             0
ATOM    898    O   1     1       4.180   4.173   0.604  0.00  0.00             0
ATOM    899    O   1     1       6.791   5.402   0.780  0.00  0.00             0
ATOM    900    O   1     1       4.037   9.787   0.690  0.00  0.00             0
ATOM    901    H   1     1       5.809  12.230   3.158  0.00  0.00             0
ATOM    902    H   1     1       2.662   7.672   2.539  0.00  0.00             0
ATOM    903    H   1     1       6.288  11.735  -0.237  0.00  0.00             0
ATOM    904    H   1     1       4.306   6.831  -0.461  0.00  0.00             0
ATOM    905    H   1     1       6.269   8.229  -0.240  0.00  0.00             0
ATOM    906    H   1     1       3.722  13.117  -0.376  0.00  0.00             0
ATOM    907    H   1     1       4.063  10.543   0.038  0.00  0.00             0
ATOM    908    H   1     1       7.324   6.088   1.096  0.00  0.00             0
ATOM    909   Al   1     1      -0.115   5.335   8.964  0.00  0.00             0
ATOM    910   Al   1     1      -2.749   0.810   8.749  0.00  0.00             0
ATOM    911   Al   1     1      -2.761   6.796   8.798  0.00  0.00             0
ATOM    912   Al   1     1      -0.271   2.401   8.785  0.00  0.00             0
ATOM    913   Si   1     1      -4.469   6.661  11.672  0.00  0.00             0
ATOM    914   Si   1     1      -1.891   2.142  11.731  0.00  0.00             0
ATOM    915   Si   1     1      -1.998   8.188  11.574  0.00  0.00             0
ATOM    916   Si   1     1       0.576   3.704  11.660  0.00  0.00             0
ATOM    917    O   1     1       0.820   6.641   9.997  0.00  0.00             0
ATOM    918    O   1     1      -1.650   2.045  10.138  0.00  0.00             0
ATOM    919    O   1     1       0.409   3.753  10.008  0.00  0.00             0
ATOM    920    O   1     1      -2.215   8.204   9.935  0.00  0.00             0
ATOM    921    O   1     1       0.585   5.213  12.093  0.00  0.00             0
ATOM    922    O   1     1      -1.986   9.657  12.037  0.00  0.00             0
ATOM    923    O   1     1      -0.596   7.489  11.864  0.00  0.00             0
ATOM    924    O   1     1      -3.145   3.021  11.952  0.00  0.00             0
ATOM    925    O   1     1      -0.652   2.895  12.219  0.00  0.00             0
ATOM    926    O   1     1      -3.069   7.248  12.064  0.00  0.00             0
ATOM    927    O   1     1       0.786   0.852   9.708  0.00  0.00             0
ATOM    928    O   1     1      -1.764   5.404   9.977  0.00  0.00             0
ATOM    929    O   1     1       6.794   8.164   7.720  0.00  0.00             0
ATOM    930    O   1     1      -0.976   3.896   7.734  0.00  0.00             0
ATOM    931    O   1     1       1.435   5.493   7.793  0.00  0.00             0
ATOM    932    O   1     1      -1.225   1.037   7.639  0.00  0.00             0
ATOM    933    O   1     1       1.569   2.382   7.742  0.00  0.00             0
ATOM    934    O   1     1      -1.060   6.579   7.818  0.00  0.00             0
ATOM    935    H   1     1       0.280   8.965   9.773  0.00  0.00             0
ATOM    936    H   1     1      -2.170   4.894  10.727  0.00  0.00             0
ATOM    937    H   1     1       1.203   8.053   6.945  0.00  0.00             0
ATOM    938    H   1     1      -1.537   3.777   6.882  0.00  0.00             0
ATOM    939    H   1     1       1.401   4.949   7.036  0.00  0.00             0
ATOM    940    H   1     1      -0.889   8.996   7.135  0.00  0.00             0
ATOM    941    H   1     1      -1.158   6.789   6.969  0.00  0.00             0
ATOM    942    H   1     1       1.566   2.338   6.729  0.00  0.00             0
ATOM    943   Al   1     1       5.113  -0.442   1.813  0.00  0.00             0
ATOM    944   Al   1     1       2.439  -4.942   1.662  0.00  0.00             0
ATOM    945   Al   1     1       2.544   1.089   1.738  0.00  0.00             0
ATOM    946   Al   1     1       4.992  -3.512   1.714  0.00  0.00             0
ATOM    947   Si   1     1       0.762   1.036   4.357  0.00  0.00             0
ATOM    948   Si   1     1       3.231  -3.612   4.442  0.00  0.00             0
ATOM    949   Si   1     1       3.329   2.430   4.404  0.00  0.00             0
ATOM    950   Si   1     1       5.788  -2.026   4.384  0.00  0.00             0
ATOM    951    O   1     1       5.982   0.917   2.777  0.00  0.00             0
ATOM    952    O   1     1       3.461  -3.770   2.770  0.00  0.00             0
ATOM    953    O   1     1       5.652  -1.867   2.809  0.00  0.00             0
ATOM    954    O   1     1       3.126   2.539   2.820  0.00  0.00             0
ATOM    955    O   1     1       5.625  -0.589   4.873  0.00  0.00             0
ATOM    956    O   1     1       3.382   3.927   4.913  0.00  0.00             0
ATOM    957    O   1     1       4.684   1.796   4.878  0.00  0.00             0
ATOM    958    O   1     1       2.077  -2.683   4.621  0.00  0.00             0
ATOM    959    O   1     1       4.595  -2.855   4.834  0.00  0.00             0
ATOM    960    O   1     1       2.012   1.769   4.951  0.00  0.00             0
ATOM    961    O   1     1       6.054  -4.888   2.743  0.00  0.00             0
ATOM    962    O   1     1       3.372  -0.253   2.868  0.00  0.00             0
ATOM    963    O   1     1      12.183   2.483   0.587  0.00  0.00             0
ATOM    964    O   1     1       4.192  -1.941   0.494  0.00  0.00             0
ATOM    965    O   1     1       6.515  -0.311   0.616  0.00  0.00             0
ATOM    966    O   1     1       4.050  -4.832   0.482  0.00  0.00             0
ATOM    967    O   1     1       6.673  -3.380   0.771  0.00  0.00             0
ATOM    968    O   1     1       4.066   0.838   0.597  0.00  0.00             0
ATOM    969    H   1     1       5.911   3.856   3.760  0.00  0.00             0
ATOM    970    H   1     1       2.815  -0.902   3.267  0.00  0.00             0
ATOM    971    H   1     1       6.136   2.219   0.328  0.00  0.00             0
ATOM    972    H   1     1       4.452  -2.141  -0.475  0.00  0.00             0
ATOM    973    H   1     1       6.883  -0.177  -0.201  0.00  0.00             0
ATOM    974    H   1     1       4.992   4.273   0.040  0.00  0.00             0
ATOM    975    H   1     1       3.704   1.583  -0.036  0.00  0.00             0
ATOM    976    H   1     1       6.732  -2.476   0.370  0.00  0.00             0
END
