# Supplementary material for: Competing Nuclear Quantum Effects and Hydrogen-Bond Jumps in Hydrated Kaolinite
Source: J Phys Chem Lett. 2023 Feb 6;14(6):1542–7. doi: 10.1021/acs.jpclett.2c03896 (PMC9940297; doi:10.1021/acs.jpclett.2c03896)
Supplement: Supplementary file 1 — jz2c03896_si_001.zip [file jz2c03896_si_001.zip › Clay_NQEs_HBond_Jumps_SI/silica-surface/QM/prod-3/init.23.pdb]

TITLE     Step:     2000000  Bead:      23 positions{angstrom}  cell{angstrom}
CRYST1   10.307   17.884   76.812  91.93 105.05  89.80 P 1           1
ATOM      1   Al   1     1     -17.344  -0.593  42.415  0.00  0.00             0
ATOM      2   Al   1     1     -14.824   3.976  42.069  0.00  0.00             0
ATOM      3   Al   1     1     -14.747  -2.005  42.196  0.00  0.00             0
ATOM      4   Al   1     1     -17.224   2.365  42.249  0.00  0.00             0
ATOM      5   Si   1     1     -13.078  -1.850  39.397  0.00  0.00             0
ATOM      6   Si   1     1     -15.559   2.503  39.403  0.00  0.00             0
ATOM      7   Si   1     1     -15.547  -3.521  39.623  0.00  0.00             0
ATOM      8   Si   1     1     -18.072   0.932  39.425  0.00  0.00             0
ATOM      9    O   1     1     -18.328  -1.741  41.178  0.00  0.00             0
ATOM     10    O   1     1     -15.643   2.629  41.073  0.00  0.00             0
ATOM     11    O   1     1     -18.008   0.886  41.036  0.00  0.00             0
ATOM     12    O   1     1     -15.332  -3.516  41.185  0.00  0.00             0
ATOM     13    O   1     1     -17.973  -0.514  39.018  0.00  0.00             0
ATOM     14    O   1     1     -15.466  -4.955  39.114  0.00  0.00             0
ATOM     15    O   1     1     -16.922  -2.881  39.346  0.00  0.00             0
ATOM     16    O   1     1     -14.352   1.744  39.111  0.00  0.00             0
ATOM     17    O   1     1     -16.812   1.797  38.872  0.00  0.00             0
ATOM     18    O   1     1     -14.323  -2.681  39.078  0.00  0.00             0
ATOM     19    O   1     1     -18.179   3.832  41.108  0.00  0.00             0
ATOM     20    O   1     1     -15.689  -0.733  41.121  0.00  0.00             0
ATOM     21    O   1     1     -14.056  -3.251  43.469  0.00  0.00             0
ATOM     22    O   1     1     -16.663   0.827  43.314  0.00  0.00             0
ATOM     23    O   1     1     -19.098  -0.603  43.322  0.00  0.00             0
ATOM     24    O   1     1     -16.224   3.780  43.363  0.00  0.00             0
ATOM     25    O   1     1     -18.861   2.539  43.279  0.00  0.00             0
ATOM     26    O   1     1     -16.528  -1.989  43.340  0.00  0.00             0
ATOM     27    H   1     1     -17.758  -4.256  41.033  0.00  0.00             0
ATOM     28    H   1     1     -15.063  -0.165  40.680  0.00  0.00             0
ATOM     29    H   1     1     -19.052  -3.774  44.409  0.00  0.00             0
ATOM     30    H   1     1     -16.344   0.488  44.018  0.00  0.00             0
ATOM     31    H   1     1     -19.291  -0.332  44.264  0.00  0.00             0
ATOM     32    H   1     1     -17.173  -4.267  43.064  0.00  0.00             0
ATOM     33    H   1     1     -16.496  -2.806  43.883  0.00  0.00             0
ATOM     34    H   1     1     -19.252   1.891  43.827  0.00  0.00             0
ATOM     35   Al   1     1     -17.866   4.821  49.465  0.00  0.00             0
ATOM     36   Al   1     1     -15.204   8.979  49.527  0.00  0.00             0
ATOM     37   Al   1     1     -15.361   3.208  49.345  0.00  0.00             0
ATOM     38   Al   1     1     -17.772   7.753  49.457  0.00  0.00             0
ATOM     39   Si   1     1     -13.583   3.445  46.466  0.00  0.00             0
ATOM     40   Si   1     1     -15.874   7.882  46.668  0.00  0.00             0
ATOM     41   Si   1     1     -16.173   1.887  46.526  0.00  0.00             0
ATOM     42   Si   1     1     -18.468   6.330  46.592  0.00  0.00             0
ATOM     43    O   1     1     -18.800   3.434  48.305  0.00  0.00             0
ATOM     44    O   1     1     -16.005   7.889  48.259  0.00  0.00             0
ATOM     45    O   1     1     -18.330   6.344  48.249  0.00  0.00             0
ATOM     46    O   1     1     -15.920   1.885  48.196  0.00  0.00             0
ATOM     47    O   1     1     -18.513   4.739  46.143  0.00  0.00             0
ATOM     48    O   1     1     -15.954   0.387  45.998  0.00  0.00             0
ATOM     49    O   1     1     -17.571   2.434  46.245  0.00  0.00             0
ATOM     50    O   1     1     -14.568   7.065  46.377  0.00  0.00             0
ATOM     51    O   1     1     -17.138   6.960  46.119  0.00  0.00             0
ATOM     52    O   1     1     -14.931   2.799  46.046  0.00  0.00             0
ATOM     53    O   1     1     -18.621   9.189  48.508  0.00  0.00             0
ATOM     54    O   1     1     -16.256   4.671  48.362  0.00  0.00             0
ATOM     55    O   1     1     -14.665   1.763  50.313  0.00  0.00             0
ATOM     56    O   1     1     -17.212   6.295  50.466  0.00  0.00             0
ATOM     57    O   1     1     -19.544   4.758  50.563  0.00  0.00             0
ATOM     58    O   1     1     -16.765   8.883  50.499  0.00  0.00             0
ATOM     59    O   1     1     -19.552   7.800  50.572  0.00  0.00             0
ATOM     60    O   1     1     -17.051   3.471  50.519  0.00  0.00             0
ATOM     61    H   1     1     -18.011   0.703  48.236  0.00  0.00             0
ATOM     62    H   1     1     -15.758   5.468  48.037  0.00  0.00             0
ATOM     63    H   1     1     -19.607   1.802  51.409  0.00  0.00             0
ATOM     64    H   1     1     -16.515   6.214  51.075  0.00  0.00             0
ATOM     65    H   1     1     -19.784   4.827  51.492  0.00  0.00             0
ATOM     66    H   1     1     -16.893   0.254  51.331  0.00  0.00             0
ATOM     67    H   1     1     -17.293   2.669  50.857  0.00  0.00             0
ATOM     68    H   1     1     -19.784   6.901  50.783  0.00  0.00             0
ATOM     69   Al   1     1     -17.198   8.200  42.145  0.00  0.00             0
ATOM     70   Al   1     1     -14.820  12.841  42.387  0.00  0.00             0
ATOM     71   Al   1     1     -14.567   6.842  42.294  0.00  0.00             0
ATOM     72   Al   1     1     -17.305  11.209  42.285  0.00  0.00             0
ATOM     73   Si   1     1     -12.907   6.992  39.402  0.00  0.00             0
ATOM     74   Si   1     1     -15.634  11.498  39.490  0.00  0.00             0
ATOM     75   Si   1     1     -15.539   5.455  39.430  0.00  0.00             0
ATOM     76   Si   1     1     -18.136   9.934  39.546  0.00  0.00             0
ATOM     77    O   1     1     -18.095   7.054  40.956  0.00  0.00             0
ATOM     78    O   1     1     -15.707  11.607  41.123  0.00  0.00             0
ATOM     79    O   1     1     -18.007   9.773  41.202  0.00  0.00             0
ATOM     80    O   1     1     -15.384   5.451  41.024  0.00  0.00             0
ATOM     81    O   1     1     -18.017   8.540  38.979  0.00  0.00             0
ATOM     82    O   1     1     -15.561   3.991  39.005  0.00  0.00             0
ATOM     83    O   1     1     -16.766   6.206  38.943  0.00  0.00             0
ATOM     84    O   1     1     -14.308  10.650  39.109  0.00  0.00             0
ATOM     85    O   1     1     -16.981  10.805  39.114  0.00  0.00             0
ATOM     86    O   1     1     -14.290   6.195  38.957  0.00  0.00             0
ATOM     87    O   1     1     -18.136  12.837  41.092  0.00  0.00             0
ATOM     88    O   1     1     -15.589   8.284  41.150  0.00  0.00             0
ATOM     89    O   1     1     -13.935   5.298  43.330  0.00  0.00             0
ATOM     90    O   1     1     -16.424  10.007  43.411  0.00  0.00             0
ATOM     91    O   1     1     -18.813   8.219  43.262  0.00  0.00             0
ATOM     92    O   1     1     -16.394  13.035  43.375  0.00  0.00             0
ATOM     93    O   1     1     -18.921  11.399  43.281  0.00  0.00             0
ATOM     94    O   1     1     -16.345   6.897  43.185  0.00  0.00             0
ATOM     95    H   1     1     -17.577   4.624  41.001  0.00  0.00             0
ATOM     96    H   1     1     -14.861   8.968  41.151  0.00  0.00             0
ATOM     97    H   1     1     -19.006   5.067  44.196  0.00  0.00             0
ATOM     98    H   1     1     -16.136   9.469  44.223  0.00  0.00             0
ATOM     99    H   1     1     -19.557   8.903  43.420  0.00  0.00             0
ATOM    100    H   1     1     -16.591   4.548  43.904  0.00  0.00             0
ATOM    101    H   1     1     -16.749   6.557  44.068  0.00  0.00             0
ATOM    102    H   1     1     -19.156  11.194  44.229  0.00  0.00             0
ATOM    103   Al   1     1     -17.784  13.714  49.295  0.00  0.00             0
ATOM    104   Al   1     1     -15.241  18.089  49.392  0.00  0.00             0
ATOM    105   Al   1     1     -15.292  12.115  49.249  0.00  0.00             0
ATOM    106   Al   1     1     -17.785  16.657  49.437  0.00  0.00             0
ATOM    107   Si   1     1     -13.506  12.309  46.666  0.00  0.00             0
ATOM    108   Si   1     1     -16.114  16.816  46.612  0.00  0.00             0
ATOM    109   Si   1     1     -15.994  10.706  46.571  0.00  0.00             0
ATOM    110   Si   1     1     -18.541  15.261  46.576  0.00  0.00             0
ATOM    111    O   1     1     -18.655  12.486  48.181  0.00  0.00             0
ATOM    112    O   1     1     -16.181  16.952  48.187  0.00  0.00             0
ATOM    113    O   1     1     -18.363  15.204  48.174  0.00  0.00             0
ATOM    114    O   1     1     -15.983  10.689  48.206  0.00  0.00             0
ATOM    115    O   1     1     -18.409  13.823  46.006  0.00  0.00             0
ATOM    116    O   1     1     -15.863   9.269  46.202  0.00  0.00             0
ATOM    117    O   1     1     -17.307  11.542  46.305  0.00  0.00             0
ATOM    118    O   1     1     -14.884  15.862  46.397  0.00  0.00             0
ATOM    119    O   1     1     -17.456  16.248  46.108  0.00  0.00             0
ATOM    120    O   1     1     -14.791  11.514  46.136  0.00  0.00             0
ATOM    121    O   1     1     -18.771  18.132  48.428  0.00  0.00             0
ATOM    122    O   1     1     -16.131  13.540  48.129  0.00  0.00             0
ATOM    123    O   1     1     -14.622  10.489  50.509  0.00  0.00             0
ATOM    124    O   1     1     -16.956  15.147  50.225  0.00  0.00             0
ATOM    125    O   1     1     -19.281  13.537  50.443  0.00  0.00             0
ATOM    126    O   1     1     -16.868  17.884  50.455  0.00  0.00             0
ATOM    127    O   1     1     -19.328  16.551  50.673  0.00  0.00             0
ATOM    128    O   1     1     -16.904  12.195  50.241  0.00  0.00             0
ATOM    129    H   1     1     -18.262  10.116  48.358  0.00  0.00             0
ATOM    130    H   1     1     -15.972  13.685  47.200  0.00  0.00             0
ATOM    131    H   1     1     -19.112  10.494  51.225  0.00  0.00             0
ATOM    132    H   1     1     -16.055  15.262  50.603  0.00  0.00             0
ATOM    133    H   1     1     -19.501  13.385  51.536  0.00  0.00             0
ATOM    134    H   1     1     -16.599   9.142  51.382  0.00  0.00             0
ATOM    135    H   1     1     -17.529  11.764  50.780  0.00  0.00             0
ATOM    136    H   1     1     -19.448  15.530  51.116  0.00  0.00             0
ATOM    137   Al   1     1     -12.048  -0.489  42.130  0.00  0.00             0
ATOM    138   Al   1     1      -9.501   3.744  42.132  0.00  0.00             0
ATOM    139   Al   1     1      -9.609  -2.067  42.291  0.00  0.00             0
ATOM    140   Al   1     1     -12.151   2.586  42.017  0.00  0.00             0
ATOM    141   Si   1     1      -7.853  -1.911  39.548  0.00  0.00             0
ATOM    142   Si   1     1     -10.334   2.564  39.392  0.00  0.00             0
ATOM    143   Si   1     1     -10.460  -3.458  39.476  0.00  0.00             0
ATOM    144   Si   1     1     -12.882   1.113  39.400  0.00  0.00             0
ATOM    145    O   1     1     -13.100  -1.671  41.067  0.00  0.00             0
ATOM    146    O   1     1     -10.464   2.609  41.024  0.00  0.00             0
ATOM    147    O   1     1     -12.704   1.050  40.957  0.00  0.00             0
ATOM    148    O   1     1     -10.247  -3.482  41.108  0.00  0.00             0
ATOM    149    O   1     1     -12.887  -0.327  38.939  0.00  0.00             0
ATOM    150    O   1     1     -10.416  -4.896  38.940  0.00  0.00             0
ATOM    151    O   1     1     -11.798  -2.721  39.196  0.00  0.00             0
ATOM    152    O   1     1      -9.212   1.642  39.065  0.00  0.00             0
ATOM    153    O   1     1     -11.711   2.021  38.795  0.00  0.00             0
ATOM    154    O   1     1      -9.197  -2.526  39.032  0.00  0.00             0
ATOM    155    O   1     1     -13.081   3.959  41.003  0.00  0.00             0
ATOM    156    O   1     1     -10.571  -0.719  40.984  0.00  0.00             0
ATOM    157    O   1     1     -19.227  -3.518  43.400  0.00  0.00             0
ATOM    158    O   1     1     -11.437   0.997  43.230  0.00  0.00             0
ATOM    159    O   1     1     -13.805  -0.455  43.303  0.00  0.00             0
ATOM    160    O   1     1     -11.117   3.728  43.342  0.00  0.00             0
ATOM    161    O   1     1     -13.728   2.491  43.031  0.00  0.00             0
ATOM    162    O   1     1     -11.204  -1.848  43.200  0.00  0.00             0
ATOM    163    H   1     1     -13.091  -5.027  40.246  0.00  0.00             0
ATOM    164    H   1     1     -10.021  -0.309  40.400  0.00  0.00             0
ATOM    165    H   1     1     -13.942  -3.764  44.397  0.00  0.00             0
ATOM    166    H   1     1     -10.442   0.874  43.383  0.00  0.00             0
ATOM    167    H   1     1     -14.051   0.348  43.804  0.00  0.00             0
ATOM    168    H   1     1     -12.025  -4.418  43.407  0.00  0.00             0
ATOM    169    H   1     1     -11.938  -2.550  43.364  0.00  0.00             0
ATOM    170    H   1     1     -14.331   2.078  43.684  0.00  0.00             0
ATOM    171   Al   1     1     -12.763   4.755  49.419  0.00  0.00             0
ATOM    172   Al   1     1     -10.012   9.216  49.285  0.00  0.00             0
ATOM    173   Al   1     1     -10.150   3.295  49.295  0.00  0.00             0
ATOM    174   Al   1     1     -12.585   7.555  49.438  0.00  0.00             0
ATOM    175   Si   1     1      -8.456   3.252  46.571  0.00  0.00             0
ATOM    176   Si   1     1     -10.721   7.803  46.536  0.00  0.00             0
ATOM    177   Si   1     1     -10.983   1.752  46.529  0.00  0.00             0
ATOM    178   Si   1     1     -13.289   6.379  46.634  0.00  0.00             0
ATOM    179    O   1     1     -13.731   3.494  48.165  0.00  0.00             0
ATOM    180    O   1     1     -10.741   7.890  48.157  0.00  0.00             0
ATOM    181    O   1     1     -13.164   6.211  48.230  0.00  0.00             0
ATOM    182    O   1     1     -10.816   1.756  48.168  0.00  0.00             0
ATOM    183    O   1     1     -13.271   4.937  46.148  0.00  0.00             0
ATOM    184    O   1     1     -10.881   0.345  46.008  0.00  0.00             0
ATOM    185    O   1     1     -12.359   2.479  46.302  0.00  0.00             0
ATOM    186    O   1     1      -9.513   6.962  46.182  0.00  0.00             0
ATOM    187    O   1     1     -12.020   7.133  46.082  0.00  0.00             0
ATOM    188    O   1     1      -9.766   2.696  46.096  0.00  0.00             0
ATOM    189    O   1     1     -13.566   8.956  48.260  0.00  0.00             0
ATOM    190    O   1     1     -10.962   4.625  48.182  0.00  0.00             0
ATOM    191    O   1     1     -19.802   1.830  50.423  0.00  0.00             0
ATOM    192    O   1     1     -11.877   6.207  50.467  0.00  0.00             0
ATOM    193    O   1     1     -14.337   4.588  50.465  0.00  0.00             0
ATOM    194    O   1     1     -11.762   8.953  50.391  0.00  0.00             0
ATOM    195    O   1     1     -14.328   7.526  50.400  0.00  0.00             0
ATOM    196    O   1     1     -11.825   3.287  50.244  0.00  0.00             0
ATOM    197    H   1     1     -13.807   0.378  47.316  0.00  0.00             0
ATOM    198    H   1     1     -10.528   5.249  47.644  0.00  0.00             0
ATOM    199    H   1     1     -14.324   1.877  51.400  0.00  0.00             0
ATOM    200    H   1     1     -10.874   5.861  50.385  0.00  0.00             0
ATOM    201    H   1     1     -13.992   4.921  51.395  0.00  0.00             0
ATOM    202    H   1     1     -12.210   0.476  51.217  0.00  0.00             0
ATOM    203    H   1     1     -12.295   2.374  50.156  0.00  0.00             0
ATOM    204    H   1     1     -14.765   6.763  50.771  0.00  0.00             0
ATOM    205   Al   1     1     -12.067   8.408  42.171  0.00  0.00             0
ATOM    206   Al   1     1      -9.612  12.935  42.191  0.00  0.00             0
ATOM    207   Al   1     1      -9.456   6.691  42.322  0.00  0.00             0
ATOM    208   Al   1     1     -12.184  11.311  42.219  0.00  0.00             0
ATOM    209   Si   1     1      -7.666   7.024  39.294  0.00  0.00             0
ATOM    210   Si   1     1     -10.426  11.537  39.439  0.00  0.00             0
ATOM    211   Si   1     1     -10.232   5.591  39.366  0.00  0.00             0
ATOM    212   Si   1     1     -12.934   9.959  39.335  0.00  0.00             0
ATOM    213    O   1     1     -12.989   7.122  41.019  0.00  0.00             0
ATOM    214    O   1     1     -10.616  11.616  41.132  0.00  0.00             0
ATOM    215    O   1     1     -12.755   9.886  41.065  0.00  0.00             0
ATOM    216    O   1     1     -10.019   5.469  41.057  0.00  0.00             0
ATOM    217    O   1     1     -12.916   8.441  38.863  0.00  0.00             0
ATOM    218    O   1     1     -10.186   4.019  38.927  0.00  0.00             0
ATOM    219    O   1     1     -11.664   6.061  39.039  0.00  0.00             0
ATOM    220    O   1     1      -9.230  10.610  39.166  0.00  0.00             0
ATOM    221    O   1     1     -11.713  10.769  38.978  0.00  0.00             0
ATOM    222    O   1     1      -9.068   6.390  38.887  0.00  0.00             0
ATOM    223    O   1     1     -13.189  12.858  41.229  0.00  0.00             0
ATOM    224    O   1     1     -10.406   8.223  41.031  0.00  0.00             0
ATOM    225    O   1     1     -19.175   5.305  43.283  0.00  0.00             0
ATOM    226    O   1     1     -11.550   9.901  43.393  0.00  0.00             0
ATOM    227    O   1     1     -13.643   8.079  43.314  0.00  0.00             0
ATOM    228    O   1     1     -11.268  12.759  43.234  0.00  0.00             0
ATOM    229    O   1     1     -13.876  11.539  43.342  0.00  0.00             0
ATOM    230    O   1     1     -11.175   7.032  43.334  0.00  0.00             0
ATOM    231    H   1     1     -12.803   4.766  40.339  0.00  0.00             0
ATOM    232    H   1     1      -9.547   8.577  40.829  0.00  0.00             0
ATOM    233    H   1     1     -13.621   5.242  44.296  0.00  0.00             0
ATOM    234    H   1     1     -11.505   9.633  44.284  0.00  0.00             0
ATOM    235    H   1     1     -13.584   9.014  44.009  0.00  0.00             0
ATOM    236    H   1     1     -11.713   4.039  43.947  0.00  0.00             0
ATOM    237    H   1     1     -11.623   6.572  44.056  0.00  0.00             0
ATOM    238    H   1     1     -14.559  11.108  44.081  0.00  0.00             0
ATOM    239   Al   1     1     -12.808  13.475  49.426  0.00  0.00             0
ATOM    240   Al   1     1     -10.112  18.244  49.391  0.00  0.00             0
ATOM    241   Al   1     1     -10.012  12.252  49.325  0.00  0.00             0
ATOM    242   Al   1     1     -12.571  16.640  49.316  0.00  0.00             0
ATOM    243   Si   1     1      -8.254  12.370  46.545  0.00  0.00             0
ATOM    244   Si   1     1     -10.910  16.761  46.540  0.00  0.00             0
ATOM    245   Si   1     1     -10.707  10.813  46.520  0.00  0.00             0
ATOM    246   Si   1     1     -13.490  15.310  46.733  0.00  0.00             0
ATOM    247    O   1     1     -13.736  12.268  48.251  0.00  0.00             0
ATOM    248    O   1     1     -10.975  16.839  48.211  0.00  0.00             0
ATOM    249    O   1     1     -13.242  15.150  48.345  0.00  0.00             0
ATOM    250    O   1     1     -10.532  10.722  48.129  0.00  0.00             0
ATOM    251    O   1     1     -13.465  13.784  46.281  0.00  0.00             0
ATOM    252    O   1     1     -10.719   9.328  46.034  0.00  0.00             0
ATOM    253    O   1     1     -12.228  11.491  46.311  0.00  0.00             0
ATOM    254    O   1     1      -9.587  15.859  46.302  0.00  0.00             0
ATOM    255    O   1     1     -12.272  16.042  46.179  0.00  0.00             0
ATOM    256    O   1     1      -9.548  11.653  46.086  0.00  0.00             0
ATOM    257    O   1     1     -13.717  17.904  48.195  0.00  0.00             0
ATOM    258    O   1     1     -11.222  13.482  48.246  0.00  0.00             0
ATOM    259    O   1     1     -19.841  10.726  50.601  0.00  0.00             0
ATOM    260    O   1     1     -11.979  15.157  50.575  0.00  0.00             0
ATOM    261    O   1     1     -14.368  13.507  50.494  0.00  0.00             0
ATOM    262    O   1     1     -11.761  18.013  50.364  0.00  0.00             0
ATOM    263    O   1     1     -14.293  16.790  50.551  0.00  0.00             0
ATOM    264    O   1     1     -11.668  12.370  50.391  0.00  0.00             0
ATOM    265    H   1     1     -12.992   9.741  48.200  0.00  0.00             0
ATOM    266    H   1     1     -11.014  14.207  47.746  0.00  0.00             0
ATOM    267    H   1     1     -13.806  10.612  50.789  0.00  0.00             0
ATOM    268    H   1     1     -11.378  15.442  51.270  0.00  0.00             0
ATOM    269    H   1     1     -14.658  14.128  51.249  0.00  0.00             0
ATOM    270    H   1     1     -11.680   9.242  51.242  0.00  0.00             0
ATOM    271    H   1     1     -11.666  11.625  51.213  0.00  0.00             0
ATOM    272    H   1     1     -14.013  16.355  51.285  0.00  0.00             0
ATOM    273    O   1     1     -14.670  12.341  27.748  0.00  0.00             0
ATOM    274    H   1     1     -15.191  11.567  27.156  0.00  0.00             0
ATOM    275    H   1     1      -3.943  11.702  28.396  0.00  0.00             0
ATOM    276    O   1     1      19.170 -16.867  20.354  0.00  0.00             0
ATOM    277    H   1     1      18.589 -17.273  20.988  0.00  0.00             0
ATOM    278    H   1     1      30.380 -17.033  20.779  0.00  0.00             0
ATOM    279    O   1     1      38.264  22.742  16.287  0.00  0.00             0
ATOM    280    H   1     1      27.189  22.036  16.121  0.00  0.00             0
ATOM    281    H   1     1      39.054  22.522  15.819  0.00  0.00             0
ATOM    282    O   1     1      -4.250   1.399  28.895  0.00  0.00             0
ATOM    283    H   1     1      -4.259   0.779  28.105  0.00  0.00             0
ATOM    284    H   1     1       5.991   2.071  28.341  0.00  0.00             0
ATOM    285    O   1     1     -19.038  -3.462  24.188  0.00  0.00             0
ATOM    286    H   1     1     -18.041  -3.339  23.842  0.00  0.00             0
ATOM    287    H   1     1      -9.141  -4.557  24.242  0.00  0.00             0
ATOM    288    O   1     1     -16.668 -17.828  21.063  0.00  0.00             0
ATOM    289    H   1     1     -16.678 -18.787  20.869  0.00  0.00             0
ATOM    290    H   1     1      -7.120 -17.265  21.125  0.00  0.00             0
ATOM    291    O   1     1     -13.340  35.349  26.764  0.00  0.00             0
ATOM    292    H   1     1     -13.226  35.729  25.797  0.00  0.00             0
ATOM    293    H   1     1     -13.127  34.404  27.006  0.00  0.00             0
ATOM    294    O   1     1      -3.421  17.472  21.798  0.00  0.00             0
ATOM    295    H   1     1      -3.038  17.800  22.564  0.00  0.00             0
ATOM    296    H   1     1      -4.313  17.909  21.678  0.00  0.00             0
ATOM    297    O   1     1      -7.220  20.412  29.291  0.00  0.00             0
ATOM    298    H   1     1      -7.794  19.707  29.524  0.00  0.00             0
ATOM    299    H   1     1      -6.965  20.203  28.299  0.00  0.00             0
ATOM    300    O   1     1      32.710  22.891  18.485  0.00  0.00             0
ATOM    301    H   1     1      33.219  22.196  19.111  0.00  0.00             0
ATOM    302    H   1     1      32.552  22.394  17.533  0.00  0.00             0
ATOM    303    O   1     1       8.618   1.474  17.549  0.00  0.00             0
ATOM    304    H   1     1       8.564   1.461  18.478  0.00  0.00             0
ATOM    305    H   1     1       8.180   0.681  17.225  0.00  0.00             0
ATOM    306    O   1     1     -17.050  28.904  32.854  0.00  0.00             0
ATOM    307    H   1     1     -17.063  28.285  33.667  0.00  0.00             0
ATOM    308    H   1     1     -17.733  29.348  32.895  0.00  0.00             0
ATOM    309    O   1     1       1.180 -16.822  32.425  0.00  0.00             0
ATOM    310    H   1     1       1.768 -17.327  32.865  0.00  0.00             0
ATOM    311    H   1     1       1.825 -15.984  32.622  0.00  0.00             0
ATOM    312    O   1     1      35.058   5.019  30.277  0.00  0.00             0
ATOM    313    H   1     1      34.428   4.380  30.597  0.00  0.00             0
ATOM    314    H   1     1      35.207   5.643  30.862  0.00  0.00             0
ATOM    315    O   1     1       3.360  14.396  32.157  0.00  0.00             0
ATOM    316    H   1     1       3.488  14.552  31.128  0.00  0.00             0
ATOM    317    H   1     1       4.306  14.082  32.212  0.00  0.00             0
ATOM    318    O   1     1       9.246  13.225  34.136  0.00  0.00             0
ATOM    319    H   1     1      10.091  13.372  33.801  0.00  0.00             0
ATOM    320    H   1     1       9.082  14.087  34.023  0.00  0.00             0
ATOM    321    O   1     1      40.366  21.165  15.312  0.00  0.00             0
ATOM    322    H   1     1      39.979  20.466  16.006  0.00  0.00             0
ATOM    323    H   1     1      40.415  20.803  14.427  0.00  0.00             0
ATOM    324    O   1     1      10.107  -0.196  37.027  0.00  0.00             0
ATOM    325    H   1     1       9.263  -0.505  37.514  0.00  0.00             0
ATOM    326    H   1     1      10.616  -0.968  36.673  0.00  0.00             0
ATOM    327    O   1     1      15.098  34.239  35.990  0.00  0.00             0
ATOM    328    H   1     1      14.274  34.178  35.717  0.00  0.00             0
ATOM    329    H   1     1      25.798  15.904  35.460  0.00  0.00             0
ATOM    330    O   1     1     -15.868  59.775  18.747  0.00  0.00             0
ATOM    331    H   1     1     -15.028  60.315  18.313  0.00  0.00             0
ATOM    332    H   1     1      -6.140  59.818  17.998  0.00  0.00             0
ATOM    333    O   1     1      -4.488  30.324  19.463  0.00  0.00             0
ATOM    334    H   1     1     -15.246  30.508  20.292  0.00  0.00             0
ATOM    335    H   1     1      -3.746  29.840  19.858  0.00  0.00             0
ATOM    336    O   1     1     -20.022  12.216  15.825  0.00  0.00             0
ATOM    337    H   1     1     -19.910  11.301  15.430  0.00  0.00             0
ATOM    338    H   1     1     -10.593  11.983  16.200  0.00  0.00             0
ATOM    339    O   1     1       5.982  54.202  13.940  0.00  0.00             0
ATOM    340    H   1     1      -3.520  53.595  13.757  0.00  0.00             0
ATOM    341    H   1     1       5.380  53.954  14.595  0.00  0.00             0
ATOM    342    O   1     1      17.190  38.790  36.341  0.00  0.00             0
ATOM    343    H   1     1      16.599  38.122  35.972  0.00  0.00             0
ATOM    344    H   1     1      28.363  38.497  36.478  0.00  0.00             0
ATOM    345    O   1     1      45.955   7.501  22.929  0.00  0.00             0
ATOM    346    H   1     1      45.370   7.791  22.312  0.00  0.00             0
ATOM    347    H   1     1      45.353 -10.126  23.731  0.00  0.00             0
ATOM    348    O   1     1      38.515  13.821  24.216  0.00  0.00             0
ATOM    349    H   1     1      39.034  13.627  24.922  0.00  0.00             0
ATOM    350    H   1     1      38.065  12.979  24.038  0.00  0.00             0
ATOM    351    O   1     1      21.010 -19.407  17.637  0.00  0.00             0
ATOM    352    H   1     1      21.097 -19.988  16.832  0.00  0.00             0
ATOM    353    H   1     1      21.438 -18.623  17.449  0.00  0.00             0
ATOM    354    O   1     1      -0.387  11.195  28.270  0.00  0.00             0
ATOM    355    H   1     1      -0.554  10.254  28.010  0.00  0.00             0
ATOM    356    H   1     1      -0.776  11.503  27.526  0.00  0.00             0
ATOM    357    O   1     1      14.184  -9.082  20.288  0.00  0.00             0
ATOM    358    H   1     1      14.961  -9.030  19.770  0.00  0.00             0
ATOM    359    H   1     1      13.711  -9.964  20.404  0.00  0.00             0
ATOM    360    O   1     1      -7.156  37.758  15.404  0.00  0.00             0
ATOM    361    H   1     1      -7.195  36.816  15.380  0.00  0.00             0
ATOM    362    H   1     1      -6.161  38.076  15.162  0.00  0.00             0
ATOM    363    O   1     1      40.360  13.147  26.249  0.00  0.00             0
ATOM    364    H   1     1      41.220  13.289  26.162  0.00  0.00             0
ATOM    365    H   1     1      40.089  -4.014  26.742  0.00  0.00             0
ATOM    366    O   1     1      14.583   4.509  27.399  0.00  0.00             0
ATOM    367    H   1     1      14.472   4.283  28.229  0.00  0.00             0
ATOM    368    H   1     1      15.513   4.376  27.495  0.00  0.00             0
ATOM    369    O   1     1      13.989 -14.426  24.986  0.00  0.00             0
ATOM    370    H   1     1      13.159 -14.961  25.186  0.00  0.00             0
ATOM    371    H   1     1      14.073 -13.763  25.782  0.00  0.00             0
ATOM    372    O   1     1      34.272 -17.676  23.596  0.00  0.00             0
ATOM    373    H   1     1      34.708 -18.223  24.237  0.00  0.00             0
ATOM    374    H   1     1      34.669 -17.874  22.890  0.00  0.00             0
ATOM    375    O   1     1      -1.990  44.183  29.483  0.00  0.00             0
ATOM    376    H   1     1      -1.763  44.193  28.554  0.00  0.00             0
ATOM    377    H   1     1      -2.696  43.675  29.482  0.00  0.00             0
ATOM    378    O   1     1      10.576  -9.258  20.825  0.00  0.00             0
ATOM    379    H   1     1      11.280  -9.863  21.047  0.00  0.00             0
ATOM    380    H   1     1      10.762  -8.367  20.320  0.00  0.00             0
ATOM    381    O   1     1     -15.079  -5.023  32.530  0.00  0.00             0
ATOM    382    H   1     1     -15.744  -5.634  32.747  0.00  0.00             0
ATOM    383    H   1     1      -3.808  -5.421  32.277  0.00  0.00             0
ATOM    384    O   1     1      15.168 -13.188  20.929  0.00  0.00             0
ATOM    385    H   1     1      15.283 -12.669  20.208  0.00  0.00             0
ATOM    386    H   1     1      26.235 -13.693  21.076  0.00  0.00             0
ATOM    387    O   1     1       8.763  16.188  33.958  0.00  0.00             0
ATOM    388    H   1     1      -2.458  16.082  33.839  0.00  0.00             0
ATOM    389    H   1     1       8.989  17.158  33.907  0.00  0.00             0
ATOM    390    O   1     1      18.210  18.493  24.198  0.00  0.00             0
ATOM    391    H   1     1      17.738  19.313  23.562  0.00  0.00             0
ATOM    392    H   1     1      29.542  18.431  24.168  0.00  0.00             0
ATOM    393    O   1     1     -43.856  -2.967  27.849  0.00  0.00             0
ATOM    394    H   1     1     -44.155  -2.641  28.696  0.00  0.00             0
ATOM    395    H   1     1     -34.070  -3.775  27.663  0.00  0.00             0
ATOM    396    O   1     1     -24.098  -1.852  30.321  0.00  0.00             0
ATOM    397    H   1     1     -24.349  -0.995  30.534  0.00  0.00             0
ATOM    398    H   1     1     -14.573  -2.417  30.056  0.00  0.00             0
ATOM    399    O   1     1      21.472 -19.380  25.826  0.00  0.00             0
ATOM    400    H   1     1      21.884 -20.029  25.306  0.00  0.00             0
ATOM    401    H   1     1      21.212 -19.606  26.824  0.00  0.00             0
ATOM    402    O   1     1       7.358  25.081  33.212  0.00  0.00             0
ATOM    403    H   1     1       6.594  25.099  32.729  0.00  0.00             0
ATOM    404    H   1     1       7.790  24.568  32.710  0.00  0.00             0
ATOM    405    O   1     1      24.637  16.308  27.267  0.00  0.00             0
ATOM    406    H   1     1      24.139  16.185  26.450  0.00  0.00             0
ATOM    407    H   1     1      24.662  17.246  27.218  0.00  0.00             0
ATOM    408    O   1     1      46.809  69.556  24.940  0.00  0.00             0
ATOM    409    H   1     1      46.610  69.758  25.963  0.00  0.00             0
ATOM    410    H   1     1      47.738  69.006  25.159  0.00  0.00             0
ATOM    411    O   1     1      19.297  58.677  32.029  0.00  0.00             0
ATOM    412    H   1     1      19.152  58.503  32.929  0.00  0.00             0
ATOM    413    H   1     1      18.665  58.145  31.625  0.00  0.00             0
ATOM    414    O   1     1      34.401  84.983  16.535  0.00  0.00             0
ATOM    415    H   1     1      33.644  84.612  16.425  0.00  0.00             0
ATOM    416    H   1     1      34.949  84.323  16.933  0.00  0.00             0
ATOM    417    O   1     1      37.994 -14.801  19.900  0.00  0.00             0
ATOM    418    H   1     1      38.363 -15.627  20.304  0.00  0.00             0
ATOM    419    H   1     1      38.817 -14.399  19.543  0.00  0.00             0
ATOM    420    O   1     1      41.960 -12.491  27.896  0.00  0.00             0
ATOM    421    H   1     1      41.659 -12.056  28.800  0.00  0.00             0
ATOM    422    H   1     1      42.749 -12.983  28.081  0.00  0.00             0
ATOM    423    O   1     1      -4.112  15.464  33.256  0.00  0.00             0
ATOM    424    H   1     1      -4.419  15.934  32.442  0.00  0.00             0
ATOM    425    H   1     1      -4.275  14.445  33.025  0.00  0.00             0
ATOM    426    O   1     1      17.324  27.505  15.733  0.00  0.00             0
ATOM    427    H   1     1      16.692  28.208  16.015  0.00  0.00             0
ATOM    428    H   1     1      17.150  26.720  16.250  0.00  0.00             0
ATOM    429    O   1     1      27.230  57.266  30.652  0.00  0.00             0
ATOM    430    H   1     1      27.020  56.302  30.495  0.00  0.00             0
ATOM    431    H   1     1      26.216  57.605  30.443  0.00  0.00             0
ATOM    432    O   1     1     -19.371   1.115  20.359  0.00  0.00             0
ATOM    433    H   1     1     -18.944   2.003  20.602  0.00  0.00             0
ATOM    434    H   1     1     -19.266   1.008  19.375  0.00  0.00             0
ATOM    435    O   1     1     -19.612  15.403  28.449  0.00  0.00             0
ATOM    436    H   1     1     -20.184  15.359  29.142  0.00  0.00             0
ATOM    437    H   1     1      -8.810  14.760  28.713  0.00  0.00             0
ATOM    438    O   1     1      49.688  33.039  22.104  0.00  0.00             0
ATOM    439    H   1     1      49.391  32.797  23.079  0.00  0.00             0
ATOM    440    H   1     1      59.419  33.735  21.899  0.00  0.00             0
ATOM    441    O   1     1      37.792  10.659  29.641  0.00  0.00             0
ATOM    442    H   1     1      27.946  11.150  30.315  0.00  0.00             0
ATOM    443    H   1     1      38.295   9.842  29.672  0.00  0.00             0
ATOM    444    O   1     1       0.170 -46.270  34.307  0.00  0.00             0
ATOM    445    H   1     1      -0.040 -46.332  35.207  0.00  0.00             0
ATOM    446    H   1     1      10.692 -47.203  34.567  0.00  0.00             0
ATOM    447    O   1     1      -5.546   7.093  32.068  0.00  0.00             0
ATOM    448    H   1     1     -15.759   7.933  31.556  0.00  0.00             0
ATOM    449    H   1     1      -6.041   7.176  32.755  0.00  0.00             0
ATOM    450    O   1     1      37.797  25.334  17.449  0.00  0.00             0
ATOM    451    H   1     1      38.525  25.150  18.088  0.00  0.00             0
ATOM    452    H   1     1      47.978  24.499  16.851  0.00  0.00             0
ATOM    453    O   1     1      30.281   0.969  34.492  0.00  0.00             0
ATOM    454    H   1     1      30.726   0.642  35.241  0.00  0.00             0
ATOM    455    H   1     1      31.080   1.007  33.905  0.00  0.00             0
ATOM    456    O   1     1       1.339  20.101  25.424  0.00  0.00             0
ATOM    457    H   1     1       0.816  19.599  24.695  0.00  0.00             0
ATOM    458    H   1     1       0.623  20.584  25.865  0.00  0.00             0
ATOM    459    O   1     1      21.312  -6.875  31.075  0.00  0.00             0
ATOM    460    H   1     1      21.582  -7.732  31.419  0.00  0.00             0
ATOM    461    H   1     1      20.720  -7.056  30.357  0.00  0.00             0
ATOM    462    O   1     1     -25.672  19.061  35.339  0.00  0.00             0
ATOM    463    H   1     1     -25.284  18.975  34.711  0.00  0.00             0
ATOM    464    H   1     1     -25.933  18.272  35.942  0.00  0.00             0
ATOM    465    O   1     1     -15.734  -6.519  16.666  0.00  0.00             0
ATOM    466    H   1     1     -16.372  -7.316  16.798  0.00  0.00             0
ATOM    467    H   1     1     -15.230  -6.498  17.479  0.00  0.00             0
ATOM    468    O   1     1     -24.550   1.402  32.904  0.00  0.00             0
ATOM    469    H   1     1     -24.742   2.434  33.023  0.00  0.00             0
ATOM    470    H   1     1     -23.932   1.599  32.167  0.00  0.00             0
ATOM    471    O   1     1      50.625  -5.357  21.691  0.00  0.00             0
ATOM    472    H   1     1      50.209  -4.520  21.921  0.00  0.00             0
ATOM    473    H   1     1      49.843  -5.856  21.185  0.00  0.00             0
ATOM    474    O   1     1      41.708 -19.499  22.349  0.00  0.00             0
ATOM    475    H   1     1      42.281 -20.112  23.019  0.00  0.00             0
ATOM    476    H   1     1      41.154 -20.018  22.189  0.00  0.00             0
ATOM    477    O   1     1      20.078  -1.038  14.727  0.00  0.00             0
ATOM    478    H   1     1      19.491  -0.982  15.435  0.00  0.00             0
ATOM    479    H   1     1      20.624  -1.843  14.706  0.00  0.00             0
ATOM    480    O   1     1      19.937  39.140  26.724  0.00  0.00             0
ATOM    481    H   1     1      20.109  38.486  27.299  0.00  0.00             0
ATOM    482    H   1     1      20.418  39.991  26.992  0.00  0.00             0
ATOM    483    O   1     1      -0.636  -2.107  31.076  0.00  0.00             0
ATOM    484    H   1     1      -0.842  -2.530  32.004  0.00  0.00             0
ATOM    485    H   1     1      -1.500  -2.036  30.447  0.00  0.00             0
ATOM    486    O   1     1     -21.775   3.756  34.941  0.00  0.00             0
ATOM    487    H   1     1     -22.670   3.891  35.217  0.00  0.00             0
ATOM    488    H   1     1     -21.660   2.850  34.723  0.00  0.00             0
ATOM    489    O   1     1     -10.056  18.800  23.128  0.00  0.00             0
ATOM    490    H   1     1     -10.130  17.888  22.913  0.00  0.00             0
ATOM    491    H   1     1       1.016   1.225  22.472  0.00  0.00             0
ATOM    492    O   1     1      23.261 -44.175  28.807  0.00  0.00             0
ATOM    493    H   1     1      22.546 -44.538  29.221  0.00  0.00             0
ATOM    494    H   1     1      33.989 -43.827  29.470  0.00  0.00             0
ATOM    495    O   1     1     -27.977   2.736  35.795  0.00  0.00             0
ATOM    496    H   1     1     -38.259   2.185  36.575  0.00  0.00             0
ATOM    497    H   1     1     -27.214   2.305  35.207  0.00  0.00             0
ATOM    498    O   1     1      -4.666 -24.137  23.721  0.00  0.00             0
ATOM    499    H   1     1      -5.138 -24.563  22.936  0.00  0.00             0
ATOM    500    H   1     1       5.019 -24.116  24.443  0.00  0.00             0
ATOM    501    O   1     1     -19.331  22.730  35.339  0.00  0.00             0
ATOM    502    H   1     1     -20.135  22.239  35.117  0.00  0.00             0
ATOM    503    H   1     1      -8.505  22.000  35.743  0.00  0.00             0
ATOM    504    O   1     1      -2.173  11.407  32.070  0.00  0.00             0
ATOM    505    H   1     1      -1.663  12.137  32.304  0.00  0.00             0
ATOM    506    H   1     1       8.518  10.549  32.586  0.00  0.00             0
ATOM    507    O   1     1      63.069  36.878  17.495  0.00  0.00             0
ATOM    508    H   1     1      63.589  37.273  16.875  0.00  0.00             0
ATOM    509    H   1     1      62.033  19.209  17.371  0.00  0.00             0
ATOM    510    O   1     1      16.988 -30.253  23.379  0.00  0.00             0
ATOM    511    H   1     1      16.342 -29.464  23.596  0.00  0.00             0
ATOM    512    H   1     1      16.938 -30.245  22.370  0.00  0.00             0
ATOM    513    O   1     1     -42.901   9.007  26.805  0.00  0.00             0
ATOM    514    H   1     1     -42.092   9.362  26.436  0.00  0.00             0
ATOM    515    H   1     1     -43.366   8.451  26.455  0.00  0.00             0
ATOM    516    O   1     1      17.229  -4.052  17.337  0.00  0.00             0
ATOM    517    H   1     1      16.500  -3.549  16.853  0.00  0.00             0
ATOM    518    H   1     1      17.228  -3.828  18.267  0.00  0.00             0
ATOM    519    O   1     1      43.076  40.011  15.871  0.00  0.00             0
ATOM    520    H   1     1      43.226  39.189  15.483  0.00  0.00             0
ATOM    521    H   1     1      42.226  39.973  15.759  0.00  0.00             0
ATOM    522    O   1     1      15.789  23.349  35.987  0.00  0.00             0
ATOM    523    H   1     1      16.139  22.712  36.504  0.00  0.00             0
ATOM    524    H   1     1      16.316  24.018  35.915  0.00  0.00             0
ATOM    525    O   1     1      64.988  27.178  17.133  0.00  0.00             0
ATOM    526    H   1     1      64.496  26.979  17.982  0.00  0.00             0
ATOM    527    H   1     1      65.064   8.363  16.916  0.00  0.00             0
ATOM    528    O   1     1      33.178  48.853  29.717  0.00  0.00             0
ATOM    529    H   1     1      32.744  47.987  29.724  0.00  0.00             0
ATOM    530    H   1     1      34.065  48.896  29.673  0.00  0.00             0
ATOM    531    O   1     1      23.993   9.301  34.934  0.00  0.00             0
ATOM    532    H   1     1      24.806   9.474  35.379  0.00  0.00             0
ATOM    533    H   1     1      23.738   8.669  35.573  0.00  0.00             0
ATOM    534    O   1     1       6.841  39.249  27.057  0.00  0.00             0
ATOM    535    H   1     1       6.562  38.944  26.278  0.00  0.00             0
ATOM    536    H   1     1       7.734  39.179  27.010  0.00  0.00             0
ATOM    537    O   1     1       1.441  11.777  23.205  0.00  0.00             0
ATOM    538    H   1     1       2.379  11.594  22.840  0.00  0.00             0
ATOM    539    H   1     1       0.819  12.215  22.542  0.00  0.00             0
ATOM    540    O   1     1     -26.690 -27.758  27.007  0.00  0.00             0
ATOM    541    H   1     1     -26.032 -28.287  27.430  0.00  0.00             0
ATOM    542    H   1     1     -27.141 -27.304  27.789  0.00  0.00             0
ATOM    543    O   1     1     -15.020  42.721  14.850  0.00  0.00             0
ATOM    544    H   1     1     -14.567  41.890  14.388  0.00  0.00             0
ATOM    545    H   1     1      -4.079  43.390  14.638  0.00  0.00             0
ATOM    546    O   1     1      -4.098   6.740  28.654  0.00  0.00             0
ATOM    547    H   1     1      -3.643   6.427  27.673  0.00  0.00             0
ATOM    548    H   1     1       5.372   6.277  28.865  0.00  0.00             0
ATOM    549    O   1     1      -7.632  39.354  20.959  0.00  0.00             0
ATOM    550    H   1     1     -18.412  39.679  21.678  0.00  0.00             0
ATOM    551    H   1     1      -6.652  39.578  20.945  0.00  0.00             0
ATOM    552    O   1     1      14.641  31.861  23.207  0.00  0.00             0
ATOM    553    H   1     1      15.141  32.460  23.894  0.00  0.00             0
ATOM    554    H   1     1      25.615  31.124  23.277  0.00  0.00             0
ATOM    555    O   1     1      55.993  10.920  26.062  0.00  0.00             0
ATOM    556    H   1     1      45.506  10.018  26.146  0.00  0.00             0
ATOM    557    H   1     1      55.242  11.335  26.322  0.00  0.00             0
ATOM    558    O   1     1      22.265  27.800  14.795  0.00  0.00             0
ATOM    559    H   1     1      22.928  28.100  14.325  0.00  0.00             0
ATOM    560    H   1     1      32.972  27.261  15.341  0.00  0.00             0
ATOM    561    O   1     1     -29.099  -5.794  26.384  0.00  0.00             0
ATOM    562    H   1     1     -29.512  -6.297  27.069  0.00  0.00             0
ATOM    563    H   1     1     -29.204  -6.182  25.478  0.00  0.00             0
ATOM    564    O   1     1     -21.777 -16.722  28.424  0.00  0.00             0
ATOM    565    H   1     1     -22.444 -17.372  28.021  0.00  0.00             0
ATOM    566    H   1     1     -21.071 -17.354  28.755  0.00  0.00             0
ATOM    567    O   1     1       1.186  46.256  35.911  0.00  0.00             0
ATOM    568    H   1     1       0.569  45.996  35.282  0.00  0.00             0
ATOM    569    H   1     1       2.085  45.890  35.590  0.00  0.00             0
ATOM    570    O   1     1      10.067   6.712  30.018  0.00  0.00             0
ATOM    571    H   1     1       9.357   7.357  29.958  0.00  0.00             0
ATOM    572    H   1     1       9.810   5.979  30.647  0.00  0.00             0
ATOM    573    O   1     1     -40.027  -9.540  31.951  0.00  0.00             0
ATOM    574    H   1     1     -40.417  -9.782  32.793  0.00  0.00             0
ATOM    575    H   1     1     -40.395 -10.156  31.355  0.00  0.00             0
ATOM    576    O   1     1     -33.529  24.158  26.089  0.00  0.00             0
ATOM    577    H   1     1     -33.688  23.613  25.217  0.00  0.00             0
ATOM    578    H   1     1     -32.709  23.834  26.637  0.00  0.00             0
ATOM    579    O   1     1      18.424  -1.443  16.943  0.00  0.00             0
ATOM    580    H   1     1      17.926  -2.284  16.814  0.00  0.00             0
ATOM    581    H   1     1      19.053  -1.888  17.514  0.00  0.00             0
ATOM    582    O   1     1     -17.465  -0.703  33.011  0.00  0.00             0
ATOM    583    H   1     1     -17.514  -1.701  32.828  0.00  0.00             0
ATOM    584    H   1     1     -16.690  -0.293  32.387  0.00  0.00             0
ATOM    585    O   1     1     -28.800 -11.299  20.518  0.00  0.00             0
ATOM    586    H   1     1     -29.166 -11.882  21.375  0.00  0.00             0
ATOM    587    H   1     1     -28.874 -11.805  19.639  0.00  0.00             0
ATOM    588    O   1     1      32.300  12.841  32.776  0.00  0.00             0
ATOM    589    H   1     1      32.053  12.272  32.021  0.00  0.00             0
ATOM    590    H   1     1      33.029  13.229  32.412  0.00  0.00             0
ATOM    591    O   1     1      45.237  11.256  21.534  0.00  0.00             0
ATOM    592    H   1     1      45.393  10.436  21.071  0.00  0.00             0
ATOM    593    H   1     1      44.690  11.718  20.901  0.00  0.00             0
ATOM    594    O   1     1      50.842   4.071  19.872  0.00  0.00             0
ATOM    595    H   1     1      51.722   4.383  19.560  0.00  0.00             0
ATOM    596    H   1     1      50.801   3.128  20.328  0.00  0.00             0
ATOM    597    O   1     1      -0.900  -7.961  33.863  0.00  0.00             0
ATOM    598    H   1     1      -1.717  -7.754  34.270  0.00  0.00             0
ATOM    599    H   1     1       9.449  -8.912  33.884  0.00  0.00             0
ATOM    600    O   1     1       7.364   7.441  35.949  0.00  0.00             0
ATOM    601    H   1     1       8.440   7.390  36.021  0.00  0.00             0
ATOM    602    H   1     1      17.471   7.410  35.006  0.00  0.00             0
ATOM    603    O   1     1       1.852 -45.489  24.584  0.00  0.00             0
ATOM    604    H   1     1      -9.108 -44.758  24.883  0.00  0.00             0
ATOM    605    H   1     1       2.235 -45.512  25.464  0.00  0.00             0
ATOM    606    O   1     1      26.929  20.855  24.084  0.00  0.00             0
ATOM    607    H   1     1      27.181  21.791  24.179  0.00  0.00             0
ATOM    608    H   1     1      36.165  20.849  24.128  0.00  0.00             0
ATOM    609    O   1     1      53.729  12.507  19.445  0.00  0.00             0
ATOM    610    H   1     1      44.142  12.904  18.936  0.00  0.00             0
ATOM    611    H   1     1      53.056  13.075  19.698  0.00  0.00             0
ATOM    612    O   1     1     -20.243  27.857  25.108  0.00  0.00             0
ATOM    613    H   1     1     -20.078  28.411  24.373  0.00  0.00             0
ATOM    614    H   1     1     -10.519  27.212  24.583  0.00  0.00             0
ATOM    615    O   1     1     -34.458  -9.470  21.529  0.00  0.00             0
ATOM    616    H   1     1     -34.965  -9.836  22.055  0.00  0.00             0
ATOM    617    H   1     1     -33.883 -10.049  21.026  0.00  0.00             0
ATOM    618    O   1     1       1.913  13.733  35.565  0.00  0.00             0
ATOM    619    H   1     1       1.610  13.268  34.776  0.00  0.00             0
ATOM    620    H   1     1       1.742  13.008  36.104  0.00  0.00             0
ATOM    621    O   1     1     -18.701  16.377  35.453  0.00  0.00             0
ATOM    622    H   1     1     -18.354  16.359  34.588  0.00  0.00             0
ATOM    623    H   1     1     -18.747  15.401  35.446  0.00  0.00             0
ATOM    624    O   1     1      49.863  29.280  17.152  0.00  0.00             0
ATOM    625    H   1     1      49.145  29.969  17.399  0.00  0.00             0
ATOM    626    H   1     1      49.490  28.596  16.674  0.00  0.00             0
ATOM    627    O   1     1     -15.717  14.364  29.230  0.00  0.00             0
ATOM    628    H   1     1     -15.566  13.645  28.714  0.00  0.00             0
ATOM    629    H   1     1     -16.151  14.989  28.684  0.00  0.00             0
ATOM    630    O   1     1     -15.204  -3.005  15.149  0.00  0.00             0
ATOM    631    H   1     1     -16.176  -3.283  15.649  0.00  0.00             0
ATOM    632    H   1     1     -15.139  -3.820  14.564  0.00  0.00             0
ATOM    633    O   1     1     -48.292  24.435  16.412  0.00  0.00             0
ATOM    634    H   1     1     -47.676  24.454  15.743  0.00  0.00             0
ATOM    635    H   1     1     -48.831  23.748  16.135  0.00  0.00             0
ATOM    636    O   1     1      15.779  19.288  18.444  0.00  0.00             0
ATOM    637    H   1     1      15.275  18.956  19.181  0.00  0.00             0
ATOM    638    H   1     1      16.310  19.926  18.670  0.00  0.00             0
ATOM    639    O   1     1     -12.540  -7.230  20.257  0.00  0.00             0
ATOM    640    H   1     1     -11.750  -7.492  19.844  0.00  0.00             0
ATOM    641    H   1     1     -13.067  -8.004  20.679  0.00  0.00             0
ATOM    642    O   1     1       2.522  21.575  32.811  0.00  0.00             0
ATOM    643    H   1     1       2.263  21.793  33.618  0.00  0.00             0
ATOM    644    H   1     1       3.458  21.601  32.935  0.00  0.00             0
ATOM    645    O   1     1      -5.803  -8.273  30.809  0.00  0.00             0
ATOM    646    H   1     1      -4.911  -7.972  30.332  0.00  0.00             0
ATOM    647    H   1     1      -5.930  -7.629  31.503  0.00  0.00             0
ATOM    648    O   1     1       8.321   0.889  30.990  0.00  0.00             0
ATOM    649    H   1     1       8.505   0.802  30.124  0.00  0.00             0
ATOM    650    H   1     1       9.218   0.630  31.327  0.00  0.00             0
ATOM    651    O   1     1       4.271  17.371  30.327  0.00  0.00             0
ATOM    652    H   1     1       4.718  18.064  29.778  0.00  0.00             0
ATOM    653    H   1     1      13.559  -0.343  29.980  0.00  0.00             0
ATOM    654    O   1     1      14.260  32.867  20.624  0.00  0.00             0
ATOM    655    H   1     1      14.397  32.651  21.653  0.00  0.00             0
ATOM    656    H   1     1      23.567  32.779  20.434  0.00  0.00             0
ATOM    657    O   1     1      34.434  17.183  15.831  0.00  0.00             0
ATOM    658    H   1     1      24.545  16.464  15.281  0.00  0.00             0
ATOM    659    H   1     1      34.906  17.136  16.842  0.00  0.00             0
ATOM    660    O   1     1      -4.231  63.257  36.042  0.00  0.00             0
ATOM    661    H   1     1      -3.750  64.022  35.939  0.00  0.00             0
ATOM    662    H   1     1       6.498  62.486  36.117  0.00  0.00             0
ATOM    663    O   1     1      25.536  16.100  18.429  0.00  0.00             0
ATOM    664    H   1     1      15.114  15.861  19.219  0.00  0.00             0
ATOM    665    H   1     1      26.252  16.701  18.604  0.00  0.00             0
ATOM    666    O   1     1      22.330  17.729  29.765  0.00  0.00             0
ATOM    667    H   1     1      22.191  16.833  29.269  0.00  0.00             0
ATOM    668    H   1     1      32.199  17.607  30.651  0.00  0.00             0
ATOM    669    O   1     1       5.570  75.464  33.551  0.00  0.00             0
ATOM    670    H   1     1       5.607  76.141  34.207  0.00  0.00             0
ATOM    671    H   1     1       5.731  58.191  32.862  0.00  0.00             0
ATOM    672    O   1     1      22.445  41.117  22.942  0.00  0.00             0
ATOM    673    H   1     1      23.311  40.837  23.321  0.00  0.00             0
ATOM    674    H   1     1      21.894  41.527  23.457  0.00  0.00             0
ATOM    675    O   1     1      19.213  -8.841  23.150  0.00  0.00             0
ATOM    676    H   1     1      18.253  -8.664  22.826  0.00  0.00             0
ATOM    677    H   1     1      19.816  -8.879  22.415  0.00  0.00             0
ATOM    678    O   1     1       5.671   2.574  15.853  0.00  0.00             0
ATOM    679    H   1     1       6.055   1.968  15.278  0.00  0.00             0
ATOM    680    H   1     1       5.640   2.260  16.753  0.00  0.00             0
ATOM    681    O   1     1     -27.514   0.943  26.851  0.00  0.00             0
ATOM    682    H   1     1     -28.347   0.749  26.566  0.00  0.00             0
ATOM    683    H   1     1     -27.367   1.284  25.945  0.00  0.00             0
ATOM    684    O   1     1     -12.741  11.403  35.735  0.00  0.00             0
ATOM    685    H   1     1     -12.368  11.306  36.622  0.00  0.00             0
ATOM    686    H   1     1     -12.235  11.957  35.171  0.00  0.00             0
ATOM    687    O   1     1      31.953  -2.725  20.027  0.00  0.00             0
ATOM    688    H   1     1      31.820  -1.964  20.758  0.00  0.00             0
ATOM    689    H   1     1      31.722 -20.142  19.134  0.00  0.00             0
ATOM    690    O   1     1      41.056 -27.637  37.012  0.00  0.00             0
ATOM    691    H   1     1      41.487 -26.676  36.874  0.00  0.00             0
ATOM    692    H   1     1      41.499 -28.082  37.705  0.00  0.00             0
ATOM    693    O   1     1     -50.387  15.023  15.130  0.00  0.00             0
ATOM    694    H   1     1     -50.736  13.931  15.144  0.00  0.00             0
ATOM    695    H   1     1     -49.542  15.123  15.644  0.00  0.00             0
ATOM    696    O   1     1      20.990  28.289  18.701  0.00  0.00             0
ATOM    697    H   1     1      21.446  29.183  18.939  0.00  0.00             0
ATOM    698    H   1     1      20.221  28.618  18.080  0.00  0.00             0
ATOM    699    O   1     1      59.944   6.810  20.068  0.00  0.00             0
ATOM    700    H   1     1      60.335   5.983  20.007  0.00  0.00             0
ATOM    701    H   1     1      60.594   7.496  19.775  0.00  0.00             0
ATOM    702    O   1     1      23.511   6.689  36.339  0.00  0.00             0
ATOM    703    H   1     1      24.313   6.165  36.425  0.00  0.00             0
ATOM    704    H   1     1      22.953   6.034  35.990  0.00  0.00             0
ATOM    705   Al   1     1       4.945  14.276   8.773  0.00  0.00             0
ATOM    706   Al   1     1       2.400   9.856   8.650  0.00  0.00             0
ATOM    707   Al   1     1       2.458  15.842   8.722  0.00  0.00             0
ATOM    708   Al   1     1       4.897  11.179   8.842  0.00  0.00             0
ATOM    709   Si   1     1       0.725  15.501  11.646  0.00  0.00             0
ATOM    710   Si   1     1       3.191  11.039  11.505  0.00  0.00             0
ATOM    711   Si   1     1       3.164  17.178  11.526  0.00  0.00             0
ATOM    712   Si   1     1       5.717  12.595  11.476  0.00  0.00             0
ATOM    713    O   1     1       5.861  15.511   9.886  0.00  0.00             0
ATOM    714    O   1     1       3.356  10.925   9.939  0.00  0.00             0
ATOM    715    O   1     1       5.523  12.717   9.872  0.00  0.00             0
ATOM    716    O   1     1       2.988  17.242   9.995  0.00  0.00             0
ATOM    717    O   1     1       5.746  14.084  11.992  0.00  0.00             0
ATOM    718    O   1     1       3.163  18.587  12.139  0.00  0.00             0
ATOM    719    O   1     1       4.502  16.412  11.836  0.00  0.00             0
ATOM    720    O   1     1       1.855  11.816  11.919  0.00  0.00             0
ATOM    721    O   1     1       4.462  11.938  11.999  0.00  0.00             0
ATOM    722    O   1     1       1.865  16.361  12.113  0.00  0.00             0
ATOM    723    O   1     1       5.783   9.866   9.763  0.00  0.00             0
ATOM    724    O   1     1       3.373  14.392   9.710  0.00  0.00             0
ATOM    725    O   1     1       1.909  17.157   7.572  0.00  0.00             0
ATOM    726    O   1     1       4.383  12.632   7.605  0.00  0.00             0
ATOM    727    O   1     1       6.640  14.340   7.866  0.00  0.00             0
ATOM    728    O   1     1       3.933   9.969   7.677  0.00  0.00             0
ATOM    729    O   1     1       6.687  10.979   7.485  0.00  0.00             0
ATOM    730    O   1     1       4.243  15.737   7.638  0.00  0.00             0
ATOM    731    H   1     1       5.628  18.921  11.155  0.00  0.00             0
ATOM    732    H   1     1       2.833  13.539  10.055  0.00  0.00             0
ATOM    733    H   1     1       5.934  16.808   7.558  0.00  0.00             0
ATOM    734    H   1     1       4.444  12.573   6.590  0.00  0.00             0
ATOM    735    H   1     1       6.461  13.521   7.900  0.00  0.00             0
ATOM    736    H   1     1       4.852  18.096   7.611  0.00  0.00             0
ATOM    737    H   1     1       4.080  16.106   6.688  0.00  0.00             0
ATOM    738    H   1     1       6.731  11.257   6.626  0.00  0.00             0
ATOM    739   Al   1     1      10.127   8.522   1.690  0.00  0.00             0
ATOM    740   Al   1     1       7.582   4.009   1.712  0.00  0.00             0
ATOM    741   Al   1     1       7.677  10.117   1.391  0.00  0.00             0
ATOM    742   Al   1     1      10.276   5.525   1.679  0.00  0.00             0
ATOM    743   Si   1     1       5.795   9.888   4.416  0.00  0.00             0
ATOM    744   Si   1     1       8.564   5.452   4.541  0.00  0.00             0
ATOM    745   Si   1     1       8.373  11.456   4.377  0.00  0.00             0
ATOM    746   Si   1     1      11.021   6.930   4.455  0.00  0.00             0
ATOM    747    O   1     1      11.092   9.795   2.864  0.00  0.00             0
ATOM    748    O   1     1       8.729   5.367   2.826  0.00  0.00             0
ATOM    749    O   1     1      10.878   7.066   2.813  0.00  0.00             0
ATOM    750    O   1     1       8.254  11.550   2.792  0.00  0.00             0
ATOM    751    O   1     1      10.951   8.359   4.929  0.00  0.00             0
ATOM    752    O   1     1       8.384  12.968   4.935  0.00  0.00             0
ATOM    753    O   1     1       9.654  10.725   4.778  0.00  0.00             0
ATOM    754    O   1     1       7.289   6.318   4.792  0.00  0.00             0
ATOM    755    O   1     1       9.870   6.005   4.905  0.00  0.00             0
ATOM    756    O   1     1       7.070  10.728   4.813  0.00  0.00             0
ATOM    757    O   1     1      11.121   4.079   2.829  0.00  0.00             0
ATOM    758    O   1     1       8.482   8.517   2.678  0.00  0.00             0
ATOM    759    O   1     1       6.997  11.616   0.484  0.00  0.00             0
ATOM    760    O   1     1       9.463   7.016   0.671  0.00  0.00             0
ATOM    761    O   1     1      11.734   8.606   0.548  0.00  0.00             0
ATOM    762    O   1     1       9.196   4.241   0.523  0.00  0.00             0
ATOM    763    O   1     1      11.896   5.439   0.619  0.00  0.00             0
ATOM    764    O   1     1       9.380  10.039   0.733  0.00  0.00             0
ATOM    765    H   1     1      10.652  12.219   2.872  0.00  0.00             0
ATOM    766    H   1     1       7.793   7.881   2.579  0.00  0.00             0
ATOM    767    H   1     1      11.566  11.618  -0.251  0.00  0.00             0
ATOM    768    H   1     1       8.910   7.573   0.059  0.00  0.00             0
ATOM    769    H   1     1      11.989   8.500  -0.371  0.00  0.00             0
ATOM    770    H   1     1       9.510  12.564  -0.236  0.00  0.00             0
ATOM    771    H   1     1       9.700  10.809   0.878  0.00  0.00             0
ATOM    772    H   1     1      11.906   6.267   0.196  0.00  0.00             0
ATOM    773   Al   1     1       4.960   5.318   8.790  0.00  0.00             0
ATOM    774   Al   1     1       2.449   1.080   8.923  0.00  0.00             0
ATOM    775   Al   1     1       2.596   6.798   8.915  0.00  0.00             0
ATOM    776   Al   1     1       4.927   2.397   9.103  0.00  0.00             0
ATOM    777   Si   1     1       0.708   6.695  11.627  0.00  0.00             0
ATOM    778   Si   1     1       3.221   2.152  11.802  0.00  0.00             0
ATOM    779   Si   1     1       3.192   8.164  11.651  0.00  0.00             0
ATOM    780   Si   1     1       5.735   3.741  11.716  0.00  0.00             0
ATOM    781    O   1     1       5.840   6.494  10.088  0.00  0.00             0
ATOM    782    O   1     1       3.285   2.245  10.133  0.00  0.00             0
ATOM    783    O   1     1       5.595   3.857  10.111  0.00  0.00             0
ATOM    784    O   1     1       3.209   8.141  10.053  0.00  0.00             0
ATOM    785    O   1     1       5.766   5.187  12.442  0.00  0.00             0
ATOM    786    O   1     1       3.239   9.652  12.083  0.00  0.00             0
ATOM    787    O   1     1       4.596   7.410  11.970  0.00  0.00             0
ATOM    788    O   1     1       1.938   3.017  12.108  0.00  0.00             0
ATOM    789    O   1     1       4.476   2.930  12.201  0.00  0.00             0
ATOM    790    O   1     1       1.996   7.430  12.161  0.00  0.00             0
ATOM    791    O   1     1       5.871   1.054  10.225  0.00  0.00             0
ATOM    792    O   1     1       3.241   5.403   9.858  0.00  0.00             0
ATOM    793    O   1     1       1.697   8.416   7.708  0.00  0.00             0
ATOM    794    O   1     1       4.301   3.721   8.039  0.00  0.00             0
ATOM    795    O   1     1       6.533   5.311   7.822  0.00  0.00             0
ATOM    796    O   1     1       4.095   1.012   7.975  0.00  0.00             0
ATOM    797    O   1     1       6.578   2.310   7.987  0.00  0.00             0
ATOM    798    O   1     1       4.097   6.678   7.814  0.00  0.00             0
ATOM    799    H   1     1       5.460   8.878  10.073  0.00  0.00             0
ATOM    800    H   1     1       2.729   4.564  10.071  0.00  0.00             0
ATOM    801    H   1     1       6.370   8.789   7.125  0.00  0.00             0
ATOM    802    H   1     1       3.532   3.882   7.309  0.00  0.00             0
ATOM    803    H   1     1       7.011   4.441   7.975  0.00  0.00             0
ATOM    804    H   1     1       4.086   9.692   6.776  0.00  0.00             0
ATOM    805    H   1     1       4.714   7.067   7.282  0.00  0.00             0
ATOM    806    H   1     1       6.188   2.725   7.025  0.00  0.00             0
ATOM    807   Al   1     1      10.263  -0.431   1.550  0.00  0.00             0
ATOM    808   Al   1     1       7.648  -4.843   1.603  0.00  0.00             0
ATOM    809   Al   1     1       7.596   1.133   1.843  0.00  0.00             0
ATOM    810   Al   1     1      10.175  -3.392   1.428  0.00  0.00             0
ATOM    811   Si   1     1       5.889   0.889   4.536  0.00  0.00             0
ATOM    812   Si   1     1       8.504  -3.546   4.439  0.00  0.00             0
ATOM    813   Si   1     1       8.428   2.423   4.541  0.00  0.00             0
ATOM    814   Si   1     1      10.993  -1.976   4.388  0.00  0.00             0
ATOM    815    O   1     1      11.115   0.960   2.693  0.00  0.00             0
ATOM    816    O   1     1       8.597  -3.577   2.785  0.00  0.00             0
ATOM    817    O   1     1      10.689  -2.016   2.690  0.00  0.00             0
ATOM    818    O   1     1       8.296   2.528   2.913  0.00  0.00             0
ATOM    819    O   1     1      10.884  -0.517   4.861  0.00  0.00             0
ATOM    820    O   1     1       8.433   3.967   5.009  0.00  0.00             0
ATOM    821    O   1     1       9.784   1.733   4.847  0.00  0.00             0
ATOM    822    O   1     1       7.227  -2.676   4.656  0.00  0.00             0
ATOM    823    O   1     1       9.804  -2.809   4.922  0.00  0.00             0
ATOM    824    O   1     1       7.221   1.621   5.014  0.00  0.00             0
ATOM    825    O   1     1      11.071  -4.869   2.589  0.00  0.00             0
ATOM    826    O   1     1       8.427  -0.313   2.796  0.00  0.00             0
ATOM    827    O   1     1       6.740   2.610   0.841  0.00  0.00             0
ATOM    828    O   1     1       9.536  -1.769   0.403  0.00  0.00             0
ATOM    829    O   1     1      11.906  -0.281   0.640  0.00  0.00             0
ATOM    830    O   1     1       9.255  -4.766   0.569  0.00  0.00             0
ATOM    831    O   1     1      11.905  -3.506   0.648  0.00  0.00             0
ATOM    832    O   1     1       9.125   1.034   0.690  0.00  0.00             0
ATOM    833    H   1     1      10.789   3.206   2.653  0.00  0.00             0
ATOM    834    H   1     1       7.704  -0.890   3.230  0.00  0.00             0
ATOM    835    H   1     1      11.645   2.347  -0.341  0.00  0.00             0
ATOM    836    H   1     1       9.410  -1.585  -0.538  0.00  0.00             0
ATOM    837    H   1     1      12.624  -0.741   0.204  0.00  0.00             0
ATOM    838    H   1     1       9.283   4.097  -0.455  0.00  0.00             0
ATOM    839    H   1     1       9.305   1.935   0.913  0.00  0.00             0
ATOM    840    H   1     1      12.262  -2.598   0.691  0.00  0.00             0
ATOM    841   Al   1     1      -0.194  14.241   8.791  0.00  0.00             0
ATOM    842   Al   1     1      -2.821   9.774   8.725  0.00  0.00             0
ATOM    843   Al   1     1      -2.773  15.668   8.772  0.00  0.00             0
ATOM    844   Al   1     1      -0.311  11.218   8.794  0.00  0.00             0
ATOM    845   Si   1     1      -4.549  15.601  11.423  0.00  0.00             0
ATOM    846   Si   1     1      -1.977  11.113  11.497  0.00  0.00             0
ATOM    847   Si   1     1      -1.940  17.094  11.667  0.00  0.00             0
ATOM    848   Si   1     1       0.555  12.593  11.628  0.00  0.00             0
ATOM    849    O   1     1       0.763  15.417   9.927  0.00  0.00             0
ATOM    850    O   1     1      -1.793  10.958   9.927  0.00  0.00             0
ATOM    851    O   1     1       0.414  12.674   9.957  0.00  0.00             0
ATOM    852    O   1     1      -2.041  17.134   9.946  0.00  0.00             0
ATOM    853    O   1     1       0.725  14.038  12.064  0.00  0.00             0
ATOM    854    O   1     1      -2.006  18.578  12.223  0.00  0.00             0
ATOM    855    O   1     1      -0.635  16.220  11.896  0.00  0.00             0
ATOM    856    O   1     1      -3.297  11.886  11.737  0.00  0.00             0
ATOM    857    O   1     1      -0.777  11.923  12.026  0.00  0.00             0
ATOM    858    O   1     1      -3.171  16.297  11.992  0.00  0.00             0
ATOM    859    O   1     1       0.611   9.910   9.692  0.00  0.00             0
ATOM    860    O   1     1      -1.874  14.451  10.010  0.00  0.00             0
ATOM    861    O   1     1       6.824  17.285   7.705  0.00  0.00             0
ATOM    862    O   1     1      -0.934  12.746   7.686  0.00  0.00             0
ATOM    863    O   1     1       1.427  14.270   7.657  0.00  0.00             0
ATOM    864    O   1     1      -1.165   9.831   7.660  0.00  0.00             0
ATOM    865    O   1     1       1.413  11.120   7.718  0.00  0.00             0
ATOM    866    O   1     1      -1.225  15.445   7.775  0.00  0.00             0
ATOM    867    H   1     1       0.590  17.837   9.502  0.00  0.00             0
ATOM    868    H   1     1      -1.999  13.780  10.858  0.00  0.00             0
ATOM    869    H   1     1       1.949  17.657   6.702  0.00  0.00             0
ATOM    870    H   1     1      -1.510  12.572   6.729  0.00  0.00             0
ATOM    871    H   1     1       1.559  13.266   7.604  0.00  0.00             0
ATOM    872    H   1     1      -0.994  18.246   6.974  0.00  0.00             0
ATOM    873    H   1     1      -0.641  15.576   6.916  0.00  0.00             0
ATOM    874    H   1     1       1.602  11.417   6.823  0.00  0.00             0
ATOM    875   Al   1     1       4.915   8.696   1.728  0.00  0.00             0
ATOM    876   Al   1     1       2.614   4.089   1.607  0.00  0.00             0
ATOM    877   Al   1     1       2.326   9.964   1.708  0.00  0.00             0
ATOM    878   Al   1     1       5.048   5.495   1.830  0.00  0.00             0
ATOM    879   Si   1     1       0.600   9.866   4.467  0.00  0.00             0
ATOM    880   Si   1     1       3.386   5.366   4.493  0.00  0.00             0
ATOM    881   Si   1     1       3.109  11.320   4.432  0.00  0.00             0
ATOM    882   Si   1     1       5.963   6.943   4.538  0.00  0.00             0
ATOM    883    O   1     1       5.869   9.650   2.824  0.00  0.00             0
ATOM    884    O   1     1       3.575   5.350   2.835  0.00  0.00             0
ATOM    885    O   1     1       5.772   6.977   2.885  0.00  0.00             0
ATOM    886    O   1     1       2.972  11.411   2.870  0.00  0.00             0
ATOM    887    O   1     1       5.710   8.462   5.022  0.00  0.00             0
ATOM    888    O   1     1       3.092  12.845   4.925  0.00  0.00             0
ATOM    889    O   1     1       4.460  10.666   4.756  0.00  0.00             0
ATOM    890    O   1     1       2.087   6.203   4.756  0.00  0.00             0
ATOM    891    O   1     1       4.735   6.063   4.882  0.00  0.00             0
ATOM    892    O   1     1       1.931  10.582   4.998  0.00  0.00             0
ATOM    893    O   1     1       5.974   4.279   3.004  0.00  0.00             0
ATOM    894    O   1     1       3.088   8.643   2.688  0.00  0.00             0
ATOM    895    O   1     1      12.112  11.458   0.475  0.00  0.00             0
ATOM    896    O   1     1       4.487   7.127   0.575  0.00  0.00             0
ATOM    897    O   1     1       6.667   8.900   0.462  0.00  0.00             0
ATOM    898    O   1     1       4.193   4.171   0.586  0.00  0.00             0
ATOM    899    O   1     1       6.805   5.399   0.809  0.00  0.00             0
ATOM    900    O   1     1       4.052   9.798   0.700  0.00  0.00             0
ATOM    901    H   1     1       5.868  12.195   3.073  0.00  0.00             0
ATOM    902    H   1     1       2.763   7.653   2.709  0.00  0.00             0
ATOM    903    H   1     1       6.203  11.754  -0.192  0.00  0.00             0
ATOM    904    H   1     1       4.298   6.955  -0.256  0.00  0.00             0
ATOM    905    H   1     1       6.350   8.288  -0.234  0.00  0.00             0
ATOM    906    H   1     1       3.795  13.258  -0.429  0.00  0.00             0
ATOM    907    H   1     1       4.142  10.529   0.081  0.00  0.00             0
ATOM    908    H   1     1       7.270   6.081   1.120  0.00  0.00             0
ATOM    909   Al   1     1      -0.097   5.338   8.942  0.00  0.00             0
ATOM    910   Al   1     1      -2.709   0.786   8.749  0.00  0.00             0
ATOM    911   Al   1     1      -2.772   6.821   8.799  0.00  0.00             0
ATOM    912   Al   1     1      -0.233   2.382   8.805  0.00  0.00             0
ATOM    913   Si   1     1      -4.460   6.637  11.672  0.00  0.00             0
ATOM    914   Si   1     1      -1.897   2.143  11.726  0.00  0.00             0
ATOM    915   Si   1     1      -1.972   8.174  11.560  0.00  0.00             0
ATOM    916   Si   1     1       0.555   3.711  11.657  0.00  0.00             0
ATOM    917    O   1     1       0.818   6.695  10.019  0.00  0.00             0
ATOM    918    O   1     1      -1.637   2.062  10.132  0.00  0.00             0
ATOM    919    O   1     1       0.429   3.786   9.998  0.00  0.00             0
ATOM    920    O   1     1      -2.221   8.212   9.922  0.00  0.00             0
ATOM    921    O   1     1       0.611   5.234  12.087  0.00  0.00             0
ATOM    922    O   1     1      -1.993   9.648  12.036  0.00  0.00             0
ATOM    923    O   1     1      -0.611   7.510  11.856  0.00  0.00             0
ATOM    924    O   1     1      -3.164   3.047  11.990  0.00  0.00             0
ATOM    925    O   1     1      -0.608   2.913  12.196  0.00  0.00             0
ATOM    926    O   1     1      -3.064   7.257  12.076  0.00  0.00             0
ATOM    927    O   1     1       0.760   0.879   9.726  0.00  0.00             0
ATOM    928    O   1     1      -1.772   5.389   9.961  0.00  0.00             0
ATOM    929    O   1     1       6.798   8.149   7.697  0.00  0.00             0
ATOM    930    O   1     1      -0.948   3.882   7.722  0.00  0.00             0
ATOM    931    O   1     1       1.445   5.464   7.771  0.00  0.00             0
ATOM    932    O   1     1      -1.232   1.066   7.641  0.00  0.00             0
ATOM    933    O   1     1       1.568   2.397   7.733  0.00  0.00             0
ATOM    934    O   1     1      -1.079   6.576   7.810  0.00  0.00             0
ATOM    935    H   1     1       0.346   8.921   9.750  0.00  0.00             0
ATOM    936    H   1     1      -2.120   4.769  10.582  0.00  0.00             0
ATOM    937    H   1     1       1.142   8.070   6.986  0.00  0.00             0
ATOM    938    H   1     1      -1.457   3.759   6.890  0.00  0.00             0
ATOM    939    H   1     1       1.251   4.680   7.081  0.00  0.00             0
ATOM    940    H   1     1      -0.906   9.003   7.070  0.00  0.00             0
ATOM    941    H   1     1      -1.224   6.697   6.863  0.00  0.00             0
ATOM    942    H   1     1       1.794   2.334   6.690  0.00  0.00             0
ATOM    943   Al   1     1       5.073  -0.452   1.792  0.00  0.00             0
ATOM    944   Al   1     1       2.432  -4.939   1.660  0.00  0.00             0
ATOM    945   Al   1     1       2.549   1.068   1.720  0.00  0.00             0
ATOM    946   Al   1     1       4.988  -3.539   1.702  0.00  0.00             0
ATOM    947   Si   1     1       0.736   1.044   4.338  0.00  0.00             0
ATOM    948   Si   1     1       3.256  -3.626   4.456  0.00  0.00             0
ATOM    949   Si   1     1       3.304   2.418   4.369  0.00  0.00             0
ATOM    950   Si   1     1       5.823  -2.020   4.361  0.00  0.00             0
ATOM    951    O   1     1       5.970   0.894   2.769  0.00  0.00             0
ATOM    952    O   1     1       3.455  -3.799   2.770  0.00  0.00             0
ATOM    953    O   1     1       5.691  -1.883   2.805  0.00  0.00             0
ATOM    954    O   1     1       3.092   2.559   2.790  0.00  0.00             0
ATOM    955    O   1     1       5.653  -0.579   4.916  0.00  0.00             0
ATOM    956    O   1     1       3.377   3.961   4.947  0.00  0.00             0
ATOM    957    O   1     1       4.658   1.817   4.863  0.00  0.00             0
ATOM    958    O   1     1       2.069  -2.681   4.625  0.00  0.00             0
ATOM    959    O   1     1       4.593  -2.851   4.823  0.00  0.00             0
ATOM    960    O   1     1       2.008   1.765   4.946  0.00  0.00             0
ATOM    961    O   1     1       6.033  -4.887   2.750  0.00  0.00             0
ATOM    962    O   1     1       3.357  -0.250   2.851  0.00  0.00             0
ATOM    963    O   1     1      12.174   2.484   0.609  0.00  0.00             0
ATOM    964    O   1     1       4.213  -1.948   0.480  0.00  0.00             0
ATOM    965    O   1     1       6.524  -0.295   0.602  0.00  0.00             0
ATOM    966    O   1     1       4.095  -4.820   0.492  0.00  0.00             0
ATOM    967    O   1     1       6.663  -3.444   0.756  0.00  0.00             0
ATOM    968    O   1     1       4.055   0.860   0.612  0.00  0.00             0
ATOM    969    H   1     1       6.060   3.991   3.785  0.00  0.00             0
ATOM    970    H   1     1       2.853  -0.803   3.374  0.00  0.00             0
ATOM    971    H   1     1       6.214   2.136   0.381  0.00  0.00             0
ATOM    972    H   1     1       4.546  -2.130  -0.532  0.00  0.00             0
ATOM    973    H   1     1       6.907  -0.081  -0.225  0.00  0.00             0
ATOM    974    H   1     1       5.082   4.117   0.037  0.00  0.00             0
ATOM    975    H   1     1       3.619   1.499  -0.071  0.00  0.00             0
ATOM    976    H   1     1       6.946  -2.591   0.423  0.00  0.00             0
END
