# Supplementary material for: Competing Nuclear Quantum Effects and Hydrogen-Bond Jumps in Hydrated Kaolinite
Source: J Phys Chem Lett. 2023 Feb 6;14(6):1542–7. doi: 10.1021/acs.jpclett.2c03896 (PMC9940297; doi:10.1021/acs.jpclett.2c03896)
Supplement: Supplementary file 1 — jz2c03896_si_001.zip [file jz2c03896_si_001.zip › Clay_NQEs_HBond_Jumps_SI/silica-surface/QM/prod-3/init.21.pdb]

TITLE     Step:     2000000  Bead:      21 positions{angstrom}  cell{angstrom}
CRYST1   10.307   17.884   76.812  91.93 105.05  89.80 P 1           1
ATOM      1   Al   1     1     -17.331  -0.621  42.381  0.00  0.00             0
ATOM      2   Al   1     1     -14.832   3.973  42.091  0.00  0.00             0
ATOM      3   Al   1     1     -14.735  -2.027  42.182  0.00  0.00             0
ATOM      4   Al   1     1     -17.228   2.370  42.222  0.00  0.00             0
ATOM      5   Si   1     1     -13.062  -1.854  39.433  0.00  0.00             0
ATOM      6   Si   1     1     -15.546   2.504  39.394  0.00  0.00             0
ATOM      7   Si   1     1     -15.560  -3.474  39.623  0.00  0.00             0
ATOM      8   Si   1     1     -18.050   0.920  39.435  0.00  0.00             0
ATOM      9    O   1     1     -18.382  -1.749  41.193  0.00  0.00             0
ATOM     10    O   1     1     -15.669   2.615  41.087  0.00  0.00             0
ATOM     11    O   1     1     -17.999   0.883  41.008  0.00  0.00             0
ATOM     12    O   1     1     -15.339  -3.539  41.174  0.00  0.00             0
ATOM     13    O   1     1     -17.991  -0.502  38.985  0.00  0.00             0
ATOM     14    O   1     1     -15.474  -4.953  39.086  0.00  0.00             0
ATOM     15    O   1     1     -16.926  -2.880  39.342  0.00  0.00             0
ATOM     16    O   1     1     -14.297   1.697  39.080  0.00  0.00             0
ATOM     17    O   1     1     -16.774   1.794  38.858  0.00  0.00             0
ATOM     18    O   1     1     -14.334  -2.650  39.098  0.00  0.00             0
ATOM     19    O   1     1     -18.170   3.830  41.108  0.00  0.00             0
ATOM     20    O   1     1     -15.700  -0.741  41.108  0.00  0.00             0
ATOM     21    O   1     1     -14.027  -3.247  43.489  0.00  0.00             0
ATOM     22    O   1     1     -16.665   0.843  43.333  0.00  0.00             0
ATOM     23    O   1     1     -19.079  -0.621  43.314  0.00  0.00             0
ATOM     24    O   1     1     -16.229   3.806  43.361  0.00  0.00             0
ATOM     25    O   1     1     -18.890   2.547  43.276  0.00  0.00             0
ATOM     26    O   1     1     -16.541  -2.015  43.304  0.00  0.00             0
ATOM     27    H   1     1     -17.728  -4.328  41.118  0.00  0.00             0
ATOM     28    H   1     1     -15.184  -0.173  40.656  0.00  0.00             0
ATOM     29    H   1     1     -19.022  -3.800  44.406  0.00  0.00             0
ATOM     30    H   1     1     -16.391   0.434  44.087  0.00  0.00             0
ATOM     31    H   1     1     -19.244  -0.375  44.153  0.00  0.00             0
ATOM     32    H   1     1     -17.154  -4.224  43.277  0.00  0.00             0
ATOM     33    H   1     1     -16.508  -2.940  43.637  0.00  0.00             0
ATOM     34    H   1     1     -19.048   1.905  43.872  0.00  0.00             0
ATOM     35   Al   1     1     -17.888   4.834  49.500  0.00  0.00             0
ATOM     36   Al   1     1     -15.198   8.975  49.540  0.00  0.00             0
ATOM     37   Al   1     1     -15.381   3.221  49.329  0.00  0.00             0
ATOM     38   Al   1     1     -17.764   7.748  49.429  0.00  0.00             0
ATOM     39   Si   1     1     -13.610   3.430  46.471  0.00  0.00             0
ATOM     40   Si   1     1     -15.879   7.861  46.705  0.00  0.00             0
ATOM     41   Si   1     1     -16.140   1.891  46.523  0.00  0.00             0
ATOM     42   Si   1     1     -18.450   6.327  46.592  0.00  0.00             0
ATOM     43    O   1     1     -18.813   3.395  48.318  0.00  0.00             0
ATOM     44    O   1     1     -16.041   7.891  48.318  0.00  0.00             0
ATOM     45    O   1     1     -18.369   6.328  48.268  0.00  0.00             0
ATOM     46    O   1     1     -15.941   1.921  48.185  0.00  0.00             0
ATOM     47    O   1     1     -18.521   4.777  46.124  0.00  0.00             0
ATOM     48    O   1     1     -15.964   0.373  45.964  0.00  0.00             0
ATOM     49    O   1     1     -17.550   2.431  46.214  0.00  0.00             0
ATOM     50    O   1     1     -14.598   7.063  46.354  0.00  0.00             0
ATOM     51    O   1     1     -17.147   6.983  46.076  0.00  0.00             0
ATOM     52    O   1     1     -14.938   2.796  46.068  0.00  0.00             0
ATOM     53    O   1     1     -18.631   9.158  48.495  0.00  0.00             0
ATOM     54    O   1     1     -16.248   4.682  48.352  0.00  0.00             0
ATOM     55    O   1     1     -14.669   1.742  50.294  0.00  0.00             0
ATOM     56    O   1     1     -17.235   6.299  50.493  0.00  0.00             0
ATOM     57    O   1     1     -19.542   4.754  50.567  0.00  0.00             0
ATOM     58    O   1     1     -16.738   8.914  50.512  0.00  0.00             0
ATOM     59    O   1     1     -19.615   7.758  50.570  0.00  0.00             0
ATOM     60    O   1     1     -17.000   3.437  50.565  0.00  0.00             0
ATOM     61    H   1     1     -17.978   0.762  48.294  0.00  0.00             0
ATOM     62    H   1     1     -15.724   5.362  48.080  0.00  0.00             0
ATOM     63    H   1     1     -19.793   1.781  51.317  0.00  0.00             0
ATOM     64    H   1     1     -16.358   6.080  50.985  0.00  0.00             0
ATOM     65    H   1     1     -19.808   4.699  51.576  0.00  0.00             0
ATOM     66    H   1     1     -16.921   0.288  51.293  0.00  0.00             0
ATOM     67    H   1     1     -17.454   2.648  50.950  0.00  0.00             0
ATOM     68    H   1     1     -19.866   6.903  50.833  0.00  0.00             0
ATOM     69   Al   1     1     -17.196   8.166  42.153  0.00  0.00             0
ATOM     70   Al   1     1     -14.825  12.847  42.387  0.00  0.00             0
ATOM     71   Al   1     1     -14.563   6.837  42.300  0.00  0.00             0
ATOM     72   Al   1     1     -17.294  11.218  42.266  0.00  0.00             0
ATOM     73   Si   1     1     -12.892   7.004  39.390  0.00  0.00             0
ATOM     74   Si   1     1     -15.602  11.488  39.503  0.00  0.00             0
ATOM     75   Si   1     1     -15.560   5.480  39.422  0.00  0.00             0
ATOM     76   Si   1     1     -18.136   9.974  39.574  0.00  0.00             0
ATOM     77    O   1     1     -18.067   7.045  40.975  0.00  0.00             0
ATOM     78    O   1     1     -15.712  11.643  41.129  0.00  0.00             0
ATOM     79    O   1     1     -18.019   9.786  41.150  0.00  0.00             0
ATOM     80    O   1     1     -15.384   5.470  41.075  0.00  0.00             0
ATOM     81    O   1     1     -18.015   8.544  39.017  0.00  0.00             0
ATOM     82    O   1     1     -15.499   3.966  38.982  0.00  0.00             0
ATOM     83    O   1     1     -16.774   6.204  38.947  0.00  0.00             0
ATOM     84    O   1     1     -14.323  10.618  39.107  0.00  0.00             0
ATOM     85    O   1     1     -16.993  10.787  39.132  0.00  0.00             0
ATOM     86    O   1     1     -14.257   6.224  38.952  0.00  0.00             0
ATOM     87    O   1     1     -18.180  12.809  41.139  0.00  0.00             0
ATOM     88    O   1     1     -15.611   8.252  41.173  0.00  0.00             0
ATOM     89    O   1     1     -13.990   5.299  43.319  0.00  0.00             0
ATOM     90    O   1     1     -16.395  10.062  43.428  0.00  0.00             0
ATOM     91    O   1     1     -18.806   8.208  43.237  0.00  0.00             0
ATOM     92    O   1     1     -16.385  13.064  43.360  0.00  0.00             0
ATOM     93    O   1     1     -18.901  11.435  43.341  0.00  0.00             0
ATOM     94    O   1     1     -16.336   6.876  43.245  0.00  0.00             0
ATOM     95    H   1     1     -17.622   4.567  41.101  0.00  0.00             0
ATOM     96    H   1     1     -14.907   9.064  41.101  0.00  0.00             0
ATOM     97    H   1     1     -19.039   5.157  44.239  0.00  0.00             0
ATOM     98    H   1     1     -16.024   9.455  44.173  0.00  0.00             0
ATOM     99    H   1     1     -19.520   8.942  43.394  0.00  0.00             0
ATOM    100    H   1     1     -16.598   4.382  43.883  0.00  0.00             0
ATOM    101    H   1     1     -16.571   6.603  44.165  0.00  0.00             0
ATOM    102    H   1     1     -19.158  11.170  44.283  0.00  0.00             0
ATOM    103   Al   1     1     -17.766  13.731  49.303  0.00  0.00             0
ATOM    104   Al   1     1     -15.236  18.110  49.406  0.00  0.00             0
ATOM    105   Al   1     1     -15.317  12.108  49.277  0.00  0.00             0
ATOM    106   Al   1     1     -17.792  16.666  49.418  0.00  0.00             0
ATOM    107   Si   1     1     -13.509  12.275  46.682  0.00  0.00             0
ATOM    108   Si   1     1     -16.089  16.813  46.619  0.00  0.00             0
ATOM    109   Si   1     1     -15.987  10.736  46.557  0.00  0.00             0
ATOM    110   Si   1     1     -18.547  15.272  46.565  0.00  0.00             0
ATOM    111    O   1     1     -18.635  12.489  48.194  0.00  0.00             0
ATOM    112    O   1     1     -16.168  17.002  48.189  0.00  0.00             0
ATOM    113    O   1     1     -18.385  15.206  48.186  0.00  0.00             0
ATOM    114    O   1     1     -16.027  10.700  48.206  0.00  0.00             0
ATOM    115    O   1     1     -18.414  13.816  46.037  0.00  0.00             0
ATOM    116    O   1     1     -15.865   9.274  46.222  0.00  0.00             0
ATOM    117    O   1     1     -17.283  11.528  46.253  0.00  0.00             0
ATOM    118    O   1     1     -14.890  15.871  46.373  0.00  0.00             0
ATOM    119    O   1     1     -17.417  16.217  46.134  0.00  0.00             0
ATOM    120    O   1     1     -14.754  11.527  46.119  0.00  0.00             0
ATOM    121    O   1     1     -18.807  18.135  48.425  0.00  0.00             0
ATOM    122    O   1     1     -16.106  13.542  48.132  0.00  0.00             0
ATOM    123    O   1     1     -14.612  10.524  50.483  0.00  0.00             0
ATOM    124    O   1     1     -16.938  15.129  50.240  0.00  0.00             0
ATOM    125    O   1     1     -19.312  13.530  50.457  0.00  0.00             0
ATOM    126    O   1     1     -16.860  17.906  50.437  0.00  0.00             0
ATOM    127    O   1     1     -19.322  16.561  50.683  0.00  0.00             0
ATOM    128    O   1     1     -16.883  12.233  50.224  0.00  0.00             0
ATOM    129    H   1     1     -18.150  10.042  48.326  0.00  0.00             0
ATOM    130    H   1     1     -16.067  13.851  47.193  0.00  0.00             0
ATOM    131    H   1     1     -19.161  10.445  51.249  0.00  0.00             0
ATOM    132    H   1     1     -16.133  15.303  50.719  0.00  0.00             0
ATOM    133    H   1     1     -19.462  13.361  51.442  0.00  0.00             0
ATOM    134    H   1     1     -16.558   9.283  51.267  0.00  0.00             0
ATOM    135    H   1     1     -17.475  11.683  50.873  0.00  0.00             0
ATOM    136    H   1     1     -19.559  15.677  51.077  0.00  0.00             0
ATOM    137   Al   1     1     -12.028  -0.471  42.163  0.00  0.00             0
ATOM    138   Al   1     1      -9.523   3.746  42.136  0.00  0.00             0
ATOM    139   Al   1     1      -9.594  -2.050  42.284  0.00  0.00             0
ATOM    140   Al   1     1     -12.160   2.556  42.036  0.00  0.00             0
ATOM    141   Si   1     1      -7.833  -1.928  39.598  0.00  0.00             0
ATOM    142   Si   1     1     -10.342   2.575  39.397  0.00  0.00             0
ATOM    143   Si   1     1     -10.486  -3.458  39.489  0.00  0.00             0
ATOM    144   Si   1     1     -12.888   1.115  39.415  0.00  0.00             0
ATOM    145    O   1     1     -13.114  -1.654  41.056  0.00  0.00             0
ATOM    146    O   1     1     -10.485   2.628  40.999  0.00  0.00             0
ATOM    147    O   1     1     -12.641   1.045  40.966  0.00  0.00             0
ATOM    148    O   1     1     -10.237  -3.508  41.065  0.00  0.00             0
ATOM    149    O   1     1     -12.913  -0.351  38.991  0.00  0.00             0
ATOM    150    O   1     1     -10.396  -4.907  38.939  0.00  0.00             0
ATOM    151    O   1     1     -11.818  -2.720  39.216  0.00  0.00             0
ATOM    152    O   1     1      -9.184   1.618  39.065  0.00  0.00             0
ATOM    153    O   1     1     -11.741   2.008  38.800  0.00  0.00             0
ATOM    154    O   1     1      -9.146  -2.538  39.042  0.00  0.00             0
ATOM    155    O   1     1     -13.049   3.952  40.991  0.00  0.00             0
ATOM    156    O   1     1     -10.596  -0.745  40.984  0.00  0.00             0
ATOM    157    O   1     1     -19.233  -3.502  43.390  0.00  0.00             0
ATOM    158    O   1     1     -11.403   0.977  43.198  0.00  0.00             0
ATOM    159    O   1     1     -13.830  -0.480  43.281  0.00  0.00             0
ATOM    160    O   1     1     -11.148   3.700  43.349  0.00  0.00             0
ATOM    161    O   1     1     -13.694   2.486  43.045  0.00  0.00             0
ATOM    162    O   1     1     -11.227  -1.820  43.209  0.00  0.00             0
ATOM    163    H   1     1     -13.034  -4.994  40.314  0.00  0.00             0
ATOM    164    H   1     1      -9.954  -0.284  40.425  0.00  0.00             0
ATOM    165    H   1     1     -13.937  -3.747  44.413  0.00  0.00             0
ATOM    166    H   1     1     -10.484   0.789  43.500  0.00  0.00             0
ATOM    167    H   1     1     -14.150   0.315  43.729  0.00  0.00             0
ATOM    168    H   1     1     -12.033  -4.430  43.427  0.00  0.00             0
ATOM    169    H   1     1     -11.878  -2.460  43.259  0.00  0.00             0
ATOM    170    H   1     1     -14.243   1.963  43.667  0.00  0.00             0
ATOM    171   Al   1     1     -12.764   4.741  49.390  0.00  0.00             0
ATOM    172   Al   1     1     -10.017   9.211  49.302  0.00  0.00             0
ATOM    173   Al   1     1     -10.173   3.283  49.279  0.00  0.00             0
ATOM    174   Al   1     1     -12.562   7.569  49.435  0.00  0.00             0
ATOM    175   Si   1     1      -8.468   3.254  46.558  0.00  0.00             0
ATOM    176   Si   1     1     -10.728   7.843  46.494  0.00  0.00             0
ATOM    177   Si   1     1     -10.985   1.746  46.517  0.00  0.00             0
ATOM    178   Si   1     1     -13.303   6.371  46.624  0.00  0.00             0
ATOM    179    O   1     1     -13.737   3.506  48.171  0.00  0.00             0
ATOM    180    O   1     1     -10.714   7.934  48.170  0.00  0.00             0
ATOM    181    O   1     1     -13.167   6.241  48.232  0.00  0.00             0
ATOM    182    O   1     1     -10.796   1.771  48.185  0.00  0.00             0
ATOM    183    O   1     1     -13.282   4.922  46.165  0.00  0.00             0
ATOM    184    O   1     1     -10.883   0.332  46.005  0.00  0.00             0
ATOM    185    O   1     1     -12.382   2.492  46.281  0.00  0.00             0
ATOM    186    O   1     1      -9.535   6.965  46.176  0.00  0.00             0
ATOM    187    O   1     1     -11.995   7.080  46.111  0.00  0.00             0
ATOM    188    O   1     1      -9.763   2.682  46.068  0.00  0.00             0
ATOM    189    O   1     1     -13.555   8.940  48.277  0.00  0.00             0
ATOM    190    O   1     1     -10.947   4.629  48.201  0.00  0.00             0
ATOM    191    O   1     1     -19.780   1.836  50.397  0.00  0.00             0
ATOM    192    O   1     1     -11.873   6.218  50.455  0.00  0.00             0
ATOM    193    O   1     1     -14.382   4.571  50.440  0.00  0.00             0
ATOM    194    O   1     1     -11.824   8.985  50.386  0.00  0.00             0
ATOM    195    O   1     1     -14.324   7.565  50.373  0.00  0.00             0
ATOM    196    O   1     1     -11.831   3.268  50.234  0.00  0.00             0
ATOM    197    H   1     1     -13.745   0.493  47.358  0.00  0.00             0
ATOM    198    H   1     1     -10.592   5.349  47.695  0.00  0.00             0
ATOM    199    H   1     1     -14.299   1.954  51.279  0.00  0.00             0
ATOM    200    H   1     1     -10.800   6.052  50.374  0.00  0.00             0
ATOM    201    H   1     1     -14.016   4.852  51.433  0.00  0.00             0
ATOM    202    H   1     1     -12.143   0.249  51.270  0.00  0.00             0
ATOM    203    H   1     1     -12.132   2.396  50.038  0.00  0.00             0
ATOM    204    H   1     1     -14.729   6.740  50.705  0.00  0.00             0
ATOM    205   Al   1     1     -12.051   8.405  42.151  0.00  0.00             0
ATOM    206   Al   1     1      -9.608  12.933  42.183  0.00  0.00             0
ATOM    207   Al   1     1      -9.454   6.683  42.331  0.00  0.00             0
ATOM    208   Al   1     1     -12.198  11.341  42.234  0.00  0.00             0
ATOM    209   Si   1     1      -7.666   7.027  39.295  0.00  0.00             0
ATOM    210   Si   1     1     -10.453  11.559  39.476  0.00  0.00             0
ATOM    211   Si   1     1     -10.224   5.574  39.385  0.00  0.00             0
ATOM    212   Si   1     1     -12.958   9.948  39.327  0.00  0.00             0
ATOM    213    O   1     1     -12.997   7.117  41.018  0.00  0.00             0
ATOM    214    O   1     1     -10.619  11.638  41.150  0.00  0.00             0
ATOM    215    O   1     1     -12.747   9.874  41.019  0.00  0.00             0
ATOM    216    O   1     1     -10.043   5.458  41.027  0.00  0.00             0
ATOM    217    O   1     1     -12.885   8.477  38.864  0.00  0.00             0
ATOM    218    O   1     1     -10.163   4.085  38.927  0.00  0.00             0
ATOM    219    O   1     1     -11.678   6.083  39.044  0.00  0.00             0
ATOM    220    O   1     1      -9.213  10.603  39.173  0.00  0.00             0
ATOM    221    O   1     1     -11.770  10.766  38.979  0.00  0.00             0
ATOM    222    O   1     1      -9.051   6.399  38.891  0.00  0.00             0
ATOM    223    O   1     1     -13.178  12.835  41.215  0.00  0.00             0
ATOM    224    O   1     1     -10.392   8.213  41.034  0.00  0.00             0
ATOM    225    O   1     1     -19.182   5.347  43.282  0.00  0.00             0
ATOM    226    O   1     1     -11.540   9.916  43.368  0.00  0.00             0
ATOM    227    O   1     1     -13.619   8.098  43.274  0.00  0.00             0
ATOM    228    O   1     1     -11.301  12.731  43.222  0.00  0.00             0
ATOM    229    O   1     1     -13.823  11.539  43.342  0.00  0.00             0
ATOM    230    O   1     1     -11.159   7.031  43.343  0.00  0.00             0
ATOM    231    H   1     1     -12.770   4.658  40.396  0.00  0.00             0
ATOM    232    H   1     1      -9.545   8.564  40.884  0.00  0.00             0
ATOM    233    H   1     1     -13.509   5.220  44.176  0.00  0.00             0
ATOM    234    H   1     1     -11.583   9.916  44.331  0.00  0.00             0
ATOM    235    H   1     1     -13.567   8.902  43.920  0.00  0.00             0
ATOM    236    H   1     1     -11.808   4.113  44.001  0.00  0.00             0
ATOM    237    H   1     1     -11.766   6.597  44.014  0.00  0.00             0
ATOM    238    H   1     1     -14.480  11.127  43.997  0.00  0.00             0
ATOM    239   Al   1     1     -12.806  13.478  49.428  0.00  0.00             0
ATOM    240   Al   1     1     -10.118  18.247  49.384  0.00  0.00             0
ATOM    241   Al   1     1     -10.017  12.238  49.306  0.00  0.00             0
ATOM    242   Al   1     1     -12.578  16.637  49.309  0.00  0.00             0
ATOM    243   Si   1     1      -8.255  12.366  46.559  0.00  0.00             0
ATOM    244   Si   1     1     -10.913  16.755  46.515  0.00  0.00             0
ATOM    245   Si   1     1     -10.704  10.816  46.526  0.00  0.00             0
ATOM    246   Si   1     1     -13.475  15.304  46.734  0.00  0.00             0
ATOM    247    O   1     1     -13.710  12.290  48.270  0.00  0.00             0
ATOM    248    O   1     1     -10.979  16.831  48.235  0.00  0.00             0
ATOM    249    O   1     1     -13.239  15.141  48.338  0.00  0.00             0
ATOM    250    O   1     1     -10.547  10.730  48.152  0.00  0.00             0
ATOM    251    O   1     1     -13.448  13.778  46.270  0.00  0.00             0
ATOM    252    O   1     1     -10.724   9.370  45.998  0.00  0.00             0
ATOM    253    O   1     1     -12.213  11.506  46.340  0.00  0.00             0
ATOM    254    O   1     1      -9.600  15.877  46.319  0.00  0.00             0
ATOM    255    O   1     1     -12.268  16.068  46.194  0.00  0.00             0
ATOM    256    O   1     1      -9.533  11.638  46.084  0.00  0.00             0
ATOM    257    O   1     1     -13.691  17.880  48.184  0.00  0.00             0
ATOM    258    O   1     1     -11.196  13.472  48.213  0.00  0.00             0
ATOM    259    O   1     1     -19.804  10.726  50.620  0.00  0.00             0
ATOM    260    O   1     1     -11.943  15.143  50.593  0.00  0.00             0
ATOM    261    O   1     1     -14.382  13.520  50.496  0.00  0.00             0
ATOM    262    O   1     1     -11.784  18.044  50.360  0.00  0.00             0
ATOM    263    O   1     1     -14.274  16.795  50.583  0.00  0.00             0
ATOM    264    O   1     1     -11.668  12.371  50.419  0.00  0.00             0
ATOM    265    H   1     1     -13.007   9.788  48.123  0.00  0.00             0
ATOM    266    H   1     1     -10.984  14.256  47.738  0.00  0.00             0
ATOM    267    H   1     1     -13.872  10.675  50.755  0.00  0.00             0
ATOM    268    H   1     1     -11.325  15.375  51.445  0.00  0.00             0
ATOM    269    H   1     1     -14.626  14.081  51.214  0.00  0.00             0
ATOM    270    H   1     1     -11.535   9.261  51.319  0.00  0.00             0
ATOM    271    H   1     1     -11.516  11.803  51.237  0.00  0.00             0
ATOM    272    H   1     1     -13.996  16.072  51.198  0.00  0.00             0
ATOM    273    O   1     1     -14.670  12.371  27.740  0.00  0.00             0
ATOM    274    H   1     1     -15.144  11.795  27.048  0.00  0.00             0
ATOM    275    H   1     1      -3.784  11.586  28.450  0.00  0.00             0
ATOM    276    O   1     1      19.149 -16.833  20.360  0.00  0.00             0
ATOM    277    H   1     1      18.613 -17.081  20.925  0.00  0.00             0
ATOM    278    H   1     1      30.329 -17.004  20.656  0.00  0.00             0
ATOM    279    O   1     1      38.249  22.727  16.296  0.00  0.00             0
ATOM    280    H   1     1      27.378  21.977  16.158  0.00  0.00             0
ATOM    281    H   1     1      39.119  22.529  15.877  0.00  0.00             0
ATOM    282    O   1     1      -4.264   1.407  28.879  0.00  0.00             0
ATOM    283    H   1     1      -4.208   0.788  28.222  0.00  0.00             0
ATOM    284    H   1     1       6.045   2.092  28.354  0.00  0.00             0
ATOM    285    O   1     1     -19.063  -3.453  24.162  0.00  0.00             0
ATOM    286    H   1     1     -18.144  -3.481  23.924  0.00  0.00             0
ATOM    287    H   1     1      -9.083  -4.408  24.269  0.00  0.00             0
ATOM    288    O   1     1     -16.630 -17.827  21.087  0.00  0.00             0
ATOM    289    H   1     1     -16.731 -18.662  20.768  0.00  0.00             0
ATOM    290    H   1     1      -7.139 -17.400  21.118  0.00  0.00             0
ATOM    291    O   1     1     -13.331  35.324  26.802  0.00  0.00             0
ATOM    292    H   1     1     -13.079  35.661  25.808  0.00  0.00             0
ATOM    293    H   1     1     -13.165  34.364  26.977  0.00  0.00             0
ATOM    294    O   1     1      -3.433  17.463  21.793  0.00  0.00             0
ATOM    295    H   1     1      -3.051  17.872  22.573  0.00  0.00             0
ATOM    296    H   1     1      -4.323  17.831  21.684  0.00  0.00             0
ATOM    297    O   1     1      -7.244  20.417  29.289  0.00  0.00             0
ATOM    298    H   1     1      -7.749  19.711  29.610  0.00  0.00             0
ATOM    299    H   1     1      -6.910  20.153  28.404  0.00  0.00             0
ATOM    300    O   1     1      32.718  22.857  18.455  0.00  0.00             0
ATOM    301    H   1     1      33.256  22.193  19.063  0.00  0.00             0
ATOM    302    H   1     1      32.583  22.344  17.514  0.00  0.00             0
ATOM    303    O   1     1       8.630   1.495  17.530  0.00  0.00             0
ATOM    304    H   1     1       8.623   1.474  18.555  0.00  0.00             0
ATOM    305    H   1     1       8.193   0.610  17.203  0.00  0.00             0
ATOM    306    O   1     1     -17.019  28.908  32.820  0.00  0.00             0
ATOM    307    H   1     1     -17.250  28.323  33.640  0.00  0.00             0
ATOM    308    H   1     1     -17.843  29.470  32.844  0.00  0.00             0
ATOM    309    O   1     1       1.174 -16.819  32.443  0.00  0.00             0
ATOM    310    H   1     1       1.849 -17.442  32.807  0.00  0.00             0
ATOM    311    H   1     1       1.605 -16.064  32.543  0.00  0.00             0
ATOM    312    O   1     1      35.063   5.049  30.246  0.00  0.00             0
ATOM    313    H   1     1      34.371   4.242  30.567  0.00  0.00             0
ATOM    314    H   1     1      35.036   5.656  30.952  0.00  0.00             0
ATOM    315    O   1     1       3.315  14.391  32.173  0.00  0.00             0
ATOM    316    H   1     1       3.467  14.382  31.153  0.00  0.00             0
ATOM    317    H   1     1       4.160  13.989  32.313  0.00  0.00             0
ATOM    318    O   1     1       9.220  13.221  34.113  0.00  0.00             0
ATOM    319    H   1     1      10.148  13.329  33.674  0.00  0.00             0
ATOM    320    H   1     1       9.098  14.100  34.107  0.00  0.00             0
ATOM    321    O   1     1      40.382  21.154  15.309  0.00  0.00             0
ATOM    322    H   1     1      40.143  20.438  16.019  0.00  0.00             0
ATOM    323    H   1     1      40.350  20.715  14.529  0.00  0.00             0
ATOM    324    O   1     1      10.126  -0.191  36.998  0.00  0.00             0
ATOM    325    H   1     1       9.356  -0.575  37.338  0.00  0.00             0
ATOM    326    H   1     1      10.754  -0.948  36.629  0.00  0.00             0
ATOM    327    O   1     1      15.156  34.261  36.024  0.00  0.00             0
ATOM    328    H   1     1      14.127  34.147  35.778  0.00  0.00             0
ATOM    329    H   1     1      25.815  15.975  35.258  0.00  0.00             0
ATOM    330    O   1     1     -15.851  59.797  18.731  0.00  0.00             0
ATOM    331    H   1     1     -15.072  60.327  18.414  0.00  0.00             0
ATOM    332    H   1     1      -6.132  59.737  18.007  0.00  0.00             0
ATOM    333    O   1     1      -4.463  30.310  19.452  0.00  0.00             0
ATOM    334    H   1     1     -15.204  30.331  20.263  0.00  0.00             0
ATOM    335    H   1     1      -3.852  29.635  19.913  0.00  0.00             0
ATOM    336    O   1     1     -20.033  12.223  15.813  0.00  0.00             0
ATOM    337    H   1     1     -19.806  11.353  15.357  0.00  0.00             0
ATOM    338    H   1     1     -10.512  12.114  16.264  0.00  0.00             0
ATOM    339    O   1     1       5.989  54.223  13.953  0.00  0.00             0
ATOM    340    H   1     1      -3.600  53.556  13.778  0.00  0.00             0
ATOM    341    H   1     1       5.283  53.947  14.560  0.00  0.00             0
ATOM    342    O   1     1      17.171  38.806  36.354  0.00  0.00             0
ATOM    343    H   1     1      16.571  38.064  36.055  0.00  0.00             0
ATOM    344    H   1     1      28.391  38.448  36.516  0.00  0.00             0
ATOM    345    O   1     1      45.980   7.523  22.958  0.00  0.00             0
ATOM    346    H   1     1      45.404   7.758  22.230  0.00  0.00             0
ATOM    347    H   1     1      45.386 -10.253  23.869  0.00  0.00             0
ATOM    348    O   1     1      38.441  13.851  24.221  0.00  0.00             0
ATOM    349    H   1     1      39.071  13.561  24.929  0.00  0.00             0
ATOM    350    H   1     1      38.054  13.105  23.884  0.00  0.00             0
ATOM    351    O   1     1      21.040 -19.425  17.636  0.00  0.00             0
ATOM    352    H   1     1      21.076 -19.968  16.695  0.00  0.00             0
ATOM    353    H   1     1      21.397 -18.634  17.348  0.00  0.00             0
ATOM    354    O   1     1      -0.371  11.171  28.277  0.00  0.00             0
ATOM    355    H   1     1      -0.685  10.231  28.023  0.00  0.00             0
ATOM    356    H   1     1      -0.883  11.516  27.485  0.00  0.00             0
ATOM    357    O   1     1      14.162  -9.080  20.292  0.00  0.00             0
ATOM    358    H   1     1      14.946  -9.069  19.669  0.00  0.00             0
ATOM    359    H   1     1      13.670  -9.934  20.375  0.00  0.00             0
ATOM    360    O   1     1      -7.150  37.749  15.420  0.00  0.00             0
ATOM    361    H   1     1      -7.205  36.890  15.462  0.00  0.00             0
ATOM    362    H   1     1      -6.146  37.894  15.273  0.00  0.00             0
ATOM    363    O   1     1      40.327  13.085  26.273  0.00  0.00             0
ATOM    364    H   1     1      41.309  13.289  26.131  0.00  0.00             0
ATOM    365    H   1     1      40.114  -3.926  26.807  0.00  0.00             0
ATOM    366    O   1     1      14.630   4.503  27.378  0.00  0.00             0
ATOM    367    H   1     1      14.465   4.211  28.210  0.00  0.00             0
ATOM    368    H   1     1      15.571   4.481  27.718  0.00  0.00             0
ATOM    369    O   1     1      13.965 -14.450  24.967  0.00  0.00             0
ATOM    370    H   1     1      13.176 -15.006  25.196  0.00  0.00             0
ATOM    371    H   1     1      14.133 -13.730  25.662  0.00  0.00             0
ATOM    372    O   1     1      34.268 -17.669  23.627  0.00  0.00             0
ATOM    373    H   1     1      34.590 -18.375  24.160  0.00  0.00             0
ATOM    374    H   1     1      34.577 -17.932  22.684  0.00  0.00             0
ATOM    375    O   1     1      -1.983  44.178  29.542  0.00  0.00             0
ATOM    376    H   1     1      -1.724  44.143  28.582  0.00  0.00             0
ATOM    377    H   1     1      -2.648  43.649  29.532  0.00  0.00             0
ATOM    378    O   1     1      10.515  -9.293  20.782  0.00  0.00             0
ATOM    379    H   1     1      11.218  -9.904  21.086  0.00  0.00             0
ATOM    380    H   1     1      10.790  -8.419  20.165  0.00  0.00             0
ATOM    381    O   1     1     -15.069  -5.026  32.528  0.00  0.00             0
ATOM    382    H   1     1     -15.827  -5.685  32.708  0.00  0.00             0
ATOM    383    H   1     1      -3.885  -5.408  32.313  0.00  0.00             0
ATOM    384    O   1     1      15.154 -13.139  20.950  0.00  0.00             0
ATOM    385    H   1     1      15.194 -12.554  20.011  0.00  0.00             0
ATOM    386    H   1     1      26.318 -13.632  20.952  0.00  0.00             0
ATOM    387    O   1     1       8.783  16.192  33.920  0.00  0.00             0
ATOM    388    H   1     1      -2.459  15.989  33.707  0.00  0.00             0
ATOM    389    H   1     1       9.049  17.136  33.902  0.00  0.00             0
ATOM    390    O   1     1      18.221  18.457  24.192  0.00  0.00             0
ATOM    391    H   1     1      17.664  19.337  23.772  0.00  0.00             0
ATOM    392    H   1     1      29.411  18.504  24.205  0.00  0.00             0
ATOM    393    O   1     1     -43.800  -2.972  27.855  0.00  0.00             0
ATOM    394    H   1     1     -44.193  -2.598  28.701  0.00  0.00             0
ATOM    395    H   1     1     -34.148  -3.843  27.903  0.00  0.00             0
ATOM    396    O   1     1     -24.108  -1.820  30.309  0.00  0.00             0
ATOM    397    H   1     1     -24.512  -1.025  30.545  0.00  0.00             0
ATOM    398    H   1     1     -14.577  -2.348  30.111  0.00  0.00             0
ATOM    399    O   1     1      21.453 -19.355  25.825  0.00  0.00             0
ATOM    400    H   1     1      21.880 -20.126  25.135  0.00  0.00             0
ATOM    401    H   1     1      21.142 -19.656  26.666  0.00  0.00             0
ATOM    402    O   1     1       7.353  25.108  33.224  0.00  0.00             0
ATOM    403    H   1     1       6.538  25.213  32.849  0.00  0.00             0
ATOM    404    H   1     1       7.820  24.584  32.562  0.00  0.00             0
ATOM    405    O   1     1      24.608  16.278  27.286  0.00  0.00             0
ATOM    406    H   1     1      24.084  16.208  26.477  0.00  0.00             0
ATOM    407    H   1     1      24.747  17.228  27.293  0.00  0.00             0
ATOM    408    O   1     1      46.835  69.556  24.916  0.00  0.00             0
ATOM    409    H   1     1      46.659  69.862  25.911  0.00  0.00             0
ATOM    410    H   1     1      47.733  68.994  25.026  0.00  0.00             0
ATOM    411    O   1     1      19.319  58.652  32.003  0.00  0.00             0
ATOM    412    H   1     1      19.251  58.510  33.002  0.00  0.00             0
ATOM    413    H   1     1      18.861  58.010  31.631  0.00  0.00             0
ATOM    414    O   1     1      34.402  84.980  16.563  0.00  0.00             0
ATOM    415    H   1     1      33.471  84.531  16.381  0.00  0.00             0
ATOM    416    H   1     1      35.003  84.172  16.890  0.00  0.00             0
ATOM    417    O   1     1      38.008 -14.815  19.925  0.00  0.00             0
ATOM    418    H   1     1      38.364 -15.624  20.123  0.00  0.00             0
ATOM    419    H   1     1      38.820 -14.318  19.652  0.00  0.00             0
ATOM    420    O   1     1      42.002 -12.481  27.893  0.00  0.00             0
ATOM    421    H   1     1      41.616 -11.951  28.571  0.00  0.00             0
ATOM    422    H   1     1      42.661 -12.942  28.150  0.00  0.00             0
ATOM    423    O   1     1      -4.073  15.447  33.283  0.00  0.00             0
ATOM    424    H   1     1      -4.559  15.851  32.491  0.00  0.00             0
ATOM    425    H   1     1      -4.205  14.572  32.971  0.00  0.00             0
ATOM    426    O   1     1      17.329  27.560  15.696  0.00  0.00             0
ATOM    427    H   1     1      16.784  28.104  16.024  0.00  0.00             0
ATOM    428    H   1     1      17.261  26.663  16.151  0.00  0.00             0
ATOM    429    O   1     1      27.219  57.278  30.633  0.00  0.00             0
ATOM    430    H   1     1      27.086  56.292  30.446  0.00  0.00             0
ATOM    431    H   1     1      26.214  57.520  30.509  0.00  0.00             0
ATOM    432    O   1     1     -19.352   1.102  20.343  0.00  0.00             0
ATOM    433    H   1     1     -19.059   2.051  20.678  0.00  0.00             0
ATOM    434    H   1     1     -19.245   1.135  19.358  0.00  0.00             0
ATOM    435    O   1     1     -19.632  15.397  28.443  0.00  0.00             0
ATOM    436    H   1     1     -20.263  15.439  29.137  0.00  0.00             0
ATOM    437    H   1     1      -8.947  14.619  28.712  0.00  0.00             0
ATOM    438    O   1     1      49.653  33.087  22.151  0.00  0.00             0
ATOM    439    H   1     1      49.409  32.729  23.102  0.00  0.00             0
ATOM    440    H   1     1      59.423  33.678  21.774  0.00  0.00             0
ATOM    441    O   1     1      37.814  10.684  29.624  0.00  0.00             0
ATOM    442    H   1     1      28.064  10.994  30.428  0.00  0.00             0
ATOM    443    H   1     1      38.420   9.846  29.663  0.00  0.00             0
ATOM    444    O   1     1       0.206 -46.241  34.357  0.00  0.00             0
ATOM    445    H   1     1      -0.112 -46.134  35.348  0.00  0.00             0
ATOM    446    H   1     1      10.506 -47.166  34.384  0.00  0.00             0
ATOM    447    O   1     1      -5.566   7.086  32.071  0.00  0.00             0
ATOM    448    H   1     1     -15.808   7.879  31.394  0.00  0.00             0
ATOM    449    H   1     1      -6.049   7.310  32.816  0.00  0.00             0
ATOM    450    O   1     1      37.799  25.310  17.446  0.00  0.00             0
ATOM    451    H   1     1      38.481  25.065  18.013  0.00  0.00             0
ATOM    452    H   1     1      48.012  24.548  16.827  0.00  0.00             0
ATOM    453    O   1     1      30.273   0.950  34.481  0.00  0.00             0
ATOM    454    H   1     1      30.717   0.604  35.264  0.00  0.00             0
ATOM    455    H   1     1      30.963   0.874  33.985  0.00  0.00             0
ATOM    456    O   1     1       1.317  20.134  25.405  0.00  0.00             0
ATOM    457    H   1     1       1.011  19.580  24.742  0.00  0.00             0
ATOM    458    H   1     1       0.460  20.638  25.942  0.00  0.00             0
ATOM    459    O   1     1      21.304  -6.877  31.048  0.00  0.00             0
ATOM    460    H   1     1      21.601  -7.745  31.591  0.00  0.00             0
ATOM    461    H   1     1      20.702  -6.924  30.356  0.00  0.00             0
ATOM    462    O   1     1     -25.668  19.077  35.304  0.00  0.00             0
ATOM    463    H   1     1     -25.198  19.006  34.538  0.00  0.00             0
ATOM    464    H   1     1     -26.088  18.253  35.641  0.00  0.00             0
ATOM    465    O   1     1     -15.710  -6.508  16.719  0.00  0.00             0
ATOM    466    H   1     1     -16.293  -7.284  16.834  0.00  0.00             0
ATOM    467    H   1     1     -15.174  -6.448  17.507  0.00  0.00             0
ATOM    468    O   1     1     -24.565   1.424  32.905  0.00  0.00             0
ATOM    469    H   1     1     -24.721   2.337  33.011  0.00  0.00             0
ATOM    470    H   1     1     -23.970   1.422  32.211  0.00  0.00             0
ATOM    471    O   1     1      50.622  -5.353  21.674  0.00  0.00             0
ATOM    472    H   1     1      50.263  -4.502  21.824  0.00  0.00             0
ATOM    473    H   1     1      49.922  -5.934  21.319  0.00  0.00             0
ATOM    474    O   1     1      41.717 -19.536  22.403  0.00  0.00             0
ATOM    475    H   1     1      42.170 -19.969  22.982  0.00  0.00             0
ATOM    476    H   1     1      41.046 -20.146  22.292  0.00  0.00             0
ATOM    477    O   1     1      20.109  -1.006  14.723  0.00  0.00             0
ATOM    478    H   1     1      19.510  -1.100  15.417  0.00  0.00             0
ATOM    479    H   1     1      20.669  -1.826  14.738  0.00  0.00             0
ATOM    480    O   1     1      19.956  39.152  26.712  0.00  0.00             0
ATOM    481    H   1     1      20.041  38.436  27.284  0.00  0.00             0
ATOM    482    H   1     1      20.195  39.929  27.079  0.00  0.00             0
ATOM    483    O   1     1      -0.651  -2.093  31.108  0.00  0.00             0
ATOM    484    H   1     1      -0.848  -2.270  32.096  0.00  0.00             0
ATOM    485    H   1     1      -1.401  -2.185  30.433  0.00  0.00             0
ATOM    486    O   1     1     -21.782   3.767  34.934  0.00  0.00             0
ATOM    487    H   1     1     -22.611   3.847  35.337  0.00  0.00             0
ATOM    488    H   1     1     -21.764   2.832  34.636  0.00  0.00             0
ATOM    489    O   1     1     -10.036  18.786  23.167  0.00  0.00             0
ATOM    490    H   1     1     -10.259  17.980  22.814  0.00  0.00             0
ATOM    491    H   1     1       0.889   1.210  22.463  0.00  0.00             0
ATOM    492    O   1     1      23.257 -44.188  28.765  0.00  0.00             0
ATOM    493    H   1     1      22.475 -44.584  29.143  0.00  0.00             0
ATOM    494    H   1     1      34.036 -43.780  29.592  0.00  0.00             0
ATOM    495    O   1     1     -27.998   2.742  35.807  0.00  0.00             0
ATOM    496    H   1     1     -38.359   2.047  36.457  0.00  0.00             0
ATOM    497    H   1     1     -27.233   2.323  35.316  0.00  0.00             0
ATOM    498    O   1     1      -4.643 -24.121  23.753  0.00  0.00             0
ATOM    499    H   1     1      -5.082 -24.479  22.954  0.00  0.00             0
ATOM    500    H   1     1       4.950 -24.207  24.483  0.00  0.00             0
ATOM    501    O   1     1     -19.311  22.756  35.347  0.00  0.00             0
ATOM    502    H   1     1     -20.147  22.398  35.079  0.00  0.00             0
ATOM    503    H   1     1      -8.342  22.059  35.601  0.00  0.00             0
ATOM    504    O   1     1      -2.198  11.367  32.055  0.00  0.00             0
ATOM    505    H   1     1      -1.528  12.133  32.177  0.00  0.00             0
ATOM    506    H   1     1       8.420  10.606  32.460  0.00  0.00             0
ATOM    507    O   1     1      63.038  36.847  17.486  0.00  0.00             0
ATOM    508    H   1     1      63.469  37.258  16.826  0.00  0.00             0
ATOM    509    H   1     1      61.947  19.054  17.260  0.00  0.00             0
ATOM    510    O   1     1      17.004 -30.198  23.367  0.00  0.00             0
ATOM    511    H   1     1      16.171 -29.693  23.439  0.00  0.00             0
ATOM    512    H   1     1      16.896 -30.363  22.450  0.00  0.00             0
ATOM    513    O   1     1     -42.881   9.016  26.813  0.00  0.00             0
ATOM    514    H   1     1     -42.155   9.317  26.331  0.00  0.00             0
ATOM    515    H   1     1     -43.225   8.415  26.424  0.00  0.00             0
ATOM    516    O   1     1      17.275  -4.023  17.318  0.00  0.00             0
ATOM    517    H   1     1      16.534  -3.596  16.852  0.00  0.00             0
ATOM    518    H   1     1      17.009  -3.827  18.274  0.00  0.00             0
ATOM    519    O   1     1      43.069  39.994  15.895  0.00  0.00             0
ATOM    520    H   1     1      43.381  39.140  15.518  0.00  0.00             0
ATOM    521    H   1     1      42.315  40.013  15.809  0.00  0.00             0
ATOM    522    O   1     1      15.790  23.359  35.977  0.00  0.00             0
ATOM    523    H   1     1      16.130  22.686  36.516  0.00  0.00             0
ATOM    524    H   1     1      16.324  24.077  35.979  0.00  0.00             0
ATOM    525    O   1     1      64.916  27.170  17.120  0.00  0.00             0
ATOM    526    H   1     1      64.435  27.018  17.947  0.00  0.00             0
ATOM    527    H   1     1      65.137   8.312  16.885  0.00  0.00             0
ATOM    528    O   1     1      33.177  48.889  29.698  0.00  0.00             0
ATOM    529    H   1     1      32.838  48.038  29.856  0.00  0.00             0
ATOM    530    H   1     1      34.129  48.811  29.631  0.00  0.00             0
ATOM    531    O   1     1      24.016   9.332  34.932  0.00  0.00             0
ATOM    532    H   1     1      24.822   9.552  35.288  0.00  0.00             0
ATOM    533    H   1     1      23.618   8.677  35.561  0.00  0.00             0
ATOM    534    O   1     1       6.823  39.260  27.059  0.00  0.00             0
ATOM    535    H   1     1       6.569  38.809  26.241  0.00  0.00             0
ATOM    536    H   1     1       7.692  39.248  26.939  0.00  0.00             0
ATOM    537    O   1     1       1.481  11.726  23.172  0.00  0.00             0
ATOM    538    H   1     1       2.299  11.617  22.875  0.00  0.00             0
ATOM    539    H   1     1       0.826  12.274  22.514  0.00  0.00             0
ATOM    540    O   1     1     -26.722 -27.759  27.006  0.00  0.00             0
ATOM    541    H   1     1     -25.942 -28.031  27.478  0.00  0.00             0
ATOM    542    H   1     1     -27.237 -27.304  27.795  0.00  0.00             0
ATOM    543    O   1     1     -15.028  42.731  14.840  0.00  0.00             0
ATOM    544    H   1     1     -14.760  41.867  14.343  0.00  0.00             0
ATOM    545    H   1     1      -3.961  43.278  14.665  0.00  0.00             0
ATOM    546    O   1     1      -4.140   6.718  28.621  0.00  0.00             0
ATOM    547    H   1     1      -3.656   6.407  27.834  0.00  0.00             0
ATOM    548    H   1     1       5.401   6.164  28.854  0.00  0.00             0
ATOM    549    O   1     1      -7.632  39.326  20.971  0.00  0.00             0
ATOM    550    H   1     1     -18.312  39.718  21.644  0.00  0.00             0
ATOM    551    H   1     1      -6.621  39.622  20.943  0.00  0.00             0
ATOM    552    O   1     1      14.699  31.885  23.226  0.00  0.00             0
ATOM    553    H   1     1      15.092  32.563  23.776  0.00  0.00             0
ATOM    554    H   1     1      25.521  31.177  23.149  0.00  0.00             0
ATOM    555    O   1     1      55.964  10.865  26.121  0.00  0.00             0
ATOM    556    H   1     1      45.342   9.927  26.257  0.00  0.00             0
ATOM    557    H   1     1      55.190  11.397  26.188  0.00  0.00             0
ATOM    558    O   1     1      22.241  27.786  14.782  0.00  0.00             0
ATOM    559    H   1     1      22.837  28.185  14.161  0.00  0.00             0
ATOM    560    H   1     1      33.028  27.332  15.409  0.00  0.00             0
ATOM    561    O   1     1     -29.107  -5.800  26.364  0.00  0.00             0
ATOM    562    H   1     1     -29.580  -6.380  26.966  0.00  0.00             0
ATOM    563    H   1     1     -29.293  -6.354  25.619  0.00  0.00             0
ATOM    564    O   1     1     -21.759 -16.737  28.430  0.00  0.00             0
ATOM    565    H   1     1     -22.534 -17.138  28.036  0.00  0.00             0
ATOM    566    H   1     1     -21.117 -17.410  28.618  0.00  0.00             0
ATOM    567    O   1     1       1.217  46.233  35.884  0.00  0.00             0
ATOM    568    H   1     1       0.529  46.018  35.233  0.00  0.00             0
ATOM    569    H   1     1       2.073  45.819  35.616  0.00  0.00             0
ATOM    570    O   1     1      10.074   6.671  30.053  0.00  0.00             0
ATOM    571    H   1     1       9.350   7.211  30.047  0.00  0.00             0
ATOM    572    H   1     1       9.637   5.954  30.694  0.00  0.00             0
ATOM    573    O   1     1     -39.993  -9.550  31.940  0.00  0.00             0
ATOM    574    H   1     1     -40.479  -9.661  32.731  0.00  0.00             0
ATOM    575    H   1     1     -40.365 -10.135  31.246  0.00  0.00             0
ATOM    576    O   1     1     -33.530  24.162  26.093  0.00  0.00             0
ATOM    577    H   1     1     -33.840  23.615  25.270  0.00  0.00             0
ATOM    578    H   1     1     -32.819  23.827  26.546  0.00  0.00             0
ATOM    579    O   1     1      18.407  -1.450  16.929  0.00  0.00             0
ATOM    580    H   1     1      17.893  -2.186  16.566  0.00  0.00             0
ATOM    581    H   1     1      18.950  -1.777  17.622  0.00  0.00             0
ATOM    582    O   1     1     -17.429  -0.694  33.015  0.00  0.00             0
ATOM    583    H   1     1     -17.414  -1.697  32.768  0.00  0.00             0
ATOM    584    H   1     1     -16.754  -0.253  32.486  0.00  0.00             0
ATOM    585    O   1     1     -28.833 -11.286  20.512  0.00  0.00             0
ATOM    586    H   1     1     -29.185 -11.767  21.272  0.00  0.00             0
ATOM    587    H   1     1     -28.957 -11.920  19.558  0.00  0.00             0
ATOM    588    O   1     1      32.292  12.836  32.813  0.00  0.00             0
ATOM    589    H   1     1      32.058  12.350  32.007  0.00  0.00             0
ATOM    590    H   1     1      33.125  13.310  32.242  0.00  0.00             0
ATOM    591    O   1     1      45.228  11.275  21.520  0.00  0.00             0
ATOM    592    H   1     1      45.240  10.461  21.054  0.00  0.00             0
ATOM    593    H   1     1      44.688  11.753  20.933  0.00  0.00             0
ATOM    594    O   1     1      50.823   4.104  19.873  0.00  0.00             0
ATOM    595    H   1     1      51.651   4.339  19.753  0.00  0.00             0
ATOM    596    H   1     1      50.837   3.059  20.225  0.00  0.00             0
ATOM    597    O   1     1      -0.837  -7.945  33.872  0.00  0.00             0
ATOM    598    H   1     1      -1.763  -7.737  34.230  0.00  0.00             0
ATOM    599    H   1     1       9.542  -8.843  33.756  0.00  0.00             0
ATOM    600    O   1     1       7.381   7.442  35.939  0.00  0.00             0
ATOM    601    H   1     1       8.338   7.264  36.119  0.00  0.00             0
ATOM    602    H   1     1      17.482   7.527  35.058  0.00  0.00             0
ATOM    603    O   1     1       1.899 -45.540  24.606  0.00  0.00             0
ATOM    604    H   1     1      -9.033 -44.852  24.813  0.00  0.00             0
ATOM    605    H   1     1       2.359 -45.539  25.386  0.00  0.00             0
ATOM    606    O   1     1      26.899  20.845  24.084  0.00  0.00             0
ATOM    607    H   1     1      27.199  21.729  23.893  0.00  0.00             0
ATOM    608    H   1     1      36.342  20.746  24.241  0.00  0.00             0
ATOM    609    O   1     1      53.744  12.505  19.414  0.00  0.00             0
ATOM    610    H   1     1      44.049  12.886  18.800  0.00  0.00             0
ATOM    611    H   1     1      53.005  13.073  19.635  0.00  0.00             0
ATOM    612    O   1     1     -20.248  27.884  25.141  0.00  0.00             0
ATOM    613    H   1     1     -20.106  28.460  24.307  0.00  0.00             0
ATOM    614    H   1     1     -10.591  27.250  24.522  0.00  0.00             0
ATOM    615    O   1     1     -34.445  -9.439  21.535  0.00  0.00             0
ATOM    616    H   1     1     -35.123  -9.947  22.032  0.00  0.00             0
ATOM    617    H   1     1     -34.000 -10.073  21.212  0.00  0.00             0
ATOM    618    O   1     1       1.938  13.751  35.573  0.00  0.00             0
ATOM    619    H   1     1       1.635  13.183  34.778  0.00  0.00             0
ATOM    620    H   1     1       1.864  12.900  35.980  0.00  0.00             0
ATOM    621    O   1     1     -18.683  16.390  35.464  0.00  0.00             0
ATOM    622    H   1     1     -18.289  16.496  34.714  0.00  0.00             0
ATOM    623    H   1     1     -18.605  15.441  35.336  0.00  0.00             0
ATOM    624    O   1     1      49.849  29.244  17.098  0.00  0.00             0
ATOM    625    H   1     1      49.096  29.865  17.355  0.00  0.00             0
ATOM    626    H   1     1      49.314  28.579  16.671  0.00  0.00             0
ATOM    627    O   1     1     -15.721  14.359  29.228  0.00  0.00             0
ATOM    628    H   1     1     -15.598  13.640  28.574  0.00  0.00             0
ATOM    629    H   1     1     -16.215  15.089  28.824  0.00  0.00             0
ATOM    630    O   1     1     -15.188  -3.050  15.178  0.00  0.00             0
ATOM    631    H   1     1     -16.008  -3.340  15.580  0.00  0.00             0
ATOM    632    H   1     1     -15.030  -3.774  14.637  0.00  0.00             0
ATOM    633    O   1     1     -48.269  24.444  16.377  0.00  0.00             0
ATOM    634    H   1     1     -47.741  24.493  15.742  0.00  0.00             0
ATOM    635    H   1     1     -48.734  23.695  16.204  0.00  0.00             0
ATOM    636    O   1     1      15.771  19.325  18.458  0.00  0.00             0
ATOM    637    H   1     1      15.239  19.021  19.050  0.00  0.00             0
ATOM    638    H   1     1      16.316  19.990  18.882  0.00  0.00             0
ATOM    639    O   1     1     -12.595  -7.198  20.259  0.00  0.00             0
ATOM    640    H   1     1     -11.678  -7.570  19.871  0.00  0.00             0
ATOM    641    H   1     1     -13.024  -8.001  20.628  0.00  0.00             0
ATOM    642    O   1     1       2.484  21.536  32.832  0.00  0.00             0
ATOM    643    H   1     1       2.242  21.828  33.639  0.00  0.00             0
ATOM    644    H   1     1       3.398  21.415  32.901  0.00  0.00             0
ATOM    645    O   1     1      -5.812  -8.230  30.797  0.00  0.00             0
ATOM    646    H   1     1      -4.880  -8.115  30.421  0.00  0.00             0
ATOM    647    H   1     1      -6.016  -7.799  31.547  0.00  0.00             0
ATOM    648    O   1     1       8.305   0.916  30.953  0.00  0.00             0
ATOM    649    H   1     1       8.408   0.922  30.046  0.00  0.00             0
ATOM    650    H   1     1       9.081   0.658  31.167  0.00  0.00             0
ATOM    651    O   1     1       4.262  17.354  30.332  0.00  0.00             0
ATOM    652    H   1     1       4.567  18.237  29.791  0.00  0.00             0
ATOM    653    H   1     1      13.546  -0.453  29.979  0.00  0.00             0
ATOM    654    O   1     1      14.226  32.907  20.643  0.00  0.00             0
ATOM    655    H   1     1      14.410  32.631  21.703  0.00  0.00             0
ATOM    656    H   1     1      23.432  32.753  20.319  0.00  0.00             0
ATOM    657    O   1     1      34.457  17.180  15.858  0.00  0.00             0
ATOM    658    H   1     1      24.438  16.588  15.279  0.00  0.00             0
ATOM    659    H   1     1      34.815  17.095  16.811  0.00  0.00             0
ATOM    660    O   1     1      -4.230  63.273  36.064  0.00  0.00             0
ATOM    661    H   1     1      -3.732  64.090  36.054  0.00  0.00             0
ATOM    662    H   1     1       6.545  62.421  36.226  0.00  0.00             0
ATOM    663    O   1     1      25.510  16.074  18.448  0.00  0.00             0
ATOM    664    H   1     1      15.025  15.908  19.273  0.00  0.00             0
ATOM    665    H   1     1      26.176  16.609  18.648  0.00  0.00             0
ATOM    666    O   1     1      22.356  17.711  29.820  0.00  0.00             0
ATOM    667    H   1     1      22.051  16.766  29.303  0.00  0.00             0
ATOM    668    H   1     1      32.222  17.637  30.618  0.00  0.00             0
ATOM    669    O   1     1       5.578  75.477  33.548  0.00  0.00             0
ATOM    670    H   1     1       5.617  76.119  34.354  0.00  0.00             0
ATOM    671    H   1     1       5.702  58.164  32.891  0.00  0.00             0
ATOM    672    O   1     1      22.449  41.143  22.924  0.00  0.00             0
ATOM    673    H   1     1      23.242  40.655  23.325  0.00  0.00             0
ATOM    674    H   1     1      22.027  41.617  23.339  0.00  0.00             0
ATOM    675    O   1     1      19.200  -8.813  23.166  0.00  0.00             0
ATOM    676    H   1     1      18.297  -8.510  22.722  0.00  0.00             0
ATOM    677    H   1     1      19.877  -9.007  22.366  0.00  0.00             0
ATOM    678    O   1     1       5.675   2.581  15.816  0.00  0.00             0
ATOM    679    H   1     1       6.130   1.915  15.455  0.00  0.00             0
ATOM    680    H   1     1       5.598   2.365  16.684  0.00  0.00             0
ATOM    681    O   1     1     -27.521   0.916  26.838  0.00  0.00             0
ATOM    682    H   1     1     -28.408   0.794  26.412  0.00  0.00             0
ATOM    683    H   1     1     -27.316   1.464  26.065  0.00  0.00             0
ATOM    684    O   1     1     -12.737  11.396  35.662  0.00  0.00             0
ATOM    685    H   1     1     -12.417  11.412  36.520  0.00  0.00             0
ATOM    686    H   1     1     -12.081  12.054  35.131  0.00  0.00             0
ATOM    687    O   1     1      31.931  -2.718  20.037  0.00  0.00             0
ATOM    688    H   1     1      31.803  -1.963  20.824  0.00  0.00             0
ATOM    689    H   1     1      31.632 -20.312  19.199  0.00  0.00             0
ATOM    690    O   1     1      41.058 -27.625  37.035  0.00  0.00             0
ATOM    691    H   1     1      41.477 -26.536  36.898  0.00  0.00             0
ATOM    692    H   1     1      41.608 -28.105  37.619  0.00  0.00             0
ATOM    693    O   1     1     -50.364  15.024  15.158  0.00  0.00             0
ATOM    694    H   1     1     -50.784  14.012  15.190  0.00  0.00             0
ATOM    695    H   1     1     -49.485  15.134  15.461  0.00  0.00             0
ATOM    696    O   1     1      21.024  28.299  18.696  0.00  0.00             0
ATOM    697    H   1     1      21.407  29.208  18.824  0.00  0.00             0
ATOM    698    H   1     1      20.334  28.689  18.265  0.00  0.00             0
ATOM    699    O   1     1      59.931   6.816  20.029  0.00  0.00             0
ATOM    700    H   1     1      60.336   5.943  20.005  0.00  0.00             0
ATOM    701    H   1     1      60.496   7.545  19.543  0.00  0.00             0
ATOM    702    O   1     1      23.525   6.729  36.348  0.00  0.00             0
ATOM    703    H   1     1      24.219   6.107  36.510  0.00  0.00             0
ATOM    704    H   1     1      22.998   6.033  36.130  0.00  0.00             0
ATOM    705   Al   1     1       4.938  14.234   8.760  0.00  0.00             0
ATOM    706   Al   1     1       2.388   9.868   8.662  0.00  0.00             0
ATOM    707   Al   1     1       2.472  15.822   8.735  0.00  0.00             0
ATOM    708   Al   1     1       4.889  11.194   8.849  0.00  0.00             0
ATOM    709   Si   1     1       0.728  15.515  11.644  0.00  0.00             0
ATOM    710   Si   1     1       3.201  11.078  11.510  0.00  0.00             0
ATOM    711   Si   1     1       3.157  17.202  11.538  0.00  0.00             0
ATOM    712   Si   1     1       5.680  12.608  11.489  0.00  0.00             0
ATOM    713    O   1     1       5.817  15.502   9.884  0.00  0.00             0
ATOM    714    O   1     1       3.378  10.966   9.901  0.00  0.00             0
ATOM    715    O   1     1       5.577  12.720   9.872  0.00  0.00             0
ATOM    716    O   1     1       3.015  17.263  10.007  0.00  0.00             0
ATOM    717    O   1     1       5.755  14.085  12.007  0.00  0.00             0
ATOM    718    O   1     1       3.168  18.600  12.151  0.00  0.00             0
ATOM    719    O   1     1       4.538  16.426  11.813  0.00  0.00             0
ATOM    720    O   1     1       1.858  11.849  11.865  0.00  0.00             0
ATOM    721    O   1     1       4.478  11.944  12.000  0.00  0.00             0
ATOM    722    O   1     1       1.863  16.347  12.119  0.00  0.00             0
ATOM    723    O   1     1       5.772   9.880   9.725  0.00  0.00             0
ATOM    724    O   1     1       3.381  14.389   9.730  0.00  0.00             0
ATOM    725    O   1     1       1.906  17.182   7.559  0.00  0.00             0
ATOM    726    O   1     1       4.414  12.636   7.630  0.00  0.00             0
ATOM    727    O   1     1       6.633  14.301   7.846  0.00  0.00             0
ATOM    728    O   1     1       3.968   9.931   7.675  0.00  0.00             0
ATOM    729    O   1     1       6.666  11.000   7.504  0.00  0.00             0
ATOM    730    O   1     1       4.240  15.712   7.628  0.00  0.00             0
ATOM    731    H   1     1       5.655  18.758  11.086  0.00  0.00             0
ATOM    732    H   1     1       2.765  13.504   9.977  0.00  0.00             0
ATOM    733    H   1     1       5.925  16.777   7.388  0.00  0.00             0
ATOM    734    H   1     1       4.415  12.658   6.526  0.00  0.00             0
ATOM    735    H   1     1       6.562  13.339   7.891  0.00  0.00             0
ATOM    736    H   1     1       4.761  18.059   7.739  0.00  0.00             0
ATOM    737    H   1     1       4.094  16.074   6.689  0.00  0.00             0
ATOM    738    H   1     1       6.756  11.332   6.654  0.00  0.00             0
ATOM    739   Al   1     1      10.142   8.530   1.706  0.00  0.00             0
ATOM    740   Al   1     1       7.571   4.021   1.733  0.00  0.00             0
ATOM    741   Al   1     1       7.670  10.130   1.379  0.00  0.00             0
ATOM    742   Al   1     1      10.268   5.538   1.702  0.00  0.00             0
ATOM    743   Si   1     1       5.811   9.857   4.411  0.00  0.00             0
ATOM    744   Si   1     1       8.542   5.438   4.525  0.00  0.00             0
ATOM    745   Si   1     1       8.339  11.447   4.343  0.00  0.00             0
ATOM    746   Si   1     1      11.034   6.952   4.452  0.00  0.00             0
ATOM    747    O   1     1      11.015   9.809   2.848  0.00  0.00             0
ATOM    748    O   1     1       8.746   5.332   2.856  0.00  0.00             0
ATOM    749    O   1     1      10.906   7.052   2.839  0.00  0.00             0
ATOM    750    O   1     1       8.249  11.526   2.764  0.00  0.00             0
ATOM    751    O   1     1      10.872   8.372   4.914  0.00  0.00             0
ATOM    752    O   1     1       8.362  12.928   4.934  0.00  0.00             0
ATOM    753    O   1     1       9.666  10.767   4.753  0.00  0.00             0
ATOM    754    O   1     1       7.334   6.327   4.821  0.00  0.00             0
ATOM    755    O   1     1       9.876   6.019   4.953  0.00  0.00             0
ATOM    756    O   1     1       7.039  10.707   4.801  0.00  0.00             0
ATOM    757    O   1     1      11.110   4.090   2.842  0.00  0.00             0
ATOM    758    O   1     1       8.522   8.490   2.667  0.00  0.00             0
ATOM    759    O   1     1       6.987  11.598   0.491  0.00  0.00             0
ATOM    760    O   1     1       9.473   6.981   0.650  0.00  0.00             0
ATOM    761    O   1     1      11.717   8.606   0.531  0.00  0.00             0
ATOM    762    O   1     1       9.197   4.258   0.498  0.00  0.00             0
ATOM    763    O   1     1      11.894   5.432   0.612  0.00  0.00             0
ATOM    764    O   1     1       9.411  10.046   0.675  0.00  0.00             0
ATOM    765    H   1     1      10.662  12.195   3.045  0.00  0.00             0
ATOM    766    H   1     1       7.995   7.694   2.496  0.00  0.00             0
ATOM    767    H   1     1      11.523  11.743  -0.239  0.00  0.00             0
ATOM    768    H   1     1       8.974   7.514  -0.052  0.00  0.00             0
ATOM    769    H   1     1      11.953   8.504  -0.445  0.00  0.00             0
ATOM    770    H   1     1       9.622  12.559  -0.331  0.00  0.00             0
ATOM    771    H   1     1       9.754  10.798   0.914  0.00  0.00             0
ATOM    772    H   1     1      11.997   6.092   0.390  0.00  0.00             0
ATOM    773   Al   1     1       4.947   5.329   8.806  0.00  0.00             0
ATOM    774   Al   1     1       2.463   1.093   8.957  0.00  0.00             0
ATOM    775   Al   1     1       2.598   6.815   8.902  0.00  0.00             0
ATOM    776   Al   1     1       4.923   2.401   9.076  0.00  0.00             0
ATOM    777   Si   1     1       0.727   6.670  11.649  0.00  0.00             0
ATOM    778   Si   1     1       3.191   2.176  11.800  0.00  0.00             0
ATOM    779   Si   1     1       3.209   8.141  11.636  0.00  0.00             0
ATOM    780   Si   1     1       5.739   3.739  11.706  0.00  0.00             0
ATOM    781    O   1     1       5.876   6.506  10.086  0.00  0.00             0
ATOM    782    O   1     1       3.302   2.246  10.148  0.00  0.00             0
ATOM    783    O   1     1       5.544   3.870  10.130  0.00  0.00             0
ATOM    784    O   1     1       3.192   8.141  10.087  0.00  0.00             0
ATOM    785    O   1     1       5.760   5.135  12.443  0.00  0.00             0
ATOM    786    O   1     1       3.247   9.626  12.081  0.00  0.00             0
ATOM    787    O   1     1       4.573   7.425  11.959  0.00  0.00             0
ATOM    788    O   1     1       1.942   3.009  12.124  0.00  0.00             0
ATOM    789    O   1     1       4.480   2.955  12.186  0.00  0.00             0
ATOM    790    O   1     1       1.996   7.446  12.179  0.00  0.00             0
ATOM    791    O   1     1       5.882   1.034  10.228  0.00  0.00             0
ATOM    792    O   1     1       3.231   5.380   9.899  0.00  0.00             0
ATOM    793    O   1     1       1.709   8.387   7.702  0.00  0.00             0
ATOM    794    O   1     1       4.288   3.708   8.020  0.00  0.00             0
ATOM    795    O   1     1       6.481   5.321   7.797  0.00  0.00             0
ATOM    796    O   1     1       4.099   1.001   7.965  0.00  0.00             0
ATOM    797    O   1     1       6.560   2.337   8.002  0.00  0.00             0
ATOM    798    O   1     1       4.086   6.695   7.832  0.00  0.00             0
ATOM    799    H   1     1       5.343   9.044   9.964  0.00  0.00             0
ATOM    800    H   1     1       2.766   4.450   9.965  0.00  0.00             0
ATOM    801    H   1     1       6.289   8.766   7.101  0.00  0.00             0
ATOM    802    H   1     1       3.532   3.804   7.401  0.00  0.00             0
ATOM    803    H   1     1       7.112   4.438   7.805  0.00  0.00             0
ATOM    804    H   1     1       4.109   9.582   6.895  0.00  0.00             0
ATOM    805    H   1     1       4.620   7.305   7.252  0.00  0.00             0
ATOM    806    H   1     1       6.052   2.626   7.083  0.00  0.00             0
ATOM    807   Al   1     1      10.250  -0.422   1.536  0.00  0.00             0
ATOM    808   Al   1     1       7.641  -4.846   1.582  0.00  0.00             0
ATOM    809   Al   1     1       7.620   1.134   1.826  0.00  0.00             0
ATOM    810   Al   1     1      10.137  -3.416   1.410  0.00  0.00             0
ATOM    811   Si   1     1       5.883   0.885   4.551  0.00  0.00             0
ATOM    812   Si   1     1       8.482  -3.522   4.445  0.00  0.00             0
ATOM    813   Si   1     1       8.413   2.428   4.550  0.00  0.00             0
ATOM    814   Si   1     1      10.974  -1.986   4.361  0.00  0.00             0
ATOM    815    O   1     1      11.125   0.954   2.722  0.00  0.00             0
ATOM    816    O   1     1       8.639  -3.580   2.788  0.00  0.00             0
ATOM    817    O   1     1      10.702  -2.023   2.676  0.00  0.00             0
ATOM    818    O   1     1       8.285   2.566   2.910  0.00  0.00             0
ATOM    819    O   1     1      10.907  -0.502   4.859  0.00  0.00             0
ATOM    820    O   1     1       8.429   3.944   4.986  0.00  0.00             0
ATOM    821    O   1     1       9.778   1.717   4.840  0.00  0.00             0
ATOM    822    O   1     1       7.255  -2.682   4.648  0.00  0.00             0
ATOM    823    O   1     1       9.776  -2.867   4.907  0.00  0.00             0
ATOM    824    O   1     1       7.168   1.600   4.959  0.00  0.00             0
ATOM    825    O   1     1      11.103  -4.866   2.613  0.00  0.00             0
ATOM    826    O   1     1       8.421  -0.340   2.767  0.00  0.00             0
ATOM    827    O   1     1       6.724   2.575   0.869  0.00  0.00             0
ATOM    828    O   1     1       9.577  -1.733   0.411  0.00  0.00             0
ATOM    829    O   1     1      11.917  -0.265   0.653  0.00  0.00             0
ATOM    830    O   1     1       9.259  -4.753   0.576  0.00  0.00             0
ATOM    831    O   1     1      11.886  -3.527   0.706  0.00  0.00             0
ATOM    832    O   1     1       9.165   1.006   0.679  0.00  0.00             0
ATOM    833    H   1     1      10.727   3.284   2.724  0.00  0.00             0
ATOM    834    H   1     1       7.838  -0.925   3.307  0.00  0.00             0
ATOM    835    H   1     1      11.665   2.257  -0.315  0.00  0.00             0
ATOM    836    H   1     1       9.333  -1.623  -0.441  0.00  0.00             0
ATOM    837    H   1     1      12.639  -0.768   0.136  0.00  0.00             0
ATOM    838    H   1     1       9.175   4.120  -0.433  0.00  0.00             0
ATOM    839    H   1     1       9.236   2.008   0.766  0.00  0.00             0
ATOM    840    H   1     1      12.256  -2.659   0.732  0.00  0.00             0
ATOM    841   Al   1     1      -0.156  14.260   8.811  0.00  0.00             0
ATOM    842   Al   1     1      -2.800   9.780   8.693  0.00  0.00             0
ATOM    843   Al   1     1      -2.782  15.650   8.756  0.00  0.00             0
ATOM    844   Al   1     1      -0.303  11.241   8.777  0.00  0.00             0
ATOM    845   Si   1     1      -4.549  15.594  11.428  0.00  0.00             0
ATOM    846   Si   1     1      -1.967  11.074  11.518  0.00  0.00             0
ATOM    847   Si   1     1      -1.917  17.076  11.692  0.00  0.00             0
ATOM    848   Si   1     1       0.549  12.587  11.638  0.00  0.00             0
ATOM    849    O   1     1       0.767  15.465   9.910  0.00  0.00             0
ATOM    850    O   1     1      -1.829  10.978   9.909  0.00  0.00             0
ATOM    851    O   1     1       0.424  12.701   9.925  0.00  0.00             0
ATOM    852    O   1     1      -2.087  17.145   9.938  0.00  0.00             0
ATOM    853    O   1     1       0.679  14.033  12.076  0.00  0.00             0
ATOM    854    O   1     1      -2.018  18.593  12.232  0.00  0.00             0
ATOM    855    O   1     1      -0.637  16.246  11.905  0.00  0.00             0
ATOM    856    O   1     1      -3.275  11.892  11.751  0.00  0.00             0
ATOM    857    O   1     1      -0.777  11.913  12.029  0.00  0.00             0
ATOM    858    O   1     1      -3.184  16.329  11.953  0.00  0.00             0
ATOM    859    O   1     1       0.584   9.855   9.704  0.00  0.00             0
ATOM    860    O   1     1      -1.855  14.442  10.030  0.00  0.00             0
ATOM    861    O   1     1       6.800  17.278   7.727  0.00  0.00             0
ATOM    862    O   1     1      -0.912  12.728   7.689  0.00  0.00             0
ATOM    863    O   1     1       1.415  14.292   7.658  0.00  0.00             0
ATOM    864    O   1     1      -1.166   9.835   7.658  0.00  0.00             0
ATOM    865    O   1     1       1.421  11.169   7.742  0.00  0.00             0
ATOM    866    O   1     1      -1.218  15.505   7.772  0.00  0.00             0
ATOM    867    H   1     1       0.470  17.950   9.630  0.00  0.00             0
ATOM    868    H   1     1      -1.983  13.925  10.854  0.00  0.00             0
ATOM    869    H   1     1       1.830  17.621   6.704  0.00  0.00             0
ATOM    870    H   1     1      -1.324  12.656   6.909  0.00  0.00             0
ATOM    871    H   1     1       1.640  13.327   7.646  0.00  0.00             0
ATOM    872    H   1     1      -0.973  18.336   7.019  0.00  0.00             0
ATOM    873    H   1     1      -0.513  15.707   6.901  0.00  0.00             0
ATOM    874    H   1     1       1.728  11.164   6.959  0.00  0.00             0
ATOM    875   Al   1     1       4.917   8.659   1.733  0.00  0.00             0
ATOM    876   Al   1     1       2.581   4.073   1.607  0.00  0.00             0
ATOM    877   Al   1     1       2.333   9.975   1.716  0.00  0.00             0
ATOM    878   Al   1     1       5.045   5.472   1.839  0.00  0.00             0
ATOM    879   Si   1     1       0.605   9.863   4.470  0.00  0.00             0
ATOM    880   Si   1     1       3.388   5.387   4.457  0.00  0.00             0
ATOM    881   Si   1     1       3.091  11.322   4.420  0.00  0.00             0
ATOM    882   Si   1     1       5.990   6.959   4.560  0.00  0.00             0
ATOM    883    O   1     1       5.867   9.634   2.832  0.00  0.00             0
ATOM    884    O   1     1       3.601   5.364   2.840  0.00  0.00             0
ATOM    885    O   1     1       5.752   6.968   2.834  0.00  0.00             0
ATOM    886    O   1     1       3.009  11.423   2.821  0.00  0.00             0
ATOM    887    O   1     1       5.691   8.480   5.025  0.00  0.00             0
ATOM    888    O   1     1       3.084  12.838   4.972  0.00  0.00             0
ATOM    889    O   1     1       4.451  10.662   4.776  0.00  0.00             0
ATOM    890    O   1     1       2.076   6.178   4.738  0.00  0.00             0
ATOM    891    O   1     1       4.755   6.057   4.885  0.00  0.00             0
ATOM    892    O   1     1       1.907  10.577   5.008  0.00  0.00             0
ATOM    893    O   1     1       5.993   4.267   2.968  0.00  0.00             0
ATOM    894    O   1     1       3.102   8.641   2.713  0.00  0.00             0
ATOM    895    O   1     1      12.111  11.448   0.457  0.00  0.00             0
ATOM    896    O   1     1       4.471   7.104   0.595  0.00  0.00             0
ATOM    897    O   1     1       6.702   8.894   0.444  0.00  0.00             0
ATOM    898    O   1     1       4.157   4.197   0.603  0.00  0.00             0
ATOM    899    O   1     1       6.766   5.405   0.846  0.00  0.00             0
ATOM    900    O   1     1       4.033   9.770   0.740  0.00  0.00             0
ATOM    901    H   1     1       5.943  12.129   3.227  0.00  0.00             0
ATOM    902    H   1     1       2.749   7.741   2.792  0.00  0.00             0
ATOM    903    H   1     1       6.218  11.601  -0.298  0.00  0.00             0
ATOM    904    H   1     1       4.191   6.824  -0.372  0.00  0.00             0
ATOM    905    H   1     1       6.457   8.268  -0.150  0.00  0.00             0
ATOM    906    H   1     1       3.812  13.185  -0.446  0.00  0.00             0
ATOM    907    H   1     1       4.002  10.333  -0.074  0.00  0.00             0
ATOM    908    H   1     1       7.251   6.085   1.235  0.00  0.00             0
ATOM    909   Al   1     1      -0.084   5.333   8.947  0.00  0.00             0
ATOM    910   Al   1     1      -2.682   0.781   8.715  0.00  0.00             0
ATOM    911   Al   1     1      -2.779   6.820   8.829  0.00  0.00             0
ATOM    912   Al   1     1      -0.219   2.362   8.818  0.00  0.00             0
ATOM    913   Si   1     1      -4.459   6.644  11.694  0.00  0.00             0
ATOM    914   Si   1     1      -1.923   2.140  11.711  0.00  0.00             0
ATOM    915   Si   1     1      -1.947   8.137  11.551  0.00  0.00             0
ATOM    916   Si   1     1       0.536   3.713  11.676  0.00  0.00             0
ATOM    917    O   1     1       0.829   6.690   9.978  0.00  0.00             0
ATOM    918    O   1     1      -1.632   2.056  10.126  0.00  0.00             0
ATOM    919    O   1     1       0.447   3.784   9.992  0.00  0.00             0
ATOM    920    O   1     1      -2.214   8.214   9.929  0.00  0.00             0
ATOM    921    O   1     1       0.578   5.258  12.057  0.00  0.00             0
ATOM    922    O   1     1      -2.007   9.645  12.071  0.00  0.00             0
ATOM    923    O   1     1      -0.619   7.502  11.890  0.00  0.00             0
ATOM    924    O   1     1      -3.139   3.066  11.981  0.00  0.00             0
ATOM    925    O   1     1      -0.625   2.918  12.218  0.00  0.00             0
ATOM    926    O   1     1      -3.074   7.273  12.109  0.00  0.00             0
ATOM    927    O   1     1       0.742   0.925   9.694  0.00  0.00             0
ATOM    928    O   1     1      -1.804   5.362   9.958  0.00  0.00             0
ATOM    929    O   1     1       6.826   8.117   7.712  0.00  0.00             0
ATOM    930    O   1     1      -0.953   3.871   7.689  0.00  0.00             0
ATOM    931    O   1     1       1.428   5.487   7.742  0.00  0.00             0
ATOM    932    O   1     1      -1.233   1.081   7.632  0.00  0.00             0
ATOM    933    O   1     1       1.557   2.361   7.731  0.00  0.00             0
ATOM    934    O   1     1      -1.060   6.555   7.832  0.00  0.00             0
ATOM    935    H   1     1       0.187   8.982   9.829  0.00  0.00             0
ATOM    936    H   1     1      -2.100   4.640  10.616  0.00  0.00             0
ATOM    937    H   1     1       1.040   8.080   7.007  0.00  0.00             0
ATOM    938    H   1     1      -1.414   3.732   6.968  0.00  0.00             0
ATOM    939    H   1     1       1.403   4.751   7.062  0.00  0.00             0
ATOM    940    H   1     1      -0.936   9.172   6.914  0.00  0.00             0
ATOM    941    H   1     1      -1.243   6.704   6.851  0.00  0.00             0
ATOM    942    H   1     1       1.787   2.446   6.697  0.00  0.00             0
ATOM    943   Al   1     1       5.074  -0.460   1.776  0.00  0.00             0
ATOM    944   Al   1     1       2.453  -4.924   1.639  0.00  0.00             0
ATOM    945   Al   1     1       2.556   1.096   1.712  0.00  0.00             0
ATOM    946   Al   1     1       4.989  -3.545   1.704  0.00  0.00             0
ATOM    947   Si   1     1       0.714   1.029   4.300  0.00  0.00             0
ATOM    948   Si   1     1       3.273  -3.644   4.451  0.00  0.00             0
ATOM    949   Si   1     1       3.319   2.428   4.361  0.00  0.00             0
ATOM    950   Si   1     1       5.861  -2.026   4.365  0.00  0.00             0
ATOM    951    O   1     1       5.963   0.885   2.784  0.00  0.00             0
ATOM    952    O   1     1       3.444  -3.799   2.766  0.00  0.00             0
ATOM    953    O   1     1       5.650  -1.900   2.811  0.00  0.00             0
ATOM    954    O   1     1       3.095   2.557   2.800  0.00  0.00             0
ATOM    955    O   1     1       5.688  -0.599   4.904  0.00  0.00             0
ATOM    956    O   1     1       3.359   3.933   4.958  0.00  0.00             0
ATOM    957    O   1     1       4.695   1.805   4.851  0.00  0.00             0
ATOM    958    O   1     1       2.062  -2.712   4.625  0.00  0.00             0
ATOM    959    O   1     1       4.608  -2.876   4.818  0.00  0.00             0
ATOM    960    O   1     1       2.005   1.762   4.951  0.00  0.00             0
ATOM    961    O   1     1       6.040  -4.922   2.767  0.00  0.00             0
ATOM    962    O   1     1       3.329  -0.263   2.866  0.00  0.00             0
ATOM    963    O   1     1      12.191   2.491   0.593  0.00  0.00             0
ATOM    964    O   1     1       4.187  -1.932   0.505  0.00  0.00             0
ATOM    965    O   1     1       6.544  -0.286   0.559  0.00  0.00             0
ATOM    966    O   1     1       4.138  -4.797   0.471  0.00  0.00             0
ATOM    967    O   1     1       6.654  -3.463   0.780  0.00  0.00             0
ATOM    968    O   1     1       4.059   0.845   0.637  0.00  0.00             0
ATOM    969    H   1     1       5.797   3.959   3.829  0.00  0.00             0
ATOM    970    H   1     1       2.890  -0.845   3.436  0.00  0.00             0
ATOM    971    H   1     1       6.119   2.128   0.344  0.00  0.00             0
ATOM    972    H   1     1       4.447  -2.253  -0.400  0.00  0.00             0
ATOM    973    H   1     1       6.885  -0.080  -0.382  0.00  0.00             0
ATOM    974    H   1     1       4.968   4.302   0.030  0.00  0.00             0
ATOM    975    H   1     1       3.767   1.487  -0.098  0.00  0.00             0
ATOM    976    H   1     1       7.028  -2.663   0.448  0.00  0.00             0
END
