# Supplementary material for: Competing Nuclear Quantum Effects and Hydrogen-Bond Jumps in Hydrated Kaolinite
Source: J Phys Chem Lett. 2023 Feb 6;14(6):1542–7. doi: 10.1021/acs.jpclett.2c03896 (PMC9940297; doi:10.1021/acs.jpclett.2c03896)
Supplement: Supplementary file 1 — jz2c03896_si_001.zip [file jz2c03896_si_001.zip › Clay_NQEs_HBond_Jumps_SI/silica-surface/QM/prod-3/init.01.pdb]

TITLE     Step:     2000000  Bead:       1 positions{angstrom}  cell{angstrom}
CRYST1   10.307   17.884   76.812  91.93 105.05  89.80 P 1           1
ATOM      1   Al   1     1     -17.334  -0.635  42.388  0.00  0.00             0
ATOM      2   Al   1     1     -14.838   3.932  42.116  0.00  0.00             0
ATOM      3   Al   1     1     -14.710  -2.056  42.198  0.00  0.00             0
ATOM      4   Al   1     1     -17.207   2.379  42.271  0.00  0.00             0
ATOM      5   Si   1     1     -13.056  -1.891  39.462  0.00  0.00             0
ATOM      6   Si   1     1     -15.559   2.487  39.409  0.00  0.00             0
ATOM      7   Si   1     1     -15.569  -3.507  39.618  0.00  0.00             0
ATOM      8   Si   1     1     -18.045   0.972  39.385  0.00  0.00             0
ATOM      9    O   1     1     -18.284  -1.806  41.167  0.00  0.00             0
ATOM     10    O   1     1     -15.629   2.618  41.028  0.00  0.00             0
ATOM     11    O   1     1     -17.975   0.940  40.990  0.00  0.00             0
ATOM     12    O   1     1     -15.362  -3.579  41.182  0.00  0.00             0
ATOM     13    O   1     1     -17.883  -0.542  38.940  0.00  0.00             0
ATOM     14    O   1     1     -15.489  -4.903  39.016  0.00  0.00             0
ATOM     15    O   1     1     -16.916  -2.867  39.375  0.00  0.00             0
ATOM     16    O   1     1     -14.299   1.763  39.133  0.00  0.00             0
ATOM     17    O   1     1     -16.857   1.746  38.890  0.00  0.00             0
ATOM     18    O   1     1     -14.386  -2.596  39.101  0.00  0.00             0
ATOM     19    O   1     1     -18.138   3.782  41.181  0.00  0.00             0
ATOM     20    O   1     1     -15.638  -0.777  41.154  0.00  0.00             0
ATOM     21    O   1     1     -13.983  -3.346  43.479  0.00  0.00             0
ATOM     22    O   1     1     -16.641   0.841  43.311  0.00  0.00             0
ATOM     23    O   1     1     -19.058  -0.657  43.320  0.00  0.00             0
ATOM     24    O   1     1     -16.210   3.806  43.416  0.00  0.00             0
ATOM     25    O   1     1     -18.776   2.602  43.278  0.00  0.00             0
ATOM     26    O   1     1     -16.457  -1.989  43.371  0.00  0.00             0
ATOM     27    H   1     1     -17.823  -4.248  40.984  0.00  0.00             0
ATOM     28    H   1     1     -14.966  -0.193  40.933  0.00  0.00             0
ATOM     29    H   1     1     -18.965  -3.635  44.401  0.00  0.00             0
ATOM     30    H   1     1     -16.394   0.636  44.253  0.00  0.00             0
ATOM     31    H   1     1     -19.331  -0.426  44.059  0.00  0.00             0
ATOM     32    H   1     1     -17.144  -4.159  43.199  0.00  0.00             0
ATOM     33    H   1     1     -16.721  -2.852  44.080  0.00  0.00             0
ATOM     34    H   1     1     -19.244   1.873  43.934  0.00  0.00             0
ATOM     35   Al   1     1     -17.860   4.812  49.439  0.00  0.00             0
ATOM     36   Al   1     1     -15.154   8.914  49.545  0.00  0.00             0
ATOM     37   Al   1     1     -15.345   3.228  49.346  0.00  0.00             0
ATOM     38   Al   1     1     -17.794   7.707  49.408  0.00  0.00             0
ATOM     39   Si   1     1     -13.611   3.419  46.496  0.00  0.00             0
ATOM     40   Si   1     1     -15.904   7.851  46.655  0.00  0.00             0
ATOM     41   Si   1     1     -16.125   1.899  46.526  0.00  0.00             0
ATOM     42   Si   1     1     -18.449   6.292  46.550  0.00  0.00             0
ATOM     43    O   1     1     -18.790   3.327  48.324  0.00  0.00             0
ATOM     44    O   1     1     -16.084   7.929  48.211  0.00  0.00             0
ATOM     45    O   1     1     -18.392   6.262  48.182  0.00  0.00             0
ATOM     46    O   1     1     -15.910   1.825  48.167  0.00  0.00             0
ATOM     47    O   1     1     -18.522   4.773  46.114  0.00  0.00             0
ATOM     48    O   1     1     -16.048   0.393  46.019  0.00  0.00             0
ATOM     49    O   1     1     -17.547   2.460  46.197  0.00  0.00             0
ATOM     50    O   1     1     -14.572   7.036  46.330  0.00  0.00             0
ATOM     51    O   1     1     -17.176   7.018  46.127  0.00  0.00             0
ATOM     52    O   1     1     -14.901   2.794  46.016  0.00  0.00             0
ATOM     53    O   1     1     -18.673   9.154  48.513  0.00  0.00             0
ATOM     54    O   1     1     -16.194   4.608  48.405  0.00  0.00             0
ATOM     55    O   1     1     -14.647   1.745  50.325  0.00  0.00             0
ATOM     56    O   1     1     -17.188   6.297  50.499  0.00  0.00             0
ATOM     57    O   1     1     -19.664   4.821  50.515  0.00  0.00             0
ATOM     58    O   1     1     -16.737   8.884  50.523  0.00  0.00             0
ATOM     59    O   1     1     -19.533   7.792  50.528  0.00  0.00             0
ATOM     60    O   1     1     -16.994   3.452  50.507  0.00  0.00             0
ATOM     61    H   1     1     -18.094   1.028  48.591  0.00  0.00             0
ATOM     62    H   1     1     -15.631   5.505  48.236  0.00  0.00             0
ATOM     63    H   1     1     -19.605   1.875  51.246  0.00  0.00             0
ATOM     64    H   1     1     -16.393   6.088  51.133  0.00  0.00             0
ATOM     65    H   1     1     -20.009   4.853  51.384  0.00  0.00             0
ATOM     66    H   1     1     -16.852   0.240  51.485  0.00  0.00             0
ATOM     67    H   1     1     -17.277   2.689  51.049  0.00  0.00             0
ATOM     68    H   1     1     -19.877   6.861  50.852  0.00  0.00             0
ATOM     69   Al   1     1     -17.213   8.234  42.172  0.00  0.00             0
ATOM     70   Al   1     1     -14.765  12.837  42.355  0.00  0.00             0
ATOM     71   Al   1     1     -14.551   6.833  42.217  0.00  0.00             0
ATOM     72   Al   1     1     -17.291  11.234  42.264  0.00  0.00             0
ATOM     73   Si   1     1     -12.857   6.997  39.392  0.00  0.00             0
ATOM     74   Si   1     1     -15.612  11.502  39.465  0.00  0.00             0
ATOM     75   Si   1     1     -15.500   5.480  39.452  0.00  0.00             0
ATOM     76   Si   1     1     -18.147   9.962  39.518  0.00  0.00             0
ATOM     77    O   1     1     -18.130   7.050  40.985  0.00  0.00             0
ATOM     78    O   1     1     -15.677  11.599  41.169  0.00  0.00             0
ATOM     79    O   1     1     -17.970   9.798  41.197  0.00  0.00             0
ATOM     80    O   1     1     -15.394   5.455  41.053  0.00  0.00             0
ATOM     81    O   1     1     -18.031   8.506  38.957  0.00  0.00             0
ATOM     82    O   1     1     -15.542   4.008  38.938  0.00  0.00             0
ATOM     83    O   1     1     -16.761   6.240  38.878  0.00  0.00             0
ATOM     84    O   1     1     -14.331  10.630  39.198  0.00  0.00             0
ATOM     85    O   1     1     -16.949  10.810  39.175  0.00  0.00             0
ATOM     86    O   1     1     -14.248   6.242  39.013  0.00  0.00             0
ATOM     87    O   1     1     -18.180  12.759  41.102  0.00  0.00             0
ATOM     88    O   1     1     -15.563   8.285  41.149  0.00  0.00             0
ATOM     89    O   1     1     -14.046   5.260  43.299  0.00  0.00             0
ATOM     90    O   1     1     -16.437   9.929  43.399  0.00  0.00             0
ATOM     91    O   1     1     -18.839   8.177  43.307  0.00  0.00             0
ATOM     92    O   1     1     -16.351  13.058  43.284  0.00  0.00             0
ATOM     93    O   1     1     -18.873  11.516  43.250  0.00  0.00             0
ATOM     94    O   1     1     -16.291   6.887  43.178  0.00  0.00             0
ATOM     95    H   1     1     -17.834   4.757  41.108  0.00  0.00             0
ATOM     96    H   1     1     -15.011   9.008  40.894  0.00  0.00             0
ATOM     97    H   1     1     -18.912   5.100  44.184  0.00  0.00             0
ATOM     98    H   1     1     -16.165   9.554  44.165  0.00  0.00             0
ATOM     99    H   1     1     -19.166   9.061  43.552  0.00  0.00             0
ATOM    100    H   1     1     -16.733   4.553  43.667  0.00  0.00             0
ATOM    101    H   1     1     -16.657   6.808  44.057  0.00  0.00             0
ATOM    102    H   1     1     -18.996  11.177  44.242  0.00  0.00             0
ATOM    103   Al   1     1     -17.775  13.650  49.291  0.00  0.00             0
ATOM    104   Al   1     1     -15.198  18.015  49.460  0.00  0.00             0
ATOM    105   Al   1     1     -15.336  12.125  49.253  0.00  0.00             0
ATOM    106   Al   1     1     -17.818  16.641  49.421  0.00  0.00             0
ATOM    107   Si   1     1     -13.502  12.296  46.646  0.00  0.00             0
ATOM    108   Si   1     1     -16.127  16.846  46.596  0.00  0.00             0
ATOM    109   Si   1     1     -16.019  10.707  46.595  0.00  0.00             0
ATOM    110   Si   1     1     -18.524  15.351  46.579  0.00  0.00             0
ATOM    111    O   1     1     -18.736  12.507  48.191  0.00  0.00             0
ATOM    112    O   1     1     -16.191  16.928  48.237  0.00  0.00             0
ATOM    113    O   1     1     -18.387  15.235  48.161  0.00  0.00             0
ATOM    114    O   1     1     -15.933  10.664  48.219  0.00  0.00             0
ATOM    115    O   1     1     -18.368  13.922  46.013  0.00  0.00             0
ATOM    116    O   1     1     -15.877   9.259  46.141  0.00  0.00             0
ATOM    117    O   1     1     -17.284  11.485  46.337  0.00  0.00             0
ATOM    118    O   1     1     -14.874  15.899  46.309  0.00  0.00             0
ATOM    119    O   1     1     -17.441  16.281  46.064  0.00  0.00             0
ATOM    120    O   1     1     -14.765  11.483  46.140  0.00  0.00             0
ATOM    121    O   1     1     -18.756  18.108  48.465  0.00  0.00             0
ATOM    122    O   1     1     -16.110  13.499  48.165  0.00  0.00             0
ATOM    123    O   1     1     -14.514  10.510  50.523  0.00  0.00             0
ATOM    124    O   1     1     -16.964  15.137  50.244  0.00  0.00             0
ATOM    125    O   1     1     -19.267  13.531  50.460  0.00  0.00             0
ATOM    126    O   1     1     -16.824  17.907  50.492  0.00  0.00             0
ATOM    127    O   1     1     -19.417  16.603  50.724  0.00  0.00             0
ATOM    128    O   1     1     -16.884  12.269  50.228  0.00  0.00             0
ATOM    129    H   1     1     -18.132   9.904  48.512  0.00  0.00             0
ATOM    130    H   1     1     -15.838  13.928  47.098  0.00  0.00             0
ATOM    131    H   1     1     -19.677  10.668  51.362  0.00  0.00             0
ATOM    132    H   1     1     -16.101  15.430  50.599  0.00  0.00             0
ATOM    133    H   1     1     -19.515  13.098  51.427  0.00  0.00             0
ATOM    134    H   1     1     -16.447   9.247  51.408  0.00  0.00             0
ATOM    135    H   1     1     -17.235  11.537  50.731  0.00  0.00             0
ATOM    136    H   1     1     -19.526  15.838  51.254  0.00  0.00             0
ATOM    137   Al   1     1     -12.043  -0.462  42.156  0.00  0.00             0
ATOM    138   Al   1     1      -9.473   3.768  42.112  0.00  0.00             0
ATOM    139   Al   1     1      -9.572  -2.007  42.329  0.00  0.00             0
ATOM    140   Al   1     1     -12.156   2.560  42.037  0.00  0.00             0
ATOM    141   Si   1     1      -7.916  -1.915  39.579  0.00  0.00             0
ATOM    142   Si   1     1     -10.390   2.548  39.355  0.00  0.00             0
ATOM    143   Si   1     1     -10.484  -3.449  39.470  0.00  0.00             0
ATOM    144   Si   1     1     -12.877   1.096  39.329  0.00  0.00             0
ATOM    145    O   1     1     -13.200  -1.628  41.093  0.00  0.00             0
ATOM    146    O   1     1     -10.577   2.639  41.032  0.00  0.00             0
ATOM    147    O   1     1     -12.769   1.016  40.987  0.00  0.00             0
ATOM    148    O   1     1     -10.236  -3.448  41.109  0.00  0.00             0
ATOM    149    O   1     1     -12.906  -0.400  38.949  0.00  0.00             0
ATOM    150    O   1     1     -10.431  -4.937  39.017  0.00  0.00             0
ATOM    151    O   1     1     -11.850  -2.725  39.209  0.00  0.00             0
ATOM    152    O   1     1      -9.130   1.596  39.017  0.00  0.00             0
ATOM    153    O   1     1     -11.677   1.980  38.768  0.00  0.00             0
ATOM    154    O   1     1      -9.172  -2.588  38.979  0.00  0.00             0
ATOM    155    O   1     1     -13.113   3.861  40.920  0.00  0.00             0
ATOM    156    O   1     1     -10.545  -0.657  41.021  0.00  0.00             0
ATOM    157    O   1     1     -19.199  -3.517  43.378  0.00  0.00             0
ATOM    158    O   1     1     -11.433   1.018  43.196  0.00  0.00             0
ATOM    159    O   1     1     -13.813  -0.472  43.265  0.00  0.00             0
ATOM    160    O   1     1     -11.096   3.818  43.333  0.00  0.00             0
ATOM    161    O   1     1     -13.706   2.530  43.101  0.00  0.00             0
ATOM    162    O   1     1     -11.271  -1.880  43.212  0.00  0.00             0
ATOM    163    H   1     1     -13.220  -4.839  40.332  0.00  0.00             0
ATOM    164    H   1     1      -9.952  -0.472  40.298  0.00  0.00             0
ATOM    165    H   1     1     -13.918  -3.629  44.403  0.00  0.00             0
ATOM    166    H   1     1     -10.449   0.769  43.237  0.00  0.00             0
ATOM    167    H   1     1     -13.776   0.557  43.462  0.00  0.00             0
ATOM    168    H   1     1     -11.807  -4.343  43.229  0.00  0.00             0
ATOM    169    H   1     1     -12.027  -2.563  43.346  0.00  0.00             0
ATOM    170    H   1     1     -14.409   2.206  43.840  0.00  0.00             0
ATOM    171   Al   1     1     -12.740   4.730  49.404  0.00  0.00             0
ATOM    172   Al   1     1     -10.025   9.196  49.276  0.00  0.00             0
ATOM    173   Al   1     1     -10.126   3.277  49.266  0.00  0.00             0
ATOM    174   Al   1     1     -12.594   7.567  49.477  0.00  0.00             0
ATOM    175   Si   1     1      -8.461   3.278  46.616  0.00  0.00             0
ATOM    176   Si   1     1     -10.668   7.850  46.539  0.00  0.00             0
ATOM    177   Si   1     1     -10.952   1.775  46.514  0.00  0.00             0
ATOM    178   Si   1     1     -13.314   6.388  46.668  0.00  0.00             0
ATOM    179    O   1     1     -13.747   3.474  48.107  0.00  0.00             0
ATOM    180    O   1     1     -10.793   7.894  48.189  0.00  0.00             0
ATOM    181    O   1     1     -13.136   6.276  48.289  0.00  0.00             0
ATOM    182    O   1     1     -10.728   1.713  48.179  0.00  0.00             0
ATOM    183    O   1     1     -13.232   4.919  46.173  0.00  0.00             0
ATOM    184    O   1     1     -10.806   0.296  46.024  0.00  0.00             0
ATOM    185    O   1     1     -12.336   2.366  46.294  0.00  0.00             0
ATOM    186    O   1     1      -9.435   6.978  46.167  0.00  0.00             0
ATOM    187    O   1     1     -11.978   7.141  46.143  0.00  0.00             0
ATOM    188    O   1     1      -9.776   2.672  46.145  0.00  0.00             0
ATOM    189    O   1     1     -13.605   9.099  48.303  0.00  0.00             0
ATOM    190    O   1     1     -10.932   4.624  48.276  0.00  0.00             0
ATOM    191    O   1     1     -19.807   1.810  50.369  0.00  0.00             0
ATOM    192    O   1     1     -11.899   6.174  50.474  0.00  0.00             0
ATOM    193    O   1     1     -14.322   4.643  50.548  0.00  0.00             0
ATOM    194    O   1     1     -11.835   8.903  50.383  0.00  0.00             0
ATOM    195    O   1     1     -14.343   7.606  50.460  0.00  0.00             0
ATOM    196    O   1     1     -11.858   3.293  50.157  0.00  0.00             0
ATOM    197    H   1     1     -13.720   0.832  47.604  0.00  0.00             0
ATOM    198    H   1     1     -10.664   5.381  47.615  0.00  0.00             0
ATOM    199    H   1     1     -14.234   1.911  51.244  0.00  0.00             0
ATOM    200    H   1     1     -11.007   6.292  50.120  0.00  0.00             0
ATOM    201    H   1     1     -13.968   5.002  51.405  0.00  0.00             0
ATOM    202    H   1     1     -12.130   0.530  51.304  0.00  0.00             0
ATOM    203    H   1     1     -12.246   2.473  50.079  0.00  0.00             0
ATOM    204    H   1     1     -14.870   6.780  50.491  0.00  0.00             0
ATOM    205   Al   1     1     -12.031   8.407  42.209  0.00  0.00             0
ATOM    206   Al   1     1      -9.551  12.892  42.248  0.00  0.00             0
ATOM    207   Al   1     1      -9.498   6.664  42.286  0.00  0.00             0
ATOM    208   Al   1     1     -12.201  11.308  42.221  0.00  0.00             0
ATOM    209   Si   1     1      -7.661   7.001  39.279  0.00  0.00             0
ATOM    210   Si   1     1     -10.456  11.547  39.473  0.00  0.00             0
ATOM    211   Si   1     1     -10.284   5.561  39.468  0.00  0.00             0
ATOM    212   Si   1     1     -12.958   9.919  39.371  0.00  0.00             0
ATOM    213    O   1     1     -12.991   7.104  41.032  0.00  0.00             0
ATOM    214    O   1     1     -10.611  11.645  41.016  0.00  0.00             0
ATOM    215    O   1     1     -12.817   9.960  41.016  0.00  0.00             0
ATOM    216    O   1     1     -10.011   5.484  41.058  0.00  0.00             0
ATOM    217    O   1     1     -12.902   8.419  38.848  0.00  0.00             0
ATOM    218    O   1     1     -10.197   4.037  38.939  0.00  0.00             0
ATOM    219    O   1     1     -11.626   6.148  39.052  0.00  0.00             0
ATOM    220    O   1     1      -9.120  10.687  39.146  0.00  0.00             0
ATOM    221    O   1     1     -11.718  10.785  38.945  0.00  0.00             0
ATOM    222    O   1     1      -9.126   6.420  38.919  0.00  0.00             0
ATOM    223    O   1     1     -13.150  12.808  41.272  0.00  0.00             0
ATOM    224    O   1     1     -10.395   8.224  41.055  0.00  0.00             0
ATOM    225    O   1     1     -19.128   5.307  43.306  0.00  0.00             0
ATOM    226    O   1     1     -11.570   9.877  43.354  0.00  0.00             0
ATOM    227    O   1     1     -13.685   8.072  43.326  0.00  0.00             0
ATOM    228    O   1     1     -11.247  12.796  43.232  0.00  0.00             0
ATOM    229    O   1     1     -13.882  11.475  43.372  0.00  0.00             0
ATOM    230    O   1     1     -11.197   7.054  43.315  0.00  0.00             0
ATOM    231    H   1     1     -12.890   4.674  40.416  0.00  0.00             0
ATOM    232    H   1     1      -9.642   8.720  40.596  0.00  0.00             0
ATOM    233    H   1     1     -13.887   5.157  44.230  0.00  0.00             0
ATOM    234    H   1     1     -11.571   9.802  44.291  0.00  0.00             0
ATOM    235    H   1     1     -13.662   9.036  43.777  0.00  0.00             0
ATOM    236    H   1     1     -11.755   4.304  43.972  0.00  0.00             0
ATOM    237    H   1     1     -11.435   6.508  43.932  0.00  0.00             0
ATOM    238    H   1     1     -14.484  11.247  43.974  0.00  0.00             0
ATOM    239   Al   1     1     -12.832  13.458  49.434  0.00  0.00             0
ATOM    240   Al   1     1     -10.102  18.246  49.336  0.00  0.00             0
ATOM    241   Al   1     1     -10.014  12.230  49.332  0.00  0.00             0
ATOM    242   Al   1     1     -12.578  16.614  49.268  0.00  0.00             0
ATOM    243   Si   1     1      -8.316  12.429  46.575  0.00  0.00             0
ATOM    244   Si   1     1     -10.903  16.741  46.516  0.00  0.00             0
ATOM    245   Si   1     1     -10.758  10.790  46.511  0.00  0.00             0
ATOM    246   Si   1     1     -13.499  15.340  46.740  0.00  0.00             0
ATOM    247    O   1     1     -13.730  12.170  48.249  0.00  0.00             0
ATOM    248    O   1     1     -11.014  16.803  48.268  0.00  0.00             0
ATOM    249    O   1     1     -13.271  15.156  48.318  0.00  0.00             0
ATOM    250    O   1     1     -10.497  10.582  48.182  0.00  0.00             0
ATOM    251    O   1     1     -13.514  13.769  46.290  0.00  0.00             0
ATOM    252    O   1     1     -10.755   9.320  46.016  0.00  0.00             0
ATOM    253    O   1     1     -12.138  11.481  46.329  0.00  0.00             0
ATOM    254    O   1     1      -9.653  15.866  46.340  0.00  0.00             0
ATOM    255    O   1     1     -12.235  16.051  46.154  0.00  0.00             0
ATOM    256    O   1     1      -9.566  11.605  46.057  0.00  0.00             0
ATOM    257    O   1     1     -13.719  17.918  48.180  0.00  0.00             0
ATOM    258    O   1     1     -11.145  13.445  48.237  0.00  0.00             0
ATOM    259    O   1     1     -19.784  10.721  50.555  0.00  0.00             0
ATOM    260    O   1     1     -11.957  15.182  50.676  0.00  0.00             0
ATOM    261    O   1     1     -14.338  13.479  50.584  0.00  0.00             0
ATOM    262    O   1     1     -11.815  18.032  50.396  0.00  0.00             0
ATOM    263    O   1     1     -14.323  16.877  50.520  0.00  0.00             0
ATOM    264    O   1     1     -11.664  12.279  50.322  0.00  0.00             0
ATOM    265    H   1     1     -12.979   9.839  48.313  0.00  0.00             0
ATOM    266    H   1     1     -10.935  14.192  47.739  0.00  0.00             0
ATOM    267    H   1     1     -13.676  10.730  50.922  0.00  0.00             0
ATOM    268    H   1     1     -11.094  15.050  51.006  0.00  0.00             0
ATOM    269    H   1     1     -14.694  13.963  51.130  0.00  0.00             0
ATOM    270    H   1     1     -11.685   8.948  51.376  0.00  0.00             0
ATOM    271    H   1     1     -11.317  11.963  51.170  0.00  0.00             0
ATOM    272    H   1     1     -13.834  16.520  51.444  0.00  0.00             0
ATOM    273    O   1     1     -14.706  12.401  27.729  0.00  0.00             0
ATOM    274    H   1     1     -15.200  11.701  27.163  0.00  0.00             0
ATOM    275    H   1     1      -3.795  11.861  28.312  0.00  0.00             0
ATOM    276    O   1     1      19.080 -16.805  20.442  0.00  0.00             0
ATOM    277    H   1     1      18.655 -17.282  21.075  0.00  0.00             0
ATOM    278    H   1     1      30.296 -17.021  20.606  0.00  0.00             0
ATOM    279    O   1     1      38.249  22.696  16.197  0.00  0.00             0
ATOM    280    H   1     1      27.368  21.760  16.297  0.00  0.00             0
ATOM    281    H   1     1      39.090  22.542  15.815  0.00  0.00             0
ATOM    282    O   1     1      -4.302   1.305  28.956  0.00  0.00             0
ATOM    283    H   1     1      -4.105   0.658  28.326  0.00  0.00             0
ATOM    284    H   1     1       5.779   1.959  28.434  0.00  0.00             0
ATOM    285    O   1     1     -19.012  -3.386  24.184  0.00  0.00             0
ATOM    286    H   1     1     -18.105  -3.262  23.954  0.00  0.00             0
ATOM    287    H   1     1      -8.974  -4.321  24.091  0.00  0.00             0
ATOM    288    O   1     1     -16.605 -17.837  21.032  0.00  0.00             0
ATOM    289    H   1     1     -16.657 -18.800  20.853  0.00  0.00             0
ATOM    290    H   1     1      -7.211 -17.551  20.872  0.00  0.00             0
ATOM    291    O   1     1     -13.387  35.417  26.811  0.00  0.00             0
ATOM    292    H   1     1     -13.140  35.509  25.827  0.00  0.00             0
ATOM    293    H   1     1     -12.769  34.679  27.118  0.00  0.00             0
ATOM    294    O   1     1      -3.411  17.525  21.822  0.00  0.00             0
ATOM    295    H   1     1      -3.170  17.782  22.699  0.00  0.00             0
ATOM    296    H   1     1      -4.309  17.758  21.754  0.00  0.00             0
ATOM    297    O   1     1      -7.225  20.395  29.266  0.00  0.00             0
ATOM    298    H   1     1      -7.516  19.600  29.776  0.00  0.00             0
ATOM    299    H   1     1      -7.000  19.916  28.480  0.00  0.00             0
ATOM    300    O   1     1      32.676  22.909  18.448  0.00  0.00             0
ATOM    301    H   1     1      33.246  22.166  18.794  0.00  0.00             0
ATOM    302    H   1     1      32.639  22.607  17.453  0.00  0.00             0
ATOM    303    O   1     1       8.544   1.476  17.439  0.00  0.00             0
ATOM    304    H   1     1       8.749   1.438  18.491  0.00  0.00             0
ATOM    305    H   1     1       8.367   0.514  17.191  0.00  0.00             0
ATOM    306    O   1     1     -17.039  28.926  32.794  0.00  0.00             0
ATOM    307    H   1     1     -17.117  28.388  33.700  0.00  0.00             0
ATOM    308    H   1     1     -17.757  29.415  32.901  0.00  0.00             0
ATOM    309    O   1     1       1.168 -16.799  32.508  0.00  0.00             0
ATOM    310    H   1     1       1.724 -17.487  32.810  0.00  0.00             0
ATOM    311    H   1     1       1.740 -16.006  32.501  0.00  0.00             0
ATOM    312    O   1     1      35.096   5.060  30.274  0.00  0.00             0
ATOM    313    H   1     1      34.556   4.249  30.510  0.00  0.00             0
ATOM    314    H   1     1      35.185   5.587  31.115  0.00  0.00             0
ATOM    315    O   1     1       3.424  14.467  32.144  0.00  0.00             0
ATOM    316    H   1     1       3.515  14.543  31.215  0.00  0.00             0
ATOM    317    H   1     1       4.233  14.057  32.173  0.00  0.00             0
ATOM    318    O   1     1       9.204  13.133  34.063  0.00  0.00             0
ATOM    319    H   1     1      10.171  13.416  33.749  0.00  0.00             0
ATOM    320    H   1     1       8.895  14.026  33.968  0.00  0.00             0
ATOM    321    O   1     1      40.376  21.133  15.295  0.00  0.00             0
ATOM    322    H   1     1      40.121  20.513  15.906  0.00  0.00             0
ATOM    323    H   1     1      40.610  20.622  14.500  0.00  0.00             0
ATOM    324    O   1     1      10.116  -0.229  37.001  0.00  0.00             0
ATOM    325    H   1     1       9.399  -0.872  37.143  0.00  0.00             0
ATOM    326    H   1     1      10.814  -0.624  36.675  0.00  0.00             0
ATOM    327    O   1     1      15.129  34.218  35.975  0.00  0.00             0
ATOM    328    H   1     1      14.139  34.084  35.740  0.00  0.00             0
ATOM    329    H   1     1      25.985  15.889  35.404  0.00  0.00             0
ATOM    330    O   1     1     -15.851  59.849  18.750  0.00  0.00             0
ATOM    331    H   1     1     -15.147  60.355  18.254  0.00  0.00             0
ATOM    332    H   1     1      -6.496  59.838  18.339  0.00  0.00             0
ATOM    333    O   1     1      -4.473  30.310  19.430  0.00  0.00             0
ATOM    334    H   1     1     -15.235  30.522  20.229  0.00  0.00             0
ATOM    335    H   1     1      -3.639  29.615  19.805  0.00  0.00             0
ATOM    336    O   1     1     -20.040  12.227  15.849  0.00  0.00             0
ATOM    337    H   1     1     -19.560  11.627  15.445  0.00  0.00             0
ATOM    338    H   1     1     -10.617  11.943  16.030  0.00  0.00             0
ATOM    339    O   1     1       5.954  54.202  13.993  0.00  0.00             0
ATOM    340    H   1     1      -3.547  53.938  13.821  0.00  0.00             0
ATOM    341    H   1     1       5.579  53.509  14.656  0.00  0.00             0
ATOM    342    O   1     1      17.238  38.809  36.253  0.00  0.00             0
ATOM    343    H   1     1      16.345  38.246  36.013  0.00  0.00             0
ATOM    344    H   1     1      28.208  38.213  36.561  0.00  0.00             0
ATOM    345    O   1     1      45.939   7.544  23.045  0.00  0.00             0
ATOM    346    H   1     1      45.061   7.144  22.444  0.00  0.00             0
ATOM    347    H   1     1      45.259 -10.335  23.951  0.00  0.00             0
ATOM    348    O   1     1      38.480  13.799  24.209  0.00  0.00             0
ATOM    349    H   1     1      39.259  13.511  24.886  0.00  0.00             0
ATOM    350    H   1     1      37.997  13.002  24.039  0.00  0.00             0
ATOM    351    O   1     1      21.014 -19.415  17.572  0.00  0.00             0
ATOM    352    H   1     1      20.946 -19.895  16.561  0.00  0.00             0
ATOM    353    H   1     1      21.443 -18.568  17.138  0.00  0.00             0
ATOM    354    O   1     1      -0.413  11.146  28.356  0.00  0.00             0
ATOM    355    H   1     1      -0.416  10.314  27.877  0.00  0.00             0
ATOM    356    H   1     1      -0.727  11.935  27.807  0.00  0.00             0
ATOM    357    O   1     1      14.144  -9.049  20.259  0.00  0.00             0
ATOM    358    H   1     1      14.901  -9.150  19.648  0.00  0.00             0
ATOM    359    H   1     1      13.790  -9.941  20.195  0.00  0.00             0
ATOM    360    O   1     1      -7.231  37.813  15.306  0.00  0.00             0
ATOM    361    H   1     1      -7.203  36.738  15.258  0.00  0.00             0
ATOM    362    H   1     1      -6.232  38.262  15.214  0.00  0.00             0
ATOM    363    O   1     1      40.414  13.143  26.295  0.00  0.00             0
ATOM    364    H   1     1      41.427  13.185  26.136  0.00  0.00             0
ATOM    365    H   1     1      40.142  -4.031  26.918  0.00  0.00             0
ATOM    366    O   1     1      14.544   4.592  27.408  0.00  0.00             0
ATOM    367    H   1     1      14.232   4.529  28.454  0.00  0.00             0
ATOM    368    H   1     1      15.617   4.396  27.274  0.00  0.00             0
ATOM    369    O   1     1      13.902 -14.309  25.009  0.00  0.00             0
ATOM    370    H   1     1      13.126 -14.861  25.018  0.00  0.00             0
ATOM    371    H   1     1      13.535 -13.721  25.601  0.00  0.00             0
ATOM    372    O   1     1      34.204 -17.661  23.597  0.00  0.00             0
ATOM    373    H   1     1      34.786 -18.086  24.169  0.00  0.00             0
ATOM    374    H   1     1      34.713 -17.837  22.646  0.00  0.00             0
ATOM    375    O   1     1      -1.880  44.257  29.392  0.00  0.00             0
ATOM    376    H   1     1      -1.722  44.525  28.395  0.00  0.00             0
ATOM    377    H   1     1      -2.757  43.901  29.597  0.00  0.00             0
ATOM    378    O   1     1      10.523  -9.279  20.759  0.00  0.00             0
ATOM    379    H   1     1      11.249 -10.037  20.845  0.00  0.00             0
ATOM    380    H   1     1      10.921  -8.667  20.075  0.00  0.00             0
ATOM    381    O   1     1     -15.067  -5.034  32.644  0.00  0.00             0
ATOM    382    H   1     1     -15.692  -5.705  32.689  0.00  0.00             0
ATOM    383    H   1     1      -4.004  -5.470  32.237  0.00  0.00             0
ATOM    384    O   1     1      15.210 -13.181  20.953  0.00  0.00             0
ATOM    385    H   1     1      15.099 -12.586  20.093  0.00  0.00             0
ATOM    386    H   1     1      26.311 -13.681  20.731  0.00  0.00             0
ATOM    387    O   1     1       8.754  16.187  33.889  0.00  0.00             0
ATOM    388    H   1     1      -2.514  16.070  33.636  0.00  0.00             0
ATOM    389    H   1     1       8.909  17.082  34.075  0.00  0.00             0
ATOM    390    O   1     1      18.245  18.458  24.127  0.00  0.00             0
ATOM    391    H   1     1      17.887  19.250  23.748  0.00  0.00             0
ATOM    392    H   1     1      29.337  18.647  23.785  0.00  0.00             0
ATOM    393    O   1     1     -43.799  -2.952  27.779  0.00  0.00             0
ATOM    394    H   1     1     -44.150  -2.878  28.556  0.00  0.00             0
ATOM    395    H   1     1     -34.113  -3.666  27.581  0.00  0.00             0
ATOM    396    O   1     1     -24.076  -1.831  30.370  0.00  0.00             0
ATOM    397    H   1     1     -24.341  -0.964  30.529  0.00  0.00             0
ATOM    398    H   1     1     -14.535  -2.446  30.390  0.00  0.00             0
ATOM    399    O   1     1      21.397 -19.309  25.837  0.00  0.00             0
ATOM    400    H   1     1      21.782 -19.993  25.493  0.00  0.00             0
ATOM    401    H   1     1      21.509 -19.402  26.854  0.00  0.00             0
ATOM    402    O   1     1       7.388  25.087  33.195  0.00  0.00             0
ATOM    403    H   1     1       6.661  25.294  32.797  0.00  0.00             0
ATOM    404    H   1     1       7.906  24.624  32.580  0.00  0.00             0
ATOM    405    O   1     1      24.645  16.304  27.301  0.00  0.00             0
ATOM    406    H   1     1      24.214  15.901  26.423  0.00  0.00             0
ATOM    407    H   1     1      24.724  17.248  27.424  0.00  0.00             0
ATOM    408    O   1     1      46.764  69.453  25.002  0.00  0.00             0
ATOM    409    H   1     1      46.621  69.792  26.087  0.00  0.00             0
ATOM    410    H   1     1      47.523  68.854  24.963  0.00  0.00             0
ATOM    411    O   1     1      19.348  58.569  32.016  0.00  0.00             0
ATOM    412    H   1     1      19.067  58.452  32.898  0.00  0.00             0
ATOM    413    H   1     1      18.850  58.007  31.496  0.00  0.00             0
ATOM    414    O   1     1      34.439  84.953  16.613  0.00  0.00             0
ATOM    415    H   1     1      33.721  84.512  16.525  0.00  0.00             0
ATOM    416    H   1     1      35.087  84.235  16.745  0.00  0.00             0
ATOM    417    O   1     1      38.061 -14.817  19.983  0.00  0.00             0
ATOM    418    H   1     1      38.651 -15.474  20.265  0.00  0.00             0
ATOM    419    H   1     1      38.676 -14.378  19.456  0.00  0.00             0
ATOM    420    O   1     1      42.001 -12.469  27.926  0.00  0.00             0
ATOM    421    H   1     1      41.531 -12.045  28.665  0.00  0.00             0
ATOM    422    H   1     1      42.655 -13.007  28.059  0.00  0.00             0
ATOM    423    O   1     1      -4.100  15.482  33.290  0.00  0.00             0
ATOM    424    H   1     1      -4.292  15.765  32.548  0.00  0.00             0
ATOM    425    H   1     1      -4.222  14.526  33.257  0.00  0.00             0
ATOM    426    O   1     1      17.348  27.535  15.688  0.00  0.00             0
ATOM    427    H   1     1      16.678  28.065  16.195  0.00  0.00             0
ATOM    428    H   1     1      17.212  26.927  16.375  0.00  0.00             0
ATOM    429    O   1     1      27.234  57.266  30.632  0.00  0.00             0
ATOM    430    H   1     1      27.237  56.566  29.990  0.00  0.00             0
ATOM    431    H   1     1      26.401  57.779  30.489  0.00  0.00             0
ATOM    432    O   1     1     -19.340   1.091  20.401  0.00  0.00             0
ATOM    433    H   1     1     -18.977   2.001  20.734  0.00  0.00             0
ATOM    434    H   1     1     -19.521   1.250  19.556  0.00  0.00             0
ATOM    435    O   1     1     -19.665  15.353  28.426  0.00  0.00             0
ATOM    436    H   1     1     -20.118  15.500  29.331  0.00  0.00             0
ATOM    437    H   1     1      -8.837  14.520  28.752  0.00  0.00             0
ATOM    438    O   1     1      49.648  33.065  22.088  0.00  0.00             0
ATOM    439    H   1     1      49.205  32.642  22.844  0.00  0.00             0
ATOM    440    H   1     1      59.410  33.997  21.918  0.00  0.00             0
ATOM    441    O   1     1      37.808  10.661  29.621  0.00  0.00             0
ATOM    442    H   1     1      27.969  11.060  30.232  0.00  0.00             0
ATOM    443    H   1     1      38.281  10.012  29.419  0.00  0.00             0
ATOM    444    O   1     1       0.193 -46.251  34.344  0.00  0.00             0
ATOM    445    H   1     1       0.233 -45.799  35.182  0.00  0.00             0
ATOM    446    H   1     1      10.720 -47.116  34.214  0.00  0.00             0
ATOM    447    O   1     1      -5.534   7.114  32.046  0.00  0.00             0
ATOM    448    H   1     1     -15.817   7.970  31.529  0.00  0.00             0
ATOM    449    H   1     1      -6.287   7.269  32.763  0.00  0.00             0
ATOM    450    O   1     1      37.723  25.304  17.429  0.00  0.00             0
ATOM    451    H   1     1      38.339  25.177  18.075  0.00  0.00             0
ATOM    452    H   1     1      48.031  24.427  16.969  0.00  0.00             0
ATOM    453    O   1     1      30.281   1.056  34.431  0.00  0.00             0
ATOM    454    H   1     1      30.582   0.621  35.384  0.00  0.00             0
ATOM    455    H   1     1      31.030   0.885  33.838  0.00  0.00             0
ATOM    456    O   1     1       1.330  20.109  25.299  0.00  0.00             0
ATOM    457    H   1     1       0.847  19.380  24.887  0.00  0.00             0
ATOM    458    H   1     1       0.711  20.693  25.675  0.00  0.00             0
ATOM    459    O   1     1      21.347  -6.899  31.101  0.00  0.00             0
ATOM    460    H   1     1      21.603  -7.807  31.359  0.00  0.00             0
ATOM    461    H   1     1      20.849  -6.912  30.274  0.00  0.00             0
ATOM    462    O   1     1     -25.695  19.071  35.421  0.00  0.00             0
ATOM    463    H   1     1     -25.490  19.032  34.574  0.00  0.00             0
ATOM    464    H   1     1     -25.733  18.134  35.852  0.00  0.00             0
ATOM    465    O   1     1     -15.675  -6.522  16.747  0.00  0.00             0
ATOM    466    H   1     1     -16.221  -7.437  16.790  0.00  0.00             0
ATOM    467    H   1     1     -15.142  -6.495  17.601  0.00  0.00             0
ATOM    468    O   1     1     -24.589   1.477  32.938  0.00  0.00             0
ATOM    469    H   1     1     -24.646   2.391  33.143  0.00  0.00             0
ATOM    470    H   1     1     -23.808   1.409  32.353  0.00  0.00             0
ATOM    471    O   1     1      50.652  -5.398  21.698  0.00  0.00             0
ATOM    472    H   1     1      50.065  -4.562  21.759  0.00  0.00             0
ATOM    473    H   1     1      50.272  -6.100  21.294  0.00  0.00             0
ATOM    474    O   1     1      41.794 -19.466  22.321  0.00  0.00             0
ATOM    475    H   1     1      42.176 -19.655  23.173  0.00  0.00             0
ATOM    476    H   1     1      40.905 -19.842  22.419  0.00  0.00             0
ATOM    477    O   1     1      20.028  -1.011  14.686  0.00  0.00             0
ATOM    478    H   1     1      19.472  -0.874  15.429  0.00  0.00             0
ATOM    479    H   1     1      20.568  -1.942  14.913  0.00  0.00             0
ATOM    480    O   1     1      19.928  39.186  26.729  0.00  0.00             0
ATOM    481    H   1     1      20.006  38.398  27.398  0.00  0.00             0
ATOM    482    H   1     1      20.294  39.856  27.094  0.00  0.00             0
ATOM    483    O   1     1      -0.651  -2.136  31.102  0.00  0.00             0
ATOM    484    H   1     1      -0.797  -2.218  31.960  0.00  0.00             0
ATOM    485    H   1     1      -1.499  -1.981  30.676  0.00  0.00             0
ATOM    486    O   1     1     -21.794   3.818  34.939  0.00  0.00             0
ATOM    487    H   1     1     -22.687   4.057  35.135  0.00  0.00             0
ATOM    488    H   1     1     -21.836   2.801  34.824  0.00  0.00             0
ATOM    489    O   1     1     -10.063  18.786  23.258  0.00  0.00             0
ATOM    490    H   1     1      -9.965  17.786  23.107  0.00  0.00             0
ATOM    491    H   1     1       1.016   1.310  23.010  0.00  0.00             0
ATOM    492    O   1     1      23.298 -44.198  28.784  0.00  0.00             0
ATOM    493    H   1     1      22.582 -44.546  29.191  0.00  0.00             0
ATOM    494    H   1     1      34.253 -43.992  29.582  0.00  0.00             0
ATOM    495    O   1     1     -27.983   2.735  35.834  0.00  0.00             0
ATOM    496    H   1     1     -38.438   2.164  36.653  0.00  0.00             0
ATOM    497    H   1     1     -27.424   2.281  35.213  0.00  0.00             0
ATOM    498    O   1     1      -4.631 -24.103  23.717  0.00  0.00             0
ATOM    499    H   1     1      -5.000 -24.491  22.949  0.00  0.00             0
ATOM    500    H   1     1       5.324 -24.448  24.518  0.00  0.00             0
ATOM    501    O   1     1     -19.269  22.666  35.260  0.00  0.00             0
ATOM    502    H   1     1     -20.100  22.168  35.329  0.00  0.00             0
ATOM    503    H   1     1      -8.386  22.161  35.764  0.00  0.00             0
ATOM    504    O   1     1      -2.172  11.496  32.106  0.00  0.00             0
ATOM    505    H   1     1      -1.558  12.026  32.677  0.00  0.00             0
ATOM    506    H   1     1       8.586  10.734  32.463  0.00  0.00             0
ATOM    507    O   1     1      63.078  36.851  17.523  0.00  0.00             0
ATOM    508    H   1     1      63.660  37.268  16.821  0.00  0.00             0
ATOM    509    H   1     1      62.133  19.230  17.348  0.00  0.00             0
ATOM    510    O   1     1      17.023 -30.164  23.298  0.00  0.00             0
ATOM    511    H   1     1      16.387 -29.312  23.391  0.00  0.00             0
ATOM    512    H   1     1      17.139 -30.386  22.325  0.00  0.00             0
ATOM    513    O   1     1     -42.867   9.032  26.839  0.00  0.00             0
ATOM    514    H   1     1     -42.142   9.376  26.309  0.00  0.00             0
ATOM    515    H   1     1     -43.325   8.480  26.226  0.00  0.00             0
ATOM    516    O   1     1      17.268  -4.056  17.416  0.00  0.00             0
ATOM    517    H   1     1      16.583  -3.584  16.947  0.00  0.00             0
ATOM    518    H   1     1      16.794  -4.072  18.261  0.00  0.00             0
ATOM    519    O   1     1      43.037  40.064  15.884  0.00  0.00             0
ATOM    520    H   1     1      43.342  39.249  15.296  0.00  0.00             0
ATOM    521    H   1     1      42.056  40.004  15.935  0.00  0.00             0
ATOM    522    O   1     1      15.715  23.267  36.008  0.00  0.00             0
ATOM    523    H   1     1      16.183  22.682  36.647  0.00  0.00             0
ATOM    524    H   1     1      16.355  24.058  36.011  0.00  0.00             0
ATOM    525    O   1     1      65.011  27.109  17.152  0.00  0.00             0
ATOM    526    H   1     1      64.372  27.105  18.020  0.00  0.00             0
ATOM    527    H   1     1      65.002   8.375  17.022  0.00  0.00             0
ATOM    528    O   1     1      33.244  48.924  29.705  0.00  0.00             0
ATOM    529    H   1     1      32.853  48.018  29.756  0.00  0.00             0
ATOM    530    H   1     1      34.128  49.006  29.482  0.00  0.00             0
ATOM    531    O   1     1      23.993   9.263  34.976  0.00  0.00             0
ATOM    532    H   1     1      24.873   9.366  35.325  0.00  0.00             0
ATOM    533    H   1     1      23.932   8.512  35.645  0.00  0.00             0
ATOM    534    O   1     1       6.837  39.241  27.027  0.00  0.00             0
ATOM    535    H   1     1       6.523  38.970  26.195  0.00  0.00             0
ATOM    536    H   1     1       7.868  39.372  26.968  0.00  0.00             0
ATOM    537    O   1     1       1.485  11.813  23.200  0.00  0.00             0
ATOM    538    H   1     1       2.280  11.531  22.595  0.00  0.00             0
ATOM    539    H   1     1       0.882  12.104  22.505  0.00  0.00             0
ATOM    540    O   1     1     -26.750 -27.785  26.949  0.00  0.00             0
ATOM    541    H   1     1     -25.926 -28.191  27.303  0.00  0.00             0
ATOM    542    H   1     1     -26.917 -27.477  27.755  0.00  0.00             0
ATOM    543    O   1     1     -14.991  42.658  14.899  0.00  0.00             0
ATOM    544    H   1     1     -14.630  41.805  14.563  0.00  0.00             0
ATOM    545    H   1     1      -3.889  43.309  14.660  0.00  0.00             0
ATOM    546    O   1     1      -4.198   6.755  28.617  0.00  0.00             0
ATOM    547    H   1     1      -3.864   6.482  27.863  0.00  0.00             0
ATOM    548    H   1     1       5.431   6.206  28.904  0.00  0.00             0
ATOM    549    O   1     1      -7.584  39.286  21.024  0.00  0.00             0
ATOM    550    H   1     1     -18.449  39.822  21.595  0.00  0.00             0
ATOM    551    H   1     1      -6.670  39.633  20.987  0.00  0.00             0
ATOM    552    O   1     1      14.643  31.892  23.222  0.00  0.00             0
ATOM    553    H   1     1      15.032  32.388  23.896  0.00  0.00             0
ATOM    554    H   1     1      25.520  31.174  23.036  0.00  0.00             0
ATOM    555    O   1     1      56.015  10.941  26.143  0.00  0.00             0
ATOM    556    H   1     1      45.353  10.006  26.285  0.00  0.00             0
ATOM    557    H   1     1      55.232  11.419  26.203  0.00  0.00             0
ATOM    558    O   1     1      22.333  27.744  14.773  0.00  0.00             0
ATOM    559    H   1     1      23.197  27.887  14.121  0.00  0.00             0
ATOM    560    H   1     1      33.209  27.434  15.453  0.00  0.00             0
ATOM    561    O   1     1     -29.025  -5.750  26.389  0.00  0.00             0
ATOM    562    H   1     1     -29.533  -6.328  27.108  0.00  0.00             0
ATOM    563    H   1     1     -29.085  -6.361  25.605  0.00  0.00             0
ATOM    564    O   1     1     -21.757 -16.716  28.446  0.00  0.00             0
ATOM    565    H   1     1     -22.343 -17.283  27.822  0.00  0.00             0
ATOM    566    H   1     1     -21.208 -17.382  28.558  0.00  0.00             0
ATOM    567    O   1     1       1.194  46.300  35.888  0.00  0.00             0
ATOM    568    H   1     1       0.558  45.921  35.226  0.00  0.00             0
ATOM    569    H   1     1       1.997  45.803  35.552  0.00  0.00             0
ATOM    570    O   1     1      10.122   6.700  30.088  0.00  0.00             0
ATOM    571    H   1     1       9.353   7.067  29.787  0.00  0.00             0
ATOM    572    H   1     1       9.878   5.843  30.632  0.00  0.00             0
ATOM    573    O   1     1     -39.976  -9.513  31.940  0.00  0.00             0
ATOM    574    H   1     1     -40.290  -9.678  32.825  0.00  0.00             0
ATOM    575    H   1     1     -40.499 -10.178  31.507  0.00  0.00             0
ATOM    576    O   1     1     -33.510  24.115  26.022  0.00  0.00             0
ATOM    577    H   1     1     -33.751  23.935  25.026  0.00  0.00             0
ATOM    578    H   1     1     -32.669  23.808  26.484  0.00  0.00             0
ATOM    579    O   1     1      18.452  -1.460  16.967  0.00  0.00             0
ATOM    580    H   1     1      17.873  -2.238  16.843  0.00  0.00             0
ATOM    581    H   1     1      19.137  -1.655  17.573  0.00  0.00             0
ATOM    582    O   1     1     -17.413  -0.709  33.091  0.00  0.00             0
ATOM    583    H   1     1     -17.416  -1.713  32.801  0.00  0.00             0
ATOM    584    H   1     1     -16.738  -0.439  32.478  0.00  0.00             0
ATOM    585    O   1     1     -28.826 -11.252  20.586  0.00  0.00             0
ATOM    586    H   1     1     -28.978 -11.760  21.256  0.00  0.00             0
ATOM    587    H   1     1     -29.256 -11.673  19.773  0.00  0.00             0
ATOM    588    O   1     1      32.237  12.870  32.725  0.00  0.00             0
ATOM    589    H   1     1      32.122  12.367  32.059  0.00  0.00             0
ATOM    590    H   1     1      32.994  13.362  32.397  0.00  0.00             0
ATOM    591    O   1     1      45.240  11.252  21.521  0.00  0.00             0
ATOM    592    H   1     1      45.249  10.245  21.182  0.00  0.00             0
ATOM    593    H   1     1      44.869  11.774  20.797  0.00  0.00             0
ATOM    594    O   1     1      50.836   4.102  19.868  0.00  0.00             0
ATOM    595    H   1     1      51.748   4.348  19.522  0.00  0.00             0
ATOM    596    H   1     1      51.105   3.378  20.327  0.00  0.00             0
ATOM    597    O   1     1      -0.857  -7.974  33.868  0.00  0.00             0
ATOM    598    H   1     1      -1.732  -7.677  34.341  0.00  0.00             0
ATOM    599    H   1     1       9.373  -8.945  33.599  0.00  0.00             0
ATOM    600    O   1     1       7.435   7.454  35.951  0.00  0.00             0
ATOM    601    H   1     1       8.361   7.496  36.356  0.00  0.00             0
ATOM    602    H   1     1      17.719   7.219  35.092  0.00  0.00             0
ATOM    603    O   1     1       1.904 -45.540  24.588  0.00  0.00             0
ATOM    604    H   1     1      -9.095 -44.898  24.365  0.00  0.00             0
ATOM    605    H   1     1       1.923 -45.425  25.678  0.00  0.00             0
ATOM    606    O   1     1      26.948  20.926  24.066  0.00  0.00             0
ATOM    607    H   1     1      27.332  21.777  24.071  0.00  0.00             0
ATOM    608    H   1     1      36.249  20.973  23.953  0.00  0.00             0
ATOM    609    O   1     1      53.700  12.535  19.500  0.00  0.00             0
ATOM    610    H   1     1      43.917  12.685  18.636  0.00  0.00             0
ATOM    611    H   1     1      52.896  13.098  19.662  0.00  0.00             0
ATOM    612    O   1     1     -20.309  27.819  25.108  0.00  0.00             0
ATOM    613    H   1     1     -19.829  28.405  24.440  0.00  0.00             0
ATOM    614    H   1     1     -10.542  27.394  24.580  0.00  0.00             0
ATOM    615    O   1     1     -34.440  -9.432  21.574  0.00  0.00             0
ATOM    616    H   1     1     -35.025  -9.792  22.220  0.00  0.00             0
ATOM    617    H   1     1     -33.802 -10.047  21.298  0.00  0.00             0
ATOM    618    O   1     1       1.956  13.663  35.529  0.00  0.00             0
ATOM    619    H   1     1       1.596  13.680  34.644  0.00  0.00             0
ATOM    620    H   1     1       1.728  12.888  36.157  0.00  0.00             0
ATOM    621    O   1     1     -18.695  16.376  35.458  0.00  0.00             0
ATOM    622    H   1     1     -18.407  16.416  34.566  0.00  0.00             0
ATOM    623    H   1     1     -18.674  15.304  35.616  0.00  0.00             0
ATOM    624    O   1     1      49.932  29.283  17.109  0.00  0.00             0
ATOM    625    H   1     1      49.150  30.051  17.273  0.00  0.00             0
ATOM    626    H   1     1      49.446  28.567  16.546  0.00  0.00             0
ATOM    627    O   1     1     -15.732  14.414  29.252  0.00  0.00             0
ATOM    628    H   1     1     -15.346  13.502  28.681  0.00  0.00             0
ATOM    629    H   1     1     -16.169  15.024  28.740  0.00  0.00             0
ATOM    630    O   1     1     -15.275  -3.018  15.147  0.00  0.00             0
ATOM    631    H   1     1     -15.963  -3.488  15.644  0.00  0.00             0
ATOM    632    H   1     1     -14.663  -3.648  14.785  0.00  0.00             0
ATOM    633    O   1     1     -48.278  24.468  16.443  0.00  0.00             0
ATOM    634    H   1     1     -47.688  24.375  15.641  0.00  0.00             0
ATOM    635    H   1     1     -48.773  23.714  16.305  0.00  0.00             0
ATOM    636    O   1     1      15.749  19.381  18.400  0.00  0.00             0
ATOM    637    H   1     1      15.270  19.109  19.208  0.00  0.00             0
ATOM    638    H   1     1      16.335  20.067  18.639  0.00  0.00             0
ATOM    639    O   1     1     -12.596  -7.277  20.266  0.00  0.00             0
ATOM    640    H   1     1     -11.805  -7.641  20.127  0.00  0.00             0
ATOM    641    H   1     1     -12.923  -7.969  20.649  0.00  0.00             0
ATOM    642    O   1     1       2.510  21.493  32.785  0.00  0.00             0
ATOM    643    H   1     1       2.435  21.812  33.646  0.00  0.00             0
ATOM    644    H   1     1       3.391  21.721  33.044  0.00  0.00             0
ATOM    645    O   1     1      -5.772  -8.279  30.870  0.00  0.00             0
ATOM    646    H   1     1      -4.873  -7.906  30.579  0.00  0.00             0
ATOM    647    H   1     1      -6.045  -7.589  31.580  0.00  0.00             0
ATOM    648    O   1     1       8.359   0.880  30.974  0.00  0.00             0
ATOM    649    H   1     1       8.385   1.035  29.999  0.00  0.00             0
ATOM    650    H   1     1       9.239   0.718  31.374  0.00  0.00             0
ATOM    651    O   1     1       4.222  17.377  30.441  0.00  0.00             0
ATOM    652    H   1     1       4.685  18.073  30.161  0.00  0.00             0
ATOM    653    H   1     1      13.637  -0.481  29.990  0.00  0.00             0
ATOM    654    O   1     1      14.227  32.908  20.668  0.00  0.00             0
ATOM    655    H   1     1      14.236  32.664  21.667  0.00  0.00             0
ATOM    656    H   1     1      23.638  32.747  20.636  0.00  0.00             0
ATOM    657    O   1     1      34.444  17.275  15.825  0.00  0.00             0
ATOM    658    H   1     1      24.216  16.495  15.592  0.00  0.00             0
ATOM    659    H   1     1      34.941  17.083  16.591  0.00  0.00             0
ATOM    660    O   1     1      -4.301  63.324  36.103  0.00  0.00             0
ATOM    661    H   1     1      -3.687  63.970  35.478  0.00  0.00             0
ATOM    662    H   1     1       6.603  62.578  35.964  0.00  0.00             0
ATOM    663    O   1     1      25.539  16.112  18.325  0.00  0.00             0
ATOM    664    H   1     1      14.794  15.453  18.893  0.00  0.00             0
ATOM    665    H   1     1      26.329  16.612  18.957  0.00  0.00             0
ATOM    666    O   1     1      22.337  17.719  29.676  0.00  0.00             0
ATOM    667    H   1     1      22.175  16.780  29.237  0.00  0.00             0
ATOM    668    H   1     1      32.315  17.606  30.749  0.00  0.00             0
ATOM    669    O   1     1       5.568  75.429  33.561  0.00  0.00             0
ATOM    670    H   1     1       5.858  76.008  34.380  0.00  0.00             0
ATOM    671    H   1     1       5.799  58.205  32.852  0.00  0.00             0
ATOM    672    O   1     1      22.482  41.120  22.914  0.00  0.00             0
ATOM    673    H   1     1      23.219  40.809  23.517  0.00  0.00             0
ATOM    674    H   1     1      22.085  41.749  23.413  0.00  0.00             0
ATOM    675    O   1     1      19.279  -8.790  23.257  0.00  0.00             0
ATOM    676    H   1     1      18.483  -8.750  22.804  0.00  0.00             0
ATOM    677    H   1     1      19.754  -8.634  22.337  0.00  0.00             0
ATOM    678    O   1     1       5.667   2.602  15.816  0.00  0.00             0
ATOM    679    H   1     1       5.925   1.969  15.257  0.00  0.00             0
ATOM    680    H   1     1       5.739   2.211  16.776  0.00  0.00             0
ATOM    681    O   1     1     -27.526   0.963  26.862  0.00  0.00             0
ATOM    682    H   1     1     -28.355   0.375  26.658  0.00  0.00             0
ATOM    683    H   1     1     -27.317   1.432  25.981  0.00  0.00             0
ATOM    684    O   1     1     -12.767  11.391  35.681  0.00  0.00             0
ATOM    685    H   1     1     -12.259  11.373  36.604  0.00  0.00             0
ATOM    686    H   1     1     -12.186  11.897  35.068  0.00  0.00             0
ATOM    687    O   1     1      32.015  -2.733  20.020  0.00  0.00             0
ATOM    688    H   1     1      31.700  -2.261  20.773  0.00  0.00             0
ATOM    689    H   1     1      32.019 -20.052  19.322  0.00  0.00             0
ATOM    690    O   1     1      41.004 -27.582  36.938  0.00  0.00             0
ATOM    691    H   1     1      41.332 -26.734  36.850  0.00  0.00             0
ATOM    692    H   1     1      41.594 -28.096  37.441  0.00  0.00             0
ATOM    693    O   1     1     -50.367  15.011  15.182  0.00  0.00             0
ATOM    694    H   1     1     -50.567  14.157  15.055  0.00  0.00             0
ATOM    695    H   1     1     -49.414  15.042  15.344  0.00  0.00             0
ATOM    696    O   1     1      21.026  28.274  18.627  0.00  0.00             0
ATOM    697    H   1     1      21.492  28.992  19.014  0.00  0.00             0
ATOM    698    H   1     1      20.193  28.654  17.932  0.00  0.00             0
ATOM    699    O   1     1      59.984   6.790  20.038  0.00  0.00             0
ATOM    700    H   1     1      60.388   6.007  19.818  0.00  0.00             0
ATOM    701    H   1     1      60.700   7.543  19.963  0.00  0.00             0
ATOM    702    O   1     1      23.588   6.691  36.286  0.00  0.00             0
ATOM    703    H   1     1      24.244   5.984  36.413  0.00  0.00             0
ATOM    704    H   1     1      22.893   6.183  36.044  0.00  0.00             0
ATOM    705   Al   1     1       4.944  14.254   8.809  0.00  0.00             0
ATOM    706   Al   1     1       2.413   9.874   8.595  0.00  0.00             0
ATOM    707   Al   1     1       2.459  15.818   8.704  0.00  0.00             0
ATOM    708   Al   1     1       4.911  11.201   8.823  0.00  0.00             0
ATOM    709   Si   1     1       0.666  15.563  11.588  0.00  0.00             0
ATOM    710   Si   1     1       3.228  11.032  11.460  0.00  0.00             0
ATOM    711   Si   1     1       3.176  17.155  11.548  0.00  0.00             0
ATOM    712   Si   1     1       5.719  12.627  11.526  0.00  0.00             0
ATOM    713    O   1     1       5.841  15.537   9.878  0.00  0.00             0
ATOM    714    O   1     1       3.337  10.881   9.985  0.00  0.00             0
ATOM    715    O   1     1       5.589  12.749   9.952  0.00  0.00             0
ATOM    716    O   1     1       2.978  17.228  10.008  0.00  0.00             0
ATOM    717    O   1     1       5.757  14.118  11.999  0.00  0.00             0
ATOM    718    O   1     1       3.158  18.564  12.133  0.00  0.00             0
ATOM    719    O   1     1       4.547  16.475  11.905  0.00  0.00             0
ATOM    720    O   1     1       1.826  11.754  11.845  0.00  0.00             0
ATOM    721    O   1     1       4.470  11.981  11.950  0.00  0.00             0
ATOM    722    O   1     1       1.884  16.352  12.072  0.00  0.00             0
ATOM    723    O   1     1       5.837  10.006   9.754  0.00  0.00             0
ATOM    724    O   1     1       3.440  14.373   9.674  0.00  0.00             0
ATOM    725    O   1     1       1.878  17.139   7.598  0.00  0.00             0
ATOM    726    O   1     1       4.392  12.663   7.675  0.00  0.00             0
ATOM    727    O   1     1       6.643  14.276   7.885  0.00  0.00             0
ATOM    728    O   1     1       3.918   9.992   7.661  0.00  0.00             0
ATOM    729    O   1     1       6.697  10.960   7.491  0.00  0.00             0
ATOM    730    O   1     1       4.294  15.728   7.669  0.00  0.00             0
ATOM    731    H   1     1       5.617  18.824  11.177  0.00  0.00             0
ATOM    732    H   1     1       3.047  13.723   9.984  0.00  0.00             0
ATOM    733    H   1     1       5.997  16.843   7.535  0.00  0.00             0
ATOM    734    H   1     1       4.249  12.636   6.766  0.00  0.00             0
ATOM    735    H   1     1       6.621  13.390   7.935  0.00  0.00             0
ATOM    736    H   1     1       4.829  18.195   7.632  0.00  0.00             0
ATOM    737    H   1     1       4.084  16.057   6.839  0.00  0.00             0
ATOM    738    H   1     1       7.070  11.279   6.683  0.00  0.00             0
ATOM    739   Al   1     1      10.112   8.531   1.709  0.00  0.00             0
ATOM    740   Al   1     1       7.585   4.073   1.679  0.00  0.00             0
ATOM    741   Al   1     1       7.653  10.184   1.484  0.00  0.00             0
ATOM    742   Al   1     1      10.273   5.541   1.705  0.00  0.00             0
ATOM    743   Si   1     1       5.797   9.888   4.447  0.00  0.00             0
ATOM    744   Si   1     1       8.559   5.491   4.542  0.00  0.00             0
ATOM    745   Si   1     1       8.358  11.401   4.375  0.00  0.00             0
ATOM    746   Si   1     1      11.045   6.905   4.412  0.00  0.00             0
ATOM    747    O   1     1      11.046   9.758   2.824  0.00  0.00             0
ATOM    748    O   1     1       8.642   5.281   2.893  0.00  0.00             0
ATOM    749    O   1     1      10.877   7.015   2.824  0.00  0.00             0
ATOM    750    O   1     1       8.220  11.571   2.825  0.00  0.00             0
ATOM    751    O   1     1      10.945   8.359   4.936  0.00  0.00             0
ATOM    752    O   1     1       8.331  12.909   4.925  0.00  0.00             0
ATOM    753    O   1     1       9.634  10.691   4.776  0.00  0.00             0
ATOM    754    O   1     1       7.319   6.315   4.754  0.00  0.00             0
ATOM    755    O   1     1       9.908   6.043   4.940  0.00  0.00             0
ATOM    756    O   1     1       7.067  10.715   4.834  0.00  0.00             0
ATOM    757    O   1     1      11.076   4.079   2.788  0.00  0.00             0
ATOM    758    O   1     1       8.476   8.580   2.712  0.00  0.00             0
ATOM    759    O   1     1       6.946  11.532   0.505  0.00  0.00             0
ATOM    760    O   1     1       9.442   7.070   0.742  0.00  0.00             0
ATOM    761    O   1     1      11.744   8.601   0.502  0.00  0.00             0
ATOM    762    O   1     1       9.216   4.269   0.485  0.00  0.00             0
ATOM    763    O   1     1      11.868   5.425   0.692  0.00  0.00             0
ATOM    764    O   1     1       9.400  10.045   0.678  0.00  0.00             0
ATOM    765    H   1     1      10.482  12.235   2.677  0.00  0.00             0
ATOM    766    H   1     1       7.871   7.699   3.040  0.00  0.00             0
ATOM    767    H   1     1      11.886  11.439  -0.369  0.00  0.00             0
ATOM    768    H   1     1       8.784   7.138   0.125  0.00  0.00             0
ATOM    769    H   1     1      12.008   8.773  -0.385  0.00  0.00             0
ATOM    770    H   1     1       9.573  12.788  -0.355  0.00  0.00             0
ATOM    771    H   1     1      10.010  10.797   0.859  0.00  0.00             0
ATOM    772    H   1     1      12.143   6.305   0.295  0.00  0.00             0
ATOM    773   Al   1     1       4.995   5.310   8.828  0.00  0.00             0
ATOM    774   Al   1     1       2.445   1.055   8.946  0.00  0.00             0
ATOM    775   Al   1     1       2.591   6.787   8.922  0.00  0.00             0
ATOM    776   Al   1     1       4.895   2.412   9.143  0.00  0.00             0
ATOM    777   Si   1     1       0.665   6.683  11.617  0.00  0.00             0
ATOM    778   Si   1     1       3.207   2.137  11.781  0.00  0.00             0
ATOM    779   Si   1     1       3.251   8.153  11.681  0.00  0.00             0
ATOM    780   Si   1     1       5.798   3.777  11.696  0.00  0.00             0
ATOM    781    O   1     1       5.894   6.433  10.046  0.00  0.00             0
ATOM    782    O   1     1       3.333   2.177  10.122  0.00  0.00             0
ATOM    783    O   1     1       5.603   3.862  10.125  0.00  0.00             0
ATOM    784    O   1     1       3.194   8.118  10.011  0.00  0.00             0
ATOM    785    O   1     1       5.774   5.150  12.365  0.00  0.00             0
ATOM    786    O   1     1       3.397   9.648  12.108  0.00  0.00             0
ATOM    787    O   1     1       4.618   7.448  12.010  0.00  0.00             0
ATOM    788    O   1     1       1.914   3.055  12.114  0.00  0.00             0
ATOM    789    O   1     1       4.511   2.873  12.194  0.00  0.00             0
ATOM    790    O   1     1       1.980   7.463  12.158  0.00  0.00             0
ATOM    791    O   1     1       5.850   1.136  10.261  0.00  0.00             0
ATOM    792    O   1     1       3.271   5.339   9.817  0.00  0.00             0
ATOM    793    O   1     1       1.757   8.409   7.652  0.00  0.00             0
ATOM    794    O   1     1       4.250   3.753   7.955  0.00  0.00             0
ATOM    795    O   1     1       6.580   5.244   7.870  0.00  0.00             0
ATOM    796    O   1     1       4.175   1.030   7.991  0.00  0.00             0
ATOM    797    O   1     1       6.601   2.210   7.993  0.00  0.00             0
ATOM    798    O   1     1       4.128   6.659   7.897  0.00  0.00             0
ATOM    799    H   1     1       5.175   9.333   9.860  0.00  0.00             0
ATOM    800    H   1     1       2.919   4.289   9.910  0.00  0.00             0
ATOM    801    H   1     1       6.407   8.771   7.103  0.00  0.00             0
ATOM    802    H   1     1       3.792   3.997   7.207  0.00  0.00             0
ATOM    803    H   1     1       7.076   4.392   8.117  0.00  0.00             0
ATOM    804    H   1     1       4.147   9.616   6.794  0.00  0.00             0
ATOM    805    H   1     1       4.695   7.316   7.484  0.00  0.00             0
ATOM    806    H   1     1       6.149   2.665   7.191  0.00  0.00             0
ATOM    807   Al   1     1      10.251  -0.418   1.578  0.00  0.00             0
ATOM    808   Al   1     1       7.600  -4.829   1.618  0.00  0.00             0
ATOM    809   Al   1     1       7.610   1.180   1.789  0.00  0.00             0
ATOM    810   Al   1     1      10.174  -3.356   1.466  0.00  0.00             0
ATOM    811   Si   1     1       5.947   0.915   4.582  0.00  0.00             0
ATOM    812   Si   1     1       8.440  -3.518   4.413  0.00  0.00             0
ATOM    813   Si   1     1       8.443   2.459   4.594  0.00  0.00             0
ATOM    814   Si   1     1      11.039  -2.014   4.322  0.00  0.00             0
ATOM    815    O   1     1      11.182   1.017   2.795  0.00  0.00             0
ATOM    816    O   1     1       8.636  -3.629   2.792  0.00  0.00             0
ATOM    817    O   1     1      10.723  -1.968   2.738  0.00  0.00             0
ATOM    818    O   1     1       8.317   2.489   2.954  0.00  0.00             0
ATOM    819    O   1     1      10.914  -0.531   4.866  0.00  0.00             0
ATOM    820    O   1     1       8.452   3.989   5.037  0.00  0.00             0
ATOM    821    O   1     1       9.809   1.776   4.762  0.00  0.00             0
ATOM    822    O   1     1       7.225  -2.596   4.681  0.00  0.00             0
ATOM    823    O   1     1       9.772  -2.779   4.877  0.00  0.00             0
ATOM    824    O   1     1       7.204   1.675   4.994  0.00  0.00             0
ATOM    825    O   1     1      11.041  -4.939   2.704  0.00  0.00             0
ATOM    826    O   1     1       8.434  -0.276   2.779  0.00  0.00             0
ATOM    827    O   1     1       6.733   2.584   0.826  0.00  0.00             0
ATOM    828    O   1     1       9.575  -1.834   0.383  0.00  0.00             0
ATOM    829    O   1     1      11.840  -0.238   0.650  0.00  0.00             0
ATOM    830    O   1     1       9.298  -4.721   0.485  0.00  0.00             0
ATOM    831    O   1     1      11.890  -3.481   0.656  0.00  0.00             0
ATOM    832    O   1     1       9.150   1.044   0.742  0.00  0.00             0
ATOM    833    H   1     1      10.865   3.163   2.856  0.00  0.00             0
ATOM    834    H   1     1       7.937  -0.847   3.390  0.00  0.00             0
ATOM    835    H   1     1      11.807   2.403  -0.272  0.00  0.00             0
ATOM    836    H   1     1       9.213  -1.588  -0.565  0.00  0.00             0
ATOM    837    H   1     1      12.574  -0.468   0.041  0.00  0.00             0
ATOM    838    H   1     1       9.202   3.801  -0.483  0.00  0.00             0
ATOM    839    H   1     1       9.375   1.941   0.578  0.00  0.00             0
ATOM    840    H   1     1      12.305  -2.589   0.779  0.00  0.00             0
ATOM    841   Al   1     1      -0.155  14.212   8.793  0.00  0.00             0
ATOM    842   Al   1     1      -2.816   9.782   8.693  0.00  0.00             0
ATOM    843   Al   1     1      -2.804  15.669   8.783  0.00  0.00             0
ATOM    844   Al   1     1      -0.273  11.273   8.835  0.00  0.00             0
ATOM    845   Si   1     1      -4.547  15.600  11.479  0.00  0.00             0
ATOM    846   Si   1     1      -1.984  11.121  11.462  0.00  0.00             0
ATOM    847   Si   1     1      -1.936  17.037  11.660  0.00  0.00             0
ATOM    848   Si   1     1       0.560  12.619  11.598  0.00  0.00             0
ATOM    849    O   1     1       0.737  15.437   9.897  0.00  0.00             0
ATOM    850    O   1     1      -1.819  10.900   9.901  0.00  0.00             0
ATOM    851    O   1     1       0.477  12.678   9.942  0.00  0.00             0
ATOM    852    O   1     1      -2.020  17.208   9.958  0.00  0.00             0
ATOM    853    O   1     1       0.666  14.096  12.045  0.00  0.00             0
ATOM    854    O   1     1      -1.941  18.562  12.159  0.00  0.00             0
ATOM    855    O   1     1      -0.668  16.226  11.932  0.00  0.00             0
ATOM    856    O   1     1      -3.303  11.832  11.733  0.00  0.00             0
ATOM    857    O   1     1      -0.704  11.979  12.025  0.00  0.00             0
ATOM    858    O   1     1      -3.255  16.317  11.982  0.00  0.00             0
ATOM    859    O   1     1       0.595   9.857   9.688  0.00  0.00             0
ATOM    860    O   1     1      -1.869  14.428  10.085  0.00  0.00             0
ATOM    861    O   1     1       6.891  17.291   7.730  0.00  0.00             0
ATOM    862    O   1     1      -0.943  12.691   7.737  0.00  0.00             0
ATOM    863    O   1     1       1.426  14.239   7.650  0.00  0.00             0
ATOM    864    O   1     1      -1.209   9.823   7.710  0.00  0.00             0
ATOM    865    O   1     1       1.413  11.208   7.736  0.00  0.00             0
ATOM    866    O   1     1      -1.188  15.492   7.770  0.00  0.00             0
ATOM    867    H   1     1       0.403  17.959   9.629  0.00  0.00             0
ATOM    868    H   1     1      -2.200  14.082  10.966  0.00  0.00             0
ATOM    869    H   1     1       1.892  17.604   6.675  0.00  0.00             0
ATOM    870    H   1     1      -1.460  12.526   7.100  0.00  0.00             0
ATOM    871    H   1     1       1.431  13.272   7.858  0.00  0.00             0
ATOM    872    H   1     1      -0.982  18.075   7.158  0.00  0.00             0
ATOM    873    H   1     1      -0.626  15.731   6.901  0.00  0.00             0
ATOM    874    H   1     1       1.377  11.165   6.818  0.00  0.00             0
ATOM    875   Al   1     1       4.913   8.572   1.748  0.00  0.00             0
ATOM    876   Al   1     1       2.591   4.102   1.563  0.00  0.00             0
ATOM    877   Al   1     1       2.315   9.946   1.723  0.00  0.00             0
ATOM    878   Al   1     1       4.998   5.455   1.826  0.00  0.00             0
ATOM    879   Si   1     1       0.633   9.830   4.445  0.00  0.00             0
ATOM    880   Si   1     1       3.372   5.394   4.472  0.00  0.00             0
ATOM    881   Si   1     1       3.118  11.339   4.458  0.00  0.00             0
ATOM    882   Si   1     1       5.932   6.950   4.514  0.00  0.00             0
ATOM    883    O   1     1       5.816   9.651   2.832  0.00  0.00             0
ATOM    884    O   1     1       3.465   5.312   2.823  0.00  0.00             0
ATOM    885    O   1     1       5.745   7.018   2.861  0.00  0.00             0
ATOM    886    O   1     1       2.959  11.429   2.847  0.00  0.00             0
ATOM    887    O   1     1       5.752   8.407   5.011  0.00  0.00             0
ATOM    888    O   1     1       3.067  12.794   4.896  0.00  0.00             0
ATOM    889    O   1     1       4.496  10.661   4.765  0.00  0.00             0
ATOM    890    O   1     1       2.144   6.281   4.728  0.00  0.00             0
ATOM    891    O   1     1       4.772   6.117   4.988  0.00  0.00             0
ATOM    892    O   1     1       1.929  10.519   4.975  0.00  0.00             0
ATOM    893    O   1     1       5.942   4.249   2.968  0.00  0.00             0
ATOM    894    O   1     1       3.183   8.620   2.669  0.00  0.00             0
ATOM    895    O   1     1      12.142  11.476   0.480  0.00  0.00             0
ATOM    896    O   1     1       4.407   6.997   0.600  0.00  0.00             0
ATOM    897    O   1     1       6.736   8.879   0.503  0.00  0.00             0
ATOM    898    O   1     1       4.189   4.172   0.591  0.00  0.00             0
ATOM    899    O   1     1       6.738   5.415   0.714  0.00  0.00             0
ATOM    900    O   1     1       3.995   9.813   0.640  0.00  0.00             0
ATOM    901    H   1     1       5.785  12.354   3.037  0.00  0.00             0
ATOM    902    H   1     1       2.501   7.906   2.730  0.00  0.00             0
ATOM    903    H   1     1       6.257  11.860  -0.096  0.00  0.00             0
ATOM    904    H   1     1       4.173   6.954  -0.191  0.00  0.00             0
ATOM    905    H   1     1       6.523   8.426  -0.241  0.00  0.00             0
ATOM    906    H   1     1       4.061  12.895  -0.451  0.00  0.00             0
ATOM    907    H   1     1       3.983  10.503  -0.002  0.00  0.00             0
ATOM    908    H   1     1       7.332   6.168   1.149  0.00  0.00             0
ATOM    909   Al   1     1      -0.097   5.355   8.940  0.00  0.00             0
ATOM    910   Al   1     1      -2.784   0.752   8.796  0.00  0.00             0
ATOM    911   Al   1     1      -2.799   6.765   8.819  0.00  0.00             0
ATOM    912   Al   1     1      -0.235   2.458   8.762  0.00  0.00             0
ATOM    913   Si   1     1      -4.460   6.646  11.704  0.00  0.00             0
ATOM    914   Si   1     1      -1.885   2.154  11.666  0.00  0.00             0
ATOM    915   Si   1     1      -1.982   8.176  11.565  0.00  0.00             0
ATOM    916   Si   1     1       0.559   3.737  11.691  0.00  0.00             0
ATOM    917    O   1     1       0.721   6.653  10.021  0.00  0.00             0
ATOM    918    O   1     1      -1.582   2.038  10.137  0.00  0.00             0
ATOM    919    O   1     1       0.463   3.816  10.008  0.00  0.00             0
ATOM    920    O   1     1      -2.174   8.191   9.915  0.00  0.00             0
ATOM    921    O   1     1       0.575   5.238  12.068  0.00  0.00             0
ATOM    922    O   1     1      -1.996   9.656  12.044  0.00  0.00             0
ATOM    923    O   1     1      -0.613   7.545  11.881  0.00  0.00             0
ATOM    924    O   1     1      -3.144   3.012  11.888  0.00  0.00             0
ATOM    925    O   1     1      -0.592   2.883  12.233  0.00  0.00             0
ATOM    926    O   1     1      -3.134   7.265  12.043  0.00  0.00             0
ATOM    927    O   1     1       0.750   0.893   9.743  0.00  0.00             0
ATOM    928    O   1     1      -1.758   5.372   9.931  0.00  0.00             0
ATOM    929    O   1     1       6.763   8.172   7.775  0.00  0.00             0
ATOM    930    O   1     1      -0.983   3.887   7.723  0.00  0.00             0
ATOM    931    O   1     1       1.458   5.520   7.776  0.00  0.00             0
ATOM    932    O   1     1      -1.167   1.108   7.679  0.00  0.00             0
ATOM    933    O   1     1       1.537   2.330   7.743  0.00  0.00             0
ATOM    934    O   1     1      -1.093   6.539   7.817  0.00  0.00             0
ATOM    935    H   1     1       0.160   8.998   9.664  0.00  0.00             0
ATOM    936    H   1     1      -2.157   4.859  10.533  0.00  0.00             0
ATOM    937    H   1     1       1.254   8.005   6.933  0.00  0.00             0
ATOM    938    H   1     1      -1.562   3.800   6.959  0.00  0.00             0
ATOM    939    H   1     1       1.352   4.859   6.994  0.00  0.00             0
ATOM    940    H   1     1      -0.766   9.089   7.439  0.00  0.00             0
ATOM    941    H   1     1      -1.213   6.713   6.973  0.00  0.00             0
ATOM    942    H   1     1       1.764   2.273   6.679  0.00  0.00             0
ATOM    943   Al   1     1       5.080  -0.479   1.835  0.00  0.00             0
ATOM    944   Al   1     1       2.389  -4.917   1.634  0.00  0.00             0
ATOM    945   Al   1     1       2.551   1.155   1.729  0.00  0.00             0
ATOM    946   Al   1     1       5.055  -3.548   1.715  0.00  0.00             0
ATOM    947   Si   1     1       0.754   1.044   4.354  0.00  0.00             0
ATOM    948   Si   1     1       3.182  -3.574   4.485  0.00  0.00             0
ATOM    949   Si   1     1       3.306   2.438   4.421  0.00  0.00             0
ATOM    950   Si   1     1       5.794  -1.995   4.333  0.00  0.00             0
ATOM    951    O   1     1       5.970   0.847   2.794  0.00  0.00             0
ATOM    952    O   1     1       3.462  -3.782   2.778  0.00  0.00             0
ATOM    953    O   1     1       5.573  -1.909   2.771  0.00  0.00             0
ATOM    954    O   1     1       3.197   2.498   2.877  0.00  0.00             0
ATOM    955    O   1     1       5.686  -0.591   4.852  0.00  0.00             0
ATOM    956    O   1     1       3.341   3.912   4.917  0.00  0.00             0
ATOM    957    O   1     1       4.671   1.748   4.817  0.00  0.00             0
ATOM    958    O   1     1       2.050  -2.629   4.590  0.00  0.00             0
ATOM    959    O   1     1       4.576  -2.817   4.884  0.00  0.00             0
ATOM    960    O   1     1       2.028   1.790   4.977  0.00  0.00             0
ATOM    961    O   1     1       6.004  -4.837   2.762  0.00  0.00             0
ATOM    962    O   1     1       3.356  -0.189   2.818  0.00  0.00             0
ATOM    963    O   1     1      12.246   2.553   0.586  0.00  0.00             0
ATOM    964    O   1     1       4.232  -1.986   0.506  0.00  0.00             0
ATOM    965    O   1     1       6.573  -0.310   0.583  0.00  0.00             0
ATOM    966    O   1     1       4.045  -4.863   0.499  0.00  0.00             0
ATOM    967    O   1     1       6.693  -3.454   0.711  0.00  0.00             0
ATOM    968    O   1     1       4.063   0.874   0.636  0.00  0.00             0
ATOM    969    H   1     1       5.655   3.930   3.878  0.00  0.00             0
ATOM    970    H   1     1       2.652  -0.886   3.243  0.00  0.00             0
ATOM    971    H   1     1       5.923   2.169   0.404  0.00  0.00             0
ATOM    972    H   1     1       4.452  -2.075  -0.430  0.00  0.00             0
ATOM    973    H   1     1       6.768   0.021  -0.452  0.00  0.00             0
ATOM    974    H   1     1       5.043   4.173  -0.041  0.00  0.00             0
ATOM    975    H   1     1       3.686   1.437   0.145  0.00  0.00             0
ATOM    976    H   1     1       6.832  -2.515   0.288  0.00  0.00             0
END
