# Supplementary material for: Competing Nuclear Quantum Effects and Hydrogen-Bond Jumps in Hydrated Kaolinite
Source: J Phys Chem Lett. 2023 Feb 6;14(6):1542–7. doi: 10.1021/acs.jpclett.2c03896 (PMC9940297; doi:10.1021/acs.jpclett.2c03896)
Supplement: Supplementary file 1 — jz2c03896_si_001.zip [file jz2c03896_si_001.zip › Clay_NQEs_HBond_Jumps_SI/silica-surface/QM/prod-3/init.27.pdb]

TITLE     Step:     2000000  Bead:      27 positions{angstrom}  cell{angstrom}
CRYST1   10.307   17.884   76.812  91.93 105.05  89.80 P 1           1
ATOM      1   Al   1     1     -17.355  -0.590  42.395  0.00  0.00             0
ATOM      2   Al   1     1     -14.829   3.972  42.085  0.00  0.00             0
ATOM      3   Al   1     1     -14.780  -2.007  42.204  0.00  0.00             0
ATOM      4   Al   1     1     -17.212   2.361  42.262  0.00  0.00             0
ATOM      5   Si   1     1     -13.090  -1.892  39.424  0.00  0.00             0
ATOM      6   Si   1     1     -15.557   2.503  39.398  0.00  0.00             0
ATOM      7   Si   1     1     -15.561  -3.548  39.603  0.00  0.00             0
ATOM      8   Si   1     1     -18.106   0.938  39.393  0.00  0.00             0
ATOM      9    O   1     1     -18.314  -1.746  41.185  0.00  0.00             0
ATOM     10    O   1     1     -15.643   2.622  41.060  0.00  0.00             0
ATOM     11    O   1     1     -18.030   0.963  41.035  0.00  0.00             0
ATOM     12    O   1     1     -15.328  -3.507  41.220  0.00  0.00             0
ATOM     13    O   1     1     -17.932  -0.506  38.963  0.00  0.00             0
ATOM     14    O   1     1     -15.450  -4.932  39.039  0.00  0.00             0
ATOM     15    O   1     1     -16.921  -2.883  39.383  0.00  0.00             0
ATOM     16    O   1     1     -14.338   1.705  39.142  0.00  0.00             0
ATOM     17    O   1     1     -16.796   1.752  38.931  0.00  0.00             0
ATOM     18    O   1     1     -14.346  -2.640  39.051  0.00  0.00             0
ATOM     19    O   1     1     -18.167   3.831  41.103  0.00  0.00             0
ATOM     20    O   1     1     -15.656  -0.777  41.152  0.00  0.00             0
ATOM     21    O   1     1     -14.027  -3.302  43.443  0.00  0.00             0
ATOM     22    O   1     1     -16.702   0.845  43.312  0.00  0.00             0
ATOM     23    O   1     1     -19.051  -0.616  43.337  0.00  0.00             0
ATOM     24    O   1     1     -16.217   3.820  43.388  0.00  0.00             0
ATOM     25    O   1     1     -18.797   2.559  43.328  0.00  0.00             0
ATOM     26    O   1     1     -16.497  -1.947  43.380  0.00  0.00             0
ATOM     27    H   1     1     -17.752  -4.263  40.983  0.00  0.00             0
ATOM     28    H   1     1     -14.975  -0.411  40.665  0.00  0.00             0
ATOM     29    H   1     1     -18.777  -3.717  44.238  0.00  0.00             0
ATOM     30    H   1     1     -16.316   0.514  44.127  0.00  0.00             0
ATOM     31    H   1     1     -19.253  -0.455  44.217  0.00  0.00             0
ATOM     32    H   1     1     -17.206  -4.337  43.206  0.00  0.00             0
ATOM     33    H   1     1     -16.501  -2.676  43.896  0.00  0.00             0
ATOM     34    H   1     1     -19.131   1.858  43.845  0.00  0.00             0
ATOM     35   Al   1     1     -17.871   4.817  49.436  0.00  0.00             0
ATOM     36   Al   1     1     -15.206   8.960  49.542  0.00  0.00             0
ATOM     37   Al   1     1     -15.363   3.217  49.359  0.00  0.00             0
ATOM     38   Al   1     1     -17.771   7.711  49.446  0.00  0.00             0
ATOM     39   Si   1     1     -13.578   3.411  46.454  0.00  0.00             0
ATOM     40   Si   1     1     -15.911   7.869  46.671  0.00  0.00             0
ATOM     41   Si   1     1     -16.178   1.900  46.499  0.00  0.00             0
ATOM     42   Si   1     1     -18.479   6.313  46.608  0.00  0.00             0
ATOM     43    O   1     1     -18.771   3.352  48.310  0.00  0.00             0
ATOM     44    O   1     1     -16.057   7.889  48.298  0.00  0.00             0
ATOM     45    O   1     1     -18.394   6.337  48.193  0.00  0.00             0
ATOM     46    O   1     1     -15.913   1.824  48.154  0.00  0.00             0
ATOM     47    O   1     1     -18.533   4.738  46.183  0.00  0.00             0
ATOM     48    O   1     1     -15.967   0.419  45.977  0.00  0.00             0
ATOM     49    O   1     1     -17.533   2.468  46.249  0.00  0.00             0
ATOM     50    O   1     1     -14.563   7.035  46.330  0.00  0.00             0
ATOM     51    O   1     1     -17.151   7.013  46.168  0.00  0.00             0
ATOM     52    O   1     1     -14.946   2.791  45.981  0.00  0.00             0
ATOM     53    O   1     1     -18.630   9.181  48.525  0.00  0.00             0
ATOM     54    O   1     1     -16.246   4.686  48.409  0.00  0.00             0
ATOM     55    O   1     1     -14.660   1.768  50.329  0.00  0.00             0
ATOM     56    O   1     1     -17.171   6.276  50.439  0.00  0.00             0
ATOM     57    O   1     1     -19.636   4.754  50.581  0.00  0.00             0
ATOM     58    O   1     1     -16.760   8.883  50.486  0.00  0.00             0
ATOM     59    O   1     1     -19.535   7.764  50.564  0.00  0.00             0
ATOM     60    O   1     1     -17.057   3.434  50.519  0.00  0.00             0
ATOM     61    H   1     1     -18.028   0.719  48.315  0.00  0.00             0
ATOM     62    H   1     1     -15.602   5.360  48.035  0.00  0.00             0
ATOM     63    H   1     1     -19.549   2.016  51.294  0.00  0.00             0
ATOM     64    H   1     1     -16.402   6.010  50.809  0.00  0.00             0
ATOM     65    H   1     1     -19.699   4.808  51.508  0.00  0.00             0
ATOM     66    H   1     1     -17.062   0.179  51.501  0.00  0.00             0
ATOM     67    H   1     1     -17.529   2.712  51.091  0.00  0.00             0
ATOM     68    H   1     1     -19.681   7.096  51.100  0.00  0.00             0
ATOM     69   Al   1     1     -17.192   8.226  42.119  0.00  0.00             0
ATOM     70   Al   1     1     -14.834  12.814  42.417  0.00  0.00             0
ATOM     71   Al   1     1     -14.567   6.808  42.259  0.00  0.00             0
ATOM     72   Al   1     1     -17.324  11.269  42.237  0.00  0.00             0
ATOM     73   Si   1     1     -12.898   6.952  39.399  0.00  0.00             0
ATOM     74   Si   1     1     -15.651  11.465  39.438  0.00  0.00             0
ATOM     75   Si   1     1     -15.478   5.485  39.439  0.00  0.00             0
ATOM     76   Si   1     1     -18.132   9.920  39.542  0.00  0.00             0
ATOM     77    O   1     1     -18.136   7.055  40.949  0.00  0.00             0
ATOM     78    O   1     1     -15.717  11.672  41.146  0.00  0.00             0
ATOM     79    O   1     1     -17.963   9.760  41.195  0.00  0.00             0
ATOM     80    O   1     1     -15.376   5.424  41.105  0.00  0.00             0
ATOM     81    O   1     1     -17.996   8.577  38.969  0.00  0.00             0
ATOM     82    O   1     1     -15.571   4.062  39.033  0.00  0.00             0
ATOM     83    O   1     1     -16.711   6.196  38.938  0.00  0.00             0
ATOM     84    O   1     1     -14.354  10.677  39.147  0.00  0.00             0
ATOM     85    O   1     1     -16.991  10.805  39.199  0.00  0.00             0
ATOM     86    O   1     1     -14.273   6.172  38.951  0.00  0.00             0
ATOM     87    O   1     1     -18.105  12.780  41.073  0.00  0.00             0
ATOM     88    O   1     1     -15.559   8.315  41.231  0.00  0.00             0
ATOM     89    O   1     1     -14.005   5.255  43.352  0.00  0.00             0
ATOM     90    O   1     1     -16.401  10.014  43.387  0.00  0.00             0
ATOM     91    O   1     1     -18.855   8.222  43.236  0.00  0.00             0
ATOM     92    O   1     1     -16.395  13.047  43.328  0.00  0.00             0
ATOM     93    O   1     1     -18.873  11.422  43.255  0.00  0.00             0
ATOM     94    O   1     1     -16.326   6.897  43.188  0.00  0.00             0
ATOM     95    H   1     1     -17.800   4.706  41.074  0.00  0.00             0
ATOM     96    H   1     1     -14.904   9.062  41.049  0.00  0.00             0
ATOM     97    H   1     1     -19.091   5.047  44.270  0.00  0.00             0
ATOM     98    H   1     1     -16.418   9.374  44.223  0.00  0.00             0
ATOM     99    H   1     1     -19.425   8.956  43.370  0.00  0.00             0
ATOM    100    H   1     1     -16.648   4.548  43.754  0.00  0.00             0
ATOM    101    H   1     1     -16.609   6.561  44.081  0.00  0.00             0
ATOM    102    H   1     1     -19.114  11.182  44.083  0.00  0.00             0
ATOM    103   Al   1     1     -17.760  13.706  49.270  0.00  0.00             0
ATOM    104   Al   1     1     -15.214  18.060  49.373  0.00  0.00             0
ATOM    105   Al   1     1     -15.333  12.131  49.244  0.00  0.00             0
ATOM    106   Al   1     1     -17.804  16.658  49.447  0.00  0.00             0
ATOM    107   Si   1     1     -13.501  12.290  46.661  0.00  0.00             0
ATOM    108   Si   1     1     -16.152  16.827  46.603  0.00  0.00             0
ATOM    109   Si   1     1     -15.982  10.725  46.564  0.00  0.00             0
ATOM    110   Si   1     1     -18.515  15.275  46.584  0.00  0.00             0
ATOM    111    O   1     1     -18.708  12.470  48.183  0.00  0.00             0
ATOM    112    O   1     1     -16.177  16.940  48.219  0.00  0.00             0
ATOM    113    O   1     1     -18.360  15.205  48.133  0.00  0.00             0
ATOM    114    O   1     1     -15.977  10.657  48.224  0.00  0.00             0
ATOM    115    O   1     1     -18.396  13.819  46.055  0.00  0.00             0
ATOM    116    O   1     1     -15.883   9.266  46.156  0.00  0.00             0
ATOM    117    O   1     1     -17.268  11.521  46.343  0.00  0.00             0
ATOM    118    O   1     1     -14.881  15.929  46.385  0.00  0.00             0
ATOM    119    O   1     1     -17.433  16.223  46.046  0.00  0.00             0
ATOM    120    O   1     1     -14.723  11.463  46.124  0.00  0.00             0
ATOM    121    O   1     1     -18.779  18.153  48.466  0.00  0.00             0
ATOM    122    O   1     1     -16.134  13.576  48.117  0.00  0.00             0
ATOM    123    O   1     1     -14.598  10.519  50.516  0.00  0.00             0
ATOM    124    O   1     1     -16.975  15.135  50.281  0.00  0.00             0
ATOM    125    O   1     1     -19.280  13.553  50.464  0.00  0.00             0
ATOM    126    O   1     1     -16.849  17.816  50.450  0.00  0.00             0
ATOM    127    O   1     1     -19.358  16.535  50.681  0.00  0.00             0
ATOM    128    O   1     1     -16.876  12.255  50.253  0.00  0.00             0
ATOM    129    H   1     1     -18.153  10.043  48.446  0.00  0.00             0
ATOM    130    H   1     1     -15.954  13.821  47.178  0.00  0.00             0
ATOM    131    H   1     1     -19.259  10.583  51.355  0.00  0.00             0
ATOM    132    H   1     1     -16.061  15.302  50.616  0.00  0.00             0
ATOM    133    H   1     1     -19.296  13.501  51.411  0.00  0.00             0
ATOM    134    H   1     1     -16.558   9.191  51.376  0.00  0.00             0
ATOM    135    H   1     1     -17.329  11.673  50.853  0.00  0.00             0
ATOM    136    H   1     1     -19.535  15.765  51.191  0.00  0.00             0
ATOM    137   Al   1     1     -12.052  -0.469  42.148  0.00  0.00             0
ATOM    138   Al   1     1      -9.487   3.787  42.154  0.00  0.00             0
ATOM    139   Al   1     1      -9.573  -2.034  42.301  0.00  0.00             0
ATOM    140   Al   1     1     -12.156   2.563  42.030  0.00  0.00             0
ATOM    141   Si   1     1      -7.892  -1.945  39.558  0.00  0.00             0
ATOM    142   Si   1     1     -10.378   2.532  39.355  0.00  0.00             0
ATOM    143   Si   1     1     -10.435  -3.470  39.473  0.00  0.00             0
ATOM    144   Si   1     1     -12.907   1.085  39.347  0.00  0.00             0
ATOM    145    O   1     1     -13.196  -1.660  41.039  0.00  0.00             0
ATOM    146    O   1     1     -10.517   2.626  41.008  0.00  0.00             0
ATOM    147    O   1     1     -12.736   1.036  40.981  0.00  0.00             0
ATOM    148    O   1     1     -10.265  -3.467  41.108  0.00  0.00             0
ATOM    149    O   1     1     -12.891  -0.370  38.930  0.00  0.00             0
ATOM    150    O   1     1     -10.413  -4.881  38.999  0.00  0.00             0
ATOM    151    O   1     1     -11.769  -2.699  39.230  0.00  0.00             0
ATOM    152    O   1     1      -9.220   1.593  39.020  0.00  0.00             0
ATOM    153    O   1     1     -11.712   2.012  38.770  0.00  0.00             0
ATOM    154    O   1     1      -9.196  -2.570  39.012  0.00  0.00             0
ATOM    155    O   1     1     -13.098   3.922  40.960  0.00  0.00             0
ATOM    156    O   1     1     -10.582  -0.699  40.975  0.00  0.00             0
ATOM    157    O   1     1     -19.210  -3.543  43.337  0.00  0.00             0
ATOM    158    O   1     1     -11.373   0.982  43.230  0.00  0.00             0
ATOM    159    O   1     1     -13.777  -0.501  43.305  0.00  0.00             0
ATOM    160    O   1     1     -11.100   3.757  43.389  0.00  0.00             0
ATOM    161    O   1     1     -13.734   2.433  43.042  0.00  0.00             0
ATOM    162    O   1     1     -11.198  -1.878  43.222  0.00  0.00             0
ATOM    163    H   1     1     -13.214  -4.928  40.298  0.00  0.00             0
ATOM    164    H   1     1     -10.036  -0.436  40.230  0.00  0.00             0
ATOM    165    H   1     1     -13.765  -3.564  44.282  0.00  0.00             0
ATOM    166    H   1     1     -10.350   0.769  43.455  0.00  0.00             0
ATOM    167    H   1     1     -13.931   0.409  43.756  0.00  0.00             0
ATOM    168    H   1     1     -11.860  -4.306  43.245  0.00  0.00             0
ATOM    169    H   1     1     -11.927  -2.482  43.528  0.00  0.00             0
ATOM    170    H   1     1     -14.407   2.141  43.676  0.00  0.00             0
ATOM    171   Al   1     1     -12.752   4.723  49.437  0.00  0.00             0
ATOM    172   Al   1     1     -10.033   9.242  49.316  0.00  0.00             0
ATOM    173   Al   1     1     -10.159   3.278  49.276  0.00  0.00             0
ATOM    174   Al   1     1     -12.593   7.577  49.482  0.00  0.00             0
ATOM    175   Si   1     1      -8.464   3.292  46.614  0.00  0.00             0
ATOM    176   Si   1     1     -10.701   7.856  46.496  0.00  0.00             0
ATOM    177   Si   1     1     -10.950   1.800  46.541  0.00  0.00             0
ATOM    178   Si   1     1     -13.316   6.374  46.684  0.00  0.00             0
ATOM    179    O   1     1     -13.729   3.465  48.150  0.00  0.00             0
ATOM    180    O   1     1     -10.734   7.956  48.171  0.00  0.00             0
ATOM    181    O   1     1     -13.166   6.204  48.255  0.00  0.00             0
ATOM    182    O   1     1     -10.798   1.733  48.231  0.00  0.00             0
ATOM    183    O   1     1     -13.248   4.873  46.149  0.00  0.00             0
ATOM    184    O   1     1     -10.829   0.327  46.034  0.00  0.00             0
ATOM    185    O   1     1     -12.317   2.417  46.328  0.00  0.00             0
ATOM    186    O   1     1      -9.513   6.946  46.174  0.00  0.00             0
ATOM    187    O   1     1     -12.031   7.120  46.127  0.00  0.00             0
ATOM    188    O   1     1      -9.763   2.695  46.123  0.00  0.00             0
ATOM    189    O   1     1     -13.553   8.991  48.279  0.00  0.00             0
ATOM    190    O   1     1     -10.959   4.654  48.202  0.00  0.00             0
ATOM    191    O   1     1     -19.779   1.830  50.418  0.00  0.00             0
ATOM    192    O   1     1     -11.893   6.222  50.491  0.00  0.00             0
ATOM    193    O   1     1     -14.311   4.627  50.530  0.00  0.00             0
ATOM    194    O   1     1     -11.797   8.928  50.383  0.00  0.00             0
ATOM    195    O   1     1     -14.303   7.566  50.413  0.00  0.00             0
ATOM    196    O   1     1     -11.810   3.275  50.170  0.00  0.00             0
ATOM    197    H   1     1     -13.724   0.594  47.343  0.00  0.00             0
ATOM    198    H   1     1     -10.767   5.270  47.630  0.00  0.00             0
ATOM    199    H   1     1     -14.249   1.972  51.255  0.00  0.00             0
ATOM    200    H   1     1     -10.882   5.995  50.422  0.00  0.00             0
ATOM    201    H   1     1     -13.890   4.743  51.305  0.00  0.00             0
ATOM    202    H   1     1     -12.127   0.547  51.437  0.00  0.00             0
ATOM    203    H   1     1     -12.287   2.432  50.069  0.00  0.00             0
ATOM    204    H   1     1     -14.893   6.822  50.499  0.00  0.00             0
ATOM    205   Al   1     1     -12.053   8.398  42.186  0.00  0.00             0
ATOM    206   Al   1     1      -9.581  12.891  42.244  0.00  0.00             0
ATOM    207   Al   1     1      -9.460   6.654  42.303  0.00  0.00             0
ATOM    208   Al   1     1     -12.158  11.314  42.220  0.00  0.00             0
ATOM    209   Si   1     1      -7.676   7.039  39.275  0.00  0.00             0
ATOM    210   Si   1     1     -10.453  11.534  39.454  0.00  0.00             0
ATOM    211   Si   1     1     -10.264   5.520  39.386  0.00  0.00             0
ATOM    212   Si   1     1     -12.954   9.922  39.336  0.00  0.00             0
ATOM    213    O   1     1     -12.999   7.065  40.978  0.00  0.00             0
ATOM    214    O   1     1     -10.664  11.589  41.097  0.00  0.00             0
ATOM    215    O   1     1     -12.797   9.913  41.026  0.00  0.00             0
ATOM    216    O   1     1      -9.990   5.432  41.063  0.00  0.00             0
ATOM    217    O   1     1     -12.902   8.454  38.839  0.00  0.00             0
ATOM    218    O   1     1     -10.144   4.040  38.933  0.00  0.00             0
ATOM    219    O   1     1     -11.629   6.121  39.072  0.00  0.00             0
ATOM    220    O   1     1      -9.248  10.588  39.157  0.00  0.00             0
ATOM    221    O   1     1     -11.700  10.785  38.955  0.00  0.00             0
ATOM    222    O   1     1      -9.081   6.382  38.885  0.00  0.00             0
ATOM    223    O   1     1     -13.202  12.871  41.222  0.00  0.00             0
ATOM    224    O   1     1     -10.433   8.214  41.054  0.00  0.00             0
ATOM    225    O   1     1     -19.143   5.297  43.307  0.00  0.00             0
ATOM    226    O   1     1     -11.556   9.906  43.400  0.00  0.00             0
ATOM    227    O   1     1     -13.628   8.086  43.379  0.00  0.00             0
ATOM    228    O   1     1     -11.277  12.755  43.253  0.00  0.00             0
ATOM    229    O   1     1     -13.902  11.526  43.384  0.00  0.00             0
ATOM    230    O   1     1     -11.145   7.032  43.291  0.00  0.00             0
ATOM    231    H   1     1     -12.799   4.749  40.341  0.00  0.00             0
ATOM    232    H   1     1      -9.537   8.547  40.759  0.00  0.00             0
ATOM    233    H   1     1     -13.868   5.245  44.252  0.00  0.00             0
ATOM    234    H   1     1     -11.529   9.725  44.368  0.00  0.00             0
ATOM    235    H   1     1     -13.537   8.833  43.998  0.00  0.00             0
ATOM    236    H   1     1     -11.803   4.184  43.840  0.00  0.00             0
ATOM    237    H   1     1     -11.529   6.421  43.981  0.00  0.00             0
ATOM    238    H   1     1     -14.561  11.288  44.186  0.00  0.00             0
ATOM    239   Al   1     1     -12.827  13.477  49.450  0.00  0.00             0
ATOM    240   Al   1     1     -10.108  18.242  49.385  0.00  0.00             0
ATOM    241   Al   1     1     -10.011  12.230  49.293  0.00  0.00             0
ATOM    242   Al   1     1     -12.521  16.659  49.328  0.00  0.00             0
ATOM    243   Si   1     1      -8.260  12.376  46.559  0.00  0.00             0
ATOM    244   Si   1     1     -10.913  16.770  46.535  0.00  0.00             0
ATOM    245   Si   1     1     -10.713  10.804  46.496  0.00  0.00             0
ATOM    246   Si   1     1     -13.497  15.320  46.735  0.00  0.00             0
ATOM    247    O   1     1     -13.759  12.248  48.220  0.00  0.00             0
ATOM    248    O   1     1     -10.976  16.817  48.229  0.00  0.00             0
ATOM    249    O   1     1     -13.292  15.185  48.314  0.00  0.00             0
ATOM    250    O   1     1     -10.533  10.727  48.162  0.00  0.00             0
ATOM    251    O   1     1     -13.455  13.757  46.286  0.00  0.00             0
ATOM    252    O   1     1     -10.693   9.361  46.064  0.00  0.00             0
ATOM    253    O   1     1     -12.174  11.482  46.312  0.00  0.00             0
ATOM    254    O   1     1      -9.605  15.906  46.303  0.00  0.00             0
ATOM    255    O   1     1     -12.240  16.052  46.173  0.00  0.00             0
ATOM    256    O   1     1      -9.540  11.643  46.121  0.00  0.00             0
ATOM    257    O   1     1     -13.708  17.914  48.143  0.00  0.00             0
ATOM    258    O   1     1     -11.163  13.508  48.189  0.00  0.00             0
ATOM    259    O   1     1     -19.816  10.706  50.569  0.00  0.00             0
ATOM    260    O   1     1     -11.999  15.179  50.653  0.00  0.00             0
ATOM    261    O   1     1     -14.384  13.504  50.547  0.00  0.00             0
ATOM    262    O   1     1     -11.828  18.050  50.372  0.00  0.00             0
ATOM    263    O   1     1     -14.292  16.876  50.553  0.00  0.00             0
ATOM    264    O   1     1     -11.644  12.314  50.340  0.00  0.00             0
ATOM    265    H   1     1     -12.876   9.760  48.187  0.00  0.00             0
ATOM    266    H   1     1     -10.997  14.254  47.664  0.00  0.00             0
ATOM    267    H   1     1     -13.629  10.610  50.675  0.00  0.00             0
ATOM    268    H   1     1     -11.277  15.315  51.235  0.00  0.00             0
ATOM    269    H   1     1     -14.730  14.085  51.242  0.00  0.00             0
ATOM    270    H   1     1     -11.592   9.153  51.334  0.00  0.00             0
ATOM    271    H   1     1     -11.496  11.688  51.044  0.00  0.00             0
ATOM    272    H   1     1     -13.817  16.570  51.423  0.00  0.00             0
ATOM    273    O   1     1     -14.643  12.302  27.751  0.00  0.00             0
ATOM    274    H   1     1     -15.151  11.699  27.217  0.00  0.00             0
ATOM    275    H   1     1      -3.923  11.592  28.272  0.00  0.00             0
ATOM    276    O   1     1      19.167 -16.826  20.418  0.00  0.00             0
ATOM    277    H   1     1      18.555 -17.436  21.202  0.00  0.00             0
ATOM    278    H   1     1      30.423 -17.046  20.706  0.00  0.00             0
ATOM    279    O   1     1      38.280  22.698  16.242  0.00  0.00             0
ATOM    280    H   1     1      27.200  22.092  16.086  0.00  0.00             0
ATOM    281    H   1     1      39.053  22.538  15.786  0.00  0.00             0
ATOM    282    O   1     1      -4.267   1.387  28.903  0.00  0.00             0
ATOM    283    H   1     1      -4.257   0.636  28.240  0.00  0.00             0
ATOM    284    H   1     1       5.902   2.152  28.340  0.00  0.00             0
ATOM    285    O   1     1     -19.015  -3.439  24.177  0.00  0.00             0
ATOM    286    H   1     1     -18.137  -3.320  23.829  0.00  0.00             0
ATOM    287    H   1     1      -8.978  -4.432  24.152  0.00  0.00             0
ATOM    288    O   1     1     -16.633 -17.828  21.088  0.00  0.00             0
ATOM    289    H   1     1     -16.573 -18.657  20.704  0.00  0.00             0
ATOM    290    H   1     1      -7.293 -17.541  20.905  0.00  0.00             0
ATOM    291    O   1     1     -13.376  35.389  26.777  0.00  0.00             0
ATOM    292    H   1     1     -13.093  35.484  25.787  0.00  0.00             0
ATOM    293    H   1     1     -12.946  34.541  26.978  0.00  0.00             0
ATOM    294    O   1     1      -3.342  17.491  21.804  0.00  0.00             0
ATOM    295    H   1     1      -3.090  17.877  22.498  0.00  0.00             0
ATOM    296    H   1     1      -4.270  17.856  21.614  0.00  0.00             0
ATOM    297    O   1     1      -7.244  20.387  29.264  0.00  0.00             0
ATOM    298    H   1     1      -7.712  19.648  29.787  0.00  0.00             0
ATOM    299    H   1     1      -6.926  20.158  28.393  0.00  0.00             0
ATOM    300    O   1     1      32.671  22.909  18.479  0.00  0.00             0
ATOM    301    H   1     1      33.179  22.066  19.120  0.00  0.00             0
ATOM    302    H   1     1      32.669  22.529  17.628  0.00  0.00             0
ATOM    303    O   1     1       8.563   1.474  17.530  0.00  0.00             0
ATOM    304    H   1     1       8.388   1.394  18.496  0.00  0.00             0
ATOM    305    H   1     1       8.200   0.631  17.427  0.00  0.00             0
ATOM    306    O   1     1     -17.051  28.933  32.814  0.00  0.00             0
ATOM    307    H   1     1     -17.068  28.444  33.664  0.00  0.00             0
ATOM    308    H   1     1     -17.985  29.359  32.955  0.00  0.00             0
ATOM    309    O   1     1       1.171 -16.796  32.511  0.00  0.00             0
ATOM    310    H   1     1       1.726 -17.605  32.874  0.00  0.00             0
ATOM    311    H   1     1       1.756 -15.855  32.499  0.00  0.00             0
ATOM    312    O   1     1      35.087   5.071  30.314  0.00  0.00             0
ATOM    313    H   1     1      34.404   4.355  30.586  0.00  0.00             0
ATOM    314    H   1     1      35.113   5.681  31.103  0.00  0.00             0
ATOM    315    O   1     1       3.401  14.482  32.109  0.00  0.00             0
ATOM    316    H   1     1       3.381  14.657  31.166  0.00  0.00             0
ATOM    317    H   1     1       4.244  13.919  32.207  0.00  0.00             0
ATOM    318    O   1     1       9.202  13.181  34.076  0.00  0.00             0
ATOM    319    H   1     1      10.257  13.200  33.980  0.00  0.00             0
ATOM    320    H   1     1       9.101  14.090  33.868  0.00  0.00             0
ATOM    321    O   1     1      40.384  21.117  15.354  0.00  0.00             0
ATOM    322    H   1     1      39.863  20.503  15.851  0.00  0.00             0
ATOM    323    H   1     1      40.427  20.813  14.386  0.00  0.00             0
ATOM    324    O   1     1      10.093  -0.216  37.016  0.00  0.00             0
ATOM    325    H   1     1       9.293  -0.708  37.227  0.00  0.00             0
ATOM    326    H   1     1      10.650  -0.855  36.546  0.00  0.00             0
ATOM    327    O   1     1      15.098  34.249  35.992  0.00  0.00             0
ATOM    328    H   1     1      14.160  34.100  35.638  0.00  0.00             0
ATOM    329    H   1     1      25.856  15.718  35.473  0.00  0.00             0
ATOM    330    O   1     1     -15.836  59.828  18.737  0.00  0.00             0
ATOM    331    H   1     1     -15.228  60.287  18.218  0.00  0.00             0
ATOM    332    H   1     1      -6.196  59.649  18.149  0.00  0.00             0
ATOM    333    O   1     1      -4.525  30.330  19.474  0.00  0.00             0
ATOM    334    H   1     1     -15.274  30.591  20.301  0.00  0.00             0
ATOM    335    H   1     1      -3.849  29.670  19.815  0.00  0.00             0
ATOM    336    O   1     1     -20.046  12.245  15.899  0.00  0.00             0
ATOM    337    H   1     1     -19.635  11.527  15.384  0.00  0.00             0
ATOM    338    H   1     1     -10.646  11.903  16.166  0.00  0.00             0
ATOM    339    O   1     1       5.966  54.198  13.969  0.00  0.00             0
ATOM    340    H   1     1      -3.455  53.704  13.790  0.00  0.00             0
ATOM    341    H   1     1       5.458  53.833  14.625  0.00  0.00             0
ATOM    342    O   1     1      17.241  38.736  36.319  0.00  0.00             0
ATOM    343    H   1     1      16.533  38.100  36.041  0.00  0.00             0
ATOM    344    H   1     1      28.486  38.337  36.338  0.00  0.00             0
ATOM    345    O   1     1      45.947   7.481  22.959  0.00  0.00             0
ATOM    346    H   1     1      45.159   7.574  22.333  0.00  0.00             0
ATOM    347    H   1     1      45.428 -10.185  23.721  0.00  0.00             0
ATOM    348    O   1     1      38.538  13.788  24.214  0.00  0.00             0
ATOM    349    H   1     1      39.102  13.609  24.881  0.00  0.00             0
ATOM    350    H   1     1      37.930  13.189  24.029  0.00  0.00             0
ATOM    351    O   1     1      21.022 -19.413  17.621  0.00  0.00             0
ATOM    352    H   1     1      20.880 -19.994  16.820  0.00  0.00             0
ATOM    353    H   1     1      21.339 -18.619  17.379  0.00  0.00             0
ATOM    354    O   1     1      -0.384  11.141  28.338  0.00  0.00             0
ATOM    355    H   1     1      -0.274  10.224  27.906  0.00  0.00             0
ATOM    356    H   1     1      -0.792  11.769  27.861  0.00  0.00             0
ATOM    357    O   1     1      14.180  -9.098  20.297  0.00  0.00             0
ATOM    358    H   1     1      15.062  -8.969  19.703  0.00  0.00             0
ATOM    359    H   1     1      13.721  -9.930  20.405  0.00  0.00             0
ATOM    360    O   1     1      -7.157  37.800  15.327  0.00  0.00             0
ATOM    361    H   1     1      -6.930  36.721  15.450  0.00  0.00             0
ATOM    362    H   1     1      -6.212  38.229  15.409  0.00  0.00             0
ATOM    363    O   1     1      40.387  13.166  26.311  0.00  0.00             0
ATOM    364    H   1     1      41.298  13.243  26.151  0.00  0.00             0
ATOM    365    H   1     1      39.991  -4.114  26.891  0.00  0.00             0
ATOM    366    O   1     1      14.560   4.548  27.383  0.00  0.00             0
ATOM    367    H   1     1      14.399   4.144  28.275  0.00  0.00             0
ATOM    368    H   1     1      15.520   4.261  27.414  0.00  0.00             0
ATOM    369    O   1     1      14.035 -14.406  25.021  0.00  0.00             0
ATOM    370    H   1     1      13.095 -14.939  25.095  0.00  0.00             0
ATOM    371    H   1     1      13.948 -13.851  25.836  0.00  0.00             0
ATOM    372    O   1     1      34.235 -17.687  23.600  0.00  0.00             0
ATOM    373    H   1     1      34.633 -18.112  24.184  0.00  0.00             0
ATOM    374    H   1     1      34.717 -17.988  22.805  0.00  0.00             0
ATOM    375    O   1     1      -1.932  44.218  29.432  0.00  0.00             0
ATOM    376    H   1     1      -1.748  44.571  28.544  0.00  0.00             0
ATOM    377    H   1     1      -2.960  43.998  29.584  0.00  0.00             0
ATOM    378    O   1     1      10.532  -9.231  20.809  0.00  0.00             0
ATOM    379    H   1     1      11.190  -9.997  20.995  0.00  0.00             0
ATOM    380    H   1     1      10.793  -8.468  20.229  0.00  0.00             0
ATOM    381    O   1     1     -15.051  -5.043  32.578  0.00  0.00             0
ATOM    382    H   1     1     -15.695  -5.667  32.784  0.00  0.00             0
ATOM    383    H   1     1      -3.961  -5.634  32.358  0.00  0.00             0
ATOM    384    O   1     1      15.209 -13.228  20.935  0.00  0.00             0
ATOM    385    H   1     1      15.184 -12.512  20.268  0.00  0.00             0
ATOM    386    H   1     1      26.332 -13.697  20.920  0.00  0.00             0
ATOM    387    O   1     1       8.777  16.170  33.944  0.00  0.00             0
ATOM    388    H   1     1      -2.497  16.144  33.691  0.00  0.00             0
ATOM    389    H   1     1       8.975  17.102  34.138  0.00  0.00             0
ATOM    390    O   1     1      18.232  18.429  24.166  0.00  0.00             0
ATOM    391    H   1     1      17.969  19.211  23.761  0.00  0.00             0
ATOM    392    H   1     1      29.540  18.617  24.104  0.00  0.00             0
ATOM    393    O   1     1     -43.882  -2.967  27.799  0.00  0.00             0
ATOM    394    H   1     1     -44.239  -2.706  28.614  0.00  0.00             0
ATOM    395    H   1     1     -34.094  -3.829  27.640  0.00  0.00             0
ATOM    396    O   1     1     -24.070  -1.855  30.323  0.00  0.00             0
ATOM    397    H   1     1     -24.186  -0.890  30.612  0.00  0.00             0
ATOM    398    H   1     1     -14.586  -2.105  30.207  0.00  0.00             0
ATOM    399    O   1     1      21.498 -19.340  25.821  0.00  0.00             0
ATOM    400    H   1     1      21.785 -20.050  25.406  0.00  0.00             0
ATOM    401    H   1     1      21.424 -19.643  26.817  0.00  0.00             0
ATOM    402    O   1     1       7.367  25.054  33.220  0.00  0.00             0
ATOM    403    H   1     1       6.617  25.255  32.760  0.00  0.00             0
ATOM    404    H   1     1       7.854  24.644  32.535  0.00  0.00             0
ATOM    405    O   1     1      24.634  16.329  27.317  0.00  0.00             0
ATOM    406    H   1     1      24.166  16.049  26.432  0.00  0.00             0
ATOM    407    H   1     1      24.555  17.255  27.085  0.00  0.00             0
ATOM    408    O   1     1      46.807  69.477  24.960  0.00  0.00             0
ATOM    409    H   1     1      46.742  69.675  26.006  0.00  0.00             0
ATOM    410    H   1     1      47.610  68.986  25.187  0.00  0.00             0
ATOM    411    O   1     1      19.336  58.669  32.021  0.00  0.00             0
ATOM    412    H   1     1      19.239  58.528  32.931  0.00  0.00             0
ATOM    413    H   1     1      18.634  58.273  31.473  0.00  0.00             0
ATOM    414    O   1     1      34.437  84.968  16.530  0.00  0.00             0
ATOM    415    H   1     1      33.551  84.497  16.506  0.00  0.00             0
ATOM    416    H   1     1      35.087  84.312  16.832  0.00  0.00             0
ATOM    417    O   1     1      38.080 -14.850  19.900  0.00  0.00             0
ATOM    418    H   1     1      38.503 -15.586  20.268  0.00  0.00             0
ATOM    419    H   1     1      38.703 -14.298  19.517  0.00  0.00             0
ATOM    420    O   1     1      41.941 -12.484  27.887  0.00  0.00             0
ATOM    421    H   1     1      41.793 -12.073  28.769  0.00  0.00             0
ATOM    422    H   1     1      42.706 -13.079  28.019  0.00  0.00             0
ATOM    423    O   1     1      -4.109  15.498  33.247  0.00  0.00             0
ATOM    424    H   1     1      -4.581  15.962  32.512  0.00  0.00             0
ATOM    425    H   1     1      -4.273  14.495  33.058  0.00  0.00             0
ATOM    426    O   1     1      17.273  27.504  15.707  0.00  0.00             0
ATOM    427    H   1     1      16.420  28.221  16.156  0.00  0.00             0
ATOM    428    H   1     1      17.301  26.901  16.379  0.00  0.00             0
ATOM    429    O   1     1      27.182  57.275  30.684  0.00  0.00             0
ATOM    430    H   1     1      27.200  56.426  30.108  0.00  0.00             0
ATOM    431    H   1     1      26.322  57.640  30.358  0.00  0.00             0
ATOM    432    O   1     1     -19.369   1.083  20.364  0.00  0.00             0
ATOM    433    H   1     1     -18.707   1.985  20.584  0.00  0.00             0
ATOM    434    H   1     1     -19.404   1.028  19.396  0.00  0.00             0
ATOM    435    O   1     1     -19.600  15.369  28.463  0.00  0.00             0
ATOM    436    H   1     1     -20.251  15.389  29.102  0.00  0.00             0
ATOM    437    H   1     1      -8.838  14.662  28.656  0.00  0.00             0
ATOM    438    O   1     1      49.623  32.968  22.028  0.00  0.00             0
ATOM    439    H   1     1      49.507  32.835  22.988  0.00  0.00             0
ATOM    440    H   1     1      59.394  33.734  21.770  0.00  0.00             0
ATOM    441    O   1     1      37.786  10.688  29.647  0.00  0.00             0
ATOM    442    H   1     1      27.848  11.171  30.425  0.00  0.00             0
ATOM    443    H   1     1      38.311   9.872  29.629  0.00  0.00             0
ATOM    444    O   1     1       0.163 -46.264  34.328  0.00  0.00             0
ATOM    445    H   1     1      -0.056 -46.131  35.261  0.00  0.00             0
ATOM    446    H   1     1      10.629 -47.214  34.441  0.00  0.00             0
ATOM    447    O   1     1      -5.494   7.141  32.090  0.00  0.00             0
ATOM    448    H   1     1     -15.889   7.889  31.491  0.00  0.00             0
ATOM    449    H   1     1      -6.215   7.110  32.816  0.00  0.00             0
ATOM    450    O   1     1      37.747  25.287  17.467  0.00  0.00             0
ATOM    451    H   1     1      38.411  25.230  17.984  0.00  0.00             0
ATOM    452    H   1     1      48.073  24.385  16.996  0.00  0.00             0
ATOM    453    O   1     1      30.288   0.992  34.421  0.00  0.00             0
ATOM    454    H   1     1      30.454   0.590  35.253  0.00  0.00             0
ATOM    455    H   1     1      30.992   0.879  33.776  0.00  0.00             0
ATOM    456    O   1     1       1.342  20.111  25.367  0.00  0.00             0
ATOM    457    H   1     1       0.962  19.556  24.696  0.00  0.00             0
ATOM    458    H   1     1       0.594  20.582  25.864  0.00  0.00             0
ATOM    459    O   1     1      21.356  -6.936  31.052  0.00  0.00             0
ATOM    460    H   1     1      21.498  -7.743  31.421  0.00  0.00             0
ATOM    461    H   1     1      20.767  -7.030  30.347  0.00  0.00             0
ATOM    462    O   1     1     -25.670  19.053  35.359  0.00  0.00             0
ATOM    463    H   1     1     -25.291  18.825  34.416  0.00  0.00             0
ATOM    464    H   1     1     -25.790  18.194  36.028  0.00  0.00             0
ATOM    465    O   1     1     -15.707  -6.529  16.715  0.00  0.00             0
ATOM    466    H   1     1     -16.232  -7.439  16.471  0.00  0.00             0
ATOM    467    H   1     1     -15.124  -6.671  17.503  0.00  0.00             0
ATOM    468    O   1     1     -24.493   1.456  32.915  0.00  0.00             0
ATOM    469    H   1     1     -24.670   2.485  32.996  0.00  0.00             0
ATOM    470    H   1     1     -23.826   1.455  32.192  0.00  0.00             0
ATOM    471    O   1     1      50.604  -5.342  21.661  0.00  0.00             0
ATOM    472    H   1     1      50.054  -4.606  21.972  0.00  0.00             0
ATOM    473    H   1     1      50.048  -5.983  21.241  0.00  0.00             0
ATOM    474    O   1     1      41.757 -19.486  22.346  0.00  0.00             0
ATOM    475    H   1     1      42.246 -19.896  23.104  0.00  0.00             0
ATOM    476    H   1     1      40.934 -19.880  22.255  0.00  0.00             0
ATOM    477    O   1     1      20.017  -1.060  14.727  0.00  0.00             0
ATOM    478    H   1     1      19.562  -0.894  15.528  0.00  0.00             0
ATOM    479    H   1     1      20.600  -1.849  14.796  0.00  0.00             0
ATOM    480    O   1     1      19.894  39.112  26.715  0.00  0.00             0
ATOM    481    H   1     1      20.225  38.316  27.391  0.00  0.00             0
ATOM    482    H   1     1      20.326  39.808  27.191  0.00  0.00             0
ATOM    483    O   1     1      -0.597  -2.124  31.104  0.00  0.00             0
ATOM    484    H   1     1      -0.868  -2.279  32.044  0.00  0.00             0
ATOM    485    H   1     1      -1.393  -1.993  30.843  0.00  0.00             0
ATOM    486    O   1     1     -21.798   3.796  34.965  0.00  0.00             0
ATOM    487    H   1     1     -22.734   3.852  35.169  0.00  0.00             0
ATOM    488    H   1     1     -21.516   2.912  34.740  0.00  0.00             0
ATOM    489    O   1     1     -10.045  18.820  23.206  0.00  0.00             0
ATOM    490    H   1     1     -10.062  17.874  23.078  0.00  0.00             0
ATOM    491    H   1     1       1.112   1.102  22.750  0.00  0.00             0
ATOM    492    O   1     1      23.290 -44.150  28.794  0.00  0.00             0
ATOM    493    H   1     1      22.408 -44.442  29.136  0.00  0.00             0
ATOM    494    H   1     1      34.244 -43.751  29.596  0.00  0.00             0
ATOM    495    O   1     1     -27.974   2.764  35.874  0.00  0.00             0
ATOM    496    H   1     1     -38.369   2.173  36.597  0.00  0.00             0
ATOM    497    H   1     1     -27.298   2.227  35.148  0.00  0.00             0
ATOM    498    O   1     1      -4.647 -24.134  23.706  0.00  0.00             0
ATOM    499    H   1     1      -5.286 -24.580  22.960  0.00  0.00             0
ATOM    500    H   1     1       5.116 -24.459  24.558  0.00  0.00             0
ATOM    501    O   1     1     -19.298  22.707  35.311  0.00  0.00             0
ATOM    502    H   1     1     -20.144  22.234  35.169  0.00  0.00             0
ATOM    503    H   1     1      -8.585  22.060  35.727  0.00  0.00             0
ATOM    504    O   1     1      -2.191  11.446  32.132  0.00  0.00             0
ATOM    505    H   1     1      -1.720  12.139  32.607  0.00  0.00             0
ATOM    506    H   1     1       8.660  10.727  32.547  0.00  0.00             0
ATOM    507    O   1     1      63.085  36.842  17.503  0.00  0.00             0
ATOM    508    H   1     1      63.691  37.252  16.678  0.00  0.00             0
ATOM    509    H   1     1      62.069  19.095  17.405  0.00  0.00             0
ATOM    510    O   1     1      17.015 -30.188  23.355  0.00  0.00             0
ATOM    511    H   1     1      16.432 -29.540  23.501  0.00  0.00             0
ATOM    512    H   1     1      17.077 -30.113  22.415  0.00  0.00             0
ATOM    513    O   1     1     -42.845   8.982  26.776  0.00  0.00             0
ATOM    514    H   1     1     -42.143   9.402  26.270  0.00  0.00             0
ATOM    515    H   1     1     -43.296   8.421  26.140  0.00  0.00             0
ATOM    516    O   1     1      17.282  -4.092  17.376  0.00  0.00             0
ATOM    517    H   1     1      16.576  -3.614  16.866  0.00  0.00             0
ATOM    518    H   1     1      16.862  -4.085  18.318  0.00  0.00             0
ATOM    519    O   1     1      43.042  40.100  15.893  0.00  0.00             0
ATOM    520    H   1     1      43.260  39.412  15.475  0.00  0.00             0
ATOM    521    H   1     1      42.098  39.828  15.796  0.00  0.00             0
ATOM    522    O   1     1      15.762  23.294  36.004  0.00  0.00             0
ATOM    523    H   1     1      16.184  22.509  36.451  0.00  0.00             0
ATOM    524    H   1     1      16.378  23.974  35.848  0.00  0.00             0
ATOM    525    O   1     1      65.019  27.141  17.110  0.00  0.00             0
ATOM    526    H   1     1      64.511  27.153  18.091  0.00  0.00             0
ATOM    527    H   1     1      65.026   8.304  16.818  0.00  0.00             0
ATOM    528    O   1     1      33.195  48.864  29.667  0.00  0.00             0
ATOM    529    H   1     1      32.840  48.074  30.003  0.00  0.00             0
ATOM    530    H   1     1      34.156  48.812  29.537  0.00  0.00             0
ATOM    531    O   1     1      23.999   9.292  34.999  0.00  0.00             0
ATOM    532    H   1     1      24.847   9.594  35.328  0.00  0.00             0
ATOM    533    H   1     1      23.835   8.549  35.517  0.00  0.00             0
ATOM    534    O   1     1       6.852  39.229  27.034  0.00  0.00             0
ATOM    535    H   1     1       6.510  39.148  26.131  0.00  0.00             0
ATOM    536    H   1     1       7.896  39.109  26.919  0.00  0.00             0
ATOM    537    O   1     1       1.462  11.747  23.199  0.00  0.00             0
ATOM    538    H   1     1       2.361  11.797  22.673  0.00  0.00             0
ATOM    539    H   1     1       0.656  12.235  22.523  0.00  0.00             0
ATOM    540    O   1     1     -26.744 -27.755  26.988  0.00  0.00             0
ATOM    541    H   1     1     -26.161 -28.335  27.411  0.00  0.00             0
ATOM    542    H   1     1     -26.967 -27.312  27.694  0.00  0.00             0
ATOM    543    O   1     1     -15.013  42.719  14.797  0.00  0.00             0
ATOM    544    H   1     1     -14.633  41.763  14.490  0.00  0.00             0
ATOM    545    H   1     1      -3.993  43.310  14.783  0.00  0.00             0
ATOM    546    O   1     1      -4.101   6.785  28.653  0.00  0.00             0
ATOM    547    H   1     1      -3.560   6.539  27.762  0.00  0.00             0
ATOM    548    H   1     1       5.525   6.193  28.870  0.00  0.00             0
ATOM    549    O   1     1      -7.643  39.313  20.992  0.00  0.00             0
ATOM    550    H   1     1     -18.240  39.743  21.594  0.00  0.00             0
ATOM    551    H   1     1      -6.780  39.560  21.100  0.00  0.00             0
ATOM    552    O   1     1      14.629  31.921  23.195  0.00  0.00             0
ATOM    553    H   1     1      14.869  32.551  23.917  0.00  0.00             0
ATOM    554    H   1     1      25.498  31.157  22.907  0.00  0.00             0
ATOM    555    O   1     1      55.982  10.920  26.086  0.00  0.00             0
ATOM    556    H   1     1      45.466   9.938  26.205  0.00  0.00             0
ATOM    557    H   1     1      55.358  11.428  26.315  0.00  0.00             0
ATOM    558    O   1     1      22.326  27.773  14.790  0.00  0.00             0
ATOM    559    H   1     1      23.081  27.894  14.212  0.00  0.00             0
ATOM    560    H   1     1      32.832  27.239  15.406  0.00  0.00             0
ATOM    561    O   1     1     -29.090  -5.790  26.401  0.00  0.00             0
ATOM    562    H   1     1     -29.422  -6.269  27.121  0.00  0.00             0
ATOM    563    H   1     1     -29.043  -6.227  25.519  0.00  0.00             0
ATOM    564    O   1     1     -21.753 -16.708  28.410  0.00  0.00             0
ATOM    565    H   1     1     -22.426 -17.258  28.026  0.00  0.00             0
ATOM    566    H   1     1     -21.201 -17.432  28.537  0.00  0.00             0
ATOM    567    O   1     1       1.232  46.282  35.865  0.00  0.00             0
ATOM    568    H   1     1       0.581  46.053  35.257  0.00  0.00             0
ATOM    569    H   1     1       2.068  45.790  35.573  0.00  0.00             0
ATOM    570    O   1     1      10.066   6.686  30.069  0.00  0.00             0
ATOM    571    H   1     1       9.264   7.225  29.996  0.00  0.00             0
ATOM    572    H   1     1       9.922   6.077  30.845  0.00  0.00             0
ATOM    573    O   1     1     -39.993  -9.579  31.944  0.00  0.00             0
ATOM    574    H   1     1     -40.453  -9.542  32.710  0.00  0.00             0
ATOM    575    H   1     1     -40.386 -10.183  31.270  0.00  0.00             0
ATOM    576    O   1     1     -33.510  24.145  26.068  0.00  0.00             0
ATOM    577    H   1     1     -33.335  23.790  25.171  0.00  0.00             0
ATOM    578    H   1     1     -32.801  23.945  26.567  0.00  0.00             0
ATOM    579    O   1     1      18.459  -1.423  16.934  0.00  0.00             0
ATOM    580    H   1     1      18.023  -2.279  16.676  0.00  0.00             0
ATOM    581    H   1     1      19.282  -1.658  17.414  0.00  0.00             0
ATOM    582    O   1     1     -17.440  -0.695  33.077  0.00  0.00             0
ATOM    583    H   1     1     -17.494  -1.772  32.809  0.00  0.00             0
ATOM    584    H   1     1     -16.914  -0.312  32.486  0.00  0.00             0
ATOM    585    O   1     1     -28.818 -11.281  20.545  0.00  0.00             0
ATOM    586    H   1     1     -29.153 -11.983  21.294  0.00  0.00             0
ATOM    587    H   1     1     -29.043 -11.690  19.630  0.00  0.00             0
ATOM    588    O   1     1      32.291  12.859  32.778  0.00  0.00             0
ATOM    589    H   1     1      32.128  12.123  32.129  0.00  0.00             0
ATOM    590    H   1     1      33.035  13.169  32.240  0.00  0.00             0
ATOM    591    O   1     1      45.213  11.310  21.530  0.00  0.00             0
ATOM    592    H   1     1      45.211  10.313  21.090  0.00  0.00             0
ATOM    593    H   1     1      44.652  11.696  20.759  0.00  0.00             0
ATOM    594    O   1     1      50.848   4.073  19.896  0.00  0.00             0
ATOM    595    H   1     1      51.694   4.384  19.459  0.00  0.00             0
ATOM    596    H   1     1      50.967   3.227  20.201  0.00  0.00             0
ATOM    597    O   1     1      -0.839  -7.930  33.834  0.00  0.00             0
ATOM    598    H   1     1      -1.850  -7.700  34.157  0.00  0.00             0
ATOM    599    H   1     1       9.490  -8.913  33.868  0.00  0.00             0
ATOM    600    O   1     1       7.437   7.406  35.931  0.00  0.00             0
ATOM    601    H   1     1       8.356   7.257  36.250  0.00  0.00             0
ATOM    602    H   1     1      17.594   7.299  35.043  0.00  0.00             0
ATOM    603    O   1     1       1.914 -45.460  24.567  0.00  0.00             0
ATOM    604    H   1     1      -9.048 -44.861  24.784  0.00  0.00             0
ATOM    605    H   1     1       2.098 -45.437  25.597  0.00  0.00             0
ATOM    606    O   1     1      26.933  20.908  24.060  0.00  0.00             0
ATOM    607    H   1     1      27.217  21.811  24.078  0.00  0.00             0
ATOM    608    H   1     1      36.054  20.861  23.994  0.00  0.00             0
ATOM    609    O   1     1      53.786  12.524  19.421  0.00  0.00             0
ATOM    610    H   1     1      44.139  12.889  18.894  0.00  0.00             0
ATOM    611    H   1     1      52.975  13.094  19.750  0.00  0.00             0
ATOM    612    O   1     1     -20.288  27.871  25.113  0.00  0.00             0
ATOM    613    H   1     1     -20.179  28.287  24.420  0.00  0.00             0
ATOM    614    H   1     1     -10.582  27.359  24.500  0.00  0.00             0
ATOM    615    O   1     1     -34.437  -9.410  21.546  0.00  0.00             0
ATOM    616    H   1     1     -35.007  -9.839  22.193  0.00  0.00             0
ATOM    617    H   1     1     -33.714 -10.191  21.410  0.00  0.00             0
ATOM    618    O   1     1       1.928  13.682  35.565  0.00  0.00             0
ATOM    619    H   1     1       1.494  13.192  34.794  0.00  0.00             0
ATOM    620    H   1     1       1.749  12.951  36.263  0.00  0.00             0
ATOM    621    O   1     1     -18.712  16.370  35.423  0.00  0.00             0
ATOM    622    H   1     1     -18.141  16.320  34.624  0.00  0.00             0
ATOM    623    H   1     1     -18.824  15.386  35.558  0.00  0.00             0
ATOM    624    O   1     1      49.932  29.293  17.166  0.00  0.00             0
ATOM    625    H   1     1      49.344  30.078  17.246  0.00  0.00             0
ATOM    626    H   1     1      49.343  28.715  16.708  0.00  0.00             0
ATOM    627    O   1     1     -15.708  14.391  29.262  0.00  0.00             0
ATOM    628    H   1     1     -15.482  13.601  28.934  0.00  0.00             0
ATOM    629    H   1     1     -15.956  15.062  28.639  0.00  0.00             0
ATOM    630    O   1     1     -15.224  -3.010  15.104  0.00  0.00             0
ATOM    631    H   1     1     -15.906  -3.463  15.541  0.00  0.00             0
ATOM    632    H   1     1     -14.943  -3.842  14.726  0.00  0.00             0
ATOM    633    O   1     1     -48.240  24.427  16.416  0.00  0.00             0
ATOM    634    H   1     1     -47.697  24.520  15.802  0.00  0.00             0
ATOM    635    H   1     1     -48.781  23.800  16.172  0.00  0.00             0
ATOM    636    O   1     1      15.773  19.304  18.427  0.00  0.00             0
ATOM    637    H   1     1      15.235  18.895  19.231  0.00  0.00             0
ATOM    638    H   1     1      16.444  20.044  18.617  0.00  0.00             0
ATOM    639    O   1     1     -12.561  -7.211  20.251  0.00  0.00             0
ATOM    640    H   1     1     -11.856  -7.537  19.962  0.00  0.00             0
ATOM    641    H   1     1     -13.031  -7.904  20.645  0.00  0.00             0
ATOM    642    O   1     1       2.540  21.541  32.800  0.00  0.00             0
ATOM    643    H   1     1       2.242  21.650  33.748  0.00  0.00             0
ATOM    644    H   1     1       3.399  21.575  32.941  0.00  0.00             0
ATOM    645    O   1     1      -5.751  -8.268  30.895  0.00  0.00             0
ATOM    646    H   1     1      -5.004  -7.811  30.511  0.00  0.00             0
ATOM    647    H   1     1      -6.125  -7.733  31.475  0.00  0.00             0
ATOM    648    O   1     1       8.297   0.897  30.979  0.00  0.00             0
ATOM    649    H   1     1       8.291   0.675  30.049  0.00  0.00             0
ATOM    650    H   1     1       9.200   0.625  31.320  0.00  0.00             0
ATOM    651    O   1     1       4.300  17.393  30.364  0.00  0.00             0
ATOM    652    H   1     1       4.775  17.903  29.865  0.00  0.00             0
ATOM    653    H   1     1      13.761  -0.349  30.069  0.00  0.00             0
ATOM    654    O   1     1      14.239  32.884  20.666  0.00  0.00             0
ATOM    655    H   1     1      14.196  32.725  21.507  0.00  0.00             0
ATOM    656    H   1     1      23.473  32.736  20.415  0.00  0.00             0
ATOM    657    O   1     1      34.450  17.198  15.793  0.00  0.00             0
ATOM    658    H   1     1      24.428  16.455  15.252  0.00  0.00             0
ATOM    659    H   1     1      34.992  17.104  16.678  0.00  0.00             0
ATOM    660    O   1     1      -4.262  63.254  36.064  0.00  0.00             0
ATOM    661    H   1     1      -3.646  63.838  35.733  0.00  0.00             0
ATOM    662    H   1     1       6.636  62.525  36.085  0.00  0.00             0
ATOM    663    O   1     1      25.512  16.131  18.366  0.00  0.00             0
ATOM    664    H   1     1      14.959  15.681  19.152  0.00  0.00             0
ATOM    665    H   1     1      26.175  16.704  18.631  0.00  0.00             0
ATOM    666    O   1     1      22.298  17.744  29.732  0.00  0.00             0
ATOM    667    H   1     1      22.317  16.790  29.339  0.00  0.00             0
ATOM    668    H   1     1      32.240  17.867  30.655  0.00  0.00             0
ATOM    669    O   1     1       5.537  75.495  33.539  0.00  0.00             0
ATOM    670    H   1     1       5.605  76.077  34.273  0.00  0.00             0
ATOM    671    H   1     1       5.595  58.150  32.728  0.00  0.00             0
ATOM    672    O   1     1      22.435  41.107  22.975  0.00  0.00             0
ATOM    673    H   1     1      23.189  40.819  23.435  0.00  0.00             0
ATOM    674    H   1     1      22.077  41.621  23.819  0.00  0.00             0
ATOM    675    O   1     1      19.248  -8.852  23.167  0.00  0.00             0
ATOM    676    H   1     1      18.356  -8.773  22.843  0.00  0.00             0
ATOM    677    H   1     1      19.677  -8.814  22.290  0.00  0.00             0
ATOM    678    O   1     1       5.663   2.602  15.862  0.00  0.00             0
ATOM    679    H   1     1       6.004   2.130  15.206  0.00  0.00             0
ATOM    680    H   1     1       5.714   2.273  16.680  0.00  0.00             0
ATOM    681    O   1     1     -27.531   0.929  26.830  0.00  0.00             0
ATOM    682    H   1     1     -28.307   0.601  26.472  0.00  0.00             0
ATOM    683    H   1     1     -27.511   1.271  25.916  0.00  0.00             0
ATOM    684    O   1     1     -12.733  11.418  35.775  0.00  0.00             0
ATOM    685    H   1     1     -12.315  11.208  36.574  0.00  0.00             0
ATOM    686    H   1     1     -12.260  12.075  35.225  0.00  0.00             0
ATOM    687    O   1     1      31.999  -2.738  20.031  0.00  0.00             0
ATOM    688    H   1     1      31.770  -2.111  20.753  0.00  0.00             0
ATOM    689    H   1     1      31.961 -19.987  19.125  0.00  0.00             0
ATOM    690    O   1     1      41.019 -27.660  36.960  0.00  0.00             0
ATOM    691    H   1     1      41.346 -26.717  36.829  0.00  0.00             0
ATOM    692    H   1     1      41.562 -28.031  37.619  0.00  0.00             0
ATOM    693    O   1     1     -50.450  15.060  15.161  0.00  0.00             0
ATOM    694    H   1     1     -50.625  14.114  15.127  0.00  0.00             0
ATOM    695    H   1     1     -49.531  15.316  15.563  0.00  0.00             0
ATOM    696    O   1     1      21.064  28.282  18.666  0.00  0.00             0
ATOM    697    H   1     1      21.317  29.054  19.074  0.00  0.00             0
ATOM    698    H   1     1      20.297  28.613  18.167  0.00  0.00             0
ATOM    699    O   1     1      59.973   6.772  20.060  0.00  0.00             0
ATOM    700    H   1     1      60.358   5.893  20.114  0.00  0.00             0
ATOM    701    H   1     1      60.662   7.408  19.767  0.00  0.00             0
ATOM    702    O   1     1      23.531   6.686  36.341  0.00  0.00             0
ATOM    703    H   1     1      24.241   5.933  36.344  0.00  0.00             0
ATOM    704    H   1     1      22.977   6.044  36.009  0.00  0.00             0
ATOM    705   Al   1     1       4.972  14.263   8.775  0.00  0.00             0
ATOM    706   Al   1     1       2.407   9.858   8.628  0.00  0.00             0
ATOM    707   Al   1     1       2.464  15.793   8.736  0.00  0.00             0
ATOM    708   Al   1     1       4.878  11.200   8.829  0.00  0.00             0
ATOM    709   Si   1     1       0.694  15.536  11.618  0.00  0.00             0
ATOM    710   Si   1     1       3.209  11.040  11.531  0.00  0.00             0
ATOM    711   Si   1     1       3.198  17.177  11.533  0.00  0.00             0
ATOM    712   Si   1     1       5.716  12.627  11.503  0.00  0.00             0
ATOM    713    O   1     1       5.849  15.492   9.881  0.00  0.00             0
ATOM    714    O   1     1       3.334  10.913   9.986  0.00  0.00             0
ATOM    715    O   1     1       5.563  12.730   9.903  0.00  0.00             0
ATOM    716    O   1     1       2.992  17.238   9.995  0.00  0.00             0
ATOM    717    O   1     1       5.806  14.064  11.976  0.00  0.00             0
ATOM    718    O   1     1       3.143  18.556  12.167  0.00  0.00             0
ATOM    719    O   1     1       4.550  16.453  11.826  0.00  0.00             0
ATOM    720    O   1     1       1.855  11.763  11.897  0.00  0.00             0
ATOM    721    O   1     1       4.442  11.980  11.967  0.00  0.00             0
ATOM    722    O   1     1       1.877  16.347  12.035  0.00  0.00             0
ATOM    723    O   1     1       5.840   9.938   9.776  0.00  0.00             0
ATOM    724    O   1     1       3.401  14.376   9.709  0.00  0.00             0
ATOM    725    O   1     1       1.913  17.166   7.588  0.00  0.00             0
ATOM    726    O   1     1       4.378  12.688   7.630  0.00  0.00             0
ATOM    727    O   1     1       6.615  14.349   7.837  0.00  0.00             0
ATOM    728    O   1     1       3.964   9.930   7.696  0.00  0.00             0
ATOM    729    O   1     1       6.699  11.008   7.441  0.00  0.00             0
ATOM    730    O   1     1       4.253  15.754   7.707  0.00  0.00             0
ATOM    731    H   1     1       5.620  19.025  11.168  0.00  0.00             0
ATOM    732    H   1     1       3.142  13.620  10.157  0.00  0.00             0
ATOM    733    H   1     1       5.909  16.940   7.603  0.00  0.00             0
ATOM    734    H   1     1       4.129  12.438   6.731  0.00  0.00             0
ATOM    735    H   1     1       6.573  13.320   8.001  0.00  0.00             0
ATOM    736    H   1     1       4.816  18.174   7.819  0.00  0.00             0
ATOM    737    H   1     1       4.037  16.145   6.923  0.00  0.00             0
ATOM    738    H   1     1       6.690  11.455   6.577  0.00  0.00             0
ATOM    739   Al   1     1      10.172   8.503   1.685  0.00  0.00             0
ATOM    740   Al   1     1       7.574   4.056   1.682  0.00  0.00             0
ATOM    741   Al   1     1       7.675  10.113   1.452  0.00  0.00             0
ATOM    742   Al   1     1      10.288   5.549   1.690  0.00  0.00             0
ATOM    743   Si   1     1       5.785   9.870   4.435  0.00  0.00             0
ATOM    744   Si   1     1       8.516   5.486   4.511  0.00  0.00             0
ATOM    745   Si   1     1       8.356  11.429   4.366  0.00  0.00             0
ATOM    746   Si   1     1      10.984   6.894   4.468  0.00  0.00             0
ATOM    747    O   1     1      11.064   9.769   2.856  0.00  0.00             0
ATOM    748    O   1     1       8.660   5.282   2.921  0.00  0.00             0
ATOM    749    O   1     1      10.827   7.068   2.793  0.00  0.00             0
ATOM    750    O   1     1       8.236  11.560   2.809  0.00  0.00             0
ATOM    751    O   1     1      10.957   8.363   4.950  0.00  0.00             0
ATOM    752    O   1     1       8.404  12.966   4.951  0.00  0.00             0
ATOM    753    O   1     1       9.617  10.689   4.760  0.00  0.00             0
ATOM    754    O   1     1       7.265   6.307   4.813  0.00  0.00             0
ATOM    755    O   1     1       9.924   6.030   4.940  0.00  0.00             0
ATOM    756    O   1     1       7.079  10.710   4.798  0.00  0.00             0
ATOM    757    O   1     1      11.107   4.117   2.836  0.00  0.00             0
ATOM    758    O   1     1       8.495   8.605   2.708  0.00  0.00             0
ATOM    759    O   1     1       7.016  11.591   0.528  0.00  0.00             0
ATOM    760    O   1     1       9.477   7.037   0.741  0.00  0.00             0
ATOM    761    O   1     1      11.725   8.579   0.488  0.00  0.00             0
ATOM    762    O   1     1       9.210   4.238   0.507  0.00  0.00             0
ATOM    763    O   1     1      11.888   5.424   0.697  0.00  0.00             0
ATOM    764    O   1     1       9.442  10.060   0.768  0.00  0.00             0
ATOM    765    H   1     1      10.573  12.200   2.795  0.00  0.00             0
ATOM    766    H   1     1       7.880   7.886   2.683  0.00  0.00             0
ATOM    767    H   1     1      11.677  11.585  -0.261  0.00  0.00             0
ATOM    768    H   1     1       8.829   7.375   0.120  0.00  0.00             0
ATOM    769    H   1     1      12.007   8.682  -0.295  0.00  0.00             0
ATOM    770    H   1     1       9.596  12.709  -0.219  0.00  0.00             0
ATOM    771    H   1     1       9.898  10.954   0.881  0.00  0.00             0
ATOM    772    H   1     1      11.914   6.209   0.228  0.00  0.00             0
ATOM    773   Al   1     1       4.954   5.316   8.804  0.00  0.00             0
ATOM    774   Al   1     1       2.416   1.043   8.889  0.00  0.00             0
ATOM    775   Al   1     1       2.623   6.842   8.914  0.00  0.00             0
ATOM    776   Al   1     1       4.886   2.416   9.099  0.00  0.00             0
ATOM    777   Si   1     1       0.660   6.702  11.624  0.00  0.00             0
ATOM    778   Si   1     1       3.166   2.182  11.785  0.00  0.00             0
ATOM    779   Si   1     1       3.233   8.148  11.685  0.00  0.00             0
ATOM    780   Si   1     1       5.764   3.763  11.698  0.00  0.00             0
ATOM    781    O   1     1       5.850   6.525  10.051  0.00  0.00             0
ATOM    782    O   1     1       3.307   2.228  10.128  0.00  0.00             0
ATOM    783    O   1     1       5.651   3.872  10.136  0.00  0.00             0
ATOM    784    O   1     1       3.226   8.150   9.994  0.00  0.00             0
ATOM    785    O   1     1       5.824   5.173  12.398  0.00  0.00             0
ATOM    786    O   1     1       3.280   9.670  12.111  0.00  0.00             0
ATOM    787    O   1     1       4.591   7.406  12.004  0.00  0.00             0
ATOM    788    O   1     1       1.907   3.056  12.095  0.00  0.00             0
ATOM    789    O   1     1       4.471   2.966  12.258  0.00  0.00             0
ATOM    790    O   1     1       1.963   7.476  12.174  0.00  0.00             0
ATOM    791    O   1     1       5.815   1.097  10.257  0.00  0.00             0
ATOM    792    O   1     1       3.275   5.383   9.918  0.00  0.00             0
ATOM    793    O   1     1       1.711   8.421   7.649  0.00  0.00             0
ATOM    794    O   1     1       4.271   3.710   7.985  0.00  0.00             0
ATOM    795    O   1     1       6.570   5.285   7.865  0.00  0.00             0
ATOM    796    O   1     1       4.189   1.003   7.959  0.00  0.00             0
ATOM    797    O   1     1       6.611   2.262   7.979  0.00  0.00             0
ATOM    798    O   1     1       4.095   6.684   7.873  0.00  0.00             0
ATOM    799    H   1     1       5.250   9.089   9.997  0.00  0.00             0
ATOM    800    H   1     1       2.969   4.557  10.161  0.00  0.00             0
ATOM    801    H   1     1       6.208   8.719   7.185  0.00  0.00             0
ATOM    802    H   1     1       3.576   3.847   7.250  0.00  0.00             0
ATOM    803    H   1     1       7.134   4.554   8.074  0.00  0.00             0
ATOM    804    H   1     1       3.991   9.824   6.883  0.00  0.00             0
ATOM    805    H   1     1       4.756   7.289   7.375  0.00  0.00             0
ATOM    806    H   1     1       6.205   2.644   7.170  0.00  0.00             0
ATOM    807   Al   1     1      10.235  -0.432   1.549  0.00  0.00             0
ATOM    808   Al   1     1       7.650  -4.832   1.606  0.00  0.00             0
ATOM    809   Al   1     1       7.570   1.150   1.808  0.00  0.00             0
ATOM    810   Al   1     1      10.173  -3.334   1.449  0.00  0.00             0
ATOM    811   Si   1     1       5.943   0.916   4.547  0.00  0.00             0
ATOM    812   Si   1     1       8.444  -3.550   4.444  0.00  0.00             0
ATOM    813   Si   1     1       8.454   2.448   4.572  0.00  0.00             0
ATOM    814   Si   1     1      11.009  -1.998   4.355  0.00  0.00             0
ATOM    815    O   1     1      11.121   1.025   2.750  0.00  0.00             0
ATOM    816    O   1     1       8.596  -3.645   2.776  0.00  0.00             0
ATOM    817    O   1     1      10.707  -2.019   2.681  0.00  0.00             0
ATOM    818    O   1     1       8.277   2.541   2.936  0.00  0.00             0
ATOM    819    O   1     1      10.943  -0.495   4.881  0.00  0.00             0
ATOM    820    O   1     1       8.442   3.992   4.919  0.00  0.00             0
ATOM    821    O   1     1       9.789   1.736   4.799  0.00  0.00             0
ATOM    822    O   1     1       7.227  -2.621   4.652  0.00  0.00             0
ATOM    823    O   1     1       9.792  -2.770   4.921  0.00  0.00             0
ATOM    824    O   1     1       7.236   1.656   4.995  0.00  0.00             0
ATOM    825    O   1     1      11.078  -4.963   2.595  0.00  0.00             0
ATOM    826    O   1     1       8.437  -0.269   2.794  0.00  0.00             0
ATOM    827    O   1     1       6.733   2.606   0.834  0.00  0.00             0
ATOM    828    O   1     1       9.527  -1.782   0.371  0.00  0.00             0
ATOM    829    O   1     1      11.937  -0.251   0.668  0.00  0.00             0
ATOM    830    O   1     1       9.273  -4.730   0.539  0.00  0.00             0
ATOM    831    O   1     1      11.940  -3.464   0.624  0.00  0.00             0
ATOM    832    O   1     1       9.129   1.061   0.747  0.00  0.00             0
ATOM    833    H   1     1      10.827   3.189   2.787  0.00  0.00             0
ATOM    834    H   1     1       7.961  -0.905   3.383  0.00  0.00             0
ATOM    835    H   1     1      11.699   2.327  -0.202  0.00  0.00             0
ATOM    836    H   1     1       9.061  -1.519  -0.506  0.00  0.00             0
ATOM    837    H   1     1      12.599  -0.692   0.132  0.00  0.00             0
ATOM    838    H   1     1       9.086   3.942  -0.386  0.00  0.00             0
ATOM    839    H   1     1       9.363   1.907   0.676  0.00  0.00             0
ATOM    840    H   1     1      12.274  -2.531   0.896  0.00  0.00             0
ATOM    841   Al   1     1      -0.163  14.211   8.789  0.00  0.00             0
ATOM    842   Al   1     1      -2.794   9.769   8.749  0.00  0.00             0
ATOM    843   Al   1     1      -2.795  15.639   8.796  0.00  0.00             0
ATOM    844   Al   1     1      -0.295  11.224   8.804  0.00  0.00             0
ATOM    845   Si   1     1      -4.526  15.603  11.434  0.00  0.00             0
ATOM    846   Si   1     1      -1.990  11.135  11.481  0.00  0.00             0
ATOM    847   Si   1     1      -1.962  17.072  11.650  0.00  0.00             0
ATOM    848   Si   1     1       0.553  12.621  11.590  0.00  0.00             0
ATOM    849    O   1     1       0.721  15.440   9.932  0.00  0.00             0
ATOM    850    O   1     1      -1.799  10.904   9.917  0.00  0.00             0
ATOM    851    O   1     1       0.423  12.701   9.905  0.00  0.00             0
ATOM    852    O   1     1      -2.056  17.173   9.959  0.00  0.00             0
ATOM    853    O   1     1       0.717  14.062  12.085  0.00  0.00             0
ATOM    854    O   1     1      -1.991  18.537  12.205  0.00  0.00             0
ATOM    855    O   1     1      -0.647  16.226  11.952  0.00  0.00             0
ATOM    856    O   1     1      -3.331  11.878  11.776  0.00  0.00             0
ATOM    857    O   1     1      -0.722  11.969  12.017  0.00  0.00             0
ATOM    858    O   1     1      -3.287  16.332  11.958  0.00  0.00             0
ATOM    859    O   1     1       0.598   9.918   9.710  0.00  0.00             0
ATOM    860    O   1     1      -1.902  14.436   9.975  0.00  0.00             0
ATOM    861    O   1     1       6.850  17.289   7.698  0.00  0.00             0
ATOM    862    O   1     1      -0.917  12.752   7.722  0.00  0.00             0
ATOM    863    O   1     1       1.378  14.260   7.602  0.00  0.00             0
ATOM    864    O   1     1      -1.142   9.819   7.692  0.00  0.00             0
ATOM    865    O   1     1       1.360  11.205   7.729  0.00  0.00             0
ATOM    866    O   1     1      -1.230  15.473   7.715  0.00  0.00             0
ATOM    867    H   1     1       0.716  17.871   9.528  0.00  0.00             0
ATOM    868    H   1     1      -2.133  13.916  10.914  0.00  0.00             0
ATOM    869    H   1     1       1.923  17.452   6.641  0.00  0.00             0
ATOM    870    H   1     1      -1.490  12.616   6.784  0.00  0.00             0
ATOM    871    H   1     1       1.633  13.307   7.617  0.00  0.00             0
ATOM    872    H   1     1      -0.889  18.250   7.106  0.00  0.00             0
ATOM    873    H   1     1      -0.651  15.661   6.975  0.00  0.00             0
ATOM    874    H   1     1       1.374  11.107   6.753  0.00  0.00             0
ATOM    875   Al   1     1       4.864   8.670   1.729  0.00  0.00             0
ATOM    876   Al   1     1       2.621   4.113   1.566  0.00  0.00             0
ATOM    877   Al   1     1       2.301   9.924   1.696  0.00  0.00             0
ATOM    878   Al   1     1       5.000   5.483   1.818  0.00  0.00             0
ATOM    879   Si   1     1       0.585   9.855   4.478  0.00  0.00             0
ATOM    880   Si   1     1       3.360   5.405   4.448  0.00  0.00             0
ATOM    881   Si   1     1       3.113  11.369   4.431  0.00  0.00             0
ATOM    882   Si   1     1       5.946   6.980   4.538  0.00  0.00             0
ATOM    883    O   1     1       5.870   9.644   2.827  0.00  0.00             0
ATOM    884    O   1     1       3.568   5.346   2.826  0.00  0.00             0
ATOM    885    O   1     1       5.776   6.990   2.889  0.00  0.00             0
ATOM    886    O   1     1       2.977  11.402   2.858  0.00  0.00             0
ATOM    887    O   1     1       5.684   8.400   5.013  0.00  0.00             0
ATOM    888    O   1     1       3.023  12.814   4.846  0.00  0.00             0
ATOM    889    O   1     1       4.471  10.669   4.727  0.00  0.00             0
ATOM    890    O   1     1       2.087   6.288   4.782  0.00  0.00             0
ATOM    891    O   1     1       4.754   6.086   4.931  0.00  0.00             0
ATOM    892    O   1     1       1.886  10.571   4.952  0.00  0.00             0
ATOM    893    O   1     1       5.952   4.276   2.964  0.00  0.00             0
ATOM    894    O   1     1       3.155   8.672   2.727  0.00  0.00             0
ATOM    895    O   1     1      12.085  11.464   0.496  0.00  0.00             0
ATOM    896    O   1     1       4.476   7.086   0.539  0.00  0.00             0
ATOM    897    O   1     1       6.710   8.867   0.528  0.00  0.00             0
ATOM    898    O   1     1       4.201   4.192   0.584  0.00  0.00             0
ATOM    899    O   1     1       6.801   5.402   0.734  0.00  0.00             0
ATOM    900    O   1     1       4.042   9.788   0.705  0.00  0.00             0
ATOM    901    H   1     1       5.674  12.282   3.156  0.00  0.00             0
ATOM    902    H   1     1       2.738   7.832   2.600  0.00  0.00             0
ATOM    903    H   1     1       6.200  11.831  -0.152  0.00  0.00             0
ATOM    904    H   1     1       4.170   6.954  -0.287  0.00  0.00             0
ATOM    905    H   1     1       6.391   8.367  -0.196  0.00  0.00             0
ATOM    906    H   1     1       3.729  12.982  -0.414  0.00  0.00             0
ATOM    907    H   1     1       4.104  10.652   0.088  0.00  0.00             0
ATOM    908    H   1     1       7.163   6.127   1.148  0.00  0.00             0
ATOM    909   Al   1     1      -0.108   5.336   8.955  0.00  0.00             0
ATOM    910   Al   1     1      -2.779   0.809   8.756  0.00  0.00             0
ATOM    911   Al   1     1      -2.776   6.759   8.811  0.00  0.00             0
ATOM    912   Al   1     1      -0.268   2.372   8.802  0.00  0.00             0
ATOM    913   Si   1     1      -4.450   6.675  11.684  0.00  0.00             0
ATOM    914   Si   1     1      -1.880   2.144  11.721  0.00  0.00             0
ATOM    915   Si   1     1      -1.985   8.179  11.577  0.00  0.00             0
ATOM    916   Si   1     1       0.564   3.722  11.655  0.00  0.00             0
ATOM    917    O   1     1       0.820   6.640  10.015  0.00  0.00             0
ATOM    918    O   1     1      -1.626   2.085  10.172  0.00  0.00             0
ATOM    919    O   1     1       0.419   3.733  10.045  0.00  0.00             0
ATOM    920    O   1     1      -2.219   8.196   9.939  0.00  0.00             0
ATOM    921    O   1     1       0.613   5.219  12.104  0.00  0.00             0
ATOM    922    O   1     1      -1.982   9.682  12.049  0.00  0.00             0
ATOM    923    O   1     1      -0.596   7.535  11.864  0.00  0.00             0
ATOM    924    O   1     1      -3.135   3.028  11.937  0.00  0.00             0
ATOM    925    O   1     1      -0.617   2.902  12.222  0.00  0.00             0
ATOM    926    O   1     1      -3.052   7.233  12.057  0.00  0.00             0
ATOM    927    O   1     1       0.774   0.878   9.683  0.00  0.00             0
ATOM    928    O   1     1      -1.778   5.385   9.989  0.00  0.00             0
ATOM    929    O   1     1       6.823   8.162   7.730  0.00  0.00             0
ATOM    930    O   1     1      -0.974   3.885   7.746  0.00  0.00             0
ATOM    931    O   1     1       1.435   5.516   7.788  0.00  0.00             0
ATOM    932    O   1     1      -1.200   1.105   7.659  0.00  0.00             0
ATOM    933    O   1     1       1.535   2.330   7.775  0.00  0.00             0
ATOM    934    O   1     1      -1.059   6.563   7.816  0.00  0.00             0
ATOM    935    H   1     1       0.360   8.957   9.827  0.00  0.00             0
ATOM    936    H   1     1      -2.083   4.890  10.671  0.00  0.00             0
ATOM    937    H   1     1       1.212   8.119   6.996  0.00  0.00             0
ATOM    938    H   1     1      -1.492   3.852   6.849  0.00  0.00             0
ATOM    939    H   1     1       1.426   4.993   6.999  0.00  0.00             0
ATOM    940    H   1     1      -0.763   9.029   7.209  0.00  0.00             0
ATOM    941    H   1     1      -1.170   6.948   6.886  0.00  0.00             0
ATOM    942    H   1     1       1.703   2.328   6.873  0.00  0.00             0
ATOM    943   Al   1     1       5.122  -0.453   1.824  0.00  0.00             0
ATOM    944   Al   1     1       2.436  -4.937   1.653  0.00  0.00             0
ATOM    945   Al   1     1       2.561   1.139   1.729  0.00  0.00             0
ATOM    946   Al   1     1       5.008  -3.544   1.712  0.00  0.00             0
ATOM    947   Si   1     1       0.750   1.018   4.366  0.00  0.00             0
ATOM    948   Si   1     1       3.225  -3.601   4.453  0.00  0.00             0
ATOM    949   Si   1     1       3.318   2.423   4.392  0.00  0.00             0
ATOM    950   Si   1     1       5.773  -2.008   4.345  0.00  0.00             0
ATOM    951    O   1     1       6.003   0.879   2.770  0.00  0.00             0
ATOM    952    O   1     1       3.438  -3.759   2.796  0.00  0.00             0
ATOM    953    O   1     1       5.634  -1.914   2.796  0.00  0.00             0
ATOM    954    O   1     1       3.177   2.577   2.811  0.00  0.00             0
ATOM    955    O   1     1       5.668  -0.601   4.864  0.00  0.00             0
ATOM    956    O   1     1       3.393   3.938   4.890  0.00  0.00             0
ATOM    957    O   1     1       4.675   1.803   4.860  0.00  0.00             0
ATOM    958    O   1     1       2.025  -2.680   4.619  0.00  0.00             0
ATOM    959    O   1     1       4.575  -2.825   4.862  0.00  0.00             0
ATOM    960    O   1     1       2.039   1.739   4.963  0.00  0.00             0
ATOM    961    O   1     1       6.057  -4.899   2.768  0.00  0.00             0
ATOM    962    O   1     1       3.398  -0.276   2.858  0.00  0.00             0
ATOM    963    O   1     1      12.198   2.481   0.564  0.00  0.00             0
ATOM    964    O   1     1       4.236  -1.955   0.503  0.00  0.00             0
ATOM    965    O   1     1       6.522  -0.318   0.581  0.00  0.00             0
ATOM    966    O   1     1       4.061  -4.823   0.475  0.00  0.00             0
ATOM    967    O   1     1       6.689  -3.391   0.714  0.00  0.00             0
ATOM    968    O   1     1       4.076   0.881   0.630  0.00  0.00             0
ATOM    969    H   1     1       5.862   3.892   3.797  0.00  0.00             0
ATOM    970    H   1     1       2.823  -0.941   3.351  0.00  0.00             0
ATOM    971    H   1     1       5.972   2.078   0.390  0.00  0.00             0
ATOM    972    H   1     1       4.391  -2.003  -0.543  0.00  0.00             0
ATOM    973    H   1     1       6.923  -0.126  -0.329  0.00  0.00             0
ATOM    974    H   1     1       4.984   4.262  -0.107  0.00  0.00             0
ATOM    975    H   1     1       3.741   1.526  -0.067  0.00  0.00             0
ATOM    976    H   1     1       6.715  -2.478   0.132  0.00  0.00             0
END
