# Supplementary material for: Competing Nuclear Quantum Effects and Hydrogen-Bond Jumps in Hydrated Kaolinite
Source: J Phys Chem Lett. 2023 Feb 6;14(6):1542–7. doi: 10.1021/acs.jpclett.2c03896 (PMC9940297; doi:10.1021/acs.jpclett.2c03896)
Supplement: Supplementary file 1 — jz2c03896_si_001.zip [file jz2c03896_si_001.zip › Clay_NQEs_HBond_Jumps_SI/silica-surface/QM/prod-3/init.24.pdb]

TITLE     Step:     2000000  Bead:      24 positions{angstrom}  cell{angstrom}
CRYST1   10.307   17.884   76.812  91.93 105.05  89.80 P 1           1
ATOM      1   Al   1     1     -17.359  -0.567  42.414  0.00  0.00             0
ATOM      2   Al   1     1     -14.825   3.976  42.076  0.00  0.00             0
ATOM      3   Al   1     1     -14.749  -2.004  42.202  0.00  0.00             0
ATOM      4   Al   1     1     -17.214   2.358  42.253  0.00  0.00             0
ATOM      5   Si   1     1     -13.083  -1.847  39.400  0.00  0.00             0
ATOM      6   Si   1     1     -15.551   2.488  39.406  0.00  0.00             0
ATOM      7   Si   1     1     -15.559  -3.543  39.618  0.00  0.00             0
ATOM      8   Si   1     1     -18.098   0.918  39.404  0.00  0.00             0
ATOM      9    O   1     1     -18.318  -1.719  41.185  0.00  0.00             0
ATOM     10    O   1     1     -15.641   2.628  41.086  0.00  0.00             0
ATOM     11    O   1     1     -18.009   0.909  41.042  0.00  0.00             0
ATOM     12    O   1     1     -15.343  -3.501  41.186  0.00  0.00             0
ATOM     13    O   1     1     -17.976  -0.501  39.028  0.00  0.00             0
ATOM     14    O   1     1     -15.456  -4.952  39.090  0.00  0.00             0
ATOM     15    O   1     1     -16.939  -2.889  39.352  0.00  0.00             0
ATOM     16    O   1     1     -14.364   1.730  39.123  0.00  0.00             0
ATOM     17    O   1     1     -16.813   1.784  38.911  0.00  0.00             0
ATOM     18    O   1     1     -14.324  -2.690  39.074  0.00  0.00             0
ATOM     19    O   1     1     -18.180   3.828  41.117  0.00  0.00             0
ATOM     20    O   1     1     -15.662  -0.745  41.109  0.00  0.00             0
ATOM     21    O   1     1     -14.038  -3.255  43.456  0.00  0.00             0
ATOM     22    O   1     1     -16.693   0.856  43.308  0.00  0.00             0
ATOM     23    O   1     1     -19.090  -0.609  43.338  0.00  0.00             0
ATOM     24    O   1     1     -16.232   3.792  43.388  0.00  0.00             0
ATOM     25    O   1     1     -18.829   2.561  43.290  0.00  0.00             0
ATOM     26    O   1     1     -16.524  -1.995  43.339  0.00  0.00             0
ATOM     27    H   1     1     -17.729  -4.289  41.091  0.00  0.00             0
ATOM     28    H   1     1     -14.997  -0.235  40.601  0.00  0.00             0
ATOM     29    H   1     1     -18.940  -3.777  44.251  0.00  0.00             0
ATOM     30    H   1     1     -16.372   0.500  44.068  0.00  0.00             0
ATOM     31    H   1     1     -19.296  -0.365  44.246  0.00  0.00             0
ATOM     32    H   1     1     -17.204  -4.394  43.135  0.00  0.00             0
ATOM     33    H   1     1     -16.491  -2.833  43.780  0.00  0.00             0
ATOM     34    H   1     1     -19.272   1.802  43.719  0.00  0.00             0
ATOM     35   Al   1     1     -17.862   4.832  49.458  0.00  0.00             0
ATOM     36   Al   1     1     -15.214   8.986  49.526  0.00  0.00             0
ATOM     37   Al   1     1     -15.356   3.184  49.337  0.00  0.00             0
ATOM     38   Al   1     1     -17.780   7.757  49.455  0.00  0.00             0
ATOM     39   Si   1     1     -13.569   3.433  46.449  0.00  0.00             0
ATOM     40   Si   1     1     -15.883   7.885  46.658  0.00  0.00             0
ATOM     41   Si   1     1     -16.165   1.908  46.498  0.00  0.00             0
ATOM     42   Si   1     1     -18.466   6.323  46.574  0.00  0.00             0
ATOM     43    O   1     1     -18.809   3.405  48.309  0.00  0.00             0
ATOM     44    O   1     1     -16.021   7.889  48.268  0.00  0.00             0
ATOM     45    O   1     1     -18.351   6.351  48.219  0.00  0.00             0
ATOM     46    O   1     1     -15.905   1.867  48.170  0.00  0.00             0
ATOM     47    O   1     1     -18.508   4.737  46.133  0.00  0.00             0
ATOM     48    O   1     1     -15.954   0.389  45.985  0.00  0.00             0
ATOM     49    O   1     1     -17.564   2.421  46.241  0.00  0.00             0
ATOM     50    O   1     1     -14.578   7.037  46.366  0.00  0.00             0
ATOM     51    O   1     1     -17.133   7.000  46.127  0.00  0.00             0
ATOM     52    O   1     1     -14.940   2.797  46.033  0.00  0.00             0
ATOM     53    O   1     1     -18.616   9.178  48.521  0.00  0.00             0
ATOM     54    O   1     1     -16.243   4.690  48.370  0.00  0.00             0
ATOM     55    O   1     1     -14.655   1.759  50.312  0.00  0.00             0
ATOM     56    O   1     1     -17.207   6.286  50.461  0.00  0.00             0
ATOM     57    O   1     1     -19.577   4.745  50.584  0.00  0.00             0
ATOM     58    O   1     1     -16.764   8.893  50.502  0.00  0.00             0
ATOM     59    O   1     1     -19.537   7.817  50.577  0.00  0.00             0
ATOM     60    O   1     1     -17.054   3.456  50.527  0.00  0.00             0
ATOM     61    H   1     1     -17.879   0.605  48.261  0.00  0.00             0
ATOM     62    H   1     1     -15.749   5.414  48.043  0.00  0.00             0
ATOM     63    H   1     1     -19.550   1.796  51.434  0.00  0.00             0
ATOM     64    H   1     1     -16.522   6.267  51.030  0.00  0.00             0
ATOM     65    H   1     1     -19.741   4.870  51.525  0.00  0.00             0
ATOM     66    H   1     1     -17.080   0.267  51.339  0.00  0.00             0
ATOM     67    H   1     1     -17.366   2.679  50.920  0.00  0.00             0
ATOM     68    H   1     1     -19.808   6.908  50.823  0.00  0.00             0
ATOM     69   Al   1     1     -17.205   8.212  42.127  0.00  0.00             0
ATOM     70   Al   1     1     -14.801  12.853  42.383  0.00  0.00             0
ATOM     71   Al   1     1     -14.541   6.831  42.299  0.00  0.00             0
ATOM     72   Al   1     1     -17.314  11.212  42.291  0.00  0.00             0
ATOM     73   Si   1     1     -12.900   6.960  39.402  0.00  0.00             0
ATOM     74   Si   1     1     -15.638  11.495  39.489  0.00  0.00             0
ATOM     75   Si   1     1     -15.534   5.476  39.434  0.00  0.00             0
ATOM     76   Si   1     1     -18.133   9.919  39.538  0.00  0.00             0
ATOM     77    O   1     1     -18.120   7.027  41.001  0.00  0.00             0
ATOM     78    O   1     1     -15.683  11.616  41.139  0.00  0.00             0
ATOM     79    O   1     1     -18.010   9.764  41.201  0.00  0.00             0
ATOM     80    O   1     1     -15.373   5.434  41.075  0.00  0.00             0
ATOM     81    O   1     1     -17.999   8.555  38.987  0.00  0.00             0
ATOM     82    O   1     1     -15.572   4.031  39.007  0.00  0.00             0
ATOM     83    O   1     1     -16.755   6.192  38.901  0.00  0.00             0
ATOM     84    O   1     1     -14.317  10.645  39.097  0.00  0.00             0
ATOM     85    O   1     1     -16.982  10.783  39.123  0.00  0.00             0
ATOM     86    O   1     1     -14.288   6.202  38.948  0.00  0.00             0
ATOM     87    O   1     1     -18.110  12.850  41.098  0.00  0.00             0
ATOM     88    O   1     1     -15.567   8.307  41.171  0.00  0.00             0
ATOM     89    O   1     1     -13.936   5.283  43.368  0.00  0.00             0
ATOM     90    O   1     1     -16.386  10.017  43.417  0.00  0.00             0
ATOM     91    O   1     1     -18.819   8.224  43.246  0.00  0.00             0
ATOM     92    O   1     1     -16.402  13.038  43.365  0.00  0.00             0
ATOM     93    O   1     1     -18.916  11.388  43.264  0.00  0.00             0
ATOM     94    O   1     1     -16.350   6.896  43.201  0.00  0.00             0
ATOM     95    H   1     1     -17.628   4.702  41.000  0.00  0.00             0
ATOM     96    H   1     1     -14.762   8.956  41.178  0.00  0.00             0
ATOM     97    H   1     1     -19.135   5.091  44.145  0.00  0.00             0
ATOM     98    H   1     1     -16.191   9.522  44.174  0.00  0.00             0
ATOM     99    H   1     1     -19.494   8.940  43.433  0.00  0.00             0
ATOM    100    H   1     1     -16.619   4.496  43.868  0.00  0.00             0
ATOM    101    H   1     1     -16.690   6.595  44.051  0.00  0.00             0
ATOM    102    H   1     1     -19.120  11.181  44.153  0.00  0.00             0
ATOM    103   Al   1     1     -17.756  13.720  49.284  0.00  0.00             0
ATOM    104   Al   1     1     -15.258  18.063  49.422  0.00  0.00             0
ATOM    105   Al   1     1     -15.287  12.119  49.245  0.00  0.00             0
ATOM    106   Al   1     1     -17.799  16.651  49.439  0.00  0.00             0
ATOM    107   Si   1     1     -13.516  12.308  46.649  0.00  0.00             0
ATOM    108   Si   1     1     -16.109  16.794  46.622  0.00  0.00             0
ATOM    109   Si   1     1     -15.972  10.712  46.552  0.00  0.00             0
ATOM    110   Si   1     1     -18.539  15.257  46.594  0.00  0.00             0
ATOM    111    O   1     1     -18.638  12.440  48.164  0.00  0.00             0
ATOM    112    O   1     1     -16.172  16.967  48.193  0.00  0.00             0
ATOM    113    O   1     1     -18.356  15.213  48.185  0.00  0.00             0
ATOM    114    O   1     1     -16.005  10.667  48.252  0.00  0.00             0
ATOM    115    O   1     1     -18.409  13.851  46.034  0.00  0.00             0
ATOM    116    O   1     1     -15.855   9.285  46.202  0.00  0.00             0
ATOM    117    O   1     1     -17.310  11.547  46.332  0.00  0.00             0
ATOM    118    O   1     1     -14.868  15.866  46.431  0.00  0.00             0
ATOM    119    O   1     1     -17.452  16.257  46.077  0.00  0.00             0
ATOM    120    O   1     1     -14.756  11.497  46.159  0.00  0.00             0
ATOM    121    O   1     1     -18.771  18.156  48.422  0.00  0.00             0
ATOM    122    O   1     1     -16.161  13.572  48.102  0.00  0.00             0
ATOM    123    O   1     1     -14.652  10.478  50.479  0.00  0.00             0
ATOM    124    O   1     1     -16.942  15.139  50.249  0.00  0.00             0
ATOM    125    O   1     1     -19.295  13.521  50.438  0.00  0.00             0
ATOM    126    O   1     1     -16.863  17.862  50.466  0.00  0.00             0
ATOM    127    O   1     1     -19.344  16.542  50.674  0.00  0.00             0
ATOM    128    O   1     1     -16.877  12.196  50.247  0.00  0.00             0
ATOM    129    H   1     1     -18.295  10.114  48.377  0.00  0.00             0
ATOM    130    H   1     1     -15.881  13.747  47.211  0.00  0.00             0
ATOM    131    H   1     1     -19.105  10.470  51.304  0.00  0.00             0
ATOM    132    H   1     1     -16.076  15.201  50.565  0.00  0.00             0
ATOM    133    H   1     1     -19.448  13.511  51.478  0.00  0.00             0
ATOM    134    H   1     1     -16.629   9.104  51.414  0.00  0.00             0
ATOM    135    H   1     1     -17.556  11.842  50.862  0.00  0.00             0
ATOM    136    H   1     1     -19.485  15.707  51.235  0.00  0.00             0
ATOM    137   Al   1     1     -12.061  -0.471  42.116  0.00  0.00             0
ATOM    138   Al   1     1      -9.508   3.754  42.133  0.00  0.00             0
ATOM    139   Al   1     1      -9.603  -2.066  42.306  0.00  0.00             0
ATOM    140   Al   1     1     -12.140   2.561  42.026  0.00  0.00             0
ATOM    141   Si   1     1      -7.860  -1.908  39.575  0.00  0.00             0
ATOM    142   Si   1     1     -10.332   2.553  39.364  0.00  0.00             0
ATOM    143   Si   1     1     -10.464  -3.455  39.475  0.00  0.00             0
ATOM    144   Si   1     1     -12.878   1.101  39.393  0.00  0.00             0
ATOM    145    O   1     1     -13.100  -1.676  41.078  0.00  0.00             0
ATOM    146    O   1     1     -10.489   2.619  41.004  0.00  0.00             0
ATOM    147    O   1     1     -12.699   1.057  40.938  0.00  0.00             0
ATOM    148    O   1     1     -10.245  -3.485  41.130  0.00  0.00             0
ATOM    149    O   1     1     -12.886  -0.344  38.929  0.00  0.00             0
ATOM    150    O   1     1     -10.404  -4.901  38.955  0.00  0.00             0
ATOM    151    O   1     1     -11.793  -2.728  39.208  0.00  0.00             0
ATOM    152    O   1     1      -9.202   1.613  39.042  0.00  0.00             0
ATOM    153    O   1     1     -11.719   2.015  38.794  0.00  0.00             0
ATOM    154    O   1     1      -9.191  -2.560  39.020  0.00  0.00             0
ATOM    155    O   1     1     -13.095   3.970  41.007  0.00  0.00             0
ATOM    156    O   1     1     -10.576  -0.739  41.015  0.00  0.00             0
ATOM    157    O   1     1     -19.244  -3.519  43.375  0.00  0.00             0
ATOM    158    O   1     1     -11.413   0.955  43.205  0.00  0.00             0
ATOM    159    O   1     1     -13.801  -0.485  43.282  0.00  0.00             0
ATOM    160    O   1     1     -11.122   3.735  43.329  0.00  0.00             0
ATOM    161    O   1     1     -13.716   2.491  43.021  0.00  0.00             0
ATOM    162    O   1     1     -11.208  -1.872  43.206  0.00  0.00             0
ATOM    163    H   1     1     -13.125  -4.995  40.276  0.00  0.00             0
ATOM    164    H   1     1      -9.983  -0.405  40.397  0.00  0.00             0
ATOM    165    H   1     1     -13.939  -3.678  44.385  0.00  0.00             0
ATOM    166    H   1     1     -10.425   0.813  43.376  0.00  0.00             0
ATOM    167    H   1     1     -14.051   0.377  43.713  0.00  0.00             0
ATOM    168    H   1     1     -11.889  -4.301  43.393  0.00  0.00             0
ATOM    169    H   1     1     -11.954  -2.491  43.384  0.00  0.00             0
ATOM    170    H   1     1     -14.276   2.177  43.731  0.00  0.00             0
ATOM    171   Al   1     1     -12.749   4.718  49.408  0.00  0.00             0
ATOM    172   Al   1     1     -10.022   9.207  49.288  0.00  0.00             0
ATOM    173   Al   1     1     -10.168   3.277  49.297  0.00  0.00             0
ATOM    174   Al   1     1     -12.576   7.587  49.456  0.00  0.00             0
ATOM    175   Si   1     1      -8.457   3.262  46.576  0.00  0.00             0
ATOM    176   Si   1     1     -10.714   7.827  46.529  0.00  0.00             0
ATOM    177   Si   1     1     -10.991   1.752  46.517  0.00  0.00             0
ATOM    178   Si   1     1     -13.296   6.372  46.661  0.00  0.00             0
ATOM    179    O   1     1     -13.720   3.509  48.157  0.00  0.00             0
ATOM    180    O   1     1     -10.747   7.940  48.147  0.00  0.00             0
ATOM    181    O   1     1     -13.167   6.200  48.224  0.00  0.00             0
ATOM    182    O   1     1     -10.823   1.734  48.181  0.00  0.00             0
ATOM    183    O   1     1     -13.237   4.899  46.161  0.00  0.00             0
ATOM    184    O   1     1     -10.879   0.347  46.034  0.00  0.00             0
ATOM    185    O   1     1     -12.371   2.458  46.319  0.00  0.00             0
ATOM    186    O   1     1      -9.508   6.964  46.191  0.00  0.00             0
ATOM    187    O   1     1     -12.023   7.121  46.084  0.00  0.00             0
ATOM    188    O   1     1      -9.771   2.722  46.096  0.00  0.00             0
ATOM    189    O   1     1     -13.554   8.979  48.288  0.00  0.00             0
ATOM    190    O   1     1     -10.946   4.631  48.151  0.00  0.00             0
ATOM    191    O   1     1     -19.788   1.827  50.428  0.00  0.00             0
ATOM    192    O   1     1     -11.916   6.226  50.518  0.00  0.00             0
ATOM    193    O   1     1     -14.342   4.589  50.490  0.00  0.00             0
ATOM    194    O   1     1     -11.775   8.921  50.384  0.00  0.00             0
ATOM    195    O   1     1     -14.335   7.543  50.396  0.00  0.00             0
ATOM    196    O   1     1     -11.819   3.278  50.223  0.00  0.00             0
ATOM    197    H   1     1     -13.728   0.397  47.272  0.00  0.00             0
ATOM    198    H   1     1     -10.683   5.236  47.569  0.00  0.00             0
ATOM    199    H   1     1     -14.311   1.906  51.265  0.00  0.00             0
ATOM    200    H   1     1     -10.911   5.938  50.411  0.00  0.00             0
ATOM    201    H   1     1     -13.930   4.913  51.447  0.00  0.00             0
ATOM    202    H   1     1     -12.139   0.486  51.171  0.00  0.00             0
ATOM    203    H   1     1     -12.317   2.450  50.079  0.00  0.00             0
ATOM    204    H   1     1     -14.776   6.757  50.649  0.00  0.00             0
ATOM    205   Al   1     1     -12.076   8.409  42.184  0.00  0.00             0
ATOM    206   Al   1     1      -9.599  12.909  42.206  0.00  0.00             0
ATOM    207   Al   1     1      -9.486   6.686  42.297  0.00  0.00             0
ATOM    208   Al   1     1     -12.164  11.319  42.246  0.00  0.00             0
ATOM    209   Si   1     1      -7.679   7.038  39.299  0.00  0.00             0
ATOM    210   Si   1     1     -10.419  11.555  39.444  0.00  0.00             0
ATOM    211   Si   1     1     -10.236   5.587  39.378  0.00  0.00             0
ATOM    212   Si   1     1     -12.942   9.944  39.340  0.00  0.00             0
ATOM    213    O   1     1     -13.022   7.098  41.010  0.00  0.00             0
ATOM    214    O   1     1     -10.613  11.612  41.125  0.00  0.00             0
ATOM    215    O   1     1     -12.768   9.881  41.046  0.00  0.00             0
ATOM    216    O   1     1     -10.013   5.469  41.068  0.00  0.00             0
ATOM    217    O   1     1     -12.921   8.431  38.849  0.00  0.00             0
ATOM    218    O   1     1     -10.183   4.035  38.926  0.00  0.00             0
ATOM    219    O   1     1     -11.668   6.061  39.038  0.00  0.00             0
ATOM    220    O   1     1      -9.234  10.589  39.165  0.00  0.00             0
ATOM    221    O   1     1     -11.718  10.771  38.955  0.00  0.00             0
ATOM    222    O   1     1      -9.084   6.389  38.896  0.00  0.00             0
ATOM    223    O   1     1     -13.172  12.871  41.225  0.00  0.00             0
ATOM    224    O   1     1     -10.422   8.257  41.008  0.00  0.00             0
ATOM    225    O   1     1     -19.171   5.323  43.299  0.00  0.00             0
ATOM    226    O   1     1     -11.550   9.887  43.417  0.00  0.00             0
ATOM    227    O   1     1     -13.613   8.081  43.339  0.00  0.00             0
ATOM    228    O   1     1     -11.267  12.768  43.255  0.00  0.00             0
ATOM    229    O   1     1     -13.864  11.524  43.342  0.00  0.00             0
ATOM    230    O   1     1     -11.177   7.048  43.298  0.00  0.00             0
ATOM    231    H   1     1     -12.824   4.692  40.315  0.00  0.00             0
ATOM    232    H   1     1      -9.486   8.545  40.810  0.00  0.00             0
ATOM    233    H   1     1     -13.765   5.195  44.227  0.00  0.00             0
ATOM    234    H   1     1     -11.585   9.618  44.402  0.00  0.00             0
ATOM    235    H   1     1     -13.538   9.029  43.976  0.00  0.00             0
ATOM    236    H   1     1     -11.644   4.108  43.919  0.00  0.00             0
ATOM    237    H   1     1     -11.611   6.467  43.922  0.00  0.00             0
ATOM    238    H   1     1     -14.552  11.181  44.103  0.00  0.00             0
ATOM    239   Al   1     1     -12.783  13.482  49.465  0.00  0.00             0
ATOM    240   Al   1     1     -10.096  18.233  49.393  0.00  0.00             0
ATOM    241   Al   1     1     -10.003  12.221  49.324  0.00  0.00             0
ATOM    242   Al   1     1     -12.544  16.650  49.315  0.00  0.00             0
ATOM    243   Si   1     1      -8.255  12.373  46.537  0.00  0.00             0
ATOM    244   Si   1     1     -10.909  16.752  46.542  0.00  0.00             0
ATOM    245   Si   1     1     -10.692  10.840  46.508  0.00  0.00             0
ATOM    246   Si   1     1     -13.507  15.309  46.729  0.00  0.00             0
ATOM    247    O   1     1     -13.760  12.285  48.249  0.00  0.00             0
ATOM    248    O   1     1     -10.984  16.828  48.221  0.00  0.00             0
ATOM    249    O   1     1     -13.234  15.144  48.357  0.00  0.00             0
ATOM    250    O   1     1     -10.533  10.746  48.138  0.00  0.00             0
ATOM    251    O   1     1     -13.457  13.782  46.299  0.00  0.00             0
ATOM    252    O   1     1     -10.707   9.324  46.049  0.00  0.00             0
ATOM    253    O   1     1     -12.205  11.478  46.312  0.00  0.00             0
ATOM    254    O   1     1      -9.576  15.876  46.299  0.00  0.00             0
ATOM    255    O   1     1     -12.257  16.055  46.184  0.00  0.00             0
ATOM    256    O   1     1      -9.551  11.642  46.077  0.00  0.00             0
ATOM    257    O   1     1     -13.704  17.921  48.171  0.00  0.00             0
ATOM    258    O   1     1     -11.221  13.496  48.228  0.00  0.00             0
ATOM    259    O   1     1     -19.816  10.705  50.602  0.00  0.00             0
ATOM    260    O   1     1     -11.952  15.175  50.616  0.00  0.00             0
ATOM    261    O   1     1     -14.375  13.490  50.511  0.00  0.00             0
ATOM    262    O   1     1     -11.780  18.026  50.353  0.00  0.00             0
ATOM    263    O   1     1     -14.275  16.820  50.549  0.00  0.00             0
ATOM    264    O   1     1     -11.655  12.350  50.368  0.00  0.00             0
ATOM    265    H   1     1     -12.952   9.659  48.211  0.00  0.00             0
ATOM    266    H   1     1     -10.946  14.177  47.736  0.00  0.00             0
ATOM    267    H   1     1     -13.778  10.658  50.826  0.00  0.00             0
ATOM    268    H   1     1     -11.409  15.395  51.176  0.00  0.00             0
ATOM    269    H   1     1     -14.596  14.082  51.154  0.00  0.00             0
ATOM    270    H   1     1     -11.561   9.285  51.308  0.00  0.00             0
ATOM    271    H   1     1     -11.484  11.735  51.143  0.00  0.00             0
ATOM    272    H   1     1     -13.980  16.353  51.351  0.00  0.00             0
ATOM    273    O   1     1     -14.674  12.327  27.736  0.00  0.00             0
ATOM    274    H   1     1     -15.192  11.540  27.203  0.00  0.00             0
ATOM    275    H   1     1      -3.890  11.662  28.368  0.00  0.00             0
ATOM    276    O   1     1      19.163 -16.835  20.364  0.00  0.00             0
ATOM    277    H   1     1      18.514 -17.217  21.100  0.00  0.00             0
ATOM    278    H   1     1      30.296 -17.094  20.855  0.00  0.00             0
ATOM    279    O   1     1      38.265  22.736  16.286  0.00  0.00             0
ATOM    280    H   1     1      27.191  22.003  16.114  0.00  0.00             0
ATOM    281    H   1     1      39.109  22.747  15.729  0.00  0.00             0
ATOM    282    O   1     1      -4.267   1.420  28.903  0.00  0.00             0
ATOM    283    H   1     1      -4.206   0.848  28.078  0.00  0.00             0
ATOM    284    H   1     1       5.962   2.136  28.405  0.00  0.00             0
ATOM    285    O   1     1     -19.005  -3.440  24.177  0.00  0.00             0
ATOM    286    H   1     1     -17.973  -3.334  23.824  0.00  0.00             0
ATOM    287    H   1     1      -9.175  -4.534  24.229  0.00  0.00             0
ATOM    288    O   1     1     -16.667 -17.817  21.060  0.00  0.00             0
ATOM    289    H   1     1     -16.750 -18.714  20.831  0.00  0.00             0
ATOM    290    H   1     1      -7.171 -17.346  20.970  0.00  0.00             0
ATOM    291    O   1     1     -13.363  35.378  26.752  0.00  0.00             0
ATOM    292    H   1     1     -13.165  35.777  25.822  0.00  0.00             0
ATOM    293    H   1     1     -13.111  34.520  26.998  0.00  0.00             0
ATOM    294    O   1     1      -3.407  17.492  21.809  0.00  0.00             0
ATOM    295    H   1     1      -3.004  17.747  22.563  0.00  0.00             0
ATOM    296    H   1     1      -4.246  18.014  21.648  0.00  0.00             0
ATOM    297    O   1     1      -7.222  20.453  29.272  0.00  0.00             0
ATOM    298    H   1     1      -7.779  19.703  29.666  0.00  0.00             0
ATOM    299    H   1     1      -7.070  20.143  28.470  0.00  0.00             0
ATOM    300    O   1     1      32.710  22.877  18.497  0.00  0.00             0
ATOM    301    H   1     1      33.252  22.157  19.144  0.00  0.00             0
ATOM    302    H   1     1      32.628  22.587  17.598  0.00  0.00             0
ATOM    303    O   1     1       8.611   1.467  17.534  0.00  0.00             0
ATOM    304    H   1     1       8.486   1.388  18.563  0.00  0.00             0
ATOM    305    H   1     1       8.150   0.607  17.348  0.00  0.00             0
ATOM    306    O   1     1     -17.057  28.910  32.854  0.00  0.00             0
ATOM    307    H   1     1     -17.061  28.329  33.685  0.00  0.00             0
ATOM    308    H   1     1     -17.859  29.418  32.918  0.00  0.00             0
ATOM    309    O   1     1       1.162 -16.811  32.444  0.00  0.00             0
ATOM    310    H   1     1       1.770 -17.269  32.899  0.00  0.00             0
ATOM    311    H   1     1       1.792 -15.940  32.590  0.00  0.00             0
ATOM    312    O   1     1      35.083   5.035  30.290  0.00  0.00             0
ATOM    313    H   1     1      34.400   4.325  30.657  0.00  0.00             0
ATOM    314    H   1     1      35.076   5.640  31.000  0.00  0.00             0
ATOM    315    O   1     1       3.377  14.433  32.152  0.00  0.00             0
ATOM    316    H   1     1       3.421  14.549  31.118  0.00  0.00             0
ATOM    317    H   1     1       4.240  14.085  32.186  0.00  0.00             0
ATOM    318    O   1     1       9.209  13.190  34.114  0.00  0.00             0
ATOM    319    H   1     1      10.062  13.282  33.831  0.00  0.00             0
ATOM    320    H   1     1       9.088  14.068  34.076  0.00  0.00             0
ATOM    321    O   1     1      40.385  21.157  15.330  0.00  0.00             0
ATOM    322    H   1     1      39.951  20.547  15.988  0.00  0.00             0
ATOM    323    H   1     1      40.377  20.670  14.416  0.00  0.00             0
ATOM    324    O   1     1      10.116  -0.221  37.052  0.00  0.00             0
ATOM    325    H   1     1       9.319  -0.615  37.426  0.00  0.00             0
ATOM    326    H   1     1      10.663  -0.838  36.681  0.00  0.00             0
ATOM    327    O   1     1      15.082  34.252  35.983  0.00  0.00             0
ATOM    328    H   1     1      14.260  34.362  35.815  0.00  0.00             0
ATOM    329    H   1     1      25.739  15.895  35.448  0.00  0.00             0
ATOM    330    O   1     1     -15.846  59.793  18.724  0.00  0.00             0
ATOM    331    H   1     1     -15.072  60.362  18.377  0.00  0.00             0
ATOM    332    H   1     1      -6.124  59.810  18.077  0.00  0.00             0
ATOM    333    O   1     1      -4.507  30.336  19.464  0.00  0.00             0
ATOM    334    H   1     1     -15.254  30.548  20.397  0.00  0.00             0
ATOM    335    H   1     1      -3.747  29.860  19.894  0.00  0.00             0
ATOM    336    O   1     1     -20.036  12.229  15.839  0.00  0.00             0
ATOM    337    H   1     1     -19.822  11.401  15.303  0.00  0.00             0
ATOM    338    H   1     1     -10.548  11.983  16.091  0.00  0.00             0
ATOM    339    O   1     1       5.971  54.186  13.953  0.00  0.00             0
ATOM    340    H   1     1      -3.524  53.591  13.791  0.00  0.00             0
ATOM    341    H   1     1       5.507  53.843  14.590  0.00  0.00             0
ATOM    342    O   1     1      17.201  38.792  36.325  0.00  0.00             0
ATOM    343    H   1     1      16.495  38.147  35.907  0.00  0.00             0
ATOM    344    H   1     1      28.358  38.487  36.473  0.00  0.00             0
ATOM    345    O   1     1      45.957   7.516  22.932  0.00  0.00             0
ATOM    346    H   1     1      45.311   7.826  22.261  0.00  0.00             0
ATOM    347    H   1     1      45.328 -10.209  23.821  0.00  0.00             0
ATOM    348    O   1     1      38.519  13.801  24.213  0.00  0.00             0
ATOM    349    H   1     1      39.082  13.652  24.909  0.00  0.00             0
ATOM    350    H   1     1      38.156  12.916  24.079  0.00  0.00             0
ATOM    351    O   1     1      21.021 -19.421  17.633  0.00  0.00             0
ATOM    352    H   1     1      21.149 -19.920  16.807  0.00  0.00             0
ATOM    353    H   1     1      21.459 -18.618  17.500  0.00  0.00             0
ATOM    354    O   1     1      -0.403  11.191  28.266  0.00  0.00             0
ATOM    355    H   1     1      -0.481  10.179  27.995  0.00  0.00             0
ATOM    356    H   1     1      -0.832  11.619  27.557  0.00  0.00             0
ATOM    357    O   1     1      14.186  -9.087  20.299  0.00  0.00             0
ATOM    358    H   1     1      15.010  -9.125  19.854  0.00  0.00             0
ATOM    359    H   1     1      13.598  -9.795  20.364  0.00  0.00             0
ATOM    360    O   1     1      -7.160  37.783  15.401  0.00  0.00             0
ATOM    361    H   1     1      -7.152  36.809  15.442  0.00  0.00             0
ATOM    362    H   1     1      -6.173  38.127  15.299  0.00  0.00             0
ATOM    363    O   1     1      40.355  13.130  26.264  0.00  0.00             0
ATOM    364    H   1     1      41.188  13.410  26.217  0.00  0.00             0
ATOM    365    H   1     1      40.063  -4.029  26.889  0.00  0.00             0
ATOM    366    O   1     1      14.591   4.549  27.419  0.00  0.00             0
ATOM    367    H   1     1      14.344   4.178  28.194  0.00  0.00             0
ATOM    368    H   1     1      15.498   4.220  27.434  0.00  0.00             0
ATOM    369    O   1     1      13.991 -14.410  24.979  0.00  0.00             0
ATOM    370    H   1     1      13.164 -14.977  25.031  0.00  0.00             0
ATOM    371    H   1     1      14.171 -13.820  25.816  0.00  0.00             0
ATOM    372    O   1     1      34.268 -17.681  23.610  0.00  0.00             0
ATOM    373    H   1     1      34.743 -18.305  24.190  0.00  0.00             0
ATOM    374    H   1     1      34.695 -17.915  22.850  0.00  0.00             0
ATOM    375    O   1     1      -1.999  44.172  29.477  0.00  0.00             0
ATOM    376    H   1     1      -1.735  44.150  28.527  0.00  0.00             0
ATOM    377    H   1     1      -2.740  43.769  29.497  0.00  0.00             0
ATOM    378    O   1     1      10.574  -9.277  20.811  0.00  0.00             0
ATOM    379    H   1     1      11.208  -9.891  20.998  0.00  0.00             0
ATOM    380    H   1     1      10.819  -8.341  20.198  0.00  0.00             0
ATOM    381    O   1     1     -15.082  -5.035  32.524  0.00  0.00             0
ATOM    382    H   1     1     -15.660  -5.611  32.735  0.00  0.00             0
ATOM    383    H   1     1      -3.950  -5.510  32.318  0.00  0.00             0
ATOM    384    O   1     1      15.174 -13.223  20.920  0.00  0.00             0
ATOM    385    H   1     1      15.204 -12.639  20.281  0.00  0.00             0
ATOM    386    H   1     1      26.323 -13.675  21.089  0.00  0.00             0
ATOM    387    O   1     1       8.758  16.152  33.960  0.00  0.00             0
ATOM    388    H   1     1      -2.435  16.084  33.763  0.00  0.00             0
ATOM    389    H   1     1       8.990  17.122  34.057  0.00  0.00             0
ATOM    390    O   1     1      18.213  18.464  24.182  0.00  0.00             0
ATOM    391    H   1     1      17.832  19.189  23.580  0.00  0.00             0
ATOM    392    H   1     1      29.420  18.389  24.122  0.00  0.00             0
ATOM    393    O   1     1     -43.858  -2.973  27.851  0.00  0.00             0
ATOM    394    H   1     1     -44.217  -2.678  28.620  0.00  0.00             0
ATOM    395    H   1     1     -34.004  -3.720  27.665  0.00  0.00             0
ATOM    396    O   1     1     -24.122  -1.835  30.343  0.00  0.00             0
ATOM    397    H   1     1     -24.327  -1.039  30.535  0.00  0.00             0
ATOM    398    H   1     1     -14.662  -2.285  30.016  0.00  0.00             0
ATOM    399    O   1     1      21.485 -19.352  25.831  0.00  0.00             0
ATOM    400    H   1     1      21.871 -19.972  25.265  0.00  0.00             0
ATOM    401    H   1     1      21.292 -19.662  26.861  0.00  0.00             0
ATOM    402    O   1     1       7.354  25.029  33.199  0.00  0.00             0
ATOM    403    H   1     1       6.602  25.100  32.699  0.00  0.00             0
ATOM    404    H   1     1       7.784  24.514  32.607  0.00  0.00             0
ATOM    405    O   1     1      24.622  16.300  27.301  0.00  0.00             0
ATOM    406    H   1     1      24.200  16.008  26.532  0.00  0.00             0
ATOM    407    H   1     1      24.691  17.235  27.136  0.00  0.00             0
ATOM    408    O   1     1      46.813  69.530  24.938  0.00  0.00             0
ATOM    409    H   1     1      46.573  69.682  25.908  0.00  0.00             0
ATOM    410    H   1     1      47.683  69.034  25.174  0.00  0.00             0
ATOM    411    O   1     1      19.292  58.668  32.043  0.00  0.00             0
ATOM    412    H   1     1      19.227  58.515  32.907  0.00  0.00             0
ATOM    413    H   1     1      18.725  58.173  31.541  0.00  0.00             0
ATOM    414    O   1     1      34.425  84.979  16.548  0.00  0.00             0
ATOM    415    H   1     1      33.586  84.601  16.506  0.00  0.00             0
ATOM    416    H   1     1      35.061  84.274  16.927  0.00  0.00             0
ATOM    417    O   1     1      38.045 -14.788  19.927  0.00  0.00             0
ATOM    418    H   1     1      38.406 -15.680  20.272  0.00  0.00             0
ATOM    419    H   1     1      38.821 -14.432  19.445  0.00  0.00             0
ATOM    420    O   1     1      41.960 -12.502  27.878  0.00  0.00             0
ATOM    421    H   1     1      41.674 -12.091  28.808  0.00  0.00             0
ATOM    422    H   1     1      42.719 -12.971  28.071  0.00  0.00             0
ATOM    423    O   1     1      -4.098  15.455  33.235  0.00  0.00             0
ATOM    424    H   1     1      -4.400  15.930  32.457  0.00  0.00             0
ATOM    425    H   1     1      -4.342  14.573  32.980  0.00  0.00             0
ATOM    426    O   1     1      17.324  27.508  15.715  0.00  0.00             0
ATOM    427    H   1     1      16.634  28.222  16.038  0.00  0.00             0
ATOM    428    H   1     1      17.120  26.654  16.293  0.00  0.00             0
ATOM    429    O   1     1      27.215  57.260  30.688  0.00  0.00             0
ATOM    430    H   1     1      27.077  56.416  30.515  0.00  0.00             0
ATOM    431    H   1     1      26.344  57.673  30.434  0.00  0.00             0
ATOM    432    O   1     1     -19.372   1.089  20.351  0.00  0.00             0
ATOM    433    H   1     1     -18.819   1.967  20.470  0.00  0.00             0
ATOM    434    H   1     1     -19.295   0.991  19.244  0.00  0.00             0
ATOM    435    O   1     1     -19.611  15.430  28.465  0.00  0.00             0
ATOM    436    H   1     1     -20.245  15.374  29.212  0.00  0.00             0
ATOM    437    H   1     1      -8.825  14.641  28.745  0.00  0.00             0
ATOM    438    O   1     1      49.667  33.044  22.078  0.00  0.00             0
ATOM    439    H   1     1      49.431  32.798  23.092  0.00  0.00             0
ATOM    440    H   1     1      59.385  33.607  21.905  0.00  0.00             0
ATOM    441    O   1     1      37.797  10.667  29.622  0.00  0.00             0
ATOM    442    H   1     1      27.934  11.172  30.351  0.00  0.00             0
ATOM    443    H   1     1      38.243   9.852  29.608  0.00  0.00             0
ATOM    444    O   1     1       0.147 -46.277  34.301  0.00  0.00             0
ATOM    445    H   1     1      -0.077 -46.217  35.161  0.00  0.00             0
ATOM    446    H   1     1      10.793 -47.299  34.551  0.00  0.00             0
ATOM    447    O   1     1      -5.530   7.130  32.053  0.00  0.00             0
ATOM    448    H   1     1     -15.873   7.925  31.586  0.00  0.00             0
ATOM    449    H   1     1      -6.140   7.139  32.716  0.00  0.00             0
ATOM    450    O   1     1      37.822  25.319  17.445  0.00  0.00             0
ATOM    451    H   1     1      38.510  25.191  18.165  0.00  0.00             0
ATOM    452    H   1     1      48.013  24.499  16.925  0.00  0.00             0
ATOM    453    O   1     1      30.279   0.973  34.466  0.00  0.00             0
ATOM    454    H   1     1      30.714   0.637  35.205  0.00  0.00             0
ATOM    455    H   1     1      31.130   0.908  33.886  0.00  0.00             0
ATOM    456    O   1     1       1.320  20.106  25.399  0.00  0.00             0
ATOM    457    H   1     1       0.851  19.659  24.632  0.00  0.00             0
ATOM    458    H   1     1       0.634  20.597  25.853  0.00  0.00             0
ATOM    459    O   1     1      21.310  -6.924  31.076  0.00  0.00             0
ATOM    460    H   1     1      21.583  -7.730  31.575  0.00  0.00             0
ATOM    461    H   1     1      20.683  -6.964  30.370  0.00  0.00             0
ATOM    462    O   1     1     -25.675  19.085  35.362  0.00  0.00             0
ATOM    463    H   1     1     -25.315  18.900  34.564  0.00  0.00             0
ATOM    464    H   1     1     -25.808  18.332  35.939  0.00  0.00             0
ATOM    465    O   1     1     -15.729  -6.546  16.691  0.00  0.00             0
ATOM    466    H   1     1     -16.286  -7.248  16.688  0.00  0.00             0
ATOM    467    H   1     1     -15.257  -6.526  17.462  0.00  0.00             0
ATOM    468    O   1     1     -24.549   1.388  32.915  0.00  0.00             0
ATOM    469    H   1     1     -24.671   2.452  33.058  0.00  0.00             0
ATOM    470    H   1     1     -23.950   1.492  32.079  0.00  0.00             0
ATOM    471    O   1     1      50.615  -5.393  21.677  0.00  0.00             0
ATOM    472    H   1     1      50.074  -4.602  21.935  0.00  0.00             0
ATOM    473    H   1     1      49.963  -5.875  21.274  0.00  0.00             0
ATOM    474    O   1     1      41.734 -19.472  22.333  0.00  0.00             0
ATOM    475    H   1     1      42.262 -20.110  23.045  0.00  0.00             0
ATOM    476    H   1     1      41.059 -20.020  22.119  0.00  0.00             0
ATOM    477    O   1     1      20.062  -1.038  14.695  0.00  0.00             0
ATOM    478    H   1     1      19.426  -0.914  15.454  0.00  0.00             0
ATOM    479    H   1     1      20.625  -1.866  14.714  0.00  0.00             0
ATOM    480    O   1     1      19.913  39.128  26.707  0.00  0.00             0
ATOM    481    H   1     1      20.111  38.456  27.353  0.00  0.00             0
ATOM    482    H   1     1      20.417  39.931  27.057  0.00  0.00             0
ATOM    483    O   1     1      -0.601  -2.120  31.097  0.00  0.00             0
ATOM    484    H   1     1      -0.838  -2.444  32.015  0.00  0.00             0
ATOM    485    H   1     1      -1.478  -2.106  30.559  0.00  0.00             0
ATOM    486    O   1     1     -21.787   3.777  34.932  0.00  0.00             0
ATOM    487    H   1     1     -22.701   3.960  35.156  0.00  0.00             0
ATOM    488    H   1     1     -21.622   2.851  34.772  0.00  0.00             0
ATOM    489    O   1     1     -10.029  18.818  23.135  0.00  0.00             0
ATOM    490    H   1     1     -10.050  17.924  22.979  0.00  0.00             0
ATOM    491    H   1     1       1.031   1.175  22.483  0.00  0.00             0
ATOM    492    O   1     1      23.264 -44.186  28.817  0.00  0.00             0
ATOM    493    H   1     1      22.597 -44.630  29.179  0.00  0.00             0
ATOM    494    H   1     1      34.096 -43.915  29.437  0.00  0.00             0
ATOM    495    O   1     1     -27.958   2.751  35.818  0.00  0.00             0
ATOM    496    H   1     1     -38.166   2.141  36.501  0.00  0.00             0
ATOM    497    H   1     1     -27.272   2.401  35.137  0.00  0.00             0
ATOM    498    O   1     1      -4.654 -24.144  23.715  0.00  0.00             0
ATOM    499    H   1     1      -5.280 -24.516  23.004  0.00  0.00             0
ATOM    500    H   1     1       5.025 -24.168  24.477  0.00  0.00             0
ATOM    501    O   1     1     -19.352  22.721  35.318  0.00  0.00             0
ATOM    502    H   1     1     -20.037  22.179  34.985  0.00  0.00             0
ATOM    503    H   1     1      -8.411  22.094  35.770  0.00  0.00             0
ATOM    504    O   1     1      -2.206  11.399  32.077  0.00  0.00             0
ATOM    505    H   1     1      -1.716  12.289  32.468  0.00  0.00             0
ATOM    506    H   1     1       8.530  10.601  32.623  0.00  0.00             0
ATOM    507    O   1     1      63.072  36.892  17.498  0.00  0.00             0
ATOM    508    H   1     1      63.513  37.311  16.868  0.00  0.00             0
ATOM    509    H   1     1      62.177  19.212  17.289  0.00  0.00             0
ATOM    510    O   1     1      16.976 -30.236  23.400  0.00  0.00             0
ATOM    511    H   1     1      16.269 -29.441  23.614  0.00  0.00             0
ATOM    512    H   1     1      17.029 -30.244  22.286  0.00  0.00             0
ATOM    513    O   1     1     -42.899   9.004  26.801  0.00  0.00             0
ATOM    514    H   1     1     -42.187   9.369  26.353  0.00  0.00             0
ATOM    515    H   1     1     -43.323   8.414  26.280  0.00  0.00             0
ATOM    516    O   1     1      17.228  -4.068  17.334  0.00  0.00             0
ATOM    517    H   1     1      16.544  -3.523  16.807  0.00  0.00             0
ATOM    518    H   1     1      17.057  -3.878  18.311  0.00  0.00             0
ATOM    519    O   1     1      43.057  40.020  15.836  0.00  0.00             0
ATOM    520    H   1     1      43.181  39.186  15.442  0.00  0.00             0
ATOM    521    H   1     1      42.223  39.973  15.768  0.00  0.00             0
ATOM    522    O   1     1      15.803  23.346  35.969  0.00  0.00             0
ATOM    523    H   1     1      16.211  22.735  36.585  0.00  0.00             0
ATOM    524    H   1     1      16.372  24.083  35.911  0.00  0.00             0
ATOM    525    O   1     1      64.995  27.163  17.128  0.00  0.00             0
ATOM    526    H   1     1      64.483  27.123  17.975  0.00  0.00             0
ATOM    527    H   1     1      65.099   8.326  16.992  0.00  0.00             0
ATOM    528    O   1     1      33.206  48.829  29.704  0.00  0.00             0
ATOM    529    H   1     1      32.748  47.924  29.776  0.00  0.00             0
ATOM    530    H   1     1      34.099  48.785  29.641  0.00  0.00             0
ATOM    531    O   1     1      23.982   9.322  34.972  0.00  0.00             0
ATOM    532    H   1     1      24.818   9.471  35.353  0.00  0.00             0
ATOM    533    H   1     1      23.732   8.644  35.564  0.00  0.00             0
ATOM    534    O   1     1       6.835  39.228  27.069  0.00  0.00             0
ATOM    535    H   1     1       6.525  38.999  26.257  0.00  0.00             0
ATOM    536    H   1     1       7.810  39.258  26.979  0.00  0.00             0
ATOM    537    O   1     1       1.440  11.782  23.180  0.00  0.00             0
ATOM    538    H   1     1       2.375  11.770  22.720  0.00  0.00             0
ATOM    539    H   1     1       0.857  12.307  22.528  0.00  0.00             0
ATOM    540    O   1     1     -26.720 -27.721  26.999  0.00  0.00             0
ATOM    541    H   1     1     -26.005 -28.328  27.496  0.00  0.00             0
ATOM    542    H   1     1     -27.022 -27.324  27.789  0.00  0.00             0
ATOM    543    O   1     1     -15.021  42.717  14.839  0.00  0.00             0
ATOM    544    H   1     1     -14.543  41.920  14.427  0.00  0.00             0
ATOM    545    H   1     1      -4.130  43.297  14.784  0.00  0.00             0
ATOM    546    O   1     1      -4.109   6.751  28.652  0.00  0.00             0
ATOM    547    H   1     1      -3.629   6.449  27.662  0.00  0.00             0
ATOM    548    H   1     1       5.355   6.254  28.847  0.00  0.00             0
ATOM    549    O   1     1      -7.657  39.333  20.979  0.00  0.00             0
ATOM    550    H   1     1     -18.391  39.624  21.755  0.00  0.00             0
ATOM    551    H   1     1      -6.683  39.606  21.013  0.00  0.00             0
ATOM    552    O   1     1      14.620  31.897  23.210  0.00  0.00             0
ATOM    553    H   1     1      15.026  32.534  23.927  0.00  0.00             0
ATOM    554    H   1     1      25.605  31.069  23.287  0.00  0.00             0
ATOM    555    O   1     1      55.982  10.928  26.063  0.00  0.00             0
ATOM    556    H   1     1      45.485   9.936  26.120  0.00  0.00             0
ATOM    557    H   1     1      55.189  11.374  26.372  0.00  0.00             0
ATOM    558    O   1     1      22.257  27.776  14.797  0.00  0.00             0
ATOM    559    H   1     1      22.897  27.969  14.267  0.00  0.00             0
ATOM    560    H   1     1      32.960  27.240  15.476  0.00  0.00             0
ATOM    561    O   1     1     -29.089  -5.778  26.385  0.00  0.00             0
ATOM    562    H   1     1     -29.423  -6.349  27.147  0.00  0.00             0
ATOM    563    H   1     1     -29.096  -6.161  25.497  0.00  0.00             0
ATOM    564    O   1     1     -21.772 -16.726  28.434  0.00  0.00             0
ATOM    565    H   1     1     -22.466 -17.250  28.092  0.00  0.00             0
ATOM    566    H   1     1     -21.218 -17.411  28.690  0.00  0.00             0
ATOM    567    O   1     1       1.201  46.287  35.898  0.00  0.00             0
ATOM    568    H   1     1       0.488  45.969  35.292  0.00  0.00             0
ATOM    569    H   1     1       1.974  45.930  35.640  0.00  0.00             0
ATOM    570    O   1     1      10.074   6.707  30.054  0.00  0.00             0
ATOM    571    H   1     1       9.332   7.323  29.959  0.00  0.00             0
ATOM    572    H   1     1       9.875   6.005  30.602  0.00  0.00             0
ATOM    573    O   1     1     -40.026  -9.544  31.939  0.00  0.00             0
ATOM    574    H   1     1     -40.437  -9.740  32.825  0.00  0.00             0
ATOM    575    H   1     1     -40.417 -10.195  31.388  0.00  0.00             0
ATOM    576    O   1     1     -33.516  24.157  26.085  0.00  0.00             0
ATOM    577    H   1     1     -33.477  23.706  25.179  0.00  0.00             0
ATOM    578    H   1     1     -32.759  23.937  26.604  0.00  0.00             0
ATOM    579    O   1     1      18.431  -1.419  16.964  0.00  0.00             0
ATOM    580    H   1     1      17.886  -2.300  16.771  0.00  0.00             0
ATOM    581    H   1     1      19.166  -1.802  17.404  0.00  0.00             0
ATOM    582    O   1     1     -17.452  -0.715  33.031  0.00  0.00             0
ATOM    583    H   1     1     -17.450  -1.622  32.884  0.00  0.00             0
ATOM    584    H   1     1     -16.734  -0.362  32.415  0.00  0.00             0
ATOM    585    O   1     1     -28.805 -11.297  20.516  0.00  0.00             0
ATOM    586    H   1     1     -29.061 -11.849  21.333  0.00  0.00             0
ATOM    587    H   1     1     -28.832 -11.761  19.624  0.00  0.00             0
ATOM    588    O   1     1      32.285  12.841  32.808  0.00  0.00             0
ATOM    589    H   1     1      32.023  12.196  32.110  0.00  0.00             0
ATOM    590    H   1     1      33.070  13.278  32.398  0.00  0.00             0
ATOM    591    O   1     1      45.233  11.286  21.522  0.00  0.00             0
ATOM    592    H   1     1      45.399  10.417  21.077  0.00  0.00             0
ATOM    593    H   1     1      44.600  11.709  20.921  0.00  0.00             0
ATOM    594    O   1     1      50.831   4.065  19.863  0.00  0.00             0
ATOM    595    H   1     1      51.704   4.328  19.459  0.00  0.00             0
ATOM    596    H   1     1      50.946   3.131  20.267  0.00  0.00             0
ATOM    597    O   1     1      -0.889  -8.002  33.881  0.00  0.00             0
ATOM    598    H   1     1      -1.647  -7.809  34.148  0.00  0.00             0
ATOM    599    H   1     1       9.529  -8.989  33.946  0.00  0.00             0
ATOM    600    O   1     1       7.409   7.439  35.958  0.00  0.00             0
ATOM    601    H   1     1       8.322   7.436  35.953  0.00  0.00             0
ATOM    602    H   1     1      17.543   7.345  35.044  0.00  0.00             0
ATOM    603    O   1     1       1.902 -45.474  24.582  0.00  0.00             0
ATOM    604    H   1     1      -9.147 -44.793  24.807  0.00  0.00             0
ATOM    605    H   1     1       2.234 -45.540  25.502  0.00  0.00             0
ATOM    606    O   1     1      26.926  20.859  24.074  0.00  0.00             0
ATOM    607    H   1     1      27.202  21.816  24.260  0.00  0.00             0
ATOM    608    H   1     1      36.048  20.859  24.028  0.00  0.00             0
ATOM    609    O   1     1      53.750  12.515  19.432  0.00  0.00             0
ATOM    610    H   1     1      44.218  12.783  18.887  0.00  0.00             0
ATOM    611    H   1     1      53.051  13.123  19.679  0.00  0.00             0
ATOM    612    O   1     1     -20.230  27.862  25.098  0.00  0.00             0
ATOM    613    H   1     1     -20.144  28.415  24.446  0.00  0.00             0
ATOM    614    H   1     1     -10.474  27.221  24.484  0.00  0.00             0
ATOM    615    O   1     1     -34.408  -9.440  21.523  0.00  0.00             0
ATOM    616    H   1     1     -34.988  -9.801  22.123  0.00  0.00             0
ATOM    617    H   1     1     -33.743 -10.074  21.060  0.00  0.00             0
ATOM    618    O   1     1       1.916  13.709  35.599  0.00  0.00             0
ATOM    619    H   1     1       1.531  13.225  34.792  0.00  0.00             0
ATOM    620    H   1     1       1.762  13.072  36.204  0.00  0.00             0
ATOM    621    O   1     1     -18.700  16.344  35.462  0.00  0.00             0
ATOM    622    H   1     1     -18.453  16.435  34.609  0.00  0.00             0
ATOM    623    H   1     1     -18.770  15.413  35.511  0.00  0.00             0
ATOM    624    O   1     1      49.874  29.278  17.102  0.00  0.00             0
ATOM    625    H   1     1      49.216  29.897  17.390  0.00  0.00             0
ATOM    626    H   1     1      49.479  28.570  16.604  0.00  0.00             0
ATOM    627    O   1     1     -15.718  14.379  29.242  0.00  0.00             0
ATOM    628    H   1     1     -15.543  13.577  28.689  0.00  0.00             0
ATOM    629    H   1     1     -16.063  14.918  28.641  0.00  0.00             0
ATOM    630    O   1     1     -15.209  -2.993  15.160  0.00  0.00             0
ATOM    631    H   1     1     -15.926  -3.361  15.636  0.00  0.00             0
ATOM    632    H   1     1     -15.031  -3.851  14.736  0.00  0.00             0
ATOM    633    O   1     1     -48.276  24.420  16.435  0.00  0.00             0
ATOM    634    H   1     1     -47.741  24.469  15.646  0.00  0.00             0
ATOM    635    H   1     1     -48.850  23.764  16.242  0.00  0.00             0
ATOM    636    O   1     1      15.766  19.264  18.436  0.00  0.00             0
ATOM    637    H   1     1      15.321  19.035  19.123  0.00  0.00             0
ATOM    638    H   1     1      16.271  20.034  18.695  0.00  0.00             0
ATOM    639    O   1     1     -12.556  -7.243  20.254  0.00  0.00             0
ATOM    640    H   1     1     -11.822  -7.630  19.890  0.00  0.00             0
ATOM    641    H   1     1     -12.980  -8.029  20.643  0.00  0.00             0
ATOM    642    O   1     1       2.520  21.550  32.805  0.00  0.00             0
ATOM    643    H   1     1       2.285  21.892  33.592  0.00  0.00             0
ATOM    644    H   1     1       3.421  21.589  32.963  0.00  0.00             0
ATOM    645    O   1     1      -5.762  -8.272  30.795  0.00  0.00             0
ATOM    646    H   1     1      -4.932  -8.001  30.489  0.00  0.00             0
ATOM    647    H   1     1      -6.023  -7.644  31.473  0.00  0.00             0
ATOM    648    O   1     1       8.309   0.906  30.978  0.00  0.00             0
ATOM    649    H   1     1       8.389   0.795  30.040  0.00  0.00             0
ATOM    650    H   1     1       9.299   0.664  31.391  0.00  0.00             0
ATOM    651    O   1     1       4.262  17.394  30.327  0.00  0.00             0
ATOM    652    H   1     1       4.685  18.049  29.736  0.00  0.00             0
ATOM    653    H   1     1      13.619  -0.274  30.089  0.00  0.00             0
ATOM    654    O   1     1      14.254  32.889  20.628  0.00  0.00             0
ATOM    655    H   1     1      14.336  32.778  21.594  0.00  0.00             0
ATOM    656    H   1     1      23.620  32.778  20.370  0.00  0.00             0
ATOM    657    O   1     1      34.472  17.230  15.814  0.00  0.00             0
ATOM    658    H   1     1      24.550  16.494  15.272  0.00  0.00             0
ATOM    659    H   1     1      34.973  17.033  16.638  0.00  0.00             0
ATOM    660    O   1     1      -4.229  63.238  36.032  0.00  0.00             0
ATOM    661    H   1     1      -3.748  64.080  35.841  0.00  0.00             0
ATOM    662    H   1     1       6.517  62.403  36.095  0.00  0.00             0
ATOM    663    O   1     1      25.509  16.106  18.403  0.00  0.00             0
ATOM    664    H   1     1      15.058  15.804  19.201  0.00  0.00             0
ATOM    665    H   1     1      26.131  16.698  18.566  0.00  0.00             0
ATOM    666    O   1     1      22.310  17.742  29.753  0.00  0.00             0
ATOM    667    H   1     1      22.230  16.848  29.276  0.00  0.00             0
ATOM    668    H   1     1      32.259  17.641  30.617  0.00  0.00             0
ATOM    669    O   1     1       5.547  75.482  33.515  0.00  0.00             0
ATOM    670    H   1     1       5.551  76.057  34.269  0.00  0.00             0
ATOM    671    H   1     1       5.718  58.156  32.908  0.00  0.00             0
ATOM    672    O   1     1      22.427  41.120  22.939  0.00  0.00             0
ATOM    673    H   1     1      23.222  40.815  23.382  0.00  0.00             0
ATOM    674    H   1     1      21.855  41.479  23.500  0.00  0.00             0
ATOM    675    O   1     1      19.236  -8.828  23.157  0.00  0.00             0
ATOM    676    H   1     1      18.297  -8.612  22.870  0.00  0.00             0
ATOM    677    H   1     1      19.645  -8.820  22.368  0.00  0.00             0
ATOM    678    O   1     1       5.646   2.567  15.876  0.00  0.00             0
ATOM    679    H   1     1       6.088   1.924  15.154  0.00  0.00             0
ATOM    680    H   1     1       5.577   2.183  16.746  0.00  0.00             0
ATOM    681    O   1     1     -27.531   0.941  26.848  0.00  0.00             0
ATOM    682    H   1     1     -28.395   0.765  26.631  0.00  0.00             0
ATOM    683    H   1     1     -27.358   1.283  25.984  0.00  0.00             0
ATOM    684    O   1     1     -12.770  11.398  35.734  0.00  0.00             0
ATOM    685    H   1     1     -12.341  11.241  36.615  0.00  0.00             0
ATOM    686    H   1     1     -12.275  11.975  35.225  0.00  0.00             0
ATOM    687    O   1     1      31.962  -2.747  20.031  0.00  0.00             0
ATOM    688    H   1     1      31.823  -2.005  20.771  0.00  0.00             0
ATOM    689    H   1     1      31.752 -20.053  19.267  0.00  0.00             0
ATOM    690    O   1     1      41.049 -27.628  37.012  0.00  0.00             0
ATOM    691    H   1     1      41.438 -26.722  36.851  0.00  0.00             0
ATOM    692    H   1     1      41.529 -28.026  37.602  0.00  0.00             0
ATOM    693    O   1     1     -50.425  15.036  15.151  0.00  0.00             0
ATOM    694    H   1     1     -50.646  13.922  15.204  0.00  0.00             0
ATOM    695    H   1     1     -49.557  15.087  15.592  0.00  0.00             0
ATOM    696    O   1     1      21.002  28.286  18.684  0.00  0.00             0
ATOM    697    H   1     1      21.527  29.043  18.894  0.00  0.00             0
ATOM    698    H   1     1      20.236  28.548  18.101  0.00  0.00             0
ATOM    699    O   1     1      59.963   6.771  20.087  0.00  0.00             0
ATOM    700    H   1     1      60.309   5.997  19.897  0.00  0.00             0
ATOM    701    H   1     1      60.538   7.407  19.757  0.00  0.00             0
ATOM    702    O   1     1      23.523   6.689  36.341  0.00  0.00             0
ATOM    703    H   1     1      24.430   6.099  36.433  0.00  0.00             0
ATOM    704    H   1     1      22.932   5.925  35.813  0.00  0.00             0
ATOM    705   Al   1     1       4.961  14.266   8.761  0.00  0.00             0
ATOM    706   Al   1     1       2.393   9.863   8.654  0.00  0.00             0
ATOM    707   Al   1     1       2.476  15.839   8.726  0.00  0.00             0
ATOM    708   Al   1     1       4.898  11.193   8.833  0.00  0.00             0
ATOM    709   Si   1     1       0.727  15.494  11.647  0.00  0.00             0
ATOM    710   Si   1     1       3.201  11.036  11.498  0.00  0.00             0
ATOM    711   Si   1     1       3.165  17.179  11.530  0.00  0.00             0
ATOM    712   Si   1     1       5.728  12.601  11.479  0.00  0.00             0
ATOM    713    O   1     1       5.849  15.526   9.893  0.00  0.00             0
ATOM    714    O   1     1       3.345  10.921   9.956  0.00  0.00             0
ATOM    715    O   1     1       5.527  12.704   9.877  0.00  0.00             0
ATOM    716    O   1     1       3.010  17.227   9.999  0.00  0.00             0
ATOM    717    O   1     1       5.759  14.063  12.005  0.00  0.00             0
ATOM    718    O   1     1       3.123  18.564  12.158  0.00  0.00             0
ATOM    719    O   1     1       4.515  16.404  11.814  0.00  0.00             0
ATOM    720    O   1     1       1.884  11.766  11.917  0.00  0.00             0
ATOM    721    O   1     1       4.445  11.959  11.996  0.00  0.00             0
ATOM    722    O   1     1       1.863  16.375  12.106  0.00  0.00             0
ATOM    723    O   1     1       5.811   9.889   9.748  0.00  0.00             0
ATOM    724    O   1     1       3.391  14.373   9.707  0.00  0.00             0
ATOM    725    O   1     1       1.884  17.173   7.601  0.00  0.00             0
ATOM    726    O   1     1       4.386  12.636   7.595  0.00  0.00             0
ATOM    727    O   1     1       6.634  14.339   7.844  0.00  0.00             0
ATOM    728    O   1     1       3.948   9.982   7.699  0.00  0.00             0
ATOM    729    O   1     1       6.691  10.945   7.505  0.00  0.00             0
ATOM    730    O   1     1       4.251  15.725   7.668  0.00  0.00             0
ATOM    731    H   1     1       5.635  18.918  11.143  0.00  0.00             0
ATOM    732    H   1     1       2.853  13.586  10.080  0.00  0.00             0
ATOM    733    H   1     1       6.016  16.812   7.582  0.00  0.00             0
ATOM    734    H   1     1       4.432  12.617   6.676  0.00  0.00             0
ATOM    735    H   1     1       6.428  13.494   7.842  0.00  0.00             0
ATOM    736    H   1     1       4.852  18.101   7.705  0.00  0.00             0
ATOM    737    H   1     1       4.004  16.160   6.715  0.00  0.00             0
ATOM    738    H   1     1       6.788  11.311   6.693  0.00  0.00             0
ATOM    739   Al   1     1      10.141   8.529   1.682  0.00  0.00             0
ATOM    740   Al   1     1       7.585   4.024   1.702  0.00  0.00             0
ATOM    741   Al   1     1       7.675  10.139   1.406  0.00  0.00             0
ATOM    742   Al   1     1      10.260   5.521   1.669  0.00  0.00             0
ATOM    743   Si   1     1       5.814   9.899   4.416  0.00  0.00             0
ATOM    744   Si   1     1       8.555   5.462   4.521  0.00  0.00             0
ATOM    745   Si   1     1       8.398  11.454   4.380  0.00  0.00             0
ATOM    746   Si   1     1      11.003   6.894   4.472  0.00  0.00             0
ATOM    747    O   1     1      11.108   9.765   2.857  0.00  0.00             0
ATOM    748    O   1     1       8.695   5.354   2.833  0.00  0.00             0
ATOM    749    O   1     1      10.897   7.061   2.795  0.00  0.00             0
ATOM    750    O   1     1       8.248  11.527   2.762  0.00  0.00             0
ATOM    751    O   1     1      10.964   8.367   4.949  0.00  0.00             0
ATOM    752    O   1     1       8.392  12.967   4.922  0.00  0.00             0
ATOM    753    O   1     1       9.648  10.722   4.783  0.00  0.00             0
ATOM    754    O   1     1       7.299   6.311   4.815  0.00  0.00             0
ATOM    755    O   1     1       9.873   5.974   4.932  0.00  0.00             0
ATOM    756    O   1     1       7.063  10.741   4.795  0.00  0.00             0
ATOM    757    O   1     1      11.102   4.091   2.803  0.00  0.00             0
ATOM    758    O   1     1       8.484   8.517   2.726  0.00  0.00             0
ATOM    759    O   1     1       7.003  11.621   0.490  0.00  0.00             0
ATOM    760    O   1     1       9.457   6.979   0.712  0.00  0.00             0
ATOM    761    O   1     1      11.740   8.575   0.534  0.00  0.00             0
ATOM    762    O   1     1       9.187   4.247   0.486  0.00  0.00             0
ATOM    763    O   1     1      11.906   5.480   0.663  0.00  0.00             0
ATOM    764    O   1     1       9.385  10.076   0.753  0.00  0.00             0
ATOM    765    H   1     1      10.663  12.159   2.886  0.00  0.00             0
ATOM    766    H   1     1       7.815   7.780   2.648  0.00  0.00             0
ATOM    767    H   1     1      11.552  11.677  -0.188  0.00  0.00             0
ATOM    768    H   1     1       8.850   7.489   0.141  0.00  0.00             0
ATOM    769    H   1     1      11.921   8.450  -0.290  0.00  0.00             0
ATOM    770    H   1     1       9.560  12.562  -0.230  0.00  0.00             0
ATOM    771    H   1     1       9.760  10.918   0.827  0.00  0.00             0
ATOM    772    H   1     1      11.801   6.266   0.141  0.00  0.00             0
ATOM    773   Al   1     1       4.973   5.310   8.786  0.00  0.00             0
ATOM    774   Al   1     1       2.462   1.067   8.907  0.00  0.00             0
ATOM    775   Al   1     1       2.570   6.806   8.934  0.00  0.00             0
ATOM    776   Al   1     1       4.906   2.416   9.099  0.00  0.00             0
ATOM    777   Si   1     1       0.673   6.699  11.639  0.00  0.00             0
ATOM    778   Si   1     1       3.216   2.155  11.798  0.00  0.00             0
ATOM    779   Si   1     1       3.221   8.155  11.677  0.00  0.00             0
ATOM    780   Si   1     1       5.745   3.734  11.712  0.00  0.00             0
ATOM    781    O   1     1       5.825   6.520  10.069  0.00  0.00             0
ATOM    782    O   1     1       3.291   2.239  10.129  0.00  0.00             0
ATOM    783    O   1     1       5.608   3.848  10.139  0.00  0.00             0
ATOM    784    O   1     1       3.221   8.151  10.038  0.00  0.00             0
ATOM    785    O   1     1       5.788   5.176  12.462  0.00  0.00             0
ATOM    786    O   1     1       3.266   9.661  12.103  0.00  0.00             0
ATOM    787    O   1     1       4.576   7.406  11.984  0.00  0.00             0
ATOM    788    O   1     1       1.931   3.026  12.101  0.00  0.00             0
ATOM    789    O   1     1       4.480   2.948  12.211  0.00  0.00             0
ATOM    790    O   1     1       2.002   7.418  12.158  0.00  0.00             0
ATOM    791    O   1     1       5.859   1.062  10.228  0.00  0.00             0
ATOM    792    O   1     1       3.265   5.428   9.893  0.00  0.00             0
ATOM    793    O   1     1       1.682   8.447   7.692  0.00  0.00             0
ATOM    794    O   1     1       4.295   3.716   8.052  0.00  0.00             0
ATOM    795    O   1     1       6.557   5.296   7.859  0.00  0.00             0
ATOM    796    O   1     1       4.123   0.992   7.948  0.00  0.00             0
ATOM    797    O   1     1       6.588   2.308   7.977  0.00  0.00             0
ATOM    798    O   1     1       4.111   6.691   7.845  0.00  0.00             0
ATOM    799    H   1     1       5.433   8.922  10.033  0.00  0.00             0
ATOM    800    H   1     1       2.836   4.729  10.111  0.00  0.00             0
ATOM    801    H   1     1       6.270   8.691   7.132  0.00  0.00             0
ATOM    802    H   1     1       3.519   3.897   7.401  0.00  0.00             0
ATOM    803    H   1     1       6.993   4.407   7.961  0.00  0.00             0
ATOM    804    H   1     1       4.067   9.810   6.907  0.00  0.00             0
ATOM    805    H   1     1       4.848   7.101   7.261  0.00  0.00             0
ATOM    806    H   1     1       6.238   2.811   7.062  0.00  0.00             0
ATOM    807   Al   1     1      10.276  -0.424   1.546  0.00  0.00             0
ATOM    808   Al   1     1       7.650  -4.813   1.611  0.00  0.00             0
ATOM    809   Al   1     1       7.584   1.136   1.827  0.00  0.00             0
ATOM    810   Al   1     1      10.185  -3.388   1.433  0.00  0.00             0
ATOM    811   Si   1     1       5.877   0.890   4.552  0.00  0.00             0
ATOM    812   Si   1     1       8.476  -3.557   4.443  0.00  0.00             0
ATOM    813   Si   1     1       8.441   2.428   4.548  0.00  0.00             0
ATOM    814   Si   1     1      10.998  -1.986   4.380  0.00  0.00             0
ATOM    815    O   1     1      11.109   0.972   2.732  0.00  0.00             0
ATOM    816    O   1     1       8.605  -3.607   2.769  0.00  0.00             0
ATOM    817    O   1     1      10.703  -2.036   2.681  0.00  0.00             0
ATOM    818    O   1     1       8.274   2.533   2.908  0.00  0.00             0
ATOM    819    O   1     1      10.904  -0.503   4.887  0.00  0.00             0
ATOM    820    O   1     1       8.448   3.949   4.995  0.00  0.00             0
ATOM    821    O   1     1       9.810   1.752   4.861  0.00  0.00             0
ATOM    822    O   1     1       7.241  -2.657   4.671  0.00  0.00             0
ATOM    823    O   1     1       9.792  -2.787   4.923  0.00  0.00             0
ATOM    824    O   1     1       7.221   1.620   4.997  0.00  0.00             0
ATOM    825    O   1     1      11.098  -4.887   2.568  0.00  0.00             0
ATOM    826    O   1     1       8.440  -0.338   2.788  0.00  0.00             0
ATOM    827    O   1     1       6.757   2.624   0.840  0.00  0.00             0
ATOM    828    O   1     1       9.560  -1.757   0.403  0.00  0.00             0
ATOM    829    O   1     1      11.921  -0.268   0.630  0.00  0.00             0
ATOM    830    O   1     1       9.252  -4.754   0.568  0.00  0.00             0
ATOM    831    O   1     1      11.915  -3.505   0.615  0.00  0.00             0
ATOM    832    O   1     1       9.117   1.051   0.714  0.00  0.00             0
ATOM    833    H   1     1      10.760   3.220   2.539  0.00  0.00             0
ATOM    834    H   1     1       7.773  -0.921   3.297  0.00  0.00             0
ATOM    835    H   1     1      11.662   2.370  -0.324  0.00  0.00             0
ATOM    836    H   1     1       9.326  -1.464  -0.439  0.00  0.00             0
ATOM    837    H   1     1      12.606  -0.710   0.077  0.00  0.00             0
ATOM    838    H   1     1       9.216   4.002  -0.461  0.00  0.00             0
ATOM    839    H   1     1       9.365   1.994   0.851  0.00  0.00             0
ATOM    840    H   1     1      12.380  -2.529   0.720  0.00  0.00             0
ATOM    841   Al   1     1      -0.193  14.221   8.778  0.00  0.00             0
ATOM    842   Al   1     1      -2.824   9.773   8.737  0.00  0.00             0
ATOM    843   Al   1     1      -2.794  15.660   8.760  0.00  0.00             0
ATOM    844   Al   1     1      -0.316  11.236   8.804  0.00  0.00             0
ATOM    845   Si   1     1      -4.559  15.599  11.448  0.00  0.00             0
ATOM    846   Si   1     1      -1.971  11.123  11.470  0.00  0.00             0
ATOM    847   Si   1     1      -1.954  17.101  11.656  0.00  0.00             0
ATOM    848   Si   1     1       0.552  12.599  11.619  0.00  0.00             0
ATOM    849    O   1     1       0.745  15.429   9.899  0.00  0.00             0
ATOM    850    O   1     1      -1.796  10.943   9.914  0.00  0.00             0
ATOM    851    O   1     1       0.420  12.692   9.948  0.00  0.00             0
ATOM    852    O   1     1      -2.067  17.137   9.927  0.00  0.00             0
ATOM    853    O   1     1       0.732  14.045  12.069  0.00  0.00             0
ATOM    854    O   1     1      -2.015  18.565  12.232  0.00  0.00             0
ATOM    855    O   1     1      -0.644  16.223  11.931  0.00  0.00             0
ATOM    856    O   1     1      -3.295  11.871  11.743  0.00  0.00             0
ATOM    857    O   1     1      -0.751  11.961  12.032  0.00  0.00             0
ATOM    858    O   1     1      -3.205  16.291  11.986  0.00  0.00             0
ATOM    859    O   1     1       0.628   9.866   9.714  0.00  0.00             0
ATOM    860    O   1     1      -1.898  14.443  10.007  0.00  0.00             0
ATOM    861    O   1     1       6.824  17.305   7.714  0.00  0.00             0
ATOM    862    O   1     1      -0.953  12.724   7.710  0.00  0.00             0
ATOM    863    O   1     1       1.405  14.273   7.657  0.00  0.00             0
ATOM    864    O   1     1      -1.168   9.812   7.657  0.00  0.00             0
ATOM    865    O   1     1       1.421  11.155   7.735  0.00  0.00             0
ATOM    866    O   1     1      -1.222  15.425   7.737  0.00  0.00             0
ATOM    867    H   1     1       0.553  17.849   9.524  0.00  0.00             0
ATOM    868    H   1     1      -2.102  13.923  10.833  0.00  0.00             0
ATOM    869    H   1     1       1.970  17.693   6.736  0.00  0.00             0
ATOM    870    H   1     1      -1.418  12.586   6.656  0.00  0.00             0
ATOM    871    H   1     1       1.587  13.231   7.538  0.00  0.00             0
ATOM    872    H   1     1      -0.881  18.240   7.079  0.00  0.00             0
ATOM    873    H   1     1      -0.584  15.573   7.019  0.00  0.00             0
ATOM    874    H   1     1       1.501  11.377   6.779  0.00  0.00             0
ATOM    875   Al   1     1       4.915   8.685   1.735  0.00  0.00             0
ATOM    876   Al   1     1       2.609   4.086   1.596  0.00  0.00             0
ATOM    877   Al   1     1       2.311   9.947   1.702  0.00  0.00             0
ATOM    878   Al   1     1       5.050   5.483   1.819  0.00  0.00             0
ATOM    879   Si   1     1       0.611   9.880   4.470  0.00  0.00             0
ATOM    880   Si   1     1       3.401   5.377   4.482  0.00  0.00             0
ATOM    881   Si   1     1       3.104  11.321   4.425  0.00  0.00             0
ATOM    882   Si   1     1       5.968   6.956   4.531  0.00  0.00             0
ATOM    883    O   1     1       5.866   9.631   2.831  0.00  0.00             0
ATOM    884    O   1     1       3.574   5.342   2.855  0.00  0.00             0
ATOM    885    O   1     1       5.785   6.958   2.902  0.00  0.00             0
ATOM    886    O   1     1       2.960  11.383   2.867  0.00  0.00             0
ATOM    887    O   1     1       5.704   8.467   5.028  0.00  0.00             0
ATOM    888    O   1     1       3.064  12.827   4.895  0.00  0.00             0
ATOM    889    O   1     1       4.468  10.678   4.762  0.00  0.00             0
ATOM    890    O   1     1       2.083   6.233   4.768  0.00  0.00             0
ATOM    891    O   1     1       4.730   6.100   4.905  0.00  0.00             0
ATOM    892    O   1     1       1.911  10.568   4.986  0.00  0.00             0
ATOM    893    O   1     1       5.981   4.281   2.987  0.00  0.00             0
ATOM    894    O   1     1       3.116   8.639   2.683  0.00  0.00             0
ATOM    895    O   1     1      12.127  11.459   0.463  0.00  0.00             0
ATOM    896    O   1     1       4.483   7.146   0.559  0.00  0.00             0
ATOM    897    O   1     1       6.658   8.866   0.450  0.00  0.00             0
ATOM    898    O   1     1       4.190   4.200   0.591  0.00  0.00             0
ATOM    899    O   1     1       6.809   5.403   0.800  0.00  0.00             0
ATOM    900    O   1     1       4.062   9.791   0.680  0.00  0.00             0
ATOM    901    H   1     1       5.772  12.189   3.092  0.00  0.00             0
ATOM    902    H   1     1       2.718   7.617   2.584  0.00  0.00             0
ATOM    903    H   1     1       6.242  11.744  -0.113  0.00  0.00             0
ATOM    904    H   1     1       4.220   6.909  -0.319  0.00  0.00             0
ATOM    905    H   1     1       6.327   8.256  -0.218  0.00  0.00             0
ATOM    906    H   1     1       3.782  13.270  -0.385  0.00  0.00             0
ATOM    907    H   1     1       4.028  10.582   0.118  0.00  0.00             0
ATOM    908    H   1     1       7.240   6.155   1.111  0.00  0.00             0
ATOM    909   Al   1     1      -0.111   5.348   8.961  0.00  0.00             0
ATOM    910   Al   1     1      -2.714   0.798   8.741  0.00  0.00             0
ATOM    911   Al   1     1      -2.776   6.805   8.802  0.00  0.00             0
ATOM    912   Al   1     1      -0.246   2.378   8.800  0.00  0.00             0
ATOM    913   Si   1     1      -4.459   6.656  11.667  0.00  0.00             0
ATOM    914   Si   1     1      -1.893   2.137  11.726  0.00  0.00             0
ATOM    915   Si   1     1      -1.993   8.184  11.560  0.00  0.00             0
ATOM    916   Si   1     1       0.567   3.708  11.666  0.00  0.00             0
ATOM    917    O   1     1       0.811   6.660  10.006  0.00  0.00             0
ATOM    918    O   1     1      -1.643   2.073  10.133  0.00  0.00             0
ATOM    919    O   1     1       0.418   3.793   9.997  0.00  0.00             0
ATOM    920    O   1     1      -2.217   8.209   9.913  0.00  0.00             0
ATOM    921    O   1     1       0.581   5.213  12.118  0.00  0.00             0
ATOM    922    O   1     1      -1.989   9.646  12.034  0.00  0.00             0
ATOM    923    O   1     1      -0.598   7.508  11.851  0.00  0.00             0
ATOM    924    O   1     1      -3.137   3.054  11.963  0.00  0.00             0
ATOM    925    O   1     1      -0.644   2.884  12.194  0.00  0.00             0
ATOM    926    O   1     1      -3.083   7.273  12.066  0.00  0.00             0
ATOM    927    O   1     1       0.775   0.868   9.701  0.00  0.00             0
ATOM    928    O   1     1      -1.781   5.413   9.957  0.00  0.00             0
ATOM    929    O   1     1       6.772   8.159   7.706  0.00  0.00             0
ATOM    930    O   1     1      -0.962   3.871   7.709  0.00  0.00             0
ATOM    931    O   1     1       1.437   5.463   7.783  0.00  0.00             0
ATOM    932    O   1     1      -1.254   1.048   7.650  0.00  0.00             0
ATOM    933    O   1     1       1.583   2.369   7.733  0.00  0.00             0
ATOM    934    O   1     1      -1.067   6.576   7.807  0.00  0.00             0
ATOM    935    H   1     1       0.289   8.914   9.723  0.00  0.00             0
ATOM    936    H   1     1      -2.176   4.860  10.670  0.00  0.00             0
ATOM    937    H   1     1       1.165   8.034   6.929  0.00  0.00             0
ATOM    938    H   1     1      -1.576   3.819   6.888  0.00  0.00             0
ATOM    939    H   1     1       1.297   4.797   7.108  0.00  0.00             0
ATOM    940    H   1     1      -0.847   9.018   7.145  0.00  0.00             0
ATOM    941    H   1     1      -1.196   6.749   6.897  0.00  0.00             0
ATOM    942    H   1     1       1.729   2.287   6.719  0.00  0.00             0
ATOM    943   Al   1     1       5.089  -0.461   1.812  0.00  0.00             0
ATOM    944   Al   1     1       2.433  -4.937   1.670  0.00  0.00             0
ATOM    945   Al   1     1       2.535   1.074   1.726  0.00  0.00             0
ATOM    946   Al   1     1       4.990  -3.532   1.719  0.00  0.00             0
ATOM    947   Si   1     1       0.749   1.028   4.352  0.00  0.00             0
ATOM    948   Si   1     1       3.253  -3.630   4.444  0.00  0.00             0
ATOM    949   Si   1     1       3.330   2.423   4.402  0.00  0.00             0
ATOM    950   Si   1     1       5.795  -2.014   4.373  0.00  0.00             0
ATOM    951    O   1     1       5.978   0.924   2.777  0.00  0.00             0
ATOM    952    O   1     1       3.461  -3.795   2.773  0.00  0.00             0
ATOM    953    O   1     1       5.671  -1.884   2.825  0.00  0.00             0
ATOM    954    O   1     1       3.120   2.560   2.816  0.00  0.00             0
ATOM    955    O   1     1       5.640  -0.572   4.889  0.00  0.00             0
ATOM    956    O   1     1       3.368   3.913   4.922  0.00  0.00             0
ATOM    957    O   1     1       4.662   1.803   4.867  0.00  0.00             0
ATOM    958    O   1     1       2.072  -2.686   4.612  0.00  0.00             0
ATOM    959    O   1     1       4.589  -2.848   4.823  0.00  0.00             0
ATOM    960    O   1     1       2.018   1.764   4.934  0.00  0.00             0
ATOM    961    O   1     1       6.053  -4.868   2.763  0.00  0.00             0
ATOM    962    O   1     1       3.360  -0.270   2.871  0.00  0.00             0
ATOM    963    O   1     1      12.164   2.501   0.574  0.00  0.00             0
ATOM    964    O   1     1       4.185  -1.972   0.482  0.00  0.00             0
ATOM    965    O   1     1       6.539  -0.309   0.618  0.00  0.00             0
ATOM    966    O   1     1       4.082  -4.850   0.478  0.00  0.00             0
ATOM    967    O   1     1       6.680  -3.426   0.734  0.00  0.00             0
ATOM    968    O   1     1       4.054   0.859   0.613  0.00  0.00             0
ATOM    969    H   1     1       6.001   3.879   3.853  0.00  0.00             0
ATOM    970    H   1     1       2.826  -0.812   3.387  0.00  0.00             0
ATOM    971    H   1     1       6.135   2.160   0.348  0.00  0.00             0
ATOM    972    H   1     1       4.511  -2.175  -0.564  0.00  0.00             0
ATOM    973    H   1     1       6.963  -0.096  -0.268  0.00  0.00             0
ATOM    974    H   1     1       5.017   4.143   0.091  0.00  0.00             0
ATOM    975    H   1     1       3.637   1.545   0.040  0.00  0.00             0
ATOM    976    H   1     1       6.822  -2.588   0.337  0.00  0.00             0
END
