# Supplementary material for: Competing Nuclear Quantum Effects and Hydrogen-Bond Jumps in Hydrated Kaolinite
Source: J Phys Chem Lett. 2023 Feb 6;14(6):1542–7. doi: 10.1021/acs.jpclett.2c03896 (PMC9940297; doi:10.1021/acs.jpclett.2c03896)
Supplement: Supplementary file 1 — jz2c03896_si_001.zip [file jz2c03896_si_001.zip › Clay_NQEs_HBond_Jumps_SI/silica-surface/QM/prod-3/init.11.pdb]

TITLE     Step:     2000000  Bead:      11 positions{angstrom}  cell{angstrom}
CRYST1   10.307   17.884   76.812  91.93 105.05  89.80 P 1           1
ATOM      1   Al   1     1     -17.351  -0.672  42.407  0.00  0.00             0
ATOM      2   Al   1     1     -14.894   3.904  42.097  0.00  0.00             0
ATOM      3   Al   1     1     -14.730  -1.994  42.230  0.00  0.00             0
ATOM      4   Al   1     1     -17.217   2.372  42.196  0.00  0.00             0
ATOM      5   Si   1     1     -13.113  -1.862  39.485  0.00  0.00             0
ATOM      6   Si   1     1     -15.520   2.526  39.409  0.00  0.00             0
ATOM      7   Si   1     1     -15.572  -3.477  39.595  0.00  0.00             0
ATOM      8   Si   1     1     -18.068   0.927  39.369  0.00  0.00             0
ATOM      9    O   1     1     -18.336  -1.788  41.250  0.00  0.00             0
ATOM     10    O   1     1     -15.614   2.605  41.092  0.00  0.00             0
ATOM     11    O   1     1     -17.990   0.972  40.959  0.00  0.00             0
ATOM     12    O   1     1     -15.330  -3.508  41.193  0.00  0.00             0
ATOM     13    O   1     1     -17.907  -0.546  38.984  0.00  0.00             0
ATOM     14    O   1     1     -15.513  -4.945  39.052  0.00  0.00             0
ATOM     15    O   1     1     -16.977  -2.901  39.361  0.00  0.00             0
ATOM     16    O   1     1     -14.264   1.745  39.057  0.00  0.00             0
ATOM     17    O   1     1     -16.871   1.741  38.903  0.00  0.00             0
ATOM     18    O   1     1     -14.359  -2.597  39.152  0.00  0.00             0
ATOM     19    O   1     1     -18.194   3.807  41.169  0.00  0.00             0
ATOM     20    O   1     1     -15.710  -0.756  41.145  0.00  0.00             0
ATOM     21    O   1     1     -14.012  -3.271  43.460  0.00  0.00             0
ATOM     22    O   1     1     -16.656   0.834  43.287  0.00  0.00             0
ATOM     23    O   1     1     -19.055  -0.673  43.386  0.00  0.00             0
ATOM     24    O   1     1     -16.236   3.796  43.366  0.00  0.00             0
ATOM     25    O   1     1     -18.823   2.559  43.271  0.00  0.00             0
ATOM     26    O   1     1     -16.552  -1.991  43.306  0.00  0.00             0
ATOM     27    H   1     1     -17.569  -4.409  41.044  0.00  0.00             0
ATOM     28    H   1     1     -15.172  -0.034  40.784  0.00  0.00             0
ATOM     29    H   1     1     -18.794  -3.688  44.134  0.00  0.00             0
ATOM     30    H   1     1     -16.253   0.640  44.132  0.00  0.00             0
ATOM     31    H   1     1     -18.922  -0.535  44.326  0.00  0.00             0
ATOM     32    H   1     1     -17.013  -4.116  43.232  0.00  0.00             0
ATOM     33    H   1     1     -16.444  -2.810  43.894  0.00  0.00             0
ATOM     34    H   1     1     -19.125   1.943  43.992  0.00  0.00             0
ATOM     35   Al   1     1     -17.867   4.814  49.459  0.00  0.00             0
ATOM     36   Al   1     1     -15.175   8.965  49.501  0.00  0.00             0
ATOM     37   Al   1     1     -15.350   3.252  49.402  0.00  0.00             0
ATOM     38   Al   1     1     -17.809   7.720  49.407  0.00  0.00             0
ATOM     39   Si   1     1     -13.588   3.430  46.485  0.00  0.00             0
ATOM     40   Si   1     1     -15.918   7.849  46.685  0.00  0.00             0
ATOM     41   Si   1     1     -16.136   1.903  46.576  0.00  0.00             0
ATOM     42   Si   1     1     -18.419   6.312  46.549  0.00  0.00             0
ATOM     43    O   1     1     -18.806   3.383  48.314  0.00  0.00             0
ATOM     44    O   1     1     -16.037   7.897  48.244  0.00  0.00             0
ATOM     45    O   1     1     -18.370   6.242  48.234  0.00  0.00             0
ATOM     46    O   1     1     -15.907   1.929  48.157  0.00  0.00             0
ATOM     47    O   1     1     -18.563   4.692  46.128  0.00  0.00             0
ATOM     48    O   1     1     -15.940   0.410  45.937  0.00  0.00             0
ATOM     49    O   1     1     -17.585   2.407  46.203  0.00  0.00             0
ATOM     50    O   1     1     -14.612   7.066  46.386  0.00  0.00             0
ATOM     51    O   1     1     -17.176   7.014  46.067  0.00  0.00             0
ATOM     52    O   1     1     -14.961   2.849  46.061  0.00  0.00             0
ATOM     53    O   1     1     -18.662   9.086  48.523  0.00  0.00             0
ATOM     54    O   1     1     -16.277   4.628  48.425  0.00  0.00             0
ATOM     55    O   1     1     -14.648   1.772  50.356  0.00  0.00             0
ATOM     56    O   1     1     -17.217   6.269  50.493  0.00  0.00             0
ATOM     57    O   1     1     -19.581   4.775  50.542  0.00  0.00             0
ATOM     58    O   1     1     -16.685   8.873  50.502  0.00  0.00             0
ATOM     59    O   1     1     -19.583   7.714  50.558  0.00  0.00             0
ATOM     60    O   1     1     -17.003   3.452  50.601  0.00  0.00             0
ATOM     61    H   1     1     -18.167   0.914  48.353  0.00  0.00             0
ATOM     62    H   1     1     -15.760   5.457  47.985  0.00  0.00             0
ATOM     63    H   1     1     -19.717   1.699  51.325  0.00  0.00             0
ATOM     64    H   1     1     -16.487   5.938  51.016  0.00  0.00             0
ATOM     65    H   1     1     -19.995   4.797  51.221  0.00  0.00             0
ATOM     66    H   1     1     -16.920   0.292  51.422  0.00  0.00             0
ATOM     67    H   1     1     -17.233   2.620  51.127  0.00  0.00             0
ATOM     68    H   1     1     -19.836   6.791  50.924  0.00  0.00             0
ATOM     69   Al   1     1     -17.209   8.225  42.115  0.00  0.00             0
ATOM     70   Al   1     1     -14.845  12.774  42.340  0.00  0.00             0
ATOM     71   Al   1     1     -14.525   6.827  42.279  0.00  0.00             0
ATOM     72   Al   1     1     -17.317  11.177  42.223  0.00  0.00             0
ATOM     73   Si   1     1     -12.850   7.033  39.397  0.00  0.00             0
ATOM     74   Si   1     1     -15.616  11.476  39.494  0.00  0.00             0
ATOM     75   Si   1     1     -15.510   5.519  39.468  0.00  0.00             0
ATOM     76   Si   1     1     -18.138   9.984  39.578  0.00  0.00             0
ATOM     77    O   1     1     -18.098   7.063  40.959  0.00  0.00             0
ATOM     78    O   1     1     -15.725  11.608  41.169  0.00  0.00             0
ATOM     79    O   1     1     -18.029   9.761  41.197  0.00  0.00             0
ATOM     80    O   1     1     -15.370   5.506  41.091  0.00  0.00             0
ATOM     81    O   1     1     -18.062   8.569  38.948  0.00  0.00             0
ATOM     82    O   1     1     -15.543   3.964  39.000  0.00  0.00             0
ATOM     83    O   1     1     -16.770   6.193  38.932  0.00  0.00             0
ATOM     84    O   1     1     -14.302  10.637  39.063  0.00  0.00             0
ATOM     85    O   1     1     -16.926  10.825  39.223  0.00  0.00             0
ATOM     86    O   1     1     -14.232   6.241  38.970  0.00  0.00             0
ATOM     87    O   1     1     -18.211  12.822  41.125  0.00  0.00             0
ATOM     88    O   1     1     -15.601   8.340  41.201  0.00  0.00             0
ATOM     89    O   1     1     -14.019   5.331  43.262  0.00  0.00             0
ATOM     90    O   1     1     -16.350  10.048  43.399  0.00  0.00             0
ATOM     91    O   1     1     -18.828   8.184  43.203  0.00  0.00             0
ATOM     92    O   1     1     -16.386  13.053  43.286  0.00  0.00             0
ATOM     93    O   1     1     -18.908  11.437  43.275  0.00  0.00             0
ATOM     94    O   1     1     -16.297   6.948  43.135  0.00  0.00             0
ATOM     95    H   1     1     -17.794   4.716  40.960  0.00  0.00             0
ATOM     96    H   1     1     -14.871   9.044  40.908  0.00  0.00             0
ATOM     97    H   1     1     -19.110   5.285  44.267  0.00  0.00             0
ATOM     98    H   1     1     -16.074   9.400  44.043  0.00  0.00             0
ATOM     99    H   1     1     -19.229   8.987  43.479  0.00  0.00             0
ATOM    100    H   1     1     -16.657   4.694  43.702  0.00  0.00             0
ATOM    101    H   1     1     -16.717   6.590  43.836  0.00  0.00             0
ATOM    102    H   1     1     -19.045  11.293  44.230  0.00  0.00             0
ATOM    103   Al   1     1     -17.732  13.731  49.328  0.00  0.00             0
ATOM    104   Al   1     1     -15.281  18.037  49.455  0.00  0.00             0
ATOM    105   Al   1     1     -15.308  12.130  49.293  0.00  0.00             0
ATOM    106   Al   1     1     -17.808  16.684  49.379  0.00  0.00             0
ATOM    107   Si   1     1     -13.488  12.273  46.673  0.00  0.00             0
ATOM    108   Si   1     1     -16.104  16.824  46.557  0.00  0.00             0
ATOM    109   Si   1     1     -16.023  10.714  46.602  0.00  0.00             0
ATOM    110   Si   1     1     -18.471  15.307  46.546  0.00  0.00             0
ATOM    111    O   1     1     -18.723  12.550  48.152  0.00  0.00             0
ATOM    112    O   1     1     -16.244  16.986  48.238  0.00  0.00             0
ATOM    113    O   1     1     -18.338  15.217  48.192  0.00  0.00             0
ATOM    114    O   1     1     -15.978  10.694  48.209  0.00  0.00             0
ATOM    115    O   1     1     -18.359  13.818  46.025  0.00  0.00             0
ATOM    116    O   1     1     -15.919   9.288  46.157  0.00  0.00             0
ATOM    117    O   1     1     -17.321  11.541  46.367  0.00  0.00             0
ATOM    118    O   1     1     -14.910  15.916  46.401  0.00  0.00             0
ATOM    119    O   1     1     -17.414  16.248  46.129  0.00  0.00             0
ATOM    120    O   1     1     -14.725  11.601  46.124  0.00  0.00             0
ATOM    121    O   1     1     -18.751  18.122  48.425  0.00  0.00             0
ATOM    122    O   1     1     -16.045  13.559  48.170  0.00  0.00             0
ATOM    123    O   1     1     -14.594  10.464  50.466  0.00  0.00             0
ATOM    124    O   1     1     -16.967  15.099  50.283  0.00  0.00             0
ATOM    125    O   1     1     -19.219  13.548  50.445  0.00  0.00             0
ATOM    126    O   1     1     -16.840  17.887  50.465  0.00  0.00             0
ATOM    127    O   1     1     -19.350  16.652  50.671  0.00  0.00             0
ATOM    128    O   1     1     -16.892  12.269  50.244  0.00  0.00             0
ATOM    129    H   1     1     -18.154  10.021  48.487  0.00  0.00             0
ATOM    130    H   1     1     -16.041  13.695  47.200  0.00  0.00             0
ATOM    131    H   1     1     -19.256  10.197  51.198  0.00  0.00             0
ATOM    132    H   1     1     -15.995  15.464  50.492  0.00  0.00             0
ATOM    133    H   1     1     -19.460  13.096  51.138  0.00  0.00             0
ATOM    134    H   1     1     -16.506   9.286  51.476  0.00  0.00             0
ATOM    135    H   1     1     -17.361  11.664  50.723  0.00  0.00             0
ATOM    136    H   1     1     -19.567  15.687  50.997  0.00  0.00             0
ATOM    137   Al   1     1     -12.061  -0.491  42.197  0.00  0.00             0
ATOM    138   Al   1     1      -9.469   3.733  42.181  0.00  0.00             0
ATOM    139   Al   1     1      -9.586  -2.010  42.319  0.00  0.00             0
ATOM    140   Al   1     1     -12.163   2.532  42.035  0.00  0.00             0
ATOM    141   Si   1     1      -7.899  -1.933  39.600  0.00  0.00             0
ATOM    142   Si   1     1     -10.330   2.520  39.387  0.00  0.00             0
ATOM    143   Si   1     1     -10.450  -3.478  39.548  0.00  0.00             0
ATOM    144   Si   1     1     -12.899   1.095  39.425  0.00  0.00             0
ATOM    145    O   1     1     -13.119  -1.642  41.103  0.00  0.00             0
ATOM    146    O   1     1     -10.501   2.640  41.028  0.00  0.00             0
ATOM    147    O   1     1     -12.758   0.999  40.925  0.00  0.00             0
ATOM    148    O   1     1     -10.262  -3.543  41.100  0.00  0.00             0
ATOM    149    O   1     1     -12.914  -0.421  39.009  0.00  0.00             0
ATOM    150    O   1     1     -10.457  -4.877  39.010  0.00  0.00             0
ATOM    151    O   1     1     -11.796  -2.728  39.216  0.00  0.00             0
ATOM    152    O   1     1      -9.157   1.625  39.032  0.00  0.00             0
ATOM    153    O   1     1     -11.697   1.980  38.755  0.00  0.00             0
ATOM    154    O   1     1      -9.137  -2.578  39.048  0.00  0.00             0
ATOM    155    O   1     1     -13.063   3.836  40.989  0.00  0.00             0
ATOM    156    O   1     1     -10.538  -0.665  41.065  0.00  0.00             0
ATOM    157    O   1     1     -19.314  -3.534  43.446  0.00  0.00             0
ATOM    158    O   1     1     -11.326   0.950  43.225  0.00  0.00             0
ATOM    159    O   1     1     -13.801  -0.430  43.225  0.00  0.00             0
ATOM    160    O   1     1     -11.093   3.862  43.294  0.00  0.00             0
ATOM    161    O   1     1     -13.653   2.555  43.142  0.00  0.00             0
ATOM    162    O   1     1     -11.237  -1.896  43.145  0.00  0.00             0
ATOM    163    H   1     1     -13.199  -4.996  40.254  0.00  0.00             0
ATOM    164    H   1     1     -10.231  -0.438  40.142  0.00  0.00             0
ATOM    165    H   1     1     -14.202  -3.716  44.360  0.00  0.00             0
ATOM    166    H   1     1     -10.255   0.710  43.407  0.00  0.00             0
ATOM    167    H   1     1     -13.892   0.398  43.550  0.00  0.00             0
ATOM    168    H   1     1     -11.992  -4.363  43.276  0.00  0.00             0
ATOM    169    H   1     1     -11.912  -2.470  43.398  0.00  0.00             0
ATOM    170    H   1     1     -14.154   2.170  43.726  0.00  0.00             0
ATOM    171   Al   1     1     -12.790   4.683  49.386  0.00  0.00             0
ATOM    172   Al   1     1     -10.034   9.188  49.314  0.00  0.00             0
ATOM    173   Al   1     1     -10.122   3.300  49.328  0.00  0.00             0
ATOM    174   Al   1     1     -12.605   7.598  49.452  0.00  0.00             0
ATOM    175   Si   1     1      -8.442   3.257  46.582  0.00  0.00             0
ATOM    176   Si   1     1     -10.665   7.860  46.494  0.00  0.00             0
ATOM    177   Si   1     1     -10.933   1.741  46.515  0.00  0.00             0
ATOM    178   Si   1     1     -13.288   6.399  46.633  0.00  0.00             0
ATOM    179    O   1     1     -13.707   3.533  48.136  0.00  0.00             0
ATOM    180    O   1     1     -10.798   7.940  48.167  0.00  0.00             0
ATOM    181    O   1     1     -13.048   6.290  48.262  0.00  0.00             0
ATOM    182    O   1     1     -10.740   1.718  48.228  0.00  0.00             0
ATOM    183    O   1     1     -13.255   4.951  46.169  0.00  0.00             0
ATOM    184    O   1     1     -10.824   0.274  45.985  0.00  0.00             0
ATOM    185    O   1     1     -12.436   2.510  46.267  0.00  0.00             0
ATOM    186    O   1     1      -9.520   6.948  46.119  0.00  0.00             0
ATOM    187    O   1     1     -11.960   7.133  46.117  0.00  0.00             0
ATOM    188    O   1     1      -9.791   2.686  46.098  0.00  0.00             0
ATOM    189    O   1     1     -13.577   9.032  48.335  0.00  0.00             0
ATOM    190    O   1     1     -10.959   4.644  48.223  0.00  0.00             0
ATOM    191    O   1     1     -19.767   1.789  50.405  0.00  0.00             0
ATOM    192    O   1     1     -11.864   6.168  50.448  0.00  0.00             0
ATOM    193    O   1     1     -14.307   4.686  50.498  0.00  0.00             0
ATOM    194    O   1     1     -11.805   9.018  50.398  0.00  0.00             0
ATOM    195    O   1     1     -14.348   7.696  50.468  0.00  0.00             0
ATOM    196    O   1     1     -11.837   3.275  50.276  0.00  0.00             0
ATOM    197    H   1     1     -13.680   0.736  47.444  0.00  0.00             0
ATOM    198    H   1     1     -10.498   5.326  47.813  0.00  0.00             0
ATOM    199    H   1     1     -14.181   1.854  51.210  0.00  0.00             0
ATOM    200    H   1     1     -10.801   6.250  50.264  0.00  0.00             0
ATOM    201    H   1     1     -14.146   4.857  51.427  0.00  0.00             0
ATOM    202    H   1     1     -12.337   0.350  51.110  0.00  0.00             0
ATOM    203    H   1     1     -12.133   2.391  50.254  0.00  0.00             0
ATOM    204    H   1     1     -14.751   6.867  50.636  0.00  0.00             0
ATOM    205   Al   1     1     -12.025   8.424  42.244  0.00  0.00             0
ATOM    206   Al   1     1      -9.576  12.916  42.205  0.00  0.00             0
ATOM    207   Al   1     1      -9.472   6.703  42.278  0.00  0.00             0
ATOM    208   Al   1     1     -12.160  11.333  42.259  0.00  0.00             0
ATOM    209   Si   1     1      -7.728   7.031  39.313  0.00  0.00             0
ATOM    210   Si   1     1     -10.434  11.483  39.450  0.00  0.00             0
ATOM    211   Si   1     1     -10.240   5.606  39.418  0.00  0.00             0
ATOM    212   Si   1     1     -13.001   9.953  39.381  0.00  0.00             0
ATOM    213    O   1     1     -12.998   7.164  41.036  0.00  0.00             0
ATOM    214    O   1     1     -10.659  11.634  41.050  0.00  0.00             0
ATOM    215    O   1     1     -12.832   9.883  41.018  0.00  0.00             0
ATOM    216    O   1     1     -10.054   5.492  41.012  0.00  0.00             0
ATOM    217    O   1     1     -12.893   8.493  38.852  0.00  0.00             0
ATOM    218    O   1     1     -10.127   4.110  38.948  0.00  0.00             0
ATOM    219    O   1     1     -11.653   6.040  39.054  0.00  0.00             0
ATOM    220    O   1     1      -9.150  10.653  39.170  0.00  0.00             0
ATOM    221    O   1     1     -11.747  10.775  38.950  0.00  0.00             0
ATOM    222    O   1     1      -9.172   6.470  38.902  0.00  0.00             0
ATOM    223    O   1     1     -13.201  12.795  41.217  0.00  0.00             0
ATOM    224    O   1     1     -10.411   8.231  41.037  0.00  0.00             0
ATOM    225    O   1     1     -19.129   5.298  43.294  0.00  0.00             0
ATOM    226    O   1     1     -11.576   9.846  43.343  0.00  0.00             0
ATOM    227    O   1     1     -13.718   8.102  43.293  0.00  0.00             0
ATOM    228    O   1     1     -11.324  12.722  43.258  0.00  0.00             0
ATOM    229    O   1     1     -13.923  11.547  43.308  0.00  0.00             0
ATOM    230    O   1     1     -11.194   7.037  43.290  0.00  0.00             0
ATOM    231    H   1     1     -12.637   4.493  40.526  0.00  0.00             0
ATOM    232    H   1     1      -9.711   8.701  40.694  0.00  0.00             0
ATOM    233    H   1     1     -13.742   5.059  44.293  0.00  0.00             0
ATOM    234    H   1     1     -11.284   9.988  44.214  0.00  0.00             0
ATOM    235    H   1     1     -13.553   8.924  43.886  0.00  0.00             0
ATOM    236    H   1     1     -11.787   4.319  43.900  0.00  0.00             0
ATOM    237    H   1     1     -11.408   6.478  43.861  0.00  0.00             0
ATOM    238    H   1     1     -14.334  11.034  44.131  0.00  0.00             0
ATOM    239   Al   1     1     -12.817  13.535  49.427  0.00  0.00             0
ATOM    240   Al   1     1     -10.087  18.197  49.367  0.00  0.00             0
ATOM    241   Al   1     1     -10.068  12.229  49.345  0.00  0.00             0
ATOM    242   Al   1     1     -12.601  16.630  49.288  0.00  0.00             0
ATOM    243   Si   1     1      -8.258  12.392  46.610  0.00  0.00             0
ATOM    244   Si   1     1     -10.935  16.739  46.519  0.00  0.00             0
ATOM    245   Si   1     1     -10.747  10.820  46.548  0.00  0.00             0
ATOM    246   Si   1     1     -13.500  15.333  46.719  0.00  0.00             0
ATOM    247    O   1     1     -13.739  12.230  48.359  0.00  0.00             0
ATOM    248    O   1     1     -10.987  16.831  48.262  0.00  0.00             0
ATOM    249    O   1     1     -13.301  15.165  48.368  0.00  0.00             0
ATOM    250    O   1     1     -10.607  10.620  48.193  0.00  0.00             0
ATOM    251    O   1     1     -13.443  13.787  46.256  0.00  0.00             0
ATOM    252    O   1     1     -10.756   9.426  46.028  0.00  0.00             0
ATOM    253    O   1     1     -12.226  11.471  46.339  0.00  0.00             0
ATOM    254    O   1     1      -9.656  15.796  46.306  0.00  0.00             0
ATOM    255    O   1     1     -12.231  16.051  46.107  0.00  0.00             0
ATOM    256    O   1     1      -9.516  11.697  46.084  0.00  0.00             0
ATOM    257    O   1     1     -13.661  17.982  48.158  0.00  0.00             0
ATOM    258    O   1     1     -11.106  13.415  48.236  0.00  0.00             0
ATOM    259    O   1     1     -19.812  10.739  50.519  0.00  0.00             0
ATOM    260    O   1     1     -11.899  15.183  50.563  0.00  0.00             0
ATOM    261    O   1     1     -14.346  13.563  50.496  0.00  0.00             0
ATOM    262    O   1     1     -11.801  18.039  50.361  0.00  0.00             0
ATOM    263    O   1     1     -14.288  16.889  50.551  0.00  0.00             0
ATOM    264    O   1     1     -11.684  12.280  50.363  0.00  0.00             0
ATOM    265    H   1     1     -12.952   9.835  48.320  0.00  0.00             0
ATOM    266    H   1     1     -11.086  14.191  47.597  0.00  0.00             0
ATOM    267    H   1     1     -13.658  10.854  50.836  0.00  0.00             0
ATOM    268    H   1     1     -11.232  15.207  51.214  0.00  0.00             0
ATOM    269    H   1     1     -14.720  14.162  51.225  0.00  0.00             0
ATOM    270    H   1     1     -11.613   9.130  51.325  0.00  0.00             0
ATOM    271    H   1     1     -11.481  11.717  51.157  0.00  0.00             0
ATOM    272    H   1     1     -13.802  16.212  51.269  0.00  0.00             0
ATOM    273    O   1     1     -14.681  12.312  27.830  0.00  0.00             0
ATOM    274    H   1     1     -15.267  11.827  27.159  0.00  0.00             0
ATOM    275    H   1     1      -3.638  11.844  28.279  0.00  0.00             0
ATOM    276    O   1     1      19.140 -16.858  20.362  0.00  0.00             0
ATOM    277    H   1     1      18.633 -17.264  21.108  0.00  0.00             0
ATOM    278    H   1     1      30.408 -17.261  20.585  0.00  0.00             0
ATOM    279    O   1     1      38.249  22.742  16.251  0.00  0.00             0
ATOM    280    H   1     1      27.381  21.963  16.320  0.00  0.00             0
ATOM    281    H   1     1      39.191  22.349  15.963  0.00  0.00             0
ATOM    282    O   1     1      -4.255   1.379  28.922  0.00  0.00             0
ATOM    283    H   1     1      -3.810   0.881  28.233  0.00  0.00             0
ATOM    284    H   1     1       5.751   2.193  28.555  0.00  0.00             0
ATOM    285    O   1     1     -19.102  -3.470  24.199  0.00  0.00             0
ATOM    286    H   1     1     -18.088  -3.633  23.944  0.00  0.00             0
ATOM    287    H   1     1      -9.256  -4.268  24.221  0.00  0.00             0
ATOM    288    O   1     1     -16.578 -17.884  21.098  0.00  0.00             0
ATOM    289    H   1     1     -16.697 -18.787  20.760  0.00  0.00             0
ATOM    290    H   1     1      -7.226 -17.368  20.638  0.00  0.00             0
ATOM    291    O   1     1     -13.337  35.305  26.765  0.00  0.00             0
ATOM    292    H   1     1     -12.876  35.565  25.903  0.00  0.00             0
ATOM    293    H   1     1     -12.906  34.445  26.995  0.00  0.00             0
ATOM    294    O   1     1      -3.370  17.493  21.810  0.00  0.00             0
ATOM    295    H   1     1      -3.378  17.696  22.750  0.00  0.00             0
ATOM    296    H   1     1      -4.319  17.716  21.525  0.00  0.00             0
ATOM    297    O   1     1      -7.233  20.383  29.220  0.00  0.00             0
ATOM    298    H   1     1      -7.725  19.802  29.818  0.00  0.00             0
ATOM    299    H   1     1      -7.110  20.253  28.229  0.00  0.00             0
ATOM    300    O   1     1      32.664  22.841  18.392  0.00  0.00             0
ATOM    301    H   1     1      33.223  22.346  18.933  0.00  0.00             0
ATOM    302    H   1     1      32.598  22.442  17.555  0.00  0.00             0
ATOM    303    O   1     1       8.657   1.499  17.485  0.00  0.00             0
ATOM    304    H   1     1       8.419   1.657  18.593  0.00  0.00             0
ATOM    305    H   1     1       8.436   0.492  17.412  0.00  0.00             0
ATOM    306    O   1     1     -17.000  28.930  32.859  0.00  0.00             0
ATOM    307    H   1     1     -17.002  28.415  33.607  0.00  0.00             0
ATOM    308    H   1     1     -17.772  29.669  32.947  0.00  0.00             0
ATOM    309    O   1     1       1.169 -16.807  32.524  0.00  0.00             0
ATOM    310    H   1     1       1.780 -17.688  32.723  0.00  0.00             0
ATOM    311    H   1     1       1.785 -15.918  32.569  0.00  0.00             0
ATOM    312    O   1     1      35.065   4.983  30.203  0.00  0.00             0
ATOM    313    H   1     1      34.608   4.426  30.398  0.00  0.00             0
ATOM    314    H   1     1      35.247   5.580  31.041  0.00  0.00             0
ATOM    315    O   1     1       3.406  14.460  32.175  0.00  0.00             0
ATOM    316    H   1     1       3.399  14.264  31.183  0.00  0.00             0
ATOM    317    H   1     1       4.394  14.388  32.335  0.00  0.00             0
ATOM    318    O   1     1       9.313  13.157  34.096  0.00  0.00             0
ATOM    319    H   1     1      10.226  13.287  33.795  0.00  0.00             0
ATOM    320    H   1     1       9.170  14.033  34.002  0.00  0.00             0
ATOM    321    O   1     1      40.409  21.071  15.291  0.00  0.00             0
ATOM    322    H   1     1      40.130  20.375  15.955  0.00  0.00             0
ATOM    323    H   1     1      40.635  20.764  14.422  0.00  0.00             0
ATOM    324    O   1     1      10.115  -0.146  37.054  0.00  0.00             0
ATOM    325    H   1     1       9.244  -0.645  37.159  0.00  0.00             0
ATOM    326    H   1     1      10.750  -0.949  36.752  0.00  0.00             0
ATOM    327    O   1     1      15.125  34.223  35.986  0.00  0.00             0
ATOM    328    H   1     1      14.228  33.964  35.703  0.00  0.00             0
ATOM    329    H   1     1      26.037  16.006  35.398  0.00  0.00             0
ATOM    330    O   1     1     -15.923  59.849  18.731  0.00  0.00             0
ATOM    331    H   1     1     -15.156  60.380  18.329  0.00  0.00             0
ATOM    332    H   1     1      -6.448  59.609  18.045  0.00  0.00             0
ATOM    333    O   1     1      -4.425  30.340  19.484  0.00  0.00             0
ATOM    334    H   1     1     -15.091  30.470  20.318  0.00  0.00             0
ATOM    335    H   1     1      -3.585  29.709  19.881  0.00  0.00             0
ATOM    336    O   1     1     -20.011  12.228  15.805  0.00  0.00             0
ATOM    337    H   1     1     -19.638  11.324  15.350  0.00  0.00             0
ATOM    338    H   1     1     -10.647  11.980  16.203  0.00  0.00             0
ATOM    339    O   1     1       5.928  54.202  13.929  0.00  0.00             0
ATOM    340    H   1     1      -3.798  53.595  13.648  0.00  0.00             0
ATOM    341    H   1     1       5.222  53.860  14.657  0.00  0.00             0
ATOM    342    O   1     1      17.155  38.827  36.312  0.00  0.00             0
ATOM    343    H   1     1      16.455  38.208  35.981  0.00  0.00             0
ATOM    344    H   1     1      28.307  38.250  36.744  0.00  0.00             0
ATOM    345    O   1     1      45.986   7.639  22.991  0.00  0.00             0
ATOM    346    H   1     1      45.402   7.549  22.207  0.00  0.00             0
ATOM    347    H   1     1      45.267 -10.526  23.791  0.00  0.00             0
ATOM    348    O   1     1      38.448  13.815  24.246  0.00  0.00             0
ATOM    349    H   1     1      39.135  13.643  24.815  0.00  0.00             0
ATOM    350    H   1     1      38.019  13.140  24.072  0.00  0.00             0
ATOM    351    O   1     1      20.991 -19.458  17.653  0.00  0.00             0
ATOM    352    H   1     1      21.297 -20.017  16.866  0.00  0.00             0
ATOM    353    H   1     1      21.788 -18.903  17.531  0.00  0.00             0
ATOM    354    O   1     1      -0.394  11.172  28.312  0.00  0.00             0
ATOM    355    H   1     1      -0.571  10.378  27.937  0.00  0.00             0
ATOM    356    H   1     1      -0.664  11.928  27.655  0.00  0.00             0
ATOM    357    O   1     1      14.145  -9.112  20.336  0.00  0.00             0
ATOM    358    H   1     1      14.989  -9.179  19.729  0.00  0.00             0
ATOM    359    H   1     1      13.632  -9.823  20.300  0.00  0.00             0
ATOM    360    O   1     1      -7.205  37.782  15.318  0.00  0.00             0
ATOM    361    H   1     1      -7.224  36.845  15.339  0.00  0.00             0
ATOM    362    H   1     1      -6.330  38.078  15.253  0.00  0.00             0
ATOM    363    O   1     1      40.409  13.151  26.233  0.00  0.00             0
ATOM    364    H   1     1      41.407  13.574  26.430  0.00  0.00             0
ATOM    365    H   1     1      40.033  -3.880  26.647  0.00  0.00             0
ATOM    366    O   1     1      14.611   4.532  27.333  0.00  0.00             0
ATOM    367    H   1     1      14.494   4.434  28.274  0.00  0.00             0
ATOM    368    H   1     1      15.571   4.460  27.348  0.00  0.00             0
ATOM    369    O   1     1      13.894 -14.420  25.007  0.00  0.00             0
ATOM    370    H   1     1      13.161 -15.165  25.232  0.00  0.00             0
ATOM    371    H   1     1      13.970 -13.882  25.896  0.00  0.00             0
ATOM    372    O   1     1      34.271 -17.678  23.629  0.00  0.00             0
ATOM    373    H   1     1      34.641 -18.313  24.274  0.00  0.00             0
ATOM    374    H   1     1      34.421 -18.173  22.582  0.00  0.00             0
ATOM    375    O   1     1      -1.943  44.241  29.445  0.00  0.00             0
ATOM    376    H   1     1      -1.779  44.347  28.431  0.00  0.00             0
ATOM    377    H   1     1      -2.633  43.703  29.382  0.00  0.00             0
ATOM    378    O   1     1      10.418  -9.262  20.845  0.00  0.00             0
ATOM    379    H   1     1      11.124  -9.920  20.875  0.00  0.00             0
ATOM    380    H   1     1      10.808  -8.660  20.373  0.00  0.00             0
ATOM    381    O   1     1     -15.123  -5.011  32.613  0.00  0.00             0
ATOM    382    H   1     1     -15.709  -5.714  32.757  0.00  0.00             0
ATOM    383    H   1     1      -3.871  -5.391  32.267  0.00  0.00             0
ATOM    384    O   1     1      15.217 -13.169  21.002  0.00  0.00             0
ATOM    385    H   1     1      14.833 -12.698  20.216  0.00  0.00             0
ATOM    386    H   1     1      26.357 -13.627  20.767  0.00  0.00             0
ATOM    387    O   1     1       8.766  16.133  33.926  0.00  0.00             0
ATOM    388    H   1     1      -2.435  16.150  33.669  0.00  0.00             0
ATOM    389    H   1     1       8.849  17.156  34.125  0.00  0.00             0
ATOM    390    O   1     1      18.211  18.466  24.202  0.00  0.00             0
ATOM    391    H   1     1      17.674  19.348  24.105  0.00  0.00             0
ATOM    392    H   1     1      29.496  18.646  24.005  0.00  0.00             0
ATOM    393    O   1     1     -43.814  -2.928  27.821  0.00  0.00             0
ATOM    394    H   1     1     -44.059  -2.805  28.803  0.00  0.00             0
ATOM    395    H   1     1     -34.333  -3.447  27.730  0.00  0.00             0
ATOM    396    O   1     1     -24.122  -1.815  30.409  0.00  0.00             0
ATOM    397    H   1     1     -24.589  -1.066  30.404  0.00  0.00             0
ATOM    398    H   1     1     -14.625  -2.344  30.189  0.00  0.00             0
ATOM    399    O   1     1      21.368 -19.299  25.739  0.00  0.00             0
ATOM    400    H   1     1      21.718 -20.089  25.541  0.00  0.00             0
ATOM    401    H   1     1      21.411 -19.710  26.598  0.00  0.00             0
ATOM    402    O   1     1       7.376  25.080  33.228  0.00  0.00             0
ATOM    403    H   1     1       6.426  24.976  32.868  0.00  0.00             0
ATOM    404    H   1     1       7.576  24.530  32.568  0.00  0.00             0
ATOM    405    O   1     1      24.662  16.258  27.278  0.00  0.00             0
ATOM    406    H   1     1      24.404  15.896  26.458  0.00  0.00             0
ATOM    407    H   1     1      24.648  17.232  27.426  0.00  0.00             0
ATOM    408    O   1     1      46.832  69.482  25.009  0.00  0.00             0
ATOM    409    H   1     1      46.959  69.702  25.996  0.00  0.00             0
ATOM    410    H   1     1      47.620  68.957  24.724  0.00  0.00             0
ATOM    411    O   1     1      19.289  58.628  32.053  0.00  0.00             0
ATOM    412    H   1     1      19.128  58.139  32.889  0.00  0.00             0
ATOM    413    H   1     1      18.749  58.031  31.520  0.00  0.00             0
ATOM    414    O   1     1      34.356  84.998  16.568  0.00  0.00             0
ATOM    415    H   1     1      33.711  84.527  16.475  0.00  0.00             0
ATOM    416    H   1     1      35.145  84.426  16.710  0.00  0.00             0
ATOM    417    O   1     1      37.957 -14.842  19.906  0.00  0.00             0
ATOM    418    H   1     1      38.440 -15.766  19.991  0.00  0.00             0
ATOM    419    H   1     1      38.527 -14.143  19.557  0.00  0.00             0
ATOM    420    O   1     1      41.906 -12.439  27.879  0.00  0.00             0
ATOM    421    H   1     1      41.560 -11.743  28.576  0.00  0.00             0
ATOM    422    H   1     1      42.574 -12.947  28.137  0.00  0.00             0
ATOM    423    O   1     1      -4.077  15.507  33.288  0.00  0.00             0
ATOM    424    H   1     1      -4.439  15.841  32.444  0.00  0.00             0
ATOM    425    H   1     1      -4.060  14.519  33.292  0.00  0.00             0
ATOM    426    O   1     1      17.311  27.493  15.704  0.00  0.00             0
ATOM    427    H   1     1      16.562  28.330  15.813  0.00  0.00             0
ATOM    428    H   1     1      17.308  26.495  16.208  0.00  0.00             0
ATOM    429    O   1     1      27.242  57.311  30.640  0.00  0.00             0
ATOM    430    H   1     1      27.452  56.487  30.215  0.00  0.00             0
ATOM    431    H   1     1      26.410  57.586  30.294  0.00  0.00             0
ATOM    432    O   1     1     -19.296   1.085  20.391  0.00  0.00             0
ATOM    433    H   1     1     -18.981   1.959  20.704  0.00  0.00             0
ATOM    434    H   1     1     -19.399   1.199  19.471  0.00  0.00             0
ATOM    435    O   1     1     -19.633  15.358  28.443  0.00  0.00             0
ATOM    436    H   1     1     -20.288  15.326  29.195  0.00  0.00             0
ATOM    437    H   1     1      -8.860  14.550  28.746  0.00  0.00             0
ATOM    438    O   1     1      49.729  33.042  22.057  0.00  0.00             0
ATOM    439    H   1     1      49.189  32.501  22.846  0.00  0.00             0
ATOM    440    H   1     1      59.493  33.884  22.026  0.00  0.00             0
ATOM    441    O   1     1      37.785  10.688  29.616  0.00  0.00             0
ATOM    442    H   1     1      27.873  11.250  30.278  0.00  0.00             0
ATOM    443    H   1     1      38.298   9.815  29.610  0.00  0.00             0
ATOM    444    O   1     1       0.240 -46.242  34.344  0.00  0.00             0
ATOM    445    H   1     1       0.167 -45.963  35.339  0.00  0.00             0
ATOM    446    H   1     1      10.636 -47.272  34.145  0.00  0.00             0
ATOM    447    O   1     1      -5.557   7.084  32.084  0.00  0.00             0
ATOM    448    H   1     1     -15.925   7.932  31.562  0.00  0.00             0
ATOM    449    H   1     1      -6.081   7.364  32.708  0.00  0.00             0
ATOM    450    O   1     1      37.777  25.287  17.475  0.00  0.00             0
ATOM    451    H   1     1      38.222  24.913  18.282  0.00  0.00             0
ATOM    452    H   1     1      48.113  24.476  16.857  0.00  0.00             0
ATOM    453    O   1     1      30.281   0.954  34.508  0.00  0.00             0
ATOM    454    H   1     1      30.561   0.654  35.247  0.00  0.00             0
ATOM    455    H   1     1      31.050   1.006  33.879  0.00  0.00             0
ATOM    456    O   1     1       1.345  20.121  25.350  0.00  0.00             0
ATOM    457    H   1     1       0.786  19.630  24.639  0.00  0.00             0
ATOM    458    H   1     1       0.496  20.620  25.553  0.00  0.00             0
ATOM    459    O   1     1      21.314  -6.877  31.131  0.00  0.00             0
ATOM    460    H   1     1      21.427  -7.595  31.662  0.00  0.00             0
ATOM    461    H   1     1      20.650  -7.021  30.539  0.00  0.00             0
ATOM    462    O   1     1     -25.696  19.067  35.322  0.00  0.00             0
ATOM    463    H   1     1     -25.305  18.988  34.431  0.00  0.00             0
ATOM    464    H   1     1     -25.837  18.226  35.745  0.00  0.00             0
ATOM    465    O   1     1     -15.747  -6.508  16.745  0.00  0.00             0
ATOM    466    H   1     1     -16.280  -7.423  16.830  0.00  0.00             0
ATOM    467    H   1     1     -15.137  -6.272  17.503  0.00  0.00             0
ATOM    468    O   1     1     -24.494   1.431  32.999  0.00  0.00             0
ATOM    469    H   1     1     -24.646   2.504  33.070  0.00  0.00             0
ATOM    470    H   1     1     -23.895   1.279  32.201  0.00  0.00             0
ATOM    471    O   1     1      50.715  -5.382  21.741  0.00  0.00             0
ATOM    472    H   1     1      50.113  -4.455  21.832  0.00  0.00             0
ATOM    473    H   1     1      50.005  -5.843  21.129  0.00  0.00             0
ATOM    474    O   1     1      41.744 -19.502  22.346  0.00  0.00             0
ATOM    475    H   1     1      41.936 -19.661  23.296  0.00  0.00             0
ATOM    476    H   1     1      40.826 -19.922  22.066  0.00  0.00             0
ATOM    477    O   1     1      20.056  -0.934  14.648  0.00  0.00             0
ATOM    478    H   1     1      19.453  -1.000  15.434  0.00  0.00             0
ATOM    479    H   1     1      20.702  -1.661  14.807  0.00  0.00             0
ATOM    480    O   1     1      19.971  39.206  26.776  0.00  0.00             0
ATOM    481    H   1     1      20.295  38.450  27.452  0.00  0.00             0
ATOM    482    H   1     1      20.348  39.936  27.160  0.00  0.00             0
ATOM    483    O   1     1      -0.736  -2.148  31.104  0.00  0.00             0
ATOM    484    H   1     1      -0.761  -2.405  32.126  0.00  0.00             0
ATOM    485    H   1     1      -1.650  -2.134  30.815  0.00  0.00             0
ATOM    486    O   1     1     -21.743   3.827  35.011  0.00  0.00             0
ATOM    487    H   1     1     -22.630   3.746  35.449  0.00  0.00             0
ATOM    488    H   1     1     -21.737   2.824  34.797  0.00  0.00             0
ATOM    489    O   1     1     -10.048  18.760  23.241  0.00  0.00             0
ATOM    490    H   1     1     -10.059  17.793  22.886  0.00  0.00             0
ATOM    491    H   1     1       0.972   1.167  22.737  0.00  0.00             0
ATOM    492    O   1     1      23.224 -44.160  28.738  0.00  0.00             0
ATOM    493    H   1     1      22.543 -44.815  28.967  0.00  0.00             0
ATOM    494    H   1     1      34.146 -43.973  29.421  0.00  0.00             0
ATOM    495    O   1     1     -28.064   2.782  35.863  0.00  0.00             0
ATOM    496    H   1     1     -38.463   2.182  36.630  0.00  0.00             0
ATOM    497    H   1     1     -27.520   2.353  35.424  0.00  0.00             0
ATOM    498    O   1     1      -4.720 -24.095  23.733  0.00  0.00             0
ATOM    499    H   1     1      -5.097 -24.570  23.020  0.00  0.00             0
ATOM    500    H   1     1       5.276 -24.465  24.555  0.00  0.00             0
ATOM    501    O   1     1     -19.317  22.658  35.275  0.00  0.00             0
ATOM    502    H   1     1     -20.190  22.176  35.388  0.00  0.00             0
ATOM    503    H   1     1      -8.509  21.972  35.728  0.00  0.00             0
ATOM    504    O   1     1      -2.204  11.429  32.040  0.00  0.00             0
ATOM    505    H   1     1      -1.580  12.117  32.465  0.00  0.00             0
ATOM    506    H   1     1       8.384  10.646  32.347  0.00  0.00             0
ATOM    507    O   1     1      63.066  36.903  17.522  0.00  0.00             0
ATOM    508    H   1     1      63.576  37.215  16.807  0.00  0.00             0
ATOM    509    H   1     1      62.019  19.022  17.441  0.00  0.00             0
ATOM    510    O   1     1      17.053 -30.173  23.353  0.00  0.00             0
ATOM    511    H   1     1      16.312 -29.491  23.390  0.00  0.00             0
ATOM    512    H   1     1      16.886 -30.398  22.476  0.00  0.00             0
ATOM    513    O   1     1     -42.868   9.071  26.832  0.00  0.00             0
ATOM    514    H   1     1     -42.322   9.776  26.358  0.00  0.00             0
ATOM    515    H   1     1     -43.109   8.234  26.124  0.00  0.00             0
ATOM    516    O   1     1      17.298  -4.027  17.422  0.00  0.00             0
ATOM    517    H   1     1      16.412  -3.684  16.909  0.00  0.00             0
ATOM    518    H   1     1      17.257  -4.103  18.368  0.00  0.00             0
ATOM    519    O   1     1      43.047  40.007  15.823  0.00  0.00             0
ATOM    520    H   1     1      43.496  39.122  15.398  0.00  0.00             0
ATOM    521    H   1     1      42.171  40.264  15.732  0.00  0.00             0
ATOM    522    O   1     1      15.731  23.290  36.041  0.00  0.00             0
ATOM    523    H   1     1      16.175  22.532  36.615  0.00  0.00             0
ATOM    524    H   1     1      16.428  23.880  36.036  0.00  0.00             0
ATOM    525    O   1     1      64.945  27.105  17.066  0.00  0.00             0
ATOM    526    H   1     1      64.355  27.035  17.881  0.00  0.00             0
ATOM    527    H   1     1      64.982   8.273  16.882  0.00  0.00             0
ATOM    528    O   1     1      33.186  48.913  29.705  0.00  0.00             0
ATOM    529    H   1     1      32.990  47.870  29.720  0.00  0.00             0
ATOM    530    H   1     1      34.133  48.903  29.415  0.00  0.00             0
ATOM    531    O   1     1      24.059   9.326  34.919  0.00  0.00             0
ATOM    532    H   1     1      24.976   9.464  35.297  0.00  0.00             0
ATOM    533    H   1     1      23.746   8.769  35.564  0.00  0.00             0
ATOM    534    O   1     1       6.824  39.278  26.996  0.00  0.00             0
ATOM    535    H   1     1       6.563  39.087  26.072  0.00  0.00             0
ATOM    536    H   1     1       7.702  39.214  27.211  0.00  0.00             0
ATOM    537    O   1     1       1.476  11.735  23.196  0.00  0.00             0
ATOM    538    H   1     1       2.412  11.625  22.980  0.00  0.00             0
ATOM    539    H   1     1       0.922  12.163  22.545  0.00  0.00             0
ATOM    540    O   1     1     -26.674 -27.746  26.990  0.00  0.00             0
ATOM    541    H   1     1     -25.654 -27.880  27.316  0.00  0.00             0
ATOM    542    H   1     1     -26.985 -27.666  27.894  0.00  0.00             0
ATOM    543    O   1     1     -15.052  42.719  14.886  0.00  0.00             0
ATOM    544    H   1     1     -14.714  42.094  14.291  0.00  0.00             0
ATOM    545    H   1     1      -3.871  43.165  14.761  0.00  0.00             0
ATOM    546    O   1     1      -4.176   6.774  28.622  0.00  0.00             0
ATOM    547    H   1     1      -3.714   6.521  27.630  0.00  0.00             0
ATOM    548    H   1     1       5.446   6.210  28.908  0.00  0.00             0
ATOM    549    O   1     1      -7.691  39.262  21.040  0.00  0.00             0
ATOM    550    H   1     1     -18.578  39.770  21.655  0.00  0.00             0
ATOM    551    H   1     1      -6.825  39.765  20.914  0.00  0.00             0
ATOM    552    O   1     1      14.735  31.881  23.263  0.00  0.00             0
ATOM    553    H   1     1      15.263  32.419  23.985  0.00  0.00             0
ATOM    554    H   1     1      25.432  31.078  23.144  0.00  0.00             0
ATOM    555    O   1     1      55.993  10.949  26.203  0.00  0.00             0
ATOM    556    H   1     1      45.341  10.061  26.354  0.00  0.00             0
ATOM    557    H   1     1      55.290  11.525  26.267  0.00  0.00             0
ATOM    558    O   1     1      22.326  27.749  14.803  0.00  0.00             0
ATOM    559    H   1     1      22.942  27.767  14.026  0.00  0.00             0
ATOM    560    H   1     1      33.135  27.332  15.347  0.00  0.00             0
ATOM    561    O   1     1     -29.062  -5.756  26.376  0.00  0.00             0
ATOM    562    H   1     1     -29.177  -6.162  27.134  0.00  0.00             0
ATOM    563    H   1     1     -29.076  -6.462  25.801  0.00  0.00             0
ATOM    564    O   1     1     -21.718 -16.726  28.368  0.00  0.00             0
ATOM    565    H   1     1     -22.371 -17.230  27.804  0.00  0.00             0
ATOM    566    H   1     1     -20.980 -17.287  28.728  0.00  0.00             0
ATOM    567    O   1     1       1.235  46.217  35.842  0.00  0.00             0
ATOM    568    H   1     1       0.693  45.907  35.155  0.00  0.00             0
ATOM    569    H   1     1       1.971  45.910  35.480  0.00  0.00             0
ATOM    570    O   1     1      10.130   6.637  30.100  0.00  0.00             0
ATOM    571    H   1     1       9.460   7.178  29.986  0.00  0.00             0
ATOM    572    H   1     1       9.929   5.901  30.639  0.00  0.00             0
ATOM    573    O   1     1     -40.034  -9.560  31.965  0.00  0.00             0
ATOM    574    H   1     1     -40.079  -9.671  32.886  0.00  0.00             0
ATOM    575    H   1     1     -40.316 -10.332  31.537  0.00  0.00             0
ATOM    576    O   1     1     -33.474  24.140  26.059  0.00  0.00             0
ATOM    577    H   1     1     -33.594  23.713  25.104  0.00  0.00             0
ATOM    578    H   1     1     -32.658  23.980  26.399  0.00  0.00             0
ATOM    579    O   1     1      18.420  -1.444  16.952  0.00  0.00             0
ATOM    580    H   1     1      17.967  -2.210  16.956  0.00  0.00             0
ATOM    581    H   1     1      19.186  -1.692  17.545  0.00  0.00             0
ATOM    582    O   1     1     -17.457  -0.768  33.054  0.00  0.00             0
ATOM    583    H   1     1     -17.331  -1.588  32.775  0.00  0.00             0
ATOM    584    H   1     1     -16.908  -0.254  32.434  0.00  0.00             0
ATOM    585    O   1     1     -28.860 -11.222  20.544  0.00  0.00             0
ATOM    586    H   1     1     -29.099 -11.731  21.327  0.00  0.00             0
ATOM    587    H   1     1     -28.906 -11.760  19.711  0.00  0.00             0
ATOM    588    O   1     1      32.277  12.939  32.813  0.00  0.00             0
ATOM    589    H   1     1      31.979  12.223  32.105  0.00  0.00             0
ATOM    590    H   1     1      32.769  13.660  32.450  0.00  0.00             0
ATOM    591    O   1     1      45.227  11.236  21.629  0.00  0.00             0
ATOM    592    H   1     1      45.262  10.363  21.037  0.00  0.00             0
ATOM    593    H   1     1      44.526  11.630  21.125  0.00  0.00             0
ATOM    594    O   1     1      50.831   4.155  19.823  0.00  0.00             0
ATOM    595    H   1     1      51.755   4.411  19.397  0.00  0.00             0
ATOM    596    H   1     1      51.170   3.319  20.035  0.00  0.00             0
ATOM    597    O   1     1      -0.857  -7.927  33.888  0.00  0.00             0
ATOM    598    H   1     1      -1.543  -7.640  34.451  0.00  0.00             0
ATOM    599    H   1     1       9.287  -8.946  33.627  0.00  0.00             0
ATOM    600    O   1     1       7.398   7.447  35.976  0.00  0.00             0
ATOM    601    H   1     1       8.401   7.533  36.169  0.00  0.00             0
ATOM    602    H   1     1      17.668   7.304  35.027  0.00  0.00             0
ATOM    603    O   1     1       1.855 -45.477  24.597  0.00  0.00             0
ATOM    604    H   1     1      -9.099 -44.802  24.842  0.00  0.00             0
ATOM    605    H   1     1       2.183 -45.679  25.485  0.00  0.00             0
ATOM    606    O   1     1      26.911  20.920  24.032  0.00  0.00             0
ATOM    607    H   1     1      27.058  21.779  23.698  0.00  0.00             0
ATOM    608    H   1     1      36.139  20.946  24.168  0.00  0.00             0
ATOM    609    O   1     1      53.741  12.446  19.468  0.00  0.00             0
ATOM    610    H   1     1      44.041  12.816  18.880  0.00  0.00             0
ATOM    611    H   1     1      53.053  13.115  19.504  0.00  0.00             0
ATOM    612    O   1     1     -20.306  27.909  25.084  0.00  0.00             0
ATOM    613    H   1     1     -20.103  28.497  24.436  0.00  0.00             0
ATOM    614    H   1     1     -10.630  27.488  24.472  0.00  0.00             0
ATOM    615    O   1     1     -34.415  -9.407  21.567  0.00  0.00             0
ATOM    616    H   1     1     -35.190  -9.978  21.970  0.00  0.00             0
ATOM    617    H   1     1     -33.892 -10.086  21.045  0.00  0.00             0
ATOM    618    O   1     1       1.960  13.654  35.523  0.00  0.00             0
ATOM    619    H   1     1       1.922  13.165  34.787  0.00  0.00             0
ATOM    620    H   1     1       1.790  12.971  36.076  0.00  0.00             0
ATOM    621    O   1     1     -18.668  16.434  35.475  0.00  0.00             0
ATOM    622    H   1     1     -18.053  16.430  34.748  0.00  0.00             0
ATOM    623    H   1     1     -18.559  15.549  35.483  0.00  0.00             0
ATOM    624    O   1     1      49.894  29.221  17.030  0.00  0.00             0
ATOM    625    H   1     1      49.404  29.890  17.279  0.00  0.00             0
ATOM    626    H   1     1      49.310  28.734  16.385  0.00  0.00             0
ATOM    627    O   1     1     -15.672  14.383  29.187  0.00  0.00             0
ATOM    628    H   1     1     -15.319  13.605  28.547  0.00  0.00             0
ATOM    629    H   1     1     -16.005  15.121  29.018  0.00  0.00             0
ATOM    630    O   1     1     -15.278  -3.032  15.178  0.00  0.00             0
ATOM    631    H   1     1     -15.865  -3.451  15.815  0.00  0.00             0
ATOM    632    H   1     1     -14.828  -3.708  14.598  0.00  0.00             0
ATOM    633    O   1     1     -48.250  24.425  16.273  0.00  0.00             0
ATOM    634    H   1     1     -47.496  24.390  15.662  0.00  0.00             0
ATOM    635    H   1     1     -48.796  23.687  16.251  0.00  0.00             0
ATOM    636    O   1     1      15.835  19.396  18.466  0.00  0.00             0
ATOM    637    H   1     1      15.045  19.106  19.019  0.00  0.00             0
ATOM    638    H   1     1      16.182  20.071  19.078  0.00  0.00             0
ATOM    639    O   1     1     -12.619  -7.190  20.315  0.00  0.00             0
ATOM    640    H   1     1     -11.804  -7.591  20.063  0.00  0.00             0
ATOM    641    H   1     1     -13.282  -7.829  20.929  0.00  0.00             0
ATOM    642    O   1     1       2.467  21.505  32.768  0.00  0.00             0
ATOM    643    H   1     1       2.157  21.749  33.605  0.00  0.00             0
ATOM    644    H   1     1       3.391  21.451  32.913  0.00  0.00             0
ATOM    645    O   1     1      -5.797  -8.250  30.798  0.00  0.00             0
ATOM    646    H   1     1      -5.005  -8.007  30.357  0.00  0.00             0
ATOM    647    H   1     1      -6.136  -7.549  31.450  0.00  0.00             0
ATOM    648    O   1     1       8.284   0.886  31.058  0.00  0.00             0
ATOM    649    H   1     1       8.168   0.953  29.984  0.00  0.00             0
ATOM    650    H   1     1       9.262   0.761  31.209  0.00  0.00             0
ATOM    651    O   1     1       4.290  17.406  30.379  0.00  0.00             0
ATOM    652    H   1     1       4.617  18.110  30.054  0.00  0.00             0
ATOM    653    H   1     1      13.527  -0.487  30.120  0.00  0.00             0
ATOM    654    O   1     1      14.269  32.889  20.701  0.00  0.00             0
ATOM    655    H   1     1      14.438  32.345  21.536  0.00  0.00             0
ATOM    656    H   1     1      23.595  32.824  20.584  0.00  0.00             0
ATOM    657    O   1     1      34.505  17.267  15.873  0.00  0.00             0
ATOM    658    H   1     1      24.426  16.400  15.507  0.00  0.00             0
ATOM    659    H   1     1      34.902  17.076  16.734  0.00  0.00             0
ATOM    660    O   1     1      -4.300  63.301  36.110  0.00  0.00             0
ATOM    661    H   1     1      -3.735  64.112  35.772  0.00  0.00             0
ATOM    662    H   1     1       6.657  62.431  36.096  0.00  0.00             0
ATOM    663    O   1     1      25.541  16.151  18.409  0.00  0.00             0
ATOM    664    H   1     1      15.138  15.560  19.131  0.00  0.00             0
ATOM    665    H   1     1      26.217  16.701  18.583  0.00  0.00             0
ATOM    666    O   1     1      22.294  17.733  29.724  0.00  0.00             0
ATOM    667    H   1     1      22.162  16.950  29.389  0.00  0.00             0
ATOM    668    H   1     1      32.210  17.843  30.753  0.00  0.00             0
ATOM    669    O   1     1       5.634  75.477  33.592  0.00  0.00             0
ATOM    670    H   1     1       5.819  75.960  34.507  0.00  0.00             0
ATOM    671    H   1     1       5.871  58.263  32.802  0.00  0.00             0
ATOM    672    O   1     1      22.517  41.178  22.896  0.00  0.00             0
ATOM    673    H   1     1      23.317  40.866  23.236  0.00  0.00             0
ATOM    674    H   1     1      22.211  41.674  23.665  0.00  0.00             0
ATOM    675    O   1     1      19.204  -8.844  23.153  0.00  0.00             0
ATOM    676    H   1     1      18.428  -8.793  22.714  0.00  0.00             0
ATOM    677    H   1     1      19.775  -9.021  22.467  0.00  0.00             0
ATOM    678    O   1     1       5.687   2.588  15.815  0.00  0.00             0
ATOM    679    H   1     1       5.922   1.852  15.225  0.00  0.00             0
ATOM    680    H   1     1       5.660   2.344  16.702  0.00  0.00             0
ATOM    681    O   1     1     -27.526   0.958  26.834  0.00  0.00             0
ATOM    682    H   1     1     -28.324   0.468  26.655  0.00  0.00             0
ATOM    683    H   1     1     -27.312   1.526  25.867  0.00  0.00             0
ATOM    684    O   1     1     -12.779  11.391  35.697  0.00  0.00             0
ATOM    685    H   1     1     -12.305  11.522  36.568  0.00  0.00             0
ATOM    686    H   1     1     -12.066  11.931  35.068  0.00  0.00             0
ATOM    687    O   1     1      31.950  -2.676  20.036  0.00  0.00             0
ATOM    688    H   1     1      31.860  -2.177  20.916  0.00  0.00             0
ATOM    689    H   1     1      31.686 -20.161  19.116  0.00  0.00             0
ATOM    690    O   1     1      41.074 -27.596  37.005  0.00  0.00             0
ATOM    691    H   1     1      41.391 -26.513  36.836  0.00  0.00             0
ATOM    692    H   1     1      41.650 -28.040  37.557  0.00  0.00             0
ATOM    693    O   1     1     -50.441  15.033  15.187  0.00  0.00             0
ATOM    694    H   1     1     -50.658  14.057  14.897  0.00  0.00             0
ATOM    695    H   1     1     -49.462  15.045  15.438  0.00  0.00             0
ATOM    696    O   1     1      20.999  28.284  18.675  0.00  0.00             0
ATOM    697    H   1     1      21.400  29.277  18.644  0.00  0.00             0
ATOM    698    H   1     1      20.436  28.403  17.948  0.00  0.00             0
ATOM    699    O   1     1      59.955   6.820  19.948  0.00  0.00             0
ATOM    700    H   1     1      60.533   5.932  19.776  0.00  0.00             0
ATOM    701    H   1     1      60.576   7.559  20.002  0.00  0.00             0
ATOM    702    O   1     1      23.561   6.687  36.337  0.00  0.00             0
ATOM    703    H   1     1      24.348   6.118  36.106  0.00  0.00             0
ATOM    704    H   1     1      22.916   6.023  36.001  0.00  0.00             0
ATOM    705   Al   1     1       4.961  14.257   8.797  0.00  0.00             0
ATOM    706   Al   1     1       2.377   9.841   8.612  0.00  0.00             0
ATOM    707   Al   1     1       2.431  15.855   8.701  0.00  0.00             0
ATOM    708   Al   1     1       4.895  11.208   8.881  0.00  0.00             0
ATOM    709   Si   1     1       0.654  15.522  11.619  0.00  0.00             0
ATOM    710   Si   1     1       3.200  11.089  11.465  0.00  0.00             0
ATOM    711   Si   1     1       3.158  17.140  11.568  0.00  0.00             0
ATOM    712   Si   1     1       5.717  12.636  11.463  0.00  0.00             0
ATOM    713    O   1     1       5.882  15.542   9.896  0.00  0.00             0
ATOM    714    O   1     1       3.386  10.980   9.960  0.00  0.00             0
ATOM    715    O   1     1       5.607  12.761   9.888  0.00  0.00             0
ATOM    716    O   1     1       3.004  17.311  10.002  0.00  0.00             0
ATOM    717    O   1     1       5.683  14.120  11.972  0.00  0.00             0
ATOM    718    O   1     1       3.159  18.566  12.118  0.00  0.00             0
ATOM    719    O   1     1       4.476  16.431  11.874  0.00  0.00             0
ATOM    720    O   1     1       1.842  11.825  11.825  0.00  0.00             0
ATOM    721    O   1     1       4.442  11.979  11.998  0.00  0.00             0
ATOM    722    O   1     1       1.875  16.341  12.080  0.00  0.00             0
ATOM    723    O   1     1       5.812   9.910   9.783  0.00  0.00             0
ATOM    724    O   1     1       3.280  14.358   9.671  0.00  0.00             0
ATOM    725    O   1     1       1.911  17.131   7.564  0.00  0.00             0
ATOM    726    O   1     1       4.373  12.664   7.608  0.00  0.00             0
ATOM    727    O   1     1       6.594  14.326   7.853  0.00  0.00             0
ATOM    728    O   1     1       3.953   9.971   7.610  0.00  0.00             0
ATOM    729    O   1     1       6.731  10.988   7.512  0.00  0.00             0
ATOM    730    O   1     1       4.247  15.658   7.612  0.00  0.00             0
ATOM    731    H   1     1       5.796  18.903  11.251  0.00  0.00             0
ATOM    732    H   1     1       2.858  13.338   9.714  0.00  0.00             0
ATOM    733    H   1     1       6.005  16.703   7.526  0.00  0.00             0
ATOM    734    H   1     1       4.502  13.055   6.745  0.00  0.00             0
ATOM    735    H   1     1       6.837  13.337   7.895  0.00  0.00             0
ATOM    736    H   1     1       4.987  18.175   7.718  0.00  0.00             0
ATOM    737    H   1     1       4.134  16.242   6.860  0.00  0.00             0
ATOM    738    H   1     1       6.874  11.390   6.558  0.00  0.00             0
ATOM    739   Al   1     1      10.092   8.508   1.686  0.00  0.00             0
ATOM    740   Al   1     1       7.554   4.071   1.672  0.00  0.00             0
ATOM    741   Al   1     1       7.664  10.118   1.436  0.00  0.00             0
ATOM    742   Al   1     1      10.231   5.572   1.699  0.00  0.00             0
ATOM    743   Si   1     1       5.761   9.888   4.444  0.00  0.00             0
ATOM    744   Si   1     1       8.592   5.417   4.498  0.00  0.00             0
ATOM    745   Si   1     1       8.357  11.445   4.324  0.00  0.00             0
ATOM    746   Si   1     1      11.060   6.928   4.388  0.00  0.00             0
ATOM    747    O   1     1      11.002   9.813   2.851  0.00  0.00             0
ATOM    748    O   1     1       8.695   5.328   2.915  0.00  0.00             0
ATOM    749    O   1     1      10.909   7.039   2.828  0.00  0.00             0
ATOM    750    O   1     1       8.274  11.568   2.780  0.00  0.00             0
ATOM    751    O   1     1      10.870   8.382   5.015  0.00  0.00             0
ATOM    752    O   1     1       8.280  12.899   4.945  0.00  0.00             0
ATOM    753    O   1     1       9.645  10.744   4.751  0.00  0.00             0
ATOM    754    O   1     1       7.313   6.420   4.785  0.00  0.00             0
ATOM    755    O   1     1       9.944   6.032   5.029  0.00  0.00             0
ATOM    756    O   1     1       6.916  10.711   4.825  0.00  0.00             0
ATOM    757    O   1     1      11.168   4.088   2.821  0.00  0.00             0
ATOM    758    O   1     1       8.394   8.579   2.674  0.00  0.00             0
ATOM    759    O   1     1       6.974  11.565   0.407  0.00  0.00             0
ATOM    760    O   1     1       9.401   7.026   0.701  0.00  0.00             0
ATOM    761    O   1     1      11.718   8.579   0.539  0.00  0.00             0
ATOM    762    O   1     1       9.252   4.246   0.491  0.00  0.00             0
ATOM    763    O   1     1      11.908   5.458   0.708  0.00  0.00             0
ATOM    764    O   1     1       9.425  10.051   0.631  0.00  0.00             0
ATOM    765    H   1     1      10.568  12.190   2.868  0.00  0.00             0
ATOM    766    H   1     1       7.773   7.899   2.805  0.00  0.00             0
ATOM    767    H   1     1      11.552  11.459  -0.409  0.00  0.00             0
ATOM    768    H   1     1       8.704   7.399   0.068  0.00  0.00             0
ATOM    769    H   1     1      12.118   8.581  -0.321  0.00  0.00             0
ATOM    770    H   1     1       9.491  12.667  -0.439  0.00  0.00             0
ATOM    771    H   1     1      10.016  10.864   1.128  0.00  0.00             0
ATOM    772    H   1     1      12.021   6.342   0.362  0.00  0.00             0
ATOM    773   Al   1     1       4.990   5.313   8.828  0.00  0.00             0
ATOM    774   Al   1     1       2.422   1.081   8.917  0.00  0.00             0
ATOM    775   Al   1     1       2.561   6.786   8.890  0.00  0.00             0
ATOM    776   Al   1     1       4.935   2.440   9.140  0.00  0.00             0
ATOM    777   Si   1     1       0.702   6.709  11.664  0.00  0.00             0
ATOM    778   Si   1     1       3.203   2.177  11.770  0.00  0.00             0
ATOM    779   Si   1     1       3.275   8.156  11.653  0.00  0.00             0
ATOM    780   Si   1     1       5.783   3.752  11.716  0.00  0.00             0
ATOM    781    O   1     1       5.854   6.504  10.050  0.00  0.00             0
ATOM    782    O   1     1       3.323   2.154  10.137  0.00  0.00             0
ATOM    783    O   1     1       5.641   3.901  10.192  0.00  0.00             0
ATOM    784    O   1     1       3.178   8.067  10.075  0.00  0.00             0
ATOM    785    O   1     1       5.744   5.114  12.428  0.00  0.00             0
ATOM    786    O   1     1       3.195   9.680  12.120  0.00  0.00             0
ATOM    787    O   1     1       4.663   7.470  11.905  0.00  0.00             0
ATOM    788    O   1     1       1.954   3.030  12.086  0.00  0.00             0
ATOM    789    O   1     1       4.532   2.942  12.171  0.00  0.00             0
ATOM    790    O   1     1       1.917   7.435  12.161  0.00  0.00             0
ATOM    791    O   1     1       5.870   1.038  10.203  0.00  0.00             0
ATOM    792    O   1     1       3.199   5.321   9.794  0.00  0.00             0
ATOM    793    O   1     1       1.721   8.358   7.714  0.00  0.00             0
ATOM    794    O   1     1       4.272   3.752   7.957  0.00  0.00             0
ATOM    795    O   1     1       6.604   5.276   7.861  0.00  0.00             0
ATOM    796    O   1     1       4.202   1.002   7.912  0.00  0.00             0
ATOM    797    O   1     1       6.610   2.272   8.034  0.00  0.00             0
ATOM    798    O   1     1       4.122   6.699   7.845  0.00  0.00             0
ATOM    799    H   1     1       5.362   9.025  10.172  0.00  0.00             0
ATOM    800    H   1     1       2.938   4.490   9.870  0.00  0.00             0
ATOM    801    H   1     1       6.234   8.678   7.164  0.00  0.00             0
ATOM    802    H   1     1       3.555   3.885   7.392  0.00  0.00             0
ATOM    803    H   1     1       7.012   4.464   8.168  0.00  0.00             0
ATOM    804    H   1     1       4.263   9.487   6.775  0.00  0.00             0
ATOM    805    H   1     1       4.710   7.262   7.368  0.00  0.00             0
ATOM    806    H   1     1       6.034   2.348   7.272  0.00  0.00             0
ATOM    807   Al   1     1      10.250  -0.440   1.510  0.00  0.00             0
ATOM    808   Al   1     1       7.647  -4.851   1.519  0.00  0.00             0
ATOM    809   Al   1     1       7.559   1.146   1.821  0.00  0.00             0
ATOM    810   Al   1     1      10.162  -3.372   1.476  0.00  0.00             0
ATOM    811   Si   1     1       5.945   0.894   4.565  0.00  0.00             0
ATOM    812   Si   1     1       8.458  -3.527   4.408  0.00  0.00             0
ATOM    813   Si   1     1       8.452   2.484   4.579  0.00  0.00             0
ATOM    814   Si   1     1      10.983  -1.999   4.342  0.00  0.00             0
ATOM    815    O   1     1      11.165   0.974   2.811  0.00  0.00             0
ATOM    816    O   1     1       8.598  -3.620   2.769  0.00  0.00             0
ATOM    817    O   1     1      10.695  -2.016   2.701  0.00  0.00             0
ATOM    818    O   1     1       8.283   2.442   2.952  0.00  0.00             0
ATOM    819    O   1     1      10.937  -0.511   4.818  0.00  0.00             0
ATOM    820    O   1     1       8.398   3.910   5.033  0.00  0.00             0
ATOM    821    O   1     1       9.815   1.833   4.756  0.00  0.00             0
ATOM    822    O   1     1       7.252  -2.594   4.669  0.00  0.00             0
ATOM    823    O   1     1       9.797  -2.828   4.897  0.00  0.00             0
ATOM    824    O   1     1       7.134   1.663   5.035  0.00  0.00             0
ATOM    825    O   1     1      11.041  -4.917   2.716  0.00  0.00             0
ATOM    826    O   1     1       8.439  -0.323   2.734  0.00  0.00             0
ATOM    827    O   1     1       6.745   2.618   0.857  0.00  0.00             0
ATOM    828    O   1     1       9.563  -1.821   0.391  0.00  0.00             0
ATOM    829    O   1     1      11.877  -0.237   0.639  0.00  0.00             0
ATOM    830    O   1     1       9.235  -4.761   0.532  0.00  0.00             0
ATOM    831    O   1     1      11.917  -3.519   0.649  0.00  0.00             0
ATOM    832    O   1     1       9.168   1.005   0.732  0.00  0.00             0
ATOM    833    H   1     1      10.654   3.254   2.859  0.00  0.00             0
ATOM    834    H   1     1       7.763  -0.942   3.241  0.00  0.00             0
ATOM    835    H   1     1      11.938   2.370  -0.234  0.00  0.00             0
ATOM    836    H   1     1       9.330  -1.633  -0.444  0.00  0.00             0
ATOM    837    H   1     1      12.534  -0.413   0.022  0.00  0.00             0
ATOM    838    H   1     1       9.218   4.185  -0.425  0.00  0.00             0
ATOM    839    H   1     1       9.435   1.898   0.649  0.00  0.00             0
ATOM    840    H   1     1      12.348  -2.614   0.996  0.00  0.00             0
ATOM    841   Al   1     1      -0.177  14.271   8.784  0.00  0.00             0
ATOM    842   Al   1     1      -2.844   9.801   8.698  0.00  0.00             0
ATOM    843   Al   1     1      -2.800  15.696   8.801  0.00  0.00             0
ATOM    844   Al   1     1      -0.302  11.271   8.816  0.00  0.00             0
ATOM    845   Si   1     1      -4.560  15.657  11.477  0.00  0.00             0
ATOM    846   Si   1     1      -1.957  11.110  11.465  0.00  0.00             0
ATOM    847   Si   1     1      -1.902  17.091  11.645  0.00  0.00             0
ATOM    848   Si   1     1       0.572  12.605  11.624  0.00  0.00             0
ATOM    849    O   1     1       0.811  15.427   9.941  0.00  0.00             0
ATOM    850    O   1     1      -1.816  10.968   9.834  0.00  0.00             0
ATOM    851    O   1     1       0.535  12.641   9.919  0.00  0.00             0
ATOM    852    O   1     1      -2.017  17.229   9.910  0.00  0.00             0
ATOM    853    O   1     1       0.643  14.092  12.046  0.00  0.00             0
ATOM    854    O   1     1      -1.985  18.521  12.198  0.00  0.00             0
ATOM    855    O   1     1      -0.712  16.214  11.888  0.00  0.00             0
ATOM    856    O   1     1      -3.328  11.860  11.705  0.00  0.00             0
ATOM    857    O   1     1      -0.758  11.920  12.001  0.00  0.00             0
ATOM    858    O   1     1      -3.247  16.283  12.004  0.00  0.00             0
ATOM    859    O   1     1       0.556   9.832   9.712  0.00  0.00             0
ATOM    860    O   1     1      -1.901  14.445  10.020  0.00  0.00             0
ATOM    861    O   1     1       6.870  17.245   7.683  0.00  0.00             0
ATOM    862    O   1     1      -0.936  12.718   7.747  0.00  0.00             0
ATOM    863    O   1     1       1.379  14.340   7.653  0.00  0.00             0
ATOM    864    O   1     1      -1.166   9.816   7.658  0.00  0.00             0
ATOM    865    O   1     1       1.351  11.175   7.734  0.00  0.00             0
ATOM    866    O   1     1      -1.231  15.479   7.788  0.00  0.00             0
ATOM    867    H   1     1       0.287  17.958   9.438  0.00  0.00             0
ATOM    868    H   1     1      -2.060  14.119  10.934  0.00  0.00             0
ATOM    869    H   1     1       1.848  17.434   6.702  0.00  0.00             0
ATOM    870    H   1     1      -1.348  13.081   6.972  0.00  0.00             0
ATOM    871    H   1     1       1.741  13.253   7.649  0.00  0.00             0
ATOM    872    H   1     1      -0.916  18.223   7.138  0.00  0.00             0
ATOM    873    H   1     1      -0.650  15.704   6.861  0.00  0.00             0
ATOM    874    H   1     1       1.708  11.087   6.806  0.00  0.00             0
ATOM    875   Al   1     1       4.933   8.590   1.688  0.00  0.00             0
ATOM    876   Al   1     1       2.604   4.056   1.575  0.00  0.00             0
ATOM    877   Al   1     1       2.331   9.941   1.704  0.00  0.00             0
ATOM    878   Al   1     1       5.021   5.513   1.856  0.00  0.00             0
ATOM    879   Si   1     1       0.646   9.872   4.476  0.00  0.00             0
ATOM    880   Si   1     1       3.396   5.393   4.508  0.00  0.00             0
ATOM    881   Si   1     1       3.140  11.294   4.405  0.00  0.00             0
ATOM    882   Si   1     1       5.933   6.984   4.485  0.00  0.00             0
ATOM    883    O   1     1       5.817   9.650   2.837  0.00  0.00             0
ATOM    884    O   1     1       3.571   5.324   2.790  0.00  0.00             0
ATOM    885    O   1     1       5.755   6.981   2.869  0.00  0.00             0
ATOM    886    O   1     1       3.029  11.402   2.795  0.00  0.00             0
ATOM    887    O   1     1       5.777   8.400   5.063  0.00  0.00             0
ATOM    888    O   1     1       3.072  12.792   4.931  0.00  0.00             0
ATOM    889    O   1     1       4.458  10.667   4.742  0.00  0.00             0
ATOM    890    O   1     1       2.117   6.217   4.781  0.00  0.00             0
ATOM    891    O   1     1       4.714   6.046   4.888  0.00  0.00             0
ATOM    892    O   1     1       1.951  10.556   4.966  0.00  0.00             0
ATOM    893    O   1     1       6.004   4.217   3.003  0.00  0.00             0
ATOM    894    O   1     1       3.117   8.619   2.751  0.00  0.00             0
ATOM    895    O   1     1      12.142  11.478   0.501  0.00  0.00             0
ATOM    896    O   1     1       4.458   7.017   0.643  0.00  0.00             0
ATOM    897    O   1     1       6.758   8.840   0.452  0.00  0.00             0
ATOM    898    O   1     1       4.156   4.187   0.608  0.00  0.00             0
ATOM    899    O   1     1       6.737   5.454   0.750  0.00  0.00             0
ATOM    900    O   1     1       3.963   9.814   0.615  0.00  0.00             0
ATOM    901    H   1     1       5.569  12.176   3.088  0.00  0.00             0
ATOM    902    H   1     1       2.663   7.734   2.614  0.00  0.00             0
ATOM    903    H   1     1       6.195  11.691  -0.222  0.00  0.00             0
ATOM    904    H   1     1       4.272   7.078  -0.344  0.00  0.00             0
ATOM    905    H   1     1       6.460   8.247  -0.225  0.00  0.00             0
ATOM    906    H   1     1       4.067  13.026  -0.555  0.00  0.00             0
ATOM    907    H   1     1       3.861  10.306  -0.150  0.00  0.00             0
ATOM    908    H   1     1       7.353   6.155   1.032  0.00  0.00             0
ATOM    909   Al   1     1      -0.079   5.332   8.871  0.00  0.00             0
ATOM    910   Al   1     1      -2.725   0.781   8.801  0.00  0.00             0
ATOM    911   Al   1     1      -2.768   6.774   8.795  0.00  0.00             0
ATOM    912   Al   1     1      -0.234   2.411   8.798  0.00  0.00             0
ATOM    913   Si   1     1      -4.451   6.591  11.761  0.00  0.00             0
ATOM    914   Si   1     1      -1.861   2.161  11.669  0.00  0.00             0
ATOM    915   Si   1     1      -1.971   8.118  11.529  0.00  0.00             0
ATOM    916   Si   1     1       0.559   3.774  11.664  0.00  0.00             0
ATOM    917    O   1     1       0.759   6.728  10.028  0.00  0.00             0
ATOM    918    O   1     1      -1.682   2.107  10.051  0.00  0.00             0
ATOM    919    O   1     1       0.504   3.754  10.005  0.00  0.00             0
ATOM    920    O   1     1      -2.175   8.219   9.946  0.00  0.00             0
ATOM    921    O   1     1       0.633   5.229  12.074  0.00  0.00             0
ATOM    922    O   1     1      -2.000   9.644  12.046  0.00  0.00             0
ATOM    923    O   1     1      -0.597   7.543  11.925  0.00  0.00             0
ATOM    924    O   1     1      -3.118   3.024  11.956  0.00  0.00             0
ATOM    925    O   1     1      -0.521   2.873  12.234  0.00  0.00             0
ATOM    926    O   1     1      -3.135   7.263  12.106  0.00  0.00             0
ATOM    927    O   1     1       0.737   0.850   9.667  0.00  0.00             0
ATOM    928    O   1     1      -1.782   5.406   9.937  0.00  0.00             0
ATOM    929    O   1     1       6.739   8.169   7.772  0.00  0.00             0
ATOM    930    O   1     1      -0.979   3.890   7.718  0.00  0.00             0
ATOM    931    O   1     1       1.410   5.512   7.734  0.00  0.00             0
ATOM    932    O   1     1      -1.195   1.102   7.647  0.00  0.00             0
ATOM    933    O   1     1       1.584   2.377   7.737  0.00  0.00             0
ATOM    934    O   1     1      -1.062   6.535   7.837  0.00  0.00             0
ATOM    935    H   1     1      -0.013   9.048   9.892  0.00  0.00             0
ATOM    936    H   1     1      -2.238   4.735  10.271  0.00  0.00             0
ATOM    937    H   1     1       0.997   7.987   7.134  0.00  0.00             0
ATOM    938    H   1     1      -1.713   3.825   7.118  0.00  0.00             0
ATOM    939    H   1     1       1.393   5.015   6.841  0.00  0.00             0
ATOM    940    H   1     1      -0.888   9.223   6.960  0.00  0.00             0
ATOM    941    H   1     1      -1.093   6.749   6.901  0.00  0.00             0
ATOM    942    H   1     1       1.934   2.389   6.935  0.00  0.00             0
ATOM    943   Al   1     1       5.054  -0.416   1.780  0.00  0.00             0
ATOM    944   Al   1     1       2.455  -4.904   1.604  0.00  0.00             0
ATOM    945   Al   1     1       2.598   1.167   1.751  0.00  0.00             0
ATOM    946   Al   1     1       5.021  -3.555   1.730  0.00  0.00             0
ATOM    947   Si   1     1       0.754   1.015   4.320  0.00  0.00             0
ATOM    948   Si   1     1       3.229  -3.593   4.487  0.00  0.00             0
ATOM    949   Si   1     1       3.364   2.448   4.411  0.00  0.00             0
ATOM    950   Si   1     1       5.819  -2.023   4.346  0.00  0.00             0
ATOM    951    O   1     1       5.974   0.891   2.859  0.00  0.00             0
ATOM    952    O   1     1       3.394  -3.759   2.801  0.00  0.00             0
ATOM    953    O   1     1       5.606  -1.920   2.834  0.00  0.00             0
ATOM    954    O   1     1       3.149   2.563   2.860  0.00  0.00             0
ATOM    955    O   1     1       5.652  -0.497   4.892  0.00  0.00             0
ATOM    956    O   1     1       3.290   3.906   4.900  0.00  0.00             0
ATOM    957    O   1     1       4.676   1.756   4.839  0.00  0.00             0
ATOM    958    O   1     1       2.048  -2.677   4.623  0.00  0.00             0
ATOM    959    O   1     1       4.579  -2.823   4.900  0.00  0.00             0
ATOM    960    O   1     1       1.998   1.766   4.932  0.00  0.00             0
ATOM    961    O   1     1       6.053  -4.906   2.793  0.00  0.00             0
ATOM    962    O   1     1       3.289  -0.180   2.813  0.00  0.00             0
ATOM    963    O   1     1      12.220   2.605   0.661  0.00  0.00             0
ATOM    964    O   1     1       4.233  -2.001   0.484  0.00  0.00             0
ATOM    965    O   1     1       6.602  -0.342   0.657  0.00  0.00             0
ATOM    966    O   1     1       4.074  -4.786   0.470  0.00  0.00             0
ATOM    967    O   1     1       6.630  -3.481   0.760  0.00  0.00             0
ATOM    968    O   1     1       4.002   0.932   0.674  0.00  0.00             0
ATOM    969    H   1     1       5.754   4.005   3.900  0.00  0.00             0
ATOM    970    H   1     1       3.019  -1.045   3.464  0.00  0.00             0
ATOM    971    H   1     1       5.841   2.254   0.583  0.00  0.00             0
ATOM    972    H   1     1       4.490  -1.813  -0.524  0.00  0.00             0
ATOM    973    H   1     1       6.605   0.011  -0.295  0.00  0.00             0
ATOM    974    H   1     1       4.933   4.317   0.040  0.00  0.00             0
ATOM    975    H   1     1       3.837   1.235  -0.127  0.00  0.00             0
ATOM    976    H   1     1       6.919  -2.518   0.503  0.00  0.00             0
END
