# Supplementary material for: Competing Nuclear Quantum Effects and Hydrogen-Bond Jumps in Hydrated Kaolinite
Source: J Phys Chem Lett. 2023 Feb 6;14(6):1542–7. doi: 10.1021/acs.jpclett.2c03896 (PMC9940297; doi:10.1021/acs.jpclett.2c03896)
Supplement: Supplementary file 1 — jz2c03896_si_001.zip [file jz2c03896_si_001.zip › Clay_NQEs_HBond_Jumps_SI/silica-surface/QM/prod-3/init.09.pdb]

TITLE     Step:     2000000  Bead:       9 positions{angstrom}  cell{angstrom}
CRYST1   10.307   17.884   76.812  91.93 105.05  89.80 P 1           1
ATOM      1   Al   1     1     -17.381  -0.656  42.412  0.00  0.00             0
ATOM      2   Al   1     1     -14.879   3.876  42.086  0.00  0.00             0
ATOM      3   Al   1     1     -14.710  -2.000  42.194  0.00  0.00             0
ATOM      4   Al   1     1     -17.233   2.403  42.228  0.00  0.00             0
ATOM      5   Si   1     1     -13.103  -1.893  39.470  0.00  0.00             0
ATOM      6   Si   1     1     -15.558   2.520  39.404  0.00  0.00             0
ATOM      7   Si   1     1     -15.577  -3.493  39.571  0.00  0.00             0
ATOM      8   Si   1     1     -18.087   0.912  39.387  0.00  0.00             0
ATOM      9    O   1     1     -18.326  -1.759  41.223  0.00  0.00             0
ATOM     10    O   1     1     -15.592   2.631  41.106  0.00  0.00             0
ATOM     11    O   1     1     -18.002   1.003  40.932  0.00  0.00             0
ATOM     12    O   1     1     -15.344  -3.525  41.192  0.00  0.00             0
ATOM     13    O   1     1     -17.915  -0.584  39.022  0.00  0.00             0
ATOM     14    O   1     1     -15.514  -4.976  39.056  0.00  0.00             0
ATOM     15    O   1     1     -16.985  -2.901  39.368  0.00  0.00             0
ATOM     16    O   1     1     -14.276   1.714  39.082  0.00  0.00             0
ATOM     17    O   1     1     -16.845   1.743  38.905  0.00  0.00             0
ATOM     18    O   1     1     -14.377  -2.612  39.160  0.00  0.00             0
ATOM     19    O   1     1     -18.190   3.830  41.180  0.00  0.00             0
ATOM     20    O   1     1     -15.717  -0.746  41.175  0.00  0.00             0
ATOM     21    O   1     1     -13.963  -3.287  43.447  0.00  0.00             0
ATOM     22    O   1     1     -16.662   0.850  43.340  0.00  0.00             0
ATOM     23    O   1     1     -19.025  -0.654  43.394  0.00  0.00             0
ATOM     24    O   1     1     -16.220   3.788  43.364  0.00  0.00             0
ATOM     25    O   1     1     -18.829   2.555  43.276  0.00  0.00             0
ATOM     26    O   1     1     -16.500  -1.986  43.315  0.00  0.00             0
ATOM     27    H   1     1     -17.743  -4.325  41.123  0.00  0.00             0
ATOM     28    H   1     1     -15.014  -0.054  40.807  0.00  0.00             0
ATOM     29    H   1     1     -18.764  -3.706  44.257  0.00  0.00             0
ATOM     30    H   1     1     -16.339   0.806  44.170  0.00  0.00             0
ATOM     31    H   1     1     -18.863  -0.281  44.273  0.00  0.00             0
ATOM     32    H   1     1     -17.198  -4.229  43.258  0.00  0.00             0
ATOM     33    H   1     1     -16.404  -2.741  43.806  0.00  0.00             0
ATOM     34    H   1     1     -19.188   1.921  44.059  0.00  0.00             0
ATOM     35   Al   1     1     -17.872   4.796  49.437  0.00  0.00             0
ATOM     36   Al   1     1     -15.189   8.952  49.530  0.00  0.00             0
ATOM     37   Al   1     1     -15.325   3.229  49.404  0.00  0.00             0
ATOM     38   Al   1     1     -17.798   7.723  49.394  0.00  0.00             0
ATOM     39   Si   1     1     -13.604   3.436  46.503  0.00  0.00             0
ATOM     40   Si   1     1     -15.943   7.842  46.706  0.00  0.00             0
ATOM     41   Si   1     1     -16.153   1.904  46.596  0.00  0.00             0
ATOM     42   Si   1     1     -18.448   6.291  46.530  0.00  0.00             0
ATOM     43    O   1     1     -18.839   3.408  48.314  0.00  0.00             0
ATOM     44    O   1     1     -16.076   7.924  48.242  0.00  0.00             0
ATOM     45    O   1     1     -18.357   6.189  48.240  0.00  0.00             0
ATOM     46    O   1     1     -15.902   1.939  48.198  0.00  0.00             0
ATOM     47    O   1     1     -18.556   4.705  46.137  0.00  0.00             0
ATOM     48    O   1     1     -15.940   0.416  45.944  0.00  0.00             0
ATOM     49    O   1     1     -17.558   2.402  46.251  0.00  0.00             0
ATOM     50    O   1     1     -14.605   7.084  46.390  0.00  0.00             0
ATOM     51    O   1     1     -17.154   7.015  46.044  0.00  0.00             0
ATOM     52    O   1     1     -14.954   2.828  46.060  0.00  0.00             0
ATOM     53    O   1     1     -18.681   9.095  48.535  0.00  0.00             0
ATOM     54    O   1     1     -16.267   4.654  48.429  0.00  0.00             0
ATOM     55    O   1     1     -14.659   1.735  50.367  0.00  0.00             0
ATOM     56    O   1     1     -17.199   6.271  50.466  0.00  0.00             0
ATOM     57    O   1     1     -19.598   4.768  50.525  0.00  0.00             0
ATOM     58    O   1     1     -16.687   8.860  50.514  0.00  0.00             0
ATOM     59    O   1     1     -19.551   7.726  50.542  0.00  0.00             0
ATOM     60    O   1     1     -17.046   3.469  50.607  0.00  0.00             0
ATOM     61    H   1     1     -18.217   0.998  48.462  0.00  0.00             0
ATOM     62    H   1     1     -15.824   5.325  48.051  0.00  0.00             0
ATOM     63    H   1     1     -19.602   1.663  51.312  0.00  0.00             0
ATOM     64    H   1     1     -16.602   5.957  50.997  0.00  0.00             0
ATOM     65    H   1     1     -20.011   4.839  51.422  0.00  0.00             0
ATOM     66    H   1     1     -16.915   0.141  51.302  0.00  0.00             0
ATOM     67    H   1     1     -17.227   2.613  51.059  0.00  0.00             0
ATOM     68    H   1     1     -19.742   6.993  51.104  0.00  0.00             0
ATOM     69   Al   1     1     -17.228   8.206  42.152  0.00  0.00             0
ATOM     70   Al   1     1     -14.852  12.816  42.366  0.00  0.00             0
ATOM     71   Al   1     1     -14.509   6.827  42.262  0.00  0.00             0
ATOM     72   Al   1     1     -17.309  11.171  42.272  0.00  0.00             0
ATOM     73   Si   1     1     -12.836   6.995  39.375  0.00  0.00             0
ATOM     74   Si   1     1     -15.624  11.506  39.496  0.00  0.00             0
ATOM     75   Si   1     1     -15.479   5.525  39.477  0.00  0.00             0
ATOM     76   Si   1     1     -18.130   9.983  39.567  0.00  0.00             0
ATOM     77    O   1     1     -18.104   7.052  40.956  0.00  0.00             0
ATOM     78    O   1     1     -15.702  11.612  41.184  0.00  0.00             0
ATOM     79    O   1     1     -17.999   9.765  41.191  0.00  0.00             0
ATOM     80    O   1     1     -15.392   5.496  41.094  0.00  0.00             0
ATOM     81    O   1     1     -18.039   8.554  38.960  0.00  0.00             0
ATOM     82    O   1     1     -15.549   3.977  39.002  0.00  0.00             0
ATOM     83    O   1     1     -16.789   6.193  38.936  0.00  0.00             0
ATOM     84    O   1     1     -14.310  10.631  39.088  0.00  0.00             0
ATOM     85    O   1     1     -16.931  10.781  39.198  0.00  0.00             0
ATOM     86    O   1     1     -14.249   6.297  38.988  0.00  0.00             0
ATOM     87    O   1     1     -18.254  12.793  41.112  0.00  0.00             0
ATOM     88    O   1     1     -15.577   8.326  41.197  0.00  0.00             0
ATOM     89    O   1     1     -13.964   5.319  43.235  0.00  0.00             0
ATOM     90    O   1     1     -16.381  10.027  43.429  0.00  0.00             0
ATOM     91    O   1     1     -18.826   8.195  43.247  0.00  0.00             0
ATOM     92    O   1     1     -16.360  13.060  43.290  0.00  0.00             0
ATOM     93    O   1     1     -18.916  11.419  43.261  0.00  0.00             0
ATOM     94    O   1     1     -16.292   6.930  43.099  0.00  0.00             0
ATOM     95    H   1     1     -17.691   4.788  41.123  0.00  0.00             0
ATOM     96    H   1     1     -14.915   8.969  40.967  0.00  0.00             0
ATOM     97    H   1     1     -19.035   5.036  44.075  0.00  0.00             0
ATOM     98    H   1     1     -16.059   9.475  44.120  0.00  0.00             0
ATOM     99    H   1     1     -19.377   8.871  43.434  0.00  0.00             0
ATOM    100    H   1     1     -16.730   4.609  43.625  0.00  0.00             0
ATOM    101    H   1     1     -16.672   6.601  43.988  0.00  0.00             0
ATOM    102    H   1     1     -19.134  11.308  44.279  0.00  0.00             0
ATOM    103   Al   1     1     -17.783  13.710  49.337  0.00  0.00             0
ATOM    104   Al   1     1     -15.301  18.024  49.462  0.00  0.00             0
ATOM    105   Al   1     1     -15.287  12.120  49.288  0.00  0.00             0
ATOM    106   Al   1     1     -17.823  16.691  49.396  0.00  0.00             0
ATOM    107   Si   1     1     -13.469  12.295  46.667  0.00  0.00             0
ATOM    108   Si   1     1     -16.100  16.839  46.564  0.00  0.00             0
ATOM    109   Si   1     1     -16.020  10.703  46.606  0.00  0.00             0
ATOM    110   Si   1     1     -18.508  15.296  46.570  0.00  0.00             0
ATOM    111    O   1     1     -18.722  12.525  48.142  0.00  0.00             0
ATOM    112    O   1     1     -16.240  16.963  48.229  0.00  0.00             0
ATOM    113    O   1     1     -18.349  15.196  48.166  0.00  0.00             0
ATOM    114    O   1     1     -15.974  10.720  48.219  0.00  0.00             0
ATOM    115    O   1     1     -18.377  13.786  46.032  0.00  0.00             0
ATOM    116    O   1     1     -15.885   9.307  46.147  0.00  0.00             0
ATOM    117    O   1     1     -17.279  11.514  46.333  0.00  0.00             0
ATOM    118    O   1     1     -14.904  15.948  46.380  0.00  0.00             0
ATOM    119    O   1     1     -17.407  16.268  46.129  0.00  0.00             0
ATOM    120    O   1     1     -14.742  11.587  46.142  0.00  0.00             0
ATOM    121    O   1     1     -18.729  18.094  48.451  0.00  0.00             0
ATOM    122    O   1     1     -16.030  13.561  48.214  0.00  0.00             0
ATOM    123    O   1     1     -14.589  10.502  50.448  0.00  0.00             0
ATOM    124    O   1     1     -16.913  15.115  50.293  0.00  0.00             0
ATOM    125    O   1     1     -19.237  13.555  50.440  0.00  0.00             0
ATOM    126    O   1     1     -16.824  17.909  50.458  0.00  0.00             0
ATOM    127    O   1     1     -19.352  16.656  50.699  0.00  0.00             0
ATOM    128    O   1     1     -16.879  12.281  50.256  0.00  0.00             0
ATOM    129    H   1     1     -18.284   9.978  48.357  0.00  0.00             0
ATOM    130    H   1     1     -16.028  13.409  47.197  0.00  0.00             0
ATOM    131    H   1     1     -19.228  10.288  51.242  0.00  0.00             0
ATOM    132    H   1     1     -15.978  15.530  50.609  0.00  0.00             0
ATOM    133    H   1     1     -19.339  13.087  51.243  0.00  0.00             0
ATOM    134    H   1     1     -16.600   9.324  51.349  0.00  0.00             0
ATOM    135    H   1     1     -17.354  11.549  50.687  0.00  0.00             0
ATOM    136    H   1     1     -19.508  15.697  51.090  0.00  0.00             0
ATOM    137   Al   1     1     -12.030  -0.466  42.186  0.00  0.00             0
ATOM    138   Al   1     1      -9.497   3.739  42.181  0.00  0.00             0
ATOM    139   Al   1     1      -9.582  -2.022  42.320  0.00  0.00             0
ATOM    140   Al   1     1     -12.141   2.508  42.003  0.00  0.00             0
ATOM    141   Si   1     1      -7.876  -1.940  39.603  0.00  0.00             0
ATOM    142   Si   1     1     -10.353   2.546  39.367  0.00  0.00             0
ATOM    143   Si   1     1     -10.459  -3.479  39.527  0.00  0.00             0
ATOM    144   Si   1     1     -12.903   1.056  39.401  0.00  0.00             0
ATOM    145    O   1     1     -13.106  -1.641  41.071  0.00  0.00             0
ATOM    146    O   1     1     -10.506   2.678  41.064  0.00  0.00             0
ATOM    147    O   1     1     -12.734   0.999  40.921  0.00  0.00             0
ATOM    148    O   1     1     -10.280  -3.517  41.094  0.00  0.00             0
ATOM    149    O   1     1     -12.955  -0.417  38.979  0.00  0.00             0
ATOM    150    O   1     1     -10.462  -4.884  39.024  0.00  0.00             0
ATOM    151    O   1     1     -11.792  -2.731  39.213  0.00  0.00             0
ATOM    152    O   1     1      -9.183   1.633  39.047  0.00  0.00             0
ATOM    153    O   1     1     -11.689   2.005  38.745  0.00  0.00             0
ATOM    154    O   1     1      -9.138  -2.600  39.048  0.00  0.00             0
ATOM    155    O   1     1     -13.043   3.826  40.993  0.00  0.00             0
ATOM    156    O   1     1     -10.538  -0.636  41.055  0.00  0.00             0
ATOM    157    O   1     1     -19.302  -3.491  43.445  0.00  0.00             0
ATOM    158    O   1     1     -11.356   0.948  43.203  0.00  0.00             0
ATOM    159    O   1     1     -13.757  -0.456  43.256  0.00  0.00             0
ATOM    160    O   1     1     -11.100   3.858  43.311  0.00  0.00             0
ATOM    161    O   1     1     -13.667   2.528  43.169  0.00  0.00             0
ATOM    162    O   1     1     -11.276  -1.910  43.154  0.00  0.00             0
ATOM    163    H   1     1     -13.165  -5.058  40.155  0.00  0.00             0
ATOM    164    H   1     1     -10.207  -0.452  40.007  0.00  0.00             0
ATOM    165    H   1     1     -14.181  -3.630  44.396  0.00  0.00             0
ATOM    166    H   1     1     -10.245   0.991  43.146  0.00  0.00             0
ATOM    167    H   1     1     -13.936   0.427  43.581  0.00  0.00             0
ATOM    168    H   1     1     -11.955  -4.431  43.203  0.00  0.00             0
ATOM    169    H   1     1     -11.999  -2.543  43.313  0.00  0.00             0
ATOM    170    H   1     1     -14.233   2.196  43.906  0.00  0.00             0
ATOM    171   Al   1     1     -12.783   4.684  49.406  0.00  0.00             0
ATOM    172   Al   1     1     -10.036   9.191  49.312  0.00  0.00             0
ATOM    173   Al   1     1     -10.124   3.292  49.336  0.00  0.00             0
ATOM    174   Al   1     1     -12.602   7.548  49.461  0.00  0.00             0
ATOM    175   Si   1     1      -8.431   3.263  46.576  0.00  0.00             0
ATOM    176   Si   1     1     -10.659   7.834  46.504  0.00  0.00             0
ATOM    177   Si   1     1     -10.956   1.760  46.506  0.00  0.00             0
ATOM    178   Si   1     1     -13.290   6.413  46.605  0.00  0.00             0
ATOM    179    O   1     1     -13.688   3.500  48.137  0.00  0.00             0
ATOM    180    O   1     1     -10.804   7.906  48.167  0.00  0.00             0
ATOM    181    O   1     1     -13.058   6.277  48.239  0.00  0.00             0
ATOM    182    O   1     1     -10.767   1.725  48.151  0.00  0.00             0
ATOM    183    O   1     1     -13.284   4.968  46.159  0.00  0.00             0
ATOM    184    O   1     1     -10.830   0.265  45.968  0.00  0.00             0
ATOM    185    O   1     1     -12.419   2.483  46.311  0.00  0.00             0
ATOM    186    O   1     1      -9.504   6.904  46.137  0.00  0.00             0
ATOM    187    O   1     1     -11.957   7.148  46.122  0.00  0.00             0
ATOM    188    O   1     1      -9.792   2.692  46.112  0.00  0.00             0
ATOM    189    O   1     1     -13.541   9.004  48.281  0.00  0.00             0
ATOM    190    O   1     1     -10.952   4.640  48.220  0.00  0.00             0
ATOM    191    O   1     1     -19.788   1.821  50.405  0.00  0.00             0
ATOM    192    O   1     1     -11.827   6.114  50.390  0.00  0.00             0
ATOM    193    O   1     1     -14.325   4.692  50.527  0.00  0.00             0
ATOM    194    O   1     1     -11.809   9.002  50.375  0.00  0.00             0
ATOM    195    O   1     1     -14.345   7.682  50.508  0.00  0.00             0
ATOM    196    O   1     1     -11.868   3.264  50.283  0.00  0.00             0
ATOM    197    H   1     1     -13.842   0.868  47.381  0.00  0.00             0
ATOM    198    H   1     1     -10.387   5.252  47.698  0.00  0.00             0
ATOM    199    H   1     1     -14.217   1.755  51.342  0.00  0.00             0
ATOM    200    H   1     1     -10.945   6.276  50.233  0.00  0.00             0
ATOM    201    H   1     1     -14.169   4.850  51.453  0.00  0.00             0
ATOM    202    H   1     1     -12.282   0.326  51.128  0.00  0.00             0
ATOM    203    H   1     1     -12.184   2.447  50.290  0.00  0.00             0
ATOM    204    H   1     1     -14.786   6.795  50.566  0.00  0.00             0
ATOM    205   Al   1     1     -12.028   8.431  42.231  0.00  0.00             0
ATOM    206   Al   1     1      -9.565  12.885  42.197  0.00  0.00             0
ATOM    207   Al   1     1      -9.503   6.709  42.250  0.00  0.00             0
ATOM    208   Al   1     1     -12.174  11.324  42.255  0.00  0.00             0
ATOM    209   Si   1     1      -7.724   7.030  39.348  0.00  0.00             0
ATOM    210   Si   1     1     -10.441  11.479  39.434  0.00  0.00             0
ATOM    211   Si   1     1     -10.273   5.585  39.420  0.00  0.00             0
ATOM    212   Si   1     1     -12.968   9.948  39.377  0.00  0.00             0
ATOM    213    O   1     1     -13.000   7.130  41.060  0.00  0.00             0
ATOM    214    O   1     1     -10.627  11.666  41.078  0.00  0.00             0
ATOM    215    O   1     1     -12.799   9.873  40.999  0.00  0.00             0
ATOM    216    O   1     1     -10.065   5.484  41.001  0.00  0.00             0
ATOM    217    O   1     1     -12.869   8.483  38.868  0.00  0.00             0
ATOM    218    O   1     1     -10.119   4.070  38.925  0.00  0.00             0
ATOM    219    O   1     1     -11.635   6.040  39.036  0.00  0.00             0
ATOM    220    O   1     1      -9.150  10.691  39.168  0.00  0.00             0
ATOM    221    O   1     1     -11.752  10.769  38.967  0.00  0.00             0
ATOM    222    O   1     1      -9.109   6.455  38.919  0.00  0.00             0
ATOM    223    O   1     1     -13.259  12.799  41.223  0.00  0.00             0
ATOM    224    O   1     1     -10.419   8.283  41.062  0.00  0.00             0
ATOM    225    O   1     1     -19.135   5.270  43.269  0.00  0.00             0
ATOM    226    O   1     1     -11.580   9.853  43.359  0.00  0.00             0
ATOM    227    O   1     1     -13.693   8.132  43.302  0.00  0.00             0
ATOM    228    O   1     1     -11.318  12.737  43.270  0.00  0.00             0
ATOM    229    O   1     1     -13.944  11.539  43.336  0.00  0.00             0
ATOM    230    O   1     1     -11.243   7.012  43.310  0.00  0.00             0
ATOM    231    H   1     1     -12.597   4.556  40.615  0.00  0.00             0
ATOM    232    H   1     1      -9.731   8.639  40.626  0.00  0.00             0
ATOM    233    H   1     1     -13.928   5.053  44.256  0.00  0.00             0
ATOM    234    H   1     1     -11.262   9.973  44.190  0.00  0.00             0
ATOM    235    H   1     1     -13.528   8.906  43.946  0.00  0.00             0
ATOM    236    H   1     1     -11.657   4.284  43.854  0.00  0.00             0
ATOM    237    H   1     1     -11.592   6.345  43.896  0.00  0.00             0
ATOM    238    H   1     1     -14.436  11.219  44.053  0.00  0.00             0
ATOM    239   Al   1     1     -12.803  13.541  49.438  0.00  0.00             0
ATOM    240   Al   1     1     -10.098  18.212  49.356  0.00  0.00             0
ATOM    241   Al   1     1     -10.052  12.232  49.321  0.00  0.00             0
ATOM    242   Al   1     1     -12.601  16.601  49.270  0.00  0.00             0
ATOM    243   Si   1     1      -8.249  12.382  46.592  0.00  0.00             0
ATOM    244   Si   1     1     -10.932  16.738  46.529  0.00  0.00             0
ATOM    245   Si   1     1     -10.724  10.819  46.533  0.00  0.00             0
ATOM    246   Si   1     1     -13.513  15.335  46.704  0.00  0.00             0
ATOM    247    O   1     1     -13.738  12.224  48.386  0.00  0.00             0
ATOM    248    O   1     1     -11.007  16.809  48.251  0.00  0.00             0
ATOM    249    O   1     1     -13.310  15.162  48.358  0.00  0.00             0
ATOM    250    O   1     1     -10.547  10.596  48.201  0.00  0.00             0
ATOM    251    O   1     1     -13.439  13.788  46.283  0.00  0.00             0
ATOM    252    O   1     1     -10.755   9.374  46.006  0.00  0.00             0
ATOM    253    O   1     1     -12.220  11.468  46.346  0.00  0.00             0
ATOM    254    O   1     1      -9.671  15.789  46.280  0.00  0.00             0
ATOM    255    O   1     1     -12.233  16.022  46.145  0.00  0.00             0
ATOM    256    O   1     1      -9.540  11.720  46.074  0.00  0.00             0
ATOM    257    O   1     1     -13.657  17.978  48.164  0.00  0.00             0
ATOM    258    O   1     1     -11.088  13.431  48.263  0.00  0.00             0
ATOM    259    O   1     1     -19.803  10.723  50.524  0.00  0.00             0
ATOM    260    O   1     1     -11.922  15.196  50.595  0.00  0.00             0
ATOM    261    O   1     1     -14.320  13.506  50.510  0.00  0.00             0
ATOM    262    O   1     1     -11.825  18.006  50.383  0.00  0.00             0
ATOM    263    O   1     1     -14.295  16.856  50.503  0.00  0.00             0
ATOM    264    O   1     1     -11.721  12.234  50.365  0.00  0.00             0
ATOM    265    H   1     1     -13.001   9.832  48.359  0.00  0.00             0
ATOM    266    H   1     1     -10.987  14.226  47.652  0.00  0.00             0
ATOM    267    H   1     1     -13.622  10.789  50.858  0.00  0.00             0
ATOM    268    H   1     1     -11.209  15.159  51.045  0.00  0.00             0
ATOM    269    H   1     1     -14.763  14.148  51.101  0.00  0.00             0
ATOM    270    H   1     1     -11.646   9.048  51.131  0.00  0.00             0
ATOM    271    H   1     1     -11.427  11.666  51.181  0.00  0.00             0
ATOM    272    H   1     1     -13.926  16.310  51.266  0.00  0.00             0
ATOM    273    O   1     1     -14.667  12.328  27.810  0.00  0.00             0
ATOM    274    H   1     1     -15.149  11.832  27.161  0.00  0.00             0
ATOM    275    H   1     1      -3.796  11.795  28.336  0.00  0.00             0
ATOM    276    O   1     1      19.125 -16.863  20.381  0.00  0.00             0
ATOM    277    H   1     1      18.627 -17.246  21.068  0.00  0.00             0
ATOM    278    H   1     1      30.234 -17.301  20.547  0.00  0.00             0
ATOM    279    O   1     1      38.218  22.733  16.215  0.00  0.00             0
ATOM    280    H   1     1      27.286  21.937  16.242  0.00  0.00             0
ATOM    281    H   1     1      39.097  22.258  15.963  0.00  0.00             0
ATOM    282    O   1     1      -4.262   1.339  28.937  0.00  0.00             0
ATOM    283    H   1     1      -3.934   0.803  28.248  0.00  0.00             0
ATOM    284    H   1     1       5.834   2.127  28.447  0.00  0.00             0
ATOM    285    O   1     1     -19.071  -3.414  24.186  0.00  0.00             0
ATOM    286    H   1     1     -18.243  -3.503  23.869  0.00  0.00             0
ATOM    287    H   1     1      -9.283  -4.137  24.061  0.00  0.00             0
ATOM    288    O   1     1     -16.574 -17.902  21.087  0.00  0.00             0
ATOM    289    H   1     1     -16.607 -18.973  20.860  0.00  0.00             0
ATOM    290    H   1     1      -7.198 -17.426  20.839  0.00  0.00             0
ATOM    291    O   1     1     -13.345  35.353  26.792  0.00  0.00             0
ATOM    292    H   1     1     -12.869  35.612  25.976  0.00  0.00             0
ATOM    293    H   1     1     -12.938  34.579  26.920  0.00  0.00             0
ATOM    294    O   1     1      -3.374  17.493  21.812  0.00  0.00             0
ATOM    295    H   1     1      -3.232  17.743  22.852  0.00  0.00             0
ATOM    296    H   1     1      -4.388  17.583  21.619  0.00  0.00             0
ATOM    297    O   1     1      -7.204  20.436  29.267  0.00  0.00             0
ATOM    298    H   1     1      -7.571  19.855  29.776  0.00  0.00             0
ATOM    299    H   1     1      -7.240  20.185  28.339  0.00  0.00             0
ATOM    300    O   1     1      32.705  22.849  18.416  0.00  0.00             0
ATOM    301    H   1     1      33.136  22.119  18.844  0.00  0.00             0
ATOM    302    H   1     1      32.611  22.514  17.554  0.00  0.00             0
ATOM    303    O   1     1       8.635   1.464  17.464  0.00  0.00             0
ATOM    304    H   1     1       8.601   1.761  18.440  0.00  0.00             0
ATOM    305    H   1     1       8.514   0.501  17.358  0.00  0.00             0
ATOM    306    O   1     1     -17.023  28.948  32.841  0.00  0.00             0
ATOM    307    H   1     1     -16.996  28.304  33.627  0.00  0.00             0
ATOM    308    H   1     1     -17.727  29.512  32.803  0.00  0.00             0
ATOM    309    O   1     1       1.160 -16.788  32.555  0.00  0.00             0
ATOM    310    H   1     1       1.660 -17.512  32.711  0.00  0.00             0
ATOM    311    H   1     1       1.645 -15.894  32.500  0.00  0.00             0
ATOM    312    O   1     1      35.067   4.984  30.195  0.00  0.00             0
ATOM    313    H   1     1      34.550   4.269  30.376  0.00  0.00             0
ATOM    314    H   1     1      34.908   5.728  30.897  0.00  0.00             0
ATOM    315    O   1     1       3.423  14.437  32.146  0.00  0.00             0
ATOM    316    H   1     1       3.407  14.282  31.249  0.00  0.00             0
ATOM    317    H   1     1       4.308  14.207  32.403  0.00  0.00             0
ATOM    318    O   1     1       9.319  13.164  34.103  0.00  0.00             0
ATOM    319    H   1     1      10.173  13.359  33.746  0.00  0.00             0
ATOM    320    H   1     1       9.237  14.141  33.946  0.00  0.00             0
ATOM    321    O   1     1      40.379  21.096  15.292  0.00  0.00             0
ATOM    322    H   1     1      40.130  20.514  16.036  0.00  0.00             0
ATOM    323    H   1     1      40.523  20.658  14.497  0.00  0.00             0
ATOM    324    O   1     1      10.100  -0.160  37.058  0.00  0.00             0
ATOM    325    H   1     1       9.308  -0.496  37.115  0.00  0.00             0
ATOM    326    H   1     1      10.800  -0.877  36.726  0.00  0.00             0
ATOM    327    O   1     1      15.149  34.220  35.981  0.00  0.00             0
ATOM    328    H   1     1      14.219  34.081  35.846  0.00  0.00             0
ATOM    329    H   1     1      26.007  15.820  35.293  0.00  0.00             0
ATOM    330    O   1     1     -15.904  59.907  18.737  0.00  0.00             0
ATOM    331    H   1     1     -15.277  60.378  18.298  0.00  0.00             0
ATOM    332    H   1     1      -6.312  59.720  18.074  0.00  0.00             0
ATOM    333    O   1     1      -4.430  30.357  19.511  0.00  0.00             0
ATOM    334    H   1     1     -15.010  30.476  20.408  0.00  0.00             0
ATOM    335    H   1     1      -3.588  29.782  19.862  0.00  0.00             0
ATOM    336    O   1     1     -20.007  12.245  15.788  0.00  0.00             0
ATOM    337    H   1     1     -19.653  11.444  15.312  0.00  0.00             0
ATOM    338    H   1     1     -10.694  11.965  16.151  0.00  0.00             0
ATOM    339    O   1     1       5.929  54.241  13.961  0.00  0.00             0
ATOM    340    H   1     1      -3.814  53.527  13.770  0.00  0.00             0
ATOM    341    H   1     1       5.377  53.834  14.756  0.00  0.00             0
ATOM    342    O   1     1      17.161  38.826  36.338  0.00  0.00             0
ATOM    343    H   1     1      16.494  38.091  36.041  0.00  0.00             0
ATOM    344    H   1     1      28.122  38.348  36.714  0.00  0.00             0
ATOM    345    O   1     1      46.004   7.615  23.041  0.00  0.00             0
ATOM    346    H   1     1      45.438   7.523  22.245  0.00  0.00             0
ATOM    347    H   1     1      45.308 -10.422  23.743  0.00  0.00             0
ATOM    348    O   1     1      38.464  13.826  24.241  0.00  0.00             0
ATOM    349    H   1     1      39.198  13.574  24.785  0.00  0.00             0
ATOM    350    H   1     1      38.060  12.968  24.068  0.00  0.00             0
ATOM    351    O   1     1      20.972 -19.463  17.656  0.00  0.00             0
ATOM    352    H   1     1      21.142 -19.947  16.779  0.00  0.00             0
ATOM    353    H   1     1      21.826 -18.915  17.666  0.00  0.00             0
ATOM    354    O   1     1      -0.368  11.154  28.355  0.00  0.00             0
ATOM    355    H   1     1      -0.615  10.348  27.838  0.00  0.00             0
ATOM    356    H   1     1      -0.623  11.810  27.748  0.00  0.00             0
ATOM    357    O   1     1      14.128  -9.054  20.268  0.00  0.00             0
ATOM    358    H   1     1      14.947  -9.235  19.752  0.00  0.00             0
ATOM    359    H   1     1      13.638  -9.855  20.253  0.00  0.00             0
ATOM    360    O   1     1      -7.236  37.799  15.332  0.00  0.00             0
ATOM    361    H   1     1      -7.232  36.919  15.424  0.00  0.00             0
ATOM    362    H   1     1      -6.223  38.110  15.313  0.00  0.00             0
ATOM    363    O   1     1      40.399  13.143  26.250  0.00  0.00             0
ATOM    364    H   1     1      41.462  13.502  26.379  0.00  0.00             0
ATOM    365    H   1     1      40.146  -3.939  26.702  0.00  0.00             0
ATOM    366    O   1     1      14.587   4.575  27.368  0.00  0.00             0
ATOM    367    H   1     1      14.302   4.269  28.234  0.00  0.00             0
ATOM    368    H   1     1      15.518   4.330  27.242  0.00  0.00             0
ATOM    369    O   1     1      13.886 -14.360  24.979  0.00  0.00             0
ATOM    370    H   1     1      13.254 -15.082  25.012  0.00  0.00             0
ATOM    371    H   1     1      13.925 -14.116  25.829  0.00  0.00             0
ATOM    372    O   1     1      34.270 -17.667  23.639  0.00  0.00             0
ATOM    373    H   1     1      34.562 -18.240  24.269  0.00  0.00             0
ATOM    374    H   1     1      34.321 -18.036  22.447  0.00  0.00             0
ATOM    375    O   1     1      -1.925  44.227  29.411  0.00  0.00             0
ATOM    376    H   1     1      -1.768  44.401  28.487  0.00  0.00             0
ATOM    377    H   1     1      -2.886  43.723  29.465  0.00  0.00             0
ATOM    378    O   1     1      10.433  -9.240  20.821  0.00  0.00             0
ATOM    379    H   1     1      11.272 -10.010  20.909  0.00  0.00             0
ATOM    380    H   1     1      10.998  -8.532  20.355  0.00  0.00             0
ATOM    381    O   1     1     -15.059  -5.013  32.597  0.00  0.00             0
ATOM    382    H   1     1     -15.715  -5.657  32.629  0.00  0.00             0
ATOM    383    H   1     1      -3.959  -5.376  32.297  0.00  0.00             0
ATOM    384    O   1     1      15.223 -13.181  21.017  0.00  0.00             0
ATOM    385    H   1     1      14.932 -12.643  20.324  0.00  0.00             0
ATOM    386    H   1     1      26.280 -13.644  20.698  0.00  0.00             0
ATOM    387    O   1     1       8.777  16.152  33.944  0.00  0.00             0
ATOM    388    H   1     1      -2.534  15.938  33.677  0.00  0.00             0
ATOM    389    H   1     1       8.832  17.143  34.230  0.00  0.00             0
ATOM    390    O   1     1      18.204  18.446  24.186  0.00  0.00             0
ATOM    391    H   1     1      17.827  19.296  24.088  0.00  0.00             0
ATOM    392    H   1     1      29.330  18.685  23.974  0.00  0.00             0
ATOM    393    O   1     1     -43.805  -2.925  27.793  0.00  0.00             0
ATOM    394    H   1     1     -44.002  -2.745  28.717  0.00  0.00             0
ATOM    395    H   1     1     -34.360  -3.639  27.642  0.00  0.00             0
ATOM    396    O   1     1     -24.174  -1.824  30.446  0.00  0.00             0
ATOM    397    H   1     1     -24.591  -0.996  30.519  0.00  0.00             0
ATOM    398    H   1     1     -14.599  -2.298  30.177  0.00  0.00             0
ATOM    399    O   1     1      21.352 -19.280  25.772  0.00  0.00             0
ATOM    400    H   1     1      21.653 -20.170  25.492  0.00  0.00             0
ATOM    401    H   1     1      21.502 -19.498  26.672  0.00  0.00             0
ATOM    402    O   1     1       7.351  25.057  33.237  0.00  0.00             0
ATOM    403    H   1     1       6.636  24.815  32.995  0.00  0.00             0
ATOM    404    H   1     1       7.817  24.592  32.497  0.00  0.00             0
ATOM    405    O   1     1      24.596  16.258  27.287  0.00  0.00             0
ATOM    406    H   1     1      24.397  16.063  26.533  0.00  0.00             0
ATOM    407    H   1     1      24.688  17.263  27.294  0.00  0.00             0
ATOM    408    O   1     1      46.814  69.487  25.034  0.00  0.00             0
ATOM    409    H   1     1      46.989  69.666  26.017  0.00  0.00             0
ATOM    410    H   1     1      47.721  69.062  24.752  0.00  0.00             0
ATOM    411    O   1     1      19.293  58.597  32.008  0.00  0.00             0
ATOM    412    H   1     1      19.147  58.237  32.973  0.00  0.00             0
ATOM    413    H   1     1      18.782  58.023  31.405  0.00  0.00             0
ATOM    414    O   1     1      34.399  85.002  16.578  0.00  0.00             0
ATOM    415    H   1     1      33.558  84.371  16.498  0.00  0.00             0
ATOM    416    H   1     1      34.997  84.355  16.729  0.00  0.00             0
ATOM    417    O   1     1      37.972 -14.835  19.924  0.00  0.00             0
ATOM    418    H   1     1      38.462 -15.575  20.048  0.00  0.00             0
ATOM    419    H   1     1      38.654 -14.192  19.529  0.00  0.00             0
ATOM    420    O   1     1      41.884 -12.448  27.912  0.00  0.00             0
ATOM    421    H   1     1      41.529 -11.891  28.648  0.00  0.00             0
ATOM    422    H   1     1      42.523 -12.850  28.261  0.00  0.00             0
ATOM    423    O   1     1      -4.104  15.479  33.278  0.00  0.00             0
ATOM    424    H   1     1      -4.253  15.909  32.418  0.00  0.00             0
ATOM    425    H   1     1      -4.238  14.509  33.286  0.00  0.00             0
ATOM    426    O   1     1      17.280  27.509  15.698  0.00  0.00             0
ATOM    427    H   1     1      16.626  28.328  15.815  0.00  0.00             0
ATOM    428    H   1     1      17.247  26.706  16.369  0.00  0.00             0
ATOM    429    O   1     1      27.261  57.320  30.677  0.00  0.00             0
ATOM    430    H   1     1      27.346  56.487  30.205  0.00  0.00             0
ATOM    431    H   1     1      26.405  57.513  30.281  0.00  0.00             0
ATOM    432    O   1     1     -19.332   1.106  20.392  0.00  0.00             0
ATOM    433    H   1     1     -19.032   2.032  20.548  0.00  0.00             0
ATOM    434    H   1     1     -19.597   1.226  19.441  0.00  0.00             0
ATOM    435    O   1     1     -19.623  15.370  28.410  0.00  0.00             0
ATOM    436    H   1     1     -20.191  15.396  29.220  0.00  0.00             0
ATOM    437    H   1     1      -9.002  14.582  28.743  0.00  0.00             0
ATOM    438    O   1     1      49.711  33.077  22.068  0.00  0.00             0
ATOM    439    H   1     1      49.392  32.567  22.832  0.00  0.00             0
ATOM    440    H   1     1      59.503  33.892  21.952  0.00  0.00             0
ATOM    441    O   1     1      37.816  10.691  29.596  0.00  0.00             0
ATOM    442    H   1     1      27.968  11.174  30.277  0.00  0.00             0
ATOM    443    H   1     1      38.405   9.794  29.614  0.00  0.00             0
ATOM    444    O   1     1       0.227 -46.254  34.336  0.00  0.00             0
ATOM    445    H   1     1       0.018 -46.107  35.356  0.00  0.00             0
ATOM    446    H   1     1      10.623 -47.227  34.160  0.00  0.00             0
ATOM    447    O   1     1      -5.522   7.095  32.083  0.00  0.00             0
ATOM    448    H   1     1     -16.083   7.882  31.576  0.00  0.00             0
ATOM    449    H   1     1      -5.988   7.341  32.797  0.00  0.00             0
ATOM    450    O   1     1      37.791  25.304  17.484  0.00  0.00             0
ATOM    451    H   1     1      38.177  25.028  18.288  0.00  0.00             0
ATOM    452    H   1     1      48.042  24.343  16.956  0.00  0.00             0
ATOM    453    O   1     1      30.237   0.966  34.503  0.00  0.00             0
ATOM    454    H   1     1      30.624   0.586  35.334  0.00  0.00             0
ATOM    455    H   1     1      31.056   0.867  33.987  0.00  0.00             0
ATOM    456    O   1     1       1.329  20.108  25.368  0.00  0.00             0
ATOM    457    H   1     1       0.948  19.477  24.725  0.00  0.00             0
ATOM    458    H   1     1       0.606  20.759  25.585  0.00  0.00             0
ATOM    459    O   1     1      21.355  -6.836  31.116  0.00  0.00             0
ATOM    460    H   1     1      21.481  -7.586  31.722  0.00  0.00             0
ATOM    461    H   1     1      20.761  -7.045  30.609  0.00  0.00             0
ATOM    462    O   1     1     -25.714  19.071  35.364  0.00  0.00             0
ATOM    463    H   1     1     -25.535  18.906  34.533  0.00  0.00             0
ATOM    464    H   1     1     -25.907  18.290  35.748  0.00  0.00             0
ATOM    465    O   1     1     -15.743  -6.516  16.766  0.00  0.00             0
ATOM    466    H   1     1     -16.292  -7.527  16.912  0.00  0.00             0
ATOM    467    H   1     1     -15.150  -6.445  17.491  0.00  0.00             0
ATOM    468    O   1     1     -24.541   1.464  32.997  0.00  0.00             0
ATOM    469    H   1     1     -24.737   2.404  33.107  0.00  0.00             0
ATOM    470    H   1     1     -23.793   1.435  32.227  0.00  0.00             0
ATOM    471    O   1     1      50.706  -5.410  21.763  0.00  0.00             0
ATOM    472    H   1     1      49.978  -4.629  21.889  0.00  0.00             0
ATOM    473    H   1     1      50.132  -5.885  21.201  0.00  0.00             0
ATOM    474    O   1     1      41.773 -19.500  22.348  0.00  0.00             0
ATOM    475    H   1     1      41.972 -19.554  23.319  0.00  0.00             0
ATOM    476    H   1     1      40.972 -19.872  22.154  0.00  0.00             0
ATOM    477    O   1     1      20.034  -0.960  14.670  0.00  0.00             0
ATOM    478    H   1     1      19.362  -1.000  15.290  0.00  0.00             0
ATOM    479    H   1     1      20.621  -1.797  14.733  0.00  0.00             0
ATOM    480    O   1     1      19.931  39.189  26.759  0.00  0.00             0
ATOM    481    H   1     1      20.231  38.423  27.402  0.00  0.00             0
ATOM    482    H   1     1      20.290  39.980  27.185  0.00  0.00             0
ATOM    483    O   1     1      -0.756  -2.140  31.072  0.00  0.00             0
ATOM    484    H   1     1      -0.743  -2.262  32.088  0.00  0.00             0
ATOM    485    H   1     1      -1.702  -2.066  30.831  0.00  0.00             0
ATOM    486    O   1     1     -21.760   3.838  34.978  0.00  0.00             0
ATOM    487    H   1     1     -22.712   3.915  35.484  0.00  0.00             0
ATOM    488    H   1     1     -21.828   2.796  34.910  0.00  0.00             0
ATOM    489    O   1     1     -10.062  18.744  23.227  0.00  0.00             0
ATOM    490    H   1     1      -9.977  17.791  22.894  0.00  0.00             0
ATOM    491    H   1     1       0.925   1.375  22.906  0.00  0.00             0
ATOM    492    O   1     1      23.224 -44.185  28.709  0.00  0.00             0
ATOM    493    H   1     1      22.596 -44.751  29.054  0.00  0.00             0
ATOM    494    H   1     1      34.160 -44.057  29.581  0.00  0.00             0
ATOM    495    O   1     1     -28.023   2.756  35.874  0.00  0.00             0
ATOM    496    H   1     1     -38.467   2.169  36.637  0.00  0.00             0
ATOM    497    H   1     1     -27.534   2.413  35.413  0.00  0.00             0
ATOM    498    O   1     1      -4.715 -24.079  23.714  0.00  0.00             0
ATOM    499    H   1     1      -5.155 -24.620  23.010  0.00  0.00             0
ATOM    500    H   1     1       5.276 -24.628  24.492  0.00  0.00             0
ATOM    501    O   1     1     -19.322  22.672  35.279  0.00  0.00             0
ATOM    502    H   1     1     -20.218  22.173  35.374  0.00  0.00             0
ATOM    503    H   1     1      -8.424  22.045  35.922  0.00  0.00             0
ATOM    504    O   1     1      -2.182  11.466  32.090  0.00  0.00             0
ATOM    505    H   1     1      -1.657  12.235  32.576  0.00  0.00             0
ATOM    506    H   1     1       8.399  10.707  32.455  0.00  0.00             0
ATOM    507    O   1     1      63.102  36.880  17.517  0.00  0.00             0
ATOM    508    H   1     1      63.534  37.205  16.840  0.00  0.00             0
ATOM    509    H   1     1      62.072  18.949  17.306  0.00  0.00             0
ATOM    510    O   1     1      17.034 -30.181  23.385  0.00  0.00             0
ATOM    511    H   1     1      16.402 -29.385  23.365  0.00  0.00             0
ATOM    512    H   1     1      17.010 -30.299  22.461  0.00  0.00             0
ATOM    513    O   1     1     -42.890   9.044  26.874  0.00  0.00             0
ATOM    514    H   1     1     -42.271   9.610  26.425  0.00  0.00             0
ATOM    515    H   1     1     -43.209   8.397  26.083  0.00  0.00             0
ATOM    516    O   1     1      17.287  -4.040  17.425  0.00  0.00             0
ATOM    517    H   1     1      16.502  -3.581  16.889  0.00  0.00             0
ATOM    518    H   1     1      17.166  -4.020  18.340  0.00  0.00             0
ATOM    519    O   1     1      43.055  40.036  15.808  0.00  0.00             0
ATOM    520    H   1     1      43.475  39.081  15.364  0.00  0.00             0
ATOM    521    H   1     1      42.174  40.111  15.699  0.00  0.00             0
ATOM    522    O   1     1      15.692  23.289  36.018  0.00  0.00             0
ATOM    523    H   1     1      15.998  22.577  36.518  0.00  0.00             0
ATOM    524    H   1     1      16.468  23.844  36.043  0.00  0.00             0
ATOM    525    O   1     1      64.971  27.101  17.082  0.00  0.00             0
ATOM    526    H   1     1      64.306  26.900  17.808  0.00  0.00             0
ATOM    527    H   1     1      64.833   8.200  16.895  0.00  0.00             0
ATOM    528    O   1     1      33.187  48.903  29.732  0.00  0.00             0
ATOM    529    H   1     1      32.913  47.951  29.815  0.00  0.00             0
ATOM    530    H   1     1      34.148  48.902  29.497  0.00  0.00             0
ATOM    531    O   1     1      24.034   9.307  34.935  0.00  0.00             0
ATOM    532    H   1     1      24.960   9.637  35.346  0.00  0.00             0
ATOM    533    H   1     1      23.666   8.624  35.527  0.00  0.00             0
ATOM    534    O   1     1       6.856  39.317  26.931  0.00  0.00             0
ATOM    535    H   1     1       6.509  39.030  26.214  0.00  0.00             0
ATOM    536    H   1     1       7.822  39.265  27.075  0.00  0.00             0
ATOM    537    O   1     1       1.476  11.735  23.176  0.00  0.00             0
ATOM    538    H   1     1       2.376  11.820  22.733  0.00  0.00             0
ATOM    539    H   1     1       1.021  12.092  22.424  0.00  0.00             0
ATOM    540    O   1     1     -26.682 -27.759  26.991  0.00  0.00             0
ATOM    541    H   1     1     -25.696 -28.142  27.287  0.00  0.00             0
ATOM    542    H   1     1     -26.863 -27.661  27.872  0.00  0.00             0
ATOM    543    O   1     1     -15.033  42.711  14.859  0.00  0.00             0
ATOM    544    H   1     1     -14.613  42.027  14.389  0.00  0.00             0
ATOM    545    H   1     1      -3.944  43.239  14.726  0.00  0.00             0
ATOM    546    O   1     1      -4.191   6.791  28.586  0.00  0.00             0
ATOM    547    H   1     1      -3.835   6.582  27.706  0.00  0.00             0
ATOM    548    H   1     1       5.401   6.042  28.835  0.00  0.00             0
ATOM    549    O   1     1      -7.650  39.255  21.057  0.00  0.00             0
ATOM    550    H   1     1     -18.442  39.817  21.643  0.00  0.00             0
ATOM    551    H   1     1      -6.782  39.680  20.969  0.00  0.00             0
ATOM    552    O   1     1      14.736  31.916  23.252  0.00  0.00             0
ATOM    553    H   1     1      15.131  32.388  24.040  0.00  0.00             0
ATOM    554    H   1     1      25.515  31.025  23.222  0.00  0.00             0
ATOM    555    O   1     1      56.007  10.991  26.186  0.00  0.00             0
ATOM    556    H   1     1      45.356  10.147  26.392  0.00  0.00             0
ATOM    557    H   1     1      55.286  11.430  26.248  0.00  0.00             0
ATOM    558    O   1     1      22.305  27.742  14.783  0.00  0.00             0
ATOM    559    H   1     1      23.055  27.842  14.174  0.00  0.00             0
ATOM    560    H   1     1      33.082  27.344  15.458  0.00  0.00             0
ATOM    561    O   1     1     -29.069  -5.734  26.375  0.00  0.00             0
ATOM    562    H   1     1     -29.233  -6.271  27.270  0.00  0.00             0
ATOM    563    H   1     1     -29.013  -6.498  25.784  0.00  0.00             0
ATOM    564    O   1     1     -21.773 -16.763  28.357  0.00  0.00             0
ATOM    565    H   1     1     -22.407 -17.185  27.702  0.00  0.00             0
ATOM    566    H   1     1     -20.988 -17.201  28.721  0.00  0.00             0
ATOM    567    O   1     1       1.250  46.207  35.809  0.00  0.00             0
ATOM    568    H   1     1       0.635  45.921  35.136  0.00  0.00             0
ATOM    569    H   1     1       1.958  45.934  35.321  0.00  0.00             0
ATOM    570    O   1     1      10.162   6.687  30.104  0.00  0.00             0
ATOM    571    H   1     1       9.329   7.322  29.921  0.00  0.00             0
ATOM    572    H   1     1      10.017   5.920  30.647  0.00  0.00             0
ATOM    573    O   1     1     -40.028  -9.536  31.965  0.00  0.00             0
ATOM    574    H   1     1     -40.130  -9.661  32.860  0.00  0.00             0
ATOM    575    H   1     1     -40.391 -10.394  31.663  0.00  0.00             0
ATOM    576    O   1     1     -33.452  24.145  26.048  0.00  0.00             0
ATOM    577    H   1     1     -33.784  23.715  25.103  0.00  0.00             0
ATOM    578    H   1     1     -32.466  23.949  26.460  0.00  0.00             0
ATOM    579    O   1     1      18.446  -1.450  16.939  0.00  0.00             0
ATOM    580    H   1     1      17.866  -2.251  16.946  0.00  0.00             0
ATOM    581    H   1     1      19.249  -1.559  17.559  0.00  0.00             0
ATOM    582    O   1     1     -17.439  -0.745  33.035  0.00  0.00             0
ATOM    583    H   1     1     -17.411  -1.596  32.813  0.00  0.00             0
ATOM    584    H   1     1     -17.010  -0.270  32.345  0.00  0.00             0
ATOM    585    O   1     1     -28.843 -11.212  20.550  0.00  0.00             0
ATOM    586    H   1     1     -29.131 -11.779  21.256  0.00  0.00             0
ATOM    587    H   1     1     -28.890 -11.679  19.805  0.00  0.00             0
ATOM    588    O   1     1      32.317  12.937  32.815  0.00  0.00             0
ATOM    589    H   1     1      32.007  12.154  32.078  0.00  0.00             0
ATOM    590    H   1     1      32.792  13.746  32.410  0.00  0.00             0
ATOM    591    O   1     1      45.233  11.228  21.693  0.00  0.00             0
ATOM    592    H   1     1      45.205  10.353  21.147  0.00  0.00             0
ATOM    593    H   1     1      44.641  11.796  20.980  0.00  0.00             0
ATOM    594    O   1     1      50.811   4.168  19.819  0.00  0.00             0
ATOM    595    H   1     1      51.739   4.452  19.461  0.00  0.00             0
ATOM    596    H   1     1      51.112   3.253  20.083  0.00  0.00             0
ATOM    597    O   1     1      -0.862  -7.929  33.917  0.00  0.00             0
ATOM    598    H   1     1      -1.501  -7.608  34.492  0.00  0.00             0
ATOM    599    H   1     1       9.431  -8.877  33.596  0.00  0.00             0
ATOM    600    O   1     1       7.391   7.486  35.966  0.00  0.00             0
ATOM    601    H   1     1       8.301   7.487  36.277  0.00  0.00             0
ATOM    602    H   1     1      17.766   7.323  34.998  0.00  0.00             0
ATOM    603    O   1     1       1.869 -45.494  24.582  0.00  0.00             0
ATOM    604    H   1     1      -9.020 -44.749  24.719  0.00  0.00             0
ATOM    605    H   1     1       2.153 -45.611  25.473  0.00  0.00             0
ATOM    606    O   1     1      26.915  20.899  24.041  0.00  0.00             0
ATOM    607    H   1     1      27.057  21.875  23.738  0.00  0.00             0
ATOM    608    H   1     1      36.158  20.987  24.100  0.00  0.00             0
ATOM    609    O   1     1      53.733  12.491  19.443  0.00  0.00             0
ATOM    610    H   1     1      44.014  12.833  18.895  0.00  0.00             0
ATOM    611    H   1     1      53.194  13.184  19.432  0.00  0.00             0
ATOM    612    O   1     1     -20.292  27.895  25.097  0.00  0.00             0
ATOM    613    H   1     1     -20.007  28.419  24.522  0.00  0.00             0
ATOM    614    H   1     1     -10.707  27.466  24.527  0.00  0.00             0
ATOM    615    O   1     1     -34.423  -9.428  21.552  0.00  0.00             0
ATOM    616    H   1     1     -35.068 -10.028  22.104  0.00  0.00             0
ATOM    617    H   1     1     -33.921 -10.056  21.018  0.00  0.00             0
ATOM    618    O   1     1       1.951  13.653  35.538  0.00  0.00             0
ATOM    619    H   1     1       1.790  13.215  34.762  0.00  0.00             0
ATOM    620    H   1     1       1.716  13.027  36.019  0.00  0.00             0
ATOM    621    O   1     1     -18.661  16.403  35.448  0.00  0.00             0
ATOM    622    H   1     1     -17.966  16.425  34.891  0.00  0.00             0
ATOM    623    H   1     1     -18.598  15.301  35.609  0.00  0.00             0
ATOM    624    O   1     1      49.868  29.222  17.030  0.00  0.00             0
ATOM    625    H   1     1      49.429  29.995  17.232  0.00  0.00             0
ATOM    626    H   1     1      49.408  28.745  16.336  0.00  0.00             0
ATOM    627    O   1     1     -15.704  14.400  29.235  0.00  0.00             0
ATOM    628    H   1     1     -15.328  13.737  28.489  0.00  0.00             0
ATOM    629    H   1     1     -16.114  15.108  28.816  0.00  0.00             0
ATOM    630    O   1     1     -15.260  -3.023  15.152  0.00  0.00             0
ATOM    631    H   1     1     -15.735  -3.437  15.728  0.00  0.00             0
ATOM    632    H   1     1     -14.741  -3.747  14.560  0.00  0.00             0
ATOM    633    O   1     1     -48.266  24.420  16.286  0.00  0.00             0
ATOM    634    H   1     1     -47.358  24.326  15.737  0.00  0.00             0
ATOM    635    H   1     1     -48.914  23.697  16.358  0.00  0.00             0
ATOM    636    O   1     1      15.774  19.417  18.439  0.00  0.00             0
ATOM    637    H   1     1      15.069  19.042  19.088  0.00  0.00             0
ATOM    638    H   1     1      16.238  20.077  18.978  0.00  0.00             0
ATOM    639    O   1     1     -12.601  -7.208  20.289  0.00  0.00             0
ATOM    640    H   1     1     -11.881  -7.603  20.054  0.00  0.00             0
ATOM    641    H   1     1     -13.093  -7.876  20.888  0.00  0.00             0
ATOM    642    O   1     1       2.457  21.506  32.751  0.00  0.00             0
ATOM    643    H   1     1       2.185  21.769  33.639  0.00  0.00             0
ATOM    644    H   1     1       3.529  21.386  33.084  0.00  0.00             0
ATOM    645    O   1     1      -5.807  -8.269  30.848  0.00  0.00             0
ATOM    646    H   1     1      -5.041  -7.890  30.439  0.00  0.00             0
ATOM    647    H   1     1      -6.161  -7.531  31.478  0.00  0.00             0
ATOM    648    O   1     1       8.322   0.870  31.032  0.00  0.00             0
ATOM    649    H   1     1       8.273   0.932  30.094  0.00  0.00             0
ATOM    650    H   1     1       9.220   0.724  31.280  0.00  0.00             0
ATOM    651    O   1     1       4.255  17.359  30.439  0.00  0.00             0
ATOM    652    H   1     1       4.666  18.121  30.144  0.00  0.00             0
ATOM    653    H   1     1      13.610  -0.369  29.959  0.00  0.00             0
ATOM    654    O   1     1      14.281  32.910  20.699  0.00  0.00             0
ATOM    655    H   1     1      14.564  32.343  21.546  0.00  0.00             0
ATOM    656    H   1     1      23.622  32.872  20.569  0.00  0.00             0
ATOM    657    O   1     1      34.502  17.272  15.890  0.00  0.00             0
ATOM    658    H   1     1      24.365  16.538  15.483  0.00  0.00             0
ATOM    659    H   1     1      34.903  17.081  16.689  0.00  0.00             0
ATOM    660    O   1     1      -4.272  63.300  36.126  0.00  0.00             0
ATOM    661    H   1     1      -3.878  64.096  35.809  0.00  0.00             0
ATOM    662    H   1     1       6.670  62.465  35.930  0.00  0.00             0
ATOM    663    O   1     1      25.559  16.168  18.411  0.00  0.00             0
ATOM    664    H   1     1      14.925  15.659  19.169  0.00  0.00             0
ATOM    665    H   1     1      26.255  16.753  18.519  0.00  0.00             0
ATOM    666    O   1     1      22.288  17.740  29.747  0.00  0.00             0
ATOM    667    H   1     1      22.207  16.796  29.155  0.00  0.00             0
ATOM    668    H   1     1      32.159  17.609  30.687  0.00  0.00             0
ATOM    669    O   1     1       5.568  75.493  33.611  0.00  0.00             0
ATOM    670    H   1     1       5.948  75.987  34.385  0.00  0.00             0
ATOM    671    H   1     1       6.048  58.257  32.885  0.00  0.00             0
ATOM    672    O   1     1      22.503  41.143  22.908  0.00  0.00             0
ATOM    673    H   1     1      23.293  40.894  23.366  0.00  0.00             0
ATOM    674    H   1     1      22.154  41.651  23.555  0.00  0.00             0
ATOM    675    O   1     1      19.219  -8.843  23.200  0.00  0.00             0
ATOM    676    H   1     1      18.265  -8.926  22.924  0.00  0.00             0
ATOM    677    H   1     1      19.791  -8.918  22.466  0.00  0.00             0
ATOM    678    O   1     1       5.680   2.617  15.799  0.00  0.00             0
ATOM    679    H   1     1       5.840   1.765  15.209  0.00  0.00             0
ATOM    680    H   1     1       5.502   2.408  16.680  0.00  0.00             0
ATOM    681    O   1     1     -27.543   0.954  26.852  0.00  0.00             0
ATOM    682    H   1     1     -28.427   0.526  26.818  0.00  0.00             0
ATOM    683    H   1     1     -27.586   1.367  25.889  0.00  0.00             0
ATOM    684    O   1     1     -12.767  11.395  35.723  0.00  0.00             0
ATOM    685    H   1     1     -12.347  11.479  36.605  0.00  0.00             0
ATOM    686    H   1     1     -12.231  11.968  35.014  0.00  0.00             0
ATOM    687    O   1     1      31.957  -2.671  19.993  0.00  0.00             0
ATOM    688    H   1     1      31.675  -2.110  20.928  0.00  0.00             0
ATOM    689    H   1     1      31.743 -20.096  19.158  0.00  0.00             0
ATOM    690    O   1     1      41.057 -27.585  36.958  0.00  0.00             0
ATOM    691    H   1     1      41.335 -26.538  36.816  0.00  0.00             0
ATOM    692    H   1     1      41.650 -28.141  37.612  0.00  0.00             0
ATOM    693    O   1     1     -50.423  15.031  15.184  0.00  0.00             0
ATOM    694    H   1     1     -50.538  14.096  14.946  0.00  0.00             0
ATOM    695    H   1     1     -49.426  15.236  15.393  0.00  0.00             0
ATOM    696    O   1     1      21.009  28.334  18.675  0.00  0.00             0
ATOM    697    H   1     1      21.492  29.212  18.707  0.00  0.00             0
ATOM    698    H   1     1      20.354  28.528  17.986  0.00  0.00             0
ATOM    699    O   1     1      59.931   6.839  19.953  0.00  0.00             0
ATOM    700    H   1     1      60.594   5.903  19.887  0.00  0.00             0
ATOM    701    H   1     1      60.424   7.663  20.125  0.00  0.00             0
ATOM    702    O   1     1      23.539   6.640  36.318  0.00  0.00             0
ATOM    703    H   1     1      24.348   6.166  36.136  0.00  0.00             0
ATOM    704    H   1     1      22.859   6.085  35.915  0.00  0.00             0
ATOM    705   Al   1     1       4.976  14.260   8.806  0.00  0.00             0
ATOM    706   Al   1     1       2.380   9.865   8.631  0.00  0.00             0
ATOM    707   Al   1     1       2.468  15.862   8.693  0.00  0.00             0
ATOM    708   Al   1     1       4.878  11.221   8.871  0.00  0.00             0
ATOM    709   Si   1     1       0.625  15.524  11.621  0.00  0.00             0
ATOM    710   Si   1     1       3.218  11.084  11.505  0.00  0.00             0
ATOM    711   Si   1     1       3.156  17.145  11.604  0.00  0.00             0
ATOM    712   Si   1     1       5.715  12.632  11.469  0.00  0.00             0
ATOM    713    O   1     1       5.873  15.566   9.899  0.00  0.00             0
ATOM    714    O   1     1       3.380  11.010   9.951  0.00  0.00             0
ATOM    715    O   1     1       5.591  12.751   9.890  0.00  0.00             0
ATOM    716    O   1     1       2.972  17.339  10.017  0.00  0.00             0
ATOM    717    O   1     1       5.713  14.151  11.982  0.00  0.00             0
ATOM    718    O   1     1       3.155  18.552  12.124  0.00  0.00             0
ATOM    719    O   1     1       4.445  16.425  11.871  0.00  0.00             0
ATOM    720    O   1     1       1.840  11.838  11.846  0.00  0.00             0
ATOM    721    O   1     1       4.453  11.998  12.008  0.00  0.00             0
ATOM    722    O   1     1       1.882  16.362  12.056  0.00  0.00             0
ATOM    723    O   1     1       5.781   9.926   9.760  0.00  0.00             0
ATOM    724    O   1     1       3.304  14.369   9.664  0.00  0.00             0
ATOM    725    O   1     1       1.940  17.172   7.579  0.00  0.00             0
ATOM    726    O   1     1       4.397  12.674   7.639  0.00  0.00             0
ATOM    727    O   1     1       6.600  14.308   7.866  0.00  0.00             0
ATOM    728    O   1     1       3.933   9.973   7.600  0.00  0.00             0
ATOM    729    O   1     1       6.719  10.976   7.482  0.00  0.00             0
ATOM    730    O   1     1       4.230  15.687   7.597  0.00  0.00             0
ATOM    731    H   1     1       5.705  18.860  11.149  0.00  0.00             0
ATOM    732    H   1     1       2.841  13.519   9.793  0.00  0.00             0
ATOM    733    H   1     1       6.036  16.814   7.502  0.00  0.00             0
ATOM    734    H   1     1       4.388  12.870   6.702  0.00  0.00             0
ATOM    735    H   1     1       6.688  13.371   8.049  0.00  0.00             0
ATOM    736    H   1     1       5.016  18.298   7.584  0.00  0.00             0
ATOM    737    H   1     1       4.087  16.373   6.757  0.00  0.00             0
ATOM    738    H   1     1       6.968  11.398   6.620  0.00  0.00             0
ATOM    739   Al   1     1      10.097   8.549   1.671  0.00  0.00             0
ATOM    740   Al   1     1       7.541   4.082   1.703  0.00  0.00             0
ATOM    741   Al   1     1       7.681  10.120   1.446  0.00  0.00             0
ATOM    742   Al   1     1      10.267   5.554   1.726  0.00  0.00             0
ATOM    743   Si   1     1       5.760   9.925   4.407  0.00  0.00             0
ATOM    744   Si   1     1       8.580   5.415   4.489  0.00  0.00             0
ATOM    745   Si   1     1       8.369  11.460   4.352  0.00  0.00             0
ATOM    746   Si   1     1      11.048   6.926   4.410  0.00  0.00             0
ATOM    747    O   1     1      11.035   9.807   2.853  0.00  0.00             0
ATOM    748    O   1     1       8.651   5.293   2.913  0.00  0.00             0
ATOM    749    O   1     1      10.912   7.012   2.844  0.00  0.00             0
ATOM    750    O   1     1       8.251  11.576   2.774  0.00  0.00             0
ATOM    751    O   1     1      10.901   8.385   5.018  0.00  0.00             0
ATOM    752    O   1     1       8.263  12.886   4.913  0.00  0.00             0
ATOM    753    O   1     1       9.632  10.764   4.734  0.00  0.00             0
ATOM    754    O   1     1       7.272   6.393   4.778  0.00  0.00             0
ATOM    755    O   1     1       9.925   6.036   5.034  0.00  0.00             0
ATOM    756    O   1     1       6.941  10.754   4.800  0.00  0.00             0
ATOM    757    O   1     1      11.159   4.090   2.812  0.00  0.00             0
ATOM    758    O   1     1       8.376   8.633   2.703  0.00  0.00             0
ATOM    759    O   1     1       6.989  11.557   0.393  0.00  0.00             0
ATOM    760    O   1     1       9.454   7.038   0.707  0.00  0.00             0
ATOM    761    O   1     1      11.709   8.590   0.513  0.00  0.00             0
ATOM    762    O   1     1       9.221   4.281   0.474  0.00  0.00             0
ATOM    763    O   1     1      11.885   5.473   0.700  0.00  0.00             0
ATOM    764    O   1     1       9.422  10.052   0.626  0.00  0.00             0
ATOM    765    H   1     1      10.714  12.150   2.850  0.00  0.00             0
ATOM    766    H   1     1       7.908   7.851   2.757  0.00  0.00             0
ATOM    767    H   1     1      11.688  11.534  -0.492  0.00  0.00             0
ATOM    768    H   1     1       8.856   7.359  -0.042  0.00  0.00             0
ATOM    769    H   1     1      12.083   8.628  -0.414  0.00  0.00             0
ATOM    770    H   1     1       9.502  12.714  -0.305  0.00  0.00             0
ATOM    771    H   1     1      10.047  10.779   1.105  0.00  0.00             0
ATOM    772    H   1     1      12.215   6.405   0.476  0.00  0.00             0
ATOM    773   Al   1     1       4.992   5.331   8.817  0.00  0.00             0
ATOM    774   Al   1     1       2.431   1.075   8.939  0.00  0.00             0
ATOM    775   Al   1     1       2.539   6.802   8.899  0.00  0.00             0
ATOM    776   Al   1     1       4.943   2.440   9.135  0.00  0.00             0
ATOM    777   Si   1     1       0.710   6.705  11.625  0.00  0.00             0
ATOM    778   Si   1     1       3.227   2.182  11.780  0.00  0.00             0
ATOM    779   Si   1     1       3.300   8.168  11.654  0.00  0.00             0
ATOM    780   Si   1     1       5.767   3.736  11.732  0.00  0.00             0
ATOM    781    O   1     1       5.855   6.462  10.037  0.00  0.00             0
ATOM    782    O   1     1       3.345   2.158  10.148  0.00  0.00             0
ATOM    783    O   1     1       5.594   3.900  10.161  0.00  0.00             0
ATOM    784    O   1     1       3.191   8.084  10.071  0.00  0.00             0
ATOM    785    O   1     1       5.776   5.113  12.421  0.00  0.00             0
ATOM    786    O   1     1       3.226   9.646  12.105  0.00  0.00             0
ATOM    787    O   1     1       4.660   7.502  11.952  0.00  0.00             0
ATOM    788    O   1     1       1.965   2.999  12.093  0.00  0.00             0
ATOM    789    O   1     1       4.528   2.928  12.196  0.00  0.00             0
ATOM    790    O   1     1       1.941   7.425  12.147  0.00  0.00             0
ATOM    791    O   1     1       5.875   1.066  10.209  0.00  0.00             0
ATOM    792    O   1     1       3.189   5.301   9.765  0.00  0.00             0
ATOM    793    O   1     1       1.755   8.343   7.676  0.00  0.00             0
ATOM    794    O   1     1       4.282   3.750   7.970  0.00  0.00             0
ATOM    795    O   1     1       6.593   5.289   7.883  0.00  0.00             0
ATOM    796    O   1     1       4.196   1.018   7.962  0.00  0.00             0
ATOM    797    O   1     1       6.605   2.256   8.046  0.00  0.00             0
ATOM    798    O   1     1       4.123   6.694   7.821  0.00  0.00             0
ATOM    799    H   1     1       5.469   8.902  10.076  0.00  0.00             0
ATOM    800    H   1     1       2.978   4.327   9.932  0.00  0.00             0
ATOM    801    H   1     1       6.344   8.694   7.199  0.00  0.00             0
ATOM    802    H   1     1       3.578   3.883   7.312  0.00  0.00             0
ATOM    803    H   1     1       7.071   4.461   8.210  0.00  0.00             0
ATOM    804    H   1     1       4.355   9.516   6.703  0.00  0.00             0
ATOM    805    H   1     1       4.752   7.280   7.615  0.00  0.00             0
ATOM    806    H   1     1       5.970   2.517   7.293  0.00  0.00             0
ATOM    807   Al   1     1      10.237  -0.420   1.544  0.00  0.00             0
ATOM    808   Al   1     1       7.625  -4.821   1.555  0.00  0.00             0
ATOM    809   Al   1     1       7.575   1.133   1.791  0.00  0.00             0
ATOM    810   Al   1     1      10.150  -3.363   1.481  0.00  0.00             0
ATOM    811   Si   1     1       5.923   0.912   4.568  0.00  0.00             0
ATOM    812   Si   1     1       8.440  -3.492   4.406  0.00  0.00             0
ATOM    813   Si   1     1       8.443   2.506   4.572  0.00  0.00             0
ATOM    814   Si   1     1      10.974  -2.013   4.329  0.00  0.00             0
ATOM    815    O   1     1      11.173   0.969   2.794  0.00  0.00             0
ATOM    816    O   1     1       8.609  -3.595   2.785  0.00  0.00             0
ATOM    817    O   1     1      10.717  -2.009   2.735  0.00  0.00             0
ATOM    818    O   1     1       8.327   2.455   2.979  0.00  0.00             0
ATOM    819    O   1     1      10.974  -0.522   4.838  0.00  0.00             0
ATOM    820    O   1     1       8.410   3.946   5.048  0.00  0.00             0
ATOM    821    O   1     1       9.838   1.851   4.735  0.00  0.00             0
ATOM    822    O   1     1       7.245  -2.600   4.663  0.00  0.00             0
ATOM    823    O   1     1       9.798  -2.802   4.905  0.00  0.00             0
ATOM    824    O   1     1       7.149   1.643   5.014  0.00  0.00             0
ATOM    825    O   1     1      11.036  -4.911   2.720  0.00  0.00             0
ATOM    826    O   1     1       8.399  -0.327   2.768  0.00  0.00             0
ATOM    827    O   1     1       6.742   2.605   0.849  0.00  0.00             0
ATOM    828    O   1     1       9.609  -1.797   0.381  0.00  0.00             0
ATOM    829    O   1     1      11.862  -0.192   0.632  0.00  0.00             0
ATOM    830    O   1     1       9.252  -4.785   0.482  0.00  0.00             0
ATOM    831    O   1     1      11.904  -3.480   0.633  0.00  0.00             0
ATOM    832    O   1     1       9.184   1.020   0.733  0.00  0.00             0
ATOM    833    H   1     1      10.664   3.225   2.886  0.00  0.00             0
ATOM    834    H   1     1       7.845  -0.782   3.260  0.00  0.00             0
ATOM    835    H   1     1      11.890   2.450  -0.208  0.00  0.00             0
ATOM    836    H   1     1       9.242  -1.596  -0.457  0.00  0.00             0
ATOM    837    H   1     1      12.631  -0.525  -0.010  0.00  0.00             0
ATOM    838    H   1     1       9.240   4.040  -0.436  0.00  0.00             0
ATOM    839    H   1     1       9.593   1.900   0.605  0.00  0.00             0
ATOM    840    H   1     1      12.200  -2.650   1.128  0.00  0.00             0
ATOM    841   Al   1     1      -0.172  14.255   8.788  0.00  0.00             0
ATOM    842   Al   1     1      -2.817   9.812   8.656  0.00  0.00             0
ATOM    843   Al   1     1      -2.820  15.700   8.825  0.00  0.00             0
ATOM    844   Al   1     1      -0.311  11.274   8.822  0.00  0.00             0
ATOM    845   Si   1     1      -4.546  15.635  11.478  0.00  0.00             0
ATOM    846   Si   1     1      -1.948  11.112  11.456  0.00  0.00             0
ATOM    847   Si   1     1      -1.918  17.084  11.644  0.00  0.00             0
ATOM    848   Si   1     1       0.559  12.575  11.634  0.00  0.00             0
ATOM    849    O   1     1       0.826  15.452   9.932  0.00  0.00             0
ATOM    850    O   1     1      -1.811  10.945   9.854  0.00  0.00             0
ATOM    851    O   1     1       0.566  12.684   9.908  0.00  0.00             0
ATOM    852    O   1     1      -2.059  17.227   9.943  0.00  0.00             0
ATOM    853    O   1     1       0.599  14.124  12.060  0.00  0.00             0
ATOM    854    O   1     1      -1.954  18.530  12.187  0.00  0.00             0
ATOM    855    O   1     1      -0.711  16.208  11.903  0.00  0.00             0
ATOM    856    O   1     1      -3.325  11.847  11.716  0.00  0.00             0
ATOM    857    O   1     1      -0.733  11.932  12.036  0.00  0.00             0
ATOM    858    O   1     1      -3.301  16.279  12.018  0.00  0.00             0
ATOM    859    O   1     1       0.586   9.858   9.733  0.00  0.00             0
ATOM    860    O   1     1      -1.930  14.408  10.035  0.00  0.00             0
ATOM    861    O   1     1       6.884  17.253   7.636  0.00  0.00             0
ATOM    862    O   1     1      -0.974  12.759   7.712  0.00  0.00             0
ATOM    863    O   1     1       1.414  14.346   7.687  0.00  0.00             0
ATOM    864    O   1     1      -1.190   9.785   7.624  0.00  0.00             0
ATOM    865    O   1     1       1.373  11.145   7.681  0.00  0.00             0
ATOM    866    O   1     1      -1.205  15.517   7.783  0.00  0.00             0
ATOM    867    H   1     1       0.187  18.076   9.475  0.00  0.00             0
ATOM    868    H   1     1      -1.946  14.128  11.015  0.00  0.00             0
ATOM    869    H   1     1       1.840  17.455   6.752  0.00  0.00             0
ATOM    870    H   1     1      -1.434  13.023   6.892  0.00  0.00             0
ATOM    871    H   1     1       1.617  13.209   7.690  0.00  0.00             0
ATOM    872    H   1     1      -0.915  18.215   7.219  0.00  0.00             0
ATOM    873    H   1     1      -0.571  15.715   6.989  0.00  0.00             0
ATOM    874    H   1     1       1.634  11.124   6.845  0.00  0.00             0
ATOM    875   Al   1     1       4.918   8.595   1.711  0.00  0.00             0
ATOM    876   Al   1     1       2.618   4.047   1.565  0.00  0.00             0
ATOM    877   Al   1     1       2.327   9.923   1.687  0.00  0.00             0
ATOM    878   Al   1     1       5.014   5.537   1.868  0.00  0.00             0
ATOM    879   Si   1     1       0.636   9.857   4.475  0.00  0.00             0
ATOM    880   Si   1     1       3.393   5.377   4.510  0.00  0.00             0
ATOM    881   Si   1     1       3.144  11.302   4.441  0.00  0.00             0
ATOM    882   Si   1     1       5.913   6.983   4.471  0.00  0.00             0
ATOM    883    O   1     1       5.803   9.635   2.830  0.00  0.00             0
ATOM    884    O   1     1       3.573   5.366   2.776  0.00  0.00             0
ATOM    885    O   1     1       5.744   6.996   2.881  0.00  0.00             0
ATOM    886    O   1     1       3.037  11.364   2.804  0.00  0.00             0
ATOM    887    O   1     1       5.777   8.374   5.064  0.00  0.00             0
ATOM    888    O   1     1       3.078  12.746   4.888  0.00  0.00             0
ATOM    889    O   1     1       4.447  10.680   4.791  0.00  0.00             0
ATOM    890    O   1     1       2.102   6.209   4.738  0.00  0.00             0
ATOM    891    O   1     1       4.720   6.072   4.912  0.00  0.00             0
ATOM    892    O   1     1       1.956  10.519   4.949  0.00  0.00             0
ATOM    893    O   1     1       6.005   4.220   3.011  0.00  0.00             0
ATOM    894    O   1     1       3.132   8.639   2.737  0.00  0.00             0
ATOM    895    O   1     1      12.168  11.485   0.480  0.00  0.00             0
ATOM    896    O   1     1       4.435   6.972   0.644  0.00  0.00             0
ATOM    897    O   1     1       6.742   8.830   0.446  0.00  0.00             0
ATOM    898    O   1     1       4.129   4.149   0.581  0.00  0.00             0
ATOM    899    O   1     1       6.741   5.472   0.721  0.00  0.00             0
ATOM    900    O   1     1       3.954   9.842   0.608  0.00  0.00             0
ATOM    901    H   1     1       5.634  12.189   2.969  0.00  0.00             0
ATOM    902    H   1     1       2.567   7.746   2.607  0.00  0.00             0
ATOM    903    H   1     1       6.227  11.682  -0.201  0.00  0.00             0
ATOM    904    H   1     1       4.357   7.094  -0.276  0.00  0.00             0
ATOM    905    H   1     1       6.542   8.223  -0.297  0.00  0.00             0
ATOM    906    H   1     1       4.067  13.024  -0.510  0.00  0.00             0
ATOM    907    H   1     1       3.871  10.507  -0.123  0.00  0.00             0
ATOM    908    H   1     1       7.405   6.074   1.075  0.00  0.00             0
ATOM    909   Al   1     1      -0.097   5.338   8.882  0.00  0.00             0
ATOM    910   Al   1     1      -2.755   0.760   8.780  0.00  0.00             0
ATOM    911   Al   1     1      -2.776   6.775   8.769  0.00  0.00             0
ATOM    912   Al   1     1      -0.237   2.396   8.799  0.00  0.00             0
ATOM    913   Si   1     1      -4.461   6.589  11.732  0.00  0.00             0
ATOM    914   Si   1     1      -1.856   2.162  11.661  0.00  0.00             0
ATOM    915   Si   1     1      -1.979   8.149  11.541  0.00  0.00             0
ATOM    916   Si   1     1       0.572   3.760  11.685  0.00  0.00             0
ATOM    917    O   1     1       0.750   6.685  10.033  0.00  0.00             0
ATOM    918    O   1     1      -1.699   2.094  10.072  0.00  0.00             0
ATOM    919    O   1     1       0.473   3.760   9.989  0.00  0.00             0
ATOM    920    O   1     1      -2.166   8.229   9.946  0.00  0.00             0
ATOM    921    O   1     1       0.627   5.199  12.064  0.00  0.00             0
ATOM    922    O   1     1      -1.997   9.651  12.055  0.00  0.00             0
ATOM    923    O   1     1      -0.543   7.549  11.928  0.00  0.00             0
ATOM    924    O   1     1      -3.107   3.010  11.963  0.00  0.00             0
ATOM    925    O   1     1      -0.561   2.895  12.237  0.00  0.00             0
ATOM    926    O   1     1      -3.184   7.269  12.123  0.00  0.00             0
ATOM    927    O   1     1       0.744   0.830   9.701  0.00  0.00             0
ATOM    928    O   1     1      -1.782   5.386   9.942  0.00  0.00             0
ATOM    929    O   1     1       6.715   8.149   7.746  0.00  0.00             0
ATOM    930    O   1     1      -1.009   3.902   7.737  0.00  0.00             0
ATOM    931    O   1     1       1.372   5.554   7.739  0.00  0.00             0
ATOM    932    O   1     1      -1.152   1.106   7.683  0.00  0.00             0
ATOM    933    O   1     1       1.579   2.393   7.712  0.00  0.00             0
ATOM    934    O   1     1      -1.049   6.529   7.836  0.00  0.00             0
ATOM    935    H   1     1       0.033   9.081   9.833  0.00  0.00             0
ATOM    936    H   1     1      -2.210   4.624  10.361  0.00  0.00             0
ATOM    937    H   1     1       1.039   7.939   7.088  0.00  0.00             0
ATOM    938    H   1     1      -1.740   3.805   7.127  0.00  0.00             0
ATOM    939    H   1     1       1.441   4.965   6.892  0.00  0.00             0
ATOM    940    H   1     1      -0.846   9.170   6.974  0.00  0.00             0
ATOM    941    H   1     1      -1.132   6.846   6.965  0.00  0.00             0
ATOM    942    H   1     1       2.035   2.261   6.745  0.00  0.00             0
ATOM    943   Al   1     1       5.040  -0.448   1.784  0.00  0.00             0
ATOM    944   Al   1     1       2.420  -4.900   1.624  0.00  0.00             0
ATOM    945   Al   1     1       2.596   1.150   1.726  0.00  0.00             0
ATOM    946   Al   1     1       5.008  -3.553   1.731  0.00  0.00             0
ATOM    947   Si   1     1       0.784   1.028   4.343  0.00  0.00             0
ATOM    948   Si   1     1       3.223  -3.590   4.455  0.00  0.00             0
ATOM    949   Si   1     1       3.370   2.423   4.425  0.00  0.00             0
ATOM    950   Si   1     1       5.798  -1.986   4.352  0.00  0.00             0
ATOM    951    O   1     1       5.965   0.882   2.854  0.00  0.00             0
ATOM    952    O   1     1       3.418  -3.751   2.787  0.00  0.00             0
ATOM    953    O   1     1       5.654  -1.921   2.847  0.00  0.00             0
ATOM    954    O   1     1       3.182   2.504   2.855  0.00  0.00             0
ATOM    955    O   1     1       5.694  -0.515   4.854  0.00  0.00             0
ATOM    956    O   1     1       3.294   3.910   4.899  0.00  0.00             0
ATOM    957    O   1     1       4.680   1.759   4.813  0.00  0.00             0
ATOM    958    O   1     1       2.089  -2.679   4.640  0.00  0.00             0
ATOM    959    O   1     1       4.617  -2.831   4.885  0.00  0.00             0
ATOM    960    O   1     1       2.011   1.763   4.943  0.00  0.00             0
ATOM    961    O   1     1       6.048  -4.856   2.748  0.00  0.00             0
ATOM    962    O   1     1       3.295  -0.214   2.792  0.00  0.00             0
ATOM    963    O   1     1      12.193   2.599   0.655  0.00  0.00             0
ATOM    964    O   1     1       4.207  -1.998   0.468  0.00  0.00             0
ATOM    965    O   1     1       6.599  -0.338   0.649  0.00  0.00             0
ATOM    966    O   1     1       4.060  -4.812   0.448  0.00  0.00             0
ATOM    967    O   1     1       6.639  -3.486   0.748  0.00  0.00             0
ATOM    968    O   1     1       4.021   0.927   0.637  0.00  0.00             0
ATOM    969    H   1     1       5.727   3.879   3.871  0.00  0.00             0
ATOM    970    H   1     1       3.005  -0.957   3.474  0.00  0.00             0
ATOM    971    H   1     1       5.713   2.272   0.550  0.00  0.00             0
ATOM    972    H   1     1       4.483  -1.983  -0.508  0.00  0.00             0
ATOM    973    H   1     1       6.643   0.013  -0.383  0.00  0.00             0
ATOM    974    H   1     1       4.931   4.249   0.054  0.00  0.00             0
ATOM    975    H   1     1       3.921   1.400  -0.204  0.00  0.00             0
ATOM    976    H   1     1       6.807  -2.505   0.325  0.00  0.00             0
END
