# Supplementary material for: Competing Nuclear Quantum Effects and Hydrogen-Bond Jumps in Hydrated Kaolinite
Source: J Phys Chem Lett. 2023 Feb 6;14(6):1542–7. doi: 10.1021/acs.jpclett.2c03896 (PMC9940297; doi:10.1021/acs.jpclett.2c03896)
Supplement: Supplementary file 1 — jz2c03896_si_001.zip [file jz2c03896_si_001.zip › Clay_NQEs_HBond_Jumps_SI/silica-surface/QM/prod-3/init.17.pdb]

TITLE     Step:     2000000  Bead:      17 positions{angstrom}  cell{angstrom}
CRYST1   10.307   17.884   76.812  91.93 105.05  89.80 P 1           1
ATOM      1   Al   1     1     -17.311  -0.651  42.388  0.00  0.00             0
ATOM      2   Al   1     1     -14.863   3.935  42.080  0.00  0.00             0
ATOM      3   Al   1     1     -14.702  -1.955  42.169  0.00  0.00             0
ATOM      4   Al   1     1     -17.220   2.373  42.206  0.00  0.00             0
ATOM      5   Si   1     1     -13.099  -1.837  39.471  0.00  0.00             0
ATOM      6   Si   1     1     -15.531   2.504  39.401  0.00  0.00             0
ATOM      7   Si   1     1     -15.577  -3.467  39.610  0.00  0.00             0
ATOM      8   Si   1     1     -18.041   0.904  39.413  0.00  0.00             0
ATOM      9    O   1     1     -18.298  -1.765  41.206  0.00  0.00             0
ATOM     10    O   1     1     -15.625   2.612  41.111  0.00  0.00             0
ATOM     11    O   1     1     -17.996   0.933  40.993  0.00  0.00             0
ATOM     12    O   1     1     -15.317  -3.505  41.213  0.00  0.00             0
ATOM     13    O   1     1     -17.966  -0.531  39.004  0.00  0.00             0
ATOM     14    O   1     1     -15.438  -4.905  39.049  0.00  0.00             0
ATOM     15    O   1     1     -16.977  -2.862  39.336  0.00  0.00             0
ATOM     16    O   1     1     -14.287   1.737  39.084  0.00  0.00             0
ATOM     17    O   1     1     -16.819   1.783  38.874  0.00  0.00             0
ATOM     18    O   1     1     -14.386  -2.658  39.134  0.00  0.00             0
ATOM     19    O   1     1     -18.137   3.800  41.128  0.00  0.00             0
ATOM     20    O   1     1     -15.675  -0.732  41.216  0.00  0.00             0
ATOM     21    O   1     1     -14.031  -3.228  43.486  0.00  0.00             0
ATOM     22    O   1     1     -16.701   0.849  43.310  0.00  0.00             0
ATOM     23    O   1     1     -19.050  -0.647  43.357  0.00  0.00             0
ATOM     24    O   1     1     -16.195   3.824  43.353  0.00  0.00             0
ATOM     25    O   1     1     -18.924   2.591  43.316  0.00  0.00             0
ATOM     26    O   1     1     -16.562  -2.035  43.254  0.00  0.00             0
ATOM     27    H   1     1     -17.415  -4.497  41.045  0.00  0.00             0
ATOM     28    H   1     1     -15.117  -0.166  40.568  0.00  0.00             0
ATOM     29    H   1     1     -19.015  -3.915  44.323  0.00  0.00             0
ATOM     30    H   1     1     -16.341   0.599  44.223  0.00  0.00             0
ATOM     31    H   1     1     -19.089  -0.382  44.277  0.00  0.00             0
ATOM     32    H   1     1     -17.067  -4.035  43.236  0.00  0.00             0
ATOM     33    H   1     1     -16.313  -2.896  43.717  0.00  0.00             0
ATOM     34    H   1     1     -19.170   1.785  43.857  0.00  0.00             0
ATOM     35   Al   1     1     -17.904   4.814  49.488  0.00  0.00             0
ATOM     36   Al   1     1     -15.174   8.991  49.506  0.00  0.00             0
ATOM     37   Al   1     1     -15.403   3.223  49.336  0.00  0.00             0
ATOM     38   Al   1     1     -17.755   7.712  49.429  0.00  0.00             0
ATOM     39   Si   1     1     -13.579   3.449  46.501  0.00  0.00             0
ATOM     40   Si   1     1     -15.892   7.854  46.721  0.00  0.00             0
ATOM     41   Si   1     1     -16.148   1.888  46.524  0.00  0.00             0
ATOM     42   Si   1     1     -18.453   6.323  46.598  0.00  0.00             0
ATOM     43    O   1     1     -18.797   3.409  48.356  0.00  0.00             0
ATOM     44    O   1     1     -16.048   7.893  48.309  0.00  0.00             0
ATOM     45    O   1     1     -18.437   6.346  48.253  0.00  0.00             0
ATOM     46    O   1     1     -15.916   1.942  48.123  0.00  0.00             0
ATOM     47    O   1     1     -18.594   4.746  46.167  0.00  0.00             0
ATOM     48    O   1     1     -15.910   0.388  45.965  0.00  0.00             0
ATOM     49    O   1     1     -17.589   2.405  46.236  0.00  0.00             0
ATOM     50    O   1     1     -14.562   7.076  46.364  0.00  0.00             0
ATOM     51    O   1     1     -17.185   6.981  46.020  0.00  0.00             0
ATOM     52    O   1     1     -14.978   2.823  46.054  0.00  0.00             0
ATOM     53    O   1     1     -18.602   9.119  48.514  0.00  0.00             0
ATOM     54    O   1     1     -16.252   4.667  48.378  0.00  0.00             0
ATOM     55    O   1     1     -14.662   1.752  50.308  0.00  0.00             0
ATOM     56    O   1     1     -17.211   6.241  50.462  0.00  0.00             0
ATOM     57    O   1     1     -19.620   4.740  50.561  0.00  0.00             0
ATOM     58    O   1     1     -16.745   8.930  50.505  0.00  0.00             0
ATOM     59    O   1     1     -19.606   7.748  50.524  0.00  0.00             0
ATOM     60    O   1     1     -16.954   3.458  50.571  0.00  0.00             0
ATOM     61    H   1     1     -18.165   0.811  48.185  0.00  0.00             0
ATOM     62    H   1     1     -15.689   5.453  48.138  0.00  0.00             0
ATOM     63    H   1     1     -19.822   1.847  51.419  0.00  0.00             0
ATOM     64    H   1     1     -16.521   6.052  50.999  0.00  0.00             0
ATOM     65    H   1     1     -19.910   4.504  51.444  0.00  0.00             0
ATOM     66    H   1     1     -17.052   0.323  51.537  0.00  0.00             0
ATOM     67    H   1     1     -17.523   2.711  51.037  0.00  0.00             0
ATOM     68    H   1     1     -19.843   6.651  50.843  0.00  0.00             0
ATOM     69   Al   1     1     -17.198   8.174  42.101  0.00  0.00             0
ATOM     70   Al   1     1     -14.822  12.861  42.369  0.00  0.00             0
ATOM     71   Al   1     1     -14.565   6.840  42.275  0.00  0.00             0
ATOM     72   Al   1     1     -17.311  11.202  42.253  0.00  0.00             0
ATOM     73   Si   1     1     -12.905   7.006  39.363  0.00  0.00             0
ATOM     74   Si   1     1     -15.598  11.482  39.498  0.00  0.00             0
ATOM     75   Si   1     1     -15.563   5.507  39.401  0.00  0.00             0
ATOM     76   Si   1     1     -18.140  10.002  39.559  0.00  0.00             0
ATOM     77    O   1     1     -18.086   7.072  41.009  0.00  0.00             0
ATOM     78    O   1     1     -15.682  11.599  41.149  0.00  0.00             0
ATOM     79    O   1     1     -18.010   9.794  41.171  0.00  0.00             0
ATOM     80    O   1     1     -15.331   5.475  41.090  0.00  0.00             0
ATOM     81    O   1     1     -18.043   8.543  39.026  0.00  0.00             0
ATOM     82    O   1     1     -15.522   3.930  39.000  0.00  0.00             0
ATOM     83    O   1     1     -16.784   6.190  38.967  0.00  0.00             0
ATOM     84    O   1     1     -14.328  10.596  39.079  0.00  0.00             0
ATOM     85    O   1     1     -16.959  10.804  39.227  0.00  0.00             0
ATOM     86    O   1     1     -14.296   6.250  38.976  0.00  0.00             0
ATOM     87    O   1     1     -18.237  12.805  41.172  0.00  0.00             0
ATOM     88    O   1     1     -15.557   8.268  41.207  0.00  0.00             0
ATOM     89    O   1     1     -13.959   5.296  43.281  0.00  0.00             0
ATOM     90    O   1     1     -16.367  10.061  43.435  0.00  0.00             0
ATOM     91    O   1     1     -18.807   8.211  43.273  0.00  0.00             0
ATOM     92    O   1     1     -16.382  13.059  43.348  0.00  0.00             0
ATOM     93    O   1     1     -18.935  11.393  43.300  0.00  0.00             0
ATOM     94    O   1     1     -16.346   6.882  43.247  0.00  0.00             0
ATOM     95    H   1     1     -17.756   4.617  41.084  0.00  0.00             0
ATOM     96    H   1     1     -15.037   9.069  41.072  0.00  0.00             0
ATOM     97    H   1     1     -19.002   5.316  44.332  0.00  0.00             0
ATOM     98    H   1     1     -16.120   9.626  44.247  0.00  0.00             0
ATOM     99    H   1     1     -19.376   8.979  43.533  0.00  0.00             0
ATOM    100    H   1     1     -16.627   4.618  43.764  0.00  0.00             0
ATOM    101    H   1     1     -16.702   6.559  44.058  0.00  0.00             0
ATOM    102    H   1     1     -19.295  11.183  44.171  0.00  0.00             0
ATOM    103   Al   1     1     -17.771  13.678  49.309  0.00  0.00             0
ATOM    104   Al   1     1     -15.238  18.099  49.451  0.00  0.00             0
ATOM    105   Al   1     1     -15.313  12.148  49.242  0.00  0.00             0
ATOM    106   Al   1     1     -17.824  16.686  49.374  0.00  0.00             0
ATOM    107   Si   1     1     -13.474  12.246  46.683  0.00  0.00             0
ATOM    108   Si   1     1     -16.087  16.830  46.579  0.00  0.00             0
ATOM    109   Si   1     1     -16.023  10.706  46.575  0.00  0.00             0
ATOM    110   Si   1     1     -18.530  15.241  46.547  0.00  0.00             0
ATOM    111    O   1     1     -18.663  12.581  48.161  0.00  0.00             0
ATOM    112    O   1     1     -16.234  16.953  48.200  0.00  0.00             0
ATOM    113    O   1     1     -18.410  15.216  48.162  0.00  0.00             0
ATOM    114    O   1     1     -16.007  10.710  48.228  0.00  0.00             0
ATOM    115    O   1     1     -18.391  13.872  46.041  0.00  0.00             0
ATOM    116    O   1     1     -15.827   9.263  46.209  0.00  0.00             0
ATOM    117    O   1     1     -17.306  11.492  46.285  0.00  0.00             0
ATOM    118    O   1     1     -14.886  15.870  46.416  0.00  0.00             0
ATOM    119    O   1     1     -17.464  16.243  46.117  0.00  0.00             0
ATOM    120    O   1     1     -14.772  11.546  46.092  0.00  0.00             0
ATOM    121    O   1     1     -18.732  18.118  48.404  0.00  0.00             0
ATOM    122    O   1     1     -16.054  13.569  48.155  0.00  0.00             0
ATOM    123    O   1     1     -14.574  10.534  50.479  0.00  0.00             0
ATOM    124    O   1     1     -16.914  15.097  50.254  0.00  0.00             0
ATOM    125    O   1     1     -19.229  13.593  50.451  0.00  0.00             0
ATOM    126    O   1     1     -16.857  17.880  50.517  0.00  0.00             0
ATOM    127    O   1     1     -19.332  16.617  50.674  0.00  0.00             0
ATOM    128    O   1     1     -16.863  12.268  50.216  0.00  0.00             0
ATOM    129    H   1     1     -18.034   9.949  48.322  0.00  0.00             0
ATOM    130    H   1     1     -16.052  13.698  47.374  0.00  0.00             0
ATOM    131    H   1     1     -19.199  10.355  51.230  0.00  0.00             0
ATOM    132    H   1     1     -16.098  15.266  50.724  0.00  0.00             0
ATOM    133    H   1     1     -19.500  13.236  51.444  0.00  0.00             0
ATOM    134    H   1     1     -16.441   9.382  51.324  0.00  0.00             0
ATOM    135    H   1     1     -17.484  11.675  50.896  0.00  0.00             0
ATOM    136    H   1     1     -19.445  15.791  51.032  0.00  0.00             0
ATOM    137   Al   1     1     -12.057  -0.461  42.178  0.00  0.00             0
ATOM    138   Al   1     1      -9.499   3.715  42.160  0.00  0.00             0
ATOM    139   Al   1     1      -9.570  -2.070  42.294  0.00  0.00             0
ATOM    140   Al   1     1     -12.180   2.532  42.009  0.00  0.00             0
ATOM    141   Si   1     1      -7.884  -1.942  39.612  0.00  0.00             0
ATOM    142   Si   1     1     -10.327   2.564  39.395  0.00  0.00             0
ATOM    143   Si   1     1     -10.425  -3.427  39.536  0.00  0.00             0
ATOM    144   Si   1     1     -12.874   1.139  39.377  0.00  0.00             0
ATOM    145    O   1     1     -13.112  -1.680  41.040  0.00  0.00             0
ATOM    146    O   1     1     -10.496   2.615  41.006  0.00  0.00             0
ATOM    147    O   1     1     -12.715   1.060  40.951  0.00  0.00             0
ATOM    148    O   1     1     -10.265  -3.522  41.081  0.00  0.00             0
ATOM    149    O   1     1     -12.923  -0.367  38.994  0.00  0.00             0
ATOM    150    O   1     1     -10.381  -4.832  38.906  0.00  0.00             0
ATOM    151    O   1     1     -11.836  -2.795  39.197  0.00  0.00             0
ATOM    152    O   1     1      -9.150   1.555  39.081  0.00  0.00             0
ATOM    153    O   1     1     -11.787   2.019  38.774  0.00  0.00             0
ATOM    154    O   1     1      -9.169  -2.534  39.049  0.00  0.00             0
ATOM    155    O   1     1     -13.106   3.904  40.982  0.00  0.00             0
ATOM    156    O   1     1     -10.553  -0.717  41.023  0.00  0.00             0
ATOM    157    O   1     1     -19.252  -3.518  43.365  0.00  0.00             0
ATOM    158    O   1     1     -11.416   0.988  43.172  0.00  0.00             0
ATOM    159    O   1     1     -13.767  -0.451  43.253  0.00  0.00             0
ATOM    160    O   1     1     -11.164   3.741  43.351  0.00  0.00             0
ATOM    161    O   1     1     -13.662   2.493  43.104  0.00  0.00             0
ATOM    162    O   1     1     -11.215  -1.811  43.209  0.00  0.00             0
ATOM    163    H   1     1     -12.922  -4.934  40.160  0.00  0.00             0
ATOM    164    H   1     1     -10.195  -0.251  40.187  0.00  0.00             0
ATOM    165    H   1     1     -14.072  -3.591  44.312  0.00  0.00             0
ATOM    166    H   1     1     -10.461   0.748  43.338  0.00  0.00             0
ATOM    167    H   1     1     -14.106   0.205  43.868  0.00  0.00             0
ATOM    168    H   1     1     -12.043  -4.382  43.442  0.00  0.00             0
ATOM    169    H   1     1     -11.872  -2.504  43.412  0.00  0.00             0
ATOM    170    H   1     1     -14.192   2.007  43.644  0.00  0.00             0
ATOM    171   Al   1     1     -12.796   4.726  49.399  0.00  0.00             0
ATOM    172   Al   1     1     -10.041   9.173  49.293  0.00  0.00             0
ATOM    173   Al   1     1     -10.201   3.308  49.305  0.00  0.00             0
ATOM    174   Al   1     1     -12.553   7.591  49.467  0.00  0.00             0
ATOM    175   Si   1     1      -8.481   3.273  46.567  0.00  0.00             0
ATOM    176   Si   1     1     -10.702   7.845  46.516  0.00  0.00             0
ATOM    177   Si   1     1     -10.966   1.767  46.526  0.00  0.00             0
ATOM    178   Si   1     1     -13.291   6.366  46.609  0.00  0.00             0
ATOM    179    O   1     1     -13.721   3.485  48.135  0.00  0.00             0
ATOM    180    O   1     1     -10.719   7.968  48.149  0.00  0.00             0
ATOM    181    O   1     1     -13.168   6.241  48.192  0.00  0.00             0
ATOM    182    O   1     1     -10.779   1.781  48.195  0.00  0.00             0
ATOM    183    O   1     1     -13.247   4.954  46.167  0.00  0.00             0
ATOM    184    O   1     1     -10.906   0.300  46.016  0.00  0.00             0
ATOM    185    O   1     1     -12.390   2.463  46.286  0.00  0.00             0
ATOM    186    O   1     1      -9.504   6.994  46.138  0.00  0.00             0
ATOM    187    O   1     1     -12.009   7.124  46.123  0.00  0.00             0
ATOM    188    O   1     1      -9.780   2.688  46.110  0.00  0.00             0
ATOM    189    O   1     1     -13.605   9.009  48.289  0.00  0.00             0
ATOM    190    O   1     1     -10.948   4.615  48.168  0.00  0.00             0
ATOM    191    O   1     1     -19.784   1.831  50.412  0.00  0.00             0
ATOM    192    O   1     1     -11.866   6.188  50.383  0.00  0.00             0
ATOM    193    O   1     1     -14.317   4.621  50.522  0.00  0.00             0
ATOM    194    O   1     1     -11.804   9.035  50.419  0.00  0.00             0
ATOM    195    O   1     1     -14.338   7.605  50.443  0.00  0.00             0
ATOM    196    O   1     1     -11.840   3.274  50.251  0.00  0.00             0
ATOM    197    H   1     1     -13.755   0.645  47.250  0.00  0.00             0
ATOM    198    H   1     1     -10.612   5.274  47.621  0.00  0.00             0
ATOM    199    H   1     1     -14.093   1.871  51.117  0.00  0.00             0
ATOM    200    H   1     1     -10.814   6.175  50.433  0.00  0.00             0
ATOM    201    H   1     1     -14.192   4.829  51.463  0.00  0.00             0
ATOM    202    H   1     1     -12.241   0.118  51.261  0.00  0.00             0
ATOM    203    H   1     1     -12.116   2.408  50.111  0.00  0.00             0
ATOM    204    H   1     1     -14.663   6.730  50.704  0.00  0.00             0
ATOM    205   Al   1     1     -12.067   8.407  42.155  0.00  0.00             0
ATOM    206   Al   1     1      -9.583  12.912  42.165  0.00  0.00             0
ATOM    207   Al   1     1      -9.469   6.724  42.288  0.00  0.00             0
ATOM    208   Al   1     1     -12.201  11.361  42.227  0.00  0.00             0
ATOM    209   Si   1     1      -7.710   7.030  39.312  0.00  0.00             0
ATOM    210   Si   1     1     -10.425  11.521  39.482  0.00  0.00             0
ATOM    211   Si   1     1     -10.244   5.537  39.402  0.00  0.00             0
ATOM    212   Si   1     1     -12.952   9.930  39.367  0.00  0.00             0
ATOM    213    O   1     1     -13.009   7.079  41.034  0.00  0.00             0
ATOM    214    O   1     1     -10.622  11.642  41.107  0.00  0.00             0
ATOM    215    O   1     1     -12.772   9.912  41.024  0.00  0.00             0
ATOM    216    O   1     1     -10.050   5.455  41.005  0.00  0.00             0
ATOM    217    O   1     1     -12.883   8.507  38.898  0.00  0.00             0
ATOM    218    O   1     1     -10.102   4.056  38.909  0.00  0.00             0
ATOM    219    O   1     1     -11.657   6.088  39.050  0.00  0.00             0
ATOM    220    O   1     1      -9.155  10.594  39.156  0.00  0.00             0
ATOM    221    O   1     1     -11.746  10.800  38.961  0.00  0.00             0
ATOM    222    O   1     1      -9.091   6.458  38.892  0.00  0.00             0
ATOM    223    O   1     1     -13.173  12.895  41.230  0.00  0.00             0
ATOM    224    O   1     1     -10.415   8.288  40.981  0.00  0.00             0
ATOM    225    O   1     1     -19.185   5.324  43.314  0.00  0.00             0
ATOM    226    O   1     1     -11.548   9.872  43.326  0.00  0.00             0
ATOM    227    O   1     1     -13.656   8.051  43.284  0.00  0.00             0
ATOM    228    O   1     1     -11.317  12.724  43.270  0.00  0.00             0
ATOM    229    O   1     1     -13.842  11.563  43.324  0.00  0.00             0
ATOM    230    O   1     1     -11.183   7.039  43.307  0.00  0.00             0
ATOM    231    H   1     1     -12.541   4.516  40.544  0.00  0.00             0
ATOM    232    H   1     1      -9.660   8.847  40.914  0.00  0.00             0
ATOM    233    H   1     1     -13.633   5.141  44.138  0.00  0.00             0
ATOM    234    H   1     1     -11.353   9.880  44.369  0.00  0.00             0
ATOM    235    H   1     1     -13.499   8.835  43.849  0.00  0.00             0
ATOM    236    H   1     1     -11.771   4.107  43.974  0.00  0.00             0
ATOM    237    H   1     1     -11.863   6.574  43.844  0.00  0.00             0
ATOM    238    H   1     1     -14.367  10.981  44.023  0.00  0.00             0
ATOM    239   Al   1     1     -12.793  13.491  49.444  0.00  0.00             0
ATOM    240   Al   1     1     -10.137  18.197  49.359  0.00  0.00             0
ATOM    241   Al   1     1     -10.033  12.216  49.349  0.00  0.00             0
ATOM    242   Al   1     1     -12.547  16.623  49.314  0.00  0.00             0
ATOM    243   Si   1     1      -8.247  12.358  46.587  0.00  0.00             0
ATOM    244   Si   1     1     -10.886  16.758  46.514  0.00  0.00             0
ATOM    245   Si   1     1     -10.713  10.861  46.513  0.00  0.00             0
ATOM    246   Si   1     1     -13.451  15.314  46.768  0.00  0.00             0
ATOM    247    O   1     1     -13.772  12.249  48.318  0.00  0.00             0
ATOM    248    O   1     1     -10.991  16.871  48.203  0.00  0.00             0
ATOM    249    O   1     1     -13.276  15.192  48.354  0.00  0.00             0
ATOM    250    O   1     1     -10.609  10.693  48.185  0.00  0.00             0
ATOM    251    O   1     1     -13.429  13.816  46.299  0.00  0.00             0
ATOM    252    O   1     1     -10.756   9.420  45.939  0.00  0.00             0
ATOM    253    O   1     1     -12.192  11.484  46.352  0.00  0.00             0
ATOM    254    O   1     1      -9.655  15.818  46.299  0.00  0.00             0
ATOM    255    O   1     1     -12.237  16.073  46.147  0.00  0.00             0
ATOM    256    O   1     1      -9.595  11.695  46.073  0.00  0.00             0
ATOM    257    O   1     1     -13.666  17.908  48.165  0.00  0.00             0
ATOM    258    O   1     1     -11.131  13.433  48.225  0.00  0.00             0
ATOM    259    O   1     1     -19.788  10.729  50.608  0.00  0.00             0
ATOM    260    O   1     1     -11.826  15.172  50.574  0.00  0.00             0
ATOM    261    O   1     1     -14.383  13.536  50.483  0.00  0.00             0
ATOM    262    O   1     1     -11.770  18.047  50.382  0.00  0.00             0
ATOM    263    O   1     1     -14.305  16.844  50.570  0.00  0.00             0
ATOM    264    O   1     1     -11.701  12.360  50.410  0.00  0.00             0
ATOM    265    H   1     1     -13.059   9.750  48.248  0.00  0.00             0
ATOM    266    H   1     1     -11.054  14.128  47.527  0.00  0.00             0
ATOM    267    H   1     1     -13.643  10.827  50.875  0.00  0.00             0
ATOM    268    H   1     1     -11.212  15.195  51.437  0.00  0.00             0
ATOM    269    H   1     1     -14.876  14.047  51.114  0.00  0.00             0
ATOM    270    H   1     1     -11.580   9.087  51.495  0.00  0.00             0
ATOM    271    H   1     1     -11.614  11.755  51.312  0.00  0.00             0
ATOM    272    H   1     1     -13.876  16.163  51.189  0.00  0.00             0
ATOM    273    O   1     1     -14.653  12.373  27.780  0.00  0.00             0
ATOM    274    H   1     1     -15.019  11.754  27.021  0.00  0.00             0
ATOM    275    H   1     1      -3.844  11.679  28.395  0.00  0.00             0
ATOM    276    O   1     1      19.100 -16.856  20.377  0.00  0.00             0
ATOM    277    H   1     1      18.635 -17.389  21.090  0.00  0.00             0
ATOM    278    H   1     1      30.292 -17.167  20.739  0.00  0.00             0
ATOM    279    O   1     1      38.235  22.754  16.272  0.00  0.00             0
ATOM    280    H   1     1      27.327  22.136  16.179  0.00  0.00             0
ATOM    281    H   1     1      39.162  22.355  15.962  0.00  0.00             0
ATOM    282    O   1     1      -4.224   1.389  28.894  0.00  0.00             0
ATOM    283    H   1     1      -4.190   0.749  28.170  0.00  0.00             0
ATOM    284    H   1     1       6.051   2.202  28.552  0.00  0.00             0
ATOM    285    O   1     1     -19.049  -3.448  24.229  0.00  0.00             0
ATOM    286    H   1     1     -18.228  -3.537  24.096  0.00  0.00             0
ATOM    287    H   1     1      -9.113  -4.416  24.272  0.00  0.00             0
ATOM    288    O   1     1     -16.620 -17.840  21.082  0.00  0.00             0
ATOM    289    H   1     1     -16.513 -18.659  20.693  0.00  0.00             0
ATOM    290    H   1     1      -7.080 -17.271  21.073  0.00  0.00             0
ATOM    291    O   1     1     -13.364  35.368  26.802  0.00  0.00             0
ATOM    292    H   1     1     -12.888  35.772  25.940  0.00  0.00             0
ATOM    293    H   1     1     -13.278  34.441  26.901  0.00  0.00             0
ATOM    294    O   1     1      -3.425  17.474  21.810  0.00  0.00             0
ATOM    295    H   1     1      -3.235  17.606  22.612  0.00  0.00             0
ATOM    296    H   1     1      -4.304  17.735  21.518  0.00  0.00             0
ATOM    297    O   1     1      -7.254  20.408  29.301  0.00  0.00             0
ATOM    298    H   1     1      -7.889  19.739  29.760  0.00  0.00             0
ATOM    299    H   1     1      -7.124  20.155  28.392  0.00  0.00             0
ATOM    300    O   1     1      32.729  22.866  18.460  0.00  0.00             0
ATOM    301    H   1     1      33.327  22.343  18.955  0.00  0.00             0
ATOM    302    H   1     1      32.705  22.408  17.525  0.00  0.00             0
ATOM    303    O   1     1       8.592   1.494  17.498  0.00  0.00             0
ATOM    304    H   1     1       8.485   1.574  18.397  0.00  0.00             0
ATOM    305    H   1     1       8.296   0.603  17.233  0.00  0.00             0
ATOM    306    O   1     1     -17.017  28.916  32.838  0.00  0.00             0
ATOM    307    H   1     1     -17.125  28.379  33.603  0.00  0.00             0
ATOM    308    H   1     1     -17.801  29.557  32.901  0.00  0.00             0
ATOM    309    O   1     1       1.164 -16.833  32.462  0.00  0.00             0
ATOM    310    H   1     1       1.750 -17.684  32.751  0.00  0.00             0
ATOM    311    H   1     1       1.718 -15.963  32.553  0.00  0.00             0
ATOM    312    O   1     1      35.089   5.064  30.231  0.00  0.00             0
ATOM    313    H   1     1      34.568   4.268  30.531  0.00  0.00             0
ATOM    314    H   1     1      35.152   5.558  30.980  0.00  0.00             0
ATOM    315    O   1     1       3.354  14.425  32.144  0.00  0.00             0
ATOM    316    H   1     1       3.212  14.537  31.197  0.00  0.00             0
ATOM    317    H   1     1       4.345  14.068  32.254  0.00  0.00             0
ATOM    318    O   1     1       9.267  13.200  34.147  0.00  0.00             0
ATOM    319    H   1     1      10.236  13.180  33.631  0.00  0.00             0
ATOM    320    H   1     1       9.062  14.180  34.110  0.00  0.00             0
ATOM    321    O   1     1      40.421  21.114  15.313  0.00  0.00             0
ATOM    322    H   1     1      40.061  20.399  15.828  0.00  0.00             0
ATOM    323    H   1     1      40.327  20.765  14.409  0.00  0.00             0
ATOM    324    O   1     1      10.154  -0.208  37.002  0.00  0.00             0
ATOM    325    H   1     1       9.286  -0.617  37.244  0.00  0.00             0
ATOM    326    H   1     1      10.634  -1.049  36.837  0.00  0.00             0
ATOM    327    O   1     1      15.129  34.204  36.017  0.00  0.00             0
ATOM    328    H   1     1      14.189  33.970  35.898  0.00  0.00             0
ATOM    329    H   1     1      25.865  15.957  35.244  0.00  0.00             0
ATOM    330    O   1     1     -15.913  59.845  18.740  0.00  0.00             0
ATOM    331    H   1     1     -15.138  60.173  18.411  0.00  0.00             0
ATOM    332    H   1     1      -6.234  59.613  18.083  0.00  0.00             0
ATOM    333    O   1     1      -4.444  30.298  19.507  0.00  0.00             0
ATOM    334    H   1     1     -15.123  30.281  20.348  0.00  0.00             0
ATOM    335    H   1     1      -3.692  29.847  19.843  0.00  0.00             0
ATOM    336    O   1     1     -19.979  12.234  15.800  0.00  0.00             0
ATOM    337    H   1     1     -19.705  11.343  15.278  0.00  0.00             0
ATOM    338    H   1     1     -10.594  12.154  16.302  0.00  0.00             0
ATOM    339    O   1     1       5.924  54.208  13.971  0.00  0.00             0
ATOM    340    H   1     1      -3.635  53.540  13.655  0.00  0.00             0
ATOM    341    H   1     1       5.291  53.963  14.480  0.00  0.00             0
ATOM    342    O   1     1      17.190  38.816  36.337  0.00  0.00             0
ATOM    343    H   1     1      16.376  38.130  36.029  0.00  0.00             0
ATOM    344    H   1     1      28.274  38.401  36.618  0.00  0.00             0
ATOM    345    O   1     1      45.980   7.573  22.941  0.00  0.00             0
ATOM    346    H   1     1      45.327   7.670  22.268  0.00  0.00             0
ATOM    347    H   1     1      45.322 -10.437  23.847  0.00  0.00             0
ATOM    348    O   1     1      38.487  13.876  24.227  0.00  0.00             0
ATOM    349    H   1     1      39.055  13.512  24.841  0.00  0.00             0
ATOM    350    H   1     1      38.082  13.115  24.134  0.00  0.00             0
ATOM    351    O   1     1      20.990 -19.461  17.614  0.00  0.00             0
ATOM    352    H   1     1      21.199 -20.077  16.942  0.00  0.00             0
ATOM    353    H   1     1      21.568 -18.637  17.592  0.00  0.00             0
ATOM    354    O   1     1      -0.375  11.190  28.243  0.00  0.00             0
ATOM    355    H   1     1      -0.663  10.249  27.968  0.00  0.00             0
ATOM    356    H   1     1      -0.806  11.642  27.469  0.00  0.00             0
ATOM    357    O   1     1      14.149  -9.071  20.291  0.00  0.00             0
ATOM    358    H   1     1      14.986  -9.300  19.665  0.00  0.00             0
ATOM    359    H   1     1      13.773  -9.872  20.468  0.00  0.00             0
ATOM    360    O   1     1      -7.210  37.763  15.350  0.00  0.00             0
ATOM    361    H   1     1      -7.369  36.820  15.556  0.00  0.00             0
ATOM    362    H   1     1      -6.307  37.941  15.299  0.00  0.00             0
ATOM    363    O   1     1      40.363  13.132  26.257  0.00  0.00             0
ATOM    364    H   1     1      41.271  13.180  26.302  0.00  0.00             0
ATOM    365    H   1     1      40.036  -3.905  26.764  0.00  0.00             0
ATOM    366    O   1     1      14.632   4.484  27.369  0.00  0.00             0
ATOM    367    H   1     1      14.353   4.388  28.309  0.00  0.00             0
ATOM    368    H   1     1      15.567   4.585  27.545  0.00  0.00             0
ATOM    369    O   1     1      13.963 -14.407  25.035  0.00  0.00             0
ATOM    370    H   1     1      13.367 -15.099  25.220  0.00  0.00             0
ATOM    371    H   1     1      14.086 -13.779  25.882  0.00  0.00             0
ATOM    372    O   1     1      34.298 -17.658  23.619  0.00  0.00             0
ATOM    373    H   1     1      34.406 -18.306  24.156  0.00  0.00             0
ATOM    374    H   1     1      34.386 -17.942  22.762  0.00  0.00             0
ATOM    375    O   1     1      -1.946  44.209  29.531  0.00  0.00             0
ATOM    376    H   1     1      -1.645  44.252  28.598  0.00  0.00             0
ATOM    377    H   1     1      -2.768  43.588  29.444  0.00  0.00             0
ATOM    378    O   1     1      10.497  -9.291  20.812  0.00  0.00             0
ATOM    379    H   1     1      11.245  -9.863  21.087  0.00  0.00             0
ATOM    380    H   1     1      10.747  -8.541  20.235  0.00  0.00             0
ATOM    381    O   1     1     -15.048  -4.967  32.558  0.00  0.00             0
ATOM    382    H   1     1     -15.650  -5.767  32.656  0.00  0.00             0
ATOM    383    H   1     1      -3.892  -5.375  32.212  0.00  0.00             0
ATOM    384    O   1     1      15.153 -13.175  20.947  0.00  0.00             0
ATOM    385    H   1     1      15.284 -12.533  20.267  0.00  0.00             0
ATOM    386    H   1     1      26.292 -13.547  20.900  0.00  0.00             0
ATOM    387    O   1     1       8.794  16.155  33.903  0.00  0.00             0
ATOM    388    H   1     1      -2.538  15.907  33.661  0.00  0.00             0
ATOM    389    H   1     1       8.862  17.111  33.991  0.00  0.00             0
ATOM    390    O   1     1      18.250  18.532  24.182  0.00  0.00             0
ATOM    391    H   1     1      17.804  19.210  23.899  0.00  0.00             0
ATOM    392    H   1     1      29.482  18.466  23.855  0.00  0.00             0
ATOM    393    O   1     1     -43.839  -2.995  27.884  0.00  0.00             0
ATOM    394    H   1     1     -44.056  -2.543  28.701  0.00  0.00             0
ATOM    395    H   1     1     -34.131  -3.763  27.742  0.00  0.00             0
ATOM    396    O   1     1     -24.121  -1.812  30.370  0.00  0.00             0
ATOM    397    H   1     1     -24.509  -0.945  30.689  0.00  0.00             0
ATOM    398    H   1     1     -14.658  -2.448  30.087  0.00  0.00             0
ATOM    399    O   1     1      21.475 -19.305  25.784  0.00  0.00             0
ATOM    400    H   1     1      21.620 -20.131  25.145  0.00  0.00             0
ATOM    401    H   1     1      21.288 -19.618  26.720  0.00  0.00             0
ATOM    402    O   1     1       7.378  25.065  33.263  0.00  0.00             0
ATOM    403    H   1     1       6.591  25.219  33.019  0.00  0.00             0
ATOM    404    H   1     1       7.775  24.631  32.515  0.00  0.00             0
ATOM    405    O   1     1      24.621  16.320  27.316  0.00  0.00             0
ATOM    406    H   1     1      24.080  15.900  26.635  0.00  0.00             0
ATOM    407    H   1     1      24.828  17.210  27.143  0.00  0.00             0
ATOM    408    O   1     1      46.864  69.542  24.967  0.00  0.00             0
ATOM    409    H   1     1      46.758  69.803  26.049  0.00  0.00             0
ATOM    410    H   1     1      47.588  69.012  24.978  0.00  0.00             0
ATOM    411    O   1     1      19.322  58.662  32.031  0.00  0.00             0
ATOM    412    H   1     1      19.199  58.507  32.982  0.00  0.00             0
ATOM    413    H   1     1      18.713  58.075  31.591  0.00  0.00             0
ATOM    414    O   1     1      34.376  84.946  16.558  0.00  0.00             0
ATOM    415    H   1     1      33.525  84.517  16.395  0.00  0.00             0
ATOM    416    H   1     1      35.051  84.347  16.750  0.00  0.00             0
ATOM    417    O   1     1      38.023 -14.803  19.889  0.00  0.00             0
ATOM    418    H   1     1      38.385 -15.692  20.089  0.00  0.00             0
ATOM    419    H   1     1      38.732 -14.347  19.467  0.00  0.00             0
ATOM    420    O   1     1      41.961 -12.407  27.883  0.00  0.00             0
ATOM    421    H   1     1      41.669 -11.767  28.561  0.00  0.00             0
ATOM    422    H   1     1      42.805 -13.047  28.264  0.00  0.00             0
ATOM    423    O   1     1      -4.066  15.496  33.271  0.00  0.00             0
ATOM    424    H   1     1      -4.405  15.767  32.368  0.00  0.00             0
ATOM    425    H   1     1      -4.310  14.618  33.162  0.00  0.00             0
ATOM    426    O   1     1      17.298  27.545  15.679  0.00  0.00             0
ATOM    427    H   1     1      16.711  28.128  16.085  0.00  0.00             0
ATOM    428    H   1     1      17.365  26.656  16.338  0.00  0.00             0
ATOM    429    O   1     1      27.220  57.256  30.660  0.00  0.00             0
ATOM    430    H   1     1      27.235  56.298  30.540  0.00  0.00             0
ATOM    431    H   1     1      26.299  57.583  30.554  0.00  0.00             0
ATOM    432    O   1     1     -19.340   1.110  20.367  0.00  0.00             0
ATOM    433    H   1     1     -18.821   1.885  20.480  0.00  0.00             0
ATOM    434    H   1     1     -19.326   1.022  19.377  0.00  0.00             0
ATOM    435    O   1     1     -19.667  15.392  28.475  0.00  0.00             0
ATOM    436    H   1     1     -20.168  15.409  29.359  0.00  0.00             0
ATOM    437    H   1     1      -8.844  14.670  28.592  0.00  0.00             0
ATOM    438    O   1     1      49.665  33.063  22.128  0.00  0.00             0
ATOM    439    H   1     1      49.370  32.587  22.756  0.00  0.00             0
ATOM    440    H   1     1      59.518  33.897  21.961  0.00  0.00             0
ATOM    441    O   1     1      37.868  10.675  29.619  0.00  0.00             0
ATOM    442    H   1     1      28.021  10.997  30.401  0.00  0.00             0
ATOM    443    H   1     1      38.323   9.834  29.786  0.00  0.00             0
ATOM    444    O   1     1       0.233 -46.293  34.379  0.00  0.00             0
ATOM    445    H   1     1       0.049 -45.909  35.315  0.00  0.00             0
ATOM    446    H   1     1      10.554 -47.189  34.439  0.00  0.00             0
ATOM    447    O   1     1      -5.558   7.048  32.075  0.00  0.00             0
ATOM    448    H   1     1     -15.952   7.951  31.505  0.00  0.00             0
ATOM    449    H   1     1      -6.084   7.246  32.886  0.00  0.00             0
ATOM    450    O   1     1      37.782  25.338  17.452  0.00  0.00             0
ATOM    451    H   1     1      38.352  25.091  18.153  0.00  0.00             0
ATOM    452    H   1     1      48.033  24.388  16.908  0.00  0.00             0
ATOM    453    O   1     1      30.298   1.030  34.550  0.00  0.00             0
ATOM    454    H   1     1      30.663   0.546  35.413  0.00  0.00             0
ATOM    455    H   1     1      31.111   0.886  33.880  0.00  0.00             0
ATOM    456    O   1     1       1.299  20.148  25.353  0.00  0.00             0
ATOM    457    H   1     1       0.914  19.610  24.791  0.00  0.00             0
ATOM    458    H   1     1       0.653  20.763  25.758  0.00  0.00             0
ATOM    459    O   1     1      21.320  -6.891  31.102  0.00  0.00             0
ATOM    460    H   1     1      21.570  -7.610  31.581  0.00  0.00             0
ATOM    461    H   1     1      20.665  -6.967  30.451  0.00  0.00             0
ATOM    462    O   1     1     -25.679  19.090  35.279  0.00  0.00             0
ATOM    463    H   1     1     -25.212  19.092  34.444  0.00  0.00             0
ATOM    464    H   1     1     -25.977  18.312  35.665  0.00  0.00             0
ATOM    465    O   1     1     -15.742  -6.520  16.790  0.00  0.00             0
ATOM    466    H   1     1     -16.165  -7.460  16.926  0.00  0.00             0
ATOM    467    H   1     1     -15.299  -6.331  17.641  0.00  0.00             0
ATOM    468    O   1     1     -24.543   1.408  32.905  0.00  0.00             0
ATOM    469    H   1     1     -24.744   2.371  32.937  0.00  0.00             0
ATOM    470    H   1     1     -23.856   1.337  32.374  0.00  0.00             0
ATOM    471    O   1     1      50.634  -5.401  21.639  0.00  0.00             0
ATOM    472    H   1     1      50.214  -4.494  21.772  0.00  0.00             0
ATOM    473    H   1     1      49.888  -6.019  21.348  0.00  0.00             0
ATOM    474    O   1     1      41.677 -19.541  22.348  0.00  0.00             0
ATOM    475    H   1     1      41.866 -19.866  23.207  0.00  0.00             0
ATOM    476    H   1     1      40.815 -20.010  22.393  0.00  0.00             0
ATOM    477    O   1     1      20.054  -1.027  14.702  0.00  0.00             0
ATOM    478    H   1     1      19.424  -1.261  15.377  0.00  0.00             0
ATOM    479    H   1     1      20.784  -1.752  14.547  0.00  0.00             0
ATOM    480    O   1     1      19.932  39.194  26.729  0.00  0.00             0
ATOM    481    H   1     1      20.101  38.420  27.302  0.00  0.00             0
ATOM    482    H   1     1      20.364  39.918  27.052  0.00  0.00             0
ATOM    483    O   1     1      -0.697  -2.081  31.150  0.00  0.00             0
ATOM    484    H   1     1      -0.848  -2.276  32.001  0.00  0.00             0
ATOM    485    H   1     1      -1.671  -2.120  30.505  0.00  0.00             0
ATOM    486    O   1     1     -21.773   3.777  34.952  0.00  0.00             0
ATOM    487    H   1     1     -22.664   3.916  35.372  0.00  0.00             0
ATOM    488    H   1     1     -21.651   2.883  34.675  0.00  0.00             0
ATOM    489    O   1     1     -10.040  18.809  23.117  0.00  0.00             0
ATOM    490    H   1     1     -10.299  17.921  22.937  0.00  0.00             0
ATOM    491    H   1     1       0.915   1.141  22.356  0.00  0.00             0
ATOM    492    O   1     1      23.244 -44.167  28.710  0.00  0.00             0
ATOM    493    H   1     1      22.489 -44.725  29.058  0.00  0.00             0
ATOM    494    H   1     1      34.082 -43.816  29.363  0.00  0.00             0
ATOM    495    O   1     1     -28.072   2.770  35.818  0.00  0.00             0
ATOM    496    H   1     1     -38.287   2.221  36.454  0.00  0.00             0
ATOM    497    H   1     1     -27.297   2.338  35.308  0.00  0.00             0
ATOM    498    O   1     1      -4.643 -24.127  23.769  0.00  0.00             0
ATOM    499    H   1     1      -5.183 -24.508  23.006  0.00  0.00             0
ATOM    500    H   1     1       5.080 -24.359  24.605  0.00  0.00             0
ATOM    501    O   1     1     -19.337  22.755  35.308  0.00  0.00             0
ATOM    502    H   1     1     -20.258  22.393  35.176  0.00  0.00             0
ATOM    503    H   1     1      -8.513  21.999  35.654  0.00  0.00             0
ATOM    504    O   1     1      -2.207  11.386  32.073  0.00  0.00             0
ATOM    505    H   1     1      -1.438  12.114  32.342  0.00  0.00             0
ATOM    506    H   1     1       8.319  10.481  32.295  0.00  0.00             0
ATOM    507    O   1     1      63.079  36.862  17.555  0.00  0.00             0
ATOM    508    H   1     1      63.610  37.181  16.798  0.00  0.00             0
ATOM    509    H   1     1      62.084  19.079  17.394  0.00  0.00             0
ATOM    510    O   1     1      16.988 -30.136  23.351  0.00  0.00             0
ATOM    511    H   1     1      16.223 -29.648  23.129  0.00  0.00             0
ATOM    512    H   1     1      17.041 -30.350  22.404  0.00  0.00             0
ATOM    513    O   1     1     -42.811   9.073  26.804  0.00  0.00             0
ATOM    514    H   1     1     -42.148   9.667  26.290  0.00  0.00             0
ATOM    515    H   1     1     -43.290   8.384  26.290  0.00  0.00             0
ATOM    516    O   1     1      17.316  -4.066  17.332  0.00  0.00             0
ATOM    517    H   1     1      16.583  -3.872  16.773  0.00  0.00             0
ATOM    518    H   1     1      16.948  -3.996  18.239  0.00  0.00             0
ATOM    519    O   1     1      43.067  40.013  15.856  0.00  0.00             0
ATOM    520    H   1     1      43.560  39.181  15.563  0.00  0.00             0
ATOM    521    H   1     1      42.126  40.076  15.822  0.00  0.00             0
ATOM    522    O   1     1      15.739  23.304  35.993  0.00  0.00             0
ATOM    523    H   1     1      16.156  22.595  36.410  0.00  0.00             0
ATOM    524    H   1     1      16.399  24.143  36.032  0.00  0.00             0
ATOM    525    O   1     1      64.937  27.179  17.098  0.00  0.00             0
ATOM    526    H   1     1      64.364  27.228  17.921  0.00  0.00             0
ATOM    527    H   1     1      65.031   8.369  16.711  0.00  0.00             0
ATOM    528    O   1     1      33.151  48.900  29.653  0.00  0.00             0
ATOM    529    H   1     1      32.688  48.094  29.907  0.00  0.00             0
ATOM    530    H   1     1      34.051  48.619  29.312  0.00  0.00             0
ATOM    531    O   1     1      24.054   9.313  34.983  0.00  0.00             0
ATOM    532    H   1     1      25.008   9.641  35.274  0.00  0.00             0
ATOM    533    H   1     1      23.505   8.658  35.647  0.00  0.00             0
ATOM    534    O   1     1       6.841  39.284  27.070  0.00  0.00             0
ATOM    535    H   1     1       6.581  38.855  26.279  0.00  0.00             0
ATOM    536    H   1     1       7.789  39.223  27.102  0.00  0.00             0
ATOM    537    O   1     1       1.416  11.780  23.199  0.00  0.00             0
ATOM    538    H   1     1       2.257  11.568  22.900  0.00  0.00             0
ATOM    539    H   1     1       0.783  12.216  22.592  0.00  0.00             0
ATOM    540    O   1     1     -26.701 -27.758  26.967  0.00  0.00             0
ATOM    541    H   1     1     -25.939 -27.967  27.354  0.00  0.00             0
ATOM    542    H   1     1     -27.153 -27.461  27.686  0.00  0.00             0
ATOM    543    O   1     1     -15.026  42.690  14.806  0.00  0.00             0
ATOM    544    H   1     1     -14.785  41.872  14.356  0.00  0.00             0
ATOM    545    H   1     1      -3.937  43.417  14.626  0.00  0.00             0
ATOM    546    O   1     1      -4.154   6.728  28.668  0.00  0.00             0
ATOM    547    H   1     1      -3.795   6.486  27.909  0.00  0.00             0
ATOM    548    H   1     1       5.268   6.182  28.857  0.00  0.00             0
ATOM    549    O   1     1      -7.650  39.329  21.006  0.00  0.00             0
ATOM    550    H   1     1     -18.266  39.867  21.757  0.00  0.00             0
ATOM    551    H   1     1      -6.694  39.584  20.967  0.00  0.00             0
ATOM    552    O   1     1      14.722  31.886  23.218  0.00  0.00             0
ATOM    553    H   1     1      15.067  32.602  23.807  0.00  0.00             0
ATOM    554    H   1     1      25.472  30.999  23.136  0.00  0.00             0
ATOM    555    O   1     1      55.987  10.907  26.142  0.00  0.00             0
ATOM    556    H   1     1      45.380   9.849  26.172  0.00  0.00             0
ATOM    557    H   1     1      55.283  11.503  26.168  0.00  0.00             0
ATOM    558    O   1     1      22.207  27.777  14.813  0.00  0.00             0
ATOM    559    H   1     1      23.012  28.053  14.240  0.00  0.00             0
ATOM    560    H   1     1      33.105  27.332  15.508  0.00  0.00             0
ATOM    561    O   1     1     -29.101  -5.845  26.330  0.00  0.00             0
ATOM    562    H   1     1     -29.423  -6.407  27.145  0.00  0.00             0
ATOM    563    H   1     1     -29.311  -6.435  25.679  0.00  0.00             0
ATOM    564    O   1     1     -21.734 -16.710  28.412  0.00  0.00             0
ATOM    565    H   1     1     -22.442 -17.121  28.035  0.00  0.00             0
ATOM    566    H   1     1     -20.916 -17.259  28.672  0.00  0.00             0
ATOM    567    O   1     1       1.209  46.239  35.887  0.00  0.00             0
ATOM    568    H   1     1       0.668  46.042  35.118  0.00  0.00             0
ATOM    569    H   1     1       2.180  46.010  35.591  0.00  0.00             0
ATOM    570    O   1     1      10.068   6.671  30.038  0.00  0.00             0
ATOM    571    H   1     1       9.382   7.219  29.822  0.00  0.00             0
ATOM    572    H   1     1       9.729   5.829  30.555  0.00  0.00             0
ATOM    573    O   1     1     -39.954  -9.525  31.908  0.00  0.00             0
ATOM    574    H   1     1     -40.061  -9.756  32.925  0.00  0.00             0
ATOM    575    H   1     1     -40.162 -10.306  31.432  0.00  0.00             0
ATOM    576    O   1     1     -33.566  24.106  26.133  0.00  0.00             0
ATOM    577    H   1     1     -33.869  23.443  25.434  0.00  0.00             0
ATOM    578    H   1     1     -32.804  23.662  26.444  0.00  0.00             0
ATOM    579    O   1     1      18.342  -1.450  16.918  0.00  0.00             0
ATOM    580    H   1     1      17.900  -2.226  16.735  0.00  0.00             0
ATOM    581    H   1     1      19.204  -1.678  17.583  0.00  0.00             0
ATOM    582    O   1     1     -17.398  -0.729  33.044  0.00  0.00             0
ATOM    583    H   1     1     -17.352  -1.717  32.543  0.00  0.00             0
ATOM    584    H   1     1     -16.787  -0.272  32.537  0.00  0.00             0
ATOM    585    O   1     1     -28.791 -11.232  20.529  0.00  0.00             0
ATOM    586    H   1     1     -29.137 -11.822  21.168  0.00  0.00             0
ATOM    587    H   1     1     -28.916 -11.818  19.764  0.00  0.00             0
ATOM    588    O   1     1      32.274  12.894  32.826  0.00  0.00             0
ATOM    589    H   1     1      31.877  12.360  32.081  0.00  0.00             0
ATOM    590    H   1     1      33.070  13.434  32.390  0.00  0.00             0
ATOM    591    O   1     1      45.237  11.285  21.562  0.00  0.00             0
ATOM    592    H   1     1      45.168  10.412  21.080  0.00  0.00             0
ATOM    593    H   1     1      44.710  11.667  20.906  0.00  0.00             0
ATOM    594    O   1     1      50.802   4.115  19.870  0.00  0.00             0
ATOM    595    H   1     1      51.812   4.396  19.561  0.00  0.00             0
ATOM    596    H   1     1      51.064   3.168  20.162  0.00  0.00             0
ATOM    597    O   1     1      -0.828  -7.944  33.951  0.00  0.00             0
ATOM    598    H   1     1      -1.646  -7.742  34.583  0.00  0.00             0
ATOM    599    H   1     1       9.327  -8.790  33.646  0.00  0.00             0
ATOM    600    O   1     1       7.378   7.512  36.018  0.00  0.00             0
ATOM    601    H   1     1       8.291   7.261  35.985  0.00  0.00             0
ATOM    602    H   1     1      17.540   7.428  35.010  0.00  0.00             0
ATOM    603    O   1     1       1.827 -45.540  24.637  0.00  0.00             0
ATOM    604    H   1     1      -9.025 -44.722  24.797  0.00  0.00             0
ATOM    605    H   1     1       2.337 -45.620  25.423  0.00  0.00             0
ATOM    606    O   1     1      26.935  20.872  24.064  0.00  0.00             0
ATOM    607    H   1     1      27.242  21.698  23.813  0.00  0.00             0
ATOM    608    H   1     1      36.205  20.851  24.024  0.00  0.00             0
ATOM    609    O   1     1      53.742  12.498  19.470  0.00  0.00             0
ATOM    610    H   1     1      44.168  12.882  18.761  0.00  0.00             0
ATOM    611    H   1     1      52.938  13.130  19.538  0.00  0.00             0
ATOM    612    O   1     1     -20.312  27.872  25.151  0.00  0.00             0
ATOM    613    H   1     1     -19.857  28.535  24.538  0.00  0.00             0
ATOM    614    H   1     1     -10.687  27.506  24.642  0.00  0.00             0
ATOM    615    O   1     1     -34.470  -9.440  21.540  0.00  0.00             0
ATOM    616    H   1     1     -35.145 -10.052  21.853  0.00  0.00             0
ATOM    617    H   1     1     -34.004 -10.162  20.993  0.00  0.00             0
ATOM    618    O   1     1       1.949  13.710  35.550  0.00  0.00             0
ATOM    619    H   1     1       1.539  13.080  34.797  0.00  0.00             0
ATOM    620    H   1     1       1.811  12.908  36.045  0.00  0.00             0
ATOM    621    O   1     1     -18.662  16.411  35.530  0.00  0.00             0
ATOM    622    H   1     1     -18.232  16.660  34.641  0.00  0.00             0
ATOM    623    H   1     1     -18.490  15.453  35.393  0.00  0.00             0
ATOM    624    O   1     1      49.893  29.200  17.100  0.00  0.00             0
ATOM    625    H   1     1      49.265  30.042  17.250  0.00  0.00             0
ATOM    626    H   1     1      49.323  28.610  16.709  0.00  0.00             0
ATOM    627    O   1     1     -15.680  14.386  29.185  0.00  0.00             0
ATOM    628    H   1     1     -15.558  13.668  28.450  0.00  0.00             0
ATOM    629    H   1     1     -16.194  15.079  28.678  0.00  0.00             0
ATOM    630    O   1     1     -15.227  -3.025  15.154  0.00  0.00             0
ATOM    631    H   1     1     -15.928  -3.432  15.704  0.00  0.00             0
ATOM    632    H   1     1     -14.928  -3.824  14.853  0.00  0.00             0
ATOM    633    O   1     1     -48.245  24.437  16.370  0.00  0.00             0
ATOM    634    H   1     1     -47.766  24.387  15.567  0.00  0.00             0
ATOM    635    H   1     1     -48.669  23.697  16.162  0.00  0.00             0
ATOM    636    O   1     1      15.804  19.410  18.452  0.00  0.00             0
ATOM    637    H   1     1      15.195  18.992  19.171  0.00  0.00             0
ATOM    638    H   1     1      16.336  19.991  18.978  0.00  0.00             0
ATOM    639    O   1     1     -12.603  -7.190  20.281  0.00  0.00             0
ATOM    640    H   1     1     -11.764  -7.550  19.957  0.00  0.00             0
ATOM    641    H   1     1     -13.099  -8.038  20.664  0.00  0.00             0
ATOM    642    O   1     1       2.506  21.559  32.788  0.00  0.00             0
ATOM    643    H   1     1       2.084  21.744  33.686  0.00  0.00             0
ATOM    644    H   1     1       3.478  21.333  32.947  0.00  0.00             0
ATOM    645    O   1     1      -5.774  -8.236  30.832  0.00  0.00             0
ATOM    646    H   1     1      -4.985  -7.924  30.359  0.00  0.00             0
ATOM    647    H   1     1      -6.109  -7.703  31.509  0.00  0.00             0
ATOM    648    O   1     1       8.287   0.954  30.999  0.00  0.00             0
ATOM    649    H   1     1       8.323   0.908  29.998  0.00  0.00             0
ATOM    650    H   1     1       9.171   0.790  31.158  0.00  0.00             0
ATOM    651    O   1     1       4.282  17.421  30.410  0.00  0.00             0
ATOM    652    H   1     1       4.754  18.250  30.086  0.00  0.00             0
ATOM    653    H   1     1      13.507  -0.460  30.063  0.00  0.00             0
ATOM    654    O   1     1      14.171  32.917  20.656  0.00  0.00             0
ATOM    655    H   1     1      14.433  32.429  21.517  0.00  0.00             0
ATOM    656    H   1     1      23.500  32.912  20.383  0.00  0.00             0
ATOM    657    O   1     1      34.507  17.216  15.861  0.00  0.00             0
ATOM    658    H   1     1      24.548  16.550  15.339  0.00  0.00             0
ATOM    659    H   1     1      34.894  16.881  16.695  0.00  0.00             0
ATOM    660    O   1     1      -4.251  63.266  36.078  0.00  0.00             0
ATOM    661    H   1     1      -3.633  64.152  35.926  0.00  0.00             0
ATOM    662    H   1     1       6.475  62.467  36.299  0.00  0.00             0
ATOM    663    O   1     1      25.538  16.110  18.443  0.00  0.00             0
ATOM    664    H   1     1      15.149  15.651  19.324  0.00  0.00             0
ATOM    665    H   1     1      26.203  16.761  18.425  0.00  0.00             0
ATOM    666    O   1     1      22.357  17.711  29.796  0.00  0.00             0
ATOM    667    H   1     1      22.055  16.839  29.472  0.00  0.00             0
ATOM    668    H   1     1      32.238  17.699  30.548  0.00  0.00             0
ATOM    669    O   1     1       5.564  75.515  33.578  0.00  0.00             0
ATOM    670    H   1     1       5.714  76.064  34.204  0.00  0.00             0
ATOM    671    H   1     1       5.860  58.271  32.942  0.00  0.00             0
ATOM    672    O   1     1      22.486  41.100  22.890  0.00  0.00             0
ATOM    673    H   1     1      23.211  40.660  23.313  0.00  0.00             0
ATOM    674    H   1     1      21.962  41.583  23.519  0.00  0.00             0
ATOM    675    O   1     1      19.246  -8.841  23.149  0.00  0.00             0
ATOM    676    H   1     1      18.322  -8.609  22.601  0.00  0.00             0
ATOM    677    H   1     1      19.757  -9.079  22.494  0.00  0.00             0
ATOM    678    O   1     1       5.650   2.602  15.815  0.00  0.00             0
ATOM    679    H   1     1       5.962   1.892  15.422  0.00  0.00             0
ATOM    680    H   1     1       5.578   2.320  16.782  0.00  0.00             0
ATOM    681    O   1     1     -27.544   0.951  26.840  0.00  0.00             0
ATOM    682    H   1     1     -28.423   0.896  26.630  0.00  0.00             0
ATOM    683    H   1     1     -27.292   1.285  26.018  0.00  0.00             0
ATOM    684    O   1     1     -12.716  11.382  35.729  0.00  0.00             0
ATOM    685    H   1     1     -12.421  11.544  36.543  0.00  0.00             0
ATOM    686    H   1     1     -12.066  11.822  34.900  0.00  0.00             0
ATOM    687    O   1     1      31.917  -2.688  20.042  0.00  0.00             0
ATOM    688    H   1     1      31.844  -2.097  20.904  0.00  0.00             0
ATOM    689    H   1     1      31.477 -20.169  19.084  0.00  0.00             0
ATOM    690    O   1     1      41.009 -27.608  36.974  0.00  0.00             0
ATOM    691    H   1     1      41.521 -26.620  36.757  0.00  0.00             0
ATOM    692    H   1     1      41.610 -28.069  37.579  0.00  0.00             0
ATOM    693    O   1     1     -50.421  15.015  15.164  0.00  0.00             0
ATOM    694    H   1     1     -50.696  14.058  15.045  0.00  0.00             0
ATOM    695    H   1     1     -49.501  15.118  15.402  0.00  0.00             0
ATOM    696    O   1     1      21.054  28.311  18.695  0.00  0.00             0
ATOM    697    H   1     1      21.464  29.167  18.724  0.00  0.00             0
ATOM    698    H   1     1      20.352  28.732  18.183  0.00  0.00             0
ATOM    699    O   1     1      59.894   6.804  19.984  0.00  0.00             0
ATOM    700    H   1     1      60.304   5.849  19.888  0.00  0.00             0
ATOM    701    H   1     1      60.604   7.430  19.757  0.00  0.00             0
ATOM    702    O   1     1      23.518   6.673  36.351  0.00  0.00             0
ATOM    703    H   1     1      24.401   5.987  36.256  0.00  0.00             0
ATOM    704    H   1     1      23.003   6.013  36.054  0.00  0.00             0
ATOM    705   Al   1     1       4.983  14.310   8.818  0.00  0.00             0
ATOM    706   Al   1     1       2.357   9.836   8.612  0.00  0.00             0
ATOM    707   Al   1     1       2.434  15.869   8.688  0.00  0.00             0
ATOM    708   Al   1     1       4.908  11.239   8.826  0.00  0.00             0
ATOM    709   Si   1     1       0.695  15.547  11.590  0.00  0.00             0
ATOM    710   Si   1     1       3.181  11.084  11.507  0.00  0.00             0
ATOM    711   Si   1     1       3.137  17.168  11.569  0.00  0.00             0
ATOM    712   Si   1     1       5.685  12.631  11.493  0.00  0.00             0
ATOM    713    O   1     1       5.837  15.514   9.845  0.00  0.00             0
ATOM    714    O   1     1       3.404  10.993   9.960  0.00  0.00             0
ATOM    715    O   1     1       5.590  12.789   9.863  0.00  0.00             0
ATOM    716    O   1     1       3.053  17.292   9.994  0.00  0.00             0
ATOM    717    O   1     1       5.712  14.085  11.979  0.00  0.00             0
ATOM    718    O   1     1       3.159  18.549  12.157  0.00  0.00             0
ATOM    719    O   1     1       4.520  16.429  11.810  0.00  0.00             0
ATOM    720    O   1     1       1.836  11.859  11.873  0.00  0.00             0
ATOM    721    O   1     1       4.475  11.962  11.976  0.00  0.00             0
ATOM    722    O   1     1       1.852  16.371  12.127  0.00  0.00             0
ATOM    723    O   1     1       5.774   9.876   9.727  0.00  0.00             0
ATOM    724    O   1     1       3.313  14.352   9.685  0.00  0.00             0
ATOM    725    O   1     1       1.877  17.126   7.532  0.00  0.00             0
ATOM    726    O   1     1       4.417  12.642   7.591  0.00  0.00             0
ATOM    727    O   1     1       6.672  14.313   7.841  0.00  0.00             0
ATOM    728    O   1     1       3.975   9.981   7.637  0.00  0.00             0
ATOM    729    O   1     1       6.669  11.035   7.535  0.00  0.00             0
ATOM    730    O   1     1       4.242  15.681   7.616  0.00  0.00             0
ATOM    731    H   1     1       5.789  18.732  11.170  0.00  0.00             0
ATOM    732    H   1     1       2.856  13.611   9.837  0.00  0.00             0
ATOM    733    H   1     1       6.047  16.712   7.581  0.00  0.00             0
ATOM    734    H   1     1       4.549  12.789   6.634  0.00  0.00             0
ATOM    735    H   1     1       6.736  13.262   8.048  0.00  0.00             0
ATOM    736    H   1     1       4.897  18.206   7.752  0.00  0.00             0
ATOM    737    H   1     1       4.194  16.133   6.827  0.00  0.00             0
ATOM    738    H   1     1       6.824  11.465   6.508  0.00  0.00             0
ATOM    739   Al   1     1      10.109   8.553   1.675  0.00  0.00             0
ATOM    740   Al   1     1       7.548   4.018   1.727  0.00  0.00             0
ATOM    741   Al   1     1       7.662  10.122   1.377  0.00  0.00             0
ATOM    742   Al   1     1      10.245   5.542   1.674  0.00  0.00             0
ATOM    743   Si   1     1       5.780   9.894   4.413  0.00  0.00             0
ATOM    744   Si   1     1       8.552   5.436   4.484  0.00  0.00             0
ATOM    745   Si   1     1       8.353  11.465   4.330  0.00  0.00             0
ATOM    746   Si   1     1      11.043   6.918   4.451  0.00  0.00             0
ATOM    747    O   1     1      11.018   9.790   2.834  0.00  0.00             0
ATOM    748    O   1     1       8.742   5.317   2.939  0.00  0.00             0
ATOM    749    O   1     1      10.899   7.046   2.846  0.00  0.00             0
ATOM    750    O   1     1       8.211  11.555   2.784  0.00  0.00             0
ATOM    751    O   1     1      10.866   8.338   4.950  0.00  0.00             0
ATOM    752    O   1     1       8.332  12.920   4.910  0.00  0.00             0
ATOM    753    O   1     1       9.635  10.775   4.762  0.00  0.00             0
ATOM    754    O   1     1       7.338   6.385   4.815  0.00  0.00             0
ATOM    755    O   1     1       9.877   6.037   5.014  0.00  0.00             0
ATOM    756    O   1     1       6.983  10.740   4.789  0.00  0.00             0
ATOM    757    O   1     1      11.106   4.132   2.850  0.00  0.00             0
ATOM    758    O   1     1       8.469   8.570   2.667  0.00  0.00             0
ATOM    759    O   1     1       7.021  11.620   0.426  0.00  0.00             0
ATOM    760    O   1     1       9.434   6.987   0.629  0.00  0.00             0
ATOM    761    O   1     1      11.665   8.622   0.481  0.00  0.00             0
ATOM    762    O   1     1       9.217   4.256   0.544  0.00  0.00             0
ATOM    763    O   1     1      11.916   5.448   0.644  0.00  0.00             0
ATOM    764    O   1     1       9.352  10.024   0.708  0.00  0.00             0
ATOM    765    H   1     1      10.753  12.093   2.804  0.00  0.00             0
ATOM    766    H   1     1       7.883   7.781   2.624  0.00  0.00             0
ATOM    767    H   1     1      11.606  11.674  -0.279  0.00  0.00             0
ATOM    768    H   1     1       8.982   7.380  -0.164  0.00  0.00             0
ATOM    769    H   1     1      12.201   8.573  -0.321  0.00  0.00             0
ATOM    770    H   1     1       9.588  12.785  -0.297  0.00  0.00             0
ATOM    771    H   1     1       9.920  10.785   1.050  0.00  0.00             0
ATOM    772    H   1     1      11.984   6.379   0.343  0.00  0.00             0
ATOM    773   Al   1     1       4.953   5.338   8.813  0.00  0.00             0
ATOM    774   Al   1     1       2.441   1.099   8.930  0.00  0.00             0
ATOM    775   Al   1     1       2.591   6.800   8.938  0.00  0.00             0
ATOM    776   Al   1     1       4.934   2.440   9.091  0.00  0.00             0
ATOM    777   Si   1     1       0.712   6.661  11.629  0.00  0.00             0
ATOM    778   Si   1     1       3.206   2.189  11.823  0.00  0.00             0
ATOM    779   Si   1     1       3.241   8.136  11.656  0.00  0.00             0
ATOM    780   Si   1     1       5.744   3.743  11.740  0.00  0.00             0
ATOM    781    O   1     1       5.875   6.492  10.093  0.00  0.00             0
ATOM    782    O   1     1       3.330   2.211  10.162  0.00  0.00             0
ATOM    783    O   1     1       5.603   3.885  10.141  0.00  0.00             0
ATOM    784    O   1     1       3.165   8.135  10.090  0.00  0.00             0
ATOM    785    O   1     1       5.747   5.178  12.448  0.00  0.00             0
ATOM    786    O   1     1       3.227   9.659  12.083  0.00  0.00             0
ATOM    787    O   1     1       4.619   7.445  11.938  0.00  0.00             0
ATOM    788    O   1     1       1.961   3.029  12.103  0.00  0.00             0
ATOM    789    O   1     1       4.482   2.973  12.165  0.00  0.00             0
ATOM    790    O   1     1       1.929   7.449  12.161  0.00  0.00             0
ATOM    791    O   1     1       5.880   1.009  10.204  0.00  0.00             0
ATOM    792    O   1     1       3.189   5.376   9.908  0.00  0.00             0
ATOM    793    O   1     1       1.700   8.382   7.720  0.00  0.00             0
ATOM    794    O   1     1       4.327   3.703   7.998  0.00  0.00             0
ATOM    795    O   1     1       6.519   5.350   7.851  0.00  0.00             0
ATOM    796    O   1     1       4.137   0.995   7.964  0.00  0.00             0
ATOM    797    O   1     1       6.565   2.335   7.994  0.00  0.00             0
ATOM    798    O   1     1       4.092   6.726   7.891  0.00  0.00             0
ATOM    799    H   1     1       5.307   8.997   9.920  0.00  0.00             0
ATOM    800    H   1     1       2.628   4.493  10.176  0.00  0.00             0
ATOM    801    H   1     1       6.373   8.431   7.065  0.00  0.00             0
ATOM    802    H   1     1       3.556   3.643   7.444  0.00  0.00             0
ATOM    803    H   1     1       7.016   4.591   7.862  0.00  0.00             0
ATOM    804    H   1     1       4.336   9.515   6.873  0.00  0.00             0
ATOM    805    H   1     1       4.810   7.331   7.171  0.00  0.00             0
ATOM    806    H   1     1       6.126   2.422   7.215  0.00  0.00             0
ATOM    807   Al   1     1      10.261  -0.442   1.503  0.00  0.00             0
ATOM    808   Al   1     1       7.628  -4.865   1.561  0.00  0.00             0
ATOM    809   Al   1     1       7.590   1.134   1.817  0.00  0.00             0
ATOM    810   Al   1     1      10.169  -3.380   1.466  0.00  0.00             0
ATOM    811   Si   1     1       5.929   0.911   4.569  0.00  0.00             0
ATOM    812   Si   1     1       8.463  -3.488   4.438  0.00  0.00             0
ATOM    813   Si   1     1       8.448   2.485   4.513  0.00  0.00             0
ATOM    814   Si   1     1      10.999  -2.010   4.348  0.00  0.00             0
ATOM    815    O   1     1      11.181   0.972   2.733  0.00  0.00             0
ATOM    816    O   1     1       8.643  -3.609   2.782  0.00  0.00             0
ATOM    817    O   1     1      10.755  -2.011   2.691  0.00  0.00             0
ATOM    818    O   1     1       8.318   2.474   2.937  0.00  0.00             0
ATOM    819    O   1     1      10.907  -0.487   4.842  0.00  0.00             0
ATOM    820    O   1     1       8.462   3.910   4.989  0.00  0.00             0
ATOM    821    O   1     1       9.779   1.794   4.812  0.00  0.00             0
ATOM    822    O   1     1       7.260  -2.688   4.633  0.00  0.00             0
ATOM    823    O   1     1       9.782  -2.832   4.916  0.00  0.00             0
ATOM    824    O   1     1       7.165   1.625   4.976  0.00  0.00             0
ATOM    825    O   1     1      11.122  -4.821   2.682  0.00  0.00             0
ATOM    826    O   1     1       8.457  -0.256   2.741  0.00  0.00             0
ATOM    827    O   1     1       6.718   2.577   0.896  0.00  0.00             0
ATOM    828    O   1     1       9.595  -1.785   0.364  0.00  0.00             0
ATOM    829    O   1     1      11.902  -0.186   0.686  0.00  0.00             0
ATOM    830    O   1     1       9.311  -4.744   0.540  0.00  0.00             0
ATOM    831    O   1     1      11.914  -3.476   0.664  0.00  0.00             0
ATOM    832    O   1     1       9.186   1.003   0.718  0.00  0.00             0
ATOM    833    H   1     1      10.665   3.451   2.692  0.00  0.00             0
ATOM    834    H   1     1       8.052  -0.954   3.252  0.00  0.00             0
ATOM    835    H   1     1      11.631   2.369  -0.123  0.00  0.00             0
ATOM    836    H   1     1       9.244  -1.759  -0.477  0.00  0.00             0
ATOM    837    H   1     1      12.760  -0.515   0.219  0.00  0.00             0
ATOM    838    H   1     1       9.041   4.133  -0.442  0.00  0.00             0
ATOM    839    H   1     1       9.392   1.960   0.852  0.00  0.00             0
ATOM    840    H   1     1      12.128  -2.562   0.822  0.00  0.00             0
ATOM    841   Al   1     1      -0.178  14.264   8.790  0.00  0.00             0
ATOM    842   Al   1     1      -2.775   9.772   8.689  0.00  0.00             0
ATOM    843   Al   1     1      -2.765  15.674   8.776  0.00  0.00             0
ATOM    844   Al   1     1      -0.303  11.289   8.797  0.00  0.00             0
ATOM    845   Si   1     1      -4.559  15.595  11.460  0.00  0.00             0
ATOM    846   Si   1     1      -1.970  11.123  11.489  0.00  0.00             0
ATOM    847   Si   1     1      -1.915  17.111  11.658  0.00  0.00             0
ATOM    848   Si   1     1       0.562  12.592  11.630  0.00  0.00             0
ATOM    849    O   1     1       0.811  15.425   9.922  0.00  0.00             0
ATOM    850    O   1     1      -1.829  10.984   9.864  0.00  0.00             0
ATOM    851    O   1     1       0.428  12.664   9.885  0.00  0.00             0
ATOM    852    O   1     1      -2.053  17.161   9.946  0.00  0.00             0
ATOM    853    O   1     1       0.657  14.043  12.068  0.00  0.00             0
ATOM    854    O   1     1      -1.929  18.610  12.231  0.00  0.00             0
ATOM    855    O   1     1      -0.646  16.259  11.932  0.00  0.00             0
ATOM    856    O   1     1      -3.270  11.864  11.792  0.00  0.00             0
ATOM    857    O   1     1      -0.775  11.901  11.980  0.00  0.00             0
ATOM    858    O   1     1      -3.220  16.309  11.995  0.00  0.00             0
ATOM    859    O   1     1       0.598   9.853   9.768  0.00  0.00             0
ATOM    860    O   1     1      -1.882  14.392  10.050  0.00  0.00             0
ATOM    861    O   1     1       6.806  17.267   7.717  0.00  0.00             0
ATOM    862    O   1     1      -0.939  12.744   7.696  0.00  0.00             0
ATOM    863    O   1     1       1.381  14.256   7.639  0.00  0.00             0
ATOM    864    O   1     1      -1.179   9.845   7.675  0.00  0.00             0
ATOM    865    O   1     1       1.434  11.169   7.822  0.00  0.00             0
ATOM    866    O   1     1      -1.260  15.514   7.782  0.00  0.00             0
ATOM    867    H   1     1       0.515  17.807   9.474  0.00  0.00             0
ATOM    868    H   1     1      -2.010  13.981  10.950  0.00  0.00             0
ATOM    869    H   1     1       1.863  17.742   6.696  0.00  0.00             0
ATOM    870    H   1     1      -1.222  12.866   6.834  0.00  0.00             0
ATOM    871    H   1     1       1.514  13.360   7.620  0.00  0.00             0
ATOM    872    H   1     1      -0.828  18.444   6.935  0.00  0.00             0
ATOM    873    H   1     1      -0.739  15.753   6.841  0.00  0.00             0
ATOM    874    H   1     1       1.589  11.174   6.792  0.00  0.00             0
ATOM    875   Al   1     1       4.919   8.630   1.693  0.00  0.00             0
ATOM    876   Al   1     1       2.587   4.058   1.600  0.00  0.00             0
ATOM    877   Al   1     1       2.347   9.968   1.699  0.00  0.00             0
ATOM    878   Al   1     1       5.007   5.466   1.852  0.00  0.00             0
ATOM    879   Si   1     1       0.625   9.875   4.473  0.00  0.00             0
ATOM    880   Si   1     1       3.368   5.362   4.457  0.00  0.00             0
ATOM    881   Si   1     1       3.078  11.319   4.448  0.00  0.00             0
ATOM    882   Si   1     1       6.006   6.946   4.543  0.00  0.00             0
ATOM    883    O   1     1       5.833   9.624   2.853  0.00  0.00             0
ATOM    884    O   1     1       3.577   5.332   2.853  0.00  0.00             0
ATOM    885    O   1     1       5.776   7.013   2.789  0.00  0.00             0
ATOM    886    O   1     1       3.010  11.349   2.777  0.00  0.00             0
ATOM    887    O   1     1       5.742   8.388   5.114  0.00  0.00             0
ATOM    888    O   1     1       3.096  12.810   4.932  0.00  0.00             0
ATOM    889    O   1     1       4.390  10.657   4.736  0.00  0.00             0
ATOM    890    O   1     1       2.059   6.217   4.778  0.00  0.00             0
ATOM    891    O   1     1       4.764   6.035   4.886  0.00  0.00             0
ATOM    892    O   1     1       1.947  10.552   5.034  0.00  0.00             0
ATOM    893    O   1     1       6.031   4.242   2.972  0.00  0.00             0
ATOM    894    O   1     1       3.108   8.598   2.697  0.00  0.00             0
ATOM    895    O   1     1      12.141  11.482   0.447  0.00  0.00             0
ATOM    896    O   1     1       4.456   7.044   0.577  0.00  0.00             0
ATOM    897    O   1     1       6.694   8.892   0.434  0.00  0.00             0
ATOM    898    O   1     1       4.130   4.240   0.589  0.00  0.00             0
ATOM    899    O   1     1       6.749   5.426   0.805  0.00  0.00             0
ATOM    900    O   1     1       4.028   9.790   0.663  0.00  0.00             0
ATOM    901    H   1     1       5.780  12.139   3.187  0.00  0.00             0
ATOM    902    H   1     1       2.768   7.824   2.646  0.00  0.00             0
ATOM    903    H   1     1       6.207  11.473  -0.196  0.00  0.00             0
ATOM    904    H   1     1       4.386   6.769  -0.319  0.00  0.00             0
ATOM    905    H   1     1       6.416   8.247  -0.231  0.00  0.00             0
ATOM    906    H   1     1       3.907  13.338  -0.256  0.00  0.00             0
ATOM    907    H   1     1       4.042  10.426  -0.085  0.00  0.00             0
ATOM    908    H   1     1       7.285   6.134   0.915  0.00  0.00             0
ATOM    909   Al   1     1      -0.076   5.367   8.933  0.00  0.00             0
ATOM    910   Al   1     1      -2.688   0.771   8.760  0.00  0.00             0
ATOM    911   Al   1     1      -2.767   6.822   8.828  0.00  0.00             0
ATOM    912   Al   1     1      -0.194   2.383   8.805  0.00  0.00             0
ATOM    913   Si   1     1      -4.447   6.607  11.703  0.00  0.00             0
ATOM    914   Si   1     1      -1.909   2.125  11.672  0.00  0.00             0
ATOM    915   Si   1     1      -1.959   8.115  11.519  0.00  0.00             0
ATOM    916   Si   1     1       0.541   3.704  11.705  0.00  0.00             0
ATOM    917    O   1     1       0.787   6.699   9.986  0.00  0.00             0
ATOM    918    O   1     1      -1.629   2.041  10.107  0.00  0.00             0
ATOM    919    O   1     1       0.480   3.758   9.995  0.00  0.00             0
ATOM    920    O   1     1      -2.217   8.165   9.944  0.00  0.00             0
ATOM    921    O   1     1       0.551   5.197  12.088  0.00  0.00             0
ATOM    922    O   1     1      -1.997   9.620  12.028  0.00  0.00             0
ATOM    923    O   1     1      -0.600   7.508  11.903  0.00  0.00             0
ATOM    924    O   1     1      -3.162   3.022  12.002  0.00  0.00             0
ATOM    925    O   1     1      -0.607   2.842  12.225  0.00  0.00             0
ATOM    926    O   1     1      -3.115   7.294  12.108  0.00  0.00             0
ATOM    927    O   1     1       0.772   0.919   9.697  0.00  0.00             0
ATOM    928    O   1     1      -1.827   5.353   9.926  0.00  0.00             0
ATOM    929    O   1     1       6.843   8.170   7.722  0.00  0.00             0
ATOM    930    O   1     1      -0.962   3.871   7.677  0.00  0.00             0
ATOM    931    O   1     1       1.401   5.482   7.684  0.00  0.00             0
ATOM    932    O   1     1      -1.255   1.107   7.656  0.00  0.00             0
ATOM    933    O   1     1       1.598   2.358   7.759  0.00  0.00             0
ATOM    934    O   1     1      -1.086   6.581   7.863  0.00  0.00             0
ATOM    935    H   1     1      -0.154   9.056   9.903  0.00  0.00             0
ATOM    936    H   1     1      -1.789   4.648  10.618  0.00  0.00             0
ATOM    937    H   1     1       1.178   7.826   7.065  0.00  0.00             0
ATOM    938    H   1     1      -1.562   3.925   6.993  0.00  0.00             0
ATOM    939    H   1     1       1.494   5.039   6.816  0.00  0.00             0
ATOM    940    H   1     1      -0.865   9.378   6.999  0.00  0.00             0
ATOM    941    H   1     1      -1.179   6.636   6.890  0.00  0.00             0
ATOM    942    H   1     1       1.931   2.448   6.731  0.00  0.00             0
ATOM    943   Al   1     1       5.047  -0.403   1.755  0.00  0.00             0
ATOM    944   Al   1     1       2.465  -4.903   1.672  0.00  0.00             0
ATOM    945   Al   1     1       2.567   1.124   1.734  0.00  0.00             0
ATOM    946   Al   1     1       4.995  -3.514   1.714  0.00  0.00             0
ATOM    947   Si   1     1       0.699   1.027   4.291  0.00  0.00             0
ATOM    948   Si   1     1       3.237  -3.634   4.433  0.00  0.00             0
ATOM    949   Si   1     1       3.323   2.503   4.365  0.00  0.00             0
ATOM    950   Si   1     1       5.836  -2.025   4.319  0.00  0.00             0
ATOM    951    O   1     1       5.955   0.849   2.864  0.00  0.00             0
ATOM    952    O   1     1       3.397  -3.735   2.774  0.00  0.00             0
ATOM    953    O   1     1       5.603  -1.870   2.867  0.00  0.00             0
ATOM    954    O   1     1       3.123   2.547   2.804  0.00  0.00             0
ATOM    955    O   1     1       5.724  -0.541   4.933  0.00  0.00             0
ATOM    956    O   1     1       3.308   3.940   4.949  0.00  0.00             0
ATOM    957    O   1     1       4.657   1.826   4.831  0.00  0.00             0
ATOM    958    O   1     1       2.005  -2.690   4.622  0.00  0.00             0
ATOM    959    O   1     1       4.644  -2.869   4.892  0.00  0.00             0
ATOM    960    O   1     1       2.016   1.735   4.904  0.00  0.00             0
ATOM    961    O   1     1       6.057  -4.941   2.770  0.00  0.00             0
ATOM    962    O   1     1       3.294  -0.222   2.861  0.00  0.00             0
ATOM    963    O   1     1      12.227   2.498   0.641  0.00  0.00             0
ATOM    964    O   1     1       4.181  -1.920   0.494  0.00  0.00             0
ATOM    965    O   1     1       6.580  -0.306   0.592  0.00  0.00             0
ATOM    966    O   1     1       4.099  -4.824   0.517  0.00  0.00             0
ATOM    967    O   1     1       6.656  -3.493   0.764  0.00  0.00             0
ATOM    968    O   1     1       4.044   0.858   0.631  0.00  0.00             0
ATOM    969    H   1     1       5.746   4.077   3.911  0.00  0.00             0
ATOM    970    H   1     1       2.948  -0.938   3.454  0.00  0.00             0
ATOM    971    H   1     1       6.116   2.224   0.250  0.00  0.00             0
ATOM    972    H   1     1       4.516  -2.047  -0.399  0.00  0.00             0
ATOM    973    H   1     1       6.690  -0.243  -0.150  0.00  0.00             0
ATOM    974    H   1     1       4.875   4.400  -0.032  0.00  0.00             0
ATOM    975    H   1     1       3.750   1.437  -0.171  0.00  0.00             0
ATOM    976    H   1     1       6.963  -2.652   0.620  0.00  0.00             0
END
