# Supplementary material for: Competing Nuclear Quantum Effects and Hydrogen-Bond Jumps in Hydrated Kaolinite
Source: J Phys Chem Lett. 2023 Feb 6;14(6):1542–7. doi: 10.1021/acs.jpclett.2c03896 (PMC9940297; doi:10.1021/acs.jpclett.2c03896)
Supplement: Supplementary file 1 — jz2c03896_si_001.zip [file jz2c03896_si_001.zip › Clay_NQEs_HBond_Jumps_SI/silica-surface/QM/prod-3/init.06.pdb]

TITLE     Step:     2000000  Bead:       6 positions{angstrom}  cell{angstrom}
CRYST1   10.307   17.884   76.812  91.93 105.05  89.80 P 1           1
ATOM      1   Al   1     1     -17.347  -0.654  42.416  0.00  0.00             0
ATOM      2   Al   1     1     -14.857   3.908  42.102  0.00  0.00             0
ATOM      3   Al   1     1     -14.719  -2.014  42.182  0.00  0.00             0
ATOM      4   Al   1     1     -17.221   2.405  42.255  0.00  0.00             0
ATOM      5   Si   1     1     -13.062  -1.899  39.502  0.00  0.00             0
ATOM      6   Si   1     1     -15.534   2.491  39.412  0.00  0.00             0
ATOM      7   Si   1     1     -15.597  -3.494  39.593  0.00  0.00             0
ATOM      8   Si   1     1     -18.044   0.931  39.397  0.00  0.00             0
ATOM      9    O   1     1     -18.289  -1.783  41.207  0.00  0.00             0
ATOM     10    O   1     1     -15.620   2.654  41.098  0.00  0.00             0
ATOM     11    O   1     1     -18.008   1.005  40.973  0.00  0.00             0
ATOM     12    O   1     1     -15.302  -3.550  41.197  0.00  0.00             0
ATOM     13    O   1     1     -17.930  -0.553  38.956  0.00  0.00             0
ATOM     14    O   1     1     -15.536  -4.930  39.025  0.00  0.00             0
ATOM     15    O   1     1     -16.990  -2.907  39.367  0.00  0.00             0
ATOM     16    O   1     1     -14.287   1.695  39.085  0.00  0.00             0
ATOM     17    O   1     1     -16.803   1.743  38.927  0.00  0.00             0
ATOM     18    O   1     1     -14.320  -2.583  39.116  0.00  0.00             0
ATOM     19    O   1     1     -18.151   3.808  41.192  0.00  0.00             0
ATOM     20    O   1     1     -15.669  -0.782  41.195  0.00  0.00             0
ATOM     21    O   1     1     -13.953  -3.350  43.452  0.00  0.00             0
ATOM     22    O   1     1     -16.629   0.851  43.350  0.00  0.00             0
ATOM     23    O   1     1     -19.043  -0.629  43.343  0.00  0.00             0
ATOM     24    O   1     1     -16.215   3.778  43.372  0.00  0.00             0
ATOM     25    O   1     1     -18.805   2.561  43.312  0.00  0.00             0
ATOM     26    O   1     1     -16.523  -1.973  43.387  0.00  0.00             0
ATOM     27    H   1     1     -17.736  -4.231  40.904  0.00  0.00             0
ATOM     28    H   1     1     -14.941  -0.208  40.887  0.00  0.00             0
ATOM     29    H   1     1     -18.895  -3.689  44.318  0.00  0.00             0
ATOM     30    H   1     1     -16.251   0.640  44.224  0.00  0.00             0
ATOM     31    H   1     1     -19.033  -0.195  44.168  0.00  0.00             0
ATOM     32    H   1     1     -17.342  -4.321  43.156  0.00  0.00             0
ATOM     33    H   1     1     -16.513  -2.694  43.929  0.00  0.00             0
ATOM     34    H   1     1     -19.132   2.007  43.994  0.00  0.00             0
ATOM     35   Al   1     1     -17.838   4.773  49.464  0.00  0.00             0
ATOM     36   Al   1     1     -15.145   8.976  49.547  0.00  0.00             0
ATOM     37   Al   1     1     -15.321   3.222  49.373  0.00  0.00             0
ATOM     38   Al   1     1     -17.777   7.731  49.394  0.00  0.00             0
ATOM     39   Si   1     1     -13.627   3.424  46.493  0.00  0.00             0
ATOM     40   Si   1     1     -15.913   7.856  46.696  0.00  0.00             0
ATOM     41   Si   1     1     -16.156   1.923  46.551  0.00  0.00             0
ATOM     42   Si   1     1     -18.456   6.295  46.550  0.00  0.00             0
ATOM     43    O   1     1     -18.798   3.381  48.334  0.00  0.00             0
ATOM     44    O   1     1     -16.075   7.922  48.209  0.00  0.00             0
ATOM     45    O   1     1     -18.385   6.268  48.267  0.00  0.00             0
ATOM     46    O   1     1     -15.887   1.909  48.229  0.00  0.00             0
ATOM     47    O   1     1     -18.554   4.739  46.151  0.00  0.00             0
ATOM     48    O   1     1     -15.979   0.412  45.981  0.00  0.00             0
ATOM     49    O   1     1     -17.567   2.410  46.258  0.00  0.00             0
ATOM     50    O   1     1     -14.612   7.053  46.327  0.00  0.00             0
ATOM     51    O   1     1     -17.170   7.018  46.096  0.00  0.00             0
ATOM     52    O   1     1     -14.966   2.782  46.063  0.00  0.00             0
ATOM     53    O   1     1     -18.687   9.118  48.484  0.00  0.00             0
ATOM     54    O   1     1     -16.212   4.653  48.436  0.00  0.00             0
ATOM     55    O   1     1     -14.698   1.813  50.377  0.00  0.00             0
ATOM     56    O   1     1     -17.207   6.253  50.455  0.00  0.00             0
ATOM     57    O   1     1     -19.600   4.824  50.531  0.00  0.00             0
ATOM     58    O   1     1     -16.703   8.860  50.523  0.00  0.00             0
ATOM     59    O   1     1     -19.573   7.751  50.538  0.00  0.00             0
ATOM     60    O   1     1     -17.012   3.408  50.556  0.00  0.00             0
ATOM     61    H   1     1     -18.152   0.946  48.462  0.00  0.00             0
ATOM     62    H   1     1     -15.747   5.241  48.148  0.00  0.00             0
ATOM     63    H   1     1     -19.603   1.646  51.357  0.00  0.00             0
ATOM     64    H   1     1     -16.405   6.028  51.055  0.00  0.00             0
ATOM     65    H   1     1     -20.071   4.905  51.377  0.00  0.00             0
ATOM     66    H   1     1     -16.904   0.038  51.399  0.00  0.00             0
ATOM     67    H   1     1     -17.155   2.702  51.057  0.00  0.00             0
ATOM     68    H   1     1     -19.595   6.970  51.066  0.00  0.00             0
ATOM     69   Al   1     1     -17.220   8.196  42.170  0.00  0.00             0
ATOM     70   Al   1     1     -14.811  12.839  42.389  0.00  0.00             0
ATOM     71   Al   1     1     -14.513   6.808  42.247  0.00  0.00             0
ATOM     72   Al   1     1     -17.287  11.173  42.258  0.00  0.00             0
ATOM     73   Si   1     1     -12.845   7.018  39.362  0.00  0.00             0
ATOM     74   Si   1     1     -15.614  11.503  39.486  0.00  0.00             0
ATOM     75   Si   1     1     -15.485   5.510  39.450  0.00  0.00             0
ATOM     76   Si   1     1     -18.122   9.983  39.531  0.00  0.00             0
ATOM     77    O   1     1     -18.106   7.033  40.975  0.00  0.00             0
ATOM     78    O   1     1     -15.664  11.599  41.205  0.00  0.00             0
ATOM     79    O   1     1     -18.012   9.707  41.152  0.00  0.00             0
ATOM     80    O   1     1     -15.391   5.508  41.096  0.00  0.00             0
ATOM     81    O   1     1     -18.042   8.565  38.926  0.00  0.00             0
ATOM     82    O   1     1     -15.545   3.989  38.970  0.00  0.00             0
ATOM     83    O   1     1     -16.762   6.210  38.951  0.00  0.00             0
ATOM     84    O   1     1     -14.325  10.600  39.113  0.00  0.00             0
ATOM     85    O   1     1     -16.933  10.770  39.158  0.00  0.00             0
ATOM     86    O   1     1     -14.218   6.299  38.973  0.00  0.00             0
ATOM     87    O   1     1     -18.237  12.760  41.096  0.00  0.00             0
ATOM     88    O   1     1     -15.555   8.333  41.203  0.00  0.00             0
ATOM     89    O   1     1     -13.988   5.271  43.283  0.00  0.00             0
ATOM     90    O   1     1     -16.382  10.020  43.437  0.00  0.00             0
ATOM     91    O   1     1     -18.843   8.188  43.254  0.00  0.00             0
ATOM     92    O   1     1     -16.329  13.057  43.264  0.00  0.00             0
ATOM     93    O   1     1     -18.897  11.503  43.252  0.00  0.00             0
ATOM     94    O   1     1     -16.277   6.928  43.122  0.00  0.00             0
ATOM     95    H   1     1     -17.736   4.724  40.973  0.00  0.00             0
ATOM     96    H   1     1     -14.993   9.063  40.986  0.00  0.00             0
ATOM     97    H   1     1     -18.978   4.964  44.222  0.00  0.00             0
ATOM     98    H   1     1     -16.071   9.455  44.216  0.00  0.00             0
ATOM     99    H   1     1     -19.377   8.908  43.397  0.00  0.00             0
ATOM    100    H   1     1     -16.803   4.653  43.527  0.00  0.00             0
ATOM    101    H   1     1     -16.742   6.532  43.851  0.00  0.00             0
ATOM    102    H   1     1     -19.172  11.275  44.195  0.00  0.00             0
ATOM    103   Al   1     1     -17.787  13.717  49.352  0.00  0.00             0
ATOM    104   Al   1     1     -15.241  18.035  49.455  0.00  0.00             0
ATOM    105   Al   1     1     -15.310  12.114  49.254  0.00  0.00             0
ATOM    106   Al   1     1     -17.841  16.676  49.391  0.00  0.00             0
ATOM    107   Si   1     1     -13.468  12.286  46.668  0.00  0.00             0
ATOM    108   Si   1     1     -16.098  16.856  46.579  0.00  0.00             0
ATOM    109   Si   1     1     -16.028  10.689  46.624  0.00  0.00             0
ATOM    110   Si   1     1     -18.517  15.350  46.566  0.00  0.00             0
ATOM    111    O   1     1     -18.723  12.519  48.201  0.00  0.00             0
ATOM    112    O   1     1     -16.178  16.931  48.200  0.00  0.00             0
ATOM    113    O   1     1     -18.369  15.234  48.177  0.00  0.00             0
ATOM    114    O   1     1     -15.990  10.709  48.210  0.00  0.00             0
ATOM    115    O   1     1     -18.362  13.812  46.017  0.00  0.00             0
ATOM    116    O   1     1     -15.849   9.309  46.158  0.00  0.00             0
ATOM    117    O   1     1     -17.279  11.466  46.338  0.00  0.00             0
ATOM    118    O   1     1     -14.875  15.923  46.354  0.00  0.00             0
ATOM    119    O   1     1     -17.397  16.321  46.089  0.00  0.00             0
ATOM    120    O   1     1     -14.746  11.554  46.143  0.00  0.00             0
ATOM    121    O   1     1     -18.733  18.076  48.461  0.00  0.00             0
ATOM    122    O   1     1     -16.127  13.496  48.173  0.00  0.00             0
ATOM    123    O   1     1     -14.603  10.490  50.455  0.00  0.00             0
ATOM    124    O   1     1     -16.927  15.117  50.225  0.00  0.00             0
ATOM    125    O   1     1     -19.247  13.554  50.479  0.00  0.00             0
ATOM    126    O   1     1     -16.775  17.869  50.422  0.00  0.00             0
ATOM    127    O   1     1     -19.360  16.635  50.742  0.00  0.00             0
ATOM    128    O   1     1     -16.879  12.237  50.231  0.00  0.00             0
ATOM    129    H   1     1     -18.119   9.861  48.312  0.00  0.00             0
ATOM    130    H   1     1     -16.129  13.447  47.147  0.00  0.00             0
ATOM    131    H   1     1     -19.375  10.462  51.380  0.00  0.00             0
ATOM    132    H   1     1     -15.974  15.519  50.542  0.00  0.00             0
ATOM    133    H   1     1     -19.413  13.086  51.202  0.00  0.00             0
ATOM    134    H   1     1     -16.606   9.160  51.474  0.00  0.00             0
ATOM    135    H   1     1     -17.291  11.523  50.906  0.00  0.00             0
ATOM    136    H   1     1     -19.429  15.695  51.142  0.00  0.00             0
ATOM    137   Al   1     1     -12.032  -0.485  42.167  0.00  0.00             0
ATOM    138   Al   1     1      -9.500   3.757  42.146  0.00  0.00             0
ATOM    139   Al   1     1      -9.611  -2.004  42.338  0.00  0.00             0
ATOM    140   Al   1     1     -12.183   2.549  42.043  0.00  0.00             0
ATOM    141   Si   1     1      -7.886  -1.927  39.561  0.00  0.00             0
ATOM    142   Si   1     1     -10.376   2.524  39.366  0.00  0.00             0
ATOM    143   Si   1     1     -10.457  -3.444  39.492  0.00  0.00             0
ATOM    144   Si   1     1     -12.943   1.051  39.345  0.00  0.00             0
ATOM    145    O   1     1     -13.167  -1.625  41.101  0.00  0.00             0
ATOM    146    O   1     1     -10.544   2.681  41.031  0.00  0.00             0
ATOM    147    O   1     1     -12.743   0.984  40.884  0.00  0.00             0
ATOM    148    O   1     1     -10.262  -3.522  41.077  0.00  0.00             0
ATOM    149    O   1     1     -12.911  -0.411  38.965  0.00  0.00             0
ATOM    150    O   1     1     -10.424  -4.843  39.010  0.00  0.00             0
ATOM    151    O   1     1     -11.831  -2.673  39.234  0.00  0.00             0
ATOM    152    O   1     1      -9.141   1.657  39.025  0.00  0.00             0
ATOM    153    O   1     1     -11.770   1.956  38.768  0.00  0.00             0
ATOM    154    O   1     1      -9.215  -2.560  39.062  0.00  0.00             0
ATOM    155    O   1     1     -13.074   3.808  40.984  0.00  0.00             0
ATOM    156    O   1     1     -10.563  -0.660  41.039  0.00  0.00             0
ATOM    157    O   1     1     -19.287  -3.522  43.408  0.00  0.00             0
ATOM    158    O   1     1     -11.377   0.974  43.185  0.00  0.00             0
ATOM    159    O   1     1     -13.797  -0.427  43.237  0.00  0.00             0
ATOM    160    O   1     1     -11.100   3.822  43.386  0.00  0.00             0
ATOM    161    O   1     1     -13.697   2.519  43.175  0.00  0.00             0
ATOM    162    O   1     1     -11.264  -1.891  43.146  0.00  0.00             0
ATOM    163    H   1     1     -13.383  -5.160  40.270  0.00  0.00             0
ATOM    164    H   1     1     -10.103  -0.504  40.107  0.00  0.00             0
ATOM    165    H   1     1     -13.990  -3.523  44.389  0.00  0.00             0
ATOM    166    H   1     1     -10.258   0.928  43.070  0.00  0.00             0
ATOM    167    H   1     1     -13.817   0.497  43.455  0.00  0.00             0
ATOM    168    H   1     1     -11.977  -4.377  43.354  0.00  0.00             0
ATOM    169    H   1     1     -12.054  -2.512  43.394  0.00  0.00             0
ATOM    170    H   1     1     -14.366   2.127  43.799  0.00  0.00             0
ATOM    171   Al   1     1     -12.774   4.674  49.412  0.00  0.00             0
ATOM    172   Al   1     1     -10.031   9.191  49.300  0.00  0.00             0
ATOM    173   Al   1     1     -10.136   3.287  49.306  0.00  0.00             0
ATOM    174   Al   1     1     -12.618   7.567  49.466  0.00  0.00             0
ATOM    175   Si   1     1      -8.429   3.282  46.587  0.00  0.00             0
ATOM    176   Si   1     1     -10.670   7.822  46.497  0.00  0.00             0
ATOM    177   Si   1     1     -10.931   1.768  46.540  0.00  0.00             0
ATOM    178   Si   1     1     -13.278   6.409  46.638  0.00  0.00             0
ATOM    179    O   1     1     -13.721   3.511  48.150  0.00  0.00             0
ATOM    180    O   1     1     -10.807   7.900  48.165  0.00  0.00             0
ATOM    181    O   1     1     -13.084   6.242  48.239  0.00  0.00             0
ATOM    182    O   1     1     -10.751   1.722  48.138  0.00  0.00             0
ATOM    183    O   1     1     -13.221   4.940  46.178  0.00  0.00             0
ATOM    184    O   1     1     -10.825   0.280  45.960  0.00  0.00             0
ATOM    185    O   1     1     -12.414   2.456  46.353  0.00  0.00             0
ATOM    186    O   1     1      -9.406   6.941  46.130  0.00  0.00             0
ATOM    187    O   1     1     -11.983   7.170  46.167  0.00  0.00             0
ATOM    188    O   1     1      -9.785   2.694  46.140  0.00  0.00             0
ATOM    189    O   1     1     -13.559   9.000  48.288  0.00  0.00             0
ATOM    190    O   1     1     -10.943   4.636  48.269  0.00  0.00             0
ATOM    191    O   1     1     -19.796   1.793  50.386  0.00  0.00             0
ATOM    192    O   1     1     -11.854   6.108  50.433  0.00  0.00             0
ATOM    193    O   1     1     -14.325   4.657  50.517  0.00  0.00             0
ATOM    194    O   1     1     -11.855   8.966  50.401  0.00  0.00             0
ATOM    195    O   1     1     -14.344   7.673  50.498  0.00  0.00             0
ATOM    196    O   1     1     -11.883   3.317  50.223  0.00  0.00             0
ATOM    197    H   1     1     -13.747   0.820  47.647  0.00  0.00             0
ATOM    198    H   1     1     -10.468   5.267  47.823  0.00  0.00             0
ATOM    199    H   1     1     -14.373   1.808  51.411  0.00  0.00             0
ATOM    200    H   1     1     -10.867   6.442  50.211  0.00  0.00             0
ATOM    201    H   1     1     -14.116   4.735  51.483  0.00  0.00             0
ATOM    202    H   1     1     -12.196   0.459  51.063  0.00  0.00             0
ATOM    203    H   1     1     -12.171   2.331  50.209  0.00  0.00             0
ATOM    204    H   1     1     -14.790   6.760  50.677  0.00  0.00             0
ATOM    205   Al   1     1     -12.010   8.412  42.240  0.00  0.00             0
ATOM    206   Al   1     1      -9.590  12.901  42.193  0.00  0.00             0
ATOM    207   Al   1     1      -9.496   6.662  42.257  0.00  0.00             0
ATOM    208   Al   1     1     -12.197  11.306  42.204  0.00  0.00             0
ATOM    209   Si   1     1      -7.696   7.030  39.312  0.00  0.00             0
ATOM    210   Si   1     1     -10.441  11.498  39.458  0.00  0.00             0
ATOM    211   Si   1     1     -10.298   5.599  39.451  0.00  0.00             0
ATOM    212   Si   1     1     -12.959   9.925  39.395  0.00  0.00             0
ATOM    213    O   1     1     -12.998   7.098  41.049  0.00  0.00             0
ATOM    214    O   1     1     -10.621  11.660  41.007  0.00  0.00             0
ATOM    215    O   1     1     -12.816   9.909  41.007  0.00  0.00             0
ATOM    216    O   1     1     -10.024   5.473  40.984  0.00  0.00             0
ATOM    217    O   1     1     -12.873   8.510  38.870  0.00  0.00             0
ATOM    218    O   1     1     -10.162   4.067  38.902  0.00  0.00             0
ATOM    219    O   1     1     -11.637   6.055  39.079  0.00  0.00             0
ATOM    220    O   1     1      -9.170  10.679  39.167  0.00  0.00             0
ATOM    221    O   1     1     -11.722  10.727  38.956  0.00  0.00             0
ATOM    222    O   1     1      -9.087   6.453  38.899  0.00  0.00             0
ATOM    223    O   1     1     -13.216  12.789  41.262  0.00  0.00             0
ATOM    224    O   1     1     -10.436   8.292  41.057  0.00  0.00             0
ATOM    225    O   1     1     -19.097   5.271  43.285  0.00  0.00             0
ATOM    226    O   1     1     -11.516   9.850  43.378  0.00  0.00             0
ATOM    227    O   1     1     -13.668   8.134  43.279  0.00  0.00             0
ATOM    228    O   1     1     -11.288  12.777  43.230  0.00  0.00             0
ATOM    229    O   1     1     -13.951  11.512  43.355  0.00  0.00             0
ATOM    230    O   1     1     -11.211   7.075  43.262  0.00  0.00             0
ATOM    231    H   1     1     -12.814   4.713  40.505  0.00  0.00             0
ATOM    232    H   1     1      -9.662   8.713  40.560  0.00  0.00             0
ATOM    233    H   1     1     -14.071   5.167  44.282  0.00  0.00             0
ATOM    234    H   1     1     -11.359   9.787  44.365  0.00  0.00             0
ATOM    235    H   1     1     -13.572   8.876  43.748  0.00  0.00             0
ATOM    236    H   1     1     -11.826   4.397  43.643  0.00  0.00             0
ATOM    237    H   1     1     -11.447   6.343  43.983  0.00  0.00             0
ATOM    238    H   1     1     -14.476  11.184  44.183  0.00  0.00             0
ATOM    239   Al   1     1     -12.788  13.510  49.457  0.00  0.00             0
ATOM    240   Al   1     1     -10.113  18.234  49.369  0.00  0.00             0
ATOM    241   Al   1     1     -10.046  12.209  49.330  0.00  0.00             0
ATOM    242   Al   1     1     -12.596  16.596  49.256  0.00  0.00             0
ATOM    243   Si   1     1      -8.275  12.402  46.567  0.00  0.00             0
ATOM    244   Si   1     1     -10.952  16.715  46.501  0.00  0.00             0
ATOM    245   Si   1     1     -10.715  10.816  46.554  0.00  0.00             0
ATOM    246   Si   1     1     -13.493  15.353  46.690  0.00  0.00             0
ATOM    247    O   1     1     -13.697  12.224  48.356  0.00  0.00             0
ATOM    248    O   1     1     -11.015  16.806  48.250  0.00  0.00             0
ATOM    249    O   1     1     -13.311  15.204  48.365  0.00  0.00             0
ATOM    250    O   1     1     -10.517  10.617  48.162  0.00  0.00             0
ATOM    251    O   1     1     -13.505  13.789  46.283  0.00  0.00             0
ATOM    252    O   1     1     -10.704   9.327  46.004  0.00  0.00             0
ATOM    253    O   1     1     -12.176  11.482  46.363  0.00  0.00             0
ATOM    254    O   1     1      -9.679  15.815  46.338  0.00  0.00             0
ATOM    255    O   1     1     -12.238  16.071  46.128  0.00  0.00             0
ATOM    256    O   1     1      -9.564  11.668  46.081  0.00  0.00             0
ATOM    257    O   1     1     -13.689  17.952  48.183  0.00  0.00             0
ATOM    258    O   1     1     -11.118  13.433  48.255  0.00  0.00             0
ATOM    259    O   1     1     -19.786  10.726  50.487  0.00  0.00             0
ATOM    260    O   1     1     -11.966  15.227  50.613  0.00  0.00             0
ATOM    261    O   1     1     -14.305  13.490  50.523  0.00  0.00             0
ATOM    262    O   1     1     -11.834  17.970  50.388  0.00  0.00             0
ATOM    263    O   1     1     -14.287  16.835  50.477  0.00  0.00             0
ATOM    264    O   1     1     -11.741  12.261  50.348  0.00  0.00             0
ATOM    265    H   1     1     -13.002   9.924  48.447  0.00  0.00             0
ATOM    266    H   1     1     -10.892  14.212  47.618  0.00  0.00             0
ATOM    267    H   1     1     -13.777  10.734  50.868  0.00  0.00             0
ATOM    268    H   1     1     -11.077  15.100  51.197  0.00  0.00             0
ATOM    269    H   1     1     -14.715  14.077  51.271  0.00  0.00             0
ATOM    270    H   1     1     -11.697   8.876  51.256  0.00  0.00             0
ATOM    271    H   1     1     -11.368  11.663  51.096  0.00  0.00             0
ATOM    272    H   1     1     -13.886  16.512  51.415  0.00  0.00             0
ATOM    273    O   1     1     -14.705  12.340  27.752  0.00  0.00             0
ATOM    274    H   1     1     -15.178  11.716  27.176  0.00  0.00             0
ATOM    275    H   1     1      -3.751  11.760  28.416  0.00  0.00             0
ATOM    276    O   1     1      19.090 -16.837  20.417  0.00  0.00             0
ATOM    277    H   1     1      18.637 -17.163  21.247  0.00  0.00             0
ATOM    278    H   1     1      30.246 -17.422  20.563  0.00  0.00             0
ATOM    279    O   1     1      38.236  22.734  16.248  0.00  0.00             0
ATOM    280    H   1     1      27.387  22.026  16.268  0.00  0.00             0
ATOM    281    H   1     1      39.197  22.423  15.862  0.00  0.00             0
ATOM    282    O   1     1      -4.298   1.340  28.972  0.00  0.00             0
ATOM    283    H   1     1      -3.891   0.718  28.393  0.00  0.00             0
ATOM    284    H   1     1       5.781   1.992  28.411  0.00  0.00             0
ATOM    285    O   1     1     -19.073  -3.403  24.140  0.00  0.00             0
ATOM    286    H   1     1     -18.202  -3.444  23.761  0.00  0.00             0
ATOM    287    H   1     1      -9.202  -4.374  24.172  0.00  0.00             0
ATOM    288    O   1     1     -16.603 -17.879  21.056  0.00  0.00             0
ATOM    289    H   1     1     -16.528 -18.704  20.818  0.00  0.00             0
ATOM    290    H   1     1      -7.301 -17.478  20.872  0.00  0.00             0
ATOM    291    O   1     1     -13.404  35.365  26.807  0.00  0.00             0
ATOM    292    H   1     1     -12.902  35.552  25.900  0.00  0.00             0
ATOM    293    H   1     1     -12.782  34.594  27.066  0.00  0.00             0
ATOM    294    O   1     1      -3.343  17.513  21.800  0.00  0.00             0
ATOM    295    H   1     1      -3.172  17.731  22.826  0.00  0.00             0
ATOM    296    H   1     1      -4.337  17.644  21.720  0.00  0.00             0
ATOM    297    O   1     1      -7.208  20.434  29.245  0.00  0.00             0
ATOM    298    H   1     1      -7.577  19.678  29.773  0.00  0.00             0
ATOM    299    H   1     1      -7.114  20.101  28.293  0.00  0.00             0
ATOM    300    O   1     1      32.682  22.840  18.464  0.00  0.00             0
ATOM    301    H   1     1      33.178  22.180  18.957  0.00  0.00             0
ATOM    302    H   1     1      32.565  22.405  17.533  0.00  0.00             0
ATOM    303    O   1     1       8.607   1.458  17.426  0.00  0.00             0
ATOM    304    H   1     1       8.688   1.620  18.336  0.00  0.00             0
ATOM    305    H   1     1       8.570   0.454  17.352  0.00  0.00             0
ATOM    306    O   1     1     -17.028  28.918  32.813  0.00  0.00             0
ATOM    307    H   1     1     -17.237  28.248  33.625  0.00  0.00             0
ATOM    308    H   1     1     -17.820  29.429  32.822  0.00  0.00             0
ATOM    309    O   1     1       1.131 -16.865  32.548  0.00  0.00             0
ATOM    310    H   1     1       1.765 -17.549  32.765  0.00  0.00             0
ATOM    311    H   1     1       1.663 -15.869  32.443  0.00  0.00             0
ATOM    312    O   1     1      35.116   5.010  30.218  0.00  0.00             0
ATOM    313    H   1     1      34.610   4.398  30.490  0.00  0.00             0
ATOM    314    H   1     1      35.055   5.844  30.833  0.00  0.00             0
ATOM    315    O   1     1       3.408  14.477  32.157  0.00  0.00             0
ATOM    316    H   1     1       3.575  14.335  31.132  0.00  0.00             0
ATOM    317    H   1     1       4.226  14.048  32.272  0.00  0.00             0
ATOM    318    O   1     1       9.266  13.157  34.089  0.00  0.00             0
ATOM    319    H   1     1      10.282  13.306  33.739  0.00  0.00             0
ATOM    320    H   1     1       8.829  13.983  34.023  0.00  0.00             0
ATOM    321    O   1     1      40.371  21.113  15.293  0.00  0.00             0
ATOM    322    H   1     1      40.104  20.520  16.030  0.00  0.00             0
ATOM    323    H   1     1      40.466  20.727  14.535  0.00  0.00             0
ATOM    324    O   1     1      10.132  -0.214  37.063  0.00  0.00             0
ATOM    325    H   1     1       9.415  -0.692  37.060  0.00  0.00             0
ATOM    326    H   1     1      10.816  -0.691  36.514  0.00  0.00             0
ATOM    327    O   1     1      15.144  34.188  35.966  0.00  0.00             0
ATOM    328    H   1     1      14.156  34.087  35.797  0.00  0.00             0
ATOM    329    H   1     1      26.043  15.906  35.275  0.00  0.00             0
ATOM    330    O   1     1     -15.868  59.892  18.769  0.00  0.00             0
ATOM    331    H   1     1     -15.179  60.435  18.336  0.00  0.00             0
ATOM    332    H   1     1      -6.346  59.689  18.092  0.00  0.00             0
ATOM    333    O   1     1      -4.482  30.346  19.446  0.00  0.00             0
ATOM    334    H   1     1     -15.249  30.565  20.362  0.00  0.00             0
ATOM    335    H   1     1      -3.576  29.722  19.636  0.00  0.00             0
ATOM    336    O   1     1     -20.010  12.267  15.820  0.00  0.00             0
ATOM    337    H   1     1     -19.630  11.414  15.543  0.00  0.00             0
ATOM    338    H   1     1     -10.571  12.002  16.102  0.00  0.00             0
ATOM    339    O   1     1       5.923  54.204  13.950  0.00  0.00             0
ATOM    340    H   1     1      -3.700  53.511  13.753  0.00  0.00             0
ATOM    341    H   1     1       5.454  53.790  14.734  0.00  0.00             0
ATOM    342    O   1     1      17.190  38.831  36.314  0.00  0.00             0
ATOM    343    H   1     1      16.449  38.223  36.019  0.00  0.00             0
ATOM    344    H   1     1      28.189  38.292  36.732  0.00  0.00             0
ATOM    345    O   1     1      45.954   7.567  23.075  0.00  0.00             0
ATOM    346    H   1     1      45.376   7.403  22.259  0.00  0.00             0
ATOM    347    H   1     1      45.341 -10.342  23.939  0.00  0.00             0
ATOM    348    O   1     1      38.474  13.835  24.261  0.00  0.00             0
ATOM    349    H   1     1      39.159  13.590  24.893  0.00  0.00             0
ATOM    350    H   1     1      38.124  13.050  24.135  0.00  0.00             0
ATOM    351    O   1     1      20.998 -19.423  17.590  0.00  0.00             0
ATOM    352    H   1     1      21.253 -19.859  16.789  0.00  0.00             0
ATOM    353    H   1     1      21.621 -18.783  17.372  0.00  0.00             0
ATOM    354    O   1     1      -0.375  11.171  28.389  0.00  0.00             0
ATOM    355    H   1     1      -0.618  10.384  27.788  0.00  0.00             0
ATOM    356    H   1     1      -0.610  11.851  27.587  0.00  0.00             0
ATOM    357    O   1     1      14.166  -9.031  20.291  0.00  0.00             0
ATOM    358    H   1     1      14.930  -9.044  19.731  0.00  0.00             0
ATOM    359    H   1     1      13.762  -9.928  20.181  0.00  0.00             0
ATOM    360    O   1     1      -7.224  37.832  15.311  0.00  0.00             0
ATOM    361    H   1     1      -7.238  36.805  15.345  0.00  0.00             0
ATOM    362    H   1     1      -6.337  38.168  15.127  0.00  0.00             0
ATOM    363    O   1     1      40.427  13.171  26.277  0.00  0.00             0
ATOM    364    H   1     1      41.394  13.185  26.409  0.00  0.00             0
ATOM    365    H   1     1      40.161  -3.942  26.884  0.00  0.00             0
ATOM    366    O   1     1      14.571   4.604  27.368  0.00  0.00             0
ATOM    367    H   1     1      14.342   4.477  28.183  0.00  0.00             0
ATOM    368    H   1     1      15.341   4.262  27.316  0.00  0.00             0
ATOM    369    O   1     1      13.916 -14.354  24.990  0.00  0.00             0
ATOM    370    H   1     1      13.053 -14.798  25.136  0.00  0.00             0
ATOM    371    H   1     1      13.675 -14.051  25.774  0.00  0.00             0
ATOM    372    O   1     1      34.212 -17.695  23.585  0.00  0.00             0
ATOM    373    H   1     1      34.632 -18.258  24.218  0.00  0.00             0
ATOM    374    H   1     1      34.420 -17.879  22.595  0.00  0.00             0
ATOM    375    O   1     1      -1.919  44.248  29.409  0.00  0.00             0
ATOM    376    H   1     1      -1.650  44.334  28.499  0.00  0.00             0
ATOM    377    H   1     1      -2.790  43.728  29.515  0.00  0.00             0
ATOM    378    O   1     1      10.472  -9.220  20.835  0.00  0.00             0
ATOM    379    H   1     1      11.169 -10.026  20.757  0.00  0.00             0
ATOM    380    H   1     1      10.955  -8.745  20.189  0.00  0.00             0
ATOM    381    O   1     1     -15.087  -5.040  32.614  0.00  0.00             0
ATOM    382    H   1     1     -15.762  -5.676  32.699  0.00  0.00             0
ATOM    383    H   1     1      -3.944  -5.491  32.405  0.00  0.00             0
ATOM    384    O   1     1      15.225 -13.205  20.999  0.00  0.00             0
ATOM    385    H   1     1      15.160 -12.432  20.365  0.00  0.00             0
ATOM    386    H   1     1      26.215 -13.761  20.686  0.00  0.00             0
ATOM    387    O   1     1       8.747  16.165  33.899  0.00  0.00             0
ATOM    388    H   1     1      -2.441  16.223  33.442  0.00  0.00             0
ATOM    389    H   1     1       9.072  17.059  34.273  0.00  0.00             0
ATOM    390    O   1     1      18.276  18.430  24.182  0.00  0.00             0
ATOM    391    H   1     1      17.711  19.151  23.881  0.00  0.00             0
ATOM    392    H   1     1      29.353  18.736  23.778  0.00  0.00             0
ATOM    393    O   1     1     -43.811  -2.965  27.786  0.00  0.00             0
ATOM    394    H   1     1     -44.185  -2.727  28.832  0.00  0.00             0
ATOM    395    H   1     1     -34.210  -3.568  27.733  0.00  0.00             0
ATOM    396    O   1     1     -24.087  -1.791  30.388  0.00  0.00             0
ATOM    397    H   1     1     -24.388  -0.813  30.453  0.00  0.00             0
ATOM    398    H   1     1     -14.636  -2.381  30.172  0.00  0.00             0
ATOM    399    O   1     1      21.379 -19.300  25.811  0.00  0.00             0
ATOM    400    H   1     1      21.577 -20.076  25.436  0.00  0.00             0
ATOM    401    H   1     1      21.467 -19.319  26.794  0.00  0.00             0
ATOM    402    O   1     1       7.337  25.088  33.243  0.00  0.00             0
ATOM    403    H   1     1       6.463  24.803  32.886  0.00  0.00             0
ATOM    404    H   1     1       7.854  24.545  32.588  0.00  0.00             0
ATOM    405    O   1     1      24.608  16.285  27.292  0.00  0.00             0
ATOM    406    H   1     1      24.317  15.982  26.322  0.00  0.00             0
ATOM    407    H   1     1      24.739  17.309  27.179  0.00  0.00             0
ATOM    408    O   1     1      46.800  69.495  25.021  0.00  0.00             0
ATOM    409    H   1     1      46.784  69.684  25.987  0.00  0.00             0
ATOM    410    H   1     1      47.684  68.981  24.894  0.00  0.00             0
ATOM    411    O   1     1      19.327  58.585  32.003  0.00  0.00             0
ATOM    412    H   1     1      19.151  58.279  32.990  0.00  0.00             0
ATOM    413    H   1     1      18.775  58.056  31.530  0.00  0.00             0
ATOM    414    O   1     1      34.406  84.983  16.581  0.00  0.00             0
ATOM    415    H   1     1      33.592  84.387  16.484  0.00  0.00             0
ATOM    416    H   1     1      34.888  84.338  16.646  0.00  0.00             0
ATOM    417    O   1     1      38.022 -14.881  19.932  0.00  0.00             0
ATOM    418    H   1     1      38.692 -15.487  20.214  0.00  0.00             0
ATOM    419    H   1     1      38.763 -14.337  19.657  0.00  0.00             0
ATOM    420    O   1     1      41.924 -12.455  27.932  0.00  0.00             0
ATOM    421    H   1     1      41.662 -11.951  28.745  0.00  0.00             0
ATOM    422    H   1     1      42.695 -12.975  28.146  0.00  0.00             0
ATOM    423    O   1     1      -4.135  15.549  33.266  0.00  0.00             0
ATOM    424    H   1     1      -4.156  15.821  32.415  0.00  0.00             0
ATOM    425    H   1     1      -4.219  14.496  33.276  0.00  0.00             0
ATOM    426    O   1     1      17.338  27.499  15.728  0.00  0.00             0
ATOM    427    H   1     1      16.673  28.255  15.835  0.00  0.00             0
ATOM    428    H   1     1      17.185  26.871  16.296  0.00  0.00             0
ATOM    429    O   1     1      27.229  57.264  30.665  0.00  0.00             0
ATOM    430    H   1     1      27.178  56.575  30.161  0.00  0.00             0
ATOM    431    H   1     1      26.436  57.820  30.519  0.00  0.00             0
ATOM    432    O   1     1     -19.338   1.150  20.414  0.00  0.00             0
ATOM    433    H   1     1     -18.929   1.995  20.702  0.00  0.00             0
ATOM    434    H   1     1     -19.524   1.207  19.441  0.00  0.00             0
ATOM    435    O   1     1     -19.603  15.362  28.409  0.00  0.00             0
ATOM    436    H   1     1     -20.200  15.290  29.233  0.00  0.00             0
ATOM    437    H   1     1      -8.796  14.558  28.812  0.00  0.00             0
ATOM    438    O   1     1      49.699  33.030  22.080  0.00  0.00             0
ATOM    439    H   1     1      49.340  32.677  22.875  0.00  0.00             0
ATOM    440    H   1     1      59.630  34.012  21.873  0.00  0.00             0
ATOM    441    O   1     1      37.842  10.684  29.614  0.00  0.00             0
ATOM    442    H   1     1      27.826  11.363  30.325  0.00  0.00             0
ATOM    443    H   1     1      38.455   9.848  29.519  0.00  0.00             0
ATOM    444    O   1     1       0.238 -46.277  34.370  0.00  0.00             0
ATOM    445    H   1     1       0.155 -46.042  35.426  0.00  0.00             0
ATOM    446    H   1     1      10.662 -47.117  34.227  0.00  0.00             0
ATOM    447    O   1     1      -5.488   7.109  32.073  0.00  0.00             0
ATOM    448    H   1     1     -16.051   7.857  31.546  0.00  0.00             0
ATOM    449    H   1     1      -6.010   7.295  32.901  0.00  0.00             0
ATOM    450    O   1     1      37.784  25.360  17.455  0.00  0.00             0
ATOM    451    H   1     1      38.213  25.038  18.237  0.00  0.00             0
ATOM    452    H   1     1      48.038  24.350  16.985  0.00  0.00             0
ATOM    453    O   1     1      30.267   0.957  34.458  0.00  0.00             0
ATOM    454    H   1     1      30.715   0.549  35.310  0.00  0.00             0
ATOM    455    H   1     1      31.181   1.061  34.014  0.00  0.00             0
ATOM    456    O   1     1       1.338  20.062  25.356  0.00  0.00             0
ATOM    457    H   1     1       1.013  19.386  24.643  0.00  0.00             0
ATOM    458    H   1     1       0.750  20.781  25.603  0.00  0.00             0
ATOM    459    O   1     1      21.327  -6.886  31.121  0.00  0.00             0
ATOM    460    H   1     1      21.529  -7.889  31.416  0.00  0.00             0
ATOM    461    H   1     1      20.785  -7.006  30.390  0.00  0.00             0
ATOM    462    O   1     1     -25.723  19.098  35.394  0.00  0.00             0
ATOM    463    H   1     1     -25.454  19.064  34.420  0.00  0.00             0
ATOM    464    H   1     1     -25.781  18.231  35.856  0.00  0.00             0
ATOM    465    O   1     1     -15.709  -6.517  16.779  0.00  0.00             0
ATOM    466    H   1     1     -16.263  -7.476  16.929  0.00  0.00             0
ATOM    467    H   1     1     -15.173  -6.462  17.457  0.00  0.00             0
ATOM    468    O   1     1     -24.578   1.486  32.958  0.00  0.00             0
ATOM    469    H   1     1     -24.664   2.379  33.139  0.00  0.00             0
ATOM    470    H   1     1     -23.786   1.448  32.242  0.00  0.00             0
ATOM    471    O   1     1      50.697  -5.414  21.769  0.00  0.00             0
ATOM    472    H   1     1      50.281  -4.589  21.840  0.00  0.00             0
ATOM    473    H   1     1      50.047  -5.819  21.339  0.00  0.00             0
ATOM    474    O   1     1      41.774 -19.477  22.328  0.00  0.00             0
ATOM    475    H   1     1      42.121 -19.455  23.272  0.00  0.00             0
ATOM    476    H   1     1      40.705 -19.878  22.305  0.00  0.00             0
ATOM    477    O   1     1      20.055  -0.964  14.673  0.00  0.00             0
ATOM    478    H   1     1      19.439  -0.950  15.574  0.00  0.00             0
ATOM    479    H   1     1      20.625  -1.793  14.722  0.00  0.00             0
ATOM    480    O   1     1      19.949  39.170  26.718  0.00  0.00             0
ATOM    481    H   1     1      19.938  38.503  27.315  0.00  0.00             0
ATOM    482    H   1     1      20.289  39.916  27.198  0.00  0.00             0
ATOM    483    O   1     1      -0.691  -2.117  31.097  0.00  0.00             0
ATOM    484    H   1     1      -0.810  -2.322  31.995  0.00  0.00             0
ATOM    485    H   1     1      -1.465  -1.897  30.745  0.00  0.00             0
ATOM    486    O   1     1     -21.835   3.815  34.980  0.00  0.00             0
ATOM    487    H   1     1     -22.716   3.909  35.266  0.00  0.00             0
ATOM    488    H   1     1     -21.678   2.803  34.905  0.00  0.00             0
ATOM    489    O   1     1     -10.048  18.779  23.247  0.00  0.00             0
ATOM    490    H   1     1     -10.015  17.795  23.058  0.00  0.00             0
ATOM    491    H   1     1       0.947   1.355  23.182  0.00  0.00             0
ATOM    492    O   1     1      23.292 -44.183  28.752  0.00  0.00             0
ATOM    493    H   1     1      22.652 -44.698  29.126  0.00  0.00             0
ATOM    494    H   1     1      33.998 -44.007  29.565  0.00  0.00             0
ATOM    495    O   1     1     -28.016   2.755  35.839  0.00  0.00             0
ATOM    496    H   1     1     -38.426   2.188  36.578  0.00  0.00             0
ATOM    497    H   1     1     -27.421   2.121  35.402  0.00  0.00             0
ATOM    498    O   1     1      -4.699 -24.147  23.675  0.00  0.00             0
ATOM    499    H   1     1      -5.196 -24.540  22.873  0.00  0.00             0
ATOM    500    H   1     1       5.305 -24.729  24.483  0.00  0.00             0
ATOM    501    O   1     1     -19.288  22.672  35.254  0.00  0.00             0
ATOM    502    H   1     1     -20.180  22.221  35.402  0.00  0.00             0
ATOM    503    H   1     1      -8.419  22.097  35.784  0.00  0.00             0
ATOM    504    O   1     1      -2.135  11.452  32.083  0.00  0.00             0
ATOM    505    H   1     1      -1.650  12.058  32.611  0.00  0.00             0
ATOM    506    H   1     1       8.412  10.673  32.527  0.00  0.00             0
ATOM    507    O   1     1      63.104  36.838  17.558  0.00  0.00             0
ATOM    508    H   1     1      63.547  37.313  16.875  0.00  0.00             0
ATOM    509    H   1     1      62.158  19.153  17.295  0.00  0.00             0
ATOM    510    O   1     1      17.043 -30.177  23.333  0.00  0.00             0
ATOM    511    H   1     1      16.426 -29.484  23.368  0.00  0.00             0
ATOM    512    H   1     1      17.080 -30.217  22.401  0.00  0.00             0
ATOM    513    O   1     1     -42.891   9.071  26.897  0.00  0.00             0
ATOM    514    H   1     1     -42.123   9.486  26.180  0.00  0.00             0
ATOM    515    H   1     1     -43.347   8.336  26.136  0.00  0.00             0
ATOM    516    O   1     1      17.270  -4.063  17.401  0.00  0.00             0
ATOM    517    H   1     1      16.456  -3.771  16.922  0.00  0.00             0
ATOM    518    H   1     1      17.030  -4.105  18.353  0.00  0.00             0
ATOM    519    O   1     1      43.051  40.026  15.829  0.00  0.00             0
ATOM    520    H   1     1      43.465  39.201  15.303  0.00  0.00             0
ATOM    521    H   1     1      42.180  40.119  15.779  0.00  0.00             0
ATOM    522    O   1     1      15.681  23.304  36.046  0.00  0.00             0
ATOM    523    H   1     1      16.043  22.611  36.448  0.00  0.00             0
ATOM    524    H   1     1      16.392  23.965  36.016  0.00  0.00             0
ATOM    525    O   1     1      64.989  27.103  17.117  0.00  0.00             0
ATOM    526    H   1     1      64.382  27.026  17.793  0.00  0.00             0
ATOM    527    H   1     1      64.992   8.173  16.951  0.00  0.00             0
ATOM    528    O   1     1      33.245  48.944  29.746  0.00  0.00             0
ATOM    529    H   1     1      32.896  47.961  29.794  0.00  0.00             0
ATOM    530    H   1     1      34.108  48.860  29.529  0.00  0.00             0
ATOM    531    O   1     1      23.991   9.268  34.949  0.00  0.00             0
ATOM    532    H   1     1      24.938   9.499  35.362  0.00  0.00             0
ATOM    533    H   1     1      23.992   8.397  35.339  0.00  0.00             0
ATOM    534    O   1     1       6.838  39.305  26.979  0.00  0.00             0
ATOM    535    H   1     1       6.567  38.844  26.278  0.00  0.00             0
ATOM    536    H   1     1       7.833  39.332  27.012  0.00  0.00             0
ATOM    537    O   1     1       1.490  11.777  23.173  0.00  0.00             0
ATOM    538    H   1     1       2.406  11.656  22.839  0.00  0.00             0
ATOM    539    H   1     1       1.025  12.026  22.373  0.00  0.00             0
ATOM    540    O   1     1     -26.695 -27.792  26.965  0.00  0.00             0
ATOM    541    H   1     1     -25.873 -28.096  27.368  0.00  0.00             0
ATOM    542    H   1     1     -27.053 -27.639  27.767  0.00  0.00             0
ATOM    543    O   1     1     -15.000  42.697  14.872  0.00  0.00             0
ATOM    544    H   1     1     -14.625  41.810  14.543  0.00  0.00             0
ATOM    545    H   1     1      -3.848  43.084  14.661  0.00  0.00             0
ATOM    546    O   1     1      -4.209   6.750  28.573  0.00  0.00             0
ATOM    547    H   1     1      -3.816   6.520  27.564  0.00  0.00             0
ATOM    548    H   1     1       5.510   6.092  28.895  0.00  0.00             0
ATOM    549    O   1     1      -7.659  39.271  21.082  0.00  0.00             0
ATOM    550    H   1     1     -18.547  39.826  21.844  0.00  0.00             0
ATOM    551    H   1     1      -6.882  39.680  21.073  0.00  0.00             0
ATOM    552    O   1     1      14.712  31.907  23.265  0.00  0.00             0
ATOM    553    H   1     1      15.140  32.607  23.917  0.00  0.00             0
ATOM    554    H   1     1      25.652  31.107  23.223  0.00  0.00             0
ATOM    555    O   1     1      55.997  10.984  26.201  0.00  0.00             0
ATOM    556    H   1     1      45.400  10.070  26.287  0.00  0.00             0
ATOM    557    H   1     1      55.172  11.500  26.432  0.00  0.00             0
ATOM    558    O   1     1      22.314  27.777  14.772  0.00  0.00             0
ATOM    559    H   1     1      23.014  27.908  14.175  0.00  0.00             0
ATOM    560    H   1     1      33.228  27.298  15.405  0.00  0.00             0
ATOM    561    O   1     1     -29.060  -5.756  26.356  0.00  0.00             0
ATOM    562    H   1     1     -29.363  -6.341  27.113  0.00  0.00             0
ATOM    563    H   1     1     -28.908  -6.280  25.700  0.00  0.00             0
ATOM    564    O   1     1     -21.783 -16.725  28.400  0.00  0.00             0
ATOM    565    H   1     1     -22.258 -17.306  27.729  0.00  0.00             0
ATOM    566    H   1     1     -21.066 -17.330  28.710  0.00  0.00             0
ATOM    567    O   1     1       1.191  46.225  35.830  0.00  0.00             0
ATOM    568    H   1     1       0.596  45.785  35.138  0.00  0.00             0
ATOM    569    H   1     1       2.011  46.019  35.412  0.00  0.00             0
ATOM    570    O   1     1      10.164   6.663  30.090  0.00  0.00             0
ATOM    571    H   1     1       9.393   7.221  29.793  0.00  0.00             0
ATOM    572    H   1     1      10.095   5.957  30.749  0.00  0.00             0
ATOM    573    O   1     1     -39.967  -9.539  31.958  0.00  0.00             0
ATOM    574    H   1     1     -40.251  -9.679  32.881  0.00  0.00             0
ATOM    575    H   1     1     -40.358 -10.246  31.617  0.00  0.00             0
ATOM    576    O   1     1     -33.475  24.141  26.036  0.00  0.00             0
ATOM    577    H   1     1     -33.811  23.754  25.087  0.00  0.00             0
ATOM    578    H   1     1     -32.518  23.945  26.407  0.00  0.00             0
ATOM    579    O   1     1      18.468  -1.453  16.922  0.00  0.00             0
ATOM    580    H   1     1      17.841  -2.161  16.873  0.00  0.00             0
ATOM    581    H   1     1      19.091  -1.684  17.423  0.00  0.00             0
ATOM    582    O   1     1     -17.421  -0.715  33.033  0.00  0.00             0
ATOM    583    H   1     1     -17.603  -1.692  32.618  0.00  0.00             0
ATOM    584    H   1     1     -16.974  -0.307  32.304  0.00  0.00             0
ATOM    585    O   1     1     -28.842 -11.263  20.614  0.00  0.00             0
ATOM    586    H   1     1     -29.167 -11.780  21.337  0.00  0.00             0
ATOM    587    H   1     1     -29.007 -11.677  19.822  0.00  0.00             0
ATOM    588    O   1     1      32.256  12.904  32.753  0.00  0.00             0
ATOM    589    H   1     1      32.058  12.263  32.237  0.00  0.00             0
ATOM    590    H   1     1      32.905  13.457  32.281  0.00  0.00             0
ATOM    591    O   1     1      45.244  11.260  21.606  0.00  0.00             0
ATOM    592    H   1     1      45.190  10.437  21.168  0.00  0.00             0
ATOM    593    H   1     1      44.768  11.779  21.045  0.00  0.00             0
ATOM    594    O   1     1      50.879   4.167  19.844  0.00  0.00             0
ATOM    595    H   1     1      51.638   4.373  19.484  0.00  0.00             0
ATOM    596    H   1     1      51.084   3.401  20.164  0.00  0.00             0
ATOM    597    O   1     1      -0.855  -7.952  33.900  0.00  0.00             0
ATOM    598    H   1     1      -1.556  -7.606  34.549  0.00  0.00             0
ATOM    599    H   1     1       9.343  -8.945  33.709  0.00  0.00             0
ATOM    600    O   1     1       7.401   7.458  35.987  0.00  0.00             0
ATOM    601    H   1     1       8.342   7.569  36.335  0.00  0.00             0
ATOM    602    H   1     1      17.743   7.376  35.029  0.00  0.00             0
ATOM    603    O   1     1       1.904 -45.506  24.554  0.00  0.00             0
ATOM    604    H   1     1      -9.002 -44.952  24.589  0.00  0.00             0
ATOM    605    H   1     1       2.243 -45.581  25.453  0.00  0.00             0
ATOM    606    O   1     1      26.934  20.939  24.028  0.00  0.00             0
ATOM    607    H   1     1      27.163  22.070  23.775  0.00  0.00             0
ATOM    608    H   1     1      36.207  21.108  24.107  0.00  0.00             0
ATOM    609    O   1     1      53.736  12.535  19.479  0.00  0.00             0
ATOM    610    H   1     1      43.955  12.858  18.749  0.00  0.00             0
ATOM    611    H   1     1      53.139  13.248  19.416  0.00  0.00             0
ATOM    612    O   1     1     -20.300  27.854  25.095  0.00  0.00             0
ATOM    613    H   1     1     -19.889  28.535  24.559  0.00  0.00             0
ATOM    614    H   1     1     -10.630  27.477  24.629  0.00  0.00             0
ATOM    615    O   1     1     -34.429  -9.441  21.539  0.00  0.00             0
ATOM    616    H   1     1     -35.054  -9.906  22.063  0.00  0.00             0
ATOM    617    H   1     1     -33.892 -10.164  21.167  0.00  0.00             0
ATOM    618    O   1     1       1.923  13.659  35.534  0.00  0.00             0
ATOM    619    H   1     1       1.623  13.564  34.738  0.00  0.00             0
ATOM    620    H   1     1       1.664  12.869  36.041  0.00  0.00             0
ATOM    621    O   1     1     -18.633  16.335  35.463  0.00  0.00             0
ATOM    622    H   1     1     -18.171  16.458  34.724  0.00  0.00             0
ATOM    623    H   1     1     -18.569  15.264  35.736  0.00  0.00             0
ATOM    624    O   1     1      49.875  29.244  16.995  0.00  0.00             0
ATOM    625    H   1     1      49.259  29.939  17.275  0.00  0.00             0
ATOM    626    H   1     1      49.374  28.550  16.319  0.00  0.00             0
ATOM    627    O   1     1     -15.718  14.393  29.251  0.00  0.00             0
ATOM    628    H   1     1     -15.285  13.633  28.663  0.00  0.00             0
ATOM    629    H   1     1     -16.178  15.215  28.576  0.00  0.00             0
ATOM    630    O   1     1     -15.254  -2.993  15.132  0.00  0.00             0
ATOM    631    H   1     1     -15.851  -3.729  15.727  0.00  0.00             0
ATOM    632    H   1     1     -14.976  -3.630  14.546  0.00  0.00             0
ATOM    633    O   1     1     -48.272  24.398  16.371  0.00  0.00             0
ATOM    634    H   1     1     -47.485  24.249  15.830  0.00  0.00             0
ATOM    635    H   1     1     -48.923  23.648  16.284  0.00  0.00             0
ATOM    636    O   1     1      15.758  19.438  18.461  0.00  0.00             0
ATOM    637    H   1     1      15.206  18.924  19.192  0.00  0.00             0
ATOM    638    H   1     1      16.292  20.139  18.857  0.00  0.00             0
ATOM    639    O   1     1     -12.626  -7.259  20.261  0.00  0.00             0
ATOM    640    H   1     1     -11.900  -7.771  20.131  0.00  0.00             0
ATOM    641    H   1     1     -12.976  -7.792  20.941  0.00  0.00             0
ATOM    642    O   1     1       2.502  21.462  32.756  0.00  0.00             0
ATOM    643    H   1     1       2.236  21.780  33.560  0.00  0.00             0
ATOM    644    H   1     1       3.594  21.381  32.923  0.00  0.00             0
ATOM    645    O   1     1      -5.821  -8.272  30.860  0.00  0.00             0
ATOM    646    H   1     1      -4.972  -7.874  30.496  0.00  0.00             0
ATOM    647    H   1     1      -6.228  -7.550  31.417  0.00  0.00             0
ATOM    648    O   1     1       8.331   0.870  31.013  0.00  0.00             0
ATOM    649    H   1     1       8.260   1.033  30.082  0.00  0.00             0
ATOM    650    H   1     1       9.211   0.538  31.346  0.00  0.00             0
ATOM    651    O   1     1       4.272  17.345  30.439  0.00  0.00             0
ATOM    652    H   1     1       4.742  18.089  30.110  0.00  0.00             0
ATOM    653    H   1     1      13.673  -0.423  29.855  0.00  0.00             0
ATOM    654    O   1     1      14.262  32.886  20.705  0.00  0.00             0
ATOM    655    H   1     1      14.514  32.618  21.641  0.00  0.00             0
ATOM    656    H   1     1      23.686  32.724  20.488  0.00  0.00             0
ATOM    657    O   1     1      34.479  17.266  15.877  0.00  0.00             0
ATOM    658    H   1     1      24.346  16.399  15.481  0.00  0.00             0
ATOM    659    H   1     1      35.075  17.182  16.637  0.00  0.00             0
ATOM    660    O   1     1      -4.299  63.253  36.100  0.00  0.00             0
ATOM    661    H   1     1      -3.764  63.942  35.556  0.00  0.00             0
ATOM    662    H   1     1       6.653  62.656  35.881  0.00  0.00             0
ATOM    663    O   1     1      25.538  16.164  18.351  0.00  0.00             0
ATOM    664    H   1     1      14.878  15.614  19.061  0.00  0.00             0
ATOM    665    H   1     1      26.194  16.724  18.735  0.00  0.00             0
ATOM    666    O   1     1      22.299  17.742  29.772  0.00  0.00             0
ATOM    667    H   1     1      22.162  16.828  29.053  0.00  0.00             0
ATOM    668    H   1     1      32.299  17.630  30.642  0.00  0.00             0
ATOM    669    O   1     1       5.559  75.467  33.608  0.00  0.00             0
ATOM    670    H   1     1       6.018  76.002  34.386  0.00  0.00             0
ATOM    671    H   1     1       5.798  58.234  32.900  0.00  0.00             0
ATOM    672    O   1     1      22.480  41.081  22.896  0.00  0.00             0
ATOM    673    H   1     1      23.270  40.709  23.357  0.00  0.00             0
ATOM    674    H   1     1      21.991  41.760  23.507  0.00  0.00             0
ATOM    675    O   1     1      19.239  -8.847  23.199  0.00  0.00             0
ATOM    676    H   1     1      18.441  -8.654  22.870  0.00  0.00             0
ATOM    677    H   1     1      19.643  -8.711  22.280  0.00  0.00             0
ATOM    678    O   1     1       5.669   2.618  15.828  0.00  0.00             0
ATOM    679    H   1     1       5.761   1.869  15.292  0.00  0.00             0
ATOM    680    H   1     1       5.627   2.316  16.838  0.00  0.00             0
ATOM    681    O   1     1     -27.548   0.964  26.853  0.00  0.00             0
ATOM    682    H   1     1     -28.398   0.555  26.840  0.00  0.00             0
ATOM    683    H   1     1     -27.584   1.645  26.031  0.00  0.00             0
ATOM    684    O   1     1     -12.759  11.379  35.719  0.00  0.00             0
ATOM    685    H   1     1     -12.221  11.588  36.567  0.00  0.00             0
ATOM    686    H   1     1     -12.135  11.905  35.038  0.00  0.00             0
ATOM    687    O   1     1      31.948  -2.704  19.987  0.00  0.00             0
ATOM    688    H   1     1      31.742  -2.393  21.016  0.00  0.00             0
ATOM    689    H   1     1      31.763 -19.993  19.213  0.00  0.00             0
ATOM    690    O   1     1      41.045 -27.581  36.918  0.00  0.00             0
ATOM    691    H   1     1      41.268 -26.481  36.844  0.00  0.00             0
ATOM    692    H   1     1      41.711 -28.119  37.691  0.00  0.00             0
ATOM    693    O   1     1     -50.406  15.064  15.210  0.00  0.00             0
ATOM    694    H   1     1     -50.603  14.131  15.020  0.00  0.00             0
ATOM    695    H   1     1     -49.420  15.139  15.430  0.00  0.00             0
ATOM    696    O   1     1      21.007  28.312  18.701  0.00  0.00             0
ATOM    697    H   1     1      21.492  29.161  18.764  0.00  0.00             0
ATOM    698    H   1     1      20.319  28.621  18.086  0.00  0.00             0
ATOM    699    O   1     1      59.938   6.813  19.981  0.00  0.00             0
ATOM    700    H   1     1      60.469   6.018  19.822  0.00  0.00             0
ATOM    701    H   1     1      60.541   7.516  20.185  0.00  0.00             0
ATOM    702    O   1     1      23.564   6.658  36.330  0.00  0.00             0
ATOM    703    H   1     1      24.346   6.088  36.171  0.00  0.00             0
ATOM    704    H   1     1      22.794   6.028  35.870  0.00  0.00             0
ATOM    705   Al   1     1       4.962  14.249   8.840  0.00  0.00             0
ATOM    706   Al   1     1       2.400   9.846   8.577  0.00  0.00             0
ATOM    707   Al   1     1       2.464  15.885   8.712  0.00  0.00             0
ATOM    708   Al   1     1       4.894  11.225   8.879  0.00  0.00             0
ATOM    709   Si   1     1       0.645  15.543  11.616  0.00  0.00             0
ATOM    710   Si   1     1       3.215  11.082  11.500  0.00  0.00             0
ATOM    711   Si   1     1       3.147  17.129  11.582  0.00  0.00             0
ATOM    712   Si   1     1       5.696  12.640  11.478  0.00  0.00             0
ATOM    713    O   1     1       5.840  15.583   9.916  0.00  0.00             0
ATOM    714    O   1     1       3.360  10.953   9.949  0.00  0.00             0
ATOM    715    O   1     1       5.584  12.719   9.895  0.00  0.00             0
ATOM    716    O   1     1       2.963  17.303  10.007  0.00  0.00             0
ATOM    717    O   1     1       5.762  14.174  11.989  0.00  0.00             0
ATOM    718    O   1     1       3.156  18.544  12.147  0.00  0.00             0
ATOM    719    O   1     1       4.477  16.414  11.907  0.00  0.00             0
ATOM    720    O   1     1       1.856  11.823  11.869  0.00  0.00             0
ATOM    721    O   1     1       4.474  12.026  11.998  0.00  0.00             0
ATOM    722    O   1     1       1.865  16.363  12.106  0.00  0.00             0
ATOM    723    O   1     1       5.811   9.982   9.783  0.00  0.00             0
ATOM    724    O   1     1       3.363  14.348   9.624  0.00  0.00             0
ATOM    725    O   1     1       1.899  17.170   7.631  0.00  0.00             0
ATOM    726    O   1     1       4.390  12.636   7.618  0.00  0.00             0
ATOM    727    O   1     1       6.613  14.329   7.910  0.00  0.00             0
ATOM    728    O   1     1       3.949   9.957   7.594  0.00  0.00             0
ATOM    729    O   1     1       6.725  10.987   7.494  0.00  0.00             0
ATOM    730    O   1     1       4.256  15.714   7.627  0.00  0.00             0
ATOM    731    H   1     1       5.612  18.910  11.276  0.00  0.00             0
ATOM    732    H   1     1       2.818  13.409   9.766  0.00  0.00             0
ATOM    733    H   1     1       5.886  16.933   7.479  0.00  0.00             0
ATOM    734    H   1     1       4.411  12.737   6.714  0.00  0.00             0
ATOM    735    H   1     1       6.724  13.349   7.934  0.00  0.00             0
ATOM    736    H   1     1       5.022  18.326   7.654  0.00  0.00             0
ATOM    737    H   1     1       4.145  16.290   6.872  0.00  0.00             0
ATOM    738    H   1     1       6.926  11.304   6.582  0.00  0.00             0
ATOM    739   Al   1     1      10.097   8.544   1.673  0.00  0.00             0
ATOM    740   Al   1     1       7.576   4.120   1.670  0.00  0.00             0
ATOM    741   Al   1     1       7.674  10.144   1.439  0.00  0.00             0
ATOM    742   Al   1     1      10.252   5.540   1.722  0.00  0.00             0
ATOM    743   Si   1     1       5.740   9.924   4.392  0.00  0.00             0
ATOM    744   Si   1     1       8.585   5.450   4.496  0.00  0.00             0
ATOM    745   Si   1     1       8.364  11.431   4.353  0.00  0.00             0
ATOM    746   Si   1     1      11.008   6.917   4.387  0.00  0.00             0
ATOM    747    O   1     1      11.062   9.763   2.839  0.00  0.00             0
ATOM    748    O   1     1       8.670   5.295   2.902  0.00  0.00             0
ATOM    749    O   1     1      10.885   7.040   2.824  0.00  0.00             0
ATOM    750    O   1     1       8.258  11.591   2.805  0.00  0.00             0
ATOM    751    O   1     1      10.906   8.362   5.002  0.00  0.00             0
ATOM    752    O   1     1       8.326  12.887   4.913  0.00  0.00             0
ATOM    753    O   1     1       9.647  10.729   4.761  0.00  0.00             0
ATOM    754    O   1     1       7.324   6.349   4.729  0.00  0.00             0
ATOM    755    O   1     1       9.886   6.047   5.005  0.00  0.00             0
ATOM    756    O   1     1       6.967  10.748   4.841  0.00  0.00             0
ATOM    757    O   1     1      11.074   4.075   2.812  0.00  0.00             0
ATOM    758    O   1     1       8.432   8.580   2.733  0.00  0.00             0
ATOM    759    O   1     1       6.953  11.522   0.466  0.00  0.00             0
ATOM    760    O   1     1       9.454   7.018   0.735  0.00  0.00             0
ATOM    761    O   1     1      11.737   8.584   0.533  0.00  0.00             0
ATOM    762    O   1     1       9.190   4.339   0.503  0.00  0.00             0
ATOM    763    O   1     1      11.858   5.444   0.716  0.00  0.00             0
ATOM    764    O   1     1       9.405  10.060   0.691  0.00  0.00             0
ATOM    765    H   1     1      10.802  12.188   2.861  0.00  0.00             0
ATOM    766    H   1     1       7.920   7.911   2.971  0.00  0.00             0
ATOM    767    H   1     1      11.697  11.484  -0.482  0.00  0.00             0
ATOM    768    H   1     1       8.840   7.149  -0.135  0.00  0.00             0
ATOM    769    H   1     1      11.946   8.441  -0.351  0.00  0.00             0
ATOM    770    H   1     1       9.542  12.829  -0.353  0.00  0.00             0
ATOM    771    H   1     1      10.074  10.819   0.951  0.00  0.00             0
ATOM    772    H   1     1      12.226   6.368   0.457  0.00  0.00             0
ATOM    773   Al   1     1       4.998   5.305   8.831  0.00  0.00             0
ATOM    774   Al   1     1       2.411   1.046   8.926  0.00  0.00             0
ATOM    775   Al   1     1       2.591   6.789   8.918  0.00  0.00             0
ATOM    776   Al   1     1       4.927   2.456   9.162  0.00  0.00             0
ATOM    777   Si   1     1       0.684   6.707  11.577  0.00  0.00             0
ATOM    778   Si   1     1       3.227   2.146  11.778  0.00  0.00             0
ATOM    779   Si   1     1       3.276   8.152  11.652  0.00  0.00             0
ATOM    780   Si   1     1       5.768   3.733  11.736  0.00  0.00             0
ATOM    781    O   1     1       5.851   6.456  10.038  0.00  0.00             0
ATOM    782    O   1     1       3.305   2.173  10.117  0.00  0.00             0
ATOM    783    O   1     1       5.606   3.902  10.208  0.00  0.00             0
ATOM    784    O   1     1       3.181   8.085  10.004  0.00  0.00             0
ATOM    785    O   1     1       5.791   5.112  12.406  0.00  0.00             0
ATOM    786    O   1     1       3.265   9.653  12.099  0.00  0.00             0
ATOM    787    O   1     1       4.632   7.501  12.003  0.00  0.00             0
ATOM    788    O   1     1       1.919   3.070  12.054  0.00  0.00             0
ATOM    789    O   1     1       4.542   2.900  12.212  0.00  0.00             0
ATOM    790    O   1     1       1.976   7.407  12.173  0.00  0.00             0
ATOM    791    O   1     1       5.866   1.082  10.251  0.00  0.00             0
ATOM    792    O   1     1       3.220   5.319   9.767  0.00  0.00             0
ATOM    793    O   1     1       1.752   8.380   7.658  0.00  0.00             0
ATOM    794    O   1     1       4.268   3.723   7.965  0.00  0.00             0
ATOM    795    O   1     1       6.582   5.289   7.878  0.00  0.00             0
ATOM    796    O   1     1       4.170   1.040   7.951  0.00  0.00             0
ATOM    797    O   1     1       6.583   2.226   8.020  0.00  0.00             0
ATOM    798    O   1     1       4.139   6.702   7.833  0.00  0.00             0
ATOM    799    H   1     1       5.469   9.064   9.973  0.00  0.00             0
ATOM    800    H   1     1       2.858   4.302   9.887  0.00  0.00             0
ATOM    801    H   1     1       6.274   8.690   7.025  0.00  0.00             0
ATOM    802    H   1     1       3.636   4.019   7.213  0.00  0.00             0
ATOM    803    H   1     1       7.114   4.414   8.189  0.00  0.00             0
ATOM    804    H   1     1       4.286   9.559   6.838  0.00  0.00             0
ATOM    805    H   1     1       4.715   7.437   7.626  0.00  0.00             0
ATOM    806    H   1     1       6.132   2.616   7.284  0.00  0.00             0
ATOM    807   Al   1     1      10.213  -0.424   1.569  0.00  0.00             0
ATOM    808   Al   1     1       7.609  -4.825   1.553  0.00  0.00             0
ATOM    809   Al   1     1       7.578   1.167   1.825  0.00  0.00             0
ATOM    810   Al   1     1      10.180  -3.361   1.463  0.00  0.00             0
ATOM    811   Si   1     1       5.976   0.932   4.570  0.00  0.00             0
ATOM    812   Si   1     1       8.440  -3.523   4.445  0.00  0.00             0
ATOM    813   Si   1     1       8.440   2.463   4.588  0.00  0.00             0
ATOM    814   Si   1     1      11.000  -2.014   4.331  0.00  0.00             0
ATOM    815    O   1     1      11.206   0.978   2.787  0.00  0.00             0
ATOM    816    O   1     1       8.586  -3.623   2.781  0.00  0.00             0
ATOM    817    O   1     1      10.751  -1.998   2.720  0.00  0.00             0
ATOM    818    O   1     1       8.323   2.478   2.947  0.00  0.00             0
ATOM    819    O   1     1      10.959  -0.505   4.829  0.00  0.00             0
ATOM    820    O   1     1       8.399   4.003   5.049  0.00  0.00             0
ATOM    821    O   1     1       9.823   1.789   4.777  0.00  0.00             0
ATOM    822    O   1     1       7.265  -2.593   4.686  0.00  0.00             0
ATOM    823    O   1     1       9.762  -2.795   4.891  0.00  0.00             0
ATOM    824    O   1     1       7.179   1.622   5.003  0.00  0.00             0
ATOM    825    O   1     1      11.048  -4.925   2.717  0.00  0.00             0
ATOM    826    O   1     1       8.391  -0.291   2.759  0.00  0.00             0
ATOM    827    O   1     1       6.741   2.563   0.848  0.00  0.00             0
ATOM    828    O   1     1       9.575  -1.803   0.392  0.00  0.00             0
ATOM    829    O   1     1      11.840  -0.222   0.640  0.00  0.00             0
ATOM    830    O   1     1       9.292  -4.715   0.497  0.00  0.00             0
ATOM    831    O   1     1      11.896  -3.525   0.693  0.00  0.00             0
ATOM    832    O   1     1       9.144   0.977   0.741  0.00  0.00             0
ATOM    833    H   1     1      10.666   3.119   2.929  0.00  0.00             0
ATOM    834    H   1     1       7.956  -0.606   3.412  0.00  0.00             0
ATOM    835    H   1     1      11.859   2.380  -0.292  0.00  0.00             0
ATOM    836    H   1     1       9.184  -1.623  -0.396  0.00  0.00             0
ATOM    837    H   1     1      12.551  -0.460  -0.009  0.00  0.00             0
ATOM    838    H   1     1       9.109   3.967  -0.501  0.00  0.00             0
ATOM    839    H   1     1       9.378   1.927   0.683  0.00  0.00             0
ATOM    840    H   1     1      12.348  -2.539   0.892  0.00  0.00             0
ATOM    841   Al   1     1      -0.152  14.258   8.799  0.00  0.00             0
ATOM    842   Al   1     1      -2.812   9.779   8.647  0.00  0.00             0
ATOM    843   Al   1     1      -2.797  15.693   8.786  0.00  0.00             0
ATOM    844   Al   1     1      -0.278  11.227   8.846  0.00  0.00             0
ATOM    845   Si   1     1      -4.567  15.624  11.468  0.00  0.00             0
ATOM    846   Si   1     1      -1.941  11.145  11.494  0.00  0.00             0
ATOM    847   Si   1     1      -1.935  17.055  11.668  0.00  0.00             0
ATOM    848   Si   1     1       0.559  12.594  11.595  0.00  0.00             0
ATOM    849    O   1     1       0.769  15.452   9.917  0.00  0.00             0
ATOM    850    O   1     1      -1.788  10.929   9.870  0.00  0.00             0
ATOM    851    O   1     1       0.512  12.707   9.919  0.00  0.00             0
ATOM    852    O   1     1      -2.036  17.292   9.951  0.00  0.00             0
ATOM    853    O   1     1       0.629  14.105  12.021  0.00  0.00             0
ATOM    854    O   1     1      -1.987  18.538  12.155  0.00  0.00             0
ATOM    855    O   1     1      -0.714  16.171  11.880  0.00  0.00             0
ATOM    856    O   1     1      -3.296  11.849  11.702  0.00  0.00             0
ATOM    857    O   1     1      -0.755  11.947  12.043  0.00  0.00             0
ATOM    858    O   1     1      -3.278  16.307  11.942  0.00  0.00             0
ATOM    859    O   1     1       0.580   9.878   9.687  0.00  0.00             0
ATOM    860    O   1     1      -1.948  14.403  10.053  0.00  0.00             0
ATOM    861    O   1     1       6.900  17.264   7.690  0.00  0.00             0
ATOM    862    O   1     1      -0.945  12.705   7.696  0.00  0.00             0
ATOM    863    O   1     1       1.401  14.316   7.684  0.00  0.00             0
ATOM    864    O   1     1      -1.214   9.822   7.626  0.00  0.00             0
ATOM    865    O   1     1       1.372  11.177   7.695  0.00  0.00             0
ATOM    866    O   1     1      -1.234  15.498   7.753  0.00  0.00             0
ATOM    867    H   1     1       0.281  17.954   9.473  0.00  0.00             0
ATOM    868    H   1     1      -2.010  14.326  11.053  0.00  0.00             0
ATOM    869    H   1     1       1.689  17.499   6.768  0.00  0.00             0
ATOM    870    H   1     1      -1.713  12.889   6.927  0.00  0.00             0
ATOM    871    H   1     1       1.460  13.360   7.597  0.00  0.00             0
ATOM    872    H   1     1      -0.969  18.224   7.180  0.00  0.00             0
ATOM    873    H   1     1      -0.681  15.727   6.923  0.00  0.00             0
ATOM    874    H   1     1       1.547  11.134   6.747  0.00  0.00             0
ATOM    875   Al   1     1       4.911   8.590   1.677  0.00  0.00             0
ATOM    876   Al   1     1       2.621   4.080   1.613  0.00  0.00             0
ATOM    877   Al   1     1       2.335   9.935   1.696  0.00  0.00             0
ATOM    878   Al   1     1       5.011   5.500   1.870  0.00  0.00             0
ATOM    879   Si   1     1       0.645   9.844   4.435  0.00  0.00             0
ATOM    880   Si   1     1       3.368   5.423   4.502  0.00  0.00             0
ATOM    881   Si   1     1       3.104  11.322   4.443  0.00  0.00             0
ATOM    882   Si   1     1       5.907   6.978   4.502  0.00  0.00             0
ATOM    883    O   1     1       5.759   9.692   2.831  0.00  0.00             0
ATOM    884    O   1     1       3.540   5.352   2.800  0.00  0.00             0
ATOM    885    O   1     1       5.751   7.003   2.889  0.00  0.00             0
ATOM    886    O   1     1       3.002  11.410   2.817  0.00  0.00             0
ATOM    887    O   1     1       5.727   8.385   5.076  0.00  0.00             0
ATOM    888    O   1     1       3.100  12.771   4.879  0.00  0.00             0
ATOM    889    O   1     1       4.474  10.647   4.820  0.00  0.00             0
ATOM    890    O   1     1       2.064   6.232   4.735  0.00  0.00             0
ATOM    891    O   1     1       4.723   6.061   4.943  0.00  0.00             0
ATOM    892    O   1     1       1.959  10.512   4.918  0.00  0.00             0
ATOM    893    O   1     1       5.998   4.242   2.984  0.00  0.00             0
ATOM    894    O   1     1       3.153   8.681   2.701  0.00  0.00             0
ATOM    895    O   1     1      12.148  11.480   0.454  0.00  0.00             0
ATOM    896    O   1     1       4.450   7.000   0.659  0.00  0.00             0
ATOM    897    O   1     1       6.741   8.856   0.433  0.00  0.00             0
ATOM    898    O   1     1       4.129   4.152   0.582  0.00  0.00             0
ATOM    899    O   1     1       6.744   5.468   0.711  0.00  0.00             0
ATOM    900    O   1     1       3.956   9.857   0.659  0.00  0.00             0
ATOM    901    H   1     1       5.778  12.191   2.977  0.00  0.00             0
ATOM    902    H   1     1       2.424   7.739   2.627  0.00  0.00             0
ATOM    903    H   1     1       6.296  11.772  -0.239  0.00  0.00             0
ATOM    904    H   1     1       4.303   7.105  -0.309  0.00  0.00             0
ATOM    905    H   1     1       6.506   8.116  -0.197  0.00  0.00             0
ATOM    906    H   1     1       3.918  12.758  -0.475  0.00  0.00             0
ATOM    907    H   1     1       3.901  10.491  -0.013  0.00  0.00             0
ATOM    908    H   1     1       7.282   6.159   1.012  0.00  0.00             0
ATOM    909   Al   1     1      -0.093   5.342   8.922  0.00  0.00             0
ATOM    910   Al   1     1      -2.781   0.792   8.776  0.00  0.00             0
ATOM    911   Al   1     1      -2.806   6.735   8.794  0.00  0.00             0
ATOM    912   Al   1     1      -0.227   2.405   8.826  0.00  0.00             0
ATOM    913   Si   1     1      -4.442   6.585  11.744  0.00  0.00             0
ATOM    914   Si   1     1      -1.866   2.142  11.681  0.00  0.00             0
ATOM    915   Si   1     1      -1.952   8.183  11.548  0.00  0.00             0
ATOM    916   Si   1     1       0.563   3.765  11.667  0.00  0.00             0
ATOM    917    O   1     1       0.711   6.670  10.016  0.00  0.00             0
ATOM    918    O   1     1      -1.692   2.085  10.094  0.00  0.00             0
ATOM    919    O   1     1       0.458   3.773   9.992  0.00  0.00             0
ATOM    920    O   1     1      -2.166   8.234   9.955  0.00  0.00             0
ATOM    921    O   1     1       0.600   5.229  12.057  0.00  0.00             0
ATOM    922    O   1     1      -2.024   9.668  12.058  0.00  0.00             0
ATOM    923    O   1     1      -0.540   7.546  11.861  0.00  0.00             0
ATOM    924    O   1     1      -3.087   3.027  11.921  0.00  0.00             0
ATOM    925    O   1     1      -0.585   2.915  12.240  0.00  0.00             0
ATOM    926    O   1     1      -3.161   7.258  12.066  0.00  0.00             0
ATOM    927    O   1     1       0.729   0.828   9.725  0.00  0.00             0
ATOM    928    O   1     1      -1.770   5.365   9.963  0.00  0.00             0
ATOM    929    O   1     1       6.724   8.159   7.737  0.00  0.00             0
ATOM    930    O   1     1      -1.036   3.892   7.722  0.00  0.00             0
ATOM    931    O   1     1       1.402   5.530   7.807  0.00  0.00             0
ATOM    932    O   1     1      -1.151   1.089   7.701  0.00  0.00             0
ATOM    933    O   1     1       1.602   2.374   7.705  0.00  0.00             0
ATOM    934    O   1     1      -1.087   6.542   7.841  0.00  0.00             0
ATOM    935    H   1     1       0.208   8.903   9.777  0.00  0.00             0
ATOM    936    H   1     1      -2.223   4.655  10.490  0.00  0.00             0
ATOM    937    H   1     1       1.193   7.976   6.976  0.00  0.00             0
ATOM    938    H   1     1      -1.582   3.841   6.894  0.00  0.00             0
ATOM    939    H   1     1       1.449   4.892   7.007  0.00  0.00             0
ATOM    940    H   1     1      -0.790   9.180   7.139  0.00  0.00             0
ATOM    941    H   1     1      -1.171   6.853   6.905  0.00  0.00             0
ATOM    942    H   1     1       1.855   2.384   6.863  0.00  0.00             0
ATOM    943   Al   1     1       5.030  -0.468   1.791  0.00  0.00             0
ATOM    944   Al   1     1       2.386  -4.903   1.641  0.00  0.00             0
ATOM    945   Al   1     1       2.584   1.152   1.712  0.00  0.00             0
ATOM    946   Al   1     1       5.034  -3.582   1.719  0.00  0.00             0
ATOM    947   Si   1     1       0.781   1.059   4.339  0.00  0.00             0
ATOM    948   Si   1     1       3.230  -3.581   4.451  0.00  0.00             0
ATOM    949   Si   1     1       3.355   2.427   4.418  0.00  0.00             0
ATOM    950   Si   1     1       5.788  -2.019   4.329  0.00  0.00             0
ATOM    951    O   1     1       5.988   0.863   2.837  0.00  0.00             0
ATOM    952    O   1     1       3.443  -3.750   2.795  0.00  0.00             0
ATOM    953    O   1     1       5.616  -1.862   2.839  0.00  0.00             0
ATOM    954    O   1     1       3.228   2.489   2.832  0.00  0.00             0
ATOM    955    O   1     1       5.723  -0.582   4.856  0.00  0.00             0
ATOM    956    O   1     1       3.309   3.914   4.936  0.00  0.00             0
ATOM    957    O   1     1       4.664   1.754   4.820  0.00  0.00             0
ATOM    958    O   1     1       2.081  -2.632   4.668  0.00  0.00             0
ATOM    959    O   1     1       4.603  -2.879   4.851  0.00  0.00             0
ATOM    960    O   1     1       2.021   1.769   4.939  0.00  0.00             0
ATOM    961    O   1     1       6.004  -4.825   2.747  0.00  0.00             0
ATOM    962    O   1     1       3.309  -0.226   2.797  0.00  0.00             0
ATOM    963    O   1     1      12.194   2.599   0.609  0.00  0.00             0
ATOM    964    O   1     1       4.236  -2.017   0.509  0.00  0.00             0
ATOM    965    O   1     1       6.605  -0.318   0.627  0.00  0.00             0
ATOM    966    O   1     1       4.065  -4.855   0.485  0.00  0.00             0
ATOM    967    O   1     1       6.665  -3.468   0.749  0.00  0.00             0
ATOM    968    O   1     1       4.050   0.907   0.667  0.00  0.00             0
ATOM    969    H   1     1       5.827   3.801   3.957  0.00  0.00             0
ATOM    970    H   1     1       3.084  -0.923   3.274  0.00  0.00             0
ATOM    971    H   1     1       5.907   2.347   0.807  0.00  0.00             0
ATOM    972    H   1     1       4.423  -2.077  -0.498  0.00  0.00             0
ATOM    973    H   1     1       6.633  -0.079  -0.404  0.00  0.00             0
ATOM    974    H   1     1       4.978   4.118   0.028  0.00  0.00             0
ATOM    975    H   1     1       3.823   1.504  -0.097  0.00  0.00             0
ATOM    976    H   1     1       6.868  -2.564   0.189  0.00  0.00             0
END
