# Supplementary material for: Competing Nuclear Quantum Effects and Hydrogen-Bond Jumps in Hydrated Kaolinite
Source: J Phys Chem Lett. 2023 Feb 6;14(6):1542–7. doi: 10.1021/acs.jpclett.2c03896 (PMC9940297; doi:10.1021/acs.jpclett.2c03896)
Supplement: Supplementary file 1 — jz2c03896_si_001.zip [file jz2c03896_si_001.zip › Clay_NQEs_HBond_Jumps_SI/silica-surface/QM/prod-3/init.16.pdb]

TITLE     Step:     2000000  Bead:      16 positions{angstrom}  cell{angstrom}
CRYST1   10.307   17.884   76.812  91.93 105.05  89.80 P 1           1
ATOM      1   Al   1     1     -17.322  -0.630  42.388  0.00  0.00             0
ATOM      2   Al   1     1     -14.867   3.928  42.087  0.00  0.00             0
ATOM      3   Al   1     1     -14.706  -1.965  42.175  0.00  0.00             0
ATOM      4   Al   1     1     -17.235   2.374  42.218  0.00  0.00             0
ATOM      5   Si   1     1     -13.088  -1.859  39.457  0.00  0.00             0
ATOM      6   Si   1     1     -15.533   2.516  39.405  0.00  0.00             0
ATOM      7   Si   1     1     -15.595  -3.454  39.629  0.00  0.00             0
ATOM      8   Si   1     1     -18.043   0.912  39.403  0.00  0.00             0
ATOM      9    O   1     1     -18.289  -1.755  41.226  0.00  0.00             0
ATOM     10    O   1     1     -15.626   2.595  41.118  0.00  0.00             0
ATOM     11    O   1     1     -17.987   0.956  40.949  0.00  0.00             0
ATOM     12    O   1     1     -15.302  -3.496  41.177  0.00  0.00             0
ATOM     13    O   1     1     -17.955  -0.531  38.996  0.00  0.00             0
ATOM     14    O   1     1     -15.461  -4.931  39.040  0.00  0.00             0
ATOM     15    O   1     1     -16.980  -2.873  39.347  0.00  0.00             0
ATOM     16    O   1     1     -14.314   1.711  39.049  0.00  0.00             0
ATOM     17    O   1     1     -16.810   1.789  38.880  0.00  0.00             0
ATOM     18    O   1     1     -14.382  -2.655  39.128  0.00  0.00             0
ATOM     19    O   1     1     -18.120   3.808  41.126  0.00  0.00             0
ATOM     20    O   1     1     -15.667  -0.747  41.182  0.00  0.00             0
ATOM     21    O   1     1     -14.049  -3.227  43.463  0.00  0.00             0
ATOM     22    O   1     1     -16.693   0.870  43.286  0.00  0.00             0
ATOM     23    O   1     1     -19.071  -0.668  43.366  0.00  0.00             0
ATOM     24    O   1     1     -16.228   3.808  43.365  0.00  0.00             0
ATOM     25    O   1     1     -18.928   2.565  43.287  0.00  0.00             0
ATOM     26    O   1     1     -16.544  -2.026  43.258  0.00  0.00             0
ATOM     27    H   1     1     -17.524  -4.501  41.004  0.00  0.00             0
ATOM     28    H   1     1     -15.163  -0.059  40.613  0.00  0.00             0
ATOM     29    H   1     1     -18.901  -3.977  44.258  0.00  0.00             0
ATOM     30    H   1     1     -16.274   0.609  44.187  0.00  0.00             0
ATOM     31    H   1     1     -18.906  -0.467  44.229  0.00  0.00             0
ATOM     32    H   1     1     -17.125  -4.078  43.296  0.00  0.00             0
ATOM     33    H   1     1     -16.388  -2.926  43.731  0.00  0.00             0
ATOM     34    H   1     1     -19.192   1.810  43.843  0.00  0.00             0
ATOM     35   Al   1     1     -17.908   4.810  49.474  0.00  0.00             0
ATOM     36   Al   1     1     -15.160   8.968  49.511  0.00  0.00             0
ATOM     37   Al   1     1     -15.385   3.236  49.354  0.00  0.00             0
ATOM     38   Al   1     1     -17.747   7.727  49.419  0.00  0.00             0
ATOM     39   Si   1     1     -13.580   3.441  46.476  0.00  0.00             0
ATOM     40   Si   1     1     -15.910   7.870  46.715  0.00  0.00             0
ATOM     41   Si   1     1     -16.136   1.904  46.519  0.00  0.00             0
ATOM     42   Si   1     1     -18.453   6.315  46.603  0.00  0.00             0
ATOM     43    O   1     1     -18.777   3.380  48.350  0.00  0.00             0
ATOM     44    O   1     1     -16.057   7.899  48.291  0.00  0.00             0
ATOM     45    O   1     1     -18.416   6.330  48.245  0.00  0.00             0
ATOM     46    O   1     1     -15.912   1.922  48.105  0.00  0.00             0
ATOM     47    O   1     1     -18.592   4.728  46.165  0.00  0.00             0
ATOM     48    O   1     1     -15.912   0.394  45.971  0.00  0.00             0
ATOM     49    O   1     1     -17.586   2.389  46.227  0.00  0.00             0
ATOM     50    O   1     1     -14.557   7.076  46.396  0.00  0.00             0
ATOM     51    O   1     1     -17.218   6.991  46.047  0.00  0.00             0
ATOM     52    O   1     1     -14.964   2.804  46.060  0.00  0.00             0
ATOM     53    O   1     1     -18.633   9.099  48.516  0.00  0.00             0
ATOM     54    O   1     1     -16.249   4.664  48.412  0.00  0.00             0
ATOM     55    O   1     1     -14.662   1.766  50.345  0.00  0.00             0
ATOM     56    O   1     1     -17.207   6.242  50.474  0.00  0.00             0
ATOM     57    O   1     1     -19.599   4.755  50.554  0.00  0.00             0
ATOM     58    O   1     1     -16.758   8.911  50.529  0.00  0.00             0
ATOM     59    O   1     1     -19.622   7.748  50.502  0.00  0.00             0
ATOM     60    O   1     1     -16.970   3.449  50.568  0.00  0.00             0
ATOM     61    H   1     1     -18.143   0.872  48.235  0.00  0.00             0
ATOM     62    H   1     1     -15.610   5.492  48.269  0.00  0.00             0
ATOM     63    H   1     1     -19.820   1.799  51.410  0.00  0.00             0
ATOM     64    H   1     1     -16.532   6.041  51.154  0.00  0.00             0
ATOM     65    H   1     1     -19.934   4.513  51.330  0.00  0.00             0
ATOM     66    H   1     1     -17.038   0.212  51.406  0.00  0.00             0
ATOM     67    H   1     1     -17.516   2.734  51.050  0.00  0.00             0
ATOM     68    H   1     1     -19.926   6.728  50.895  0.00  0.00             0
ATOM     69   Al   1     1     -17.216   8.154  42.098  0.00  0.00             0
ATOM     70   Al   1     1     -14.840  12.831  42.368  0.00  0.00             0
ATOM     71   Al   1     1     -14.602   6.843  42.273  0.00  0.00             0
ATOM     72   Al   1     1     -17.332  11.202  42.249  0.00  0.00             0
ATOM     73   Si   1     1     -12.910   7.012  39.373  0.00  0.00             0
ATOM     74   Si   1     1     -15.613  11.454  39.525  0.00  0.00             0
ATOM     75   Si   1     1     -15.566   5.496  39.431  0.00  0.00             0
ATOM     76   Si   1     1     -18.150   9.976  39.561  0.00  0.00             0
ATOM     77    O   1     1     -18.076   7.071  40.988  0.00  0.00             0
ATOM     78    O   1     1     -15.682  11.603  41.188  0.00  0.00             0
ATOM     79    O   1     1     -18.001   9.763  41.147  0.00  0.00             0
ATOM     80    O   1     1     -15.363   5.487  41.104  0.00  0.00             0
ATOM     81    O   1     1     -18.077   8.537  39.019  0.00  0.00             0
ATOM     82    O   1     1     -15.496   3.935  38.995  0.00  0.00             0
ATOM     83    O   1     1     -16.753   6.199  38.963  0.00  0.00             0
ATOM     84    O   1     1     -14.314  10.590  39.068  0.00  0.00             0
ATOM     85    O   1     1     -16.962  10.821  39.249  0.00  0.00             0
ATOM     86    O   1     1     -14.270   6.220  38.977  0.00  0.00             0
ATOM     87    O   1     1     -18.245  12.823  41.170  0.00  0.00             0
ATOM     88    O   1     1     -15.586   8.277  41.198  0.00  0.00             0
ATOM     89    O   1     1     -13.972   5.303  43.265  0.00  0.00             0
ATOM     90    O   1     1     -16.361  10.073  43.424  0.00  0.00             0
ATOM     91    O   1     1     -18.818   8.208  43.287  0.00  0.00             0
ATOM     92    O   1     1     -16.369  13.087  43.333  0.00  0.00             0
ATOM     93    O   1     1     -18.945  11.374  43.256  0.00  0.00             0
ATOM     94    O   1     1     -16.345   6.847  43.221  0.00  0.00             0
ATOM     95    H   1     1     -17.697   4.617  41.088  0.00  0.00             0
ATOM     96    H   1     1     -15.090   9.118  40.938  0.00  0.00             0
ATOM     97    H   1     1     -18.983   5.205  44.300  0.00  0.00             0
ATOM     98    H   1     1     -16.135   9.614  44.210  0.00  0.00             0
ATOM     99    H   1     1     -19.319   9.037  43.481  0.00  0.00             0
ATOM    100    H   1     1     -16.471   4.635  43.789  0.00  0.00             0
ATOM    101    H   1     1     -16.681   6.590  44.064  0.00  0.00             0
ATOM    102    H   1     1     -19.244  11.310  44.171  0.00  0.00             0
ATOM    103   Al   1     1     -17.783  13.705  49.327  0.00  0.00             0
ATOM    104   Al   1     1     -15.269  18.072  49.475  0.00  0.00             0
ATOM    105   Al   1     1     -15.339  12.137  49.245  0.00  0.00             0
ATOM    106   Al   1     1     -17.820  16.677  49.373  0.00  0.00             0
ATOM    107   Si   1     1     -13.470  12.238  46.673  0.00  0.00             0
ATOM    108   Si   1     1     -16.091  16.824  46.563  0.00  0.00             0
ATOM    109   Si   1     1     -16.031  10.692  46.594  0.00  0.00             0
ATOM    110   Si   1     1     -18.510  15.250  46.553  0.00  0.00             0
ATOM    111    O   1     1     -18.673  12.584  48.191  0.00  0.00             0
ATOM    112    O   1     1     -16.240  16.954  48.186  0.00  0.00             0
ATOM    113    O   1     1     -18.382  15.228  48.182  0.00  0.00             0
ATOM    114    O   1     1     -15.963  10.708  48.210  0.00  0.00             0
ATOM    115    O   1     1     -18.365  13.893  46.054  0.00  0.00             0
ATOM    116    O   1     1     -15.824   9.237  46.233  0.00  0.00             0
ATOM    117    O   1     1     -17.314  11.496  46.309  0.00  0.00             0
ATOM    118    O   1     1     -14.910  15.897  46.435  0.00  0.00             0
ATOM    119    O   1     1     -17.480  16.245  46.109  0.00  0.00             0
ATOM    120    O   1     1     -14.778  11.590  46.087  0.00  0.00             0
ATOM    121    O   1     1     -18.734  18.102  48.406  0.00  0.00             0
ATOM    122    O   1     1     -16.018  13.552  48.158  0.00  0.00             0
ATOM    123    O   1     1     -14.569  10.534  50.476  0.00  0.00             0
ATOM    124    O   1     1     -16.906  15.100  50.243  0.00  0.00             0
ATOM    125    O   1     1     -19.214  13.618  50.416  0.00  0.00             0
ATOM    126    O   1     1     -16.855  17.881  50.512  0.00  0.00             0
ATOM    127    O   1     1     -19.374  16.628  50.666  0.00  0.00             0
ATOM    128    O   1     1     -16.883  12.292  50.246  0.00  0.00             0
ATOM    129    H   1     1     -18.140  10.057  48.295  0.00  0.00             0
ATOM    130    H   1     1     -16.042  13.742  47.317  0.00  0.00             0
ATOM    131    H   1     1     -19.124  10.395  51.176  0.00  0.00             0
ATOM    132    H   1     1     -16.065  15.287  50.749  0.00  0.00             0
ATOM    133    H   1     1     -19.611  13.191  51.360  0.00  0.00             0
ATOM    134    H   1     1     -16.575   9.304  51.337  0.00  0.00             0
ATOM    135    H   1     1     -17.521  11.770  50.957  0.00  0.00             0
ATOM    136    H   1     1     -19.466  15.770  50.941  0.00  0.00             0
ATOM    137   Al   1     1     -12.044  -0.480  42.186  0.00  0.00             0
ATOM    138   Al   1     1      -9.490   3.713  42.153  0.00  0.00             0
ATOM    139   Al   1     1      -9.569  -2.044  42.301  0.00  0.00             0
ATOM    140   Al   1     1     -12.181   2.532  42.033  0.00  0.00             0
ATOM    141   Si   1     1      -7.885  -1.958  39.600  0.00  0.00             0
ATOM    142   Si   1     1     -10.361   2.557  39.403  0.00  0.00             0
ATOM    143   Si   1     1     -10.456  -3.435  39.550  0.00  0.00             0
ATOM    144   Si   1     1     -12.891   1.143  39.365  0.00  0.00             0
ATOM    145    O   1     1     -13.124  -1.652  41.025  0.00  0.00             0
ATOM    146    O   1     1     -10.529   2.627  40.987  0.00  0.00             0
ATOM    147    O   1     1     -12.737   1.046  40.939  0.00  0.00             0
ATOM    148    O   1     1     -10.263  -3.570  41.095  0.00  0.00             0
ATOM    149    O   1     1     -12.931  -0.367  39.028  0.00  0.00             0
ATOM    150    O   1     1     -10.399  -4.823  38.932  0.00  0.00             0
ATOM    151    O   1     1     -11.829  -2.780  39.226  0.00  0.00             0
ATOM    152    O   1     1      -9.139   1.584  39.065  0.00  0.00             0
ATOM    153    O   1     1     -11.751   2.008  38.774  0.00  0.00             0
ATOM    154    O   1     1      -9.174  -2.539  39.063  0.00  0.00             0
ATOM    155    O   1     1     -13.075   3.927  40.993  0.00  0.00             0
ATOM    156    O   1     1     -10.560  -0.716  41.026  0.00  0.00             0
ATOM    157    O   1     1     -19.245  -3.516  43.400  0.00  0.00             0
ATOM    158    O   1     1     -11.407   0.969  43.201  0.00  0.00             0
ATOM    159    O   1     1     -13.780  -0.446  43.275  0.00  0.00             0
ATOM    160    O   1     1     -11.144   3.749  43.348  0.00  0.00             0
ATOM    161    O   1     1     -13.626   2.506  43.085  0.00  0.00             0
ATOM    162    O   1     1     -11.195  -1.811  43.182  0.00  0.00             0
ATOM    163    H   1     1     -12.943  -4.929  40.193  0.00  0.00             0
ATOM    164    H   1     1     -10.032  -0.236  40.112  0.00  0.00             0
ATOM    165    H   1     1     -14.100  -3.569  44.298  0.00  0.00             0
ATOM    166    H   1     1     -10.561   0.713  43.393  0.00  0.00             0
ATOM    167    H   1     1     -14.010   0.215  43.700  0.00  0.00             0
ATOM    168    H   1     1     -12.035  -4.387  43.286  0.00  0.00             0
ATOM    169    H   1     1     -11.920  -2.497  43.405  0.00  0.00             0
ATOM    170    H   1     1     -14.215   2.017  43.701  0.00  0.00             0
ATOM    171   Al   1     1     -12.795   4.716  49.399  0.00  0.00             0
ATOM    172   Al   1     1     -10.061   9.181  49.295  0.00  0.00             0
ATOM    173   Al   1     1     -10.198   3.298  49.295  0.00  0.00             0
ATOM    174   Al   1     1     -12.537   7.570  49.485  0.00  0.00             0
ATOM    175   Si   1     1      -8.460   3.278  46.564  0.00  0.00             0
ATOM    176   Si   1     1     -10.687   7.852  46.504  0.00  0.00             0
ATOM    177   Si   1     1     -10.950   1.750  46.524  0.00  0.00             0
ATOM    178   Si   1     1     -13.289   6.378  46.604  0.00  0.00             0
ATOM    179    O   1     1     -13.705   3.521  48.146  0.00  0.00             0
ATOM    180    O   1     1     -10.747   7.926  48.113  0.00  0.00             0
ATOM    181    O   1     1     -13.133   6.256  48.226  0.00  0.00             0
ATOM    182    O   1     1     -10.766   1.763  48.209  0.00  0.00             0
ATOM    183    O   1     1     -13.242   4.961  46.155  0.00  0.00             0
ATOM    184    O   1     1     -10.893   0.305  46.020  0.00  0.00             0
ATOM    185    O   1     1     -12.408   2.459  46.300  0.00  0.00             0
ATOM    186    O   1     1      -9.509   6.980  46.139  0.00  0.00             0
ATOM    187    O   1     1     -11.989   7.134  46.123  0.00  0.00             0
ATOM    188    O   1     1      -9.779   2.668  46.114  0.00  0.00             0
ATOM    189    O   1     1     -13.587   9.030  48.278  0.00  0.00             0
ATOM    190    O   1     1     -10.959   4.621  48.215  0.00  0.00             0
ATOM    191    O   1     1     -19.769   1.819  50.389  0.00  0.00             0
ATOM    192    O   1     1     -11.859   6.185  50.397  0.00  0.00             0
ATOM    193    O   1     1     -14.306   4.634  50.519  0.00  0.00             0
ATOM    194    O   1     1     -11.808   9.044  50.418  0.00  0.00             0
ATOM    195    O   1     1     -14.326   7.633  50.429  0.00  0.00             0
ATOM    196    O   1     1     -11.830   3.284  50.229  0.00  0.00             0
ATOM    197    H   1     1     -13.795   0.608  47.248  0.00  0.00             0
ATOM    198    H   1     1     -10.693   5.243  47.526  0.00  0.00             0
ATOM    199    H   1     1     -14.108   1.821  51.199  0.00  0.00             0
ATOM    200    H   1     1     -10.796   6.184  50.286  0.00  0.00             0
ATOM    201    H   1     1     -14.164   4.873  51.486  0.00  0.00             0
ATOM    202    H   1     1     -12.178   0.208  51.236  0.00  0.00             0
ATOM    203    H   1     1     -11.907   2.317  50.227  0.00  0.00             0
ATOM    204    H   1     1     -14.666   6.802  50.812  0.00  0.00             0
ATOM    205   Al   1     1     -12.058   8.405  42.171  0.00  0.00             0
ATOM    206   Al   1     1      -9.587  12.910  42.173  0.00  0.00             0
ATOM    207   Al   1     1      -9.459   6.723  42.272  0.00  0.00             0
ATOM    208   Al   1     1     -12.205  11.358  42.247  0.00  0.00             0
ATOM    209   Si   1     1      -7.717   7.032  39.302  0.00  0.00             0
ATOM    210   Si   1     1     -10.423  11.499  39.483  0.00  0.00             0
ATOM    211   Si   1     1     -10.232   5.539  39.403  0.00  0.00             0
ATOM    212   Si   1     1     -12.954   9.941  39.372  0.00  0.00             0
ATOM    213    O   1     1     -13.025   7.106  41.008  0.00  0.00             0
ATOM    214    O   1     1     -10.614  11.634  41.105  0.00  0.00             0
ATOM    215    O   1     1     -12.789   9.897  41.029  0.00  0.00             0
ATOM    216    O   1     1     -10.033   5.437  41.016  0.00  0.00             0
ATOM    217    O   1     1     -12.900   8.481  38.870  0.00  0.00             0
ATOM    218    O   1     1     -10.084   4.062  38.888  0.00  0.00             0
ATOM    219    O   1     1     -11.658   6.067  39.067  0.00  0.00             0
ATOM    220    O   1     1      -9.152  10.616  39.175  0.00  0.00             0
ATOM    221    O   1     1     -11.734  10.761  38.952  0.00  0.00             0
ATOM    222    O   1     1      -9.116   6.472  38.903  0.00  0.00             0
ATOM    223    O   1     1     -13.206  12.873  41.241  0.00  0.00             0
ATOM    224    O   1     1     -10.413   8.250  40.985  0.00  0.00             0
ATOM    225    O   1     1     -19.168   5.318  43.291  0.00  0.00             0
ATOM    226    O   1     1     -11.528   9.855  43.324  0.00  0.00             0
ATOM    227    O   1     1     -13.663   8.076  43.291  0.00  0.00             0
ATOM    228    O   1     1     -11.335  12.700  43.272  0.00  0.00             0
ATOM    229    O   1     1     -13.837  11.551  43.331  0.00  0.00             0
ATOM    230    O   1     1     -11.193   7.019  43.288  0.00  0.00             0
ATOM    231    H   1     1     -12.399   4.505  40.588  0.00  0.00             0
ATOM    232    H   1     1      -9.618   8.779  40.867  0.00  0.00             0
ATOM    233    H   1     1     -13.718   5.110  44.136  0.00  0.00             0
ATOM    234    H   1     1     -11.355   9.861  44.324  0.00  0.00             0
ATOM    235    H   1     1     -13.508   8.856  43.839  0.00  0.00             0
ATOM    236    H   1     1     -11.785   4.071  44.023  0.00  0.00             0
ATOM    237    H   1     1     -11.766   6.571  43.824  0.00  0.00             0
ATOM    238    H   1     1     -14.351  10.944  44.084  0.00  0.00             0
ATOM    239   Al   1     1     -12.808  13.487  49.444  0.00  0.00             0
ATOM    240   Al   1     1     -10.119  18.173  49.357  0.00  0.00             0
ATOM    241   Al   1     1     -10.036  12.237  49.340  0.00  0.00             0
ATOM    242   Al   1     1     -12.537  16.642  49.305  0.00  0.00             0
ATOM    243   Si   1     1      -8.226  12.380  46.582  0.00  0.00             0
ATOM    244   Si   1     1     -10.888  16.735  46.506  0.00  0.00             0
ATOM    245   Si   1     1     -10.694  10.835  46.533  0.00  0.00             0
ATOM    246   Si   1     1     -13.457  15.302  46.754  0.00  0.00             0
ATOM    247    O   1     1     -13.765  12.202  48.342  0.00  0.00             0
ATOM    248    O   1     1     -10.984  16.857  48.214  0.00  0.00             0
ATOM    249    O   1     1     -13.299  15.192  48.403  0.00  0.00             0
ATOM    250    O   1     1     -10.623  10.646  48.202  0.00  0.00             0
ATOM    251    O   1     1     -13.459  13.807  46.283  0.00  0.00             0
ATOM    252    O   1     1     -10.739   9.408  45.931  0.00  0.00             0
ATOM    253    O   1     1     -12.200  11.492  46.324  0.00  0.00             0
ATOM    254    O   1     1      -9.674  15.801  46.318  0.00  0.00             0
ATOM    255    O   1     1     -12.265  16.068  46.116  0.00  0.00             0
ATOM    256    O   1     1      -9.575  11.684  46.071  0.00  0.00             0
ATOM    257    O   1     1     -13.676  17.908  48.173  0.00  0.00             0
ATOM    258    O   1     1     -11.113  13.421  48.269  0.00  0.00             0
ATOM    259    O   1     1     -19.794  10.743  50.579  0.00  0.00             0
ATOM    260    O   1     1     -11.841  15.159  50.568  0.00  0.00             0
ATOM    261    O   1     1     -14.382  13.542  50.489  0.00  0.00             0
ATOM    262    O   1     1     -11.788  18.057  50.367  0.00  0.00             0
ATOM    263    O   1     1     -14.285  16.862  50.538  0.00  0.00             0
ATOM    264    O   1     1     -11.730  12.338  50.430  0.00  0.00             0
ATOM    265    H   1     1     -13.057   9.774  48.240  0.00  0.00             0
ATOM    266    H   1     1     -11.043  14.018  47.629  0.00  0.00             0
ATOM    267    H   1     1     -13.703  10.789  50.871  0.00  0.00             0
ATOM    268    H   1     1     -11.160  15.220  51.422  0.00  0.00             0
ATOM    269    H   1     1     -14.797  14.042  51.189  0.00  0.00             0
ATOM    270    H   1     1     -11.519   9.103  51.377  0.00  0.00             0
ATOM    271    H   1     1     -11.657  11.697  51.206  0.00  0.00             0
ATOM    272    H   1     1     -13.831  16.150  51.096  0.00  0.00             0
ATOM    273    O   1     1     -14.648  12.394  27.784  0.00  0.00             0
ATOM    274    H   1     1     -15.157  11.819  27.065  0.00  0.00             0
ATOM    275    H   1     1      -3.940  11.732  28.380  0.00  0.00             0
ATOM    276    O   1     1      19.109 -16.844  20.383  0.00  0.00             0
ATOM    277    H   1     1      18.663 -17.363  21.034  0.00  0.00             0
ATOM    278    H   1     1      30.352 -17.237  20.645  0.00  0.00             0
ATOM    279    O   1     1      38.227  22.760  16.256  0.00  0.00             0
ATOM    280    H   1     1      27.299  22.137  16.093  0.00  0.00             0
ATOM    281    H   1     1      39.190  22.245  15.958  0.00  0.00             0
ATOM    282    O   1     1      -4.222   1.400  28.881  0.00  0.00             0
ATOM    283    H   1     1      -4.156   0.832  28.174  0.00  0.00             0
ATOM    284    H   1     1       6.019   2.274  28.507  0.00  0.00             0
ATOM    285    O   1     1     -19.075  -3.459  24.238  0.00  0.00             0
ATOM    286    H   1     1     -18.221  -3.592  23.985  0.00  0.00             0
ATOM    287    H   1     1      -9.155  -4.424  24.252  0.00  0.00             0
ATOM    288    O   1     1     -16.604 -17.849  21.066  0.00  0.00             0
ATOM    289    H   1     1     -16.541 -18.635  20.630  0.00  0.00             0
ATOM    290    H   1     1      -7.104 -17.401  21.028  0.00  0.00             0
ATOM    291    O   1     1     -13.370  35.359  26.809  0.00  0.00             0
ATOM    292    H   1     1     -12.940  35.714  25.952  0.00  0.00             0
ATOM    293    H   1     1     -13.177  34.500  26.916  0.00  0.00             0
ATOM    294    O   1     1      -3.412  17.489  21.802  0.00  0.00             0
ATOM    295    H   1     1      -3.223  17.714  22.698  0.00  0.00             0
ATOM    296    H   1     1      -4.248  17.657  21.504  0.00  0.00             0
ATOM    297    O   1     1      -7.247  20.399  29.289  0.00  0.00             0
ATOM    298    H   1     1      -7.886  19.786  29.736  0.00  0.00             0
ATOM    299    H   1     1      -7.165  20.153  28.275  0.00  0.00             0
ATOM    300    O   1     1      32.708  22.844  18.475  0.00  0.00             0
ATOM    301    H   1     1      33.349  22.294  19.057  0.00  0.00             0
ATOM    302    H   1     1      32.786  22.385  17.416  0.00  0.00             0
ATOM    303    O   1     1       8.618   1.492  17.511  0.00  0.00             0
ATOM    304    H   1     1       8.549   1.563  18.444  0.00  0.00             0
ATOM    305    H   1     1       8.220   0.569  17.224  0.00  0.00             0
ATOM    306    O   1     1     -17.009  28.924  32.830  0.00  0.00             0
ATOM    307    H   1     1     -17.042  28.398  33.587  0.00  0.00             0
ATOM    308    H   1     1     -17.840  29.431  32.905  0.00  0.00             0
ATOM    309    O   1     1       1.161 -16.809  32.486  0.00  0.00             0
ATOM    310    H   1     1       1.680 -17.636  32.696  0.00  0.00             0
ATOM    311    H   1     1       1.784 -16.013  32.414  0.00  0.00             0
ATOM    312    O   1     1      35.092   5.089  30.233  0.00  0.00             0
ATOM    313    H   1     1      34.493   4.301  30.679  0.00  0.00             0
ATOM    314    H   1     1      35.074   5.621  31.046  0.00  0.00             0
ATOM    315    O   1     1       3.350  14.430  32.167  0.00  0.00             0
ATOM    316    H   1     1       3.163  14.462  31.192  0.00  0.00             0
ATOM    317    H   1     1       4.266  14.117  32.375  0.00  0.00             0
ATOM    318    O   1     1       9.266  13.205  34.141  0.00  0.00             0
ATOM    319    H   1     1      10.161  13.245  33.615  0.00  0.00             0
ATOM    320    H   1     1       9.055  14.221  34.228  0.00  0.00             0
ATOM    321    O   1     1      40.408  21.107  15.278  0.00  0.00             0
ATOM    322    H   1     1      40.046  20.443  15.808  0.00  0.00             0
ATOM    323    H   1     1      40.405  20.718  14.558  0.00  0.00             0
ATOM    324    O   1     1      10.134  -0.223  36.982  0.00  0.00             0
ATOM    325    H   1     1       9.331  -0.629  37.241  0.00  0.00             0
ATOM    326    H   1     1      10.736  -0.969  36.771  0.00  0.00             0
ATOM    327    O   1     1      15.101  34.208  36.002  0.00  0.00             0
ATOM    328    H   1     1      14.116  33.940  35.895  0.00  0.00             0
ATOM    329    H   1     1      25.912  15.998  35.189  0.00  0.00             0
ATOM    330    O   1     1     -15.893  59.852  18.695  0.00  0.00             0
ATOM    331    H   1     1     -15.086  60.160  18.360  0.00  0.00             0
ATOM    332    H   1     1      -6.211  59.627  18.058  0.00  0.00             0
ATOM    333    O   1     1      -4.424  30.293  19.524  0.00  0.00             0
ATOM    334    H   1     1     -15.177  30.394  20.344  0.00  0.00             0
ATOM    335    H   1     1      -3.622  29.924  19.819  0.00  0.00             0
ATOM    336    O   1     1     -19.982  12.220  15.799  0.00  0.00             0
ATOM    337    H   1     1     -19.591  11.352  15.269  0.00  0.00             0
ATOM    338    H   1     1     -10.640  12.179  16.294  0.00  0.00             0
ATOM    339    O   1     1       5.913  54.223  13.967  0.00  0.00             0
ATOM    340    H   1     1      -3.651  53.580  13.598  0.00  0.00             0
ATOM    341    H   1     1       5.353  54.021  14.496  0.00  0.00             0
ATOM    342    O   1     1      17.205  38.834  36.312  0.00  0.00             0
ATOM    343    H   1     1      16.526  38.117  36.051  0.00  0.00             0
ATOM    344    H   1     1      28.313  38.340  36.620  0.00  0.00             0
ATOM    345    O   1     1      45.990   7.577  22.972  0.00  0.00             0
ATOM    346    H   1     1      45.333   7.705  22.351  0.00  0.00             0
ATOM    347    H   1     1      45.285 -10.453  23.855  0.00  0.00             0
ATOM    348    O   1     1      38.464  13.874  24.222  0.00  0.00             0
ATOM    349    H   1     1      39.151  13.637  24.787  0.00  0.00             0
ATOM    350    H   1     1      38.020  13.134  24.075  0.00  0.00             0
ATOM    351    O   1     1      20.991 -19.417  17.615  0.00  0.00             0
ATOM    352    H   1     1      21.199 -19.989  16.984  0.00  0.00             0
ATOM    353    H   1     1      21.621 -18.574  17.590  0.00  0.00             0
ATOM    354    O   1     1      -0.384  11.191  28.224  0.00  0.00             0
ATOM    355    H   1     1      -0.562  10.266  27.948  0.00  0.00             0
ATOM    356    H   1     1      -0.697  11.716  27.431  0.00  0.00             0
ATOM    357    O   1     1      14.145  -9.061  20.310  0.00  0.00             0
ATOM    358    H   1     1      14.889  -9.309  19.715  0.00  0.00             0
ATOM    359    H   1     1      13.751  -9.827  20.443  0.00  0.00             0
ATOM    360    O   1     1      -7.236  37.782  15.357  0.00  0.00             0
ATOM    361    H   1     1      -7.393  36.721  15.553  0.00  0.00             0
ATOM    362    H   1     1      -6.283  37.973  15.398  0.00  0.00             0
ATOM    363    O   1     1      40.352  13.143  26.260  0.00  0.00             0
ATOM    364    H   1     1      41.166  13.349  26.321  0.00  0.00             0
ATOM    365    H   1     1      39.986  -3.834  26.915  0.00  0.00             0
ATOM    366    O   1     1      14.625   4.456  27.384  0.00  0.00             0
ATOM    367    H   1     1      14.286   4.506  28.338  0.00  0.00             0
ATOM    368    H   1     1      15.635   4.641  27.548  0.00  0.00             0
ATOM    369    O   1     1      13.940 -14.387  25.027  0.00  0.00             0
ATOM    370    H   1     1      13.336 -15.090  25.228  0.00  0.00             0
ATOM    371    H   1     1      14.037 -13.840  25.917  0.00  0.00             0
ATOM    372    O   1     1      34.285 -17.666  23.604  0.00  0.00             0
ATOM    373    H   1     1      34.373 -18.363  24.197  0.00  0.00             0
ATOM    374    H   1     1      34.317 -17.931  22.776  0.00  0.00             0
ATOM    375    O   1     1      -1.973  44.225  29.527  0.00  0.00             0
ATOM    376    H   1     1      -1.695  44.264  28.580  0.00  0.00             0
ATOM    377    H   1     1      -2.795  43.543  29.430  0.00  0.00             0
ATOM    378    O   1     1      10.490  -9.274  20.807  0.00  0.00             0
ATOM    379    H   1     1      11.195  -9.996  20.978  0.00  0.00             0
ATOM    380    H   1     1      10.667  -8.484  20.271  0.00  0.00             0
ATOM    381    O   1     1     -15.067  -5.005  32.550  0.00  0.00             0
ATOM    382    H   1     1     -15.609  -5.722  32.738  0.00  0.00             0
ATOM    383    H   1     1      -3.970  -5.405  32.177  0.00  0.00             0
ATOM    384    O   1     1      15.162 -13.169  20.934  0.00  0.00             0
ATOM    385    H   1     1      15.177 -12.611  20.140  0.00  0.00             0
ATOM    386    H   1     1      26.274 -13.576  20.872  0.00  0.00             0
ATOM    387    O   1     1       8.802  16.137  33.900  0.00  0.00             0
ATOM    388    H   1     1      -2.465  15.900  33.719  0.00  0.00             0
ATOM    389    H   1     1       8.927  17.084  34.033  0.00  0.00             0
ATOM    390    O   1     1      18.247  18.518  24.200  0.00  0.00             0
ATOM    391    H   1     1      17.696  19.320  23.926  0.00  0.00             0
ATOM    392    H   1     1      29.493  18.497  23.894  0.00  0.00             0
ATOM    393    O   1     1     -43.813  -2.967  27.881  0.00  0.00             0
ATOM    394    H   1     1     -44.078  -2.481  28.684  0.00  0.00             0
ATOM    395    H   1     1     -34.205  -3.702  27.790  0.00  0.00             0
ATOM    396    O   1     1     -24.132  -1.805  30.383  0.00  0.00             0
ATOM    397    H   1     1     -24.455  -0.963  30.675  0.00  0.00             0
ATOM    398    H   1     1     -14.672  -2.299  30.053  0.00  0.00             0
ATOM    399    O   1     1      21.452 -19.313  25.791  0.00  0.00             0
ATOM    400    H   1     1      21.638 -20.183  25.171  0.00  0.00             0
ATOM    401    H   1     1      21.236 -19.756  26.551  0.00  0.00             0
ATOM    402    O   1     1       7.364  25.070  33.263  0.00  0.00             0
ATOM    403    H   1     1       6.433  25.051  32.980  0.00  0.00             0
ATOM    404    H   1     1       7.593  24.511  32.323  0.00  0.00             0
ATOM    405    O   1     1      24.650  16.307  27.327  0.00  0.00             0
ATOM    406    H   1     1      24.194  15.916  26.543  0.00  0.00             0
ATOM    407    H   1     1      24.769  17.225  27.263  0.00  0.00             0
ATOM    408    O   1     1      46.864  69.516  25.006  0.00  0.00             0
ATOM    409    H   1     1      46.660  69.642  26.129  0.00  0.00             0
ATOM    410    H   1     1      47.692  69.113  25.063  0.00  0.00             0
ATOM    411    O   1     1      19.301  58.672  32.027  0.00  0.00             0
ATOM    412    H   1     1      19.139  58.487  32.882  0.00  0.00             0
ATOM    413    H   1     1      18.739  58.044  31.611  0.00  0.00             0
ATOM    414    O   1     1      34.378  84.978  16.558  0.00  0.00             0
ATOM    415    H   1     1      33.583  84.403  16.352  0.00  0.00             0
ATOM    416    H   1     1      35.094  84.305  16.735  0.00  0.00             0
ATOM    417    O   1     1      38.027 -14.834  19.891  0.00  0.00             0
ATOM    418    H   1     1      38.485 -15.688  20.003  0.00  0.00             0
ATOM    419    H   1     1      38.636 -14.298  19.427  0.00  0.00             0
ATOM    420    O   1     1      41.949 -12.424  27.878  0.00  0.00             0
ATOM    421    H   1     1      41.572 -11.755  28.597  0.00  0.00             0
ATOM    422    H   1     1      42.790 -13.014  28.212  0.00  0.00             0
ATOM    423    O   1     1      -4.074  15.494  33.279  0.00  0.00             0
ATOM    424    H   1     1      -4.403  15.881  32.377  0.00  0.00             0
ATOM    425    H   1     1      -4.124  14.550  33.361  0.00  0.00             0
ATOM    426    O   1     1      17.304  27.537  15.694  0.00  0.00             0
ATOM    427    H   1     1      16.773  28.147  16.136  0.00  0.00             0
ATOM    428    H   1     1      17.232  26.589  16.312  0.00  0.00             0
ATOM    429    O   1     1      27.264  57.256  30.675  0.00  0.00             0
ATOM    430    H   1     1      27.198  56.357  30.336  0.00  0.00             0
ATOM    431    H   1     1      26.324  57.622  30.507  0.00  0.00             0
ATOM    432    O   1     1     -19.336   1.087  20.385  0.00  0.00             0
ATOM    433    H   1     1     -18.816   1.960  20.485  0.00  0.00             0
ATOM    434    H   1     1     -19.438   1.023  19.344  0.00  0.00             0
ATOM    435    O   1     1     -19.673  15.425  28.457  0.00  0.00             0
ATOM    436    H   1     1     -20.202  15.302  29.318  0.00  0.00             0
ATOM    437    H   1     1      -8.899  14.704  28.634  0.00  0.00             0
ATOM    438    O   1     1      49.681  33.070  22.123  0.00  0.00             0
ATOM    439    H   1     1      49.372  32.590  22.728  0.00  0.00             0
ATOM    440    H   1     1      59.583  33.842  21.949  0.00  0.00             0
ATOM    441    O   1     1      37.855  10.671  29.637  0.00  0.00             0
ATOM    442    H   1     1      27.977  11.058  30.360  0.00  0.00             0
ATOM    443    H   1     1      38.303   9.795  29.704  0.00  0.00             0
ATOM    444    O   1     1       0.219 -46.304  34.360  0.00  0.00             0
ATOM    445    H   1     1       0.020 -45.849  35.384  0.00  0.00             0
ATOM    446    H   1     1      10.594 -47.194  34.416  0.00  0.00             0
ATOM    447    O   1     1      -5.558   7.062  32.068  0.00  0.00             0
ATOM    448    H   1     1     -16.050   7.934  31.652  0.00  0.00             0
ATOM    449    H   1     1      -6.079   7.179  32.846  0.00  0.00             0
ATOM    450    O   1     1      37.793  25.357  17.482  0.00  0.00             0
ATOM    451    H   1     1      38.302  25.051  18.177  0.00  0.00             0
ATOM    452    H   1     1      48.033  24.375  17.018  0.00  0.00             0
ATOM    453    O   1     1      30.271   1.045  34.525  0.00  0.00             0
ATOM    454    H   1     1      30.661   0.596  35.364  0.00  0.00             0
ATOM    455    H   1     1      31.134   1.032  33.895  0.00  0.00             0
ATOM    456    O   1     1       1.288  20.154  25.361  0.00  0.00             0
ATOM    457    H   1     1       0.842  19.692  24.660  0.00  0.00             0
ATOM    458    H   1     1       0.596  20.721  25.769  0.00  0.00             0
ATOM    459    O   1     1      21.321  -6.889  31.095  0.00  0.00             0
ATOM    460    H   1     1      21.515  -7.667  31.604  0.00  0.00             0
ATOM    461    H   1     1      20.626  -6.941  30.323  0.00  0.00             0
ATOM    462    O   1     1     -25.681  19.098  35.288  0.00  0.00             0
ATOM    463    H   1     1     -25.255  18.955  34.482  0.00  0.00             0
ATOM    464    H   1     1     -25.916  18.234  35.662  0.00  0.00             0
ATOM    465    O   1     1     -15.755  -6.488  16.779  0.00  0.00             0
ATOM    466    H   1     1     -16.279  -7.335  16.999  0.00  0.00             0
ATOM    467    H   1     1     -15.285  -6.366  17.565  0.00  0.00             0
ATOM    468    O   1     1     -24.521   1.424  32.891  0.00  0.00             0
ATOM    469    H   1     1     -24.825   2.504  32.958  0.00  0.00             0
ATOM    470    H   1     1     -23.739   1.352  32.313  0.00  0.00             0
ATOM    471    O   1     1      50.663  -5.414  21.659  0.00  0.00             0
ATOM    472    H   1     1      50.194  -4.438  21.750  0.00  0.00             0
ATOM    473    H   1     1      49.772  -5.904  21.359  0.00  0.00             0
ATOM    474    O   1     1      41.693 -19.531  22.355  0.00  0.00             0
ATOM    475    H   1     1      41.959 -19.864  23.144  0.00  0.00             0
ATOM    476    H   1     1      40.909 -20.020  22.306  0.00  0.00             0
ATOM    477    O   1     1      20.066  -1.017  14.696  0.00  0.00             0
ATOM    478    H   1     1      19.354  -1.099  15.293  0.00  0.00             0
ATOM    479    H   1     1      20.787  -1.618  14.634  0.00  0.00             0
ATOM    480    O   1     1      19.980  39.188  26.732  0.00  0.00             0
ATOM    481    H   1     1      20.186  38.424  27.297  0.00  0.00             0
ATOM    482    H   1     1      20.457  39.859  27.070  0.00  0.00             0
ATOM    483    O   1     1      -0.721  -2.062  31.138  0.00  0.00             0
ATOM    484    H   1     1      -0.998  -2.302  32.101  0.00  0.00             0
ATOM    485    H   1     1      -1.582  -2.149  30.580  0.00  0.00             0
ATOM    486    O   1     1     -21.753   3.768  34.964  0.00  0.00             0
ATOM    487    H   1     1     -22.597   4.016  35.505  0.00  0.00             0
ATOM    488    H   1     1     -21.675   2.859  34.731  0.00  0.00             0
ATOM    489    O   1     1     -10.023  18.788  23.128  0.00  0.00             0
ATOM    490    H   1     1     -10.159  17.854  22.906  0.00  0.00             0
ATOM    491    H   1     1       0.917   1.146  22.481  0.00  0.00             0
ATOM    492    O   1     1      23.248 -44.178  28.690  0.00  0.00             0
ATOM    493    H   1     1      22.445 -44.729  29.110  0.00  0.00             0
ATOM    494    H   1     1      34.153 -43.838  29.384  0.00  0.00             0
ATOM    495    O   1     1     -28.058   2.752  35.847  0.00  0.00             0
ATOM    496    H   1     1     -38.434   2.199  36.496  0.00  0.00             0
ATOM    497    H   1     1     -27.408   2.443  35.252  0.00  0.00             0
ATOM    498    O   1     1      -4.681 -24.124  23.750  0.00  0.00             0
ATOM    499    H   1     1      -5.045 -24.580  22.846  0.00  0.00             0
ATOM    500    H   1     1       5.095 -24.370  24.555  0.00  0.00             0
ATOM    501    O   1     1     -19.340  22.747  35.322  0.00  0.00             0
ATOM    502    H   1     1     -20.315  22.420  35.237  0.00  0.00             0
ATOM    503    H   1     1      -8.532  21.973  35.667  0.00  0.00             0
ATOM    504    O   1     1      -2.187  11.394  32.088  0.00  0.00             0
ATOM    505    H   1     1      -1.483  12.034  32.382  0.00  0.00             0
ATOM    506    H   1     1       8.361  10.447  32.290  0.00  0.00             0
ATOM    507    O   1     1      63.077  36.874  17.561  0.00  0.00             0
ATOM    508    H   1     1      63.643  37.163  16.773  0.00  0.00             0
ATOM    509    H   1     1      62.051  19.064  17.563  0.00  0.00             0
ATOM    510    O   1     1      16.999 -30.157  23.352  0.00  0.00             0
ATOM    511    H   1     1      16.191 -29.530  23.168  0.00  0.00             0
ATOM    512    H   1     1      16.993 -30.419  22.409  0.00  0.00             0
ATOM    513    O   1     1     -42.820   9.066  26.797  0.00  0.00             0
ATOM    514    H   1     1     -42.321   9.698  26.294  0.00  0.00             0
ATOM    515    H   1     1     -43.284   8.401  26.140  0.00  0.00             0
ATOM    516    O   1     1      17.328  -4.067  17.324  0.00  0.00             0
ATOM    517    H   1     1      16.533  -3.942  16.800  0.00  0.00             0
ATOM    518    H   1     1      16.991  -3.867  18.184  0.00  0.00             0
ATOM    519    O   1     1      43.044  40.021  15.868  0.00  0.00             0
ATOM    520    H   1     1      43.556  39.280  15.580  0.00  0.00             0
ATOM    521    H   1     1      42.141  40.072  15.773  0.00  0.00             0
ATOM    522    O   1     1      15.729  23.304  36.006  0.00  0.00             0
ATOM    523    H   1     1      16.182  22.652  36.400  0.00  0.00             0
ATOM    524    H   1     1      16.423  24.075  36.075  0.00  0.00             0
ATOM    525    O   1     1      64.949  27.152  17.118  0.00  0.00             0
ATOM    526    H   1     1      64.419  27.250  17.876  0.00  0.00             0
ATOM    527    H   1     1      64.995   8.389  16.756  0.00  0.00             0
ATOM    528    O   1     1      33.159  48.893  29.656  0.00  0.00             0
ATOM    529    H   1     1      32.766  48.033  29.879  0.00  0.00             0
ATOM    530    H   1     1      34.096  48.648  29.349  0.00  0.00             0
ATOM    531    O   1     1      24.040   9.282  34.990  0.00  0.00             0
ATOM    532    H   1     1      24.931   9.628  35.292  0.00  0.00             0
ATOM    533    H   1     1      23.560   8.728  35.646  0.00  0.00             0
ATOM    534    O   1     1       6.816  39.282  27.043  0.00  0.00             0
ATOM    535    H   1     1       6.507  38.793  26.218  0.00  0.00             0
ATOM    536    H   1     1       7.720  39.237  27.169  0.00  0.00             0
ATOM    537    O   1     1       1.445  11.797  23.190  0.00  0.00             0
ATOM    538    H   1     1       2.308  11.570  22.803  0.00  0.00             0
ATOM    539    H   1     1       0.864  12.323  22.511  0.00  0.00             0
ATOM    540    O   1     1     -26.686 -27.759  26.983  0.00  0.00             0
ATOM    541    H   1     1     -25.891 -27.996  27.185  0.00  0.00             0
ATOM    542    H   1     1     -27.132 -27.503  27.819  0.00  0.00             0
ATOM    543    O   1     1     -15.036  42.728  14.820  0.00  0.00             0
ATOM    544    H   1     1     -14.907  41.998  14.312  0.00  0.00             0
ATOM    545    H   1     1      -3.827  43.393  14.787  0.00  0.00             0
ATOM    546    O   1     1      -4.158   6.756  28.639  0.00  0.00             0
ATOM    547    H   1     1      -3.757   6.491  27.814  0.00  0.00             0
ATOM    548    H   1     1       5.341   6.240  28.831  0.00  0.00             0
ATOM    549    O   1     1      -7.663  39.346  21.010  0.00  0.00             0
ATOM    550    H   1     1     -18.191  39.847  21.701  0.00  0.00             0
ATOM    551    H   1     1      -6.759  39.500  21.064  0.00  0.00             0
ATOM    552    O   1     1      14.719  31.882  23.223  0.00  0.00             0
ATOM    553    H   1     1      15.087  32.423  23.783  0.00  0.00             0
ATOM    554    H   1     1      25.488  30.916  23.257  0.00  0.00             0
ATOM    555    O   1     1      55.973  10.931  26.149  0.00  0.00             0
ATOM    556    H   1     1      45.302   9.922  26.136  0.00  0.00             0
ATOM    557    H   1     1      55.239  11.571  26.171  0.00  0.00             0
ATOM    558    O   1     1      22.225  27.817  14.820  0.00  0.00             0
ATOM    559    H   1     1      23.027  28.031  14.133  0.00  0.00             0
ATOM    560    H   1     1      33.106  27.264  15.522  0.00  0.00             0
ATOM    561    O   1     1     -29.116  -5.849  26.344  0.00  0.00             0
ATOM    562    H   1     1     -29.371  -6.320  27.229  0.00  0.00             0
ATOM    563    H   1     1     -29.215  -6.327  25.634  0.00  0.00             0
ATOM    564    O   1     1     -21.732 -16.708  28.414  0.00  0.00             0
ATOM    565    H   1     1     -22.386 -17.155  27.945  0.00  0.00             0
ATOM    566    H   1     1     -21.041 -17.453  28.681  0.00  0.00             0
ATOM    567    O   1     1       1.214  46.246  35.906  0.00  0.00             0
ATOM    568    H   1     1       0.746  46.078  35.076  0.00  0.00             0
ATOM    569    H   1     1       2.065  46.066  35.613  0.00  0.00             0
ATOM    570    O   1     1      10.078   6.701  30.071  0.00  0.00             0
ATOM    571    H   1     1       9.348   7.168  29.803  0.00  0.00             0
ATOM    572    H   1     1       9.770   5.862  30.460  0.00  0.00             0
ATOM    573    O   1     1     -39.965  -9.569  31.930  0.00  0.00             0
ATOM    574    H   1     1     -40.127  -9.722  32.905  0.00  0.00             0
ATOM    575    H   1     1     -40.157 -10.354  31.521  0.00  0.00             0
ATOM    576    O   1     1     -33.543  24.120  26.150  0.00  0.00             0
ATOM    577    H   1     1     -33.653  23.443  25.440  0.00  0.00             0
ATOM    578    H   1     1     -32.756  23.742  26.279  0.00  0.00             0
ATOM    579    O   1     1      18.354  -1.453  16.930  0.00  0.00             0
ATOM    580    H   1     1      17.818  -2.281  16.900  0.00  0.00             0
ATOM    581    H   1     1      19.121  -1.655  17.658  0.00  0.00             0
ATOM    582    O   1     1     -17.417  -0.715  33.015  0.00  0.00             0
ATOM    583    H   1     1     -17.382  -1.681  32.569  0.00  0.00             0
ATOM    584    H   1     1     -16.766  -0.239  32.554  0.00  0.00             0
ATOM    585    O   1     1     -28.825 -11.204  20.517  0.00  0.00             0
ATOM    586    H   1     1     -29.181 -11.760  21.262  0.00  0.00             0
ATOM    587    H   1     1     -28.926 -11.874  19.645  0.00  0.00             0
ATOM    588    O   1     1      32.298  12.873  32.834  0.00  0.00             0
ATOM    589    H   1     1      31.805  12.316  32.183  0.00  0.00             0
ATOM    590    H   1     1      32.960  13.568  32.410  0.00  0.00             0
ATOM    591    O   1     1      45.244  11.274  21.568  0.00  0.00             0
ATOM    592    H   1     1      45.126  10.338  21.219  0.00  0.00             0
ATOM    593    H   1     1      44.660  11.613  20.946  0.00  0.00             0
ATOM    594    O   1     1      50.811   4.132  19.860  0.00  0.00             0
ATOM    595    H   1     1      51.739   4.417  19.581  0.00  0.00             0
ATOM    596    H   1     1      51.063   3.208  19.986  0.00  0.00             0
ATOM    597    O   1     1      -0.829  -7.943  33.965  0.00  0.00             0
ATOM    598    H   1     1      -1.689  -7.729  34.536  0.00  0.00             0
ATOM    599    H   1     1       9.356  -8.939  33.666  0.00  0.00             0
ATOM    600    O   1     1       7.363   7.490  36.033  0.00  0.00             0
ATOM    601    H   1     1       8.299   7.278  36.077  0.00  0.00             0
ATOM    602    H   1     1      17.592   7.376  34.989  0.00  0.00             0
ATOM    603    O   1     1       1.859 -45.530  24.645  0.00  0.00             0
ATOM    604    H   1     1      -9.076 -44.776  24.809  0.00  0.00             0
ATOM    605    H   1     1       2.184 -45.637  25.468  0.00  0.00             0
ATOM    606    O   1     1      26.926  20.872  24.060  0.00  0.00             0
ATOM    607    H   1     1      27.232  21.627  23.759  0.00  0.00             0
ATOM    608    H   1     1      36.273  20.843  24.102  0.00  0.00             0
ATOM    609    O   1     1      53.736  12.470  19.461  0.00  0.00             0
ATOM    610    H   1     1      44.131  12.835  18.861  0.00  0.00             0
ATOM    611    H   1     1      53.035  13.069  19.494  0.00  0.00             0
ATOM    612    O   1     1     -20.300  27.857  25.131  0.00  0.00             0
ATOM    613    H   1     1     -19.875  28.570  24.502  0.00  0.00             0
ATOM    614    H   1     1     -10.748  27.416  24.728  0.00  0.00             0
ATOM    615    O   1     1     -34.425  -9.427  21.537  0.00  0.00             0
ATOM    616    H   1     1     -35.257  -9.977  21.934  0.00  0.00             0
ATOM    617    H   1     1     -33.989 -10.161  20.968  0.00  0.00             0
ATOM    618    O   1     1       1.960  13.714  35.546  0.00  0.00             0
ATOM    619    H   1     1       1.609  13.118  34.826  0.00  0.00             0
ATOM    620    H   1     1       1.754  13.020  36.058  0.00  0.00             0
ATOM    621    O   1     1     -18.640  16.421  35.513  0.00  0.00             0
ATOM    622    H   1     1     -18.194  16.667  34.615  0.00  0.00             0
ATOM    623    H   1     1     -18.584  15.472  35.399  0.00  0.00             0
ATOM    624    O   1     1      49.890  29.189  17.080  0.00  0.00             0
ATOM    625    H   1     1      49.203  29.925  17.314  0.00  0.00             0
ATOM    626    H   1     1      49.318  28.606  16.645  0.00  0.00             0
ATOM    627    O   1     1     -15.651  14.409  29.199  0.00  0.00             0
ATOM    628    H   1     1     -15.539  13.631  28.540  0.00  0.00             0
ATOM    629    H   1     1     -16.237  15.111  28.822  0.00  0.00             0
ATOM    630    O   1     1     -15.232  -3.008  15.169  0.00  0.00             0
ATOM    631    H   1     1     -15.944  -3.458  15.694  0.00  0.00             0
ATOM    632    H   1     1     -14.903  -3.895  14.797  0.00  0.00             0
ATOM    633    O   1     1     -48.236  24.424  16.376  0.00  0.00             0
ATOM    634    H   1     1     -47.724  24.494  15.603  0.00  0.00             0
ATOM    635    H   1     1     -48.747  23.613  16.205  0.00  0.00             0
ATOM    636    O   1     1      15.814  19.395  18.443  0.00  0.00             0
ATOM    637    H   1     1      15.205  19.035  19.051  0.00  0.00             0
ATOM    638    H   1     1      16.367  19.983  18.969  0.00  0.00             0
ATOM    639    O   1     1     -12.592  -7.195  20.307  0.00  0.00             0
ATOM    640    H   1     1     -11.846  -7.545  19.915  0.00  0.00             0
ATOM    641    H   1     1     -13.060  -8.037  20.692  0.00  0.00             0
ATOM    642    O   1     1       2.523  21.573  32.769  0.00  0.00             0
ATOM    643    H   1     1       2.098  21.649  33.752  0.00  0.00             0
ATOM    644    H   1     1       3.441  21.442  32.962  0.00  0.00             0
ATOM    645    O   1     1      -5.781  -8.266  30.823  0.00  0.00             0
ATOM    646    H   1     1      -5.045  -7.958  30.369  0.00  0.00             0
ATOM    647    H   1     1      -6.189  -7.682  31.503  0.00  0.00             0
ATOM    648    O   1     1       8.262   0.959  31.038  0.00  0.00             0
ATOM    649    H   1     1       8.362   0.831  29.946  0.00  0.00             0
ATOM    650    H   1     1       9.176   0.754  31.173  0.00  0.00             0
ATOM    651    O   1     1       4.290  17.411  30.411  0.00  0.00             0
ATOM    652    H   1     1       4.866  18.155  30.100  0.00  0.00             0
ATOM    653    H   1     1      13.614  -0.399  30.031  0.00  0.00             0
ATOM    654    O   1     1      14.191  32.919  20.663  0.00  0.00             0
ATOM    655    H   1     1      14.406  32.363  21.360  0.00  0.00             0
ATOM    656    H   1     1      23.628  33.018  20.427  0.00  0.00             0
ATOM    657    O   1     1      34.498  17.200  15.885  0.00  0.00             0
ATOM    658    H   1     1      24.495  16.473  15.311  0.00  0.00             0
ATOM    659    H   1     1      35.050  17.007  16.680  0.00  0.00             0
ATOM    660    O   1     1      -4.233  63.261  36.070  0.00  0.00             0
ATOM    661    H   1     1      -3.630  64.042  35.860  0.00  0.00             0
ATOM    662    H   1     1       6.519  62.646  36.315  0.00  0.00             0
ATOM    663    O   1     1      25.535  16.089  18.463  0.00  0.00             0
ATOM    664    H   1     1      15.163  15.647  19.407  0.00  0.00             0
ATOM    665    H   1     1      26.244  16.707  18.463  0.00  0.00             0
ATOM    666    O   1     1      22.330  17.725  29.813  0.00  0.00             0
ATOM    667    H   1     1      22.115  16.913  29.451  0.00  0.00             0
ATOM    668    H   1     1      32.145  17.765  30.575  0.00  0.00             0
ATOM    669    O   1     1       5.582  75.484  33.569  0.00  0.00             0
ATOM    670    H   1     1       5.666  76.145  34.331  0.00  0.00             0
ATOM    671    H   1     1       5.820  58.352  32.864  0.00  0.00             0
ATOM    672    O   1     1      22.485  41.118  22.864  0.00  0.00             0
ATOM    673    H   1     1      23.223  40.749  23.243  0.00  0.00             0
ATOM    674    H   1     1      21.963  41.624  23.518  0.00  0.00             0
ATOM    675    O   1     1      19.206  -8.834  23.154  0.00  0.00             0
ATOM    676    H   1     1      18.382  -8.570  22.656  0.00  0.00             0
ATOM    677    H   1     1      19.855  -9.046  22.534  0.00  0.00             0
ATOM    678    O   1     1       5.646   2.606  15.805  0.00  0.00             0
ATOM    679    H   1     1       6.022   1.894  15.414  0.00  0.00             0
ATOM    680    H   1     1       5.500   2.318  16.694  0.00  0.00             0
ATOM    681    O   1     1     -27.533   0.923  26.844  0.00  0.00             0
ATOM    682    H   1     1     -28.496   0.903  26.614  0.00  0.00             0
ATOM    683    H   1     1     -27.324   1.210  26.008  0.00  0.00             0
ATOM    684    O   1     1     -12.713  11.367  35.729  0.00  0.00             0
ATOM    685    H   1     1     -12.301  11.525  36.589  0.00  0.00             0
ATOM    686    H   1     1     -11.983  11.820  34.952  0.00  0.00             0
ATOM    687    O   1     1      31.912  -2.683  20.042  0.00  0.00             0
ATOM    688    H   1     1      31.764  -2.155  21.018  0.00  0.00             0
ATOM    689    H   1     1      31.553 -20.192  19.022  0.00  0.00             0
ATOM    690    O   1     1      41.003 -27.606  36.975  0.00  0.00             0
ATOM    691    H   1     1      41.510 -26.646  36.872  0.00  0.00             0
ATOM    692    H   1     1      41.575 -28.156  37.566  0.00  0.00             0
ATOM    693    O   1     1     -50.400  15.006  15.149  0.00  0.00             0
ATOM    694    H   1     1     -50.634  13.992  15.093  0.00  0.00             0
ATOM    695    H   1     1     -49.452  15.065  15.458  0.00  0.00             0
ATOM    696    O   1     1      21.016  28.305  18.682  0.00  0.00             0
ATOM    697    H   1     1      21.443  29.126  18.802  0.00  0.00             0
ATOM    698    H   1     1      20.339  28.703  18.066  0.00  0.00             0
ATOM    699    O   1     1      59.893   6.795  19.983  0.00  0.00             0
ATOM    700    H   1     1      60.376   5.747  20.029  0.00  0.00             0
ATOM    701    H   1     1      60.633   7.428  19.803  0.00  0.00             0
ATOM    702    O   1     1      23.505   6.663  36.345  0.00  0.00             0
ATOM    703    H   1     1      24.347   6.034  36.123  0.00  0.00             0
ATOM    704    H   1     1      22.965   5.932  36.082  0.00  0.00             0
ATOM    705   Al   1     1       4.979  14.300   8.824  0.00  0.00             0
ATOM    706   Al   1     1       2.350   9.859   8.615  0.00  0.00             0
ATOM    707   Al   1     1       2.434  15.859   8.691  0.00  0.00             0
ATOM    708   Al   1     1       4.885  11.230   8.832  0.00  0.00             0
ATOM    709   Si   1     1       0.692  15.533  11.590  0.00  0.00             0
ATOM    710   Si   1     1       3.194  11.090  11.501  0.00  0.00             0
ATOM    711   Si   1     1       3.155  17.142  11.578  0.00  0.00             0
ATOM    712   Si   1     1       5.699  12.648  11.478  0.00  0.00             0
ATOM    713    O   1     1       5.816  15.516   9.870  0.00  0.00             0
ATOM    714    O   1     1       3.411  11.004   9.960  0.00  0.00             0
ATOM    715    O   1     1       5.613  12.796   9.857  0.00  0.00             0
ATOM    716    O   1     1       3.066  17.294   9.998  0.00  0.00             0
ATOM    717    O   1     1       5.693  14.075  11.970  0.00  0.00             0
ATOM    718    O   1     1       3.173  18.534  12.137  0.00  0.00             0
ATOM    719    O   1     1       4.539  16.436  11.783  0.00  0.00             0
ATOM    720    O   1     1       1.839  11.884  11.877  0.00  0.00             0
ATOM    721    O   1     1       4.472  11.984  11.971  0.00  0.00             0
ATOM    722    O   1     1       1.874  16.383  12.114  0.00  0.00             0
ATOM    723    O   1     1       5.778   9.851   9.733  0.00  0.00             0
ATOM    724    O   1     1       3.296  14.339   9.668  0.00  0.00             0
ATOM    725    O   1     1       1.894  17.132   7.561  0.00  0.00             0
ATOM    726    O   1     1       4.416  12.650   7.626  0.00  0.00             0
ATOM    727    O   1     1       6.663  14.334   7.830  0.00  0.00             0
ATOM    728    O   1     1       3.954   9.979   7.634  0.00  0.00             0
ATOM    729    O   1     1       6.666  11.030   7.515  0.00  0.00             0
ATOM    730    O   1     1       4.255  15.660   7.640  0.00  0.00             0
ATOM    731    H   1     1       5.715  18.756  11.140  0.00  0.00             0
ATOM    732    H   1     1       2.784  13.536   9.773  0.00  0.00             0
ATOM    733    H   1     1       6.130  16.660   7.544  0.00  0.00             0
ATOM    734    H   1     1       4.518  12.773   6.660  0.00  0.00             0
ATOM    735    H   1     1       6.806  13.338   8.044  0.00  0.00             0
ATOM    736    H   1     1       4.926  18.141   7.766  0.00  0.00             0
ATOM    737    H   1     1       4.143  16.128   6.762  0.00  0.00             0
ATOM    738    H   1     1       6.815  11.506   6.506  0.00  0.00             0
ATOM    739   Al   1     1      10.120   8.550   1.686  0.00  0.00             0
ATOM    740   Al   1     1       7.554   4.013   1.710  0.00  0.00             0
ATOM    741   Al   1     1       7.665  10.127   1.374  0.00  0.00             0
ATOM    742   Al   1     1      10.258   5.536   1.676  0.00  0.00             0
ATOM    743   Si   1     1       5.790   9.892   4.408  0.00  0.00             0
ATOM    744   Si   1     1       8.549   5.415   4.478  0.00  0.00             0
ATOM    745   Si   1     1       8.342  11.450   4.325  0.00  0.00             0
ATOM    746   Si   1     1      11.041   6.948   4.430  0.00  0.00             0
ATOM    747    O   1     1      11.016   9.778   2.830  0.00  0.00             0
ATOM    748    O   1     1       8.756   5.323   2.933  0.00  0.00             0
ATOM    749    O   1     1      10.877   7.050   2.848  0.00  0.00             0
ATOM    750    O   1     1       8.205  11.532   2.777  0.00  0.00             0
ATOM    751    O   1     1      10.847   8.357   4.949  0.00  0.00             0
ATOM    752    O   1     1       8.319  12.950   4.905  0.00  0.00             0
ATOM    753    O   1     1       9.661  10.775   4.765  0.00  0.00             0
ATOM    754    O   1     1       7.333   6.400   4.830  0.00  0.00             0
ATOM    755    O   1     1       9.905   6.066   5.001  0.00  0.00             0
ATOM    756    O   1     1       6.983  10.714   4.820  0.00  0.00             0
ATOM    757    O   1     1      11.131   4.138   2.820  0.00  0.00             0
ATOM    758    O   1     1       8.440   8.551   2.662  0.00  0.00             0
ATOM    759    O   1     1       7.036  11.605   0.427  0.00  0.00             0
ATOM    760    O   1     1       9.420   6.992   0.645  0.00  0.00             0
ATOM    761    O   1     1      11.671   8.616   0.513  0.00  0.00             0
ATOM    762    O   1     1       9.214   4.270   0.525  0.00  0.00             0
ATOM    763    O   1     1      11.910   5.456   0.666  0.00  0.00             0
ATOM    764    O   1     1       9.384  10.021   0.708  0.00  0.00             0
ATOM    765    H   1     1      10.704  12.063   2.777  0.00  0.00             0
ATOM    766    H   1     1       7.775   7.940   2.675  0.00  0.00             0
ATOM    767    H   1     1      11.553  11.528  -0.306  0.00  0.00             0
ATOM    768    H   1     1       8.975   7.421  -0.198  0.00  0.00             0
ATOM    769    H   1     1      12.209   8.553  -0.303  0.00  0.00             0
ATOM    770    H   1     1       9.587  12.826  -0.260  0.00  0.00             0
ATOM    771    H   1     1       9.968  10.780   1.056  0.00  0.00             0
ATOM    772    H   1     1      11.922   6.409   0.391  0.00  0.00             0
ATOM    773   Al   1     1       4.957   5.358   8.816  0.00  0.00             0
ATOM    774   Al   1     1       2.421   1.066   8.925  0.00  0.00             0
ATOM    775   Al   1     1       2.583   6.800   8.944  0.00  0.00             0
ATOM    776   Al   1     1       4.909   2.412   9.108  0.00  0.00             0
ATOM    777   Si   1     1       0.690   6.661  11.643  0.00  0.00             0
ATOM    778   Si   1     1       3.217   2.179  11.804  0.00  0.00             0
ATOM    779   Si   1     1       3.233   8.131  11.642  0.00  0.00             0
ATOM    780   Si   1     1       5.777   3.755  11.754  0.00  0.00             0
ATOM    781    O   1     1       5.886   6.487  10.093  0.00  0.00             0
ATOM    782    O   1     1       3.306   2.211  10.151  0.00  0.00             0
ATOM    783    O   1     1       5.576   3.890  10.174  0.00  0.00             0
ATOM    784    O   1     1       3.162   8.142  10.071  0.00  0.00             0
ATOM    785    O   1     1       5.753   5.183  12.429  0.00  0.00             0
ATOM    786    O   1     1       3.232   9.669  12.090  0.00  0.00             0
ATOM    787    O   1     1       4.611   7.443  11.942  0.00  0.00             0
ATOM    788    O   1     1       1.960   3.024  12.082  0.00  0.00             0
ATOM    789    O   1     1       4.522   2.982  12.141  0.00  0.00             0
ATOM    790    O   1     1       1.914   7.466  12.164  0.00  0.00             0
ATOM    791    O   1     1       5.868   1.035  10.211  0.00  0.00             0
ATOM    792    O   1     1       3.180   5.385   9.903  0.00  0.00             0
ATOM    793    O   1     1       1.682   8.371   7.736  0.00  0.00             0
ATOM    794    O   1     1       4.303   3.710   7.993  0.00  0.00             0
ATOM    795    O   1     1       6.521   5.332   7.864  0.00  0.00             0
ATOM    796    O   1     1       4.148   1.000   7.932  0.00  0.00             0
ATOM    797    O   1     1       6.557   2.343   7.991  0.00  0.00             0
ATOM    798    O   1     1       4.101   6.708   7.869  0.00  0.00             0
ATOM    799    H   1     1       5.272   9.013  10.011  0.00  0.00             0
ATOM    800    H   1     1       2.720   4.529  10.009  0.00  0.00             0
ATOM    801    H   1     1       6.300   8.502   6.957  0.00  0.00             0
ATOM    802    H   1     1       3.500   3.702   7.284  0.00  0.00             0
ATOM    803    H   1     1       6.945   4.575   7.820  0.00  0.00             0
ATOM    804    H   1     1       4.203   9.500   6.784  0.00  0.00             0
ATOM    805    H   1     1       4.686   7.369   7.248  0.00  0.00             0
ATOM    806    H   1     1       6.026   2.421   7.251  0.00  0.00             0
ATOM    807   Al   1     1      10.240  -0.431   1.500  0.00  0.00             0
ATOM    808   Al   1     1       7.638  -4.885   1.548  0.00  0.00             0
ATOM    809   Al   1     1       7.591   1.131   1.828  0.00  0.00             0
ATOM    810   Al   1     1      10.175  -3.376   1.444  0.00  0.00             0
ATOM    811   Si   1     1       5.933   0.910   4.587  0.00  0.00             0
ATOM    812   Si   1     1       8.437  -3.484   4.425  0.00  0.00             0
ATOM    813   Si   1     1       8.449   2.478   4.526  0.00  0.00             0
ATOM    814   Si   1     1      10.999  -1.996   4.361  0.00  0.00             0
ATOM    815    O   1     1      11.186   0.989   2.740  0.00  0.00             0
ATOM    816    O   1     1       8.652  -3.609   2.751  0.00  0.00             0
ATOM    817    O   1     1      10.741  -2.021   2.692  0.00  0.00             0
ATOM    818    O   1     1       8.334   2.498   2.934  0.00  0.00             0
ATOM    819    O   1     1      10.942  -0.498   4.824  0.00  0.00             0
ATOM    820    O   1     1       8.463   3.936   4.997  0.00  0.00             0
ATOM    821    O   1     1       9.786   1.803   4.789  0.00  0.00             0
ATOM    822    O   1     1       7.225  -2.683   4.628  0.00  0.00             0
ATOM    823    O   1     1       9.804  -2.800   4.903  0.00  0.00             0
ATOM    824    O   1     1       7.140   1.645   4.986  0.00  0.00             0
ATOM    825    O   1     1      11.128  -4.836   2.715  0.00  0.00             0
ATOM    826    O   1     1       8.489  -0.253   2.760  0.00  0.00             0
ATOM    827    O   1     1       6.749   2.593   0.879  0.00  0.00             0
ATOM    828    O   1     1       9.599  -1.814   0.384  0.00  0.00             0
ATOM    829    O   1     1      11.915  -0.191   0.661  0.00  0.00             0
ATOM    830    O   1     1       9.312  -4.731   0.519  0.00  0.00             0
ATOM    831    O   1     1      11.946  -3.502   0.634  0.00  0.00             0
ATOM    832    O   1     1       9.176   1.032   0.728  0.00  0.00             0
ATOM    833    H   1     1      10.635   3.476   2.713  0.00  0.00             0
ATOM    834    H   1     1       7.960  -0.921   3.241  0.00  0.00             0
ATOM    835    H   1     1      11.694   2.337  -0.006  0.00  0.00             0
ATOM    836    H   1     1       9.165  -1.744  -0.489  0.00  0.00             0
ATOM    837    H   1     1      12.738  -0.629   0.241  0.00  0.00             0
ATOM    838    H   1     1       8.985   4.138  -0.446  0.00  0.00             0
ATOM    839    H   1     1       9.409   1.992   0.790  0.00  0.00             0
ATOM    840    H   1     1      12.122  -2.613   0.789  0.00  0.00             0
ATOM    841   Al   1     1      -0.193  14.256   8.789  0.00  0.00             0
ATOM    842   Al   1     1      -2.776   9.794   8.686  0.00  0.00             0
ATOM    843   Al   1     1      -2.774  15.679   8.774  0.00  0.00             0
ATOM    844   Al   1     1      -0.301  11.278   8.788  0.00  0.00             0
ATOM    845   Si   1     1      -4.572  15.605  11.448  0.00  0.00             0
ATOM    846   Si   1     1      -1.962  11.121  11.501  0.00  0.00             0
ATOM    847   Si   1     1      -1.917  17.110  11.639  0.00  0.00             0
ATOM    848   Si   1     1       0.567  12.608  11.622  0.00  0.00             0
ATOM    849    O   1     1       0.819  15.437   9.938  0.00  0.00             0
ATOM    850    O   1     1      -1.813  10.968   9.836  0.00  0.00             0
ATOM    851    O   1     1       0.454  12.662   9.880  0.00  0.00             0
ATOM    852    O   1     1      -2.061  17.158   9.961  0.00  0.00             0
ATOM    853    O   1     1       0.631  14.055  12.040  0.00  0.00             0
ATOM    854    O   1     1      -1.931  18.602  12.243  0.00  0.00             0
ATOM    855    O   1     1      -0.675  16.238  11.932  0.00  0.00             0
ATOM    856    O   1     1      -3.266  11.859  11.778  0.00  0.00             0
ATOM    857    O   1     1      -0.762  11.911  11.992  0.00  0.00             0
ATOM    858    O   1     1      -3.231  16.282  11.987  0.00  0.00             0
ATOM    859    O   1     1       0.598   9.857   9.732  0.00  0.00             0
ATOM    860    O   1     1      -1.880  14.391  10.008  0.00  0.00             0
ATOM    861    O   1     1       6.831  17.279   7.738  0.00  0.00             0
ATOM    862    O   1     1      -0.966  12.742   7.700  0.00  0.00             0
ATOM    863    O   1     1       1.379  14.239   7.599  0.00  0.00             0
ATOM    864    O   1     1      -1.195   9.835   7.721  0.00  0.00             0
ATOM    865    O   1     1       1.405  11.181   7.823  0.00  0.00             0
ATOM    866    O   1     1      -1.243  15.475   7.800  0.00  0.00             0
ATOM    867    H   1     1       0.507  17.830   9.624  0.00  0.00             0
ATOM    868    H   1     1      -2.009  14.123  10.926  0.00  0.00             0
ATOM    869    H   1     1       1.876  17.560   6.672  0.00  0.00             0
ATOM    870    H   1     1      -1.117  12.981   6.871  0.00  0.00             0
ATOM    871    H   1     1       1.471  13.262   7.613  0.00  0.00             0
ATOM    872    H   1     1      -0.870  18.397   6.937  0.00  0.00             0
ATOM    873    H   1     1      -0.745  15.718   6.936  0.00  0.00             0
ATOM    874    H   1     1       1.557  11.122   6.775  0.00  0.00             0
ATOM    875   Al   1     1       4.914   8.622   1.714  0.00  0.00             0
ATOM    876   Al   1     1       2.615   4.059   1.602  0.00  0.00             0
ATOM    877   Al   1     1       2.346   9.952   1.709  0.00  0.00             0
ATOM    878   Al   1     1       5.009   5.451   1.854  0.00  0.00             0
ATOM    879   Si   1     1       0.655   9.881   4.464  0.00  0.00             0
ATOM    880   Si   1     1       3.371   5.356   4.454  0.00  0.00             0
ATOM    881   Si   1     1       3.075  11.332   4.433  0.00  0.00             0
ATOM    882   Si   1     1       6.014   6.958   4.549  0.00  0.00             0
ATOM    883    O   1     1       5.828   9.612   2.858  0.00  0.00             0
ATOM    884    O   1     1       3.597   5.309   2.851  0.00  0.00             0
ATOM    885    O   1     1       5.759   7.006   2.800  0.00  0.00             0
ATOM    886    O   1     1       3.034  11.376   2.782  0.00  0.00             0
ATOM    887    O   1     1       5.744   8.395   5.101  0.00  0.00             0
ATOM    888    O   1     1       3.073  12.834   4.916  0.00  0.00             0
ATOM    889    O   1     1       4.397  10.669   4.768  0.00  0.00             0
ATOM    890    O   1     1       2.062   6.211   4.805  0.00  0.00             0
ATOM    891    O   1     1       4.755   6.039   4.873  0.00  0.00             0
ATOM    892    O   1     1       1.938  10.571   4.996  0.00  0.00             0
ATOM    893    O   1     1       6.032   4.230   2.945  0.00  0.00             0
ATOM    894    O   1     1       3.097   8.599   2.703  0.00  0.00             0
ATOM    895    O   1     1      12.150  11.476   0.470  0.00  0.00             0
ATOM    896    O   1     1       4.450   7.063   0.565  0.00  0.00             0
ATOM    897    O   1     1       6.703   8.876   0.457  0.00  0.00             0
ATOM    898    O   1     1       4.142   4.232   0.579  0.00  0.00             0
ATOM    899    O   1     1       6.745   5.408   0.777  0.00  0.00             0
ATOM    900    O   1     1       4.038   9.805   0.660  0.00  0.00             0
ATOM    901    H   1     1       5.713  12.013   3.140  0.00  0.00             0
ATOM    902    H   1     1       2.829   7.848   2.707  0.00  0.00             0
ATOM    903    H   1     1       6.374  11.529  -0.165  0.00  0.00             0
ATOM    904    H   1     1       4.436   6.787  -0.384  0.00  0.00             0
ATOM    905    H   1     1       6.451   8.231  -0.304  0.00  0.00             0
ATOM    906    H   1     1       3.943  13.332  -0.305  0.00  0.00             0
ATOM    907    H   1     1       4.042  10.299  -0.040  0.00  0.00             0
ATOM    908    H   1     1       7.389   6.218   0.971  0.00  0.00             0
ATOM    909   Al   1     1      -0.070   5.367   8.938  0.00  0.00             0
ATOM    910   Al   1     1      -2.694   0.777   8.788  0.00  0.00             0
ATOM    911   Al   1     1      -2.770   6.800   8.821  0.00  0.00             0
ATOM    912   Al   1     1      -0.214   2.367   8.801  0.00  0.00             0
ATOM    913   Si   1     1      -4.444   6.607  11.720  0.00  0.00             0
ATOM    914   Si   1     1      -1.900   2.133  11.674  0.00  0.00             0
ATOM    915   Si   1     1      -1.965   8.098  11.515  0.00  0.00             0
ATOM    916   Si   1     1       0.528   3.708  11.673  0.00  0.00             0
ATOM    917    O   1     1       0.773   6.709   9.993  0.00  0.00             0
ATOM    918    O   1     1      -1.629   2.070  10.091  0.00  0.00             0
ATOM    919    O   1     1       0.459   3.759  10.011  0.00  0.00             0
ATOM    920    O   1     1      -2.210   8.192   9.927  0.00  0.00             0
ATOM    921    O   1     1       0.556   5.221  12.103  0.00  0.00             0
ATOM    922    O   1     1      -1.997   9.615  12.053  0.00  0.00             0
ATOM    923    O   1     1      -0.604   7.506  11.895  0.00  0.00             0
ATOM    924    O   1     1      -3.140   3.026  11.994  0.00  0.00             0
ATOM    925    O   1     1      -0.581   2.865  12.237  0.00  0.00             0
ATOM    926    O   1     1      -3.124   7.294  12.108  0.00  0.00             0
ATOM    927    O   1     1       0.774   0.911   9.682  0.00  0.00             0
ATOM    928    O   1     1      -1.821   5.322   9.953  0.00  0.00             0
ATOM    929    O   1     1       6.806   8.177   7.719  0.00  0.00             0
ATOM    930    O   1     1      -0.936   3.885   7.664  0.00  0.00             0
ATOM    931    O   1     1       1.376   5.482   7.707  0.00  0.00             0
ATOM    932    O   1     1      -1.279   1.086   7.669  0.00  0.00             0
ATOM    933    O   1     1       1.610   2.357   7.764  0.00  0.00             0
ATOM    934    O   1     1      -1.086   6.565   7.883  0.00  0.00             0
ATOM    935    H   1     1      -0.102   9.154   9.928  0.00  0.00             0
ATOM    936    H   1     1      -1.853   4.632  10.710  0.00  0.00             0
ATOM    937    H   1     1       1.172   7.881   7.035  0.00  0.00             0
ATOM    938    H   1     1      -1.621   3.828   6.951  0.00  0.00             0
ATOM    939    H   1     1       1.423   5.111   6.749  0.00  0.00             0
ATOM    940    H   1     1      -0.850   9.288   7.049  0.00  0.00             0
ATOM    941    H   1     1      -1.053   6.688   6.884  0.00  0.00             0
ATOM    942    H   1     1       1.911   2.522   6.724  0.00  0.00             0
ATOM    943   Al   1     1       5.073  -0.411   1.770  0.00  0.00             0
ATOM    944   Al   1     1       2.466  -4.894   1.682  0.00  0.00             0
ATOM    945   Al   1     1       2.579   1.123   1.743  0.00  0.00             0
ATOM    946   Al   1     1       4.990  -3.542   1.706  0.00  0.00             0
ATOM    947   Si   1     1       0.701   1.022   4.307  0.00  0.00             0
ATOM    948   Si   1     1       3.252  -3.610   4.448  0.00  0.00             0
ATOM    949   Si   1     1       3.321   2.495   4.357  0.00  0.00             0
ATOM    950   Si   1     1       5.853  -2.005   4.330  0.00  0.00             0
ATOM    951    O   1     1       5.975   0.892   2.864  0.00  0.00             0
ATOM    952    O   1     1       3.405  -3.722   2.794  0.00  0.00             0
ATOM    953    O   1     1       5.621  -1.881   2.836  0.00  0.00             0
ATOM    954    O   1     1       3.140   2.563   2.837  0.00  0.00             0
ATOM    955    O   1     1       5.730  -0.543   4.943  0.00  0.00             0
ATOM    956    O   1     1       3.313   3.907   4.935  0.00  0.00             0
ATOM    957    O   1     1       4.639   1.818   4.832  0.00  0.00             0
ATOM    958    O   1     1       2.028  -2.696   4.633  0.00  0.00             0
ATOM    959    O   1     1       4.614  -2.826   4.895  0.00  0.00             0
ATOM    960    O   1     1       2.005   1.734   4.902  0.00  0.00             0
ATOM    961    O   1     1       6.070  -4.938   2.758  0.00  0.00             0
ATOM    962    O   1     1       3.289  -0.224   2.886  0.00  0.00             0
ATOM    963    O   1     1      12.224   2.564   0.662  0.00  0.00             0
ATOM    964    O   1     1       4.185  -1.935   0.498  0.00  0.00             0
ATOM    965    O   1     1       6.585  -0.303   0.583  0.00  0.00             0
ATOM    966    O   1     1       4.065  -4.851   0.497  0.00  0.00             0
ATOM    967    O   1     1       6.652  -3.459   0.769  0.00  0.00             0
ATOM    968    O   1     1       4.043   0.868   0.650  0.00  0.00             0
ATOM    969    H   1     1       5.679   4.012   3.959  0.00  0.00             0
ATOM    970    H   1     1       2.971  -0.873   3.517  0.00  0.00             0
ATOM    971    H   1     1       6.052   2.128   0.388  0.00  0.00             0
ATOM    972    H   1     1       4.555  -2.034  -0.466  0.00  0.00             0
ATOM    973    H   1     1       6.718  -0.267  -0.262  0.00  0.00             0
ATOM    974    H   1     1       4.867   4.352  -0.035  0.00  0.00             0
ATOM    975    H   1     1       3.925   1.345  -0.162  0.00  0.00             0
ATOM    976    H   1     1       7.008  -2.530   0.691  0.00  0.00             0
END
