# Supplementary material for: Competing Nuclear Quantum Effects and Hydrogen-Bond Jumps in Hydrated Kaolinite
Source: J Phys Chem Lett. 2023 Feb 6;14(6):1542–7. doi: 10.1021/acs.jpclett.2c03896 (PMC9940297; doi:10.1021/acs.jpclett.2c03896)
Supplement: Supplementary file 1 — jz2c03896_si_001.zip [file jz2c03896_si_001.zip › Clay_NQEs_HBond_Jumps_SI/silica-surface/QM/prod-3/init.22.pdb]

TITLE     Step:     2000000  Bead:      22 positions{angstrom}  cell{angstrom}
CRYST1   10.307   17.884   76.812  91.93 105.05  89.80 P 1           1
ATOM      1   Al   1     1     -17.333  -0.607  42.401  0.00  0.00             0
ATOM      2   Al   1     1     -14.810   3.961  42.090  0.00  0.00             0
ATOM      3   Al   1     1     -14.734  -2.029  42.178  0.00  0.00             0
ATOM      4   Al   1     1     -17.218   2.387  42.239  0.00  0.00             0
ATOM      5   Si   1     1     -13.066  -1.858  39.407  0.00  0.00             0
ATOM      6   Si   1     1     -15.546   2.507  39.401  0.00  0.00             0
ATOM      7   Si   1     1     -15.551  -3.500  39.634  0.00  0.00             0
ATOM      8   Si   1     1     -18.050   0.929  39.424  0.00  0.00             0
ATOM      9    O   1     1     -18.350  -1.753  41.190  0.00  0.00             0
ATOM     10    O   1     1     -15.657   2.612  41.099  0.00  0.00             0
ATOM     11    O   1     1     -18.006   0.871  41.038  0.00  0.00             0
ATOM     12    O   1     1     -15.338  -3.529  41.173  0.00  0.00             0
ATOM     13    O   1     1     -17.983  -0.515  38.979  0.00  0.00             0
ATOM     14    O   1     1     -15.461  -4.938  39.094  0.00  0.00             0
ATOM     15    O   1     1     -16.928  -2.876  39.333  0.00  0.00             0
ATOM     16    O   1     1     -14.325   1.719  39.103  0.00  0.00             0
ATOM     17    O   1     1     -16.807   1.803  38.868  0.00  0.00             0
ATOM     18    O   1     1     -14.334  -2.658  39.108  0.00  0.00             0
ATOM     19    O   1     1     -18.185   3.828  41.124  0.00  0.00             0
ATOM     20    O   1     1     -15.714  -0.734  41.109  0.00  0.00             0
ATOM     21    O   1     1     -14.055  -3.248  43.491  0.00  0.00             0
ATOM     22    O   1     1     -16.656   0.837  43.309  0.00  0.00             0
ATOM     23    O   1     1     -19.082  -0.597  43.322  0.00  0.00             0
ATOM     24    O   1     1     -16.228   3.800  43.367  0.00  0.00             0
ATOM     25    O   1     1     -18.894   2.548  43.254  0.00  0.00             0
ATOM     26    O   1     1     -16.530  -1.984  43.311  0.00  0.00             0
ATOM     27    H   1     1     -17.740  -4.272  40.949  0.00  0.00             0
ATOM     28    H   1     1     -15.118  -0.150  40.595  0.00  0.00             0
ATOM     29    H   1     1     -19.077  -3.775  44.462  0.00  0.00             0
ATOM     30    H   1     1     -16.455   0.601  44.005  0.00  0.00             0
ATOM     31    H   1     1     -19.318  -0.358  44.161  0.00  0.00             0
ATOM     32    H   1     1     -17.215  -4.268  43.156  0.00  0.00             0
ATOM     33    H   1     1     -16.444  -2.917  43.745  0.00  0.00             0
ATOM     34    H   1     1     -19.213   1.941  43.857  0.00  0.00             0
ATOM     35   Al   1     1     -17.896   4.823  49.490  0.00  0.00             0
ATOM     36   Al   1     1     -15.206   8.976  49.533  0.00  0.00             0
ATOM     37   Al   1     1     -15.376   3.224  49.338  0.00  0.00             0
ATOM     38   Al   1     1     -17.761   7.732  49.434  0.00  0.00             0
ATOM     39   Si   1     1     -13.611   3.438  46.457  0.00  0.00             0
ATOM     40   Si   1     1     -15.870   7.868  46.693  0.00  0.00             0
ATOM     41   Si   1     1     -16.157   1.890  46.521  0.00  0.00             0
ATOM     42   Si   1     1     -18.461   6.335  46.604  0.00  0.00             0
ATOM     43    O   1     1     -18.830   3.408  48.301  0.00  0.00             0
ATOM     44    O   1     1     -16.025   7.875  48.312  0.00  0.00             0
ATOM     45    O   1     1     -18.339   6.339  48.276  0.00  0.00             0
ATOM     46    O   1     1     -15.932   1.904  48.207  0.00  0.00             0
ATOM     47    O   1     1     -18.514   4.745  46.149  0.00  0.00             0
ATOM     48    O   1     1     -15.931   0.384  45.983  0.00  0.00             0
ATOM     49    O   1     1     -17.566   2.451  46.231  0.00  0.00             0
ATOM     50    O   1     1     -14.568   7.062  46.359  0.00  0.00             0
ATOM     51    O   1     1     -17.150   6.983  46.104  0.00  0.00             0
ATOM     52    O   1     1     -14.918   2.800  46.057  0.00  0.00             0
ATOM     53    O   1     1     -18.634   9.177  48.511  0.00  0.00             0
ATOM     54    O   1     1     -16.268   4.659  48.340  0.00  0.00             0
ATOM     55    O   1     1     -14.675   1.743  50.297  0.00  0.00             0
ATOM     56    O   1     1     -17.238   6.283  50.494  0.00  0.00             0
ATOM     57    O   1     1     -19.542   4.758  50.564  0.00  0.00             0
ATOM     58    O   1     1     -16.733   8.893  50.502  0.00  0.00             0
ATOM     59    O   1     1     -19.601   7.769  50.590  0.00  0.00             0
ATOM     60    O   1     1     -17.040   3.432  50.534  0.00  0.00             0
ATOM     61    H   1     1     -18.048   0.718  48.205  0.00  0.00             0
ATOM     62    H   1     1     -15.699   5.380  48.060  0.00  0.00             0
ATOM     63    H   1     1     -19.686   1.867  51.352  0.00  0.00             0
ATOM     64    H   1     1     -16.459   6.153  51.036  0.00  0.00             0
ATOM     65    H   1     1     -19.807   4.774  51.537  0.00  0.00             0
ATOM     66    H   1     1     -16.945   0.275  51.312  0.00  0.00             0
ATOM     67    H   1     1     -17.468   2.622  50.903  0.00  0.00             0
ATOM     68    H   1     1     -19.846   6.882  50.711  0.00  0.00             0
ATOM     69   Al   1     1     -17.210   8.161  42.146  0.00  0.00             0
ATOM     70   Al   1     1     -14.823  12.865  42.397  0.00  0.00             0
ATOM     71   Al   1     1     -14.567   6.831  42.303  0.00  0.00             0
ATOM     72   Al   1     1     -17.309  11.221  42.267  0.00  0.00             0
ATOM     73   Si   1     1     -12.909   6.983  39.396  0.00  0.00             0
ATOM     74   Si   1     1     -15.613  11.484  39.495  0.00  0.00             0
ATOM     75   Si   1     1     -15.547   5.468  39.433  0.00  0.00             0
ATOM     76   Si   1     1     -18.139   9.940  39.582  0.00  0.00             0
ATOM     77    O   1     1     -18.087   7.053  40.949  0.00  0.00             0
ATOM     78    O   1     1     -15.727  11.650  41.113  0.00  0.00             0
ATOM     79    O   1     1     -18.028   9.771  41.191  0.00  0.00             0
ATOM     80    O   1     1     -15.395   5.471  41.051  0.00  0.00             0
ATOM     81    O   1     1     -18.006   8.541  38.998  0.00  0.00             0
ATOM     82    O   1     1     -15.543   3.972  39.012  0.00  0.00             0
ATOM     83    O   1     1     -16.770   6.206  38.959  0.00  0.00             0
ATOM     84    O   1     1     -14.325  10.629  39.100  0.00  0.00             0
ATOM     85    O   1     1     -16.985  10.820  39.124  0.00  0.00             0
ATOM     86    O   1     1     -14.283   6.219  38.950  0.00  0.00             0
ATOM     87    O   1     1     -18.145  12.820  41.122  0.00  0.00             0
ATOM     88    O   1     1     -15.596   8.264  41.161  0.00  0.00             0
ATOM     89    O   1     1     -13.958   5.294  43.337  0.00  0.00             0
ATOM     90    O   1     1     -16.381  10.040  43.404  0.00  0.00             0
ATOM     91    O   1     1     -18.804   8.229  43.269  0.00  0.00             0
ATOM     92    O   1     1     -16.389  13.033  43.375  0.00  0.00             0
ATOM     93    O   1     1     -18.921  11.423  43.329  0.00  0.00             0
ATOM     94    O   1     1     -16.343   6.894  43.228  0.00  0.00             0
ATOM     95    H   1     1     -17.608   4.626  41.049  0.00  0.00             0
ATOM     96    H   1     1     -14.868   9.049  41.086  0.00  0.00             0
ATOM     97    H   1     1     -19.024   5.099  44.199  0.00  0.00             0
ATOM     98    H   1     1     -16.047   9.478  44.196  0.00  0.00             0
ATOM     99    H   1     1     -19.537   8.926  43.398  0.00  0.00             0
ATOM    100    H   1     1     -16.655   4.397  43.890  0.00  0.00             0
ATOM    101    H   1     1     -16.593   6.607  44.122  0.00  0.00             0
ATOM    102    H   1     1     -19.111  11.180  44.266  0.00  0.00             0
ATOM    103   Al   1     1     -17.773  13.717  49.286  0.00  0.00             0
ATOM    104   Al   1     1     -15.240  18.116  49.398  0.00  0.00             0
ATOM    105   Al   1     1     -15.314  12.101  49.261  0.00  0.00             0
ATOM    106   Al   1     1     -17.789  16.674  49.420  0.00  0.00             0
ATOM    107   Si   1     1     -13.524  12.281  46.667  0.00  0.00             0
ATOM    108   Si   1     1     -16.115  16.810  46.636  0.00  0.00             0
ATOM    109   Si   1     1     -15.985  10.723  46.566  0.00  0.00             0
ATOM    110   Si   1     1     -18.541  15.259  46.571  0.00  0.00             0
ATOM    111    O   1     1     -18.643  12.480  48.207  0.00  0.00             0
ATOM    112    O   1     1     -16.164  17.011  48.183  0.00  0.00             0
ATOM    113    O   1     1     -18.382  15.200  48.169  0.00  0.00             0
ATOM    114    O   1     1     -15.983  10.709  48.193  0.00  0.00             0
ATOM    115    O   1     1     -18.413  13.824  46.042  0.00  0.00             0
ATOM    116    O   1     1     -15.863   9.277  46.194  0.00  0.00             0
ATOM    117    O   1     1     -17.300  11.533  46.258  0.00  0.00             0
ATOM    118    O   1     1     -14.897  15.852  46.377  0.00  0.00             0
ATOM    119    O   1     1     -17.432  16.228  46.118  0.00  0.00             0
ATOM    120    O   1     1     -14.775  11.525  46.132  0.00  0.00             0
ATOM    121    O   1     1     -18.799  18.139  48.446  0.00  0.00             0
ATOM    122    O   1     1     -16.126  13.549  48.145  0.00  0.00             0
ATOM    123    O   1     1     -14.612  10.481  50.477  0.00  0.00             0
ATOM    124    O   1     1     -16.951  15.140  50.225  0.00  0.00             0
ATOM    125    O   1     1     -19.295  13.534  50.454  0.00  0.00             0
ATOM    126    O   1     1     -16.889  17.885  50.427  0.00  0.00             0
ATOM    127    O   1     1     -19.339  16.562  50.686  0.00  0.00             0
ATOM    128    O   1     1     -16.907  12.216  50.247  0.00  0.00             0
ATOM    129    H   1     1     -18.202  10.069  48.415  0.00  0.00             0
ATOM    130    H   1     1     -15.988  13.752  47.224  0.00  0.00             0
ATOM    131    H   1     1     -19.114  10.450  51.217  0.00  0.00             0
ATOM    132    H   1     1     -16.142  15.250  50.709  0.00  0.00             0
ATOM    133    H   1     1     -19.466  13.331  51.491  0.00  0.00             0
ATOM    134    H   1     1     -16.536   9.186  51.336  0.00  0.00             0
ATOM    135    H   1     1     -17.473  11.711  50.860  0.00  0.00             0
ATOM    136    H   1     1     -19.422  15.605  51.116  0.00  0.00             0
ATOM    137   Al   1     1     -12.028  -0.495  42.134  0.00  0.00             0
ATOM    138   Al   1     1      -9.514   3.758  42.141  0.00  0.00             0
ATOM    139   Al   1     1      -9.599  -2.043  42.279  0.00  0.00             0
ATOM    140   Al   1     1     -12.146   2.572  42.023  0.00  0.00             0
ATOM    141   Si   1     1      -7.840  -1.924  39.587  0.00  0.00             0
ATOM    142   Si   1     1     -10.348   2.565  39.414  0.00  0.00             0
ATOM    143   Si   1     1     -10.462  -3.459  39.484  0.00  0.00             0
ATOM    144   Si   1     1     -12.874   1.114  39.397  0.00  0.00             0
ATOM    145    O   1     1     -13.098  -1.661  41.065  0.00  0.00             0
ATOM    146    O   1     1     -10.463   2.613  41.012  0.00  0.00             0
ATOM    147    O   1     1     -12.677   1.045  40.967  0.00  0.00             0
ATOM    148    O   1     1     -10.254  -3.472  41.078  0.00  0.00             0
ATOM    149    O   1     1     -12.877  -0.322  38.977  0.00  0.00             0
ATOM    150    O   1     1     -10.411  -4.916  38.945  0.00  0.00             0
ATOM    151    O   1     1     -11.802  -2.727  39.200  0.00  0.00             0
ATOM    152    O   1     1      -9.207   1.648  39.067  0.00  0.00             0
ATOM    153    O   1     1     -11.724   2.033  38.789  0.00  0.00             0
ATOM    154    O   1     1      -9.183  -2.542  39.029  0.00  0.00             0
ATOM    155    O   1     1     -13.069   3.955  41.017  0.00  0.00             0
ATOM    156    O   1     1     -10.628  -0.748  40.979  0.00  0.00             0
ATOM    157    O   1     1     -19.218  -3.522  43.385  0.00  0.00             0
ATOM    158    O   1     1     -11.436   0.987  43.225  0.00  0.00             0
ATOM    159    O   1     1     -13.809  -0.444  43.292  0.00  0.00             0
ATOM    160    O   1     1     -11.163   3.708  43.354  0.00  0.00             0
ATOM    161    O   1     1     -13.701   2.503  43.021  0.00  0.00             0
ATOM    162    O   1     1     -11.224  -1.841  43.190  0.00  0.00             0
ATOM    163    H   1     1     -13.002  -5.003  40.260  0.00  0.00             0
ATOM    164    H   1     1      -9.980  -0.350  40.470  0.00  0.00             0
ATOM    165    H   1     1     -13.951  -3.808  44.348  0.00  0.00             0
ATOM    166    H   1     1     -10.449   0.830  43.484  0.00  0.00             0
ATOM    167    H   1     1     -14.035   0.357  43.807  0.00  0.00             0
ATOM    168    H   1     1     -11.995  -4.409  43.340  0.00  0.00             0
ATOM    169    H   1     1     -11.850  -2.567  43.332  0.00  0.00             0
ATOM    170    H   1     1     -14.283   2.051  43.607  0.00  0.00             0
ATOM    171   Al   1     1     -12.763   4.751  49.409  0.00  0.00             0
ATOM    172   Al   1     1     -10.020   9.215  49.285  0.00  0.00             0
ATOM    173   Al   1     1     -10.160   3.301  49.309  0.00  0.00             0
ATOM    174   Al   1     1     -12.583   7.539  49.454  0.00  0.00             0
ATOM    175   Si   1     1      -8.465   3.274  46.561  0.00  0.00             0
ATOM    176   Si   1     1     -10.737   7.819  46.524  0.00  0.00             0
ATOM    177   Si   1     1     -11.003   1.740  46.529  0.00  0.00             0
ATOM    178   Si   1     1     -13.299   6.364  46.637  0.00  0.00             0
ATOM    179    O   1     1     -13.742   3.502  48.173  0.00  0.00             0
ATOM    180    O   1     1     -10.725   7.893  48.142  0.00  0.00             0
ATOM    181    O   1     1     -13.165   6.241  48.234  0.00  0.00             0
ATOM    182    O   1     1     -10.816   1.773  48.185  0.00  0.00             0
ATOM    183    O   1     1     -13.249   4.931  46.165  0.00  0.00             0
ATOM    184    O   1     1     -10.897   0.311  46.007  0.00  0.00             0
ATOM    185    O   1     1     -12.367   2.472  46.283  0.00  0.00             0
ATOM    186    O   1     1      -9.529   6.959  46.167  0.00  0.00             0
ATOM    187    O   1     1     -12.009   7.125  46.092  0.00  0.00             0
ATOM    188    O   1     1      -9.773   2.686  46.084  0.00  0.00             0
ATOM    189    O   1     1     -13.553   8.961  48.275  0.00  0.00             0
ATOM    190    O   1     1     -10.962   4.616  48.178  0.00  0.00             0
ATOM    191    O   1     1     -19.784   1.844  50.420  0.00  0.00             0
ATOM    192    O   1     1     -11.878   6.226  50.465  0.00  0.00             0
ATOM    193    O   1     1     -14.339   4.542  50.442  0.00  0.00             0
ATOM    194    O   1     1     -11.787   8.950  50.382  0.00  0.00             0
ATOM    195    O   1     1     -14.303   7.530  50.388  0.00  0.00             0
ATOM    196    O   1     1     -11.825   3.277  50.234  0.00  0.00             0
ATOM    197    H   1     1     -13.804   0.509  47.373  0.00  0.00             0
ATOM    198    H   1     1     -10.519   5.384  47.776  0.00  0.00             0
ATOM    199    H   1     1     -14.292   1.931  51.312  0.00  0.00             0
ATOM    200    H   1     1     -10.824   6.011  50.329  0.00  0.00             0
ATOM    201    H   1     1     -13.938   4.887  51.405  0.00  0.00             0
ATOM    202    H   1     1     -12.162   0.393  51.206  0.00  0.00             0
ATOM    203    H   1     1     -12.345   2.392  50.178  0.00  0.00             0
ATOM    204    H   1     1     -14.685   6.725  50.773  0.00  0.00             0
ATOM    205   Al   1     1     -12.067   8.414  42.167  0.00  0.00             0
ATOM    206   Al   1     1      -9.627  12.943  42.206  0.00  0.00             0
ATOM    207   Al   1     1      -9.451   6.691  42.330  0.00  0.00             0
ATOM    208   Al   1     1     -12.191  11.326  42.244  0.00  0.00             0
ATOM    209   Si   1     1      -7.681   7.033  39.287  0.00  0.00             0
ATOM    210   Si   1     1     -10.431  11.550  39.451  0.00  0.00             0
ATOM    211   Si   1     1     -10.227   5.574  39.376  0.00  0.00             0
ATOM    212   Si   1     1     -12.930   9.960  39.330  0.00  0.00             0
ATOM    213    O   1     1     -13.001   7.120  41.043  0.00  0.00             0
ATOM    214    O   1     1     -10.625  11.619  41.154  0.00  0.00             0
ATOM    215    O   1     1     -12.748   9.898  41.053  0.00  0.00             0
ATOM    216    O   1     1     -10.040   5.488  41.033  0.00  0.00             0
ATOM    217    O   1     1     -12.914   8.458  38.868  0.00  0.00             0
ATOM    218    O   1     1     -10.188   4.055  38.915  0.00  0.00             0
ATOM    219    O   1     1     -11.659   6.051  39.044  0.00  0.00             0
ATOM    220    O   1     1      -9.219  10.574  39.153  0.00  0.00             0
ATOM    221    O   1     1     -11.728  10.792  38.968  0.00  0.00             0
ATOM    222    O   1     1      -9.030   6.399  38.894  0.00  0.00             0
ATOM    223    O   1     1     -13.171  12.840  41.224  0.00  0.00             0
ATOM    224    O   1     1     -10.415   8.208  41.035  0.00  0.00             0
ATOM    225    O   1     1     -19.155   5.319  43.276  0.00  0.00             0
ATOM    226    O   1     1     -11.545   9.911  43.382  0.00  0.00             0
ATOM    227    O   1     1     -13.620   8.085  43.305  0.00  0.00             0
ATOM    228    O   1     1     -11.297  12.739  43.237  0.00  0.00             0
ATOM    229    O   1     1     -13.861  11.545  43.346  0.00  0.00             0
ATOM    230    O   1     1     -11.186   7.058  43.331  0.00  0.00             0
ATOM    231    H   1     1     -12.804   4.593  40.385  0.00  0.00             0
ATOM    232    H   1     1      -9.511   8.530  40.847  0.00  0.00             0
ATOM    233    H   1     1     -13.672   5.204  44.273  0.00  0.00             0
ATOM    234    H   1     1     -11.508   9.746  44.251  0.00  0.00             0
ATOM    235    H   1     1     -13.639   8.889  43.933  0.00  0.00             0
ATOM    236    H   1     1     -11.769   4.036  43.889  0.00  0.00             0
ATOM    237    H   1     1     -11.754   6.587  44.083  0.00  0.00             0
ATOM    238    H   1     1     -14.523  11.083  43.963  0.00  0.00             0
ATOM    239   Al   1     1     -12.821  13.480  49.427  0.00  0.00             0
ATOM    240   Al   1     1     -10.128  18.243  49.389  0.00  0.00             0
ATOM    241   Al   1     1     -10.027  12.258  49.318  0.00  0.00             0
ATOM    242   Al   1     1     -12.584  16.642  49.301  0.00  0.00             0
ATOM    243   Si   1     1      -8.255  12.376  46.541  0.00  0.00             0
ATOM    244   Si   1     1     -10.914  16.753  46.526  0.00  0.00             0
ATOM    245   Si   1     1     -10.711  10.808  46.510  0.00  0.00             0
ATOM    246   Si   1     1     -13.474  15.305  46.737  0.00  0.00             0
ATOM    247    O   1     1     -13.715  12.285  48.257  0.00  0.00             0
ATOM    248    O   1     1     -10.958  16.853  48.215  0.00  0.00             0
ATOM    249    O   1     1     -13.227  15.159  48.344  0.00  0.00             0
ATOM    250    O   1     1     -10.540  10.735  48.131  0.00  0.00             0
ATOM    251    O   1     1     -13.453  13.809  46.304  0.00  0.00             0
ATOM    252    O   1     1     -10.720   9.344  46.025  0.00  0.00             0
ATOM    253    O   1     1     -12.223  11.492  46.328  0.00  0.00             0
ATOM    254    O   1     1      -9.591  15.850  46.326  0.00  0.00             0
ATOM    255    O   1     1     -12.282  16.081  46.190  0.00  0.00             0
ATOM    256    O   1     1      -9.529  11.639  46.079  0.00  0.00             0
ATOM    257    O   1     1     -13.691  17.860  48.183  0.00  0.00             0
ATOM    258    O   1     1     -11.221  13.480  48.232  0.00  0.00             0
ATOM    259    O   1     1     -19.824  10.705  50.617  0.00  0.00             0
ATOM    260    O   1     1     -11.969  15.139  50.574  0.00  0.00             0
ATOM    261    O   1     1     -14.378  13.516  50.498  0.00  0.00             0
ATOM    262    O   1     1     -11.782  18.036  50.365  0.00  0.00             0
ATOM    263    O   1     1     -14.259  16.805  50.568  0.00  0.00             0
ATOM    264    O   1     1     -11.673  12.373  50.392  0.00  0.00             0
ATOM    265    H   1     1     -13.002   9.703  48.078  0.00  0.00             0
ATOM    266    H   1     1     -10.962  14.266  47.708  0.00  0.00             0
ATOM    267    H   1     1     -13.827  10.671  50.835  0.00  0.00             0
ATOM    268    H   1     1     -11.242  15.474  51.299  0.00  0.00             0
ATOM    269    H   1     1     -14.642  14.161  51.336  0.00  0.00             0
ATOM    270    H   1     1     -11.667   9.250  51.229  0.00  0.00             0
ATOM    271    H   1     1     -11.644  11.793  51.316  0.00  0.00             0
ATOM    272    H   1     1     -13.968  16.263  51.237  0.00  0.00             0
ATOM    273    O   1     1     -14.674  12.356  27.736  0.00  0.00             0
ATOM    274    H   1     1     -15.110  11.768  27.098  0.00  0.00             0
ATOM    275    H   1     1      -3.802  11.741  28.411  0.00  0.00             0
ATOM    276    O   1     1      19.151 -16.851  20.371  0.00  0.00             0
ATOM    277    H   1     1      18.629 -17.271  20.924  0.00  0.00             0
ATOM    278    H   1     1      30.380 -17.013  20.747  0.00  0.00             0
ATOM    279    O   1     1      38.271  22.755  16.298  0.00  0.00             0
ATOM    280    H   1     1      27.307  21.971  16.172  0.00  0.00             0
ATOM    281    H   1     1      39.056  22.505  15.843  0.00  0.00             0
ATOM    282    O   1     1      -4.261   1.396  28.890  0.00  0.00             0
ATOM    283    H   1     1      -4.193   0.786  28.186  0.00  0.00             0
ATOM    284    H   1     1       5.943   2.138  28.373  0.00  0.00             0
ATOM    285    O   1     1     -19.056  -3.445  24.194  0.00  0.00             0
ATOM    286    H   1     1     -18.122  -3.336  23.883  0.00  0.00             0
ATOM    287    H   1     1      -9.089  -4.428  24.272  0.00  0.00             0
ATOM    288    O   1     1     -16.653 -17.845  21.057  0.00  0.00             0
ATOM    289    H   1     1     -16.642 -18.715  20.818  0.00  0.00             0
ATOM    290    H   1     1      -7.099 -17.298  21.187  0.00  0.00             0
ATOM    291    O   1     1     -13.332  35.319  26.793  0.00  0.00             0
ATOM    292    H   1     1     -13.121  35.716  25.808  0.00  0.00             0
ATOM    293    H   1     1     -13.093  34.384  26.914  0.00  0.00             0
ATOM    294    O   1     1      -3.421  17.468  21.782  0.00  0.00             0
ATOM    295    H   1     1      -3.095  17.800  22.557  0.00  0.00             0
ATOM    296    H   1     1      -4.248  17.894  21.645  0.00  0.00             0
ATOM    297    O   1     1      -7.252  20.420  29.298  0.00  0.00             0
ATOM    298    H   1     1      -7.811  19.732  29.541  0.00  0.00             0
ATOM    299    H   1     1      -7.071  20.174  28.353  0.00  0.00             0
ATOM    300    O   1     1      32.717  22.838  18.460  0.00  0.00             0
ATOM    301    H   1     1      33.333  22.284  19.025  0.00  0.00             0
ATOM    302    H   1     1      32.567  22.346  17.530  0.00  0.00             0
ATOM    303    O   1     1       8.615   1.492  17.536  0.00  0.00             0
ATOM    304    H   1     1       8.585   1.545  18.532  0.00  0.00             0
ATOM    305    H   1     1       8.164   0.667  17.189  0.00  0.00             0
ATOM    306    O   1     1     -17.039  28.908  32.829  0.00  0.00             0
ATOM    307    H   1     1     -17.150  28.247  33.583  0.00  0.00             0
ATOM    308    H   1     1     -17.650  29.409  32.799  0.00  0.00             0
ATOM    309    O   1     1       1.167 -16.807  32.431  0.00  0.00             0
ATOM    310    H   1     1       1.789 -17.341  32.842  0.00  0.00             0
ATOM    311    H   1     1       1.764 -15.945  32.569  0.00  0.00             0
ATOM    312    O   1     1      35.052   5.051  30.271  0.00  0.00             0
ATOM    313    H   1     1      34.399   4.266  30.582  0.00  0.00             0
ATOM    314    H   1     1      35.087   5.625  30.949  0.00  0.00             0
ATOM    315    O   1     1       3.318  14.396  32.154  0.00  0.00             0
ATOM    316    H   1     1       3.473  14.501  31.161  0.00  0.00             0
ATOM    317    H   1     1       4.230  14.040  32.288  0.00  0.00             0
ATOM    318    O   1     1       9.223  13.223  34.139  0.00  0.00             0
ATOM    319    H   1     1      10.207  13.371  33.721  0.00  0.00             0
ATOM    320    H   1     1       9.071  14.080  34.061  0.00  0.00             0
ATOM    321    O   1     1      40.362  21.172  15.309  0.00  0.00             0
ATOM    322    H   1     1      40.046  20.497  16.061  0.00  0.00             0
ATOM    323    H   1     1      40.363  20.755  14.383  0.00  0.00             0
ATOM    324    O   1     1      10.108  -0.211  37.014  0.00  0.00             0
ATOM    325    H   1     1       9.339  -0.547  37.373  0.00  0.00             0
ATOM    326    H   1     1      10.704  -0.894  36.592  0.00  0.00             0
ATOM    327    O   1     1      15.101  34.257  36.008  0.00  0.00             0
ATOM    328    H   1     1      14.182  34.169  35.829  0.00  0.00             0
ATOM    329    H   1     1      25.765  15.920  35.405  0.00  0.00             0
ATOM    330    O   1     1     -15.870  59.803  18.738  0.00  0.00             0
ATOM    331    H   1     1     -15.050  60.303  18.427  0.00  0.00             0
ATOM    332    H   1     1      -6.016  59.839  17.916  0.00  0.00             0
ATOM    333    O   1     1      -4.469  30.322  19.462  0.00  0.00             0
ATOM    334    H   1     1     -15.239  30.409  20.389  0.00  0.00             0
ATOM    335    H   1     1      -3.799  29.719  19.954  0.00  0.00             0
ATOM    336    O   1     1     -20.016  12.198  15.816  0.00  0.00             0
ATOM    337    H   1     1     -19.801  11.304  15.441  0.00  0.00             0
ATOM    338    H   1     1     -10.570  12.014  16.290  0.00  0.00             0
ATOM    339    O   1     1       5.987  54.200  13.947  0.00  0.00             0
ATOM    340    H   1     1      -3.459  53.611  13.686  0.00  0.00             0
ATOM    341    H   1     1       5.260  53.951  14.566  0.00  0.00             0
ATOM    342    O   1     1      17.191  38.792  36.360  0.00  0.00             0
ATOM    343    H   1     1      16.636  38.090  36.026  0.00  0.00             0
ATOM    344    H   1     1      28.405  38.551  36.631  0.00  0.00             0
ATOM    345    O   1     1      45.951   7.518  22.939  0.00  0.00             0
ATOM    346    H   1     1      45.427   7.812  22.335  0.00  0.00             0
ATOM    347    H   1     1      45.367 -10.191  23.766  0.00  0.00             0
ATOM    348    O   1     1      38.495  13.829  24.219  0.00  0.00             0
ATOM    349    H   1     1      38.972  13.540  24.899  0.00  0.00             0
ATOM    350    H   1     1      38.156  13.115  23.973  0.00  0.00             0
ATOM    351    O   1     1      21.022 -19.412  17.604  0.00  0.00             0
ATOM    352    H   1     1      21.097 -19.935  16.772  0.00  0.00             0
ATOM    353    H   1     1      21.461 -18.580  17.385  0.00  0.00             0
ATOM    354    O   1     1      -0.370  11.192  28.291  0.00  0.00             0
ATOM    355    H   1     1      -0.550  10.158  28.042  0.00  0.00             0
ATOM    356    H   1     1      -0.784  11.569  27.453  0.00  0.00             0
ATOM    357    O   1     1      14.186  -9.097  20.290  0.00  0.00             0
ATOM    358    H   1     1      15.013  -8.956  19.707  0.00  0.00             0
ATOM    359    H   1     1      13.582  -9.880  20.412  0.00  0.00             0
ATOM    360    O   1     1      -7.152  37.751  15.416  0.00  0.00             0
ATOM    361    H   1     1      -7.243  36.853  15.479  0.00  0.00             0
ATOM    362    H   1     1      -6.153  37.987  15.165  0.00  0.00             0
ATOM    363    O   1     1      40.349  13.128  26.250  0.00  0.00             0
ATOM    364    H   1     1      41.261  13.281  26.079  0.00  0.00             0
ATOM    365    H   1     1      40.122  -3.887  26.716  0.00  0.00             0
ATOM    366    O   1     1      14.617   4.519  27.367  0.00  0.00             0
ATOM    367    H   1     1      14.483   4.251  28.223  0.00  0.00             0
ATOM    368    H   1     1      15.476   4.394  27.597  0.00  0.00             0
ATOM    369    O   1     1      13.991 -14.473  24.979  0.00  0.00             0
ATOM    370    H   1     1      13.104 -14.926  25.137  0.00  0.00             0
ATOM    371    H   1     1      14.005 -13.652  25.678  0.00  0.00             0
ATOM    372    O   1     1      34.270 -17.675  23.615  0.00  0.00             0
ATOM    373    H   1     1      34.589 -18.230  24.215  0.00  0.00             0
ATOM    374    H   1     1      34.602 -17.916  22.820  0.00  0.00             0
ATOM    375    O   1     1      -1.996  44.169  29.515  0.00  0.00             0
ATOM    376    H   1     1      -1.746  44.097  28.515  0.00  0.00             0
ATOM    377    H   1     1      -2.762  43.669  29.420  0.00  0.00             0
ATOM    378    O   1     1      10.536  -9.272  20.818  0.00  0.00             0
ATOM    379    H   1     1      11.263  -9.956  21.012  0.00  0.00             0
ATOM    380    H   1     1      10.741  -8.414  20.308  0.00  0.00             0
ATOM    381    O   1     1     -15.095  -5.012  32.514  0.00  0.00             0
ATOM    382    H   1     1     -15.835  -5.605  32.776  0.00  0.00             0
ATOM    383    H   1     1      -3.815  -5.446  32.275  0.00  0.00             0
ATOM    384    O   1     1      15.146 -13.137  20.939  0.00  0.00             0
ATOM    385    H   1     1      15.231 -12.525  20.129  0.00  0.00             0
ATOM    386    H   1     1      26.300 -13.613  20.994  0.00  0.00             0
ATOM    387    O   1     1       8.783  16.189  33.942  0.00  0.00             0
ATOM    388    H   1     1      -2.438  16.027  33.737  0.00  0.00             0
ATOM    389    H   1     1       9.022  17.254  33.841  0.00  0.00             0
ATOM    390    O   1     1      18.222  18.479  24.198  0.00  0.00             0
ATOM    391    H   1     1      17.671  19.299  23.762  0.00  0.00             0
ATOM    392    H   1     1      29.486  18.505  24.182  0.00  0.00             0
ATOM    393    O   1     1     -43.830  -2.983  27.844  0.00  0.00             0
ATOM    394    H   1     1     -44.296  -2.679  28.637  0.00  0.00             0
ATOM    395    H   1     1     -34.115  -3.773  27.855  0.00  0.00             0
ATOM    396    O   1     1     -24.115  -1.857  30.312  0.00  0.00             0
ATOM    397    H   1     1     -24.464  -1.026  30.485  0.00  0.00             0
ATOM    398    H   1     1     -14.655  -2.343  30.019  0.00  0.00             0
ATOM    399    O   1     1      21.463 -19.373  25.851  0.00  0.00             0
ATOM    400    H   1     1      21.918 -20.114  25.250  0.00  0.00             0
ATOM    401    H   1     1      21.204 -19.660  26.702  0.00  0.00             0
ATOM    402    O   1     1       7.353  25.074  33.226  0.00  0.00             0
ATOM    403    H   1     1       6.517  25.241  32.743  0.00  0.00             0
ATOM    404    H   1     1       7.820  24.577  32.601  0.00  0.00             0
ATOM    405    O   1     1      24.625  16.282  27.273  0.00  0.00             0
ATOM    406    H   1     1      24.163  16.140  26.500  0.00  0.00             0
ATOM    407    H   1     1      24.684  17.235  27.287  0.00  0.00             0
ATOM    408    O   1     1      46.805  69.545  24.941  0.00  0.00             0
ATOM    409    H   1     1      46.613  69.818  25.897  0.00  0.00             0
ATOM    410    H   1     1      47.800  68.901  25.164  0.00  0.00             0
ATOM    411    O   1     1      19.295  58.655  32.015  0.00  0.00             0
ATOM    412    H   1     1      19.192  58.578  33.004  0.00  0.00             0
ATOM    413    H   1     1      18.675  58.071  31.662  0.00  0.00             0
ATOM    414    O   1     1      34.395  84.973  16.570  0.00  0.00             0
ATOM    415    H   1     1      33.517  84.584  16.339  0.00  0.00             0
ATOM    416    H   1     1      35.005  84.282  16.768  0.00  0.00             0
ATOM    417    O   1     1      38.014 -14.806  19.912  0.00  0.00             0
ATOM    418    H   1     1      38.429 -15.578  20.264  0.00  0.00             0
ATOM    419    H   1     1      38.776 -14.335  19.638  0.00  0.00             0
ATOM    420    O   1     1      41.980 -12.506  27.893  0.00  0.00             0
ATOM    421    H   1     1      41.488 -12.081  28.732  0.00  0.00             0
ATOM    422    H   1     1      42.693 -12.980  28.191  0.00  0.00             0
ATOM    423    O   1     1      -4.099  15.455  33.271  0.00  0.00             0
ATOM    424    H   1     1      -4.428  15.865  32.520  0.00  0.00             0
ATOM    425    H   1     1      -4.212  14.570  32.951  0.00  0.00             0
ATOM    426    O   1     1      17.326  27.540  15.709  0.00  0.00             0
ATOM    427    H   1     1      16.700  28.088  15.985  0.00  0.00             0
ATOM    428    H   1     1      17.194  26.739  16.164  0.00  0.00             0
ATOM    429    O   1     1      27.229  57.257  30.650  0.00  0.00             0
ATOM    430    H   1     1      27.125  56.241  30.516  0.00  0.00             0
ATOM    431    H   1     1      26.320  57.548  30.421  0.00  0.00             0
ATOM    432    O   1     1     -19.355   1.100  20.349  0.00  0.00             0
ATOM    433    H   1     1     -18.961   1.974  20.606  0.00  0.00             0
ATOM    434    H   1     1     -19.277   1.057  19.407  0.00  0.00             0
ATOM    435    O   1     1     -19.634  15.390  28.433  0.00  0.00             0
ATOM    436    H   1     1     -20.236  15.313  29.165  0.00  0.00             0
ATOM    437    H   1     1      -8.832  14.698  28.748  0.00  0.00             0
ATOM    438    O   1     1      49.675  33.075  22.118  0.00  0.00             0
ATOM    439    H   1     1      49.402  32.788  23.065  0.00  0.00             0
ATOM    440    H   1     1      59.413  33.687  21.821  0.00  0.00             0
ATOM    441    O   1     1      37.813  10.673  29.634  0.00  0.00             0
ATOM    442    H   1     1      27.917  11.158  30.310  0.00  0.00             0
ATOM    443    H   1     1      38.394   9.775  29.598  0.00  0.00             0
ATOM    444    O   1     1       0.190 -46.273  34.330  0.00  0.00             0
ATOM    445    H   1     1      -0.117 -46.255  35.278  0.00  0.00             0
ATOM    446    H   1     1      10.583 -47.163  34.499  0.00  0.00             0
ATOM    447    O   1     1      -5.558   7.091  32.068  0.00  0.00             0
ATOM    448    H   1     1     -15.810   7.992  31.452  0.00  0.00             0
ATOM    449    H   1     1      -6.126   7.184  32.859  0.00  0.00             0
ATOM    450    O   1     1      37.795  25.312  17.427  0.00  0.00             0
ATOM    451    H   1     1      38.471  25.112  18.028  0.00  0.00             0
ATOM    452    H   1     1      48.005  24.551  16.863  0.00  0.00             0
ATOM    453    O   1     1      30.293   0.965  34.486  0.00  0.00             0
ATOM    454    H   1     1      30.719   0.664  35.271  0.00  0.00             0
ATOM    455    H   1     1      30.972   0.887  33.834  0.00  0.00             0
ATOM    456    O   1     1       1.321  20.119  25.419  0.00  0.00             0
ATOM    457    H   1     1       0.895  19.577  24.774  0.00  0.00             0
ATOM    458    H   1     1       0.491  20.609  25.856  0.00  0.00             0
ATOM    459    O   1     1      21.318  -6.876  31.058  0.00  0.00             0
ATOM    460    H   1     1      21.575  -7.754  31.488  0.00  0.00             0
ATOM    461    H   1     1      20.806  -7.048  30.265  0.00  0.00             0
ATOM    462    O   1     1     -25.671  19.087  35.335  0.00  0.00             0
ATOM    463    H   1     1     -25.256  19.012  34.624  0.00  0.00             0
ATOM    464    H   1     1     -26.049  18.295  35.859  0.00  0.00             0
ATOM    465    O   1     1     -15.717  -6.511  16.698  0.00  0.00             0
ATOM    466    H   1     1     -16.359  -7.330  16.872  0.00  0.00             0
ATOM    467    H   1     1     -15.174  -6.455  17.495  0.00  0.00             0
ATOM    468    O   1     1     -24.560   1.399  32.923  0.00  0.00             0
ATOM    469    H   1     1     -24.686   2.388  32.988  0.00  0.00             0
ATOM    470    H   1     1     -23.939   1.464  32.215  0.00  0.00             0
ATOM    471    O   1     1      50.613  -5.343  21.698  0.00  0.00             0
ATOM    472    H   1     1      50.242  -4.430  21.890  0.00  0.00             0
ATOM    473    H   1     1      49.953  -5.898  21.314  0.00  0.00             0
ATOM    474    O   1     1      41.721 -19.545  22.386  0.00  0.00             0
ATOM    475    H   1     1      42.219 -20.090  22.967  0.00  0.00             0
ATOM    476    H   1     1      41.065 -20.113  22.266  0.00  0.00             0
ATOM    477    O   1     1      20.116  -1.008  14.714  0.00  0.00             0
ATOM    478    H   1     1      19.520  -0.983  15.510  0.00  0.00             0
ATOM    479    H   1     1      20.631  -1.790  14.766  0.00  0.00             0
ATOM    480    O   1     1      19.966  39.146  26.726  0.00  0.00             0
ATOM    481    H   1     1      20.009  38.403  27.313  0.00  0.00             0
ATOM    482    H   1     1      20.218  39.996  27.091  0.00  0.00             0
ATOM    483    O   1     1      -0.615  -2.097  31.103  0.00  0.00             0
ATOM    484    H   1     1      -0.887  -2.362  32.091  0.00  0.00             0
ATOM    485    H   1     1      -1.452  -2.122  30.433  0.00  0.00             0
ATOM    486    O   1     1     -21.779   3.756  34.952  0.00  0.00             0
ATOM    487    H   1     1     -22.635   3.783  35.188  0.00  0.00             0
ATOM    488    H   1     1     -21.728   2.769  34.668  0.00  0.00             0
ATOM    489    O   1     1     -10.045  18.800  23.142  0.00  0.00             0
ATOM    490    H   1     1     -10.237  17.969  22.914  0.00  0.00             0
ATOM    491    H   1     1       0.969   1.329  22.448  0.00  0.00             0
ATOM    492    O   1     1      23.263 -44.165  28.786  0.00  0.00             0
ATOM    493    H   1     1      22.505 -44.576  29.216  0.00  0.00             0
ATOM    494    H   1     1      33.942 -43.778  29.540  0.00  0.00             0
ATOM    495    O   1     1     -27.986   2.738  35.794  0.00  0.00             0
ATOM    496    H   1     1     -38.393   2.110  36.486  0.00  0.00             0
ATOM    497    H   1     1     -27.291   2.317  35.147  0.00  0.00             0
ATOM    498    O   1     1      -4.643 -24.133  23.721  0.00  0.00             0
ATOM    499    H   1     1      -5.003 -24.536  22.894  0.00  0.00             0
ATOM    500    H   1     1       4.990 -24.227  24.398  0.00  0.00             0
ATOM    501    O   1     1     -19.333  22.738  35.337  0.00  0.00             0
ATOM    502    H   1     1     -20.078  22.358  35.149  0.00  0.00             0
ATOM    503    H   1     1      -8.494  21.981  35.651  0.00  0.00             0
ATOM    504    O   1     1      -2.214  11.362  32.056  0.00  0.00             0
ATOM    505    H   1     1      -1.637  12.181  32.133  0.00  0.00             0
ATOM    506    H   1     1       8.483  10.547  32.469  0.00  0.00             0
ATOM    507    O   1     1      63.067  36.876  17.495  0.00  0.00             0
ATOM    508    H   1     1      63.581  37.284  16.899  0.00  0.00             0
ATOM    509    H   1     1      62.014  19.072  17.220  0.00  0.00             0
ATOM    510    O   1     1      17.005 -30.253  23.351  0.00  0.00             0
ATOM    511    H   1     1      16.266 -29.554  23.540  0.00  0.00             0
ATOM    512    H   1     1      16.894 -30.308  22.416  0.00  0.00             0
ATOM    513    O   1     1     -42.896   9.000  26.813  0.00  0.00             0
ATOM    514    H   1     1     -42.114   9.431  26.358  0.00  0.00             0
ATOM    515    H   1     1     -43.327   8.442  26.445  0.00  0.00             0
ATOM    516    O   1     1      17.275  -4.036  17.320  0.00  0.00             0
ATOM    517    H   1     1      16.620  -3.584  16.796  0.00  0.00             0
ATOM    518    H   1     1      17.143  -3.798  18.341  0.00  0.00             0
ATOM    519    O   1     1      43.100  40.012  15.884  0.00  0.00             0
ATOM    520    H   1     1      43.260  39.151  15.398  0.00  0.00             0
ATOM    521    H   1     1      42.268  39.982  15.757  0.00  0.00             0
ATOM    522    O   1     1      15.798  23.373  35.992  0.00  0.00             0
ATOM    523    H   1     1      16.166  22.750  36.410  0.00  0.00             0
ATOM    524    H   1     1      16.304  24.024  35.974  0.00  0.00             0
ATOM    525    O   1     1      64.981  27.182  17.157  0.00  0.00             0
ATOM    526    H   1     1      64.457  26.975  17.953  0.00  0.00             0
ATOM    527    H   1     1      65.173   8.355  16.866  0.00  0.00             0
ATOM    528    O   1     1      33.197  48.856  29.707  0.00  0.00             0
ATOM    529    H   1     1      32.790  48.016  29.878  0.00  0.00             0
ATOM    530    H   1     1      34.150  48.840  29.774  0.00  0.00             0
ATOM    531    O   1     1      24.028   9.313  34.949  0.00  0.00             0
ATOM    532    H   1     1      24.830   9.408  35.409  0.00  0.00             0
ATOM    533    H   1     1      23.640   8.736  35.517  0.00  0.00             0
ATOM    534    O   1     1       6.833  39.260  27.040  0.00  0.00             0
ATOM    535    H   1     1       6.561  38.882  26.267  0.00  0.00             0
ATOM    536    H   1     1       7.756  39.175  27.002  0.00  0.00             0
ATOM    537    O   1     1       1.462  11.745  23.188  0.00  0.00             0
ATOM    538    H   1     1       2.288  11.660  22.834  0.00  0.00             0
ATOM    539    H   1     1       0.882  12.256  22.599  0.00  0.00             0
ATOM    540    O   1     1     -26.715 -27.770  27.017  0.00  0.00             0
ATOM    541    H   1     1     -25.985 -28.213  27.419  0.00  0.00             0
ATOM    542    H   1     1     -27.200 -27.330  27.767  0.00  0.00             0
ATOM    543    O   1     1     -15.020  42.732  14.849  0.00  0.00             0
ATOM    544    H   1     1     -14.662  41.982  14.328  0.00  0.00             0
ATOM    545    H   1     1      -4.039  43.281  14.679  0.00  0.00             0
ATOM    546    O   1     1      -4.132   6.713  28.649  0.00  0.00             0
ATOM    547    H   1     1      -3.605   6.376  27.796  0.00  0.00             0
ATOM    548    H   1     1       5.356   6.267  28.822  0.00  0.00             0
ATOM    549    O   1     1      -7.630  39.351  20.959  0.00  0.00             0
ATOM    550    H   1     1     -18.312  39.681  21.660  0.00  0.00             0
ATOM    551    H   1     1      -6.696  39.567  20.983  0.00  0.00             0
ATOM    552    O   1     1      14.662  31.895  23.215  0.00  0.00             0
ATOM    553    H   1     1      15.199  32.515  23.854  0.00  0.00             0
ATOM    554    H   1     1      25.521  31.178  23.307  0.00  0.00             0
ATOM    555    O   1     1      55.982  10.881  26.100  0.00  0.00             0
ATOM    556    H   1     1      45.334   9.988  26.313  0.00  0.00             0
ATOM    557    H   1     1      55.209  11.409  26.326  0.00  0.00             0
ATOM    558    O   1     1      22.259  27.792  14.781  0.00  0.00             0
ATOM    559    H   1     1      22.858  28.085  14.147  0.00  0.00             0
ATOM    560    H   1     1      33.083  27.259  15.438  0.00  0.00             0
ATOM    561    O   1     1     -29.101  -5.785  26.378  0.00  0.00             0
ATOM    562    H   1     1     -29.555  -6.363  27.075  0.00  0.00             0
ATOM    563    H   1     1     -29.197  -6.239  25.510  0.00  0.00             0
ATOM    564    O   1     1     -21.780 -16.719  28.404  0.00  0.00             0
ATOM    565    H   1     1     -22.510 -17.226  27.973  0.00  0.00             0
ATOM    566    H   1     1     -21.190 -17.355  28.651  0.00  0.00             0
ATOM    567    O   1     1       1.199  46.253  35.877  0.00  0.00             0
ATOM    568    H   1     1       0.662  45.950  35.228  0.00  0.00             0
ATOM    569    H   1     1       2.186  45.764  35.673  0.00  0.00             0
ATOM    570    O   1     1      10.051   6.667  30.042  0.00  0.00             0
ATOM    571    H   1     1       9.334   7.294  29.980  0.00  0.00             0
ATOM    572    H   1     1       9.818   5.997  30.724  0.00  0.00             0
ATOM    573    O   1     1     -40.022  -9.533  31.941  0.00  0.00             0
ATOM    574    H   1     1     -40.378  -9.697  32.822  0.00  0.00             0
ATOM    575    H   1     1     -40.263 -10.190  31.184  0.00  0.00             0
ATOM    576    O   1     1     -33.536  24.153  26.096  0.00  0.00             0
ATOM    577    H   1     1     -33.747  23.537  25.279  0.00  0.00             0
ATOM    578    H   1     1     -32.766  23.846  26.543  0.00  0.00             0
ATOM    579    O   1     1      18.404  -1.459  16.947  0.00  0.00             0
ATOM    580    H   1     1      17.876  -2.183  16.701  0.00  0.00             0
ATOM    581    H   1     1      19.095  -1.869  17.564  0.00  0.00             0
ATOM    582    O   1     1     -17.442  -0.694  33.006  0.00  0.00             0
ATOM    583    H   1     1     -17.472  -1.763  32.726  0.00  0.00             0
ATOM    584    H   1     1     -16.703  -0.276  32.423  0.00  0.00             0
ATOM    585    O   1     1     -28.838 -11.277  20.510  0.00  0.00             0
ATOM    586    H   1     1     -29.214 -11.897  21.345  0.00  0.00             0
ATOM    587    H   1     1     -28.843 -11.847  19.544  0.00  0.00             0
ATOM    588    O   1     1      32.298  12.828  32.789  0.00  0.00             0
ATOM    589    H   1     1      32.058  12.327  31.983  0.00  0.00             0
ATOM    590    H   1     1      33.027  13.250  32.410  0.00  0.00             0
ATOM    591    O   1     1      45.215  11.248  21.533  0.00  0.00             0
ATOM    592    H   1     1      45.235  10.435  21.032  0.00  0.00             0
ATOM    593    H   1     1      44.685  11.812  20.876  0.00  0.00             0
ATOM    594    O   1     1      50.822   4.087  19.872  0.00  0.00             0
ATOM    595    H   1     1      51.724   4.395  19.630  0.00  0.00             0
ATOM    596    H   1     1      50.737   3.112  20.279  0.00  0.00             0
ATOM    597    O   1     1      -0.877  -7.961  33.877  0.00  0.00             0
ATOM    598    H   1     1      -1.733  -7.775  34.238  0.00  0.00             0
ATOM    599    H   1     1       9.564  -8.870  33.766  0.00  0.00             0
ATOM    600    O   1     1       7.379   7.437  35.942  0.00  0.00             0
ATOM    601    H   1     1       8.364   7.291  36.170  0.00  0.00             0
ATOM    602    H   1     1      17.480   7.557  34.994  0.00  0.00             0
ATOM    603    O   1     1       1.890 -45.517  24.605  0.00  0.00             0
ATOM    604    H   1     1      -9.050 -44.807  24.893  0.00  0.00             0
ATOM    605    H   1     1       2.344 -45.507  25.464  0.00  0.00             0
ATOM    606    O   1     1      26.936  20.839  24.096  0.00  0.00             0
ATOM    607    H   1     1      27.200  21.836  24.000  0.00  0.00             0
ATOM    608    H   1     1      36.187  20.710  24.220  0.00  0.00             0
ATOM    609    O   1     1      53.749  12.505  19.437  0.00  0.00             0
ATOM    610    H   1     1      44.082  12.968  18.913  0.00  0.00             0
ATOM    611    H   1     1      52.938  13.111  19.697  0.00  0.00             0
ATOM    612    O   1     1     -20.239  27.873  25.122  0.00  0.00             0
ATOM    613    H   1     1     -20.045  28.488  24.377  0.00  0.00             0
ATOM    614    H   1     1     -10.549  27.210  24.702  0.00  0.00             0
ATOM    615    O   1     1     -34.451  -9.452  21.517  0.00  0.00             0
ATOM    616    H   1     1     -34.986  -9.834  22.015  0.00  0.00             0
ATOM    617    H   1     1     -34.019 -10.083  21.159  0.00  0.00             0
ATOM    618    O   1     1       1.927  13.707  35.576  0.00  0.00             0
ATOM    619    H   1     1       1.621  13.221  34.768  0.00  0.00             0
ATOM    620    H   1     1       1.753  12.852  36.025  0.00  0.00             0
ATOM    621    O   1     1     -18.695  16.404  35.472  0.00  0.00             0
ATOM    622    H   1     1     -18.284  16.482  34.609  0.00  0.00             0
ATOM    623    H   1     1     -18.630  15.449  35.410  0.00  0.00             0
ATOM    624    O   1     1      49.874  29.264  17.136  0.00  0.00             0
ATOM    625    H   1     1      49.062  29.877  17.381  0.00  0.00             0
ATOM    626    H   1     1      49.471  28.605  16.678  0.00  0.00             0
ATOM    627    O   1     1     -15.708  14.349  29.231  0.00  0.00             0
ATOM    628    H   1     1     -15.558  13.613  28.618  0.00  0.00             0
ATOM    629    H   1     1     -16.191  14.972  28.748  0.00  0.00             0
ATOM    630    O   1     1     -15.179  -3.016  15.155  0.00  0.00             0
ATOM    631    H   1     1     -16.048  -3.353  15.713  0.00  0.00             0
ATOM    632    H   1     1     -15.086  -3.740  14.613  0.00  0.00             0
ATOM    633    O   1     1     -48.290  24.450  16.401  0.00  0.00             0
ATOM    634    H   1     1     -47.754  24.443  15.734  0.00  0.00             0
ATOM    635    H   1     1     -48.807  23.705  16.153  0.00  0.00             0
ATOM    636    O   1     1      15.776  19.298  18.448  0.00  0.00             0
ATOM    637    H   1     1      15.293  18.975  19.109  0.00  0.00             0
ATOM    638    H   1     1      16.285  19.905  18.773  0.00  0.00             0
ATOM    639    O   1     1     -12.564  -7.203  20.255  0.00  0.00             0
ATOM    640    H   1     1     -11.707  -7.587  19.815  0.00  0.00             0
ATOM    641    H   1     1     -12.988  -8.083  20.634  0.00  0.00             0
ATOM    642    O   1     1       2.486  21.571  32.834  0.00  0.00             0
ATOM    643    H   1     1       2.291  21.758  33.618  0.00  0.00             0
ATOM    644    H   1     1       3.359  21.456  32.913  0.00  0.00             0
ATOM    645    O   1     1      -5.784  -8.255  30.784  0.00  0.00             0
ATOM    646    H   1     1      -4.920  -8.092  30.407  0.00  0.00             0
ATOM    647    H   1     1      -5.891  -7.733  31.554  0.00  0.00             0
ATOM    648    O   1     1       8.304   0.920  30.979  0.00  0.00             0
ATOM    649    H   1     1       8.458   0.920  30.103  0.00  0.00             0
ATOM    650    H   1     1       9.170   0.598  31.207  0.00  0.00             0
ATOM    651    O   1     1       4.266  17.360  30.328  0.00  0.00             0
ATOM    652    H   1     1       4.631  18.162  29.780  0.00  0.00             0
ATOM    653    H   1     1      13.610  -0.402  29.955  0.00  0.00             0
ATOM    654    O   1     1      14.240  32.890  20.628  0.00  0.00             0
ATOM    655    H   1     1      14.334  32.635  21.654  0.00  0.00             0
ATOM    656    H   1     1      23.468  32.724  20.461  0.00  0.00             0
ATOM    657    O   1     1      34.428  17.189  15.853  0.00  0.00             0
ATOM    658    H   1     1      24.450  16.523  15.312  0.00  0.00             0
ATOM    659    H   1     1      34.721  17.243  16.769  0.00  0.00             0
ATOM    660    O   1     1      -4.233  63.258  36.038  0.00  0.00             0
ATOM    661    H   1     1      -3.580  64.091  36.072  0.00  0.00             0
ATOM    662    H   1     1       6.469  62.412  36.163  0.00  0.00             0
ATOM    663    O   1     1      25.525  16.077  18.434  0.00  0.00             0
ATOM    664    H   1     1      15.159  15.902  19.269  0.00  0.00             0
ATOM    665    H   1     1      26.205  16.707  18.574  0.00  0.00             0
ATOM    666    O   1     1      22.348  17.715  29.797  0.00  0.00             0
ATOM    667    H   1     1      22.105  16.862  29.237  0.00  0.00             0
ATOM    668    H   1     1      32.218  17.668  30.721  0.00  0.00             0
ATOM    669    O   1     1       5.565  75.441  33.525  0.00  0.00             0
ATOM    670    H   1     1       5.589  76.135  34.268  0.00  0.00             0
ATOM    671    H   1     1       5.732  58.164  32.949  0.00  0.00             0
ATOM    672    O   1     1      22.429  41.133  22.942  0.00  0.00             0
ATOM    673    H   1     1      23.330  40.736  23.352  0.00  0.00             0
ATOM    674    H   1     1      22.009  41.618  23.432  0.00  0.00             0
ATOM    675    O   1     1      19.194  -8.845  23.140  0.00  0.00             0
ATOM    676    H   1     1      18.309  -8.633  22.840  0.00  0.00             0
ATOM    677    H   1     1      19.757  -8.875  22.365  0.00  0.00             0
ATOM    678    O   1     1       5.677   2.592  15.829  0.00  0.00             0
ATOM    679    H   1     1       6.104   1.973  15.465  0.00  0.00             0
ATOM    680    H   1     1       5.541   2.288  16.675  0.00  0.00             0
ATOM    681    O   1     1     -27.510   0.933  26.835  0.00  0.00             0
ATOM    682    H   1     1     -28.430   0.807  26.510  0.00  0.00             0
ATOM    683    H   1     1     -27.389   1.300  25.969  0.00  0.00             0
ATOM    684    O   1     1     -12.747  11.392  35.686  0.00  0.00             0
ATOM    685    H   1     1     -12.431  11.333  36.555  0.00  0.00             0
ATOM    686    H   1     1     -12.195  12.040  35.180  0.00  0.00             0
ATOM    687    O   1     1      31.941  -2.709  20.041  0.00  0.00             0
ATOM    688    H   1     1      31.759  -1.990  20.801  0.00  0.00             0
ATOM    689    H   1     1      31.637 -20.266  19.271  0.00  0.00             0
ATOM    690    O   1     1      41.063 -27.627  37.031  0.00  0.00             0
ATOM    691    H   1     1      41.426 -26.673  36.973  0.00  0.00             0
ATOM    692    H   1     1      41.586 -28.056  37.705  0.00  0.00             0
ATOM    693    O   1     1     -50.364  15.013  15.143  0.00  0.00             0
ATOM    694    H   1     1     -50.757  13.915  15.200  0.00  0.00             0
ATOM    695    H   1     1     -49.565  15.151  15.507  0.00  0.00             0
ATOM    696    O   1     1      21.014  28.285  18.684  0.00  0.00             0
ATOM    697    H   1     1      21.419  29.212  18.950  0.00  0.00             0
ATOM    698    H   1     1      20.217  28.642  18.280  0.00  0.00             0
ATOM    699    O   1     1      59.936   6.795  20.040  0.00  0.00             0
ATOM    700    H   1     1      60.313   5.978  19.955  0.00  0.00             0
ATOM    701    H   1     1      60.510   7.502  19.633  0.00  0.00             0
ATOM    702    O   1     1      23.517   6.704  36.355  0.00  0.00             0
ATOM    703    H   1     1      24.232   6.091  36.453  0.00  0.00             0
ATOM    704    H   1     1      22.883   6.074  36.030  0.00  0.00             0
ATOM    705   Al   1     1       4.931  14.266   8.763  0.00  0.00             0
ATOM    706   Al   1     1       2.384   9.857   8.663  0.00  0.00             0
ATOM    707   Al   1     1       2.459  15.838   8.727  0.00  0.00             0
ATOM    708   Al   1     1       4.892  11.177   8.852  0.00  0.00             0
ATOM    709   Si   1     1       0.740  15.520  11.643  0.00  0.00             0
ATOM    710   Si   1     1       3.208  11.055  11.505  0.00  0.00             0
ATOM    711   Si   1     1       3.166  17.179  11.549  0.00  0.00             0
ATOM    712   Si   1     1       5.696  12.623  11.464  0.00  0.00             0
ATOM    713    O   1     1       5.831  15.536   9.898  0.00  0.00             0
ATOM    714    O   1     1       3.376  10.956   9.943  0.00  0.00             0
ATOM    715    O   1     1       5.551  12.716   9.865  0.00  0.00             0
ATOM    716    O   1     1       3.014  17.226  10.005  0.00  0.00             0
ATOM    717    O   1     1       5.766  14.094  12.001  0.00  0.00             0
ATOM    718    O   1     1       3.156  18.609  12.142  0.00  0.00             0
ATOM    719    O   1     1       4.526  16.437  11.843  0.00  0.00             0
ATOM    720    O   1     1       1.839  11.847  11.900  0.00  0.00             0
ATOM    721    O   1     1       4.464  11.946  12.002  0.00  0.00             0
ATOM    722    O   1     1       1.880  16.363  12.129  0.00  0.00             0
ATOM    723    O   1     1       5.782   9.860   9.756  0.00  0.00             0
ATOM    724    O   1     1       3.388  14.396   9.697  0.00  0.00             0
ATOM    725    O   1     1       1.885  17.184   7.559  0.00  0.00             0
ATOM    726    O   1     1       4.366  12.631   7.623  0.00  0.00             0
ATOM    727    O   1     1       6.630  14.339   7.850  0.00  0.00             0
ATOM    728    O   1     1       3.945   9.938   7.689  0.00  0.00             0
ATOM    729    O   1     1       6.674  10.990   7.518  0.00  0.00             0
ATOM    730    O   1     1       4.202  15.723   7.649  0.00  0.00             0
ATOM    731    H   1     1       5.761  18.791  11.182  0.00  0.00             0
ATOM    732    H   1     1       2.885  13.635   9.987  0.00  0.00             0
ATOM    733    H   1     1       6.000  16.822   7.457  0.00  0.00             0
ATOM    734    H   1     1       4.414  12.643   6.519  0.00  0.00             0
ATOM    735    H   1     1       6.465  13.389   7.853  0.00  0.00             0
ATOM    736    H   1     1       4.784  18.001   7.695  0.00  0.00             0
ATOM    737    H   1     1       4.013  15.959   6.683  0.00  0.00             0
ATOM    738    H   1     1       6.683  11.252   6.618  0.00  0.00             0
ATOM    739   Al   1     1      10.141   8.534   1.695  0.00  0.00             0
ATOM    740   Al   1     1       7.574   4.015   1.704  0.00  0.00             0
ATOM    741   Al   1     1       7.664  10.126   1.384  0.00  0.00             0
ATOM    742   Al   1     1      10.271   5.543   1.683  0.00  0.00             0
ATOM    743   Si   1     1       5.804   9.872   4.415  0.00  0.00             0
ATOM    744   Si   1     1       8.544   5.444   4.536  0.00  0.00             0
ATOM    745   Si   1     1       8.359  11.449   4.340  0.00  0.00             0
ATOM    746   Si   1     1      11.019   6.940   4.465  0.00  0.00             0
ATOM    747    O   1     1      11.055   9.795   2.855  0.00  0.00             0
ATOM    748    O   1     1       8.748   5.338   2.858  0.00  0.00             0
ATOM    749    O   1     1      10.908   7.062   2.830  0.00  0.00             0
ATOM    750    O   1     1       8.253  11.531   2.779  0.00  0.00             0
ATOM    751    O   1     1      10.905   8.364   4.936  0.00  0.00             0
ATOM    752    O   1     1       8.377  12.938   4.938  0.00  0.00             0
ATOM    753    O   1     1       9.666  10.715   4.763  0.00  0.00             0
ATOM    754    O   1     1       7.313   6.352   4.822  0.00  0.00             0
ATOM    755    O   1     1       9.901   6.012   4.921  0.00  0.00             0
ATOM    756    O   1     1       7.040  10.717   4.813  0.00  0.00             0
ATOM    757    O   1     1      11.110   4.096   2.852  0.00  0.00             0
ATOM    758    O   1     1       8.498   8.519   2.674  0.00  0.00             0
ATOM    759    O   1     1       6.988  11.566   0.485  0.00  0.00             0
ATOM    760    O   1     1       9.465   7.016   0.663  0.00  0.00             0
ATOM    761    O   1     1      11.710   8.586   0.533  0.00  0.00             0
ATOM    762    O   1     1       9.185   4.248   0.510  0.00  0.00             0
ATOM    763    O   1     1      11.910   5.438   0.623  0.00  0.00             0
ATOM    764    O   1     1       9.417  10.026   0.681  0.00  0.00             0
ATOM    765    H   1     1      10.776  12.253   3.001  0.00  0.00             0
ATOM    766    H   1     1       7.898   7.752   2.538  0.00  0.00             0
ATOM    767    H   1     1      11.498  11.697  -0.231  0.00  0.00             0
ATOM    768    H   1     1       9.003   7.593   0.055  0.00  0.00             0
ATOM    769    H   1     1      11.944   8.599  -0.400  0.00  0.00             0
ATOM    770    H   1     1       9.562  12.589  -0.320  0.00  0.00             0
ATOM    771    H   1     1       9.721  10.824   0.899  0.00  0.00             0
ATOM    772    H   1     1      11.912   6.264   0.297  0.00  0.00             0
ATOM    773   Al   1     1       4.966   5.317   8.792  0.00  0.00             0
ATOM    774   Al   1     1       2.444   1.072   8.931  0.00  0.00             0
ATOM    775   Al   1     1       2.614   6.819   8.929  0.00  0.00             0
ATOM    776   Al   1     1       4.921   2.391   9.082  0.00  0.00             0
ATOM    777   Si   1     1       0.730   6.690  11.639  0.00  0.00             0
ATOM    778   Si   1     1       3.196   2.165  11.788  0.00  0.00             0
ATOM    779   Si   1     1       3.199   8.149  11.639  0.00  0.00             0
ATOM    780   Si   1     1       5.744   3.743  11.706  0.00  0.00             0
ATOM    781    O   1     1       5.845   6.495  10.083  0.00  0.00             0
ATOM    782    O   1     1       3.290   2.253  10.131  0.00  0.00             0
ATOM    783    O   1     1       5.572   3.868  10.110  0.00  0.00             0
ATOM    784    O   1     1       3.194   8.130  10.050  0.00  0.00             0
ATOM    785    O   1     1       5.747   5.150  12.415  0.00  0.00             0
ATOM    786    O   1     1       3.242   9.650  12.080  0.00  0.00             0
ATOM    787    O   1     1       4.568   7.419  11.952  0.00  0.00             0
ATOM    788    O   1     1       1.938   3.029  12.114  0.00  0.00             0
ATOM    789    O   1     1       4.488   2.963  12.183  0.00  0.00             0
ATOM    790    O   1     1       1.995   7.442  12.157  0.00  0.00             0
ATOM    791    O   1     1       5.873   1.039  10.204  0.00  0.00             0
ATOM    792    O   1     1       3.246   5.390   9.878  0.00  0.00             0
ATOM    793    O   1     1       1.710   8.390   7.691  0.00  0.00             0
ATOM    794    O   1     1       4.301   3.695   8.023  0.00  0.00             0
ATOM    795    O   1     1       6.525   5.327   7.804  0.00  0.00             0
ATOM    796    O   1     1       4.111   1.006   7.974  0.00  0.00             0
ATOM    797    O   1     1       6.580   2.314   8.029  0.00  0.00             0
ATOM    798    O   1     1       4.087   6.684   7.789  0.00  0.00             0
ATOM    799    H   1     1       5.431   8.956   9.998  0.00  0.00             0
ATOM    800    H   1     1       2.759   4.548   9.998  0.00  0.00             0
ATOM    801    H   1     1       6.401   8.757   7.061  0.00  0.00             0
ATOM    802    H   1     1       3.532   3.890   7.408  0.00  0.00             0
ATOM    803    H   1     1       7.030   4.475   7.915  0.00  0.00             0
ATOM    804    H   1     1       4.153   9.700   6.831  0.00  0.00             0
ATOM    805    H   1     1       4.670   7.161   7.319  0.00  0.00             0
ATOM    806    H   1     1       6.190   2.733   7.114  0.00  0.00             0
ATOM    807   Al   1     1      10.241  -0.440   1.527  0.00  0.00             0
ATOM    808   Al   1     1       7.651  -4.838   1.597  0.00  0.00             0
ATOM    809   Al   1     1       7.610   1.162   1.843  0.00  0.00             0
ATOM    810   Al   1     1      10.157  -3.386   1.418  0.00  0.00             0
ATOM    811   Si   1     1       5.880   0.891   4.541  0.00  0.00             0
ATOM    812   Si   1     1       8.486  -3.530   4.433  0.00  0.00             0
ATOM    813   Si   1     1       8.417   2.424   4.553  0.00  0.00             0
ATOM    814   Si   1     1      10.973  -1.967   4.385  0.00  0.00             0
ATOM    815    O   1     1      11.150   0.958   2.726  0.00  0.00             0
ATOM    816    O   1     1       8.612  -3.575   2.788  0.00  0.00             0
ATOM    817    O   1     1      10.685  -2.010   2.695  0.00  0.00             0
ATOM    818    O   1     1       8.279   2.551   2.890  0.00  0.00             0
ATOM    819    O   1     1      10.890  -0.515   4.852  0.00  0.00             0
ATOM    820    O   1     1       8.437   3.955   4.998  0.00  0.00             0
ATOM    821    O   1     1       9.759   1.739   4.832  0.00  0.00             0
ATOM    822    O   1     1       7.260  -2.684   4.646  0.00  0.00             0
ATOM    823    O   1     1       9.777  -2.843   4.904  0.00  0.00             0
ATOM    824    O   1     1       7.178   1.607   4.987  0.00  0.00             0
ATOM    825    O   1     1      11.072  -4.906   2.599  0.00  0.00             0
ATOM    826    O   1     1       8.445  -0.324   2.769  0.00  0.00             0
ATOM    827    O   1     1       6.725   2.587   0.855  0.00  0.00             0
ATOM    828    O   1     1       9.566  -1.765   0.416  0.00  0.00             0
ATOM    829    O   1     1      11.921  -0.279   0.638  0.00  0.00             0
ATOM    830    O   1     1       9.265  -4.768   0.586  0.00  0.00             0
ATOM    831    O   1     1      11.909  -3.516   0.683  0.00  0.00             0
ATOM    832    O   1     1       9.149   1.011   0.676  0.00  0.00             0
ATOM    833    H   1     1      10.784   3.292   2.731  0.00  0.00             0
ATOM    834    H   1     1       7.832  -0.879   3.222  0.00  0.00             0
ATOM    835    H   1     1      11.677   2.313  -0.299  0.00  0.00             0
ATOM    836    H   1     1       9.353  -1.697  -0.486  0.00  0.00             0
ATOM    837    H   1     1      12.678  -0.790   0.165  0.00  0.00             0
ATOM    838    H   1     1       9.201   4.094  -0.375  0.00  0.00             0
ATOM    839    H   1     1       9.276   2.016   0.824  0.00  0.00             0
ATOM    840    H   1     1      12.239  -2.714   0.661  0.00  0.00             0
ATOM    841   Al   1     1      -0.176  14.270   8.787  0.00  0.00             0
ATOM    842   Al   1     1      -2.801   9.775   8.713  0.00  0.00             0
ATOM    843   Al   1     1      -2.773  15.662   8.754  0.00  0.00             0
ATOM    844   Al   1     1      -0.308  11.228   8.772  0.00  0.00             0
ATOM    845   Si   1     1      -4.564  15.593  11.414  0.00  0.00             0
ATOM    846   Si   1     1      -1.980  11.089  11.507  0.00  0.00             0
ATOM    847   Si   1     1      -1.935  17.084  11.679  0.00  0.00             0
ATOM    848   Si   1     1       0.554  12.593  11.617  0.00  0.00             0
ATOM    849    O   1     1       0.778  15.447   9.924  0.00  0.00             0
ATOM    850    O   1     1      -1.804  10.988   9.934  0.00  0.00             0
ATOM    851    O   1     1       0.420  12.690   9.930  0.00  0.00             0
ATOM    852    O   1     1      -2.044  17.129   9.960  0.00  0.00             0
ATOM    853    O   1     1       0.692  14.036  12.053  0.00  0.00             0
ATOM    854    O   1     1      -1.992  18.575  12.237  0.00  0.00             0
ATOM    855    O   1     1      -0.642  16.215  11.882  0.00  0.00             0
ATOM    856    O   1     1      -3.273  11.906  11.753  0.00  0.00             0
ATOM    857    O   1     1      -0.779  11.902  12.023  0.00  0.00             0
ATOM    858    O   1     1      -3.196  16.308  11.975  0.00  0.00             0
ATOM    859    O   1     1       0.590   9.862   9.696  0.00  0.00             0
ATOM    860    O   1     1      -1.858  14.453  10.031  0.00  0.00             0
ATOM    861    O   1     1       6.832  17.278   7.740  0.00  0.00             0
ATOM    862    O   1     1      -0.919  12.740   7.695  0.00  0.00             0
ATOM    863    O   1     1       1.424  14.284   7.647  0.00  0.00             0
ATOM    864    O   1     1      -1.153   9.827   7.659  0.00  0.00             0
ATOM    865    O   1     1       1.411  11.136   7.753  0.00  0.00             0
ATOM    866    O   1     1      -1.230  15.469   7.758  0.00  0.00             0
ATOM    867    H   1     1       0.577  17.914   9.657  0.00  0.00             0
ATOM    868    H   1     1      -2.063  13.855  10.863  0.00  0.00             0
ATOM    869    H   1     1       1.782  17.691   6.768  0.00  0.00             0
ATOM    870    H   1     1      -1.464  12.596   6.771  0.00  0.00             0
ATOM    871    H   1     1       1.532  13.337   7.586  0.00  0.00             0
ATOM    872    H   1     1      -1.007  18.304   6.985  0.00  0.00             0
ATOM    873    H   1     1      -0.529  15.593   6.864  0.00  0.00             0
ATOM    874    H   1     1       1.607  11.360   6.831  0.00  0.00             0
ATOM    875   Al   1     1       4.912   8.685   1.735  0.00  0.00             0
ATOM    876   Al   1     1       2.603   4.069   1.603  0.00  0.00             0
ATOM    877   Al   1     1       2.338   9.967   1.697  0.00  0.00             0
ATOM    878   Al   1     1       5.036   5.475   1.846  0.00  0.00             0
ATOM    879   Si   1     1       0.598   9.862   4.454  0.00  0.00             0
ATOM    880   Si   1     1       3.386   5.376   4.487  0.00  0.00             0
ATOM    881   Si   1     1       3.097  11.332   4.427  0.00  0.00             0
ATOM    882   Si   1     1       6.004   6.951   4.541  0.00  0.00             0
ATOM    883    O   1     1       5.877   9.640   2.837  0.00  0.00             0
ATOM    884    O   1     1       3.570   5.369   2.828  0.00  0.00             0
ATOM    885    O   1     1       5.749   6.956   2.838  0.00  0.00             0
ATOM    886    O   1     1       3.011  11.433   2.840  0.00  0.00             0
ATOM    887    O   1     1       5.692   8.477   5.048  0.00  0.00             0
ATOM    888    O   1     1       3.107  12.849   4.949  0.00  0.00             0
ATOM    889    O   1     1       4.453  10.692   4.762  0.00  0.00             0
ATOM    890    O   1     1       2.091   6.202   4.748  0.00  0.00             0
ATOM    891    O   1     1       4.762   6.045   4.899  0.00  0.00             0
ATOM    892    O   1     1       1.914  10.583   4.996  0.00  0.00             0
ATOM    893    O   1     1       5.994   4.263   2.990  0.00  0.00             0
ATOM    894    O   1     1       3.091   8.642   2.716  0.00  0.00             0
ATOM    895    O   1     1      12.120  11.455   0.482  0.00  0.00             0
ATOM    896    O   1     1       4.489   7.100   0.603  0.00  0.00             0
ATOM    897    O   1     1       6.688   8.893   0.445  0.00  0.00             0
ATOM    898    O   1     1       4.171   4.188   0.598  0.00  0.00             0
ATOM    899    O   1     1       6.777   5.392   0.835  0.00  0.00             0
ATOM    900    O   1     1       4.050   9.793   0.721  0.00  0.00             0
ATOM    901    H   1     1       5.844  12.143   3.186  0.00  0.00             0
ATOM    902    H   1     1       2.736   7.736   2.711  0.00  0.00             0
ATOM    903    H   1     1       6.249  11.625  -0.254  0.00  0.00             0
ATOM    904    H   1     1       4.289   6.962  -0.362  0.00  0.00             0
ATOM    905    H   1     1       6.469   8.276  -0.193  0.00  0.00             0
ATOM    906    H   1     1       3.814  13.177  -0.468  0.00  0.00             0
ATOM    907    H   1     1       4.073  10.395  -0.038  0.00  0.00             0
ATOM    908    H   1     1       7.260   6.056   1.187  0.00  0.00             0
ATOM    909   Al   1     1      -0.083   5.349   8.938  0.00  0.00             0
ATOM    910   Al   1     1      -2.680   0.779   8.727  0.00  0.00             0
ATOM    911   Al   1     1      -2.795   6.824   8.813  0.00  0.00             0
ATOM    912   Al   1     1      -0.216   2.377   8.807  0.00  0.00             0
ATOM    913   Si   1     1      -4.453   6.634  11.697  0.00  0.00             0
ATOM    914   Si   1     1      -1.921   2.126  11.709  0.00  0.00             0
ATOM    915   Si   1     1      -1.966   8.166  11.554  0.00  0.00             0
ATOM    916   Si   1     1       0.533   3.704  11.671  0.00  0.00             0
ATOM    917    O   1     1       0.818   6.687  10.028  0.00  0.00             0
ATOM    918    O   1     1      -1.606   2.057  10.124  0.00  0.00             0
ATOM    919    O   1     1       0.444   3.799   9.989  0.00  0.00             0
ATOM    920    O   1     1      -2.214   8.199   9.908  0.00  0.00             0
ATOM    921    O   1     1       0.613   5.215  12.071  0.00  0.00             0
ATOM    922    O   1     1      -2.012   9.637  12.049  0.00  0.00             0
ATOM    923    O   1     1      -0.629   7.494  11.858  0.00  0.00             0
ATOM    924    O   1     1      -3.136   3.070  11.993  0.00  0.00             0
ATOM    925    O   1     1      -0.599   2.914  12.201  0.00  0.00             0
ATOM    926    O   1     1      -3.079   7.255  12.061  0.00  0.00             0
ATOM    927    O   1     1       0.752   0.897   9.727  0.00  0.00             0
ATOM    928    O   1     1      -1.785   5.375   9.966  0.00  0.00             0
ATOM    929    O   1     1       6.808   8.125   7.707  0.00  0.00             0
ATOM    930    O   1     1      -0.947   3.860   7.717  0.00  0.00             0
ATOM    931    O   1     1       1.456   5.463   7.773  0.00  0.00             0
ATOM    932    O   1     1      -1.233   1.095   7.629  0.00  0.00             0
ATOM    933    O   1     1       1.577   2.384   7.727  0.00  0.00             0
ATOM    934    O   1     1      -1.077   6.541   7.830  0.00  0.00             0
ATOM    935    H   1     1       0.226   8.888   9.697  0.00  0.00             0
ATOM    936    H   1     1      -2.142   4.607  10.536  0.00  0.00             0
ATOM    937    H   1     1       1.032   8.057   6.996  0.00  0.00             0
ATOM    938    H   1     1      -1.401   3.774   6.824  0.00  0.00             0
ATOM    939    H   1     1       1.309   4.729   7.064  0.00  0.00             0
ATOM    940    H   1     1      -0.981   9.151   7.006  0.00  0.00             0
ATOM    941    H   1     1      -1.222   6.715   6.793  0.00  0.00             0
ATOM    942    H   1     1       1.804   2.402   6.694  0.00  0.00             0
ATOM    943   Al   1     1       5.077  -0.447   1.788  0.00  0.00             0
ATOM    944   Al   1     1       2.453  -4.926   1.647  0.00  0.00             0
ATOM    945   Al   1     1       2.555   1.094   1.709  0.00  0.00             0
ATOM    946   Al   1     1       4.995  -3.565   1.714  0.00  0.00             0
ATOM    947   Si   1     1       0.734   1.040   4.303  0.00  0.00             0
ATOM    948   Si   1     1       3.287  -3.610   4.452  0.00  0.00             0
ATOM    949   Si   1     1       3.305   2.439   4.368  0.00  0.00             0
ATOM    950   Si   1     1       5.854  -2.012   4.366  0.00  0.00             0
ATOM    951    O   1     1       5.966   0.902   2.784  0.00  0.00             0
ATOM    952    O   1     1       3.423  -3.793   2.773  0.00  0.00             0
ATOM    953    O   1     1       5.690  -1.905   2.790  0.00  0.00             0
ATOM    954    O   1     1       3.107   2.567   2.771  0.00  0.00             0
ATOM    955    O   1     1       5.716  -0.591   4.888  0.00  0.00             0
ATOM    956    O   1     1       3.401   3.953   4.947  0.00  0.00             0
ATOM    957    O   1     1       4.695   1.819   4.848  0.00  0.00             0
ATOM    958    O   1     1       2.079  -2.710   4.649  0.00  0.00             0
ATOM    959    O   1     1       4.603  -2.853   4.828  0.00  0.00             0
ATOM    960    O   1     1       1.982   1.771   4.950  0.00  0.00             0
ATOM    961    O   1     1       6.012  -4.883   2.772  0.00  0.00             0
ATOM    962    O   1     1       3.355  -0.264   2.866  0.00  0.00             0
ATOM    963    O   1     1      12.201   2.479   0.600  0.00  0.00             0
ATOM    964    O   1     1       4.203  -1.954   0.521  0.00  0.00             0
ATOM    965    O   1     1       6.534  -0.314   0.584  0.00  0.00             0
ATOM    966    O   1     1       4.118  -4.822   0.471  0.00  0.00             0
ATOM    967    O   1     1       6.635  -3.462   0.768  0.00  0.00             0
ATOM    968    O   1     1       4.068   0.857   0.609  0.00  0.00             0
ATOM    969    H   1     1       5.878   3.953   3.759  0.00  0.00             0
ATOM    970    H   1     1       2.793  -0.857   3.390  0.00  0.00             0
ATOM    971    H   1     1       6.214   2.092   0.350  0.00  0.00             0
ATOM    972    H   1     1       4.452  -2.183  -0.463  0.00  0.00             0
ATOM    973    H   1     1       6.784  -0.118  -0.319  0.00  0.00             0
ATOM    974    H   1     1       5.055   4.206   0.019  0.00  0.00             0
ATOM    975    H   1     1       3.712   1.534  -0.064  0.00  0.00             0
ATOM    976    H   1     1       6.972  -2.589   0.394  0.00  0.00             0
END
