# Supplementary material for: Competing Nuclear Quantum Effects and Hydrogen-Bond Jumps in Hydrated Kaolinite
Source: J Phys Chem Lett. 2023 Feb 6;14(6):1542–7. doi: 10.1021/acs.jpclett.2c03896 (PMC9940297; doi:10.1021/acs.jpclett.2c03896)
Supplement: Supplementary file 1 — jz2c03896_si_001.zip [file jz2c03896_si_001.zip › Clay_NQEs_HBond_Jumps_SI/silica-surface/QM/prod-3/init.18.pdb]

TITLE     Step:     2000000  Bead:      18 positions{angstrom}  cell{angstrom}
CRYST1   10.307   17.884   76.812  91.93 105.05  89.80 P 1           1
ATOM      1   Al   1     1     -17.310  -0.634  42.382  0.00  0.00             0
ATOM      2   Al   1     1     -14.862   3.943  42.065  0.00  0.00             0
ATOM      3   Al   1     1     -14.715  -1.977  42.180  0.00  0.00             0
ATOM      4   Al   1     1     -17.203   2.383  42.202  0.00  0.00             0
ATOM      5   Si   1     1     -13.095  -1.843  39.458  0.00  0.00             0
ATOM      6   Si   1     1     -15.548   2.496  39.395  0.00  0.00             0
ATOM      7   Si   1     1     -15.582  -3.442  39.617  0.00  0.00             0
ATOM      8   Si   1     1     -18.044   0.892  39.413  0.00  0.00             0
ATOM      9    O   1     1     -18.300  -1.764  41.241  0.00  0.00             0
ATOM     10    O   1     1     -15.621   2.589  41.106  0.00  0.00             0
ATOM     11    O   1     1     -17.999   0.912  40.998  0.00  0.00             0
ATOM     12    O   1     1     -15.312  -3.527  41.222  0.00  0.00             0
ATOM     13    O   1     1     -17.939  -0.555  38.989  0.00  0.00             0
ATOM     14    O   1     1     -15.449  -4.905  39.057  0.00  0.00             0
ATOM     15    O   1     1     -16.942  -2.860  39.328  0.00  0.00             0
ATOM     16    O   1     1     -14.295   1.774  39.056  0.00  0.00             0
ATOM     17    O   1     1     -16.804   1.786  38.888  0.00  0.00             0
ATOM     18    O   1     1     -14.364  -2.664  39.140  0.00  0.00             0
ATOM     19    O   1     1     -18.124   3.798  41.087  0.00  0.00             0
ATOM     20    O   1     1     -15.671  -0.747  41.218  0.00  0.00             0
ATOM     21    O   1     1     -14.033  -3.253  43.497  0.00  0.00             0
ATOM     22    O   1     1     -16.684   0.852  43.325  0.00  0.00             0
ATOM     23    O   1     1     -19.035  -0.637  43.347  0.00  0.00             0
ATOM     24    O   1     1     -16.228   3.835  43.362  0.00  0.00             0
ATOM     25    O   1     1     -18.894   2.576  43.292  0.00  0.00             0
ATOM     26    O   1     1     -16.544  -2.027  43.270  0.00  0.00             0
ATOM     27    H   1     1     -17.528  -4.553  41.032  0.00  0.00             0
ATOM     28    H   1     1     -15.128  -0.160  40.667  0.00  0.00             0
ATOM     29    H   1     1     -19.035  -3.894  44.294  0.00  0.00             0
ATOM     30    H   1     1     -16.294   0.529  44.233  0.00  0.00             0
ATOM     31    H   1     1     -19.074  -0.367  44.193  0.00  0.00             0
ATOM     32    H   1     1     -17.063  -4.027  43.301  0.00  0.00             0
ATOM     33    H   1     1     -16.363  -2.841  43.675  0.00  0.00             0
ATOM     34    H   1     1     -19.223   1.792  43.967  0.00  0.00             0
ATOM     35   Al   1     1     -17.887   4.829  49.487  0.00  0.00             0
ATOM     36   Al   1     1     -15.166   8.961  49.525  0.00  0.00             0
ATOM     37   Al   1     1     -15.405   3.206  49.316  0.00  0.00             0
ATOM     38   Al   1     1     -17.775   7.696  49.425  0.00  0.00             0
ATOM     39   Si   1     1     -13.576   3.448  46.490  0.00  0.00             0
ATOM     40   Si   1     1     -15.896   7.850  46.727  0.00  0.00             0
ATOM     41   Si   1     1     -16.151   1.889  46.547  0.00  0.00             0
ATOM     42   Si   1     1     -18.445   6.315  46.599  0.00  0.00             0
ATOM     43    O   1     1     -18.799   3.401  48.341  0.00  0.00             0
ATOM     44    O   1     1     -16.023   7.897  48.315  0.00  0.00             0
ATOM     45    O   1     1     -18.422   6.355  48.258  0.00  0.00             0
ATOM     46    O   1     1     -15.934   1.952  48.129  0.00  0.00             0
ATOM     47    O   1     1     -18.560   4.767  46.154  0.00  0.00             0
ATOM     48    O   1     1     -15.928   0.367  45.957  0.00  0.00             0
ATOM     49    O   1     1     -17.615   2.411  46.253  0.00  0.00             0
ATOM     50    O   1     1     -14.622   7.074  46.356  0.00  0.00             0
ATOM     51    O   1     1     -17.174   6.973  46.043  0.00  0.00             0
ATOM     52    O   1     1     -14.953   2.821  46.045  0.00  0.00             0
ATOM     53    O   1     1     -18.629   9.156  48.524  0.00  0.00             0
ATOM     54    O   1     1     -16.229   4.693  48.362  0.00  0.00             0
ATOM     55    O   1     1     -14.651   1.732  50.320  0.00  0.00             0
ATOM     56    O   1     1     -17.196   6.243  50.457  0.00  0.00             0
ATOM     57    O   1     1     -19.570   4.762  50.553  0.00  0.00             0
ATOM     58    O   1     1     -16.747   8.924  50.493  0.00  0.00             0
ATOM     59    O   1     1     -19.626   7.740  50.539  0.00  0.00             0
ATOM     60    O   1     1     -16.965   3.463  50.576  0.00  0.00             0
ATOM     61    H   1     1     -18.119   0.836  48.189  0.00  0.00             0
ATOM     62    H   1     1     -15.748   5.466  48.060  0.00  0.00             0
ATOM     63    H   1     1     -19.740   1.895  51.511  0.00  0.00             0
ATOM     64    H   1     1     -16.463   6.065  51.017  0.00  0.00             0
ATOM     65    H   1     1     -19.894   4.555  51.485  0.00  0.00             0
ATOM     66    H   1     1     -16.919   0.257  51.504  0.00  0.00             0
ATOM     67    H   1     1     -17.568   2.730  50.971  0.00  0.00             0
ATOM     68    H   1     1     -19.821   6.862  50.770  0.00  0.00             0
ATOM     69   Al   1     1     -17.193   8.163  42.105  0.00  0.00             0
ATOM     70   Al   1     1     -14.839  12.871  42.386  0.00  0.00             0
ATOM     71   Al   1     1     -14.586   6.843  42.285  0.00  0.00             0
ATOM     72   Al   1     1     -17.301  11.205  42.261  0.00  0.00             0
ATOM     73   Si   1     1     -12.888   7.004  39.380  0.00  0.00             0
ATOM     74   Si   1     1     -15.601  11.493  39.504  0.00  0.00             0
ATOM     75   Si   1     1     -15.537   5.490  39.407  0.00  0.00             0
ATOM     76   Si   1     1     -18.150   9.991  39.556  0.00  0.00             0
ATOM     77    O   1     1     -18.091   7.090  41.012  0.00  0.00             0
ATOM     78    O   1     1     -15.687  11.595  41.130  0.00  0.00             0
ATOM     79    O   1     1     -17.984   9.805  41.176  0.00  0.00             0
ATOM     80    O   1     1     -15.349   5.485  41.098  0.00  0.00             0
ATOM     81    O   1     1     -18.017   8.521  39.030  0.00  0.00             0
ATOM     82    O   1     1     -15.487   3.927  38.987  0.00  0.00             0
ATOM     83    O   1     1     -16.798   6.213  38.953  0.00  0.00             0
ATOM     84    O   1     1     -14.297  10.596  39.083  0.00  0.00             0
ATOM     85    O   1     1     -16.967  10.824  39.185  0.00  0.00             0
ATOM     86    O   1     1     -14.305   6.246  38.950  0.00  0.00             0
ATOM     87    O   1     1     -18.221  12.823  41.176  0.00  0.00             0
ATOM     88    O   1     1     -15.566   8.262  41.178  0.00  0.00             0
ATOM     89    O   1     1     -13.942   5.296  43.299  0.00  0.00             0
ATOM     90    O   1     1     -16.375  10.044  43.418  0.00  0.00             0
ATOM     91    O   1     1     -18.808   8.227  43.256  0.00  0.00             0
ATOM     92    O   1     1     -16.360  13.058  43.358  0.00  0.00             0
ATOM     93    O   1     1     -18.932  11.445  43.326  0.00  0.00             0
ATOM     94    O   1     1     -16.359   6.871  43.253  0.00  0.00             0
ATOM     95    H   1     1     -17.769   4.550  41.130  0.00  0.00             0
ATOM     96    H   1     1     -14.899   9.015  41.038  0.00  0.00             0
ATOM     97    H   1     1     -18.917   5.217  44.231  0.00  0.00             0
ATOM     98    H   1     1     -16.151   9.503  44.268  0.00  0.00             0
ATOM     99    H   1     1     -19.514   8.937  43.481  0.00  0.00             0
ATOM    100    H   1     1     -16.540   4.520  43.780  0.00  0.00             0
ATOM    101    H   1     1     -16.752   6.667  44.003  0.00  0.00             0
ATOM    102    H   1     1     -19.261  11.173  44.167  0.00  0.00             0
ATOM    103   Al   1     1     -17.762  13.678  49.306  0.00  0.00             0
ATOM    104   Al   1     1     -15.250  18.104  49.447  0.00  0.00             0
ATOM    105   Al   1     1     -15.312  12.135  49.272  0.00  0.00             0
ATOM    106   Al   1     1     -17.835  16.682  49.361  0.00  0.00             0
ATOM    107   Si   1     1     -13.474  12.269  46.695  0.00  0.00             0
ATOM    108   Si   1     1     -16.095  16.832  46.598  0.00  0.00             0
ATOM    109   Si   1     1     -16.003  10.727  46.572  0.00  0.00             0
ATOM    110   Si   1     1     -18.516  15.259  46.555  0.00  0.00             0
ATOM    111    O   1     1     -18.669  12.560  48.172  0.00  0.00             0
ATOM    112    O   1     1     -16.198  16.974  48.164  0.00  0.00             0
ATOM    113    O   1     1     -18.398  15.228  48.133  0.00  0.00             0
ATOM    114    O   1     1     -16.018  10.720  48.219  0.00  0.00             0
ATOM    115    O   1     1     -18.395  13.857  46.009  0.00  0.00             0
ATOM    116    O   1     1     -15.830   9.253  46.198  0.00  0.00             0
ATOM    117    O   1     1     -17.293  11.540  46.285  0.00  0.00             0
ATOM    118    O   1     1     -14.875  15.875  46.417  0.00  0.00             0
ATOM    119    O   1     1     -17.457  16.227  46.124  0.00  0.00             0
ATOM    120    O   1     1     -14.757  11.542  46.106  0.00  0.00             0
ATOM    121    O   1     1     -18.753  18.145  48.430  0.00  0.00             0
ATOM    122    O   1     1     -16.090  13.580  48.158  0.00  0.00             0
ATOM    123    O   1     1     -14.583  10.504  50.486  0.00  0.00             0
ATOM    124    O   1     1     -16.910  15.105  50.259  0.00  0.00             0
ATOM    125    O   1     1     -19.252  13.584  50.444  0.00  0.00             0
ATOM    126    O   1     1     -16.883  17.875  50.495  0.00  0.00             0
ATOM    127    O   1     1     -19.304  16.584  50.683  0.00  0.00             0
ATOM    128    O   1     1     -16.862  12.238  50.252  0.00  0.00             0
ATOM    129    H   1     1     -18.036   9.933  48.283  0.00  0.00             0
ATOM    130    H   1     1     -16.081  13.713  47.206  0.00  0.00             0
ATOM    131    H   1     1     -19.234  10.527  51.279  0.00  0.00             0
ATOM    132    H   1     1     -16.155  15.368  50.753  0.00  0.00             0
ATOM    133    H   1     1     -19.502  13.346  51.439  0.00  0.00             0
ATOM    134    H   1     1     -16.375   9.394  51.354  0.00  0.00             0
ATOM    135    H   1     1     -17.371  11.717  50.904  0.00  0.00             0
ATOM    136    H   1     1     -19.465  15.685  51.022  0.00  0.00             0
ATOM    137   Al   1     1     -12.054  -0.461  42.176  0.00  0.00             0
ATOM    138   Al   1     1      -9.504   3.719  42.167  0.00  0.00             0
ATOM    139   Al   1     1      -9.584  -2.062  42.286  0.00  0.00             0
ATOM    140   Al   1     1     -12.165   2.531  42.032  0.00  0.00             0
ATOM    141   Si   1     1      -7.865  -1.951  39.595  0.00  0.00             0
ATOM    142   Si   1     1     -10.341   2.574  39.400  0.00  0.00             0
ATOM    143   Si   1     1     -10.457  -3.419  39.525  0.00  0.00             0
ATOM    144   Si   1     1     -12.897   1.144  39.389  0.00  0.00             0
ATOM    145    O   1     1     -13.093  -1.668  41.042  0.00  0.00             0
ATOM    146    O   1     1     -10.497   2.615  41.009  0.00  0.00             0
ATOM    147    O   1     1     -12.684   1.040  40.962  0.00  0.00             0
ATOM    148    O   1     1     -10.248  -3.519  41.060  0.00  0.00             0
ATOM    149    O   1     1     -12.929  -0.341  38.997  0.00  0.00             0
ATOM    150    O   1     1     -10.367  -4.857  38.910  0.00  0.00             0
ATOM    151    O   1     1     -11.847  -2.770  39.201  0.00  0.00             0
ATOM    152    O   1     1      -9.180   1.575  39.081  0.00  0.00             0
ATOM    153    O   1     1     -11.786   2.017  38.787  0.00  0.00             0
ATOM    154    O   1     1      -9.194  -2.549  39.066  0.00  0.00             0
ATOM    155    O   1     1     -13.096   3.889  40.995  0.00  0.00             0
ATOM    156    O   1     1     -10.552  -0.732  41.018  0.00  0.00             0
ATOM    157    O   1     1     -19.277  -3.482  43.382  0.00  0.00             0
ATOM    158    O   1     1     -11.415   0.976  43.175  0.00  0.00             0
ATOM    159    O   1     1     -13.793  -0.459  43.247  0.00  0.00             0
ATOM    160    O   1     1     -11.177   3.753  43.363  0.00  0.00             0
ATOM    161    O   1     1     -13.669   2.492  43.129  0.00  0.00             0
ATOM    162    O   1     1     -11.202  -1.808  43.191  0.00  0.00             0
ATOM    163    H   1     1     -12.913  -4.879  40.222  0.00  0.00             0
ATOM    164    H   1     1     -10.128  -0.353  40.213  0.00  0.00             0
ATOM    165    H   1     1     -13.949  -3.587  44.336  0.00  0.00             0
ATOM    166    H   1     1     -10.495   0.749  43.372  0.00  0.00             0
ATOM    167    H   1     1     -14.145   0.240  43.820  0.00  0.00             0
ATOM    168    H   1     1     -12.158  -4.488  43.415  0.00  0.00             0
ATOM    169    H   1     1     -11.889  -2.526  43.403  0.00  0.00             0
ATOM    170    H   1     1     -14.155   1.932  43.663  0.00  0.00             0
ATOM    171   Al   1     1     -12.782   4.752  49.377  0.00  0.00             0
ATOM    172   Al   1     1     -10.022   9.186  49.285  0.00  0.00             0
ATOM    173   Al   1     1     -10.202   3.311  49.292  0.00  0.00             0
ATOM    174   Al   1     1     -12.554   7.597  49.448  0.00  0.00             0
ATOM    175   Si   1     1      -8.481   3.270  46.555  0.00  0.00             0
ATOM    176   Si   1     1     -10.710   7.822  46.524  0.00  0.00             0
ATOM    177   Si   1     1     -10.973   1.765  46.539  0.00  0.00             0
ATOM    178   Si   1     1     -13.300   6.381  46.625  0.00  0.00             0
ATOM    179    O   1     1     -13.703   3.496  48.139  0.00  0.00             0
ATOM    180    O   1     1     -10.709   7.971  48.130  0.00  0.00             0
ATOM    181    O   1     1     -13.171   6.248  48.212  0.00  0.00             0
ATOM    182    O   1     1     -10.763   1.762  48.204  0.00  0.00             0
ATOM    183    O   1     1     -13.273   4.940  46.172  0.00  0.00             0
ATOM    184    O   1     1     -10.917   0.315  46.016  0.00  0.00             0
ATOM    185    O   1     1     -12.391   2.460  46.274  0.00  0.00             0
ATOM    186    O   1     1      -9.503   7.002  46.146  0.00  0.00             0
ATOM    187    O   1     1     -12.001   7.130  46.109  0.00  0.00             0
ATOM    188    O   1     1      -9.762   2.679  46.101  0.00  0.00             0
ATOM    189    O   1     1     -13.583   9.013  48.303  0.00  0.00             0
ATOM    190    O   1     1     -10.937   4.605  48.190  0.00  0.00             0
ATOM    191    O   1     1     -19.802   1.840  50.415  0.00  0.00             0
ATOM    192    O   1     1     -11.846   6.220  50.411  0.00  0.00             0
ATOM    193    O   1     1     -14.324   4.606  50.491  0.00  0.00             0
ATOM    194    O   1     1     -11.827   9.019  50.416  0.00  0.00             0
ATOM    195    O   1     1     -14.338   7.577  50.428  0.00  0.00             0
ATOM    196    O   1     1     -11.827   3.266  50.265  0.00  0.00             0
ATOM    197    H   1     1     -13.749   0.682  47.310  0.00  0.00             0
ATOM    198    H   1     1     -10.616   5.264  47.485  0.00  0.00             0
ATOM    199    H   1     1     -14.188   1.821  51.165  0.00  0.00             0
ATOM    200    H   1     1     -10.826   6.204  50.321  0.00  0.00             0
ATOM    201    H   1     1     -14.164   4.915  51.396  0.00  0.00             0
ATOM    202    H   1     1     -12.273   0.100  51.208  0.00  0.00             0
ATOM    203    H   1     1     -12.181   2.352  50.161  0.00  0.00             0
ATOM    204    H   1     1     -14.657   6.717  50.619  0.00  0.00             0
ATOM    205   Al   1     1     -12.082   8.399  42.159  0.00  0.00             0
ATOM    206   Al   1     1      -9.581  12.919  42.162  0.00  0.00             0
ATOM    207   Al   1     1      -9.445   6.716  42.298  0.00  0.00             0
ATOM    208   Al   1     1     -12.212  11.350  42.226  0.00  0.00             0
ATOM    209   Si   1     1      -7.713   7.023  39.297  0.00  0.00             0
ATOM    210   Si   1     1     -10.432  11.535  39.478  0.00  0.00             0
ATOM    211   Si   1     1     -10.254   5.523  39.394  0.00  0.00             0
ATOM    212   Si   1     1     -12.957   9.940  39.364  0.00  0.00             0
ATOM    213    O   1     1     -13.011   7.094  41.015  0.00  0.00             0
ATOM    214    O   1     1     -10.631  11.642  41.098  0.00  0.00             0
ATOM    215    O   1     1     -12.748   9.899  41.016  0.00  0.00             0
ATOM    216    O   1     1     -10.043   5.447  40.987  0.00  0.00             0
ATOM    217    O   1     1     -12.894   8.493  38.886  0.00  0.00             0
ATOM    218    O   1     1     -10.104   4.067  38.887  0.00  0.00             0
ATOM    219    O   1     1     -11.662   6.082  39.075  0.00  0.00             0
ATOM    220    O   1     1      -9.175  10.595  39.172  0.00  0.00             0
ATOM    221    O   1     1     -11.733  10.807  38.957  0.00  0.00             0
ATOM    222    O   1     1      -9.090   6.415  38.877  0.00  0.00             0
ATOM    223    O   1     1     -13.194  12.861  41.236  0.00  0.00             0
ATOM    224    O   1     1     -10.400   8.260  40.999  0.00  0.00             0
ATOM    225    O   1     1     -19.213   5.307  43.290  0.00  0.00             0
ATOM    226    O   1     1     -11.579   9.898  43.341  0.00  0.00             0
ATOM    227    O   1     1     -13.634   8.055  43.262  0.00  0.00             0
ATOM    228    O   1     1     -11.311  12.720  43.261  0.00  0.00             0
ATOM    229    O   1     1     -13.831  11.535  43.334  0.00  0.00             0
ATOM    230    O   1     1     -11.150   7.017  43.324  0.00  0.00             0
ATOM    231    H   1     1     -12.530   4.650  40.541  0.00  0.00             0
ATOM    232    H   1     1      -9.640   8.756  40.808  0.00  0.00             0
ATOM    233    H   1     1     -13.669   5.185  44.232  0.00  0.00             0
ATOM    234    H   1     1     -11.456   9.921  44.310  0.00  0.00             0
ATOM    235    H   1     1     -13.557   8.887  43.881  0.00  0.00             0
ATOM    236    H   1     1     -11.805   4.056  44.031  0.00  0.00             0
ATOM    237    H   1     1     -11.776   6.699  43.991  0.00  0.00             0
ATOM    238    H   1     1     -14.493  11.075  44.009  0.00  0.00             0
ATOM    239   Al   1     1     -12.781  13.475  49.454  0.00  0.00             0
ATOM    240   Al   1     1     -10.145  18.203  49.361  0.00  0.00             0
ATOM    241   Al   1     1     -10.005  12.221  49.334  0.00  0.00             0
ATOM    242   Al   1     1     -12.563  16.630  49.300  0.00  0.00             0
ATOM    243   Si   1     1      -8.233  12.356  46.603  0.00  0.00             0
ATOM    244   Si   1     1     -10.883  16.766  46.525  0.00  0.00             0
ATOM    245   Si   1     1     -10.715  10.851  46.523  0.00  0.00             0
ATOM    246   Si   1     1     -13.480  15.310  46.747  0.00  0.00             0
ATOM    247    O   1     1     -13.729  12.246  48.326  0.00  0.00             0
ATOM    248    O   1     1     -10.998  16.872  48.222  0.00  0.00             0
ATOM    249    O   1     1     -13.268  15.145  48.390  0.00  0.00             0
ATOM    250    O   1     1     -10.607  10.744  48.166  0.00  0.00             0
ATOM    251    O   1     1     -13.445  13.809  46.293  0.00  0.00             0
ATOM    252    O   1     1     -10.752   9.403  45.958  0.00  0.00             0
ATOM    253    O   1     1     -12.196  11.503  46.351  0.00  0.00             0
ATOM    254    O   1     1      -9.607  15.821  46.282  0.00  0.00             0
ATOM    255    O   1     1     -12.273  16.087  46.127  0.00  0.00             0
ATOM    256    O   1     1      -9.588  11.693  46.092  0.00  0.00             0
ATOM    257    O   1     1     -13.683  17.912  48.167  0.00  0.00             0
ATOM    258    O   1     1     -11.153  13.444  48.210  0.00  0.00             0
ATOM    259    O   1     1     -19.788  10.732  50.620  0.00  0.00             0
ATOM    260    O   1     1     -11.837  15.167  50.548  0.00  0.00             0
ATOM    261    O   1     1     -14.362  13.548  50.480  0.00  0.00             0
ATOM    262    O   1     1     -11.774  18.043  50.390  0.00  0.00             0
ATOM    263    O   1     1     -14.285  16.825  50.572  0.00  0.00             0
ATOM    264    O   1     1     -11.700  12.353  50.420  0.00  0.00             0
ATOM    265    H   1     1     -13.043   9.715  48.281  0.00  0.00             0
ATOM    266    H   1     1     -11.042  14.136  47.583  0.00  0.00             0
ATOM    267    H   1     1     -13.732  10.856  50.878  0.00  0.00             0
ATOM    268    H   1     1     -11.257  15.096  51.478  0.00  0.00             0
ATOM    269    H   1     1     -14.787  14.153  51.182  0.00  0.00             0
ATOM    270    H   1     1     -11.720   9.087  51.479  0.00  0.00             0
ATOM    271    H   1     1     -11.616  11.655  51.287  0.00  0.00             0
ATOM    272    H   1     1     -13.866  16.241  51.138  0.00  0.00             0
ATOM    273    O   1     1     -14.664  12.355  27.782  0.00  0.00             0
ATOM    274    H   1     1     -15.102  11.729  27.178  0.00  0.00             0
ATOM    275    H   1     1      -3.805  11.632  28.378  0.00  0.00             0
ATOM    276    O   1     1      19.107 -16.835  20.377  0.00  0.00             0
ATOM    277    H   1     1      18.573 -17.305  21.029  0.00  0.00             0
ATOM    278    H   1     1      30.238 -17.172  20.824  0.00  0.00             0
ATOM    279    O   1     1      38.275  22.756  16.281  0.00  0.00             0
ATOM    280    H   1     1      27.354  22.083  16.276  0.00  0.00             0
ATOM    281    H   1     1      39.177  22.448  15.897  0.00  0.00             0
ATOM    282    O   1     1      -4.220   1.415  28.874  0.00  0.00             0
ATOM    283    H   1     1      -4.275   0.776  28.189  0.00  0.00             0
ATOM    284    H   1     1       6.086   2.126  28.415  0.00  0.00             0
ATOM    285    O   1     1     -19.056  -3.454  24.196  0.00  0.00             0
ATOM    286    H   1     1     -18.165  -3.626  23.996  0.00  0.00             0
ATOM    287    H   1     1      -9.092  -4.307  24.245  0.00  0.00             0
ATOM    288    O   1     1     -16.605 -17.820  21.097  0.00  0.00             0
ATOM    289    H   1     1     -16.584 -18.694  20.638  0.00  0.00             0
ATOM    290    H   1     1      -7.103 -17.331  21.117  0.00  0.00             0
ATOM    291    O   1     1     -13.356  35.346  26.849  0.00  0.00             0
ATOM    292    H   1     1     -13.030  35.742  25.870  0.00  0.00             0
ATOM    293    H   1     1     -13.270  34.410  26.898  0.00  0.00             0
ATOM    294    O   1     1      -3.399  17.459  21.777  0.00  0.00             0
ATOM    295    H   1     1      -3.122  17.662  22.676  0.00  0.00             0
ATOM    296    H   1     1      -4.313  17.769  21.488  0.00  0.00             0
ATOM    297    O   1     1      -7.222  20.428  29.311  0.00  0.00             0
ATOM    298    H   1     1      -7.885  19.781  29.737  0.00  0.00             0
ATOM    299    H   1     1      -7.030  20.073  28.415  0.00  0.00             0
ATOM    300    O   1     1      32.730  22.866  18.438  0.00  0.00             0
ATOM    301    H   1     1      33.234  22.363  18.943  0.00  0.00             0
ATOM    302    H   1     1      32.668  22.385  17.533  0.00  0.00             0
ATOM    303    O   1     1       8.601   1.442  17.505  0.00  0.00             0
ATOM    304    H   1     1       8.550   1.493  18.458  0.00  0.00             0
ATOM    305    H   1     1       8.159   0.571  17.312  0.00  0.00             0
ATOM    306    O   1     1     -16.991  28.900  32.842  0.00  0.00             0
ATOM    307    H   1     1     -17.085  28.324  33.675  0.00  0.00             0
ATOM    308    H   1     1     -17.795  29.471  32.863  0.00  0.00             0
ATOM    309    O   1     1       1.156 -16.837  32.443  0.00  0.00             0
ATOM    310    H   1     1       1.755 -17.587  32.856  0.00  0.00             0
ATOM    311    H   1     1       1.624 -16.009  32.613  0.00  0.00             0
ATOM    312    O   1     1      35.056   5.048  30.252  0.00  0.00             0
ATOM    313    H   1     1      34.464   4.239  30.457  0.00  0.00             0
ATOM    314    H   1     1      35.215   5.599  30.979  0.00  0.00             0
ATOM    315    O   1     1       3.344  14.417  32.147  0.00  0.00             0
ATOM    316    H   1     1       3.222  14.392  31.184  0.00  0.00             0
ATOM    317    H   1     1       4.332  14.015  32.209  0.00  0.00             0
ATOM    318    O   1     1       9.271  13.208  34.125  0.00  0.00             0
ATOM    319    H   1     1      10.270  13.165  33.682  0.00  0.00             0
ATOM    320    H   1     1       9.041  14.176  34.113  0.00  0.00             0
ATOM    321    O   1     1      40.408  21.125  15.333  0.00  0.00             0
ATOM    322    H   1     1      40.007  20.356  15.867  0.00  0.00             0
ATOM    323    H   1     1      40.380  20.818  14.468  0.00  0.00             0
ATOM    324    O   1     1      10.161  -0.192  37.021  0.00  0.00             0
ATOM    325    H   1     1       9.394  -0.566  37.243  0.00  0.00             0
ATOM    326    H   1     1      10.663  -0.994  36.785  0.00  0.00             0
ATOM    327    O   1     1      15.129  34.210  36.020  0.00  0.00             0
ATOM    328    H   1     1      14.256  34.035  35.834  0.00  0.00             0
ATOM    329    H   1     1      25.738  15.853  35.286  0.00  0.00             0
ATOM    330    O   1     1     -15.926  59.803  18.737  0.00  0.00             0
ATOM    331    H   1     1     -15.180  60.152  18.345  0.00  0.00             0
ATOM    332    H   1     1      -6.255  59.565  18.062  0.00  0.00             0
ATOM    333    O   1     1      -4.441  30.307  19.496  0.00  0.00             0
ATOM    334    H   1     1     -15.107  30.414  20.262  0.00  0.00             0
ATOM    335    H   1     1      -3.701  29.829  19.806  0.00  0.00             0
ATOM    336    O   1     1     -20.011  12.243  15.809  0.00  0.00             0
ATOM    337    H   1     1     -19.740  11.313  15.167  0.00  0.00             0
ATOM    338    H   1     1     -10.674  12.120  16.205  0.00  0.00             0
ATOM    339    O   1     1       5.955  54.209  13.949  0.00  0.00             0
ATOM    340    H   1     1      -3.657  53.594  13.713  0.00  0.00             0
ATOM    341    H   1     1       5.252  53.980  14.519  0.00  0.00             0
ATOM    342    O   1     1      17.186  38.832  36.336  0.00  0.00             0
ATOM    343    H   1     1      16.345  38.008  35.930  0.00  0.00             0
ATOM    344    H   1     1      28.220  38.359  36.705  0.00  0.00             0
ATOM    345    O   1     1      45.993   7.580  22.942  0.00  0.00             0
ATOM    346    H   1     1      45.309   7.620  22.199  0.00  0.00             0
ATOM    347    H   1     1      45.369 -10.298  23.838  0.00  0.00             0
ATOM    348    O   1     1      38.460  13.856  24.245  0.00  0.00             0
ATOM    349    H   1     1      39.117  13.502  24.773  0.00  0.00             0
ATOM    350    H   1     1      38.008  13.097  24.129  0.00  0.00             0
ATOM    351    O   1     1      20.987 -19.454  17.629  0.00  0.00             0
ATOM    352    H   1     1      21.118 -20.045  16.947  0.00  0.00             0
ATOM    353    H   1     1      21.568 -18.584  17.487  0.00  0.00             0
ATOM    354    O   1     1      -0.381  11.161  28.243  0.00  0.00             0
ATOM    355    H   1     1      -0.769  10.305  27.980  0.00  0.00             0
ATOM    356    H   1     1      -0.874  11.578  27.532  0.00  0.00             0
ATOM    357    O   1     1      14.152  -9.073  20.305  0.00  0.00             0
ATOM    358    H   1     1      15.019  -9.225  19.729  0.00  0.00             0
ATOM    359    H   1     1      13.827  -9.897  20.436  0.00  0.00             0
ATOM    360    O   1     1      -7.188  37.754  15.371  0.00  0.00             0
ATOM    361    H   1     1      -7.324  36.849  15.447  0.00  0.00             0
ATOM    362    H   1     1      -6.209  37.971  15.366  0.00  0.00             0
ATOM    363    O   1     1      40.367  13.118  26.291  0.00  0.00             0
ATOM    364    H   1     1      41.233  13.329  26.135  0.00  0.00             0
ATOM    365    H   1     1      40.047  -3.964  26.802  0.00  0.00             0
ATOM    366    O   1     1      14.637   4.479  27.366  0.00  0.00             0
ATOM    367    H   1     1      14.269   4.362  28.420  0.00  0.00             0
ATOM    368    H   1     1      15.522   4.600  27.554  0.00  0.00             0
ATOM    369    O   1     1      13.963 -14.411  25.022  0.00  0.00             0
ATOM    370    H   1     1      13.308 -15.113  25.234  0.00  0.00             0
ATOM    371    H   1     1      14.009 -13.753  25.812  0.00  0.00             0
ATOM    372    O   1     1      34.286 -17.647  23.605  0.00  0.00             0
ATOM    373    H   1     1      34.409 -18.366  24.302  0.00  0.00             0
ATOM    374    H   1     1      34.399 -17.962  22.752  0.00  0.00             0
ATOM    375    O   1     1      -1.949  44.213  29.502  0.00  0.00             0
ATOM    376    H   1     1      -1.679  44.273  28.528  0.00  0.00             0
ATOM    377    H   1     1      -2.700  43.568  29.501  0.00  0.00             0
ATOM    378    O   1     1      10.487  -9.298  20.792  0.00  0.00             0
ATOM    379    H   1     1      11.158  -9.746  21.098  0.00  0.00             0
ATOM    380    H   1     1      10.847  -8.459  20.318  0.00  0.00             0
ATOM    381    O   1     1     -15.064  -4.989  32.530  0.00  0.00             0
ATOM    382    H   1     1     -15.682  -5.824  32.655  0.00  0.00             0
ATOM    383    H   1     1      -3.935  -5.332  32.196  0.00  0.00             0
ATOM    384    O   1     1      15.163 -13.150  20.958  0.00  0.00             0
ATOM    385    H   1     1      15.238 -12.519  20.171  0.00  0.00             0
ATOM    386    H   1     1      26.332 -13.553  20.928  0.00  0.00             0
ATOM    387    O   1     1       8.782  16.153  33.883  0.00  0.00             0
ATOM    388    H   1     1      -2.548  15.901  33.667  0.00  0.00             0
ATOM    389    H   1     1       8.952  17.234  34.015  0.00  0.00             0
ATOM    390    O   1     1      18.233  18.498  24.188  0.00  0.00             0
ATOM    391    H   1     1      17.781  19.297  23.914  0.00  0.00             0
ATOM    392    H   1     1      29.346  18.582  23.918  0.00  0.00             0
ATOM    393    O   1     1     -43.845  -3.007  27.868  0.00  0.00             0
ATOM    394    H   1     1     -44.101  -2.583  28.671  0.00  0.00             0
ATOM    395    H   1     1     -34.254  -3.806  27.759  0.00  0.00             0
ATOM    396    O   1     1     -24.144  -1.812  30.347  0.00  0.00             0
ATOM    397    H   1     1     -24.483  -0.963  30.608  0.00  0.00             0
ATOM    398    H   1     1     -14.459  -2.473  30.057  0.00  0.00             0
ATOM    399    O   1     1      21.470 -19.304  25.758  0.00  0.00             0
ATOM    400    H   1     1      21.634 -20.108  25.183  0.00  0.00             0
ATOM    401    H   1     1      21.371 -19.633  26.724  0.00  0.00             0
ATOM    402    O   1     1       7.340  25.084  33.254  0.00  0.00             0
ATOM    403    H   1     1       6.522  25.274  32.998  0.00  0.00             0
ATOM    404    H   1     1       7.808  24.662  32.564  0.00  0.00             0
ATOM    405    O   1     1      24.616  16.303  27.320  0.00  0.00             0
ATOM    406    H   1     1      24.109  15.977  26.521  0.00  0.00             0
ATOM    407    H   1     1      24.784  17.275  27.250  0.00  0.00             0
ATOM    408    O   1     1      46.855  69.549  24.940  0.00  0.00             0
ATOM    409    H   1     1      46.681  69.780  26.088  0.00  0.00             0
ATOM    410    H   1     1      47.698  69.087  24.898  0.00  0.00             0
ATOM    411    O   1     1      19.321  58.652  32.015  0.00  0.00             0
ATOM    412    H   1     1      19.302  58.490  32.988  0.00  0.00             0
ATOM    413    H   1     1      18.727  58.050  31.675  0.00  0.00             0
ATOM    414    O   1     1      34.368  84.935  16.539  0.00  0.00             0
ATOM    415    H   1     1      33.493  84.514  16.395  0.00  0.00             0
ATOM    416    H   1     1      35.095  84.265  16.703  0.00  0.00             0
ATOM    417    O   1     1      38.035 -14.781  19.883  0.00  0.00             0
ATOM    418    H   1     1      38.362 -15.574  20.136  0.00  0.00             0
ATOM    419    H   1     1      38.791 -14.348  19.528  0.00  0.00             0
ATOM    420    O   1     1      41.957 -12.444  27.896  0.00  0.00             0
ATOM    421    H   1     1      41.631 -11.776  28.576  0.00  0.00             0
ATOM    422    H   1     1      42.633 -13.021  28.182  0.00  0.00             0
ATOM    423    O   1     1      -4.076  15.498  33.277  0.00  0.00             0
ATOM    424    H   1     1      -4.389  15.761  32.375  0.00  0.00             0
ATOM    425    H   1     1      -4.393  14.578  33.149  0.00  0.00             0
ATOM    426    O   1     1      17.280  27.523  15.680  0.00  0.00             0
ATOM    427    H   1     1      16.597  28.143  16.101  0.00  0.00             0
ATOM    428    H   1     1      17.358  26.647  16.352  0.00  0.00             0
ATOM    429    O   1     1      27.208  57.258  30.638  0.00  0.00             0
ATOM    430    H   1     1      27.128  56.275  30.437  0.00  0.00             0
ATOM    431    H   1     1      26.256  57.598  30.635  0.00  0.00             0
ATOM    432    O   1     1     -19.321   1.092  20.367  0.00  0.00             0
ATOM    433    H   1     1     -18.943   1.962  20.521  0.00  0.00             0
ATOM    434    H   1     1     -19.246   1.014  19.291  0.00  0.00             0
ATOM    435    O   1     1     -19.675  15.403  28.462  0.00  0.00             0
ATOM    436    H   1     1     -20.213  15.462  29.250  0.00  0.00             0
ATOM    437    H   1     1      -8.859  14.692  28.589  0.00  0.00             0
ATOM    438    O   1     1      49.664  33.077  22.109  0.00  0.00             0
ATOM    439    H   1     1      49.416  32.619  22.883  0.00  0.00             0
ATOM    440    H   1     1      59.475  33.816  21.897  0.00  0.00             0
ATOM    441    O   1     1      37.847  10.703  29.629  0.00  0.00             0
ATOM    442    H   1     1      28.035  10.924  30.385  0.00  0.00             0
ATOM    443    H   1     1      38.310   9.822  29.714  0.00  0.00             0
ATOM    444    O   1     1       0.229 -46.281  34.368  0.00  0.00             0
ATOM    445    H   1     1      -0.028 -45.895  35.278  0.00  0.00             0
ATOM    446    H   1     1      10.612 -47.196  34.463  0.00  0.00             0
ATOM    447    O   1     1      -5.552   7.060  32.094  0.00  0.00             0
ATOM    448    H   1     1     -15.936   7.954  31.478  0.00  0.00             0
ATOM    449    H   1     1      -6.079   7.297  32.779  0.00  0.00             0
ATOM    450    O   1     1      37.784  25.341  17.415  0.00  0.00             0
ATOM    451    H   1     1      38.367  25.186  18.213  0.00  0.00             0
ATOM    452    H   1     1      48.059  24.450  16.996  0.00  0.00             0
ATOM    453    O   1     1      30.281   1.036  34.539  0.00  0.00             0
ATOM    454    H   1     1      30.561   0.572  35.344  0.00  0.00             0
ATOM    455    H   1     1      31.170   0.880  33.932  0.00  0.00             0
ATOM    456    O   1     1       1.311  20.168  25.361  0.00  0.00             0
ATOM    457    H   1     1       0.876  19.601  24.777  0.00  0.00             0
ATOM    458    H   1     1       0.628  20.751  25.819  0.00  0.00             0
ATOM    459    O   1     1      21.345  -6.898  31.103  0.00  0.00             0
ATOM    460    H   1     1      21.614  -7.658  31.480  0.00  0.00             0
ATOM    461    H   1     1      20.709  -7.026  30.424  0.00  0.00             0
ATOM    462    O   1     1     -25.670  19.098  35.270  0.00  0.00             0
ATOM    463    H   1     1     -25.213  19.104  34.519  0.00  0.00             0
ATOM    464    H   1     1     -26.096  18.255  35.593  0.00  0.00             0
ATOM    465    O   1     1     -15.720  -6.514  16.796  0.00  0.00             0
ATOM    466    H   1     1     -16.272  -7.407  16.939  0.00  0.00             0
ATOM    467    H   1     1     -15.219  -6.379  17.593  0.00  0.00             0
ATOM    468    O   1     1     -24.550   1.412  32.896  0.00  0.00             0
ATOM    469    H   1     1     -24.721   2.299  32.921  0.00  0.00             0
ATOM    470    H   1     1     -23.865   1.479  32.304  0.00  0.00             0
ATOM    471    O   1     1      50.628  -5.392  21.666  0.00  0.00             0
ATOM    472    H   1     1      50.220  -4.567  21.809  0.00  0.00             0
ATOM    473    H   1     1      49.913  -5.928  21.425  0.00  0.00             0
ATOM    474    O   1     1      41.672 -19.525  22.371  0.00  0.00             0
ATOM    475    H   1     1      42.036 -19.901  23.186  0.00  0.00             0
ATOM    476    H   1     1      40.971 -20.131  22.427  0.00  0.00             0
ATOM    477    O   1     1      20.076  -0.994  14.738  0.00  0.00             0
ATOM    478    H   1     1      19.468  -1.238  15.389  0.00  0.00             0
ATOM    479    H   1     1      20.784  -1.779  14.545  0.00  0.00             0
ATOM    480    O   1     1      19.937  39.177  26.721  0.00  0.00             0
ATOM    481    H   1     1      20.079  38.468  27.264  0.00  0.00             0
ATOM    482    H   1     1      20.312  40.075  27.192  0.00  0.00             0
ATOM    483    O   1     1      -0.695  -2.085  31.106  0.00  0.00             0
ATOM    484    H   1     1      -0.840  -2.318  32.077  0.00  0.00             0
ATOM    485    H   1     1      -1.638  -2.072  30.554  0.00  0.00             0
ATOM    486    O   1     1     -21.774   3.806  34.952  0.00  0.00             0
ATOM    487    H   1     1     -22.686   3.831  35.411  0.00  0.00             0
ATOM    488    H   1     1     -21.642   2.837  34.669  0.00  0.00             0
ATOM    489    O   1     1     -10.015  18.809  23.136  0.00  0.00             0
ATOM    490    H   1     1     -10.198  17.946  22.917  0.00  0.00             0
ATOM    491    H   1     1       0.913   1.136  22.330  0.00  0.00             0
ATOM    492    O   1     1      23.247 -44.168  28.725  0.00  0.00             0
ATOM    493    H   1     1      22.405 -44.616  29.115  0.00  0.00             0
ATOM    494    H   1     1      34.010 -43.772  29.375  0.00  0.00             0
ATOM    495    O   1     1     -28.052   2.779  35.822  0.00  0.00             0
ATOM    496    H   1     1     -38.312   2.228  36.472  0.00  0.00             0
ATOM    497    H   1     1     -27.207   2.290  35.338  0.00  0.00             0
ATOM    498    O   1     1      -4.637 -24.118  23.777  0.00  0.00             0
ATOM    499    H   1     1      -5.133 -24.535  22.872  0.00  0.00             0
ATOM    500    H   1     1       5.052 -24.306  24.513  0.00  0.00             0
ATOM    501    O   1     1     -19.324  22.757  35.314  0.00  0.00             0
ATOM    502    H   1     1     -20.256  22.411  35.073  0.00  0.00             0
ATOM    503    H   1     1      -8.389  22.049  35.633  0.00  0.00             0
ATOM    504    O   1     1      -2.202  11.375  32.073  0.00  0.00             0
ATOM    505    H   1     1      -1.525  12.100  32.283  0.00  0.00             0
ATOM    506    H   1     1       8.302  10.466  32.267  0.00  0.00             0
ATOM    507    O   1     1      63.061  36.835  17.522  0.00  0.00             0
ATOM    508    H   1     1      63.583  37.239  16.860  0.00  0.00             0
ATOM    509    H   1     1      61.991  19.118  17.453  0.00  0.00             0
ATOM    510    O   1     1      16.991 -30.142  23.335  0.00  0.00             0
ATOM    511    H   1     1      16.225 -29.669  23.226  0.00  0.00             0
ATOM    512    H   1     1      17.019 -30.415  22.486  0.00  0.00             0
ATOM    513    O   1     1     -42.818   9.068  26.798  0.00  0.00             0
ATOM    514    H   1     1     -42.207   9.491  26.219  0.00  0.00             0
ATOM    515    H   1     1     -43.388   8.411  26.204  0.00  0.00             0
ATOM    516    O   1     1      17.316  -4.048  17.325  0.00  0.00             0
ATOM    517    H   1     1      16.581  -3.797  16.863  0.00  0.00             0
ATOM    518    H   1     1      16.936  -3.977  18.244  0.00  0.00             0
ATOM    519    O   1     1      43.097  40.009  15.865  0.00  0.00             0
ATOM    520    H   1     1      43.484  39.138  15.575  0.00  0.00             0
ATOM    521    H   1     1      42.244  39.989  15.879  0.00  0.00             0
ATOM    522    O   1     1      15.743  23.311  36.022  0.00  0.00             0
ATOM    523    H   1     1      16.139  22.599  36.463  0.00  0.00             0
ATOM    524    H   1     1      16.349  24.062  36.089  0.00  0.00             0
ATOM    525    O   1     1      64.934  27.190  17.081  0.00  0.00             0
ATOM    526    H   1     1      64.353  27.152  17.918  0.00  0.00             0
ATOM    527    H   1     1      65.081   8.299  16.746  0.00  0.00             0
ATOM    528    O   1     1      33.140  48.898  29.667  0.00  0.00             0
ATOM    529    H   1     1      32.639  48.166  29.879  0.00  0.00             0
ATOM    530    H   1     1      34.068  48.709  29.348  0.00  0.00             0
ATOM    531    O   1     1      24.044   9.313  34.949  0.00  0.00             0
ATOM    532    H   1     1      25.038   9.676  35.107  0.00  0.00             0
ATOM    533    H   1     1      23.543   8.641  35.644  0.00  0.00             0
ATOM    534    O   1     1       6.844  39.319  27.078  0.00  0.00             0
ATOM    535    H   1     1       6.587  38.888  26.283  0.00  0.00             0
ATOM    536    H   1     1       7.825  39.290  26.964  0.00  0.00             0
ATOM    537    O   1     1       1.433  11.777  23.185  0.00  0.00             0
ATOM    538    H   1     1       2.385  11.483  22.862  0.00  0.00             0
ATOM    539    H   1     1       0.800  12.152  22.606  0.00  0.00             0
ATOM    540    O   1     1     -26.706 -27.765  27.000  0.00  0.00             0
ATOM    541    H   1     1     -25.898 -27.986  27.462  0.00  0.00             0
ATOM    542    H   1     1     -27.143 -27.514  27.698  0.00  0.00             0
ATOM    543    O   1     1     -15.052  42.670  14.805  0.00  0.00             0
ATOM    544    H   1     1     -14.816  41.835  14.362  0.00  0.00             0
ATOM    545    H   1     1      -3.930  43.370  14.631  0.00  0.00             0
ATOM    546    O   1     1      -4.148   6.743  28.659  0.00  0.00             0
ATOM    547    H   1     1      -3.745   6.549  27.827  0.00  0.00             0
ATOM    548    H   1     1       5.295   6.204  28.896  0.00  0.00             0
ATOM    549    O   1     1      -7.678  39.338  20.974  0.00  0.00             0
ATOM    550    H   1     1     -18.383  39.864  21.753  0.00  0.00             0
ATOM    551    H   1     1      -6.628  39.617  20.846  0.00  0.00             0
ATOM    552    O   1     1      14.711  31.915  23.215  0.00  0.00             0
ATOM    553    H   1     1      15.002  32.612  23.944  0.00  0.00             0
ATOM    554    H   1     1      25.526  31.078  23.088  0.00  0.00             0
ATOM    555    O   1     1      55.973  10.897  26.100  0.00  0.00             0
ATOM    556    H   1     1      45.397   9.945  26.149  0.00  0.00             0
ATOM    557    H   1     1      55.334  11.481  26.180  0.00  0.00             0
ATOM    558    O   1     1      22.200  27.787  14.799  0.00  0.00             0
ATOM    559    H   1     1      22.983  28.202  14.275  0.00  0.00             0
ATOM    560    H   1     1      33.084  27.280  15.504  0.00  0.00             0
ATOM    561    O   1     1     -29.095  -5.834  26.338  0.00  0.00             0
ATOM    562    H   1     1     -29.499  -6.434  27.058  0.00  0.00             0
ATOM    563    H   1     1     -29.268  -6.463  25.576  0.00  0.00             0
ATOM    564    O   1     1     -21.751 -16.721  28.426  0.00  0.00             0
ATOM    565    H   1     1     -22.428 -17.141  27.975  0.00  0.00             0
ATOM    566    H   1     1     -21.041 -17.355  28.647  0.00  0.00             0
ATOM    567    O   1     1       1.232  46.216  35.875  0.00  0.00             0
ATOM    568    H   1     1       0.538  46.059  35.132  0.00  0.00             0
ATOM    569    H   1     1       2.106  45.995  35.619  0.00  0.00             0
ATOM    570    O   1     1      10.100   6.631  30.044  0.00  0.00             0
ATOM    571    H   1     1       9.370   7.302  29.840  0.00  0.00             0
ATOM    572    H   1     1       9.698   5.958  30.676  0.00  0.00             0
ATOM    573    O   1     1     -39.958  -9.516  31.894  0.00  0.00             0
ATOM    574    H   1     1     -40.147  -9.585  32.963  0.00  0.00             0
ATOM    575    H   1     1     -40.343 -10.252  31.340  0.00  0.00             0
ATOM    576    O   1     1     -33.590  24.121  26.131  0.00  0.00             0
ATOM    577    H   1     1     -33.966  23.469  25.470  0.00  0.00             0
ATOM    578    H   1     1     -32.901  23.719  26.476  0.00  0.00             0
ATOM    579    O   1     1      18.347  -1.446  16.923  0.00  0.00             0
ATOM    580    H   1     1      17.918  -2.189  16.654  0.00  0.00             0
ATOM    581    H   1     1      19.117  -1.707  17.643  0.00  0.00             0
ATOM    582    O   1     1     -17.413  -0.728  33.029  0.00  0.00             0
ATOM    583    H   1     1     -17.316  -1.614  32.596  0.00  0.00             0
ATOM    584    H   1     1     -16.707  -0.164  32.538  0.00  0.00             0
ATOM    585    O   1     1     -28.827 -11.253  20.499  0.00  0.00             0
ATOM    586    H   1     1     -29.173 -11.769  21.173  0.00  0.00             0
ATOM    587    H   1     1     -28.883 -11.859  19.735  0.00  0.00             0
ATOM    588    O   1     1      32.249  12.882  32.842  0.00  0.00             0
ATOM    589    H   1     1      31.970  12.392  32.059  0.00  0.00             0
ATOM    590    H   1     1      33.044  13.408  32.388  0.00  0.00             0
ATOM    591    O   1     1      45.233  11.266  21.541  0.00  0.00             0
ATOM    592    H   1     1      45.238  10.363  21.108  0.00  0.00             0
ATOM    593    H   1     1      44.650  11.884  20.890  0.00  0.00             0
ATOM    594    O   1     1      50.839   4.098  19.873  0.00  0.00             0
ATOM    595    H   1     1      51.783   4.265  19.592  0.00  0.00             0
ATOM    596    H   1     1      50.989   3.023  20.134  0.00  0.00             0
ATOM    597    O   1     1      -0.807  -7.919  33.935  0.00  0.00             0
ATOM    598    H   1     1      -1.714  -7.708  34.469  0.00  0.00             0
ATOM    599    H   1     1       9.384  -8.833  33.723  0.00  0.00             0
ATOM    600    O   1     1       7.354   7.460  35.986  0.00  0.00             0
ATOM    601    H   1     1       8.278   7.205  36.104  0.00  0.00             0
ATOM    602    H   1     1      17.585   7.462  35.072  0.00  0.00             0
ATOM    603    O   1     1       1.850 -45.528  24.618  0.00  0.00             0
ATOM    604    H   1     1      -9.110 -44.808  24.843  0.00  0.00             0
ATOM    605    H   1     1       2.260 -45.543  25.373  0.00  0.00             0
ATOM    606    O   1     1      26.921  20.867  24.057  0.00  0.00             0
ATOM    607    H   1     1      27.235  21.672  23.802  0.00  0.00             0
ATOM    608    H   1     1      36.332  20.929  24.153  0.00  0.00             0
ATOM    609    O   1     1      53.742  12.514  19.465  0.00  0.00             0
ATOM    610    H   1     1      44.086  12.916  18.816  0.00  0.00             0
ATOM    611    H   1     1      52.988  13.024  19.468  0.00  0.00             0
ATOM    612    O   1     1     -20.287  27.858  25.148  0.00  0.00             0
ATOM    613    H   1     1     -19.978  28.595  24.511  0.00  0.00             0
ATOM    614    H   1     1     -10.714  27.363  24.536  0.00  0.00             0
ATOM    615    O   1     1     -34.465  -9.429  21.541  0.00  0.00             0
ATOM    616    H   1     1     -35.088  -9.956  21.891  0.00  0.00             0
ATOM    617    H   1     1     -34.018 -10.079  21.016  0.00  0.00             0
ATOM    618    O   1     1       1.974  13.730  35.545  0.00  0.00             0
ATOM    619    H   1     1       1.643  13.195  34.925  0.00  0.00             0
ATOM    620    H   1     1       1.848  12.924  36.002  0.00  0.00             0
ATOM    621    O   1     1     -18.668  16.418  35.520  0.00  0.00             0
ATOM    622    H   1     1     -18.322  16.603  34.675  0.00  0.00             0
ATOM    623    H   1     1     -18.549  15.452  35.445  0.00  0.00             0
ATOM    624    O   1     1      49.874  29.204  17.051  0.00  0.00             0
ATOM    625    H   1     1      49.179  30.035  17.342  0.00  0.00             0
ATOM    626    H   1     1      49.261  28.648  16.707  0.00  0.00             0
ATOM    627    O   1     1     -15.682  14.365  29.193  0.00  0.00             0
ATOM    628    H   1     1     -15.630  13.643  28.422  0.00  0.00             0
ATOM    629    H   1     1     -16.291  15.084  28.857  0.00  0.00             0
ATOM    630    O   1     1     -15.227  -3.005  15.166  0.00  0.00             0
ATOM    631    H   1     1     -16.003  -3.331  15.692  0.00  0.00             0
ATOM    632    H   1     1     -14.945  -3.792  14.784  0.00  0.00             0
ATOM    633    O   1     1     -48.285  24.425  16.395  0.00  0.00             0
ATOM    634    H   1     1     -47.768  24.439  15.518  0.00  0.00             0
ATOM    635    H   1     1     -48.685  23.694  16.213  0.00  0.00             0
ATOM    636    O   1     1      15.819  19.385  18.450  0.00  0.00             0
ATOM    637    H   1     1      15.379  19.073  19.184  0.00  0.00             0
ATOM    638    H   1     1      16.490  19.909  18.971  0.00  0.00             0
ATOM    639    O   1     1     -12.571  -7.200  20.276  0.00  0.00             0
ATOM    640    H   1     1     -11.760  -7.648  20.016  0.00  0.00             0
ATOM    641    H   1     1     -13.058  -8.093  20.670  0.00  0.00             0
ATOM    642    O   1     1       2.514  21.538  32.807  0.00  0.00             0
ATOM    643    H   1     1       2.047  21.816  33.729  0.00  0.00             0
ATOM    644    H   1     1       3.561  21.312  32.912  0.00  0.00             0
ATOM    645    O   1     1      -5.791  -8.221  30.819  0.00  0.00             0
ATOM    646    H   1     1      -4.966  -7.967  30.321  0.00  0.00             0
ATOM    647    H   1     1      -6.076  -7.680  31.459  0.00  0.00             0
ATOM    648    O   1     1       8.282   0.954  30.973  0.00  0.00             0
ATOM    649    H   1     1       8.320   0.895  29.943  0.00  0.00             0
ATOM    650    H   1     1       9.166   0.800  31.181  0.00  0.00             0
ATOM    651    O   1     1       4.245  17.410  30.395  0.00  0.00             0
ATOM    652    H   1     1       4.782  18.243  29.922  0.00  0.00             0
ATOM    653    H   1     1      13.556  -0.414  29.945  0.00  0.00             0
ATOM    654    O   1     1      14.209  32.908  20.652  0.00  0.00             0
ATOM    655    H   1     1      14.427  32.460  21.461  0.00  0.00             0
ATOM    656    H   1     1      23.512  32.866  20.343  0.00  0.00             0
ATOM    657    O   1     1      34.485  17.208  15.863  0.00  0.00             0
ATOM    658    H   1     1      24.489  16.502  15.357  0.00  0.00             0
ATOM    659    H   1     1      34.930  16.905  16.702  0.00  0.00             0
ATOM    660    O   1     1      -4.254  63.281  36.091  0.00  0.00             0
ATOM    661    H   1     1      -3.742  64.175  36.089  0.00  0.00             0
ATOM    662    H   1     1       6.571  62.522  36.292  0.00  0.00             0
ATOM    663    O   1     1      25.549  16.107  18.436  0.00  0.00             0
ATOM    664    H   1     1      15.101  15.814  19.404  0.00  0.00             0
ATOM    665    H   1     1      26.215  16.753  18.459  0.00  0.00             0
ATOM    666    O   1     1      22.360  17.715  29.816  0.00  0.00             0
ATOM    667    H   1     1      22.022  16.804  29.437  0.00  0.00             0
ATOM    668    H   1     1      32.215  17.855  30.571  0.00  0.00             0
ATOM    669    O   1     1       5.577  75.524  33.566  0.00  0.00             0
ATOM    670    H   1     1       5.676  76.104  34.285  0.00  0.00             0
ATOM    671    H   1     1       5.931  58.334  32.889  0.00  0.00             0
ATOM    672    O   1     1      22.456  41.106  22.900  0.00  0.00             0
ATOM    673    H   1     1      23.110  40.726  23.349  0.00  0.00             0
ATOM    674    H   1     1      21.838  41.588  23.470  0.00  0.00             0
ATOM    675    O   1     1      19.239  -8.852  23.141  0.00  0.00             0
ATOM    676    H   1     1      18.292  -8.475  22.704  0.00  0.00             0
ATOM    677    H   1     1      19.852  -9.000  22.418  0.00  0.00             0
ATOM    678    O   1     1       5.684   2.584  15.822  0.00  0.00             0
ATOM    679    H   1     1       6.041   1.811  15.430  0.00  0.00             0
ATOM    680    H   1     1       5.662   2.382  16.725  0.00  0.00             0
ATOM    681    O   1     1     -27.526   0.936  26.852  0.00  0.00             0
ATOM    682    H   1     1     -28.462   0.911  26.651  0.00  0.00             0
ATOM    683    H   1     1     -27.247   1.370  26.021  0.00  0.00             0
ATOM    684    O   1     1     -12.756  11.389  35.741  0.00  0.00             0
ATOM    685    H   1     1     -12.406  11.471  36.533  0.00  0.00             0
ATOM    686    H   1     1     -12.082  11.843  35.061  0.00  0.00             0
ATOM    687    O   1     1      31.912  -2.674  20.038  0.00  0.00             0
ATOM    688    H   1     1      31.865  -2.015  20.922  0.00  0.00             0
ATOM    689    H   1     1      31.524 -20.166  19.137  0.00  0.00             0
ATOM    690    O   1     1      41.005 -27.586  36.976  0.00  0.00             0
ATOM    691    H   1     1      41.509 -26.570  36.750  0.00  0.00             0
ATOM    692    H   1     1      41.592 -28.026  37.470  0.00  0.00             0
ATOM    693    O   1     1     -50.410  15.028  15.159  0.00  0.00             0
ATOM    694    H   1     1     -50.707  14.064  15.086  0.00  0.00             0
ATOM    695    H   1     1     -49.474  15.126  15.463  0.00  0.00             0
ATOM    696    O   1     1      21.030  28.306  18.681  0.00  0.00             0
ATOM    697    H   1     1      21.357  29.226  18.768  0.00  0.00             0
ATOM    698    H   1     1      20.390  28.771  18.145  0.00  0.00             0
ATOM    699    O   1     1      59.909   6.780  19.976  0.00  0.00             0
ATOM    700    H   1     1      60.261   5.770  19.865  0.00  0.00             0
ATOM    701    H   1     1      60.580   7.513  19.778  0.00  0.00             0
ATOM    702    O   1     1      23.507   6.687  36.356  0.00  0.00             0
ATOM    703    H   1     1      24.361   6.039  36.261  0.00  0.00             0
ATOM    704    H   1     1      23.064   6.109  36.019  0.00  0.00             0
ATOM    705   Al   1     1       4.982  14.289   8.809  0.00  0.00             0
ATOM    706   Al   1     1       2.365   9.850   8.629  0.00  0.00             0
ATOM    707   Al   1     1       2.449  15.857   8.691  0.00  0.00             0
ATOM    708   Al   1     1       4.901  11.231   8.820  0.00  0.00             0
ATOM    709   Si   1     1       0.676  15.535  11.619  0.00  0.00             0
ATOM    710   Si   1     1       3.171  11.080  11.518  0.00  0.00             0
ATOM    711   Si   1     1       3.136  17.198  11.568  0.00  0.00             0
ATOM    712   Si   1     1       5.688  12.636  11.498  0.00  0.00             0
ATOM    713    O   1     1       5.843  15.497   9.862  0.00  0.00             0
ATOM    714    O   1     1       3.380  11.001   9.945  0.00  0.00             0
ATOM    715    O   1     1       5.578  12.784   9.856  0.00  0.00             0
ATOM    716    O   1     1       3.026  17.284   9.989  0.00  0.00             0
ATOM    717    O   1     1       5.715  14.092  11.964  0.00  0.00             0
ATOM    718    O   1     1       3.124  18.574  12.168  0.00  0.00             0
ATOM    719    O   1     1       4.546  16.440  11.813  0.00  0.00             0
ATOM    720    O   1     1       1.877  11.849  11.873  0.00  0.00             0
ATOM    721    O   1     1       4.449  11.987  11.962  0.00  0.00             0
ATOM    722    O   1     1       1.865  16.347  12.157  0.00  0.00             0
ATOM    723    O   1     1       5.751   9.883   9.743  0.00  0.00             0
ATOM    724    O   1     1       3.346  14.359   9.698  0.00  0.00             0
ATOM    725    O   1     1       1.900  17.136   7.524  0.00  0.00             0
ATOM    726    O   1     1       4.444  12.647   7.595  0.00  0.00             0
ATOM    727    O   1     1       6.679  14.304   7.863  0.00  0.00             0
ATOM    728    O   1     1       3.977   9.982   7.640  0.00  0.00             0
ATOM    729    O   1     1       6.697  11.036   7.535  0.00  0.00             0
ATOM    730    O   1     1       4.250  15.694   7.630  0.00  0.00             0
ATOM    731    H   1     1       5.880  18.641  11.196  0.00  0.00             0
ATOM    732    H   1     1       2.890  13.546   9.794  0.00  0.00             0
ATOM    733    H   1     1       5.966  16.748   7.494  0.00  0.00             0
ATOM    734    H   1     1       4.488  12.814   6.689  0.00  0.00             0
ATOM    735    H   1     1       6.655  13.260   7.975  0.00  0.00             0
ATOM    736    H   1     1       4.960  18.099   7.834  0.00  0.00             0
ATOM    737    H   1     1       4.135  16.182   6.863  0.00  0.00             0
ATOM    738    H   1     1       6.811  11.491   6.512  0.00  0.00             0
ATOM    739   Al   1     1      10.108   8.541   1.701  0.00  0.00             0
ATOM    740   Al   1     1       7.553   4.017   1.732  0.00  0.00             0
ATOM    741   Al   1     1       7.663  10.107   1.392  0.00  0.00             0
ATOM    742   Al   1     1      10.271   5.561   1.687  0.00  0.00             0
ATOM    743   Si   1     1       5.767   9.882   4.409  0.00  0.00             0
ATOM    744   Si   1     1       8.560   5.435   4.481  0.00  0.00             0
ATOM    745   Si   1     1       8.360  11.453   4.332  0.00  0.00             0
ATOM    746   Si   1     1      11.042   6.918   4.453  0.00  0.00             0
ATOM    747    O   1     1      11.027   9.798   2.834  0.00  0.00             0
ATOM    748    O   1     1       8.763   5.311   2.928  0.00  0.00             0
ATOM    749    O   1     1      10.914   7.029   2.852  0.00  0.00             0
ATOM    750    O   1     1       8.222  11.535   2.771  0.00  0.00             0
ATOM    751    O   1     1      10.873   8.338   4.943  0.00  0.00             0
ATOM    752    O   1     1       8.336  12.954   4.928  0.00  0.00             0
ATOM    753    O   1     1       9.618  10.779   4.764  0.00  0.00             0
ATOM    754    O   1     1       7.340   6.354   4.814  0.00  0.00             0
ATOM    755    O   1     1       9.874   6.029   5.014  0.00  0.00             0
ATOM    756    O   1     1       7.036  10.743   4.789  0.00  0.00             0
ATOM    757    O   1     1      11.113   4.119   2.858  0.00  0.00             0
ATOM    758    O   1     1       8.468   8.578   2.679  0.00  0.00             0
ATOM    759    O   1     1       7.021  11.619   0.428  0.00  0.00             0
ATOM    760    O   1     1       9.448   7.005   0.646  0.00  0.00             0
ATOM    761    O   1     1      11.693   8.613   0.502  0.00  0.00             0
ATOM    762    O   1     1       9.211   4.269   0.545  0.00  0.00             0
ATOM    763    O   1     1      11.913   5.442   0.628  0.00  0.00             0
ATOM    764    O   1     1       9.368  10.000   0.679  0.00  0.00             0
ATOM    765    H   1     1      10.684  12.153   2.932  0.00  0.00             0
ATOM    766    H   1     1       7.988   7.772   2.700  0.00  0.00             0
ATOM    767    H   1     1      11.511  11.746  -0.310  0.00  0.00             0
ATOM    768    H   1     1       8.998   7.413  -0.056  0.00  0.00             0
ATOM    769    H   1     1      12.147   8.519  -0.302  0.00  0.00             0
ATOM    770    H   1     1       9.631  12.629  -0.243  0.00  0.00             0
ATOM    771    H   1     1       9.920  10.859   1.009  0.00  0.00             0
ATOM    772    H   1     1      11.877   6.344   0.362  0.00  0.00             0
ATOM    773   Al   1     1       4.934   5.336   8.795  0.00  0.00             0
ATOM    774   Al   1     1       2.432   1.103   8.946  0.00  0.00             0
ATOM    775   Al   1     1       2.591   6.764   8.923  0.00  0.00             0
ATOM    776   Al   1     1       4.937   2.429   9.086  0.00  0.00             0
ATOM    777   Si   1     1       0.739   6.682  11.641  0.00  0.00             0
ATOM    778   Si   1     1       3.183   2.191  11.811  0.00  0.00             0
ATOM    779   Si   1     1       3.224   8.141  11.641  0.00  0.00             0
ATOM    780   Si   1     1       5.752   3.733  11.707  0.00  0.00             0
ATOM    781    O   1     1       5.869   6.483  10.081  0.00  0.00             0
ATOM    782    O   1     1       3.328   2.216  10.171  0.00  0.00             0
ATOM    783    O   1     1       5.593   3.908  10.121  0.00  0.00             0
ATOM    784    O   1     1       3.148   8.159  10.093  0.00  0.00             0
ATOM    785    O   1     1       5.741   5.197  12.458  0.00  0.00             0
ATOM    786    O   1     1       3.227   9.647  12.086  0.00  0.00             0
ATOM    787    O   1     1       4.630   7.420  11.940  0.00  0.00             0
ATOM    788    O   1     1       1.978   3.014  12.094  0.00  0.00             0
ATOM    789    O   1     1       4.508   2.975  12.161  0.00  0.00             0
ATOM    790    O   1     1       1.955   7.453  12.156  0.00  0.00             0
ATOM    791    O   1     1       5.905   0.997  10.207  0.00  0.00             0
ATOM    792    O   1     1       3.202   5.363   9.927  0.00  0.00             0
ATOM    793    O   1     1       1.700   8.364   7.699  0.00  0.00             0
ATOM    794    O   1     1       4.310   3.708   8.011  0.00  0.00             0
ATOM    795    O   1     1       6.504   5.345   7.847  0.00  0.00             0
ATOM    796    O   1     1       4.118   0.989   7.982  0.00  0.00             0
ATOM    797    O   1     1       6.568   2.319   7.999  0.00  0.00             0
ATOM    798    O   1     1       4.109   6.721   7.850  0.00  0.00             0
ATOM    799    H   1     1       5.341   9.067   9.849  0.00  0.00             0
ATOM    800    H   1     1       2.658   4.430  10.130  0.00  0.00             0
ATOM    801    H   1     1       6.353   8.523   7.060  0.00  0.00             0
ATOM    802    H   1     1       3.690   3.731   7.447  0.00  0.00             0
ATOM    803    H   1     1       6.955   4.496   7.878  0.00  0.00             0
ATOM    804    H   1     1       4.298   9.495   6.813  0.00  0.00             0
ATOM    805    H   1     1       4.756   7.339   7.196  0.00  0.00             0
ATOM    806    H   1     1       6.100   2.371   7.160  0.00  0.00             0
ATOM    807   Al   1     1      10.251  -0.442   1.501  0.00  0.00             0
ATOM    808   Al   1     1       7.635  -4.869   1.568  0.00  0.00             0
ATOM    809   Al   1     1       7.602   1.131   1.813  0.00  0.00             0
ATOM    810   Al   1     1      10.182  -3.409   1.456  0.00  0.00             0
ATOM    811   Si   1     1       5.921   0.907   4.567  0.00  0.00             0
ATOM    812   Si   1     1       8.462  -3.494   4.440  0.00  0.00             0
ATOM    813   Si   1     1       8.438   2.466   4.537  0.00  0.00             0
ATOM    814   Si   1     1      10.980  -1.996   4.360  0.00  0.00             0
ATOM    815    O   1     1      11.133   0.962   2.747  0.00  0.00             0
ATOM    816    O   1     1       8.632  -3.581   2.773  0.00  0.00             0
ATOM    817    O   1     1      10.767  -2.028   2.691  0.00  0.00             0
ATOM    818    O   1     1       8.293   2.511   2.952  0.00  0.00             0
ATOM    819    O   1     1      10.889  -0.488   4.837  0.00  0.00             0
ATOM    820    O   1     1       8.439   3.945   4.991  0.00  0.00             0
ATOM    821    O   1     1       9.792   1.755   4.785  0.00  0.00             0
ATOM    822    O   1     1       7.263  -2.701   4.658  0.00  0.00             0
ATOM    823    O   1     1       9.796  -2.868   4.938  0.00  0.00             0
ATOM    824    O   1     1       7.130   1.641   4.969  0.00  0.00             0
ATOM    825    O   1     1      11.142  -4.829   2.674  0.00  0.00             0
ATOM    826    O   1     1       8.467  -0.277   2.741  0.00  0.00             0
ATOM    827    O   1     1       6.705   2.563   0.892  0.00  0.00             0
ATOM    828    O   1     1       9.597  -1.767   0.373  0.00  0.00             0
ATOM    829    O   1     1      11.922  -0.188   0.701  0.00  0.00             0
ATOM    830    O   1     1       9.312  -4.757   0.558  0.00  0.00             0
ATOM    831    O   1     1      11.918  -3.509   0.640  0.00  0.00             0
ATOM    832    O   1     1       9.199   0.991   0.702  0.00  0.00             0
ATOM    833    H   1     1      10.714   3.347   2.744  0.00  0.00             0
ATOM    834    H   1     1       8.052  -0.953   3.230  0.00  0.00             0
ATOM    835    H   1     1      11.685   2.331  -0.238  0.00  0.00             0
ATOM    836    H   1     1       9.173  -1.688  -0.457  0.00  0.00             0
ATOM    837    H   1     1      12.714  -0.646   0.238  0.00  0.00             0
ATOM    838    H   1     1       9.081   4.175  -0.371  0.00  0.00             0
ATOM    839    H   1     1       9.355   1.892   0.844  0.00  0.00             0
ATOM    840    H   1     1      12.203  -2.637   0.949  0.00  0.00             0
ATOM    841   Al   1     1      -0.170  14.263   8.785  0.00  0.00             0
ATOM    842   Al   1     1      -2.791   9.777   8.692  0.00  0.00             0
ATOM    843   Al   1     1      -2.771  15.663   8.788  0.00  0.00             0
ATOM    844   Al   1     1      -0.280  11.285   8.808  0.00  0.00             0
ATOM    845   Si   1     1      -4.549  15.601  11.464  0.00  0.00             0
ATOM    846   Si   1     1      -1.962  11.099  11.481  0.00  0.00             0
ATOM    847   Si   1     1      -1.912  17.101  11.670  0.00  0.00             0
ATOM    848   Si   1     1       0.546  12.590  11.645  0.00  0.00             0
ATOM    849    O   1     1       0.795  15.444   9.910  0.00  0.00             0
ATOM    850    O   1     1      -1.841  10.970   9.875  0.00  0.00             0
ATOM    851    O   1     1       0.424  12.708   9.885  0.00  0.00             0
ATOM    852    O   1     1      -2.049  17.165   9.963  0.00  0.00             0
ATOM    853    O   1     1       0.681  14.010  12.075  0.00  0.00             0
ATOM    854    O   1     1      -1.959  18.579  12.203  0.00  0.00             0
ATOM    855    O   1     1      -0.620  16.271  11.932  0.00  0.00             0
ATOM    856    O   1     1      -3.254  11.864  11.785  0.00  0.00             0
ATOM    857    O   1     1      -0.783  11.904  11.999  0.00  0.00             0
ATOM    858    O   1     1      -3.207  16.327  11.968  0.00  0.00             0
ATOM    859    O   1     1       0.600   9.886   9.751  0.00  0.00             0
ATOM    860    O   1     1      -1.879  14.391  10.032  0.00  0.00             0
ATOM    861    O   1     1       6.815  17.258   7.726  0.00  0.00             0
ATOM    862    O   1     1      -0.935  12.739   7.732  0.00  0.00             0
ATOM    863    O   1     1       1.389  14.293   7.643  0.00  0.00             0
ATOM    864    O   1     1      -1.204   9.812   7.692  0.00  0.00             0
ATOM    865    O   1     1       1.464  11.167   7.778  0.00  0.00             0
ATOM    866    O   1     1      -1.268  15.497   7.768  0.00  0.00             0
ATOM    867    H   1     1       0.427  17.735   9.512  0.00  0.00             0
ATOM    868    H   1     1      -1.954  13.919  10.898  0.00  0.00             0
ATOM    869    H   1     1       1.885  17.670   6.616  0.00  0.00             0
ATOM    870    H   1     1      -1.303  12.815   6.895  0.00  0.00             0
ATOM    871    H   1     1       1.539  13.383   7.682  0.00  0.00             0
ATOM    872    H   1     1      -0.844  18.427   6.962  0.00  0.00             0
ATOM    873    H   1     1      -0.733  15.683   6.866  0.00  0.00             0
ATOM    874    H   1     1       1.592  11.245   6.786  0.00  0.00             0
ATOM    875   Al   1     1       4.908   8.640   1.714  0.00  0.00             0
ATOM    876   Al   1     1       2.597   4.068   1.588  0.00  0.00             0
ATOM    877   Al   1     1       2.335   9.962   1.703  0.00  0.00             0
ATOM    878   Al   1     1       5.040   5.461   1.860  0.00  0.00             0
ATOM    879   Si   1     1       0.625   9.864   4.467  0.00  0.00             0
ATOM    880   Si   1     1       3.368   5.370   4.466  0.00  0.00             0
ATOM    881   Si   1     1       3.063  11.318   4.455  0.00  0.00             0
ATOM    882   Si   1     1       6.007   6.943   4.537  0.00  0.00             0
ATOM    883    O   1     1       5.847   9.636   2.857  0.00  0.00             0
ATOM    884    O   1     1       3.594   5.330   2.838  0.00  0.00             0
ATOM    885    O   1     1       5.756   7.014   2.784  0.00  0.00             0
ATOM    886    O   1     1       3.003  11.342   2.777  0.00  0.00             0
ATOM    887    O   1     1       5.754   8.401   5.103  0.00  0.00             0
ATOM    888    O   1     1       3.067  12.821   4.940  0.00  0.00             0
ATOM    889    O   1     1       4.405  10.650   4.739  0.00  0.00             0
ATOM    890    O   1     1       2.082   6.224   4.787  0.00  0.00             0
ATOM    891    O   1     1       4.758   6.044   4.879  0.00  0.00             0
ATOM    892    O   1     1       1.933  10.564   5.013  0.00  0.00             0
ATOM    893    O   1     1       5.997   4.244   3.000  0.00  0.00             0
ATOM    894    O   1     1       3.106   8.624   2.675  0.00  0.00             0
ATOM    895    O   1     1      12.103  11.456   0.443  0.00  0.00             0
ATOM    896    O   1     1       4.420   7.043   0.572  0.00  0.00             0
ATOM    897    O   1     1       6.692   8.905   0.441  0.00  0.00             0
ATOM    898    O   1     1       4.148   4.222   0.598  0.00  0.00             0
ATOM    899    O   1     1       6.758   5.431   0.797  0.00  0.00             0
ATOM    900    O   1     1       4.047   9.779   0.695  0.00  0.00             0
ATOM    901    H   1     1       5.755  12.149   3.152  0.00  0.00             0
ATOM    902    H   1     1       2.766   7.731   2.677  0.00  0.00             0
ATOM    903    H   1     1       6.159  11.503  -0.283  0.00  0.00             0
ATOM    904    H   1     1       4.427   6.772  -0.291  0.00  0.00             0
ATOM    905    H   1     1       6.261   8.153  -0.097  0.00  0.00             0
ATOM    906    H   1     1       3.861  13.289  -0.409  0.00  0.00             0
ATOM    907    H   1     1       4.166  10.417  -0.165  0.00  0.00             0
ATOM    908    H   1     1       7.363   6.062   1.083  0.00  0.00             0
ATOM    909   Al   1     1      -0.062   5.364   8.947  0.00  0.00             0
ATOM    910   Al   1     1      -2.691   0.795   8.747  0.00  0.00             0
ATOM    911   Al   1     1      -2.746   6.823   8.821  0.00  0.00             0
ATOM    912   Al   1     1      -0.205   2.373   8.824  0.00  0.00             0
ATOM    913   Si   1     1      -4.437   6.628  11.708  0.00  0.00             0
ATOM    914   Si   1     1      -1.898   2.150  11.681  0.00  0.00             0
ATOM    915   Si   1     1      -1.954   8.132  11.503  0.00  0.00             0
ATOM    916   Si   1     1       0.546   3.690  11.712  0.00  0.00             0
ATOM    917    O   1     1       0.804   6.684   9.978  0.00  0.00             0
ATOM    918    O   1     1      -1.612   2.037  10.155  0.00  0.00             0
ATOM    919    O   1     1       0.468   3.759  10.023  0.00  0.00             0
ATOM    920    O   1     1      -2.217   8.201   9.951  0.00  0.00             0
ATOM    921    O   1     1       0.551   5.216  12.072  0.00  0.00             0
ATOM    922    O   1     1      -2.002   9.643  12.028  0.00  0.00             0
ATOM    923    O   1     1      -0.643   7.504  11.884  0.00  0.00             0
ATOM    924    O   1     1      -3.154   3.041  11.986  0.00  0.00             0
ATOM    925    O   1     1      -0.608   2.832  12.219  0.00  0.00             0
ATOM    926    O   1     1      -3.093   7.318  12.098  0.00  0.00             0
ATOM    927    O   1     1       0.769   0.935   9.695  0.00  0.00             0
ATOM    928    O   1     1      -1.851   5.358   9.930  0.00  0.00             0
ATOM    929    O   1     1       6.834   8.170   7.703  0.00  0.00             0
ATOM    930    O   1     1      -0.918   3.857   7.705  0.00  0.00             0
ATOM    931    O   1     1       1.429   5.486   7.689  0.00  0.00             0
ATOM    932    O   1     1      -1.259   1.126   7.675  0.00  0.00             0
ATOM    933    O   1     1       1.579   2.340   7.767  0.00  0.00             0
ATOM    934    O   1     1      -1.061   6.577   7.879  0.00  0.00             0
ATOM    935    H   1     1       0.060   9.046  10.020  0.00  0.00             0
ATOM    936    H   1     1      -1.884   4.648  10.691  0.00  0.00             0
ATOM    937    H   1     1       1.191   7.918   7.030  0.00  0.00             0
ATOM    938    H   1     1      -1.528   3.863   6.912  0.00  0.00             0
ATOM    939    H   1     1       1.520   5.004   6.838  0.00  0.00             0
ATOM    940    H   1     1      -0.726   9.390   6.968  0.00  0.00             0
ATOM    941    H   1     1      -1.217   6.646   6.891  0.00  0.00             0
ATOM    942    H   1     1       1.892   2.492   6.718  0.00  0.00             0
ATOM    943   Al   1     1       5.037  -0.422   1.752  0.00  0.00             0
ATOM    944   Al   1     1       2.474  -4.910   1.661  0.00  0.00             0
ATOM    945   Al   1     1       2.565   1.108   1.733  0.00  0.00             0
ATOM    946   Al   1     1       4.993  -3.522   1.737  0.00  0.00             0
ATOM    947   Si   1     1       0.726   1.016   4.297  0.00  0.00             0
ATOM    948   Si   1     1       3.251  -3.618   4.434  0.00  0.00             0
ATOM    949   Si   1     1       3.322   2.504   4.358  0.00  0.00             0
ATOM    950   Si   1     1       5.810  -2.025   4.319  0.00  0.00             0
ATOM    951    O   1     1       5.944   0.847   2.864  0.00  0.00             0
ATOM    952    O   1     1       3.425  -3.733   2.769  0.00  0.00             0
ATOM    953    O   1     1       5.642  -1.870   2.866  0.00  0.00             0
ATOM    954    O   1     1       3.094   2.532   2.797  0.00  0.00             0
ATOM    955    O   1     1       5.760  -0.544   4.939  0.00  0.00             0
ATOM    956    O   1     1       3.312   3.941   4.956  0.00  0.00             0
ATOM    957    O   1     1       4.649   1.816   4.831  0.00  0.00             0
ATOM    958    O   1     1       2.013  -2.696   4.641  0.00  0.00             0
ATOM    959    O   1     1       4.653  -2.898   4.855  0.00  0.00             0
ATOM    960    O   1     1       2.014   1.751   4.903  0.00  0.00             0
ATOM    961    O   1     1       6.081  -4.934   2.748  0.00  0.00             0
ATOM    962    O   1     1       3.269  -0.216   2.841  0.00  0.00             0
ATOM    963    O   1     1      12.198   2.492   0.586  0.00  0.00             0
ATOM    964    O   1     1       4.178  -1.934   0.526  0.00  0.00             0
ATOM    965    O   1     1       6.586  -0.304   0.597  0.00  0.00             0
ATOM    966    O   1     1       4.124  -4.786   0.488  0.00  0.00             0
ATOM    967    O   1     1       6.660  -3.462   0.770  0.00  0.00             0
ATOM    968    O   1     1       4.052   0.834   0.628  0.00  0.00             0
ATOM    969    H   1     1       5.722   4.099   3.842  0.00  0.00             0
ATOM    970    H   1     1       3.015  -0.803   3.373  0.00  0.00             0
ATOM    971    H   1     1       6.127   2.200   0.232  0.00  0.00             0
ATOM    972    H   1     1       4.470  -2.058  -0.430  0.00  0.00             0
ATOM    973    H   1     1       6.742  -0.201  -0.214  0.00  0.00             0
ATOM    974    H   1     1       4.891   4.500   0.083  0.00  0.00             0
ATOM    975    H   1     1       3.754   1.346  -0.134  0.00  0.00             0
ATOM    976    H   1     1       6.992  -2.658   0.504  0.00  0.00             0
END
