# Supplementary material for: Competing Nuclear Quantum Effects and Hydrogen-Bond Jumps in Hydrated Kaolinite
Source: J Phys Chem Lett. 2023 Feb 6;14(6):1542–7. doi: 10.1021/acs.jpclett.2c03896 (PMC9940297; doi:10.1021/acs.jpclett.2c03896)
Supplement: Supplementary file 1 — jz2c03896_si_001.zip [file jz2c03896_si_001.zip › Clay_NQEs_HBond_Jumps_SI/silica-surface/QM/prod-3/init.12.pdb]

TITLE     Step:     2000000  Bead:      12 positions{angstrom}  cell{angstrom}
CRYST1   10.307   17.884   76.812  91.93 105.05  89.80 P 1           1
ATOM      1   Al   1     1     -17.323  -0.641  42.397  0.00  0.00             0
ATOM      2   Al   1     1     -14.903   3.929  42.085  0.00  0.00             0
ATOM      3   Al   1     1     -14.739  -1.984  42.232  0.00  0.00             0
ATOM      4   Al   1     1     -17.251   2.374  42.182  0.00  0.00             0
ATOM      5   Si   1     1     -13.110  -1.884  39.488  0.00  0.00             0
ATOM      6   Si   1     1     -15.528   2.557  39.411  0.00  0.00             0
ATOM      7   Si   1     1     -15.598  -3.471  39.592  0.00  0.00             0
ATOM      8   Si   1     1     -18.053   0.911  39.386  0.00  0.00             0
ATOM      9    O   1     1     -18.328  -1.784  41.244  0.00  0.00             0
ATOM     10    O   1     1     -15.617   2.620  41.089  0.00  0.00             0
ATOM     11    O   1     1     -17.994   0.982  40.967  0.00  0.00             0
ATOM     12    O   1     1     -15.307  -3.506  41.200  0.00  0.00             0
ATOM     13    O   1     1     -17.917  -0.536  38.985  0.00  0.00             0
ATOM     14    O   1     1     -15.486  -4.936  39.052  0.00  0.00             0
ATOM     15    O   1     1     -16.976  -2.892  39.346  0.00  0.00             0
ATOM     16    O   1     1     -14.272   1.732  39.074  0.00  0.00             0
ATOM     17    O   1     1     -16.857   1.740  38.920  0.00  0.00             0
ATOM     18    O   1     1     -14.359  -2.620  39.137  0.00  0.00             0
ATOM     19    O   1     1     -18.191   3.808  41.137  0.00  0.00             0
ATOM     20    O   1     1     -15.716  -0.778  41.161  0.00  0.00             0
ATOM     21    O   1     1     -14.019  -3.288  43.466  0.00  0.00             0
ATOM     22    O   1     1     -16.649   0.846  43.312  0.00  0.00             0
ATOM     23    O   1     1     -19.070  -0.678  43.438  0.00  0.00             0
ATOM     24    O   1     1     -16.225   3.782  43.366  0.00  0.00             0
ATOM     25    O   1     1     -18.813   2.546  43.265  0.00  0.00             0
ATOM     26    O   1     1     -16.533  -2.020  43.272  0.00  0.00             0
ATOM     27    H   1     1     -17.593  -4.499  40.891  0.00  0.00             0
ATOM     28    H   1     1     -15.165  -0.112  40.625  0.00  0.00             0
ATOM     29    H   1     1     -18.771  -3.792  44.094  0.00  0.00             0
ATOM     30    H   1     1     -16.241   0.686  44.076  0.00  0.00             0
ATOM     31    H   1     1     -18.943  -0.686  44.271  0.00  0.00             0
ATOM     32    H   1     1     -17.004  -4.001  43.214  0.00  0.00             0
ATOM     33    H   1     1     -16.470  -2.797  43.888  0.00  0.00             0
ATOM     34    H   1     1     -19.122   1.963  44.019  0.00  0.00             0
ATOM     35   Al   1     1     -17.873   4.812  49.462  0.00  0.00             0
ATOM     36   Al   1     1     -15.159   8.971  49.496  0.00  0.00             0
ATOM     37   Al   1     1     -15.370   3.280  49.396  0.00  0.00             0
ATOM     38   Al   1     1     -17.806   7.706  49.430  0.00  0.00             0
ATOM     39   Si   1     1     -13.588   3.435  46.501  0.00  0.00             0
ATOM     40   Si   1     1     -15.890   7.865  46.710  0.00  0.00             0
ATOM     41   Si   1     1     -16.134   1.924  46.565  0.00  0.00             0
ATOM     42   Si   1     1     -18.416   6.312  46.542  0.00  0.00             0
ATOM     43    O   1     1     -18.822   3.356  48.317  0.00  0.00             0
ATOM     44    O   1     1     -16.061   7.891  48.239  0.00  0.00             0
ATOM     45    O   1     1     -18.365   6.274  48.243  0.00  0.00             0
ATOM     46    O   1     1     -15.905   1.928  48.143  0.00  0.00             0
ATOM     47    O   1     1     -18.605   4.702  46.137  0.00  0.00             0
ATOM     48    O   1     1     -15.958   0.400  45.962  0.00  0.00             0
ATOM     49    O   1     1     -17.599   2.415  46.186  0.00  0.00             0
ATOM     50    O   1     1     -14.610   7.078  46.383  0.00  0.00             0
ATOM     51    O   1     1     -17.176   7.012  46.057  0.00  0.00             0
ATOM     52    O   1     1     -14.974   2.852  46.057  0.00  0.00             0
ATOM     53    O   1     1     -18.663   9.095  48.510  0.00  0.00             0
ATOM     54    O   1     1     -16.296   4.629  48.405  0.00  0.00             0
ATOM     55    O   1     1     -14.642   1.777  50.348  0.00  0.00             0
ATOM     56    O   1     1     -17.208   6.256  50.491  0.00  0.00             0
ATOM     57    O   1     1     -19.584   4.771  50.513  0.00  0.00             0
ATOM     58    O   1     1     -16.686   8.898  50.489  0.00  0.00             0
ATOM     59    O   1     1     -19.614   7.698  50.575  0.00  0.00             0
ATOM     60    O   1     1     -17.006   3.433  50.606  0.00  0.00             0
ATOM     61    H   1     1     -18.105   0.874  48.278  0.00  0.00             0
ATOM     62    H   1     1     -15.715   5.454  48.099  0.00  0.00             0
ATOM     63    H   1     1     -19.876   1.710  51.239  0.00  0.00             0
ATOM     64    H   1     1     -16.489   5.957  51.095  0.00  0.00             0
ATOM     65    H   1     1     -19.943   4.713  51.308  0.00  0.00             0
ATOM     66    H   1     1     -16.920   0.238  51.383  0.00  0.00             0
ATOM     67    H   1     1     -17.272   2.671  51.131  0.00  0.00             0
ATOM     68    H   1     1     -19.937   6.657  50.961  0.00  0.00             0
ATOM     69   Al   1     1     -17.215   8.212  42.096  0.00  0.00             0
ATOM     70   Al   1     1     -14.847  12.801  42.335  0.00  0.00             0
ATOM     71   Al   1     1     -14.547   6.823  42.251  0.00  0.00             0
ATOM     72   Al   1     1     -17.310  11.188  42.207  0.00  0.00             0
ATOM     73   Si   1     1     -12.857   7.029  39.406  0.00  0.00             0
ATOM     74   Si   1     1     -15.618  11.470  39.498  0.00  0.00             0
ATOM     75   Si   1     1     -15.520   5.502  39.452  0.00  0.00             0
ATOM     76   Si   1     1     -18.117   9.970  39.575  0.00  0.00             0
ATOM     77    O   1     1     -18.080   7.037  40.956  0.00  0.00             0
ATOM     78    O   1     1     -15.727  11.612  41.166  0.00  0.00             0
ATOM     79    O   1     1     -18.028   9.764  41.206  0.00  0.00             0
ATOM     80    O   1     1     -15.377   5.506  41.084  0.00  0.00             0
ATOM     81    O   1     1     -18.049   8.548  38.992  0.00  0.00             0
ATOM     82    O   1     1     -15.523   3.951  38.984  0.00  0.00             0
ATOM     83    O   1     1     -16.771   6.200  38.929  0.00  0.00             0
ATOM     84    O   1     1     -14.289  10.611  39.083  0.00  0.00             0
ATOM     85    O   1     1     -16.911  10.789  39.168  0.00  0.00             0
ATOM     86    O   1     1     -14.258   6.234  38.954  0.00  0.00             0
ATOM     87    O   1     1     -18.221  12.839  41.135  0.00  0.00             0
ATOM     88    O   1     1     -15.596   8.318  41.203  0.00  0.00             0
ATOM     89    O   1     1     -14.017   5.334  43.282  0.00  0.00             0
ATOM     90    O   1     1     -16.337  10.058  43.392  0.00  0.00             0
ATOM     91    O   1     1     -18.838   8.207  43.189  0.00  0.00             0
ATOM     92    O   1     1     -16.390  13.057  43.306  0.00  0.00             0
ATOM     93    O   1     1     -18.942  11.421  43.281  0.00  0.00             0
ATOM     94    O   1     1     -16.309   6.935  43.120  0.00  0.00             0
ATOM     95    H   1     1     -17.756   4.707  40.869  0.00  0.00             0
ATOM     96    H   1     1     -14.985   9.063  40.854  0.00  0.00             0
ATOM     97    H   1     1     -19.082   5.251  44.216  0.00  0.00             0
ATOM     98    H   1     1     -16.077   9.453  44.079  0.00  0.00             0
ATOM     99    H   1     1     -19.225   9.021  43.535  0.00  0.00             0
ATOM    100    H   1     1     -16.567   4.678  43.728  0.00  0.00             0
ATOM    101    H   1     1     -16.660   6.619  43.888  0.00  0.00             0
ATOM    102    H   1     1     -19.010  11.324  44.312  0.00  0.00             0
ATOM    103   Al   1     1     -17.751  13.724  49.313  0.00  0.00             0
ATOM    104   Al   1     1     -15.299  18.040  49.451  0.00  0.00             0
ATOM    105   Al   1     1     -15.321  12.114  49.296  0.00  0.00             0
ATOM    106   Al   1     1     -17.821  16.681  49.367  0.00  0.00             0
ATOM    107   Si   1     1     -13.500  12.268  46.675  0.00  0.00             0
ATOM    108   Si   1     1     -16.088  16.838  46.550  0.00  0.00             0
ATOM    109   Si   1     1     -16.025  10.718  46.592  0.00  0.00             0
ATOM    110   Si   1     1     -18.471  15.311  46.544  0.00  0.00             0
ATOM    111    O   1     1     -18.729  12.538  48.190  0.00  0.00             0
ATOM    112    O   1     1     -16.243  16.973  48.243  0.00  0.00             0
ATOM    113    O   1     1     -18.361  15.219  48.197  0.00  0.00             0
ATOM    114    O   1     1     -15.968  10.717  48.206  0.00  0.00             0
ATOM    115    O   1     1     -18.372  13.846  46.032  0.00  0.00             0
ATOM    116    O   1     1     -15.909   9.261  46.183  0.00  0.00             0
ATOM    117    O   1     1     -17.299  11.510  46.371  0.00  0.00             0
ATOM    118    O   1     1     -14.907  15.885  46.410  0.00  0.00             0
ATOM    119    O   1     1     -17.442  16.217  46.103  0.00  0.00             0
ATOM    120    O   1     1     -14.715  11.602  46.109  0.00  0.00             0
ATOM    121    O   1     1     -18.721  18.089  48.417  0.00  0.00             0
ATOM    122    O   1     1     -16.030  13.574  48.159  0.00  0.00             0
ATOM    123    O   1     1     -14.576  10.474  50.486  0.00  0.00             0
ATOM    124    O   1     1     -16.962  15.100  50.290  0.00  0.00             0
ATOM    125    O   1     1     -19.212  13.544  50.425  0.00  0.00             0
ATOM    126    O   1     1     -16.843  17.883  50.468  0.00  0.00             0
ATOM    127    O   1     1     -19.344  16.637  50.629  0.00  0.00             0
ATOM    128    O   1     1     -16.886  12.281  50.240  0.00  0.00             0
ATOM    129    H   1     1     -18.068  10.075  48.441  0.00  0.00             0
ATOM    130    H   1     1     -16.098  13.703  47.171  0.00  0.00             0
ATOM    131    H   1     1     -19.239  10.189  51.221  0.00  0.00             0
ATOM    132    H   1     1     -16.092  15.402  50.540  0.00  0.00             0
ATOM    133    H   1     1     -19.528  13.081  51.187  0.00  0.00             0
ATOM    134    H   1     1     -16.508   9.284  51.422  0.00  0.00             0
ATOM    135    H   1     1     -17.463  11.720  50.755  0.00  0.00             0
ATOM    136    H   1     1     -19.606  15.816  51.070  0.00  0.00             0
ATOM    137   Al   1     1     -12.046  -0.496  42.195  0.00  0.00             0
ATOM    138   Al   1     1      -9.474   3.720  42.167  0.00  0.00             0
ATOM    139   Al   1     1      -9.566  -1.985  42.312  0.00  0.00             0
ATOM    140   Al   1     1     -12.189   2.531  42.024  0.00  0.00             0
ATOM    141   Si   1     1      -7.901  -1.918  39.608  0.00  0.00             0
ATOM    142   Si   1     1     -10.354   2.531  39.376  0.00  0.00             0
ATOM    143   Si   1     1     -10.445  -3.488  39.546  0.00  0.00             0
ATOM    144   Si   1     1     -12.895   1.103  39.415  0.00  0.00             0
ATOM    145    O   1     1     -13.124  -1.629  41.104  0.00  0.00             0
ATOM    146    O   1     1     -10.514   2.617  41.002  0.00  0.00             0
ATOM    147    O   1     1     -12.744   1.026  40.922  0.00  0.00             0
ATOM    148    O   1     1     -10.266  -3.551  41.084  0.00  0.00             0
ATOM    149    O   1     1     -12.934  -0.411  39.006  0.00  0.00             0
ATOM    150    O   1     1     -10.443  -4.879  38.994  0.00  0.00             0
ATOM    151    O   1     1     -11.808  -2.762  39.236  0.00  0.00             0
ATOM    152    O   1     1      -9.154   1.596  39.062  0.00  0.00             0
ATOM    153    O   1     1     -11.733   1.965  38.776  0.00  0.00             0
ATOM    154    O   1     1      -9.145  -2.565  39.054  0.00  0.00             0
ATOM    155    O   1     1     -13.068   3.853  40.950  0.00  0.00             0
ATOM    156    O   1     1     -10.525  -0.663  41.053  0.00  0.00             0
ATOM    157    O   1     1     -19.303  -3.534  43.446  0.00  0.00             0
ATOM    158    O   1     1     -11.333   0.954  43.207  0.00  0.00             0
ATOM    159    O   1     1     -13.820  -0.423  43.227  0.00  0.00             0
ATOM    160    O   1     1     -11.120   3.842  43.325  0.00  0.00             0
ATOM    161    O   1     1     -13.655   2.557  43.136  0.00  0.00             0
ATOM    162    O   1     1     -11.209  -1.883  43.133  0.00  0.00             0
ATOM    163    H   1     1     -13.164  -4.894  40.282  0.00  0.00             0
ATOM    164    H   1     1     -10.140  -0.452  40.028  0.00  0.00             0
ATOM    165    H   1     1     -14.223  -3.635  44.340  0.00  0.00             0
ATOM    166    H   1     1     -10.344   0.758  43.344  0.00  0.00             0
ATOM    167    H   1     1     -13.889   0.397  43.500  0.00  0.00             0
ATOM    168    H   1     1     -11.918  -4.433  43.350  0.00  0.00             0
ATOM    169    H   1     1     -11.872  -2.389  43.472  0.00  0.00             0
ATOM    170    H   1     1     -14.145   2.210  43.812  0.00  0.00             0
ATOM    171   Al   1     1     -12.754   4.691  49.372  0.00  0.00             0
ATOM    172   Al   1     1     -10.060   9.197  49.291  0.00  0.00             0
ATOM    173   Al   1     1     -10.150   3.308  49.324  0.00  0.00             0
ATOM    174   Al   1     1     -12.593   7.602  49.461  0.00  0.00             0
ATOM    175   Si   1     1      -8.445   3.279  46.582  0.00  0.00             0
ATOM    176   Si   1     1     -10.690   7.865  46.495  0.00  0.00             0
ATOM    177   Si   1     1     -10.920   1.738  46.527  0.00  0.00             0
ATOM    178   Si   1     1     -13.288   6.367  46.615  0.00  0.00             0
ATOM    179    O   1     1     -13.698   3.512  48.165  0.00  0.00             0
ATOM    180    O   1     1     -10.812   7.934  48.149  0.00  0.00             0
ATOM    181    O   1     1     -13.063   6.270  48.250  0.00  0.00             0
ATOM    182    O   1     1     -10.747   1.716  48.235  0.00  0.00             0
ATOM    183    O   1     1     -13.276   4.948  46.179  0.00  0.00             0
ATOM    184    O   1     1     -10.838   0.322  45.988  0.00  0.00             0
ATOM    185    O   1     1     -12.422   2.502  46.281  0.00  0.00             0
ATOM    186    O   1     1      -9.524   6.925  46.101  0.00  0.00             0
ATOM    187    O   1     1     -11.971   7.158  46.110  0.00  0.00             0
ATOM    188    O   1     1      -9.785   2.672  46.075  0.00  0.00             0
ATOM    189    O   1     1     -13.565   9.008  48.359  0.00  0.00             0
ATOM    190    O   1     1     -10.979   4.650  48.241  0.00  0.00             0
ATOM    191    O   1     1     -19.746   1.784  50.407  0.00  0.00             0
ATOM    192    O   1     1     -11.856   6.166  50.470  0.00  0.00             0
ATOM    193    O   1     1     -14.309   4.659  50.511  0.00  0.00             0
ATOM    194    O   1     1     -11.790   9.027  50.406  0.00  0.00             0
ATOM    195    O   1     1     -14.342   7.664  50.468  0.00  0.00             0
ATOM    196    O   1     1     -11.831   3.277  50.255  0.00  0.00             0
ATOM    197    H   1     1     -13.652   0.598  47.409  0.00  0.00             0
ATOM    198    H   1     1     -10.443   5.206  47.811  0.00  0.00             0
ATOM    199    H   1     1     -14.190   1.823  51.320  0.00  0.00             0
ATOM    200    H   1     1     -10.848   6.228  50.263  0.00  0.00             0
ATOM    201    H   1     1     -14.103   4.862  51.478  0.00  0.00             0
ATOM    202    H   1     1     -12.340   0.231  51.231  0.00  0.00             0
ATOM    203    H   1     1     -12.068   2.311  50.176  0.00  0.00             0
ATOM    204    H   1     1     -14.618   6.864  50.645  0.00  0.00             0
ATOM    205   Al   1     1     -12.039   8.407  42.241  0.00  0.00             0
ATOM    206   Al   1     1      -9.571  12.898  42.207  0.00  0.00             0
ATOM    207   Al   1     1      -9.463   6.718  42.275  0.00  0.00             0
ATOM    208   Al   1     1     -12.163  11.330  42.230  0.00  0.00             0
ATOM    209   Si   1     1      -7.737   7.048  39.324  0.00  0.00             0
ATOM    210   Si   1     1     -10.441  11.476  39.456  0.00  0.00             0
ATOM    211   Si   1     1     -10.249   5.603  39.421  0.00  0.00             0
ATOM    212   Si   1     1     -12.992   9.946  39.391  0.00  0.00             0
ATOM    213    O   1     1     -13.008   7.155  41.020  0.00  0.00             0
ATOM    214    O   1     1     -10.637  11.650  41.041  0.00  0.00             0
ATOM    215    O   1     1     -12.839   9.874  40.993  0.00  0.00             0
ATOM    216    O   1     1     -10.068   5.491  40.999  0.00  0.00             0
ATOM    217    O   1     1     -12.893   8.484  38.848  0.00  0.00             0
ATOM    218    O   1     1     -10.132   4.085  38.930  0.00  0.00             0
ATOM    219    O   1     1     -11.643   6.062  39.058  0.00  0.00             0
ATOM    220    O   1     1      -9.146  10.649  39.168  0.00  0.00             0
ATOM    221    O   1     1     -11.728  10.769  38.928  0.00  0.00             0
ATOM    222    O   1     1      -9.168   6.447  38.892  0.00  0.00             0
ATOM    223    O   1     1     -13.197  12.819  41.179  0.00  0.00             0
ATOM    224    O   1     1     -10.412   8.217  41.023  0.00  0.00             0
ATOM    225    O   1     1     -19.106   5.310  43.281  0.00  0.00             0
ATOM    226    O   1     1     -11.584   9.830  43.326  0.00  0.00             0
ATOM    227    O   1     1     -13.730   8.117  43.289  0.00  0.00             0
ATOM    228    O   1     1     -11.300  12.729  43.239  0.00  0.00             0
ATOM    229    O   1     1     -13.888  11.568  43.301  0.00  0.00             0
ATOM    230    O   1     1     -11.201   7.053  43.293  0.00  0.00             0
ATOM    231    H   1     1     -12.677   4.474  40.506  0.00  0.00             0
ATOM    232    H   1     1      -9.696   8.621  40.740  0.00  0.00             0
ATOM    233    H   1     1     -13.654   5.089  44.293  0.00  0.00             0
ATOM    234    H   1     1     -11.414   9.983  44.211  0.00  0.00             0
ATOM    235    H   1     1     -13.493   8.857  43.930  0.00  0.00             0
ATOM    236    H   1     1     -11.759   4.289  43.840  0.00  0.00             0
ATOM    237    H   1     1     -11.460   6.362  43.873  0.00  0.00             0
ATOM    238    H   1     1     -14.301  11.078  43.968  0.00  0.00             0
ATOM    239   Al   1     1     -12.802  13.525  49.416  0.00  0.00             0
ATOM    240   Al   1     1     -10.112  18.198  49.378  0.00  0.00             0
ATOM    241   Al   1     1     -10.055  12.217  49.332  0.00  0.00             0
ATOM    242   Al   1     1     -12.583  16.625  49.280  0.00  0.00             0
ATOM    243   Si   1     1      -8.256  12.382  46.608  0.00  0.00             0
ATOM    244   Si   1     1     -10.914  16.734  46.508  0.00  0.00             0
ATOM    245   Si   1     1     -10.757  10.817  46.544  0.00  0.00             0
ATOM    246   Si   1     1     -13.490  15.320  46.735  0.00  0.00             0
ATOM    247    O   1     1     -13.721  12.204  48.354  0.00  0.00             0
ATOM    248    O   1     1     -10.996  16.815  48.261  0.00  0.00             0
ATOM    249    O   1     1     -13.317  15.198  48.388  0.00  0.00             0
ATOM    250    O   1     1     -10.610  10.616  48.188  0.00  0.00             0
ATOM    251    O   1     1     -13.462  13.832  46.267  0.00  0.00             0
ATOM    252    O   1     1     -10.735   9.416  46.007  0.00  0.00             0
ATOM    253    O   1     1     -12.222  11.472  46.332  0.00  0.00             0
ATOM    254    O   1     1      -9.669  15.796  46.297  0.00  0.00             0
ATOM    255    O   1     1     -12.220  16.053  46.103  0.00  0.00             0
ATOM    256    O   1     1      -9.504  11.723  46.087  0.00  0.00             0
ATOM    257    O   1     1     -13.656  17.984  48.171  0.00  0.00             0
ATOM    258    O   1     1     -11.118  13.402  48.230  0.00  0.00             0
ATOM    259    O   1     1     -19.790  10.720  50.532  0.00  0.00             0
ATOM    260    O   1     1     -11.900  15.151  50.551  0.00  0.00             0
ATOM    261    O   1     1     -14.355  13.550  50.514  0.00  0.00             0
ATOM    262    O   1     1     -11.776  18.065  50.374  0.00  0.00             0
ATOM    263    O   1     1     -14.273  16.856  50.538  0.00  0.00             0
ATOM    264    O   1     1     -11.666  12.298  50.392  0.00  0.00             0
ATOM    265    H   1     1     -12.993   9.791  48.283  0.00  0.00             0
ATOM    266    H   1     1     -11.131  14.172  47.686  0.00  0.00             0
ATOM    267    H   1     1     -13.676  10.965  50.805  0.00  0.00             0
ATOM    268    H   1     1     -11.216  15.277  51.364  0.00  0.00             0
ATOM    269    H   1     1     -14.709  14.100  51.235  0.00  0.00             0
ATOM    270    H   1     1     -11.538   9.144  51.364  0.00  0.00             0
ATOM    271    H   1     1     -11.528  11.655  51.027  0.00  0.00             0
ATOM    272    H   1     1     -13.857  16.137  51.256  0.00  0.00             0
ATOM    273    O   1     1     -14.693  12.339  27.825  0.00  0.00             0
ATOM    274    H   1     1     -15.241  11.785  27.175  0.00  0.00             0
ATOM    275    H   1     1      -3.698  11.825  28.413  0.00  0.00             0
ATOM    276    O   1     1      19.132 -16.866  20.365  0.00  0.00             0
ATOM    277    H   1     1      18.599 -17.294  21.105  0.00  0.00             0
ATOM    278    H   1     1      30.409 -17.234  20.685  0.00  0.00             0
ATOM    279    O   1     1      38.263  22.732  16.224  0.00  0.00             0
ATOM    280    H   1     1      27.381  22.077  16.346  0.00  0.00             0
ATOM    281    H   1     1      39.142  22.347  15.961  0.00  0.00             0
ATOM    282    O   1     1      -4.223   1.390  28.944  0.00  0.00             0
ATOM    283    H   1     1      -3.885   0.746  28.240  0.00  0.00             0
ATOM    284    H   1     1       5.821   2.152  28.629  0.00  0.00             0
ATOM    285    O   1     1     -19.090  -3.465  24.178  0.00  0.00             0
ATOM    286    H   1     1     -18.196  -3.694  23.911  0.00  0.00             0
ATOM    287    H   1     1      -9.273  -4.353  24.159  0.00  0.00             0
ATOM    288    O   1     1     -16.575 -17.874  21.081  0.00  0.00             0
ATOM    289    H   1     1     -16.715 -18.683  20.806  0.00  0.00             0
ATOM    290    H   1     1      -7.124 -17.436  20.670  0.00  0.00             0
ATOM    291    O   1     1     -13.331  35.292  26.742  0.00  0.00             0
ATOM    292    H   1     1     -12.923  35.539  25.782  0.00  0.00             0
ATOM    293    H   1     1     -13.004  34.500  26.955  0.00  0.00             0
ATOM    294    O   1     1      -3.396  17.489  21.823  0.00  0.00             0
ATOM    295    H   1     1      -3.354  17.758  22.760  0.00  0.00             0
ATOM    296    H   1     1      -4.262  17.715  21.456  0.00  0.00             0
ATOM    297    O   1     1      -7.216  20.405  29.239  0.00  0.00             0
ATOM    298    H   1     1      -7.693  19.772  29.676  0.00  0.00             0
ATOM    299    H   1     1      -7.270  20.276  28.201  0.00  0.00             0
ATOM    300    O   1     1      32.678  22.873  18.404  0.00  0.00             0
ATOM    301    H   1     1      33.292  22.378  18.935  0.00  0.00             0
ATOM    302    H   1     1      32.620  22.398  17.460  0.00  0.00             0
ATOM    303    O   1     1       8.644   1.500  17.472  0.00  0.00             0
ATOM    304    H   1     1       8.400   1.515  18.429  0.00  0.00             0
ATOM    305    H   1     1       8.474   0.606  17.427  0.00  0.00             0
ATOM    306    O   1     1     -16.990  28.928  32.827  0.00  0.00             0
ATOM    307    H   1     1     -17.000  28.434  33.507  0.00  0.00             0
ATOM    308    H   1     1     -17.726  29.582  32.837  0.00  0.00             0
ATOM    309    O   1     1       1.148 -16.791  32.519  0.00  0.00             0
ATOM    310    H   1     1       1.713 -17.770  32.570  0.00  0.00             0
ATOM    311    H   1     1       1.746 -15.964  32.510  0.00  0.00             0
ATOM    312    O   1     1      35.091   4.988  30.218  0.00  0.00             0
ATOM    313    H   1     1      34.533   4.370  30.561  0.00  0.00             0
ATOM    314    H   1     1      35.201   5.585  31.033  0.00  0.00             0
ATOM    315    O   1     1       3.404  14.455  32.181  0.00  0.00             0
ATOM    316    H   1     1       3.271  14.384  31.203  0.00  0.00             0
ATOM    317    H   1     1       4.440  14.260  32.356  0.00  0.00             0
ATOM    318    O   1     1       9.291  13.158  34.120  0.00  0.00             0
ATOM    319    H   1     1      10.210  13.215  33.729  0.00  0.00             0
ATOM    320    H   1     1       9.176  14.036  33.922  0.00  0.00             0
ATOM    321    O   1     1      40.420  21.061  15.292  0.00  0.00             0
ATOM    322    H   1     1      40.109  20.510  15.887  0.00  0.00             0
ATOM    323    H   1     1      40.589  20.851  14.403  0.00  0.00             0
ATOM    324    O   1     1      10.108  -0.166  37.048  0.00  0.00             0
ATOM    325    H   1     1       9.222  -0.635  37.094  0.00  0.00             0
ATOM    326    H   1     1      10.757  -1.009  36.710  0.00  0.00             0
ATOM    327    O   1     1      15.111  34.199  35.978  0.00  0.00             0
ATOM    328    H   1     1      14.273  34.019  35.724  0.00  0.00             0
ATOM    329    H   1     1      26.005  16.069  35.503  0.00  0.00             0
ATOM    330    O   1     1     -15.903  59.841  18.719  0.00  0.00             0
ATOM    331    H   1     1     -15.182  60.334  18.339  0.00  0.00             0
ATOM    332    H   1     1      -6.377  59.648  18.087  0.00  0.00             0
ATOM    333    O   1     1      -4.419  30.336  19.490  0.00  0.00             0
ATOM    334    H   1     1     -15.073  30.475  20.362  0.00  0.00             0
ATOM    335    H   1     1      -3.554  29.710  19.901  0.00  0.00             0
ATOM    336    O   1     1     -20.034  12.235  15.789  0.00  0.00             0
ATOM    337    H   1     1     -19.763  11.368  15.171  0.00  0.00             0
ATOM    338    H   1     1     -10.658  11.902  16.269  0.00  0.00             0
ATOM    339    O   1     1       5.930  54.186  13.908  0.00  0.00             0
ATOM    340    H   1     1      -3.755  53.484  13.668  0.00  0.00             0
ATOM    341    H   1     1       5.334  53.873  14.662  0.00  0.00             0
ATOM    342    O   1     1      17.176  38.847  36.281  0.00  0.00             0
ATOM    343    H   1     1      16.472  38.227  36.017  0.00  0.00             0
ATOM    344    H   1     1      28.292  38.227  36.665  0.00  0.00             0
ATOM    345    O   1     1      45.982   7.655  23.001  0.00  0.00             0
ATOM    346    H   1     1      45.390   7.594  22.341  0.00  0.00             0
ATOM    347    H   1     1      45.281 -10.474  23.745  0.00  0.00             0
ATOM    348    O   1     1      38.453  13.807  24.237  0.00  0.00             0
ATOM    349    H   1     1      39.217  13.600  24.724  0.00  0.00             0
ATOM    350    H   1     1      37.872  13.052  24.006  0.00  0.00             0
ATOM    351    O   1     1      20.956 -19.458  17.627  0.00  0.00             0
ATOM    352    H   1     1      21.231 -20.019  16.846  0.00  0.00             0
ATOM    353    H   1     1      21.737 -18.838  17.600  0.00  0.00             0
ATOM    354    O   1     1      -0.417  11.179  28.277  0.00  0.00             0
ATOM    355    H   1     1      -0.567  10.366  27.795  0.00  0.00             0
ATOM    356    H   1     1      -0.678  11.853  27.702  0.00  0.00             0
ATOM    357    O   1     1      14.135  -9.090  20.348  0.00  0.00             0
ATOM    358    H   1     1      14.911  -9.232  19.811  0.00  0.00             0
ATOM    359    H   1     1      13.628  -9.892  20.329  0.00  0.00             0
ATOM    360    O   1     1      -7.214  37.781  15.337  0.00  0.00             0
ATOM    361    H   1     1      -7.263  36.824  15.346  0.00  0.00             0
ATOM    362    H   1     1      -6.310  38.060  15.192  0.00  0.00             0
ATOM    363    O   1     1      40.393  13.173  26.226  0.00  0.00             0
ATOM    364    H   1     1      41.403  13.479  26.376  0.00  0.00             0
ATOM    365    H   1     1      39.992  -3.887  26.760  0.00  0.00             0
ATOM    366    O   1     1      14.611   4.517  27.338  0.00  0.00             0
ATOM    367    H   1     1      14.424   4.536  28.234  0.00  0.00             0
ATOM    368    H   1     1      15.592   4.403  27.279  0.00  0.00             0
ATOM    369    O   1     1      13.913 -14.424  25.028  0.00  0.00             0
ATOM    370    H   1     1      13.169 -15.138  25.249  0.00  0.00             0
ATOM    371    H   1     1      13.987 -13.971  25.977  0.00  0.00             0
ATOM    372    O   1     1      34.249 -17.689  23.640  0.00  0.00             0
ATOM    373    H   1     1      34.515 -18.314  24.194  0.00  0.00             0
ATOM    374    H   1     1      34.357 -18.159  22.758  0.00  0.00             0
ATOM    375    O   1     1      -1.943  44.223  29.443  0.00  0.00             0
ATOM    376    H   1     1      -1.823  44.249  28.416  0.00  0.00             0
ATOM    377    H   1     1      -2.652  43.736  29.302  0.00  0.00             0
ATOM    378    O   1     1      10.429  -9.277  20.831  0.00  0.00             0
ATOM    379    H   1     1      11.102  -9.919  20.936  0.00  0.00             0
ATOM    380    H   1     1      10.886  -8.646  20.401  0.00  0.00             0
ATOM    381    O   1     1     -15.132  -5.015  32.614  0.00  0.00             0
ATOM    382    H   1     1     -15.616  -5.701  32.778  0.00  0.00             0
ATOM    383    H   1     1      -3.923  -5.376  32.166  0.00  0.00             0
ATOM    384    O   1     1      15.230 -13.176  20.990  0.00  0.00             0
ATOM    385    H   1     1      14.863 -12.753  20.189  0.00  0.00             0
ATOM    386    H   1     1      26.397 -13.658  20.738  0.00  0.00             0
ATOM    387    O   1     1       8.789  16.160  33.957  0.00  0.00             0
ATOM    388    H   1     1      -2.479  16.142  33.701  0.00  0.00             0
ATOM    389    H   1     1       8.868  17.069  33.970  0.00  0.00             0
ATOM    390    O   1     1      18.218  18.473  24.205  0.00  0.00             0
ATOM    391    H   1     1      17.775  19.331  24.185  0.00  0.00             0
ATOM    392    H   1     1      29.497  18.558  23.952  0.00  0.00             0
ATOM    393    O   1     1     -43.853  -2.910  27.836  0.00  0.00             0
ATOM    394    H   1     1     -44.086  -2.733  28.777  0.00  0.00             0
ATOM    395    H   1     1     -34.285  -3.569  27.789  0.00  0.00             0
ATOM    396    O   1     1     -24.150  -1.807  30.383  0.00  0.00             0
ATOM    397    H   1     1     -24.515  -1.009  30.549  0.00  0.00             0
ATOM    398    H   1     1     -14.626  -2.247  30.143  0.00  0.00             0
ATOM    399    O   1     1      21.395 -19.305  25.753  0.00  0.00             0
ATOM    400    H   1     1      21.617 -20.102  25.423  0.00  0.00             0
ATOM    401    H   1     1      21.354 -19.812  26.514  0.00  0.00             0
ATOM    402    O   1     1       7.375  25.108  33.248  0.00  0.00             0
ATOM    403    H   1     1       6.401  24.930  32.868  0.00  0.00             0
ATOM    404    H   1     1       7.542  24.561  32.666  0.00  0.00             0
ATOM    405    O   1     1      24.694  16.292  27.303  0.00  0.00             0
ATOM    406    H   1     1      24.282  15.931  26.517  0.00  0.00             0
ATOM    407    H   1     1      24.629  17.303  27.361  0.00  0.00             0
ATOM    408    O   1     1      46.830  69.473  25.009  0.00  0.00             0
ATOM    409    H   1     1      46.868  69.715  25.959  0.00  0.00             0
ATOM    410    H   1     1      47.608  69.059  24.728  0.00  0.00             0
ATOM    411    O   1     1      19.274  58.631  32.031  0.00  0.00             0
ATOM    412    H   1     1      19.168  58.151  32.920  0.00  0.00             0
ATOM    413    H   1     1      18.703  58.090  31.492  0.00  0.00             0
ATOM    414    O   1     1      34.335  84.971  16.575  0.00  0.00             0
ATOM    415    H   1     1      33.714  84.471  16.498  0.00  0.00             0
ATOM    416    H   1     1      35.087  84.428  16.726  0.00  0.00             0
ATOM    417    O   1     1      37.940 -14.834  19.919  0.00  0.00             0
ATOM    418    H   1     1      38.527 -15.846  20.007  0.00  0.00             0
ATOM    419    H   1     1      38.495 -14.261  19.581  0.00  0.00             0
ATOM    420    O   1     1      41.908 -12.425  27.893  0.00  0.00             0
ATOM    421    H   1     1      41.530 -11.757  28.576  0.00  0.00             0
ATOM    422    H   1     1      42.544 -12.961  28.149  0.00  0.00             0
ATOM    423    O   1     1      -4.084  15.507  33.279  0.00  0.00             0
ATOM    424    H   1     1      -4.338  15.870  32.443  0.00  0.00             0
ATOM    425    H   1     1      -4.075  14.453  33.279  0.00  0.00             0
ATOM    426    O   1     1      17.304  27.511  15.677  0.00  0.00             0
ATOM    427    H   1     1      16.626  28.301  15.873  0.00  0.00             0
ATOM    428    H   1     1      17.289  26.589  16.287  0.00  0.00             0
ATOM    429    O   1     1      27.259  57.309  30.657  0.00  0.00             0
ATOM    430    H   1     1      27.270  56.410  30.239  0.00  0.00             0
ATOM    431    H   1     1      26.308  57.650  30.296  0.00  0.00             0
ATOM    432    O   1     1     -19.311   1.094  20.393  0.00  0.00             0
ATOM    433    H   1     1     -18.878   1.906  20.552  0.00  0.00             0
ATOM    434    H   1     1     -19.435   1.137  19.469  0.00  0.00             0
ATOM    435    O   1     1     -19.640  15.373  28.438  0.00  0.00             0
ATOM    436    H   1     1     -20.355  15.331  29.122  0.00  0.00             0
ATOM    437    H   1     1      -8.900  14.475  28.749  0.00  0.00             0
ATOM    438    O   1     1      49.730  33.042  22.061  0.00  0.00             0
ATOM    439    H   1     1      49.231  32.619  22.945  0.00  0.00             0
ATOM    440    H   1     1      59.536  33.865  21.966  0.00  0.00             0
ATOM    441    O   1     1      37.805  10.675  29.635  0.00  0.00             0
ATOM    442    H   1     1      27.905  11.222  30.257  0.00  0.00             0
ATOM    443    H   1     1      38.262   9.744  29.689  0.00  0.00             0
ATOM    444    O   1     1       0.216 -46.256  34.327  0.00  0.00             0
ATOM    445    H   1     1       0.331 -45.918  35.356  0.00  0.00             0
ATOM    446    H   1     1      10.670 -47.268  34.328  0.00  0.00             0
ATOM    447    O   1     1      -5.543   7.106  32.075  0.00  0.00             0
ATOM    448    H   1     1     -16.011   8.024  31.691  0.00  0.00             0
ATOM    449    H   1     1      -6.171   7.269  32.807  0.00  0.00             0
ATOM    450    O   1     1      37.751  25.311  17.473  0.00  0.00             0
ATOM    451    H   1     1      38.294  24.939  18.262  0.00  0.00             0
ATOM    452    H   1     1      48.081  24.507  16.847  0.00  0.00             0
ATOM    453    O   1     1      30.289   0.982  34.503  0.00  0.00             0
ATOM    454    H   1     1      30.668   0.725  35.195  0.00  0.00             0
ATOM    455    H   1     1      31.031   1.037  33.841  0.00  0.00             0
ATOM    456    O   1     1       1.329  20.138  25.358  0.00  0.00             0
ATOM    457    H   1     1       0.705  19.689  24.645  0.00  0.00             0
ATOM    458    H   1     1       0.485  20.704  25.532  0.00  0.00             0
ATOM    459    O   1     1      21.307  -6.862  31.125  0.00  0.00             0
ATOM    460    H   1     1      21.372  -7.709  31.653  0.00  0.00             0
ATOM    461    H   1     1      20.646  -6.935  30.565  0.00  0.00             0
ATOM    462    O   1     1     -25.673  19.071  35.308  0.00  0.00             0
ATOM    463    H   1     1     -25.246  19.031  34.421  0.00  0.00             0
ATOM    464    H   1     1     -25.849  18.215  35.687  0.00  0.00             0
ATOM    465    O   1     1     -15.748  -6.500  16.742  0.00  0.00             0
ATOM    466    H   1     1     -16.434  -7.411  16.894  0.00  0.00             0
ATOM    467    H   1     1     -15.148  -6.334  17.569  0.00  0.00             0
ATOM    468    O   1     1     -24.498   1.465  32.977  0.00  0.00             0
ATOM    469    H   1     1     -24.563   2.552  33.021  0.00  0.00             0
ATOM    470    H   1     1     -23.786   1.279  32.233  0.00  0.00             0
ATOM    471    O   1     1      50.694  -5.403  21.729  0.00  0.00             0
ATOM    472    H   1     1      50.152  -4.444  21.895  0.00  0.00             0
ATOM    473    H   1     1      50.048  -5.891  21.260  0.00  0.00             0
ATOM    474    O   1     1      41.724 -19.501  22.370  0.00  0.00             0
ATOM    475    H   1     1      41.938 -19.723  23.283  0.00  0.00             0
ATOM    476    H   1     1      40.772 -19.922  22.098  0.00  0.00             0
ATOM    477    O   1     1      20.062  -1.003  14.682  0.00  0.00             0
ATOM    478    H   1     1      19.391  -0.895  15.402  0.00  0.00             0
ATOM    479    H   1     1      20.562  -1.634  14.772  0.00  0.00             0
ATOM    480    O   1     1      19.980  39.223  26.782  0.00  0.00             0
ATOM    481    H   1     1      20.294  38.418  27.451  0.00  0.00             0
ATOM    482    H   1     1      20.401  39.923  27.113  0.00  0.00             0
ATOM    483    O   1     1      -0.742  -2.144  31.122  0.00  0.00             0
ATOM    484    H   1     1      -0.779  -2.259  32.069  0.00  0.00             0
ATOM    485    H   1     1      -1.539  -2.217  30.669  0.00  0.00             0
ATOM    486    O   1     1     -21.748   3.829  34.988  0.00  0.00             0
ATOM    487    H   1     1     -22.574   3.672  35.402  0.00  0.00             0
ATOM    488    H   1     1     -21.727   2.922  34.853  0.00  0.00             0
ATOM    489    O   1     1     -10.020  18.766  23.237  0.00  0.00             0
ATOM    490    H   1     1      -9.984  17.820  22.827  0.00  0.00             0
ATOM    491    H   1     1       0.962   1.222  22.763  0.00  0.00             0
ATOM    492    O   1     1      23.222 -44.166  28.725  0.00  0.00             0
ATOM    493    H   1     1      22.596 -44.766  29.062  0.00  0.00             0
ATOM    494    H   1     1      34.145 -43.936  29.308  0.00  0.00             0
ATOM    495    O   1     1     -28.105   2.745  35.852  0.00  0.00             0
ATOM    496    H   1     1     -38.466   2.138  36.648  0.00  0.00             0
ATOM    497    H   1     1     -27.528   2.309  35.395  0.00  0.00             0
ATOM    498    O   1     1      -4.742 -24.108  23.723  0.00  0.00             0
ATOM    499    H   1     1      -5.142 -24.502  22.986  0.00  0.00             0
ATOM    500    H   1     1       5.281 -24.368  24.600  0.00  0.00             0
ATOM    501    O   1     1     -19.322  22.666  35.276  0.00  0.00             0
ATOM    502    H   1     1     -20.227  22.277  35.264  0.00  0.00             0
ATOM    503    H   1     1      -8.469  21.990  35.741  0.00  0.00             0
ATOM    504    O   1     1      -2.199  11.399  32.052  0.00  0.00             0
ATOM    505    H   1     1      -1.661  12.086  32.412  0.00  0.00             0
ATOM    506    H   1     1       8.283  10.648  32.276  0.00  0.00             0
ATOM    507    O   1     1      63.049  36.904  17.551  0.00  0.00             0
ATOM    508    H   1     1      63.454  37.280  16.773  0.00  0.00             0
ATOM    509    H   1     1      61.941  19.071  17.453  0.00  0.00             0
ATOM    510    O   1     1      17.064 -30.175  23.328  0.00  0.00             0
ATOM    511    H   1     1      16.369 -29.469  23.396  0.00  0.00             0
ATOM    512    H   1     1      17.035 -30.336  22.425  0.00  0.00             0
ATOM    513    O   1     1     -42.832   9.051  26.817  0.00  0.00             0
ATOM    514    H   1     1     -42.303   9.788  26.340  0.00  0.00             0
ATOM    515    H   1     1     -43.134   8.251  26.188  0.00  0.00             0
ATOM    516    O   1     1      17.311  -4.035  17.401  0.00  0.00             0
ATOM    517    H   1     1      16.503  -3.725  17.010  0.00  0.00             0
ATOM    518    H   1     1      17.216  -3.967  18.284  0.00  0.00             0
ATOM    519    O   1     1      43.045  40.001  15.844  0.00  0.00             0
ATOM    520    H   1     1      43.345  39.234  15.376  0.00  0.00             0
ATOM    521    H   1     1      42.214  40.310  15.782  0.00  0.00             0
ATOM    522    O   1     1      15.756  23.301  36.038  0.00  0.00             0
ATOM    523    H   1     1      16.154  22.562  36.582  0.00  0.00             0
ATOM    524    H   1     1      16.489  23.983  36.117  0.00  0.00             0
ATOM    525    O   1     1      64.950  27.123  17.092  0.00  0.00             0
ATOM    526    H   1     1      64.383  27.094  17.962  0.00  0.00             0
ATOM    527    H   1     1      64.984   8.251  16.933  0.00  0.00             0
ATOM    528    O   1     1      33.185  48.935  29.702  0.00  0.00             0
ATOM    529    H   1     1      32.903  47.927  29.711  0.00  0.00             0
ATOM    530    H   1     1      34.152  48.893  29.459  0.00  0.00             0
ATOM    531    O   1     1      24.064   9.288  34.919  0.00  0.00             0
ATOM    532    H   1     1      24.912   9.514  35.346  0.00  0.00             0
ATOM    533    H   1     1      23.754   8.790  35.631  0.00  0.00             0
ATOM    534    O   1     1       6.843  39.284  27.014  0.00  0.00             0
ATOM    535    H   1     1       6.660  39.070  26.130  0.00  0.00             0
ATOM    536    H   1     1       7.798  39.155  27.207  0.00  0.00             0
ATOM    537    O   1     1       1.462  11.771  23.184  0.00  0.00             0
ATOM    538    H   1     1       2.404  11.615  23.079  0.00  0.00             0
ATOM    539    H   1     1       0.856  12.197  22.550  0.00  0.00             0
ATOM    540    O   1     1     -26.686 -27.731  27.000  0.00  0.00             0
ATOM    541    H   1     1     -25.703 -27.893  27.325  0.00  0.00             0
ATOM    542    H   1     1     -27.100 -27.625  27.853  0.00  0.00             0
ATOM    543    O   1     1     -15.044  42.725  14.871  0.00  0.00             0
ATOM    544    H   1     1     -14.878  42.077  14.246  0.00  0.00             0
ATOM    545    H   1     1      -4.035  43.223  14.780  0.00  0.00             0
ATOM    546    O   1     1      -4.186   6.769  28.619  0.00  0.00             0
ATOM    547    H   1     1      -3.669   6.540  27.699  0.00  0.00             0
ATOM    548    H   1     1       5.423   6.255  28.864  0.00  0.00             0
ATOM    549    O   1     1      -7.704  39.302  21.025  0.00  0.00             0
ATOM    550    H   1     1     -18.471  39.751  21.717  0.00  0.00             0
ATOM    551    H   1     1      -6.728  39.772  20.939  0.00  0.00             0
ATOM    552    O   1     1      14.722  31.865  23.236  0.00  0.00             0
ATOM    553    H   1     1      15.198  32.465  23.957  0.00  0.00             0
ATOM    554    H   1     1      25.502  31.150  23.236  0.00  0.00             0
ATOM    555    O   1     1      55.966  10.934  26.202  0.00  0.00             0
ATOM    556    H   1     1      45.321  10.107  26.286  0.00  0.00             0
ATOM    557    H   1     1      55.219  11.527  26.273  0.00  0.00             0
ATOM    558    O   1     1      22.313  27.746  14.829  0.00  0.00             0
ATOM    559    H   1     1      22.877  27.881  14.035  0.00  0.00             0
ATOM    560    H   1     1      33.082  27.266  15.357  0.00  0.00             0
ATOM    561    O   1     1     -29.077  -5.785  26.384  0.00  0.00             0
ATOM    562    H   1     1     -29.216  -6.130  27.132  0.00  0.00             0
ATOM    563    H   1     1     -29.172  -6.381  25.659  0.00  0.00             0
ATOM    564    O   1     1     -21.722 -16.729  28.344  0.00  0.00             0
ATOM    565    H   1     1     -22.352 -17.075  27.758  0.00  0.00             0
ATOM    566    H   1     1     -20.928 -17.333  28.717  0.00  0.00             0
ATOM    567    O   1     1       1.222  46.205  35.845  0.00  0.00             0
ATOM    568    H   1     1       0.665  45.922  35.038  0.00  0.00             0
ATOM    569    H   1     1       2.126  45.949  35.587  0.00  0.00             0
ATOM    570    O   1     1      10.132   6.652  30.096  0.00  0.00             0
ATOM    571    H   1     1       9.403   7.181  30.048  0.00  0.00             0
ATOM    572    H   1     1       9.888   5.794  30.573  0.00  0.00             0
ATOM    573    O   1     1     -40.028  -9.560  31.965  0.00  0.00             0
ATOM    574    H   1     1     -40.089  -9.793  32.905  0.00  0.00             0
ATOM    575    H   1     1     -40.211 -10.316  31.451  0.00  0.00             0
ATOM    576    O   1     1     -33.505  24.146  26.063  0.00  0.00             0
ATOM    577    H   1     1     -33.620  23.733  25.062  0.00  0.00             0
ATOM    578    H   1     1     -32.732  23.851  26.445  0.00  0.00             0
ATOM    579    O   1     1      18.407  -1.438  16.921  0.00  0.00             0
ATOM    580    H   1     1      17.896  -2.187  16.906  0.00  0.00             0
ATOM    581    H   1     1      19.228  -1.691  17.642  0.00  0.00             0
ATOM    582    O   1     1     -17.461  -0.797  33.059  0.00  0.00             0
ATOM    583    H   1     1     -17.312  -1.689  32.749  0.00  0.00             0
ATOM    584    H   1     1     -16.853  -0.351  32.462  0.00  0.00             0
ATOM    585    O   1     1     -28.857 -11.214  20.540  0.00  0.00             0
ATOM    586    H   1     1     -29.196 -11.820  21.325  0.00  0.00             0
ATOM    587    H   1     1     -28.809 -11.709  19.679  0.00  0.00             0
ATOM    588    O   1     1      32.259  12.936  32.826  0.00  0.00             0
ATOM    589    H   1     1      31.917  12.186  32.229  0.00  0.00             0
ATOM    590    H   1     1      32.849  13.638  32.442  0.00  0.00             0
ATOM    591    O   1     1      45.234  11.263  21.608  0.00  0.00             0
ATOM    592    H   1     1      45.302  10.304  21.177  0.00  0.00             0
ATOM    593    H   1     1      44.596  11.786  21.036  0.00  0.00             0
ATOM    594    O   1     1      50.855   4.173  19.834  0.00  0.00             0
ATOM    595    H   1     1      51.782   4.310  19.458  0.00  0.00             0
ATOM    596    H   1     1      51.122   3.199  20.028  0.00  0.00             0
ATOM    597    O   1     1      -0.851  -7.927  33.908  0.00  0.00             0
ATOM    598    H   1     1      -1.537  -7.641  34.410  0.00  0.00             0
ATOM    599    H   1     1       9.319  -8.913  33.702  0.00  0.00             0
ATOM    600    O   1     1       7.394   7.429  35.978  0.00  0.00             0
ATOM    601    H   1     1       8.341   7.456  36.068  0.00  0.00             0
ATOM    602    H   1     1      17.754   7.504  34.911  0.00  0.00             0
ATOM    603    O   1     1       1.854 -45.501  24.625  0.00  0.00             0
ATOM    604    H   1     1      -9.128 -44.752  24.869  0.00  0.00             0
ATOM    605    H   1     1       2.306 -45.741  25.393  0.00  0.00             0
ATOM    606    O   1     1      26.883  20.901  24.036  0.00  0.00             0
ATOM    607    H   1     1      27.106  21.741  23.702  0.00  0.00             0
ATOM    608    H   1     1      36.178  21.021  24.101  0.00  0.00             0
ATOM    609    O   1     1      53.732  12.448  19.464  0.00  0.00             0
ATOM    610    H   1     1      44.119  12.914  18.843  0.00  0.00             0
ATOM    611    H   1     1      53.031  13.160  19.553  0.00  0.00             0
ATOM    612    O   1     1     -20.297  27.904  25.110  0.00  0.00             0
ATOM    613    H   1     1     -20.121  28.618  24.465  0.00  0.00             0
ATOM    614    H   1     1     -10.605  27.468  24.552  0.00  0.00             0
ATOM    615    O   1     1     -34.404  -9.390  21.585  0.00  0.00             0
ATOM    616    H   1     1     -35.099 -10.052  21.878  0.00  0.00             0
ATOM    617    H   1     1     -33.873 -10.174  21.197  0.00  0.00             0
ATOM    618    O   1     1       1.961  13.690  35.532  0.00  0.00             0
ATOM    619    H   1     1       1.908  13.168  34.729  0.00  0.00             0
ATOM    620    H   1     1       1.764  12.929  36.040  0.00  0.00             0
ATOM    621    O   1     1     -18.658  16.459  35.492  0.00  0.00             0
ATOM    622    H   1     1     -18.020  16.443  34.738  0.00  0.00             0
ATOM    623    H   1     1     -18.606  15.450  35.490  0.00  0.00             0
ATOM    624    O   1     1      49.867  29.209  17.079  0.00  0.00             0
ATOM    625    H   1     1      49.387  29.874  17.333  0.00  0.00             0
ATOM    626    H   1     1      49.265  28.720  16.436  0.00  0.00             0
ATOM    627    O   1     1     -15.663  14.394  29.184  0.00  0.00             0
ATOM    628    H   1     1     -15.318  13.595  28.598  0.00  0.00             0
ATOM    629    H   1     1     -16.038  15.192  28.925  0.00  0.00             0
ATOM    630    O   1     1     -15.272  -3.008  15.174  0.00  0.00             0
ATOM    631    H   1     1     -15.878  -3.377  15.885  0.00  0.00             0
ATOM    632    H   1     1     -14.872  -3.673  14.667  0.00  0.00             0
ATOM    633    O   1     1     -48.240  24.445  16.252  0.00  0.00             0
ATOM    634    H   1     1     -47.413  24.308  15.627  0.00  0.00             0
ATOM    635    H   1     1     -48.794  23.640  16.222  0.00  0.00             0
ATOM    636    O   1     1      15.840  19.422  18.482  0.00  0.00             0
ATOM    637    H   1     1      15.169  19.125  18.990  0.00  0.00             0
ATOM    638    H   1     1      16.238  20.198  19.030  0.00  0.00             0
ATOM    639    O   1     1     -12.603  -7.211  20.330  0.00  0.00             0
ATOM    640    H   1     1     -11.861  -7.543  20.086  0.00  0.00             0
ATOM    641    H   1     1     -13.312  -7.855  20.915  0.00  0.00             0
ATOM    642    O   1     1       2.468  21.503  32.751  0.00  0.00             0
ATOM    643    H   1     1       2.051  21.697  33.567  0.00  0.00             0
ATOM    644    H   1     1       3.471  21.460  32.848  0.00  0.00             0
ATOM    645    O   1     1      -5.782  -8.241  30.799  0.00  0.00             0
ATOM    646    H   1     1      -5.012  -7.944  30.437  0.00  0.00             0
ATOM    647    H   1     1      -6.116  -7.636  31.470  0.00  0.00             0
ATOM    648    O   1     1       8.269   0.913  31.030  0.00  0.00             0
ATOM    649    H   1     1       8.184   0.967  29.946  0.00  0.00             0
ATOM    650    H   1     1       9.177   0.729  31.304  0.00  0.00             0
ATOM    651    O   1     1       4.312  17.423  30.394  0.00  0.00             0
ATOM    652    H   1     1       4.677  18.122  29.967  0.00  0.00             0
ATOM    653    H   1     1      13.502  -0.359  30.159  0.00  0.00             0
ATOM    654    O   1     1      14.250  32.908  20.693  0.00  0.00             0
ATOM    655    H   1     1      14.372  32.319  21.437  0.00  0.00             0
ATOM    656    H   1     1      23.612  32.917  20.539  0.00  0.00             0
ATOM    657    O   1     1      34.488  17.266  15.855  0.00  0.00             0
ATOM    658    H   1     1      24.518  16.344  15.472  0.00  0.00             0
ATOM    659    H   1     1      34.967  17.037  16.650  0.00  0.00             0
ATOM    660    O   1     1      -4.324  63.266  36.086  0.00  0.00             0
ATOM    661    H   1     1      -3.769  64.131  35.883  0.00  0.00             0
ATOM    662    H   1     1       6.615  62.488  36.157  0.00  0.00             0
ATOM    663    O   1     1      25.520  16.155  18.424  0.00  0.00             0
ATOM    664    H   1     1      15.195  15.446  19.229  0.00  0.00             0
ATOM    665    H   1     1      26.269  16.663  18.585  0.00  0.00             0
ATOM    666    O   1     1      22.310  17.769  29.715  0.00  0.00             0
ATOM    667    H   1     1      22.118  16.925  29.403  0.00  0.00             0
ATOM    668    H   1     1      32.271  17.889  30.634  0.00  0.00             0
ATOM    669    O   1     1       5.600  75.492  33.556  0.00  0.00             0
ATOM    670    H   1     1       5.852  75.972  34.499  0.00  0.00             0
ATOM    671    H   1     1       5.899  58.274  32.801  0.00  0.00             0
ATOM    672    O   1     1      22.516  41.131  22.884  0.00  0.00             0
ATOM    673    H   1     1      23.296  40.819  23.305  0.00  0.00             0
ATOM    674    H   1     1      22.076  41.697  23.663  0.00  0.00             0
ATOM    675    O   1     1      19.217  -8.815  23.163  0.00  0.00             0
ATOM    676    H   1     1      18.385  -8.687  22.682  0.00  0.00             0
ATOM    677    H   1     1      19.781  -9.181  22.469  0.00  0.00             0
ATOM    678    O   1     1       5.672   2.593  15.828  0.00  0.00             0
ATOM    679    H   1     1       5.952   1.840  15.271  0.00  0.00             0
ATOM    680    H   1     1       5.653   2.386  16.644  0.00  0.00             0
ATOM    681    O   1     1     -27.522   0.935  26.813  0.00  0.00             0
ATOM    682    H   1     1     -28.384   0.543  26.803  0.00  0.00             0
ATOM    683    H   1     1     -27.341   1.378  25.894  0.00  0.00             0
ATOM    684    O   1     1     -12.739  11.377  35.683  0.00  0.00             0
ATOM    685    H   1     1     -12.304  11.502  36.682  0.00  0.00             0
ATOM    686    H   1     1     -12.000  11.878  34.988  0.00  0.00             0
ATOM    687    O   1     1      31.949  -2.672  20.050  0.00  0.00             0
ATOM    688    H   1     1      31.930  -2.150  21.019  0.00  0.00             0
ATOM    689    H   1     1      31.593 -20.210  19.161  0.00  0.00             0
ATOM    690    O   1     1      41.068 -27.598  37.017  0.00  0.00             0
ATOM    691    H   1     1      41.420 -26.564  36.822  0.00  0.00             0
ATOM    692    H   1     1      41.650 -28.066  37.490  0.00  0.00             0
ATOM    693    O   1     1     -50.448  15.032  15.157  0.00  0.00             0
ATOM    694    H   1     1     -50.687  14.035  14.865  0.00  0.00             0
ATOM    695    H   1     1     -49.456  15.055  15.480  0.00  0.00             0
ATOM    696    O   1     1      21.010  28.297  18.676  0.00  0.00             0
ATOM    697    H   1     1      21.438  29.264  18.667  0.00  0.00             0
ATOM    698    H   1     1      20.383  28.314  17.942  0.00  0.00             0
ATOM    699    O   1     1      59.962   6.811  19.951  0.00  0.00             0
ATOM    700    H   1     1      60.571   5.817  19.923  0.00  0.00             0
ATOM    701    H   1     1      60.571   7.505  19.785  0.00  0.00             0
ATOM    702    O   1     1      23.527   6.679  36.350  0.00  0.00             0
ATOM    703    H   1     1      24.302   6.091  36.139  0.00  0.00             0
ATOM    704    H   1     1      22.873   5.980  35.939  0.00  0.00             0
ATOM    705   Al   1     1       4.957  14.271   8.778  0.00  0.00             0
ATOM    706   Al   1     1       2.407   9.837   8.607  0.00  0.00             0
ATOM    707   Al   1     1       2.437  15.865   8.711  0.00  0.00             0
ATOM    708   Al   1     1       4.890  11.213   8.877  0.00  0.00             0
ATOM    709   Si   1     1       0.676  15.525  11.613  0.00  0.00             0
ATOM    710   Si   1     1       3.205  11.073  11.483  0.00  0.00             0
ATOM    711   Si   1     1       3.160  17.148  11.556  0.00  0.00             0
ATOM    712   Si   1     1       5.725  12.653  11.478  0.00  0.00             0
ATOM    713    O   1     1       5.896  15.536   9.887  0.00  0.00             0
ATOM    714    O   1     1       3.383  10.992   9.973  0.00  0.00             0
ATOM    715    O   1     1       5.635  12.738   9.903  0.00  0.00             0
ATOM    716    O   1     1       3.002  17.318   9.985  0.00  0.00             0
ATOM    717    O   1     1       5.700  14.141  11.957  0.00  0.00             0
ATOM    718    O   1     1       3.168  18.547  12.115  0.00  0.00             0
ATOM    719    O   1     1       4.483  16.415  11.870  0.00  0.00             0
ATOM    720    O   1     1       1.877  11.820  11.829  0.00  0.00             0
ATOM    721    O   1     1       4.437  11.972  11.995  0.00  0.00             0
ATOM    722    O   1     1       1.894  16.332  12.087  0.00  0.00             0
ATOM    723    O   1     1       5.778   9.891   9.770  0.00  0.00             0
ATOM    724    O   1     1       3.296  14.377   9.715  0.00  0.00             0
ATOM    725    O   1     1       1.941  17.084   7.508  0.00  0.00             0
ATOM    726    O   1     1       4.396  12.655   7.619  0.00  0.00             0
ATOM    727    O   1     1       6.595  14.317   7.833  0.00  0.00             0
ATOM    728    O   1     1       3.937   9.992   7.623  0.00  0.00             0
ATOM    729    O   1     1       6.728  11.018   7.518  0.00  0.00             0
ATOM    730    O   1     1       4.246  15.633   7.637  0.00  0.00             0
ATOM    731    H   1     1       5.811  18.950  11.189  0.00  0.00             0
ATOM    732    H   1     1       2.874  13.413   9.705  0.00  0.00             0
ATOM    733    H   1     1       6.079  16.691   7.527  0.00  0.00             0
ATOM    734    H   1     1       4.604  13.019   6.715  0.00  0.00             0
ATOM    735    H   1     1       6.751  13.302   7.913  0.00  0.00             0
ATOM    736    H   1     1       4.977  18.236   7.724  0.00  0.00             0
ATOM    737    H   1     1       4.032  16.262   6.991  0.00  0.00             0
ATOM    738    H   1     1       6.863  11.373   6.701  0.00  0.00             0
ATOM    739   Al   1     1      10.078   8.497   1.678  0.00  0.00             0
ATOM    740   Al   1     1       7.556   4.058   1.673  0.00  0.00             0
ATOM    741   Al   1     1       7.648  10.111   1.439  0.00  0.00             0
ATOM    742   Al   1     1      10.249   5.542   1.700  0.00  0.00             0
ATOM    743   Si   1     1       5.765   9.903   4.429  0.00  0.00             0
ATOM    744   Si   1     1       8.585   5.423   4.505  0.00  0.00             0
ATOM    745   Si   1     1       8.355  11.461   4.318  0.00  0.00             0
ATOM    746   Si   1     1      11.038   6.952   4.401  0.00  0.00             0
ATOM    747    O   1     1      11.007   9.831   2.833  0.00  0.00             0
ATOM    748    O   1     1       8.715   5.337   2.924  0.00  0.00             0
ATOM    749    O   1     1      10.891   7.026   2.819  0.00  0.00             0
ATOM    750    O   1     1       8.264  11.543   2.802  0.00  0.00             0
ATOM    751    O   1     1      10.847   8.399   5.020  0.00  0.00             0
ATOM    752    O   1     1       8.309  12.907   4.930  0.00  0.00             0
ATOM    753    O   1     1       9.701  10.769   4.759  0.00  0.00             0
ATOM    754    O   1     1       7.341   6.430   4.811  0.00  0.00             0
ATOM    755    O   1     1       9.916   6.008   5.020  0.00  0.00             0
ATOM    756    O   1     1       6.932  10.703   4.829  0.00  0.00             0
ATOM    757    O   1     1      11.182   4.094   2.820  0.00  0.00             0
ATOM    758    O   1     1       8.400   8.595   2.665  0.00  0.00             0
ATOM    759    O   1     1       7.002  11.547   0.415  0.00  0.00             0
ATOM    760    O   1     1       9.407   7.036   0.716  0.00  0.00             0
ATOM    761    O   1     1      11.686   8.576   0.533  0.00  0.00             0
ATOM    762    O   1     1       9.227   4.256   0.489  0.00  0.00             0
ATOM    763    O   1     1      11.917   5.476   0.692  0.00  0.00             0
ATOM    764    O   1     1       9.414  10.082   0.650  0.00  0.00             0
ATOM    765    H   1     1      10.605  12.128   2.907  0.00  0.00             0
ATOM    766    H   1     1       7.719   8.001   2.870  0.00  0.00             0
ATOM    767    H   1     1      11.654  11.456  -0.365  0.00  0.00             0
ATOM    768    H   1     1       8.810   7.368   0.054  0.00  0.00             0
ATOM    769    H   1     1      12.054   8.488  -0.239  0.00  0.00             0
ATOM    770    H   1     1       9.514  12.641  -0.361  0.00  0.00             0
ATOM    771    H   1     1      10.091  10.778   1.160  0.00  0.00             0
ATOM    772    H   1     1      12.131   6.410   0.414  0.00  0.00             0
ATOM    773   Al   1     1       4.976   5.328   8.852  0.00  0.00             0
ATOM    774   Al   1     1       2.415   1.074   8.936  0.00  0.00             0
ATOM    775   Al   1     1       2.570   6.793   8.906  0.00  0.00             0
ATOM    776   Al   1     1       4.942   2.434   9.100  0.00  0.00             0
ATOM    777   Si   1     1       0.720   6.707  11.642  0.00  0.00             0
ATOM    778   Si   1     1       3.222   2.185  11.775  0.00  0.00             0
ATOM    779   Si   1     1       3.260   8.169  11.648  0.00  0.00             0
ATOM    780   Si   1     1       5.778   3.763  11.712  0.00  0.00             0
ATOM    781    O   1     1       5.848   6.503  10.046  0.00  0.00             0
ATOM    782    O   1     1       3.340   2.162  10.138  0.00  0.00             0
ATOM    783    O   1     1       5.613   3.877  10.185  0.00  0.00             0
ATOM    784    O   1     1       3.155   8.113  10.058  0.00  0.00             0
ATOM    785    O   1     1       5.762   5.107  12.417  0.00  0.00             0
ATOM    786    O   1     1       3.220   9.674  12.099  0.00  0.00             0
ATOM    787    O   1     1       4.636   7.451  11.936  0.00  0.00             0
ATOM    788    O   1     1       1.940   3.024  12.075  0.00  0.00             0
ATOM    789    O   1     1       4.538   2.945  12.164  0.00  0.00             0
ATOM    790    O   1     1       1.905   7.461  12.180  0.00  0.00             0
ATOM    791    O   1     1       5.876   1.061  10.210  0.00  0.00             0
ATOM    792    O   1     1       3.205   5.327   9.836  0.00  0.00             0
ATOM    793    O   1     1       1.724   8.379   7.723  0.00  0.00             0
ATOM    794    O   1     1       4.278   3.754   7.954  0.00  0.00             0
ATOM    795    O   1     1       6.582   5.278   7.829  0.00  0.00             0
ATOM    796    O   1     1       4.220   0.984   7.906  0.00  0.00             0
ATOM    797    O   1     1       6.593   2.309   8.018  0.00  0.00             0
ATOM    798    O   1     1       4.144   6.700   7.838  0.00  0.00             0
ATOM    799    H   1     1       5.295   9.082  10.093  0.00  0.00             0
ATOM    800    H   1     1       2.890   4.499   9.992  0.00  0.00             0
ATOM    801    H   1     1       6.320   8.898   7.090  0.00  0.00             0
ATOM    802    H   1     1       3.478   3.926   7.321  0.00  0.00             0
ATOM    803    H   1     1       6.919   4.503   8.252  0.00  0.00             0
ATOM    804    H   1     1       4.222   9.455   6.807  0.00  0.00             0
ATOM    805    H   1     1       4.728   7.154   7.341  0.00  0.00             0
ATOM    806    H   1     1       5.979   2.313   7.264  0.00  0.00             0
ATOM    807   Al   1     1      10.239  -0.450   1.514  0.00  0.00             0
ATOM    808   Al   1     1       7.640  -4.838   1.505  0.00  0.00             0
ATOM    809   Al   1     1       7.567   1.116   1.841  0.00  0.00             0
ATOM    810   Al   1     1      10.173  -3.374   1.476  0.00  0.00             0
ATOM    811   Si   1     1       5.947   0.890   4.579  0.00  0.00             0
ATOM    812   Si   1     1       8.470  -3.522   4.417  0.00  0.00             0
ATOM    813   Si   1     1       8.446   2.495   4.570  0.00  0.00             0
ATOM    814   Si   1     1      10.974  -1.977   4.354  0.00  0.00             0
ATOM    815    O   1     1      11.155   0.962   2.781  0.00  0.00             0
ATOM    816    O   1     1       8.613  -3.613   2.767  0.00  0.00             0
ATOM    817    O   1     1      10.696  -2.007   2.691  0.00  0.00             0
ATOM    818    O   1     1       8.272   2.430   2.965  0.00  0.00             0
ATOM    819    O   1     1      10.946  -0.513   4.815  0.00  0.00             0
ATOM    820    O   1     1       8.405   3.913   5.035  0.00  0.00             0
ATOM    821    O   1     1       9.819   1.807   4.766  0.00  0.00             0
ATOM    822    O   1     1       7.284  -2.623   4.640  0.00  0.00             0
ATOM    823    O   1     1       9.811  -2.826   4.915  0.00  0.00             0
ATOM    824    O   1     1       7.143   1.654   5.025  0.00  0.00             0
ATOM    825    O   1     1      11.034  -4.901   2.702  0.00  0.00             0
ATOM    826    O   1     1       8.462  -0.291   2.768  0.00  0.00             0
ATOM    827    O   1     1       6.764   2.598   0.852  0.00  0.00             0
ATOM    828    O   1     1       9.558  -1.781   0.410  0.00  0.00             0
ATOM    829    O   1     1      11.891  -0.202   0.633  0.00  0.00             0
ATOM    830    O   1     1       9.245  -4.758   0.539  0.00  0.00             0
ATOM    831    O   1     1      11.936  -3.523   0.658  0.00  0.00             0
ATOM    832    O   1     1       9.151   0.988   0.738  0.00  0.00             0
ATOM    833    H   1     1      10.614   3.170   2.853  0.00  0.00             0
ATOM    834    H   1     1       7.805  -0.914   3.275  0.00  0.00             0
ATOM    835    H   1     1      11.911   2.322  -0.305  0.00  0.00             0
ATOM    836    H   1     1       9.339  -1.718  -0.373  0.00  0.00             0
ATOM    837    H   1     1      12.695  -0.410   0.169  0.00  0.00             0
ATOM    838    H   1     1       9.135   4.131  -0.476  0.00  0.00             0
ATOM    839    H   1     1       9.576   1.857   0.736  0.00  0.00             0
ATOM    840    H   1     1      12.373  -2.657   0.936  0.00  0.00             0
ATOM    841   Al   1     1      -0.185  14.247   8.803  0.00  0.00             0
ATOM    842   Al   1     1      -2.825   9.804   8.703  0.00  0.00             0
ATOM    843   Al   1     1      -2.810  15.684   8.802  0.00  0.00             0
ATOM    844   Al   1     1      -0.284  11.271   8.807  0.00  0.00             0
ATOM    845   Si   1     1      -4.564  15.642  11.461  0.00  0.00             0
ATOM    846   Si   1     1      -1.978  11.102  11.477  0.00  0.00             0
ATOM    847   Si   1     1      -1.892  17.090  11.652  0.00  0.00             0
ATOM    848   Si   1     1       0.578  12.600  11.618  0.00  0.00             0
ATOM    849    O   1     1       0.811  15.441   9.956  0.00  0.00             0
ATOM    850    O   1     1      -1.803  10.960   9.831  0.00  0.00             0
ATOM    851    O   1     1       0.498  12.635   9.920  0.00  0.00             0
ATOM    852    O   1     1      -2.045  17.197   9.910  0.00  0.00             0
ATOM    853    O   1     1       0.661  14.081  12.044  0.00  0.00             0
ATOM    854    O   1     1      -1.989  18.566  12.187  0.00  0.00             0
ATOM    855    O   1     1      -0.713  16.219  11.906  0.00  0.00             0
ATOM    856    O   1     1      -3.334  11.861  11.746  0.00  0.00             0
ATOM    857    O   1     1      -0.745  11.930  12.012  0.00  0.00             0
ATOM    858    O   1     1      -3.233  16.323  11.990  0.00  0.00             0
ATOM    859    O   1     1       0.570   9.849   9.716  0.00  0.00             0
ATOM    860    O   1     1      -1.891  14.433   9.995  0.00  0.00             0
ATOM    861    O   1     1       6.876  17.260   7.666  0.00  0.00             0
ATOM    862    O   1     1      -0.937  12.724   7.760  0.00  0.00             0
ATOM    863    O   1     1       1.361  14.337   7.648  0.00  0.00             0
ATOM    864    O   1     1      -1.194   9.785   7.649  0.00  0.00             0
ATOM    865    O   1     1       1.359  11.183   7.751  0.00  0.00             0
ATOM    866    O   1     1      -1.220  15.464   7.788  0.00  0.00             0
ATOM    867    H   1     1       0.271  17.924   9.457  0.00  0.00             0
ATOM    868    H   1     1      -1.945  14.233  10.876  0.00  0.00             0
ATOM    869    H   1     1       1.926  17.421   6.718  0.00  0.00             0
ATOM    870    H   1     1      -1.232  13.110   6.964  0.00  0.00             0
ATOM    871    H   1     1       1.647  13.281   7.673  0.00  0.00             0
ATOM    872    H   1     1      -0.792  18.204   7.041  0.00  0.00             0
ATOM    873    H   1     1      -0.686  15.847   6.806  0.00  0.00             0
ATOM    874    H   1     1       1.655  11.026   6.808  0.00  0.00             0
ATOM    875   Al   1     1       4.951   8.601   1.688  0.00  0.00             0
ATOM    876   Al   1     1       2.585   4.053   1.565  0.00  0.00             0
ATOM    877   Al   1     1       2.323   9.947   1.727  0.00  0.00             0
ATOM    878   Al   1     1       5.006   5.502   1.860  0.00  0.00             0
ATOM    879   Si   1     1       0.657   9.870   4.460  0.00  0.00             0
ATOM    880   Si   1     1       3.388   5.393   4.488  0.00  0.00             0
ATOM    881   Si   1     1       3.144  11.296   4.400  0.00  0.00             0
ATOM    882   Si   1     1       5.942   6.988   4.493  0.00  0.00             0
ATOM    883    O   1     1       5.842   9.641   2.841  0.00  0.00             0
ATOM    884    O   1     1       3.567   5.313   2.838  0.00  0.00             0
ATOM    885    O   1     1       5.784   6.995   2.851  0.00  0.00             0
ATOM    886    O   1     1       3.009  11.412   2.787  0.00  0.00             0
ATOM    887    O   1     1       5.733   8.403   5.078  0.00  0.00             0
ATOM    888    O   1     1       3.061  12.804   4.916  0.00  0.00             0
ATOM    889    O   1     1       4.435  10.669   4.766  0.00  0.00             0
ATOM    890    O   1     1       2.123   6.219   4.786  0.00  0.00             0
ATOM    891    O   1     1       4.706   6.038   4.920  0.00  0.00             0
ATOM    892    O   1     1       1.970  10.556   4.956  0.00  0.00             0
ATOM    893    O   1     1       6.004   4.238   3.001  0.00  0.00             0
ATOM    894    O   1     1       3.127   8.610   2.737  0.00  0.00             0
ATOM    895    O   1     1      12.154  11.483   0.499  0.00  0.00             0
ATOM    896    O   1     1       4.458   7.058   0.627  0.00  0.00             0
ATOM    897    O   1     1       6.717   8.844   0.447  0.00  0.00             0
ATOM    898    O   1     1       4.184   4.232   0.610  0.00  0.00             0
ATOM    899    O   1     1       6.748   5.453   0.762  0.00  0.00             0
ATOM    900    O   1     1       3.987   9.806   0.645  0.00  0.00             0
ATOM    901    H   1     1       5.695  12.051   2.996  0.00  0.00             0
ATOM    902    H   1     1       2.664   7.816   2.646  0.00  0.00             0
ATOM    903    H   1     1       6.267  11.641  -0.119  0.00  0.00             0
ATOM    904    H   1     1       4.378   7.029  -0.445  0.00  0.00             0
ATOM    905    H   1     1       6.520   8.286  -0.203  0.00  0.00             0
ATOM    906    H   1     1       4.151  13.051  -0.536  0.00  0.00             0
ATOM    907    H   1     1       3.923  10.326  -0.201  0.00  0.00             0
ATOM    908    H   1     1       7.329   6.095   0.998  0.00  0.00             0
ATOM    909   Al   1     1      -0.080   5.339   8.870  0.00  0.00             0
ATOM    910   Al   1     1      -2.726   0.779   8.814  0.00  0.00             0
ATOM    911   Al   1     1      -2.756   6.788   8.802  0.00  0.00             0
ATOM    912   Al   1     1      -0.237   2.389   8.789  0.00  0.00             0
ATOM    913   Si   1     1      -4.440   6.580  11.757  0.00  0.00             0
ATOM    914   Si   1     1      -1.871   2.149  11.666  0.00  0.00             0
ATOM    915   Si   1     1      -1.990   8.122  11.535  0.00  0.00             0
ATOM    916   Si   1     1       0.564   3.790  11.662  0.00  0.00             0
ATOM    917    O   1     1       0.745   6.752  10.030  0.00  0.00             0
ATOM    918    O   1     1      -1.676   2.087  10.068  0.00  0.00             0
ATOM    919    O   1     1       0.518   3.769   9.996  0.00  0.00             0
ATOM    920    O   1     1      -2.175   8.209   9.959  0.00  0.00             0
ATOM    921    O   1     1       0.656   5.243  12.082  0.00  0.00             0
ATOM    922    O   1     1      -1.998   9.659  12.053  0.00  0.00             0
ATOM    923    O   1     1      -0.585   7.558  11.924  0.00  0.00             0
ATOM    924    O   1     1      -3.119   3.021  11.955  0.00  0.00             0
ATOM    925    O   1     1      -0.546   2.890  12.252  0.00  0.00             0
ATOM    926    O   1     1      -3.134   7.282  12.107  0.00  0.00             0
ATOM    927    O   1     1       0.730   0.836   9.700  0.00  0.00             0
ATOM    928    O   1     1      -1.817   5.383   9.931  0.00  0.00             0
ATOM    929    O   1     1       6.751   8.179   7.766  0.00  0.00             0
ATOM    930    O   1     1      -0.969   3.888   7.701  0.00  0.00             0
ATOM    931    O   1     1       1.431   5.493   7.731  0.00  0.00             0
ATOM    932    O   1     1      -1.210   1.075   7.634  0.00  0.00             0
ATOM    933    O   1     1       1.585   2.380   7.766  0.00  0.00             0
ATOM    934    O   1     1      -1.073   6.561   7.830  0.00  0.00             0
ATOM    935    H   1     1       0.064   9.038   9.853  0.00  0.00             0
ATOM    936    H   1     1      -2.185   4.669  10.322  0.00  0.00             0
ATOM    937    H   1     1       0.973   7.911   7.187  0.00  0.00             0
ATOM    938    H   1     1      -1.710   3.803   7.073  0.00  0.00             0
ATOM    939    H   1     1       1.496   5.027   6.815  0.00  0.00             0
ATOM    940    H   1     1      -0.875   9.183   7.006  0.00  0.00             0
ATOM    941    H   1     1      -1.166   6.763   6.934  0.00  0.00             0
ATOM    942    H   1     1       1.957   2.387   6.927  0.00  0.00             0
ATOM    943   Al   1     1       5.067  -0.436   1.787  0.00  0.00             0
ATOM    944   Al   1     1       2.460  -4.911   1.595  0.00  0.00             0
ATOM    945   Al   1     1       2.595   1.158   1.760  0.00  0.00             0
ATOM    946   Al   1     1       5.027  -3.546   1.717  0.00  0.00             0
ATOM    947   Si   1     1       0.721   1.016   4.293  0.00  0.00             0
ATOM    948   Si   1     1       3.240  -3.621   4.479  0.00  0.00             0
ATOM    949   Si   1     1       3.356   2.439   4.407  0.00  0.00             0
ATOM    950   Si   1     1       5.825  -2.037   4.337  0.00  0.00             0
ATOM    951    O   1     1       5.975   0.919   2.880  0.00  0.00             0
ATOM    952    O   1     1       3.403  -3.729   2.796  0.00  0.00             0
ATOM    953    O   1     1       5.608  -1.902   2.853  0.00  0.00             0
ATOM    954    O   1     1       3.149   2.562   2.861  0.00  0.00             0
ATOM    955    O   1     1       5.633  -0.520   4.893  0.00  0.00             0
ATOM    956    O   1     1       3.283   3.909   4.886  0.00  0.00             0
ATOM    957    O   1     1       4.668   1.783   4.860  0.00  0.00             0
ATOM    958    O   1     1       2.049  -2.670   4.666  0.00  0.00             0
ATOM    959    O   1     1       4.582  -2.829   4.887  0.00  0.00             0
ATOM    960    O   1     1       2.014   1.734   4.917  0.00  0.00             0
ATOM    961    O   1     1       6.043  -4.932   2.794  0.00  0.00             0
ATOM    962    O   1     1       3.287  -0.190   2.791  0.00  0.00             0
ATOM    963    O   1     1      12.216   2.582   0.643  0.00  0.00             0
ATOM    964    O   1     1       4.223  -2.002   0.498  0.00  0.00             0
ATOM    965    O   1     1       6.612  -0.319   0.628  0.00  0.00             0
ATOM    966    O   1     1       4.056  -4.793   0.491  0.00  0.00             0
ATOM    967    O   1     1       6.641  -3.482   0.742  0.00  0.00             0
ATOM    968    O   1     1       4.022   0.904   0.660  0.00  0.00             0
ATOM    969    H   1     1       5.761   3.968   3.888  0.00  0.00             0
ATOM    970    H   1     1       3.053  -1.013   3.509  0.00  0.00             0
ATOM    971    H   1     1       5.880   2.230   0.513  0.00  0.00             0
ATOM    972    H   1     1       4.496  -1.944  -0.400  0.00  0.00             0
ATOM    973    H   1     1       6.615  -0.101  -0.305  0.00  0.00             0
ATOM    974    H   1     1       5.055   4.407  -0.005  0.00  0.00             0
ATOM    975    H   1     1       3.865   1.235  -0.202  0.00  0.00             0
ATOM    976    H   1     1       7.020  -2.533   0.596  0.00  0.00             0
END
