# Supplementary material for: Competing Nuclear Quantum Effects and Hydrogen-Bond Jumps in Hydrated Kaolinite
Source: J Phys Chem Lett. 2023 Feb 6;14(6):1542–7. doi: 10.1021/acs.jpclett.2c03896 (PMC9940297; doi:10.1021/acs.jpclett.2c03896)
Supplement: Supplementary file 1 — jz2c03896_si_001.zip [file jz2c03896_si_001.zip › Clay_NQEs_HBond_Jumps_SI/silica-surface/QM/prod-3/init.31.pdb]

TITLE     Step:     2000000  Bead:      31 positions{angstrom}  cell{angstrom}
CRYST1   10.307   17.884   76.812  91.93 105.05  89.80 P 1           1
ATOM      1   Al   1     1     -17.321  -0.625  42.383  0.00  0.00             0
ATOM      2   Al   1     1     -14.835   3.937  42.113  0.00  0.00             0
ATOM      3   Al   1     1     -14.722  -2.023  42.171  0.00  0.00             0
ATOM      4   Al   1     1     -17.203   2.360  42.277  0.00  0.00             0
ATOM      5   Si   1     1     -13.084  -1.900  39.467  0.00  0.00             0
ATOM      6   Si   1     1     -15.578   2.490  39.422  0.00  0.00             0
ATOM      7   Si   1     1     -15.596  -3.497  39.590  0.00  0.00             0
ATOM      8   Si   1     1     -18.046   0.949  39.407  0.00  0.00             0
ATOM      9    O   1     1     -18.313  -1.784  41.196  0.00  0.00             0
ATOM     10    O   1     1     -15.647   2.608  41.037  0.00  0.00             0
ATOM     11    O   1     1     -18.019   0.953  41.017  0.00  0.00             0
ATOM     12    O   1     1     -15.373  -3.553  41.190  0.00  0.00             0
ATOM     13    O   1     1     -17.916  -0.559  38.925  0.00  0.00             0
ATOM     14    O   1     1     -15.453  -4.927  39.016  0.00  0.00             0
ATOM     15    O   1     1     -16.897  -2.859  39.394  0.00  0.00             0
ATOM     16    O   1     1     -14.335   1.723  39.167  0.00  0.00             0
ATOM     17    O   1     1     -16.811   1.787  38.895  0.00  0.00             0
ATOM     18    O   1     1     -14.349  -2.625  39.125  0.00  0.00             0
ATOM     19    O   1     1     -18.142   3.791  41.140  0.00  0.00             0
ATOM     20    O   1     1     -15.619  -0.795  41.179  0.00  0.00             0
ATOM     21    O   1     1     -13.971  -3.312  43.444  0.00  0.00             0
ATOM     22    O   1     1     -16.632   0.847  43.308  0.00  0.00             0
ATOM     23    O   1     1     -19.044  -0.641  43.364  0.00  0.00             0
ATOM     24    O   1     1     -16.235   3.826  43.417  0.00  0.00             0
ATOM     25    O   1     1     -18.796   2.592  43.294  0.00  0.00             0
ATOM     26    O   1     1     -16.467  -1.973  43.366  0.00  0.00             0
ATOM     27    H   1     1     -17.657  -4.331  41.066  0.00  0.00             0
ATOM     28    H   1     1     -14.938  -0.166  40.737  0.00  0.00             0
ATOM     29    H   1     1     -18.916  -3.793  44.336  0.00  0.00             0
ATOM     30    H   1     1     -16.394   0.741  44.263  0.00  0.00             0
ATOM     31    H   1     1     -19.299  -0.405  44.207  0.00  0.00             0
ATOM     32    H   1     1     -17.093  -4.154  43.229  0.00  0.00             0
ATOM     33    H   1     1     -16.613  -2.786  44.089  0.00  0.00             0
ATOM     34    H   1     1     -19.226   1.862  43.843  0.00  0.00             0
ATOM     35   Al   1     1     -17.871   4.834  49.468  0.00  0.00             0
ATOM     36   Al   1     1     -15.160   8.950  49.540  0.00  0.00             0
ATOM     37   Al   1     1     -15.353   3.234  49.350  0.00  0.00             0
ATOM     38   Al   1     1     -17.804   7.718  49.422  0.00  0.00             0
ATOM     39   Si   1     1     -13.596   3.416  46.490  0.00  0.00             0
ATOM     40   Si   1     1     -15.923   7.854  46.674  0.00  0.00             0
ATOM     41   Si   1     1     -16.123   1.901  46.543  0.00  0.00             0
ATOM     42   Si   1     1     -18.458   6.293  46.602  0.00  0.00             0
ATOM     43    O   1     1     -18.787   3.313  48.318  0.00  0.00             0
ATOM     44    O   1     1     -16.057   7.881  48.273  0.00  0.00             0
ATOM     45    O   1     1     -18.394   6.269  48.159  0.00  0.00             0
ATOM     46    O   1     1     -15.904   1.797  48.125  0.00  0.00             0
ATOM     47    O   1     1     -18.533   4.787  46.161  0.00  0.00             0
ATOM     48    O   1     1     -16.051   0.398  46.023  0.00  0.00             0
ATOM     49    O   1     1     -17.547   2.455  46.269  0.00  0.00             0
ATOM     50    O   1     1     -14.562   7.031  46.320  0.00  0.00             0
ATOM     51    O   1     1     -17.158   7.046  46.149  0.00  0.00             0
ATOM     52    O   1     1     -14.915   2.800  46.003  0.00  0.00             0
ATOM     53    O   1     1     -18.619   9.156  48.527  0.00  0.00             0
ATOM     54    O   1     1     -16.213   4.623  48.403  0.00  0.00             0
ATOM     55    O   1     1     -14.648   1.733  50.331  0.00  0.00             0
ATOM     56    O   1     1     -17.175   6.305  50.469  0.00  0.00             0
ATOM     57    O   1     1     -19.635   4.807  50.512  0.00  0.00             0
ATOM     58    O   1     1     -16.755   8.884  50.496  0.00  0.00             0
ATOM     59    O   1     1     -19.567   7.779  50.511  0.00  0.00             0
ATOM     60    O   1     1     -17.049   3.436  50.503  0.00  0.00             0
ATOM     61    H   1     1     -18.186   0.947  48.603  0.00  0.00             0
ATOM     62    H   1     1     -15.711   5.485  48.094  0.00  0.00             0
ATOM     63    H   1     1     -19.610   1.973  51.331  0.00  0.00             0
ATOM     64    H   1     1     -16.464   6.123  51.004  0.00  0.00             0
ATOM     65    H   1     1     -19.965   4.837  51.395  0.00  0.00             0
ATOM     66    H   1     1     -17.011   0.054  51.405  0.00  0.00             0
ATOM     67    H   1     1     -17.346   2.764  51.019  0.00  0.00             0
ATOM     68    H   1     1     -19.757   6.955  50.916  0.00  0.00             0
ATOM     69   Al   1     1     -17.178   8.230  42.185  0.00  0.00             0
ATOM     70   Al   1     1     -14.769  12.826  42.396  0.00  0.00             0
ATOM     71   Al   1     1     -14.556   6.832  42.227  0.00  0.00             0
ATOM     72   Al   1     1     -17.296  11.260  42.246  0.00  0.00             0
ATOM     73   Si   1     1     -12.859   6.989  39.383  0.00  0.00             0
ATOM     74   Si   1     1     -15.597  11.466  39.472  0.00  0.00             0
ATOM     75   Si   1     1     -15.499   5.474  39.446  0.00  0.00             0
ATOM     76   Si   1     1     -18.138   9.947  39.527  0.00  0.00             0
ATOM     77    O   1     1     -18.106   7.050  40.968  0.00  0.00             0
ATOM     78    O   1     1     -15.691  11.662  41.165  0.00  0.00             0
ATOM     79    O   1     1     -18.005   9.777  41.183  0.00  0.00             0
ATOM     80    O   1     1     -15.385   5.463  41.075  0.00  0.00             0
ATOM     81    O   1     1     -18.024   8.522  38.983  0.00  0.00             0
ATOM     82    O   1     1     -15.521   4.023  38.990  0.00  0.00             0
ATOM     83    O   1     1     -16.723   6.227  38.900  0.00  0.00             0
ATOM     84    O   1     1     -14.352  10.642  39.171  0.00  0.00             0
ATOM     85    O   1     1     -16.963  10.801  39.175  0.00  0.00             0
ATOM     86    O   1     1     -14.246   6.206  39.001  0.00  0.00             0
ATOM     87    O   1     1     -18.164  12.762  41.090  0.00  0.00             0
ATOM     88    O   1     1     -15.532   8.303  41.181  0.00  0.00             0
ATOM     89    O   1     1     -14.013   5.245  43.299  0.00  0.00             0
ATOM     90    O   1     1     -16.451   9.960  43.422  0.00  0.00             0
ATOM     91    O   1     1     -18.853   8.183  43.295  0.00  0.00             0
ATOM     92    O   1     1     -16.357  13.037  43.327  0.00  0.00             0
ATOM     93    O   1     1     -18.876  11.495  43.266  0.00  0.00             0
ATOM     94    O   1     1     -16.322   6.933  43.198  0.00  0.00             0
ATOM     95    H   1     1     -17.797   4.674  41.143  0.00  0.00             0
ATOM     96    H   1     1     -15.083   9.036  40.941  0.00  0.00             0
ATOM     97    H   1     1     -19.035   5.012  44.303  0.00  0.00             0
ATOM     98    H   1     1     -16.361   9.539  44.166  0.00  0.00             0
ATOM     99    H   1     1     -19.231   9.069  43.421  0.00  0.00             0
ATOM    100    H   1     1     -16.614   4.528  43.771  0.00  0.00             0
ATOM    101    H   1     1     -16.700   6.792  44.105  0.00  0.00             0
ATOM    102    H   1     1     -18.930  11.057  44.276  0.00  0.00             0
ATOM    103   Al   1     1     -17.753  13.668  49.266  0.00  0.00             0
ATOM    104   Al   1     1     -15.211  18.039  49.418  0.00  0.00             0
ATOM    105   Al   1     1     -15.345  12.114  49.265  0.00  0.00             0
ATOM    106   Al   1     1     -17.832  16.636  49.429  0.00  0.00             0
ATOM    107   Si   1     1     -13.484  12.296  46.658  0.00  0.00             0
ATOM    108   Si   1     1     -16.127  16.838  46.586  0.00  0.00             0
ATOM    109   Si   1     1     -16.017  10.703  46.585  0.00  0.00             0
ATOM    110   Si   1     1     -18.523  15.336  46.587  0.00  0.00             0
ATOM    111    O   1     1     -18.736  12.525  48.193  0.00  0.00             0
ATOM    112    O   1     1     -16.153  16.921  48.240  0.00  0.00             0
ATOM    113    O   1     1     -18.406  15.237  48.159  0.00  0.00             0
ATOM    114    O   1     1     -15.927  10.673  48.214  0.00  0.00             0
ATOM    115    O   1     1     -18.379  13.888  46.024  0.00  0.00             0
ATOM    116    O   1     1     -15.869   9.262  46.143  0.00  0.00             0
ATOM    117    O   1     1     -17.288  11.512  46.351  0.00  0.00             0
ATOM    118    O   1     1     -14.872  15.894  46.361  0.00  0.00             0
ATOM    119    O   1     1     -17.425  16.273  46.032  0.00  0.00             0
ATOM    120    O   1     1     -14.713  11.498  46.114  0.00  0.00             0
ATOM    121    O   1     1     -18.754  18.137  48.436  0.00  0.00             0
ATOM    122    O   1     1     -16.114  13.513  48.097  0.00  0.00             0
ATOM    123    O   1     1     -14.537  10.508  50.543  0.00  0.00             0
ATOM    124    O   1     1     -16.960  15.124  50.277  0.00  0.00             0
ATOM    125    O   1     1     -19.289  13.580  50.471  0.00  0.00             0
ATOM    126    O   1     1     -16.861  17.890  50.501  0.00  0.00             0
ATOM    127    O   1     1     -19.393  16.604  50.669  0.00  0.00             0
ATOM    128    O   1     1     -16.834  12.238  50.267  0.00  0.00             0
ATOM    129    H   1     1     -18.143  10.112  48.443  0.00  0.00             0
ATOM    130    H   1     1     -15.892  13.927  47.246  0.00  0.00             0
ATOM    131    H   1     1     -19.550  10.610  51.294  0.00  0.00             0
ATOM    132    H   1     1     -16.174  15.500  50.612  0.00  0.00             0
ATOM    133    H   1     1     -19.447  13.365  51.368  0.00  0.00             0
ATOM    134    H   1     1     -16.457   9.339  51.413  0.00  0.00             0
ATOM    135    H   1     1     -17.242  11.481  50.742  0.00  0.00             0
ATOM    136    H   1     1     -19.548  15.879  51.119  0.00  0.00             0
ATOM    137   Al   1     1     -12.073  -0.477  42.130  0.00  0.00             0
ATOM    138   Al   1     1      -9.487   3.774  42.109  0.00  0.00             0
ATOM    139   Al   1     1      -9.564  -2.030  42.317  0.00  0.00             0
ATOM    140   Al   1     1     -12.157   2.571  42.048  0.00  0.00             0
ATOM    141   Si   1     1      -7.897  -1.917  39.578  0.00  0.00             0
ATOM    142   Si   1     1     -10.390   2.533  39.355  0.00  0.00             0
ATOM    143   Si   1     1     -10.467  -3.459  39.482  0.00  0.00             0
ATOM    144   Si   1     1     -12.895   1.096  39.350  0.00  0.00             0
ATOM    145    O   1     1     -13.226  -1.659  41.084  0.00  0.00             0
ATOM    146    O   1     1     -10.550   2.632  41.020  0.00  0.00             0
ATOM    147    O   1     1     -12.765   1.054  40.986  0.00  0.00             0
ATOM    148    O   1     1     -10.233  -3.442  41.118  0.00  0.00             0
ATOM    149    O   1     1     -12.917  -0.387  38.968  0.00  0.00             0
ATOM    150    O   1     1     -10.397  -4.911  38.964  0.00  0.00             0
ATOM    151    O   1     1     -11.827  -2.713  39.207  0.00  0.00             0
ATOM    152    O   1     1      -9.146   1.611  39.026  0.00  0.00             0
ATOM    153    O   1     1     -11.697   1.988  38.765  0.00  0.00             0
ATOM    154    O   1     1      -9.190  -2.596  38.988  0.00  0.00             0
ATOM    155    O   1     1     -13.088   3.870  40.908  0.00  0.00             0
ATOM    156    O   1     1     -10.575  -0.693  40.996  0.00  0.00             0
ATOM    157    O   1     1     -19.230  -3.538  43.405  0.00  0.00             0
ATOM    158    O   1     1     -11.466   1.010  43.208  0.00  0.00             0
ATOM    159    O   1     1     -13.794  -0.472  43.258  0.00  0.00             0
ATOM    160    O   1     1     -11.117   3.819  43.390  0.00  0.00             0
ATOM    161    O   1     1     -13.760   2.542  43.092  0.00  0.00             0
ATOM    162    O   1     1     -11.261  -1.892  43.245  0.00  0.00             0
ATOM    163    H   1     1     -13.329  -4.895  40.310  0.00  0.00             0
ATOM    164    H   1     1      -9.981  -0.513  40.124  0.00  0.00             0
ATOM    165    H   1     1     -13.915  -3.610  44.271  0.00  0.00             0
ATOM    166    H   1     1     -10.312   0.726  43.286  0.00  0.00             0
ATOM    167    H   1     1     -13.813   0.496  43.417  0.00  0.00             0
ATOM    168    H   1     1     -11.865  -4.270  43.218  0.00  0.00             0
ATOM    169    H   1     1     -11.983  -2.636  43.469  0.00  0.00             0
ATOM    170    H   1     1     -14.351   2.257  43.641  0.00  0.00             0
ATOM    171   Al   1     1     -12.731   4.696  49.411  0.00  0.00             0
ATOM    172   Al   1     1     -10.027   9.199  49.273  0.00  0.00             0
ATOM    173   Al   1     1     -10.119   3.262  49.287  0.00  0.00             0
ATOM    174   Al   1     1     -12.585   7.573  49.502  0.00  0.00             0
ATOM    175   Si   1     1      -8.451   3.269  46.601  0.00  0.00             0
ATOM    176   Si   1     1     -10.702   7.887  46.546  0.00  0.00             0
ATOM    177   Si   1     1     -10.970   1.776  46.553  0.00  0.00             0
ATOM    178   Si   1     1     -13.292   6.383  46.646  0.00  0.00             0
ATOM    179    O   1     1     -13.740   3.505  48.133  0.00  0.00             0
ATOM    180    O   1     1     -10.760   7.915  48.173  0.00  0.00             0
ATOM    181    O   1     1     -13.120   6.294  48.297  0.00  0.00             0
ATOM    182    O   1     1     -10.743   1.700  48.242  0.00  0.00             0
ATOM    183    O   1     1     -13.266   4.892  46.158  0.00  0.00             0
ATOM    184    O   1     1     -10.811   0.323  46.005  0.00  0.00             0
ATOM    185    O   1     1     -12.308   2.356  46.273  0.00  0.00             0
ATOM    186    O   1     1      -9.455   6.982  46.167  0.00  0.00             0
ATOM    187    O   1     1     -11.989   7.127  46.161  0.00  0.00             0
ATOM    188    O   1     1      -9.763   2.664  46.111  0.00  0.00             0
ATOM    189    O   1     1     -13.544   9.059  48.286  0.00  0.00             0
ATOM    190    O   1     1     -10.912   4.632  48.204  0.00  0.00             0
ATOM    191    O   1     1     -19.759   1.805  50.385  0.00  0.00             0
ATOM    192    O   1     1     -11.897   6.201  50.477  0.00  0.00             0
ATOM    193    O   1     1     -14.327   4.637  50.507  0.00  0.00             0
ATOM    194    O   1     1     -11.802   8.905  50.405  0.00  0.00             0
ATOM    195    O   1     1     -14.343   7.585  50.430  0.00  0.00             0
ATOM    196    O   1     1     -11.815   3.284  50.182  0.00  0.00             0
ATOM    197    H   1     1     -13.619   0.708  47.445  0.00  0.00             0
ATOM    198    H   1     1     -10.768   5.377  47.710  0.00  0.00             0
ATOM    199    H   1     1     -14.428   2.042  51.264  0.00  0.00             0
ATOM    200    H   1     1     -10.999   6.205  50.213  0.00  0.00             0
ATOM    201    H   1     1     -13.880   4.904  51.337  0.00  0.00             0
ATOM    202    H   1     1     -12.061   0.590  51.292  0.00  0.00             0
ATOM    203    H   1     1     -12.184   2.432  50.020  0.00  0.00             0
ATOM    204    H   1     1     -14.849   6.834  50.369  0.00  0.00             0
ATOM    205   Al   1     1     -12.032   8.403  42.189  0.00  0.00             0
ATOM    206   Al   1     1      -9.557  12.916  42.222  0.00  0.00             0
ATOM    207   Al   1     1      -9.491   6.657  42.282  0.00  0.00             0
ATOM    208   Al   1     1     -12.191  11.299  42.241  0.00  0.00             0
ATOM    209   Si   1     1      -7.668   7.017  39.276  0.00  0.00             0
ATOM    210   Si   1     1     -10.459  11.545  39.478  0.00  0.00             0
ATOM    211   Si   1     1     -10.273   5.542  39.442  0.00  0.00             0
ATOM    212   Si   1     1     -12.936   9.933  39.372  0.00  0.00             0
ATOM    213    O   1     1     -12.992   7.081  41.030  0.00  0.00             0
ATOM    214    O   1     1     -10.604  11.601  41.032  0.00  0.00             0
ATOM    215    O   1     1     -12.823   9.957  41.016  0.00  0.00             0
ATOM    216    O   1     1      -9.988   5.467  41.041  0.00  0.00             0
ATOM    217    O   1     1     -12.920   8.414  38.880  0.00  0.00             0
ATOM    218    O   1     1     -10.198   4.041  38.922  0.00  0.00             0
ATOM    219    O   1     1     -11.621   6.129  39.062  0.00  0.00             0
ATOM    220    O   1     1      -9.195  10.679  39.200  0.00  0.00             0
ATOM    221    O   1     1     -11.714  10.804  38.924  0.00  0.00             0
ATOM    222    O   1     1      -9.075   6.401  38.928  0.00  0.00             0
ATOM    223    O   1     1     -13.181  12.847  41.278  0.00  0.00             0
ATOM    224    O   1     1     -10.364   8.227  41.076  0.00  0.00             0
ATOM    225    O   1     1     -19.137   5.307  43.344  0.00  0.00             0
ATOM    226    O   1     1     -11.579   9.889  43.378  0.00  0.00             0
ATOM    227    O   1     1     -13.623   8.044  43.341  0.00  0.00             0
ATOM    228    O   1     1     -11.260  12.774  43.238  0.00  0.00             0
ATOM    229    O   1     1     -13.876  11.497  43.402  0.00  0.00             0
ATOM    230    O   1     1     -11.174   7.033  43.295  0.00  0.00             0
ATOM    231    H   1     1     -12.961   4.575  40.281  0.00  0.00             0
ATOM    232    H   1     1      -9.434   8.617  40.611  0.00  0.00             0
ATOM    233    H   1     1     -13.933   5.128  44.139  0.00  0.00             0
ATOM    234    H   1     1     -11.673   9.719  44.438  0.00  0.00             0
ATOM    235    H   1     1     -13.655   8.835  43.918  0.00  0.00             0
ATOM    236    H   1     1     -11.808   4.460  43.879  0.00  0.00             0
ATOM    237    H   1     1     -11.496   6.531  43.999  0.00  0.00             0
ATOM    238    H   1     1     -14.639  11.322  44.100  0.00  0.00             0
ATOM    239   Al   1     1     -12.832  13.469  49.431  0.00  0.00             0
ATOM    240   Al   1     1     -10.127  18.201  49.335  0.00  0.00             0
ATOM    241   Al   1     1      -9.995  12.239  49.314  0.00  0.00             0
ATOM    242   Al   1     1     -12.564  16.626  49.286  0.00  0.00             0
ATOM    243   Si   1     1      -8.294  12.410  46.553  0.00  0.00             0
ATOM    244   Si   1     1     -10.904  16.772  46.523  0.00  0.00             0
ATOM    245   Si   1     1     -10.719  10.806  46.517  0.00  0.00             0
ATOM    246   Si   1     1     -13.514  15.337  46.709  0.00  0.00             0
ATOM    247    O   1     1     -13.716  12.188  48.286  0.00  0.00             0
ATOM    248    O   1     1     -10.968  16.804  48.251  0.00  0.00             0
ATOM    249    O   1     1     -13.298  15.187  48.322  0.00  0.00             0
ATOM    250    O   1     1     -10.517  10.623  48.173  0.00  0.00             0
ATOM    251    O   1     1     -13.478  13.766  46.295  0.00  0.00             0
ATOM    252    O   1     1     -10.726   9.321  46.001  0.00  0.00             0
ATOM    253    O   1     1     -12.131  11.531  46.342  0.00  0.00             0
ATOM    254    O   1     1      -9.612  15.872  46.321  0.00  0.00             0
ATOM    255    O   1     1     -12.241  16.069  46.118  0.00  0.00             0
ATOM    256    O   1     1      -9.542  11.622  46.086  0.00  0.00             0
ATOM    257    O   1     1     -13.703  17.950  48.163  0.00  0.00             0
ATOM    258    O   1     1     -11.144  13.470  48.216  0.00  0.00             0
ATOM    259    O   1     1     -19.812  10.700  50.520  0.00  0.00             0
ATOM    260    O   1     1     -11.949  15.206  50.686  0.00  0.00             0
ATOM    261    O   1     1     -14.350  13.458  50.552  0.00  0.00             0
ATOM    262    O   1     1     -11.821  18.056  50.416  0.00  0.00             0
ATOM    263    O   1     1     -14.283  16.854  50.524  0.00  0.00             0
ATOM    264    O   1     1     -11.661  12.277  50.296  0.00  0.00             0
ATOM    265    H   1     1     -12.966   9.721  48.334  0.00  0.00             0
ATOM    266    H   1     1     -11.114  14.172  47.630  0.00  0.00             0
ATOM    267    H   1     1     -13.758  10.743  50.867  0.00  0.00             0
ATOM    268    H   1     1     -11.128  15.244  51.023  0.00  0.00             0
ATOM    269    H   1     1     -14.638  14.033  51.188  0.00  0.00             0
ATOM    270    H   1     1     -11.725   9.111  51.287  0.00  0.00             0
ATOM    271    H   1     1     -11.357  11.920  51.194  0.00  0.00             0
ATOM    272    H   1     1     -13.887  16.701  51.420  0.00  0.00             0
ATOM    273    O   1     1     -14.690  12.325  27.804  0.00  0.00             0
ATOM    274    H   1     1     -15.182  11.804  27.082  0.00  0.00             0
ATOM    275    H   1     1      -3.895  11.760  28.275  0.00  0.00             0
ATOM    276    O   1     1      19.139 -16.800  20.459  0.00  0.00             0
ATOM    277    H   1     1      18.557 -17.237  20.973  0.00  0.00             0
ATOM    278    H   1     1      30.394 -16.966  20.583  0.00  0.00             0
ATOM    279    O   1     1      38.260  22.684  16.186  0.00  0.00             0
ATOM    280    H   1     1      27.286  21.932  16.307  0.00  0.00             0
ATOM    281    H   1     1      39.068  22.515  15.720  0.00  0.00             0
ATOM    282    O   1     1      -4.294   1.338  28.925  0.00  0.00             0
ATOM    283    H   1     1      -4.097   0.619  28.415  0.00  0.00             0
ATOM    284    H   1     1       5.757   2.051  28.350  0.00  0.00             0
ATOM    285    O   1     1     -19.002  -3.399  24.180  0.00  0.00             0
ATOM    286    H   1     1     -18.162  -3.155  23.865  0.00  0.00             0
ATOM    287    H   1     1      -8.920  -4.327  24.085  0.00  0.00             0
ATOM    288    O   1     1     -16.644 -17.810  21.059  0.00  0.00             0
ATOM    289    H   1     1     -16.524 -18.740  21.000  0.00  0.00             0
ATOM    290    H   1     1      -7.195 -17.555  20.821  0.00  0.00             0
ATOM    291    O   1     1     -13.372  35.413  26.793  0.00  0.00             0
ATOM    292    H   1     1     -13.233  35.642  25.750  0.00  0.00             0
ATOM    293    H   1     1     -12.766  34.644  27.130  0.00  0.00             0
ATOM    294    O   1     1      -3.390  17.502  21.793  0.00  0.00             0
ATOM    295    H   1     1      -3.094  17.753  22.827  0.00  0.00             0
ATOM    296    H   1     1      -4.373  17.812  21.682  0.00  0.00             0
ATOM    297    O   1     1      -7.241  20.385  29.290  0.00  0.00             0
ATOM    298    H   1     1      -7.532  19.788  29.811  0.00  0.00             0
ATOM    299    H   1     1      -6.902  19.889  28.424  0.00  0.00             0
ATOM    300    O   1     1      32.694  22.920  18.475  0.00  0.00             0
ATOM    301    H   1     1      33.247  22.336  18.997  0.00  0.00             0
ATOM    302    H   1     1      32.863  22.447  17.514  0.00  0.00             0
ATOM    303    O   1     1       8.572   1.474  17.450  0.00  0.00             0
ATOM    304    H   1     1       8.694   1.451  18.621  0.00  0.00             0
ATOM    305    H   1     1       8.257   0.489  17.367  0.00  0.00             0
ATOM    306    O   1     1     -17.043  28.956  32.803  0.00  0.00             0
ATOM    307    H   1     1     -17.111  28.382  33.617  0.00  0.00             0
ATOM    308    H   1     1     -17.835  29.424  32.929  0.00  0.00             0
ATOM    309    O   1     1       1.164 -16.776  32.530  0.00  0.00             0
ATOM    310    H   1     1       1.827 -17.511  32.720  0.00  0.00             0
ATOM    311    H   1     1       1.702 -15.986  32.680  0.00  0.00             0
ATOM    312    O   1     1      35.056   5.080  30.311  0.00  0.00             0
ATOM    313    H   1     1      34.617   4.359  30.661  0.00  0.00             0
ATOM    314    H   1     1      35.088   5.603  31.138  0.00  0.00             0
ATOM    315    O   1     1       3.466  14.466  32.123  0.00  0.00             0
ATOM    316    H   1     1       3.376  14.475  31.133  0.00  0.00             0
ATOM    317    H   1     1       4.253  13.950  32.382  0.00  0.00             0
ATOM    318    O   1     1       9.198  13.153  34.074  0.00  0.00             0
ATOM    319    H   1     1      10.168  13.235  33.768  0.00  0.00             0
ATOM    320    H   1     1       8.972  14.041  33.905  0.00  0.00             0
ATOM    321    O   1     1      40.385  21.147  15.291  0.00  0.00             0
ATOM    322    H   1     1      40.059  20.425  15.878  0.00  0.00             0
ATOM    323    H   1     1      40.562  20.711  14.463  0.00  0.00             0
ATOM    324    O   1     1      10.106  -0.223  37.017  0.00  0.00             0
ATOM    325    H   1     1       9.303  -0.848  37.180  0.00  0.00             0
ATOM    326    H   1     1      10.954  -0.602  36.573  0.00  0.00             0
ATOM    327    O   1     1      15.154  34.231  35.994  0.00  0.00             0
ATOM    328    H   1     1      14.255  34.024  35.720  0.00  0.00             0
ATOM    329    H   1     1      25.949  15.775  35.422  0.00  0.00             0
ATOM    330    O   1     1     -15.834  59.852  18.680  0.00  0.00             0
ATOM    331    H   1     1     -15.222  60.295  18.206  0.00  0.00             0
ATOM    332    H   1     1      -6.320  59.794  18.150  0.00  0.00             0
ATOM    333    O   1     1      -4.475  30.294  19.463  0.00  0.00             0
ATOM    334    H   1     1     -15.094  30.647  20.322  0.00  0.00             0
ATOM    335    H   1     1      -3.709  29.539  19.879  0.00  0.00             0
ATOM    336    O   1     1     -20.032  12.225  15.898  0.00  0.00             0
ATOM    337    H   1     1     -19.552  11.535  15.374  0.00  0.00             0
ATOM    338    H   1     1     -10.768  11.990  16.123  0.00  0.00             0
ATOM    339    O   1     1       5.946  54.225  13.988  0.00  0.00             0
ATOM    340    H   1     1      -3.471  54.051  13.974  0.00  0.00             0
ATOM    341    H   1     1       5.654  53.511  14.439  0.00  0.00             0
ATOM    342    O   1     1      17.212  38.821  36.324  0.00  0.00             0
ATOM    343    H   1     1      16.343  38.278  35.936  0.00  0.00             0
ATOM    344    H   1     1      28.218  38.313  36.371  0.00  0.00             0
ATOM    345    O   1     1      45.968   7.540  22.996  0.00  0.00             0
ATOM    346    H   1     1      45.019   7.304  22.504  0.00  0.00             0
ATOM    347    H   1     1      45.422 -10.303  23.861  0.00  0.00             0
ATOM    348    O   1     1      38.511  13.802  24.195  0.00  0.00             0
ATOM    349    H   1     1      39.344  13.476  24.957  0.00  0.00             0
ATOM    350    H   1     1      37.956  13.140  24.060  0.00  0.00             0
ATOM    351    O   1     1      20.998 -19.427  17.552  0.00  0.00             0
ATOM    352    H   1     1      20.947 -20.001  16.670  0.00  0.00             0
ATOM    353    H   1     1      21.305 -18.549  17.184  0.00  0.00             0
ATOM    354    O   1     1      -0.399  11.139  28.360  0.00  0.00             0
ATOM    355    H   1     1      -0.335  10.366  27.964  0.00  0.00             0
ATOM    356    H   1     1      -0.839  11.862  27.835  0.00  0.00             0
ATOM    357    O   1     1      14.134  -9.068  20.319  0.00  0.00             0
ATOM    358    H   1     1      15.014  -9.076  19.657  0.00  0.00             0
ATOM    359    H   1     1      13.875  -9.884  20.341  0.00  0.00             0
ATOM    360    O   1     1      -7.199  37.815  15.342  0.00  0.00             0
ATOM    361    H   1     1      -7.140  36.685  15.372  0.00  0.00             0
ATOM    362    H   1     1      -6.349  38.274  15.062  0.00  0.00             0
ATOM    363    O   1     1      40.388  13.141  26.290  0.00  0.00             0
ATOM    364    H   1     1      41.460  13.291  26.141  0.00  0.00             0
ATOM    365    H   1     1      40.199  -4.090  27.020  0.00  0.00             0
ATOM    366    O   1     1      14.544   4.606  27.447  0.00  0.00             0
ATOM    367    H   1     1      14.344   4.404  28.309  0.00  0.00             0
ATOM    368    H   1     1      15.633   4.362  27.270  0.00  0.00             0
ATOM    369    O   1     1      13.935 -14.374  25.037  0.00  0.00             0
ATOM    370    H   1     1      13.114 -14.770  24.968  0.00  0.00             0
ATOM    371    H   1     1      13.704 -13.875  25.772  0.00  0.00             0
ATOM    372    O   1     1      34.190 -17.661  23.597  0.00  0.00             0
ATOM    373    H   1     1      34.907 -18.032  24.113  0.00  0.00             0
ATOM    374    H   1     1      34.580 -17.687  22.665  0.00  0.00             0
ATOM    375    O   1     1      -1.901  44.237  29.408  0.00  0.00             0
ATOM    376    H   1     1      -1.649  44.559  28.374  0.00  0.00             0
ATOM    377    H   1     1      -2.765  43.897  29.665  0.00  0.00             0
ATOM    378    O   1     1      10.521  -9.231  20.781  0.00  0.00             0
ATOM    379    H   1     1      11.254  -9.994  20.926  0.00  0.00             0
ATOM    380    H   1     1      10.691  -8.572  20.116  0.00  0.00             0
ATOM    381    O   1     1     -15.030  -5.046  32.599  0.00  0.00             0
ATOM    382    H   1     1     -15.636  -5.734  32.783  0.00  0.00             0
ATOM    383    H   1     1      -4.002  -5.645  32.398  0.00  0.00             0
ATOM    384    O   1     1      15.231 -13.210  20.949  0.00  0.00             0
ATOM    385    H   1     1      15.085 -12.574  20.213  0.00  0.00             0
ATOM    386    H   1     1      26.364 -13.729  20.863  0.00  0.00             0
ATOM    387    O   1     1       8.738  16.220  33.904  0.00  0.00             0
ATOM    388    H   1     1      -2.478  16.114  33.671  0.00  0.00             0
ATOM    389    H   1     1       8.991  17.196  34.080  0.00  0.00             0
ATOM    390    O   1     1      18.257  18.489  24.102  0.00  0.00             0
ATOM    391    H   1     1      17.913  19.324  23.770  0.00  0.00             0
ATOM    392    H   1     1      29.467  18.656  24.017  0.00  0.00             0
ATOM    393    O   1     1     -43.806  -2.975  27.806  0.00  0.00             0
ATOM    394    H   1     1     -44.170  -2.828  28.615  0.00  0.00             0
ATOM    395    H   1     1     -34.133  -3.826  27.729  0.00  0.00             0
ATOM    396    O   1     1     -24.048  -1.836  30.325  0.00  0.00             0
ATOM    397    H   1     1     -24.368  -0.950  30.584  0.00  0.00             0
ATOM    398    H   1     1     -14.546  -2.405  30.267  0.00  0.00             0
ATOM    399    O   1     1      21.429 -19.342  25.848  0.00  0.00             0
ATOM    400    H   1     1      21.763 -20.107  25.448  0.00  0.00             0
ATOM    401    H   1     1      21.446 -19.427  26.794  0.00  0.00             0
ATOM    402    O   1     1       7.379  25.089  33.211  0.00  0.00             0
ATOM    403    H   1     1       6.607  25.409  32.864  0.00  0.00             0
ATOM    404    H   1     1       7.778  24.599  32.489  0.00  0.00             0
ATOM    405    O   1     1      24.659  16.276  27.308  0.00  0.00             0
ATOM    406    H   1     1      24.252  15.861  26.519  0.00  0.00             0
ATOM    407    H   1     1      24.706  17.272  27.269  0.00  0.00             0
ATOM    408    O   1     1      46.795  69.444  24.969  0.00  0.00             0
ATOM    409    H   1     1      46.760  69.690  25.950  0.00  0.00             0
ATOM    410    H   1     1      47.496  68.885  25.094  0.00  0.00             0
ATOM    411    O   1     1      19.357  58.593  32.031  0.00  0.00             0
ATOM    412    H   1     1      19.087  58.508  33.041  0.00  0.00             0
ATOM    413    H   1     1      18.699  58.049  31.328  0.00  0.00             0
ATOM    414    O   1     1      34.414  84.940  16.609  0.00  0.00             0
ATOM    415    H   1     1      33.553  84.621  16.482  0.00  0.00             0
ATOM    416    H   1     1      35.003  84.142  16.665  0.00  0.00             0
ATOM    417    O   1     1      38.059 -14.783  19.955  0.00  0.00             0
ATOM    418    H   1     1      38.693 -15.502  20.325  0.00  0.00             0
ATOM    419    H   1     1      38.704 -14.426  19.440  0.00  0.00             0
ATOM    420    O   1     1      41.994 -12.489  27.904  0.00  0.00             0
ATOM    421    H   1     1      41.549 -12.074  28.672  0.00  0.00             0
ATOM    422    H   1     1      42.717 -12.995  28.051  0.00  0.00             0
ATOM    423    O   1     1      -4.102  15.500  33.316  0.00  0.00             0
ATOM    424    H   1     1      -4.405  15.820  32.593  0.00  0.00             0
ATOM    425    H   1     1      -4.254  14.625  33.181  0.00  0.00             0
ATOM    426    O   1     1      17.335  27.531  15.695  0.00  0.00             0
ATOM    427    H   1     1      16.631  27.953  16.205  0.00  0.00             0
ATOM    428    H   1     1      17.316  26.939  16.471  0.00  0.00             0
ATOM    429    O   1     1      27.201  57.297  30.636  0.00  0.00             0
ATOM    430    H   1     1      27.296  56.471  30.142  0.00  0.00             0
ATOM    431    H   1     1      26.465  57.757  30.393  0.00  0.00             0
ATOM    432    O   1     1     -19.319   1.086  20.394  0.00  0.00             0
ATOM    433    H   1     1     -18.920   2.017  20.574  0.00  0.00             0
ATOM    434    H   1     1     -19.481   1.254  19.531  0.00  0.00             0
ATOM    435    O   1     1     -19.631  15.347  28.487  0.00  0.00             0
ATOM    436    H   1     1     -20.167  15.428  29.258  0.00  0.00             0
ATOM    437    H   1     1      -8.893  14.546  28.557  0.00  0.00             0
ATOM    438    O   1     1      49.612  33.010  22.057  0.00  0.00             0
ATOM    439    H   1     1      49.214  32.565  22.909  0.00  0.00             0
ATOM    440    H   1     1      59.440  33.863  21.990  0.00  0.00             0
ATOM    441    O   1     1      37.814  10.662  29.606  0.00  0.00             0
ATOM    442    H   1     1      27.874  11.183  30.384  0.00  0.00             0
ATOM    443    H   1     1      38.296   9.883  29.419  0.00  0.00             0
ATOM    444    O   1     1       0.177 -46.265  34.327  0.00  0.00             0
ATOM    445    H   1     1       0.054 -45.801  35.154  0.00  0.00             0
ATOM    446    H   1     1      10.850 -47.226  34.305  0.00  0.00             0
ATOM    447    O   1     1      -5.506   7.114  32.044  0.00  0.00             0
ATOM    448    H   1     1     -15.781   8.012  31.567  0.00  0.00             0
ATOM    449    H   1     1      -6.250   7.146  32.733  0.00  0.00             0
ATOM    450    O   1     1      37.697  25.317  17.407  0.00  0.00             0
ATOM    451    H   1     1      38.469  25.295  17.959  0.00  0.00             0
ATOM    452    H   1     1      47.971  24.422  16.978  0.00  0.00             0
ATOM    453    O   1     1      30.280   1.053  34.422  0.00  0.00             0
ATOM    454    H   1     1      30.402   0.836  35.353  0.00  0.00             0
ATOM    455    H   1     1      31.064   0.844  33.716  0.00  0.00             0
ATOM    456    O   1     1       1.299  20.097  25.298  0.00  0.00             0
ATOM    457    H   1     1       0.895  19.501  24.724  0.00  0.00             0
ATOM    458    H   1     1       0.645  20.570  25.752  0.00  0.00             0
ATOM    459    O   1     1      21.354  -6.904  31.103  0.00  0.00             0
ATOM    460    H   1     1      21.651  -7.664  31.402  0.00  0.00             0
ATOM    461    H   1     1      20.755  -7.092  30.304  0.00  0.00             0
ATOM    462    O   1     1     -25.697  19.089  35.413  0.00  0.00             0
ATOM    463    H   1     1     -25.430  19.030  34.314  0.00  0.00             0
ATOM    464    H   1     1     -25.839  18.164  35.950  0.00  0.00             0
ATOM    465    O   1     1     -15.694  -6.539  16.746  0.00  0.00             0
ATOM    466    H   1     1     -16.235  -7.349  16.757  0.00  0.00             0
ATOM    467    H   1     1     -15.192  -6.517  17.511  0.00  0.00             0
ATOM    468    O   1     1     -24.521   1.436  32.939  0.00  0.00             0
ATOM    469    H   1     1     -24.708   2.325  33.198  0.00  0.00             0
ATOM    470    H   1     1     -23.875   1.505  32.160  0.00  0.00             0
ATOM    471    O   1     1      50.643  -5.386  21.691  0.00  0.00             0
ATOM    472    H   1     1      49.961  -4.631  21.776  0.00  0.00             0
ATOM    473    H   1     1      50.089  -6.014  21.365  0.00  0.00             0
ATOM    474    O   1     1      41.772 -19.464  22.366  0.00  0.00             0
ATOM    475    H   1     1      42.182 -19.706  23.142  0.00  0.00             0
ATOM    476    H   1     1      40.944 -19.826  22.147  0.00  0.00             0
ATOM    477    O   1     1      20.003  -1.056  14.724  0.00  0.00             0
ATOM    478    H   1     1      19.414  -0.886  15.545  0.00  0.00             0
ATOM    479    H   1     1      20.567  -1.882  14.865  0.00  0.00             0
ATOM    480    O   1     1      19.933  39.153  26.739  0.00  0.00             0
ATOM    481    H   1     1      20.144  38.383  27.497  0.00  0.00             0
ATOM    482    H   1     1      20.327  39.912  27.179  0.00  0.00             0
ATOM    483    O   1     1      -0.652  -2.134  31.096  0.00  0.00             0
ATOM    484    H   1     1      -0.891  -2.041  32.029  0.00  0.00             0
ATOM    485    H   1     1      -1.553  -2.047  30.924  0.00  0.00             0
ATOM    486    O   1     1     -21.804   3.824  34.960  0.00  0.00             0
ATOM    487    H   1     1     -22.754   4.015  35.204  0.00  0.00             0
ATOM    488    H   1     1     -21.832   3.005  34.855  0.00  0.00             0
ATOM    489    O   1     1     -10.103  18.787  23.268  0.00  0.00             0
ATOM    490    H   1     1      -9.904  17.745  23.167  0.00  0.00             0
ATOM    491    H   1     1       1.005   1.164  22.909  0.00  0.00             0
ATOM    492    O   1     1      23.306 -44.175  28.778  0.00  0.00             0
ATOM    493    H   1     1      22.482 -44.424  29.105  0.00  0.00             0
ATOM    494    H   1     1      34.113 -43.896  29.481  0.00  0.00             0
ATOM    495    O   1     1     -27.980   2.762  35.875  0.00  0.00             0
ATOM    496    H   1     1     -38.441   2.209  36.680  0.00  0.00             0
ATOM    497    H   1     1     -27.400   2.329  35.172  0.00  0.00             0
ATOM    498    O   1     1      -4.606 -24.121  23.677  0.00  0.00             0
ATOM    499    H   1     1      -5.086 -24.487  22.936  0.00  0.00             0
ATOM    500    H   1     1       5.323 -24.544  24.457  0.00  0.00             0
ATOM    501    O   1     1     -19.324  22.683  35.294  0.00  0.00             0
ATOM    502    H   1     1     -20.176  22.142  35.262  0.00  0.00             0
ATOM    503    H   1     1      -8.457  22.052  35.904  0.00  0.00             0
ATOM    504    O   1     1      -2.159  11.470  32.104  0.00  0.00             0
ATOM    505    H   1     1      -1.582  12.027  32.708  0.00  0.00             0
ATOM    506    H   1     1       8.596  10.694  32.421  0.00  0.00             0
ATOM    507    O   1     1      63.100  36.854  17.527  0.00  0.00             0
ATOM    508    H   1     1      63.629  37.284  16.700  0.00  0.00             0
ATOM    509    H   1     1      62.126  19.147  17.219  0.00  0.00             0
ATOM    510    O   1     1      17.070 -30.162  23.304  0.00  0.00             0
ATOM    511    H   1     1      16.370 -29.501  23.541  0.00  0.00             0
ATOM    512    H   1     1      17.242 -30.476  22.412  0.00  0.00             0
ATOM    513    O   1     1     -42.867   8.971  26.821  0.00  0.00             0
ATOM    514    H   1     1     -42.226   9.312  26.230  0.00  0.00             0
ATOM    515    H   1     1     -43.366   8.514  26.168  0.00  0.00             0
ATOM    516    O   1     1      17.268  -4.084  17.398  0.00  0.00             0
ATOM    517    H   1     1      16.600  -3.486  16.944  0.00  0.00             0
ATOM    518    H   1     1      16.787  -4.020  18.265  0.00  0.00             0
ATOM    519    O   1     1      43.057  40.079  15.897  0.00  0.00             0
ATOM    520    H   1     1      43.389  39.327  15.352  0.00  0.00             0
ATOM    521    H   1     1      42.028  39.979  15.942  0.00  0.00             0
ATOM    522    O   1     1      15.766  23.254  36.023  0.00  0.00             0
ATOM    523    H   1     1      16.063  22.587  36.581  0.00  0.00             0
ATOM    524    H   1     1      16.272  23.997  35.821  0.00  0.00             0
ATOM    525    O   1     1      64.988  27.139  17.142  0.00  0.00             0
ATOM    526    H   1     1      64.371  27.184  17.808  0.00  0.00             0
ATOM    527    H   1     1      65.031   8.266  16.918  0.00  0.00             0
ATOM    528    O   1     1      33.258  48.928  29.708  0.00  0.00             0
ATOM    529    H   1     1      32.781  47.983  29.952  0.00  0.00             0
ATOM    530    H   1     1      34.110  49.027  29.458  0.00  0.00             0
ATOM    531    O   1     1      23.981   9.267  34.975  0.00  0.00             0
ATOM    532    H   1     1      25.050   9.394  35.350  0.00  0.00             0
ATOM    533    H   1     1      23.692   8.535  35.591  0.00  0.00             0
ATOM    534    O   1     1       6.837  39.221  27.046  0.00  0.00             0
ATOM    535    H   1     1       6.463  38.917  26.183  0.00  0.00             0
ATOM    536    H   1     1       7.904  39.293  27.067  0.00  0.00             0
ATOM    537    O   1     1       1.472  11.793  23.220  0.00  0.00             0
ATOM    538    H   1     1       2.269  11.593  22.711  0.00  0.00             0
ATOM    539    H   1     1       0.801  12.023  22.529  0.00  0.00             0
ATOM    540    O   1     1     -26.756 -27.786  26.939  0.00  0.00             0
ATOM    541    H   1     1     -26.051 -28.429  27.237  0.00  0.00             0
ATOM    542    H   1     1     -26.957 -27.412  27.649  0.00  0.00             0
ATOM    543    O   1     1     -14.982  42.678  14.917  0.00  0.00             0
ATOM    544    H   1     1     -14.812  41.780  14.572  0.00  0.00             0
ATOM    545    H   1     1      -3.940  43.406  14.796  0.00  0.00             0
ATOM    546    O   1     1      -4.183   6.773  28.648  0.00  0.00             0
ATOM    547    H   1     1      -3.774   6.514  27.716  0.00  0.00             0
ATOM    548    H   1     1       5.342   6.245  28.925  0.00  0.00             0
ATOM    549    O   1     1      -7.604  39.305  21.024  0.00  0.00             0
ATOM    550    H   1     1     -18.532  39.685  21.647  0.00  0.00             0
ATOM    551    H   1     1      -6.832  39.689  21.132  0.00  0.00             0
ATOM    552    O   1     1      14.639  31.908  23.236  0.00  0.00             0
ATOM    553    H   1     1      14.957  32.328  23.884  0.00  0.00             0
ATOM    554    H   1     1      25.527  31.099  23.109  0.00  0.00             0
ATOM    555    O   1     1      56.015  10.913  26.149  0.00  0.00             0
ATOM    556    H   1     1      45.397   9.979  26.189  0.00  0.00             0
ATOM    557    H   1     1      55.087  11.629  26.222  0.00  0.00             0
ATOM    558    O   1     1      22.337  27.737  14.778  0.00  0.00             0
ATOM    559    H   1     1      23.084  27.854  14.165  0.00  0.00             0
ATOM    560    H   1     1      33.151  27.235  15.525  0.00  0.00             0
ATOM    561    O   1     1     -29.042  -5.746  26.409  0.00  0.00             0
ATOM    562    H   1     1     -29.418  -6.188  27.089  0.00  0.00             0
ATOM    563    H   1     1     -29.015  -6.253  25.505  0.00  0.00             0
ATOM    564    O   1     1     -21.736 -16.658  28.441  0.00  0.00             0
ATOM    565    H   1     1     -22.249 -17.269  27.917  0.00  0.00             0
ATOM    566    H   1     1     -21.185 -17.313  28.436  0.00  0.00             0
ATOM    567    O   1     1       1.205  46.288  35.870  0.00  0.00             0
ATOM    568    H   1     1       0.614  45.964  35.254  0.00  0.00             0
ATOM    569    H   1     1       1.999  45.835  35.467  0.00  0.00             0
ATOM    570    O   1     1      10.113   6.689  30.056  0.00  0.00             0
ATOM    571    H   1     1       9.258   7.134  29.716  0.00  0.00             0
ATOM    572    H   1     1       9.913   5.902  30.615  0.00  0.00             0
ATOM    573    O   1     1     -39.968  -9.501  31.939  0.00  0.00             0
ATOM    574    H   1     1     -40.245  -9.711  32.809  0.00  0.00             0
ATOM    575    H   1     1     -40.424 -10.229  31.466  0.00  0.00             0
ATOM    576    O   1     1     -33.511  24.141  26.030  0.00  0.00             0
ATOM    577    H   1     1     -33.698  23.906  25.004  0.00  0.00             0
ATOM    578    H   1     1     -32.615  23.819  26.514  0.00  0.00             0
ATOM    579    O   1     1      18.453  -1.415  16.929  0.00  0.00             0
ATOM    580    H   1     1      18.002  -2.286  16.901  0.00  0.00             0
ATOM    581    H   1     1      19.173  -1.756  17.444  0.00  0.00             0
ATOM    582    O   1     1     -17.431  -0.717  33.086  0.00  0.00             0
ATOM    583    H   1     1     -17.533  -1.600  32.713  0.00  0.00             0
ATOM    584    H   1     1     -16.738  -0.312  32.582  0.00  0.00             0
ATOM    585    O   1     1     -28.816 -11.273  20.564  0.00  0.00             0
ATOM    586    H   1     1     -28.985 -11.842  21.244  0.00  0.00             0
ATOM    587    H   1     1     -29.160 -11.626  19.725  0.00  0.00             0
ATOM    588    O   1     1      32.264  12.888  32.757  0.00  0.00             0
ATOM    589    H   1     1      32.229  12.348  32.098  0.00  0.00             0
ATOM    590    H   1     1      33.020  13.460  32.415  0.00  0.00             0
ATOM    591    O   1     1      45.212  11.285  21.487  0.00  0.00             0
ATOM    592    H   1     1      45.368  10.331  21.217  0.00  0.00             0
ATOM    593    H   1     1      44.834  11.828  20.866  0.00  0.00             0
ATOM    594    O   1     1      50.853   4.044  19.918  0.00  0.00             0
ATOM    595    H   1     1      51.720   4.377  19.474  0.00  0.00             0
ATOM    596    H   1     1      50.973   3.107  20.308  0.00  0.00             0
ATOM    597    O   1     1      -0.828  -7.939  33.853  0.00  0.00             0
ATOM    598    H   1     1      -1.641  -7.784  34.301  0.00  0.00             0
ATOM    599    H   1     1       9.407  -8.956  33.697  0.00  0.00             0
ATOM    600    O   1     1       7.414   7.399  35.928  0.00  0.00             0
ATOM    601    H   1     1       8.409   7.336  36.369  0.00  0.00             0
ATOM    602    H   1     1      17.750   7.168  35.064  0.00  0.00             0
ATOM    603    O   1     1       1.916 -45.509  24.600  0.00  0.00             0
ATOM    604    H   1     1      -9.106 -44.891  24.512  0.00  0.00             0
ATOM    605    H   1     1       2.011 -45.393  25.632  0.00  0.00             0
ATOM    606    O   1     1      26.965  20.950  24.051  0.00  0.00             0
ATOM    607    H   1     1      27.330  21.681  24.081  0.00  0.00             0
ATOM    608    H   1     1      36.209  20.978  23.962  0.00  0.00             0
ATOM    609    O   1     1      53.717  12.517  19.470  0.00  0.00             0
ATOM    610    H   1     1      43.916  12.772  18.654  0.00  0.00             0
ATOM    611    H   1     1      52.987  13.210  19.676  0.00  0.00             0
ATOM    612    O   1     1     -20.261  27.849  25.122  0.00  0.00             0
ATOM    613    H   1     1     -19.913  28.383  24.420  0.00  0.00             0
ATOM    614    H   1     1     -10.596  27.425  24.454  0.00  0.00             0
ATOM    615    O   1     1     -34.437  -9.419  21.530  0.00  0.00             0
ATOM    616    H   1     1     -35.064  -9.784  22.156  0.00  0.00             0
ATOM    617    H   1     1     -33.629 -10.054  21.317  0.00  0.00             0
ATOM    618    O   1     1       1.932  13.623  35.525  0.00  0.00             0
ATOM    619    H   1     1       1.734  13.463  34.669  0.00  0.00             0
ATOM    620    H   1     1       1.678  13.047  36.169  0.00  0.00             0
ATOM    621    O   1     1     -18.713  16.376  35.475  0.00  0.00             0
ATOM    622    H   1     1     -18.416  16.346  34.524  0.00  0.00             0
ATOM    623    H   1     1     -18.857  15.447  35.669  0.00  0.00             0
ATOM    624    O   1     1      49.923  29.281  17.126  0.00  0.00             0
ATOM    625    H   1     1      49.346  29.961  17.333  0.00  0.00             0
ATOM    626    H   1     1      49.312  28.773  16.667  0.00  0.00             0
ATOM    627    O   1     1     -15.744  14.397  29.255  0.00  0.00             0
ATOM    628    H   1     1     -15.409  13.559  28.720  0.00  0.00             0
ATOM    629    H   1     1     -16.141  14.985  28.564  0.00  0.00             0
ATOM    630    O   1     1     -15.281  -3.037  15.139  0.00  0.00             0
ATOM    631    H   1     1     -15.937  -3.480  15.570  0.00  0.00             0
ATOM    632    H   1     1     -14.695  -3.528  14.724  0.00  0.00             0
ATOM    633    O   1     1     -48.284  24.475  16.443  0.00  0.00             0
ATOM    634    H   1     1     -47.705  24.388  15.771  0.00  0.00             0
ATOM    635    H   1     1     -48.785  23.728  16.369  0.00  0.00             0
ATOM    636    O   1     1      15.781  19.391  18.456  0.00  0.00             0
ATOM    637    H   1     1      15.293  18.989  19.177  0.00  0.00             0
ATOM    638    H   1     1      16.435  20.063  18.730  0.00  0.00             0
ATOM    639    O   1     1     -12.590  -7.271  20.234  0.00  0.00             0
ATOM    640    H   1     1     -11.755  -7.647  19.996  0.00  0.00             0
ATOM    641    H   1     1     -13.090  -7.970  20.591  0.00  0.00             0
ATOM    642    O   1     1       2.514  21.535  32.787  0.00  0.00             0
ATOM    643    H   1     1       2.295  21.672  33.711  0.00  0.00             0
ATOM    644    H   1     1       3.394  21.660  32.934  0.00  0.00             0
ATOM    645    O   1     1      -5.768  -8.257  30.867  0.00  0.00             0
ATOM    646    H   1     1      -4.916  -7.853  30.595  0.00  0.00             0
ATOM    647    H   1     1      -6.011  -7.678  31.452  0.00  0.00             0
ATOM    648    O   1     1       8.337   0.866  30.990  0.00  0.00             0
ATOM    649    H   1     1       8.320   0.854  30.034  0.00  0.00             0
ATOM    650    H   1     1       9.300   0.709  31.456  0.00  0.00             0
ATOM    651    O   1     1       4.204  17.403  30.391  0.00  0.00             0
ATOM    652    H   1     1       4.840  18.109  30.068  0.00  0.00             0
ATOM    653    H   1     1      13.674  -0.476  29.913  0.00  0.00             0
ATOM    654    O   1     1      14.232  32.890  20.647  0.00  0.00             0
ATOM    655    H   1     1      14.240  32.650  21.547  0.00  0.00             0
ATOM    656    H   1     1      23.525  32.814  20.575  0.00  0.00             0
ATOM    657    O   1     1      34.452  17.284  15.821  0.00  0.00             0
ATOM    658    H   1     1      24.411  16.532  15.387  0.00  0.00             0
ATOM    659    H   1     1      34.988  17.071  16.649  0.00  0.00             0
ATOM    660    O   1     1      -4.305  63.315  36.082  0.00  0.00             0
ATOM    661    H   1     1      -3.648  64.013  35.569  0.00  0.00             0
ATOM    662    H   1     1       6.627  62.514  35.870  0.00  0.00             0
ATOM    663    O   1     1      25.551  16.070  18.346  0.00  0.00             0
ATOM    664    H   1     1      14.774  15.526  19.059  0.00  0.00             0
ATOM    665    H   1     1      26.353  16.468  18.837  0.00  0.00             0
ATOM    666    O   1     1      22.326  17.699  29.696  0.00  0.00             0
ATOM    667    H   1     1      22.197  16.742  29.245  0.00  0.00             0
ATOM    668    H   1     1      32.305  17.707  30.661  0.00  0.00             0
ATOM    669    O   1     1       5.541  75.439  33.543  0.00  0.00             0
ATOM    670    H   1     1       5.694  75.966  34.398  0.00  0.00             0
ATOM    671    H   1     1       5.790  58.020  32.767  0.00  0.00             0
ATOM    672    O   1     1      22.464  41.086  22.911  0.00  0.00             0
ATOM    673    H   1     1      23.168  40.809  23.441  0.00  0.00             0
ATOM    674    H   1     1      22.242  41.736  23.537  0.00  0.00             0
ATOM    675    O   1     1      19.294  -8.849  23.244  0.00  0.00             0
ATOM    676    H   1     1      18.399  -8.720  22.940  0.00  0.00             0
ATOM    677    H   1     1      19.788  -8.683  22.330  0.00  0.00             0
ATOM    678    O   1     1       5.712   2.609  15.858  0.00  0.00             0
ATOM    679    H   1     1       5.933   1.886  15.153  0.00  0.00             0
ATOM    680    H   1     1       5.734   2.327  16.743  0.00  0.00             0
ATOM    681    O   1     1     -27.511   0.949  26.860  0.00  0.00             0
ATOM    682    H   1     1     -28.382   0.404  26.660  0.00  0.00             0
ATOM    683    H   1     1     -27.429   1.361  26.111  0.00  0.00             0
ATOM    684    O   1     1     -12.774  11.446  35.709  0.00  0.00             0
ATOM    685    H   1     1     -12.146  11.402  36.501  0.00  0.00             0
ATOM    686    H   1     1     -12.174  11.795  35.074  0.00  0.00             0
ATOM    687    O   1     1      31.992  -2.732  20.017  0.00  0.00             0
ATOM    688    H   1     1      31.715  -2.297  20.737  0.00  0.00             0
ATOM    689    H   1     1      32.064 -19.956  19.324  0.00  0.00             0
ATOM    690    O   1     1      41.011 -27.619  36.930  0.00  0.00             0
ATOM    691    H   1     1      41.367 -26.798  36.983  0.00  0.00             0
ATOM    692    H   1     1      41.438 -27.976  37.663  0.00  0.00             0
ATOM    693    O   1     1     -50.413  14.997  15.165  0.00  0.00             0
ATOM    694    H   1     1     -50.559  14.099  15.195  0.00  0.00             0
ATOM    695    H   1     1     -49.541  14.973  15.458  0.00  0.00             0
ATOM    696    O   1     1      21.057  28.273  18.637  0.00  0.00             0
ATOM    697    H   1     1      21.504  29.155  18.995  0.00  0.00             0
ATOM    698    H   1     1      20.263  28.499  18.087  0.00  0.00             0
ATOM    699    O   1     1      59.973   6.785  20.022  0.00  0.00             0
ATOM    700    H   1     1      60.381   5.919  19.889  0.00  0.00             0
ATOM    701    H   1     1      60.662   7.360  19.907  0.00  0.00             0
ATOM    702    O   1     1      23.570   6.706  36.298  0.00  0.00             0
ATOM    703    H   1     1      24.189   5.798  36.364  0.00  0.00             0
ATOM    704    H   1     1      22.798   6.234  36.117  0.00  0.00             0
ATOM    705   Al   1     1       4.965  14.282   8.791  0.00  0.00             0
ATOM    706   Al   1     1       2.383   9.880   8.609  0.00  0.00             0
ATOM    707   Al   1     1       2.447  15.833   8.671  0.00  0.00             0
ATOM    708   Al   1     1       4.897  11.203   8.837  0.00  0.00             0
ATOM    709   Si   1     1       0.658  15.551  11.594  0.00  0.00             0
ATOM    710   Si   1     1       3.232  11.036  11.470  0.00  0.00             0
ATOM    711   Si   1     1       3.157  17.158  11.559  0.00  0.00             0
ATOM    712   Si   1     1       5.742  12.616  11.522  0.00  0.00             0
ATOM    713    O   1     1       5.822  15.566   9.880  0.00  0.00             0
ATOM    714    O   1     1       3.325  10.906   9.960  0.00  0.00             0
ATOM    715    O   1     1       5.571  12.727   9.948  0.00  0.00             0
ATOM    716    O   1     1       2.940  17.215   9.972  0.00  0.00             0
ATOM    717    O   1     1       5.767  14.097  11.997  0.00  0.00             0
ATOM    718    O   1     1       3.166  18.578  12.145  0.00  0.00             0
ATOM    719    O   1     1       4.561  16.489  11.884  0.00  0.00             0
ATOM    720    O   1     1       1.831  11.737  11.877  0.00  0.00             0
ATOM    721    O   1     1       4.434  11.956  11.967  0.00  0.00             0
ATOM    722    O   1     1       1.879  16.345  12.079  0.00  0.00             0
ATOM    723    O   1     1       5.820   9.995   9.775  0.00  0.00             0
ATOM    724    O   1     1       3.424  14.398   9.656  0.00  0.00             0
ATOM    725    O   1     1       1.865  17.146   7.602  0.00  0.00             0
ATOM    726    O   1     1       4.383  12.639   7.664  0.00  0.00             0
ATOM    727    O   1     1       6.612  14.288   7.834  0.00  0.00             0
ATOM    728    O   1     1       3.955   9.979   7.687  0.00  0.00             0
ATOM    729    O   1     1       6.698  10.943   7.478  0.00  0.00             0
ATOM    730    O   1     1       4.285  15.742   7.677  0.00  0.00             0
ATOM    731    H   1     1       5.633  18.836  11.147  0.00  0.00             0
ATOM    732    H   1     1       2.959  13.741  10.287  0.00  0.00             0
ATOM    733    H   1     1       5.988  16.945   7.704  0.00  0.00             0
ATOM    734    H   1     1       4.230  12.663   6.686  0.00  0.00             0
ATOM    735    H   1     1       6.637  13.381   7.774  0.00  0.00             0
ATOM    736    H   1     1       4.836  18.119   7.707  0.00  0.00             0
ATOM    737    H   1     1       4.106  16.175   6.822  0.00  0.00             0
ATOM    738    H   1     1       6.916  11.367   6.545  0.00  0.00             0
ATOM    739   Al   1     1      10.121   8.506   1.672  0.00  0.00             0
ATOM    740   Al   1     1       7.561   4.068   1.690  0.00  0.00             0
ATOM    741   Al   1     1       7.649  10.183   1.485  0.00  0.00             0
ATOM    742   Al   1     1      10.296   5.536   1.715  0.00  0.00             0
ATOM    743   Si   1     1       5.798   9.874   4.434  0.00  0.00             0
ATOM    744   Si   1     1       8.546   5.510   4.529  0.00  0.00             0
ATOM    745   Si   1     1       8.386  11.439   4.366  0.00  0.00             0
ATOM    746   Si   1     1      11.042   6.913   4.410  0.00  0.00             0
ATOM    747    O   1     1      11.044   9.760   2.863  0.00  0.00             0
ATOM    748    O   1     1       8.628   5.259   2.879  0.00  0.00             0
ATOM    749    O   1     1      10.855   7.050   2.833  0.00  0.00             0
ATOM    750    O   1     1       8.209  11.590   2.804  0.00  0.00             0
ATOM    751    O   1     1      10.937   8.376   4.940  0.00  0.00             0
ATOM    752    O   1     1       8.340  12.888   4.897  0.00  0.00             0
ATOM    753    O   1     1       9.612  10.662   4.745  0.00  0.00             0
ATOM    754    O   1     1       7.298   6.338   4.771  0.00  0.00             0
ATOM    755    O   1     1       9.914   6.046   4.938  0.00  0.00             0
ATOM    756    O   1     1       7.056  10.708   4.832  0.00  0.00             0
ATOM    757    O   1     1      11.080   4.113   2.795  0.00  0.00             0
ATOM    758    O   1     1       8.467   8.568   2.712  0.00  0.00             0
ATOM    759    O   1     1       6.963  11.561   0.512  0.00  0.00             0
ATOM    760    O   1     1       9.440   7.035   0.760  0.00  0.00             0
ATOM    761    O   1     1      11.742   8.577   0.477  0.00  0.00             0
ATOM    762    O   1     1       9.207   4.265   0.461  0.00  0.00             0
ATOM    763    O   1     1      11.869   5.455   0.692  0.00  0.00             0
ATOM    764    O   1     1       9.406  10.031   0.720  0.00  0.00             0
ATOM    765    H   1     1      10.474  12.232   2.670  0.00  0.00             0
ATOM    766    H   1     1       7.949   7.810   2.890  0.00  0.00             0
ATOM    767    H   1     1      11.741  11.505  -0.425  0.00  0.00             0
ATOM    768    H   1     1       8.796   7.151  -0.094  0.00  0.00             0
ATOM    769    H   1     1      11.818   8.808  -0.308  0.00  0.00             0
ATOM    770    H   1     1       9.555  12.745  -0.316  0.00  0.00             0
ATOM    771    H   1     1       9.929  10.811   0.950  0.00  0.00             0
ATOM    772    H   1     1      12.025   6.433   0.126  0.00  0.00             0
ATOM    773   Al   1     1       4.969   5.307   8.801  0.00  0.00             0
ATOM    774   Al   1     1       2.437   1.041   8.934  0.00  0.00             0
ATOM    775   Al   1     1       2.610   6.810   8.913  0.00  0.00             0
ATOM    776   Al   1     1       4.881   2.431   9.127  0.00  0.00             0
ATOM    777   Si   1     1       0.658   6.669  11.623  0.00  0.00             0
ATOM    778   Si   1     1       3.183   2.140  11.796  0.00  0.00             0
ATOM    779   Si   1     1       3.248   8.168  11.694  0.00  0.00             0
ATOM    780   Si   1     1       5.789   3.779  11.694  0.00  0.00             0
ATOM    781    O   1     1       5.858   6.462  10.060  0.00  0.00             0
ATOM    782    O   1     1       3.325   2.162  10.132  0.00  0.00             0
ATOM    783    O   1     1       5.639   3.865  10.115  0.00  0.00             0
ATOM    784    O   1     1       3.180   8.119   9.989  0.00  0.00             0
ATOM    785    O   1     1       5.772   5.168  12.357  0.00  0.00             0
ATOM    786    O   1     1       3.367   9.677  12.089  0.00  0.00             0
ATOM    787    O   1     1       4.578   7.434  11.950  0.00  0.00             0
ATOM    788    O   1     1       1.897   3.047  12.100  0.00  0.00             0
ATOM    789    O   1     1       4.494   2.933  12.229  0.00  0.00             0
ATOM    790    O   1     1       1.998   7.475  12.184  0.00  0.00             0
ATOM    791    O   1     1       5.802   1.125  10.275  0.00  0.00             0
ATOM    792    O   1     1       3.273   5.364   9.886  0.00  0.00             0
ATOM    793    O   1     1       1.733   8.401   7.646  0.00  0.00             0
ATOM    794    O   1     1       4.257   3.732   7.928  0.00  0.00             0
ATOM    795    O   1     1       6.556   5.253   7.874  0.00  0.00             0
ATOM    796    O   1     1       4.183   1.025   7.995  0.00  0.00             0
ATOM    797    O   1     1       6.610   2.228   7.998  0.00  0.00             0
ATOM    798    O   1     1       4.129   6.655   7.875  0.00  0.00             0
ATOM    799    H   1     1       5.268   9.377   9.986  0.00  0.00             0
ATOM    800    H   1     1       2.907   4.481  10.030  0.00  0.00             0
ATOM    801    H   1     1       6.361   8.822   6.959  0.00  0.00             0
ATOM    802    H   1     1       3.699   3.952   7.306  0.00  0.00             0
ATOM    803    H   1     1       7.169   4.429   7.971  0.00  0.00             0
ATOM    804    H   1     1       4.208   9.668   6.848  0.00  0.00             0
ATOM    805    H   1     1       4.737   7.302   7.512  0.00  0.00             0
ATOM    806    H   1     1       6.214   2.649   7.165  0.00  0.00             0
ATOM    807   Al   1     1      10.271  -0.411   1.568  0.00  0.00             0
ATOM    808   Al   1     1       7.631  -4.811   1.614  0.00  0.00             0
ATOM    809   Al   1     1       7.592   1.182   1.765  0.00  0.00             0
ATOM    810   Al   1     1      10.196  -3.368   1.460  0.00  0.00             0
ATOM    811   Si   1     1       5.963   0.906   4.567  0.00  0.00             0
ATOM    812   Si   1     1       8.436  -3.538   4.443  0.00  0.00             0
ATOM    813   Si   1     1       8.467   2.446   4.578  0.00  0.00             0
ATOM    814   Si   1     1      11.030  -2.023   4.342  0.00  0.00             0
ATOM    815    O   1     1      11.156   1.034   2.774  0.00  0.00             0
ATOM    816    O   1     1       8.618  -3.603   2.810  0.00  0.00             0
ATOM    817    O   1     1      10.728  -1.960   2.689  0.00  0.00             0
ATOM    818    O   1     1       8.320   2.523   2.955  0.00  0.00             0
ATOM    819    O   1     1      10.930  -0.503   4.875  0.00  0.00             0
ATOM    820    O   1     1       8.473   3.951   4.958  0.00  0.00             0
ATOM    821    O   1     1       9.788   1.744   4.748  0.00  0.00             0
ATOM    822    O   1     1       7.220  -2.616   4.691  0.00  0.00             0
ATOM    823    O   1     1       9.818  -2.720   4.905  0.00  0.00             0
ATOM    824    O   1     1       7.226   1.656   4.983  0.00  0.00             0
ATOM    825    O   1     1      11.072  -4.968   2.695  0.00  0.00             0
ATOM    826    O   1     1       8.383  -0.257   2.750  0.00  0.00             0
ATOM    827    O   1     1       6.708   2.547   0.837  0.00  0.00             0
ATOM    828    O   1     1       9.562  -1.829   0.375  0.00  0.00             0
ATOM    829    O   1     1      11.851  -0.268   0.641  0.00  0.00             0
ATOM    830    O   1     1       9.250  -4.720   0.528  0.00  0.00             0
ATOM    831    O   1     1      11.910  -3.495   0.660  0.00  0.00             0
ATOM    832    O   1     1       9.125   1.063   0.753  0.00  0.00             0
ATOM    833    H   1     1      10.890   3.160   2.805  0.00  0.00             0
ATOM    834    H   1     1       8.030  -0.825   3.512  0.00  0.00             0
ATOM    835    H   1     1      11.882   2.305  -0.244  0.00  0.00             0
ATOM    836    H   1     1       9.150  -1.540  -0.664  0.00  0.00             0
ATOM    837    H   1     1      12.609  -0.575  -0.074  0.00  0.00             0
ATOM    838    H   1     1       9.172   3.830  -0.467  0.00  0.00             0
ATOM    839    H   1     1       9.345   2.039   0.583  0.00  0.00             0
ATOM    840    H   1     1      12.312  -2.641   0.844  0.00  0.00             0
ATOM    841   Al   1     1      -0.160  14.220   8.791  0.00  0.00             0
ATOM    842   Al   1     1      -2.802   9.757   8.711  0.00  0.00             0
ATOM    843   Al   1     1      -2.820  15.668   8.768  0.00  0.00             0
ATOM    844   Al   1     1      -0.281  11.254   8.821  0.00  0.00             0
ATOM    845   Si   1     1      -4.551  15.612  11.476  0.00  0.00             0
ATOM    846   Si   1     1      -1.972  11.127  11.453  0.00  0.00             0
ATOM    847   Si   1     1      -1.961  17.031  11.649  0.00  0.00             0
ATOM    848   Si   1     1       0.566  12.608  11.616  0.00  0.00             0
ATOM    849    O   1     1       0.759  15.454   9.879  0.00  0.00             0
ATOM    850    O   1     1      -1.808  10.867   9.904  0.00  0.00             0
ATOM    851    O   1     1       0.461  12.682   9.919  0.00  0.00             0
ATOM    852    O   1     1      -2.025  17.228   9.922  0.00  0.00             0
ATOM    853    O   1     1       0.731  14.089  12.055  0.00  0.00             0
ATOM    854    O   1     1      -1.977  18.564  12.155  0.00  0.00             0
ATOM    855    O   1     1      -0.657  16.242  11.918  0.00  0.00             0
ATOM    856    O   1     1      -3.304  11.815  11.739  0.00  0.00             0
ATOM    857    O   1     1      -0.694  11.985  12.029  0.00  0.00             0
ATOM    858    O   1     1      -3.240  16.345  11.974  0.00  0.00             0
ATOM    859    O   1     1       0.588   9.890   9.701  0.00  0.00             0
ATOM    860    O   1     1      -1.948  14.411  10.048  0.00  0.00             0
ATOM    861    O   1     1       6.913  17.295   7.694  0.00  0.00             0
ATOM    862    O   1     1      -0.911  12.688   7.751  0.00  0.00             0
ATOM    863    O   1     1       1.389  14.234   7.628  0.00  0.00             0
ATOM    864    O   1     1      -1.180   9.804   7.696  0.00  0.00             0
ATOM    865    O   1     1       1.404  11.204   7.691  0.00  0.00             0
ATOM    866    O   1     1      -1.205  15.479   7.776  0.00  0.00             0
ATOM    867    H   1     1       0.501  18.001   9.499  0.00  0.00             0
ATOM    868    H   1     1      -2.051  14.029  11.043  0.00  0.00             0
ATOM    869    H   1     1       1.917  17.677   6.733  0.00  0.00             0
ATOM    870    H   1     1      -1.427  12.594   7.074  0.00  0.00             0
ATOM    871    H   1     1       1.325  13.232   7.731  0.00  0.00             0
ATOM    872    H   1     1      -0.943  18.152   7.219  0.00  0.00             0
ATOM    873    H   1     1      -0.724  15.814   6.953  0.00  0.00             0
ATOM    874    H   1     1       1.493  11.123   6.858  0.00  0.00             0
ATOM    875   Al   1     1       4.877   8.565   1.748  0.00  0.00             0
ATOM    876   Al   1     1       2.598   4.099   1.550  0.00  0.00             0
ATOM    877   Al   1     1       2.329   9.963   1.713  0.00  0.00             0
ATOM    878   Al   1     1       4.976   5.462   1.836  0.00  0.00             0
ATOM    879   Si   1     1       0.603   9.837   4.471  0.00  0.00             0
ATOM    880   Si   1     1       3.394   5.404   4.435  0.00  0.00             0
ATOM    881   Si   1     1       3.085  11.332   4.441  0.00  0.00             0
ATOM    882   Si   1     1       5.936   6.948   4.533  0.00  0.00             0
ATOM    883    O   1     1       5.816   9.665   2.823  0.00  0.00             0
ATOM    884    O   1     1       3.494   5.334   2.862  0.00  0.00             0
ATOM    885    O   1     1       5.780   7.021   2.870  0.00  0.00             0
ATOM    886    O   1     1       2.960  11.403   2.883  0.00  0.00             0
ATOM    887    O   1     1       5.694   8.374   5.015  0.00  0.00             0
ATOM    888    O   1     1       3.051  12.806   4.848  0.00  0.00             0
ATOM    889    O   1     1       4.474  10.666   4.731  0.00  0.00             0
ATOM    890    O   1     1       2.164   6.309   4.757  0.00  0.00             0
ATOM    891    O   1     1       4.758   6.047   4.989  0.00  0.00             0
ATOM    892    O   1     1       1.912  10.516   4.961  0.00  0.00             0
ATOM    893    O   1     1       5.971   4.225   2.982  0.00  0.00             0
ATOM    894    O   1     1       3.162   8.635   2.676  0.00  0.00             0
ATOM    895    O   1     1      12.104  11.500   0.479  0.00  0.00             0
ATOM    896    O   1     1       4.411   7.035   0.583  0.00  0.00             0
ATOM    897    O   1     1       6.717   8.873   0.524  0.00  0.00             0
ATOM    898    O   1     1       4.180   4.179   0.578  0.00  0.00             0
ATOM    899    O   1     1       6.734   5.398   0.737  0.00  0.00             0
ATOM    900    O   1     1       3.993   9.820   0.645  0.00  0.00             0
ATOM    901    H   1     1       5.725  12.197   3.156  0.00  0.00             0
ATOM    902    H   1     1       2.606   7.902   2.769  0.00  0.00             0
ATOM    903    H   1     1       6.236  11.870   0.025  0.00  0.00             0
ATOM    904    H   1     1       4.052   7.018  -0.358  0.00  0.00             0
ATOM    905    H   1     1       6.389   8.525  -0.232  0.00  0.00             0
ATOM    906    H   1     1       3.957  12.755  -0.558  0.00  0.00             0
ATOM    907    H   1     1       4.003  10.521  -0.060  0.00  0.00             0
ATOM    908    H   1     1       7.274   6.047   1.187  0.00  0.00             0
ATOM    909   Al   1     1      -0.095   5.345   8.937  0.00  0.00             0
ATOM    910   Al   1     1      -2.752   0.756   8.776  0.00  0.00             0
ATOM    911   Al   1     1      -2.782   6.774   8.791  0.00  0.00             0
ATOM    912   Al   1     1      -0.258   2.399   8.781  0.00  0.00             0
ATOM    913   Si   1     1      -4.460   6.648  11.707  0.00  0.00             0
ATOM    914   Si   1     1      -1.881   2.151  11.683  0.00  0.00             0
ATOM    915   Si   1     1      -1.985   8.181  11.564  0.00  0.00             0
ATOM    916   Si   1     1       0.552   3.759  11.678  0.00  0.00             0
ATOM    917    O   1     1       0.709   6.670  10.042  0.00  0.00             0
ATOM    918    O   1     1      -1.606   2.093  10.150  0.00  0.00             0
ATOM    919    O   1     1       0.451   3.814  10.045  0.00  0.00             0
ATOM    920    O   1     1      -2.160   8.197   9.936  0.00  0.00             0
ATOM    921    O   1     1       0.576   5.212  12.079  0.00  0.00             0
ATOM    922    O   1     1      -2.022   9.685  12.049  0.00  0.00             0
ATOM    923    O   1     1      -0.585   7.579  11.896  0.00  0.00             0
ATOM    924    O   1     1      -3.117   3.006  11.898  0.00  0.00             0
ATOM    925    O   1     1      -0.603   2.896  12.233  0.00  0.00             0
ATOM    926    O   1     1      -3.087   7.275  12.053  0.00  0.00             0
ATOM    927    O   1     1       0.734   0.860   9.716  0.00  0.00             0
ATOM    928    O   1     1      -1.802   5.341   9.943  0.00  0.00             0
ATOM    929    O   1     1       6.779   8.149   7.743  0.00  0.00             0
ATOM    930    O   1     1      -0.976   3.919   7.713  0.00  0.00             0
ATOM    931    O   1     1       1.429   5.527   7.805  0.00  0.00             0
ATOM    932    O   1     1      -1.215   1.083   7.688  0.00  0.00             0
ATOM    933    O   1     1       1.541   2.354   7.760  0.00  0.00             0
ATOM    934    O   1     1      -1.106   6.531   7.843  0.00  0.00             0
ATOM    935    H   1     1       0.354   8.978   9.856  0.00  0.00             0
ATOM    936    H   1     1      -2.158   4.889  10.518  0.00  0.00             0
ATOM    937    H   1     1       1.257   8.104   6.834  0.00  0.00             0
ATOM    938    H   1     1      -1.622   3.834   6.892  0.00  0.00             0
ATOM    939    H   1     1       1.268   4.913   6.974  0.00  0.00             0
ATOM    940    H   1     1      -0.783   9.048   7.475  0.00  0.00             0
ATOM    941    H   1     1      -1.150   6.755   6.808  0.00  0.00             0
ATOM    942    H   1     1       1.727   2.281   6.819  0.00  0.00             0
ATOM    943   Al   1     1       5.098  -0.491   1.811  0.00  0.00             0
ATOM    944   Al   1     1       2.432  -4.942   1.638  0.00  0.00             0
ATOM    945   Al   1     1       2.569   1.155   1.725  0.00  0.00             0
ATOM    946   Al   1     1       5.029  -3.561   1.724  0.00  0.00             0
ATOM    947   Si   1     1       0.762   1.037   4.367  0.00  0.00             0
ATOM    948   Si   1     1       3.210  -3.570   4.438  0.00  0.00             0
ATOM    949   Si   1     1       3.322   2.421   4.412  0.00  0.00             0
ATOM    950   Si   1     1       5.792  -1.991   4.371  0.00  0.00             0
ATOM    951    O   1     1       5.986   0.813   2.805  0.00  0.00             0
ATOM    952    O   1     1       3.462  -3.780   2.772  0.00  0.00             0
ATOM    953    O   1     1       5.597  -1.918   2.768  0.00  0.00             0
ATOM    954    O   1     1       3.225   2.533   2.871  0.00  0.00             0
ATOM    955    O   1     1       5.701  -0.582   4.859  0.00  0.00             0
ATOM    956    O   1     1       3.356   3.880   4.876  0.00  0.00             0
ATOM    957    O   1     1       4.672   1.757   4.845  0.00  0.00             0
ATOM    958    O   1     1       2.073  -2.679   4.604  0.00  0.00             0
ATOM    959    O   1     1       4.578  -2.815   4.873  0.00  0.00             0
ATOM    960    O   1     1       2.043   1.816   4.942  0.00  0.00             0
ATOM    961    O   1     1       6.006  -4.853   2.764  0.00  0.00             0
ATOM    962    O   1     1       3.408  -0.208   2.816  0.00  0.00             0
ATOM    963    O   1     1      12.256   2.551   0.570  0.00  0.00             0
ATOM    964    O   1     1       4.254  -1.986   0.487  0.00  0.00             0
ATOM    965    O   1     1       6.574  -0.286   0.586  0.00  0.00             0
ATOM    966    O   1     1       4.067  -4.869   0.530  0.00  0.00             0
ATOM    967    O   1     1       6.677  -3.428   0.726  0.00  0.00             0
ATOM    968    O   1     1       4.063   0.901   0.651  0.00  0.00             0
ATOM    969    H   1     1       5.725   3.999   3.852  0.00  0.00             0
ATOM    970    H   1     1       2.807  -0.890   3.211  0.00  0.00             0
ATOM    971    H   1     1       5.864   2.251   0.569  0.00  0.00             0
ATOM    972    H   1     1       4.534  -2.156  -0.528  0.00  0.00             0
ATOM    973    H   1     1       6.796  -0.056  -0.467  0.00  0.00             0
ATOM    974    H   1     1       5.079   4.151  -0.004  0.00  0.00             0
ATOM    975    H   1     1       3.760   1.434   0.024  0.00  0.00             0
ATOM    976    H   1     1       6.791  -2.515   0.314  0.00  0.00             0
END
