# Supplementary material for: Competing Nuclear Quantum Effects and Hydrogen-Bond Jumps in Hydrated Kaolinite
Source: J Phys Chem Lett. 2023 Feb 6;14(6):1542–7. doi: 10.1021/acs.jpclett.2c03896 (PMC9940297; doi:10.1021/acs.jpclett.2c03896)
Supplement: Supplementary file 1 — jz2c03896_si_001.zip [file jz2c03896_si_001.zip › Clay_NQEs_HBond_Jumps_SI/silica-surface/QM/prod-3/init.03.pdb]

TITLE     Step:     2000000  Bead:       3 positions{angstrom}  cell{angstrom}
CRYST1   10.307   17.884   76.812  91.93 105.05  89.80 P 1           1
ATOM      1   Al   1     1     -17.332  -0.647  42.393  0.00  0.00             0
ATOM      2   Al   1     1     -14.848   3.945  42.105  0.00  0.00             0
ATOM      3   Al   1     1     -14.719  -2.040  42.205  0.00  0.00             0
ATOM      4   Al   1     1     -17.204   2.396  42.290  0.00  0.00             0
ATOM      5   Si   1     1     -13.070  -1.895  39.499  0.00  0.00             0
ATOM      6   Si   1     1     -15.557   2.485  39.420  0.00  0.00             0
ATOM      7   Si   1     1     -15.576  -3.502  39.607  0.00  0.00             0
ATOM      8   Si   1     1     -18.064   0.952  39.408  0.00  0.00             0
ATOM      9    O   1     1     -18.304  -1.827  41.200  0.00  0.00             0
ATOM     10    O   1     1     -15.619   2.649  41.082  0.00  0.00             0
ATOM     11    O   1     1     -18.007   0.976  40.963  0.00  0.00             0
ATOM     12    O   1     1     -15.344  -3.570  41.187  0.00  0.00             0
ATOM     13    O   1     1     -17.911  -0.557  38.954  0.00  0.00             0
ATOM     14    O   1     1     -15.517  -4.913  39.009  0.00  0.00             0
ATOM     15    O   1     1     -16.929  -2.872  39.355  0.00  0.00             0
ATOM     16    O   1     1     -14.266   1.733  39.091  0.00  0.00             0
ATOM     17    O   1     1     -16.824   1.760  38.933  0.00  0.00             0
ATOM     18    O   1     1     -14.345  -2.580  39.108  0.00  0.00             0
ATOM     19    O   1     1     -18.148   3.839  41.139  0.00  0.00             0
ATOM     20    O   1     1     -15.626  -0.749  41.164  0.00  0.00             0
ATOM     21    O   1     1     -13.966  -3.348  43.477  0.00  0.00             0
ATOM     22    O   1     1     -16.645   0.811  43.328  0.00  0.00             0
ATOM     23    O   1     1     -19.046  -0.667  43.336  0.00  0.00             0
ATOM     24    O   1     1     -16.223   3.752  43.389  0.00  0.00             0
ATOM     25    O   1     1     -18.743   2.579  43.289  0.00  0.00             0
ATOM     26    O   1     1     -16.512  -1.965  43.371  0.00  0.00             0
ATOM     27    H   1     1     -17.700  -4.244  40.959  0.00  0.00             0
ATOM     28    H   1     1     -14.960  -0.141  40.927  0.00  0.00             0
ATOM     29    H   1     1     -18.888  -3.588  44.307  0.00  0.00             0
ATOM     30    H   1     1     -16.392   0.672  44.185  0.00  0.00             0
ATOM     31    H   1     1     -19.039  -0.363  44.226  0.00  0.00             0
ATOM     32    H   1     1     -17.148  -4.275  43.203  0.00  0.00             0
ATOM     33    H   1     1     -16.885  -2.686  44.065  0.00  0.00             0
ATOM     34    H   1     1     -19.053   1.972  43.987  0.00  0.00             0
ATOM     35   Al   1     1     -17.858   4.765  49.435  0.00  0.00             0
ATOM     36   Al   1     1     -15.158   8.934  49.526  0.00  0.00             0
ATOM     37   Al   1     1     -15.345   3.221  49.382  0.00  0.00             0
ATOM     38   Al   1     1     -17.776   7.716  49.403  0.00  0.00             0
ATOM     39   Si   1     1     -13.610   3.415  46.485  0.00  0.00             0
ATOM     40   Si   1     1     -15.902   7.842  46.671  0.00  0.00             0
ATOM     41   Si   1     1     -16.145   1.907  46.545  0.00  0.00             0
ATOM     42   Si   1     1     -18.462   6.281  46.550  0.00  0.00             0
ATOM     43    O   1     1     -18.787   3.339  48.316  0.00  0.00             0
ATOM     44    O   1     1     -16.049   7.908  48.207  0.00  0.00             0
ATOM     45    O   1     1     -18.360   6.239  48.220  0.00  0.00             0
ATOM     46    O   1     1     -15.878   1.868  48.216  0.00  0.00             0
ATOM     47    O   1     1     -18.541   4.753  46.149  0.00  0.00             0
ATOM     48    O   1     1     -16.027   0.420  45.999  0.00  0.00             0
ATOM     49    O   1     1     -17.529   2.436  46.219  0.00  0.00             0
ATOM     50    O   1     1     -14.579   7.054  46.332  0.00  0.00             0
ATOM     51    O   1     1     -17.182   6.976  46.121  0.00  0.00             0
ATOM     52    O   1     1     -14.919   2.812  46.015  0.00  0.00             0
ATOM     53    O   1     1     -18.682   9.123  48.532  0.00  0.00             0
ATOM     54    O   1     1     -16.173   4.623  48.394  0.00  0.00             0
ATOM     55    O   1     1     -14.657   1.778  50.356  0.00  0.00             0
ATOM     56    O   1     1     -17.208   6.285  50.514  0.00  0.00             0
ATOM     57    O   1     1     -19.625   4.781  50.538  0.00  0.00             0
ATOM     58    O   1     1     -16.724   8.834  50.560  0.00  0.00             0
ATOM     59    O   1     1     -19.557   7.747  50.532  0.00  0.00             0
ATOM     60    O   1     1     -16.984   3.447  50.525  0.00  0.00             0
ATOM     61    H   1     1     -18.183   1.146  48.585  0.00  0.00             0
ATOM     62    H   1     1     -15.732   5.333  48.093  0.00  0.00             0
ATOM     63    H   1     1     -19.720   1.651  51.299  0.00  0.00             0
ATOM     64    H   1     1     -16.448   6.175  51.120  0.00  0.00             0
ATOM     65    H   1     1     -20.144   5.024  51.391  0.00  0.00             0
ATOM     66    H   1     1     -16.852   0.201  51.446  0.00  0.00             0
ATOM     67    H   1     1     -17.264   2.490  51.001  0.00  0.00             0
ATOM     68    H   1     1     -19.755   6.887  50.929  0.00  0.00             0
ATOM     69   Al   1     1     -17.206   8.223  42.158  0.00  0.00             0
ATOM     70   Al   1     1     -14.779  12.834  42.364  0.00  0.00             0
ATOM     71   Al   1     1     -14.529   6.847  42.233  0.00  0.00             0
ATOM     72   Al   1     1     -17.267  11.195  42.275  0.00  0.00             0
ATOM     73   Si   1     1     -12.856   7.053  39.381  0.00  0.00             0
ATOM     74   Si   1     1     -15.636  11.528  39.463  0.00  0.00             0
ATOM     75   Si   1     1     -15.496   5.497  39.435  0.00  0.00             0
ATOM     76   Si   1     1     -18.114   9.963  39.511  0.00  0.00             0
ATOM     77    O   1     1     -18.096   7.034  40.968  0.00  0.00             0
ATOM     78    O   1     1     -15.683  11.603  41.158  0.00  0.00             0
ATOM     79    O   1     1     -18.024   9.750  41.224  0.00  0.00             0
ATOM     80    O   1     1     -15.435   5.474  41.078  0.00  0.00             0
ATOM     81    O   1     1     -18.042   8.534  38.946  0.00  0.00             0
ATOM     82    O   1     1     -15.523   4.002  38.941  0.00  0.00             0
ATOM     83    O   1     1     -16.795   6.241  38.932  0.00  0.00             0
ATOM     84    O   1     1     -14.323  10.648  39.161  0.00  0.00             0
ATOM     85    O   1     1     -16.963  10.782  39.170  0.00  0.00             0
ATOM     86    O   1     1     -14.251   6.252  39.011  0.00  0.00             0
ATOM     87    O   1     1     -18.215  12.770  41.095  0.00  0.00             0
ATOM     88    O   1     1     -15.578   8.305  41.141  0.00  0.00             0
ATOM     89    O   1     1     -14.039   5.283  43.301  0.00  0.00             0
ATOM     90    O   1     1     -16.407   9.981  43.455  0.00  0.00             0
ATOM     91    O   1     1     -18.865   8.192  43.278  0.00  0.00             0
ATOM     92    O   1     1     -16.348  13.042  43.260  0.00  0.00             0
ATOM     93    O   1     1     -18.898  11.523  43.250  0.00  0.00             0
ATOM     94    O   1     1     -16.291   6.910  43.188  0.00  0.00             0
ATOM     95    H   1     1     -17.779   4.701  41.056  0.00  0.00             0
ATOM     96    H   1     1     -14.947   8.937  40.957  0.00  0.00             0
ATOM     97    H   1     1     -18.977   5.116  44.120  0.00  0.00             0
ATOM     98    H   1     1     -16.331   9.559  44.277  0.00  0.00             0
ATOM     99    H   1     1     -19.271   8.948  43.547  0.00  0.00             0
ATOM    100    H   1     1     -16.770   4.595  43.646  0.00  0.00             0
ATOM    101    H   1     1     -16.672   6.617  43.939  0.00  0.00             0
ATOM    102    H   1     1     -19.026  11.149  44.112  0.00  0.00             0
ATOM    103   Al   1     1     -17.817  13.682  49.332  0.00  0.00             0
ATOM    104   Al   1     1     -15.217  18.051  49.460  0.00  0.00             0
ATOM    105   Al   1     1     -15.324  12.126  49.259  0.00  0.00             0
ATOM    106   Al   1     1     -17.846  16.648  49.421  0.00  0.00             0
ATOM    107   Si   1     1     -13.495  12.322  46.639  0.00  0.00             0
ATOM    108   Si   1     1     -16.120  16.823  46.605  0.00  0.00             0
ATOM    109   Si   1     1     -16.019  10.686  46.593  0.00  0.00             0
ATOM    110   Si   1     1     -18.532  15.357  46.563  0.00  0.00             0
ATOM    111    O   1     1     -18.701  12.494  48.179  0.00  0.00             0
ATOM    112    O   1     1     -16.198  16.920  48.193  0.00  0.00             0
ATOM    113    O   1     1     -18.356  15.229  48.187  0.00  0.00             0
ATOM    114    O   1     1     -15.959  10.695  48.217  0.00  0.00             0
ATOM    115    O   1     1     -18.374  13.843  46.026  0.00  0.00             0
ATOM    116    O   1     1     -15.885   9.277  46.148  0.00  0.00             0
ATOM    117    O   1     1     -17.272  11.526  46.344  0.00  0.00             0
ATOM    118    O   1     1     -14.890  15.910  46.331  0.00  0.00             0
ATOM    119    O   1     1     -17.406  16.276  46.061  0.00  0.00             0
ATOM    120    O   1     1     -14.753  11.528  46.135  0.00  0.00             0
ATOM    121    O   1     1     -18.740  18.098  48.469  0.00  0.00             0
ATOM    122    O   1     1     -16.130  13.523  48.178  0.00  0.00             0
ATOM    123    O   1     1     -14.554  10.506  50.513  0.00  0.00             0
ATOM    124    O   1     1     -16.976  15.136  50.241  0.00  0.00             0
ATOM    125    O   1     1     -19.254  13.558  50.484  0.00  0.00             0
ATOM    126    O   1     1     -16.813  17.890  50.475  0.00  0.00             0
ATOM    127    O   1     1     -19.394  16.617  50.716  0.00  0.00             0
ATOM    128    O   1     1     -16.859  12.269  50.232  0.00  0.00             0
ATOM    129    H   1     1     -18.108   9.865  48.460  0.00  0.00             0
ATOM    130    H   1     1     -15.887  13.765  47.213  0.00  0.00             0
ATOM    131    H   1     1     -19.590  10.560  51.372  0.00  0.00             0
ATOM    132    H   1     1     -15.977  15.361  50.570  0.00  0.00             0
ATOM    133    H   1     1     -19.488  13.032  51.297  0.00  0.00             0
ATOM    134    H   1     1     -16.544   9.338  51.518  0.00  0.00             0
ATOM    135    H   1     1     -17.128  11.508  50.770  0.00  0.00             0
ATOM    136    H   1     1     -19.506  15.854  51.139  0.00  0.00             0
ATOM    137   Al   1     1     -12.015  -0.467  42.151  0.00  0.00             0
ATOM    138   Al   1     1      -9.483   3.770  42.149  0.00  0.00             0
ATOM    139   Al   1     1      -9.568  -2.023  42.320  0.00  0.00             0
ATOM    140   Al   1     1     -12.162   2.544  42.025  0.00  0.00             0
ATOM    141   Si   1     1      -7.908  -1.955  39.576  0.00  0.00             0
ATOM    142   Si   1     1     -10.388   2.530  39.375  0.00  0.00             0
ATOM    143   Si   1     1     -10.485  -3.436  39.465  0.00  0.00             0
ATOM    144   Si   1     1     -12.898   1.092  39.331  0.00  0.00             0
ATOM    145    O   1     1     -13.197  -1.601  41.110  0.00  0.00             0
ATOM    146    O   1     1     -10.571   2.641  41.014  0.00  0.00             0
ATOM    147    O   1     1     -12.768   1.001  40.948  0.00  0.00             0
ATOM    148    O   1     1     -10.233  -3.495  41.114  0.00  0.00             0
ATOM    149    O   1     1     -12.913  -0.389  38.962  0.00  0.00             0
ATOM    150    O   1     1     -10.409  -4.906  39.005  0.00  0.00             0
ATOM    151    O   1     1     -11.874  -2.738  39.215  0.00  0.00             0
ATOM    152    O   1     1      -9.147   1.613  39.019  0.00  0.00             0
ATOM    153    O   1     1     -11.735   1.970  38.768  0.00  0.00             0
ATOM    154    O   1     1      -9.163  -2.541  39.005  0.00  0.00             0
ATOM    155    O   1     1     -13.064   3.853  40.868  0.00  0.00             0
ATOM    156    O   1     1     -10.528  -0.631  41.051  0.00  0.00             0
ATOM    157    O   1     1     -19.219  -3.491  43.351  0.00  0.00             0
ATOM    158    O   1     1     -11.418   0.974  43.225  0.00  0.00             0
ATOM    159    O   1     1     -13.798  -0.446  43.250  0.00  0.00             0
ATOM    160    O   1     1     -11.108   3.823  43.338  0.00  0.00             0
ATOM    161    O   1     1     -13.686   2.485  43.134  0.00  0.00             0
ATOM    162    O   1     1     -11.267  -1.892  43.238  0.00  0.00             0
ATOM    163    H   1     1     -13.419  -4.972  40.359  0.00  0.00             0
ATOM    164    H   1     1     -10.096  -0.732  40.241  0.00  0.00             0
ATOM    165    H   1     1     -13.993  -3.629  44.370  0.00  0.00             0
ATOM    166    H   1     1     -10.376   0.922  43.277  0.00  0.00             0
ATOM    167    H   1     1     -13.757   0.509  43.361  0.00  0.00             0
ATOM    168    H   1     1     -11.755  -4.346  43.349  0.00  0.00             0
ATOM    169    H   1     1     -12.143  -2.566  43.346  0.00  0.00             0
ATOM    170    H   1     1     -14.342   2.310  43.725  0.00  0.00             0
ATOM    171   Al   1     1     -12.799   4.703  49.419  0.00  0.00             0
ATOM    172   Al   1     1     -10.007   9.189  49.274  0.00  0.00             0
ATOM    173   Al   1     1     -10.121   3.268  49.293  0.00  0.00             0
ATOM    174   Al   1     1     -12.596   7.555  49.489  0.00  0.00             0
ATOM    175   Si   1     1      -8.427   3.289  46.600  0.00  0.00             0
ATOM    176   Si   1     1     -10.682   7.836  46.523  0.00  0.00             0
ATOM    177   Si   1     1     -10.962   1.796  46.516  0.00  0.00             0
ATOM    178   Si   1     1     -13.291   6.395  46.651  0.00  0.00             0
ATOM    179    O   1     1     -13.735   3.502  48.141  0.00  0.00             0
ATOM    180    O   1     1     -10.785   7.883  48.189  0.00  0.00             0
ATOM    181    O   1     1     -13.116   6.252  48.237  0.00  0.00             0
ATOM    182    O   1     1     -10.747   1.718  48.168  0.00  0.00             0
ATOM    183    O   1     1     -13.218   4.942  46.169  0.00  0.00             0
ATOM    184    O   1     1     -10.848   0.294  46.016  0.00  0.00             0
ATOM    185    O   1     1     -12.386   2.369  46.311  0.00  0.00             0
ATOM    186    O   1     1      -9.420   6.959  46.148  0.00  0.00             0
ATOM    187    O   1     1     -11.980   7.108  46.153  0.00  0.00             0
ATOM    188    O   1     1      -9.780   2.700  46.134  0.00  0.00             0
ATOM    189    O   1     1     -13.601   9.084  48.321  0.00  0.00             0
ATOM    190    O   1     1     -10.932   4.609  48.258  0.00  0.00             0
ATOM    191    O   1     1     -19.802   1.782  50.384  0.00  0.00             0
ATOM    192    O   1     1     -11.880   6.155  50.437  0.00  0.00             0
ATOM    193    O   1     1     -14.285   4.669  50.514  0.00  0.00             0
ATOM    194    O   1     1     -11.829   8.914  50.387  0.00  0.00             0
ATOM    195    O   1     1     -14.341   7.648  50.462  0.00  0.00             0
ATOM    196    O   1     1     -11.867   3.315  50.218  0.00  0.00             0
ATOM    197    H   1     1     -13.804   0.827  47.524  0.00  0.00             0
ATOM    198    H   1     1     -10.619   5.286  47.723  0.00  0.00             0
ATOM    199    H   1     1     -14.169   1.914  51.123  0.00  0.00             0
ATOM    200    H   1     1     -10.958   6.408  50.008  0.00  0.00             0
ATOM    201    H   1     1     -13.926   4.924  51.336  0.00  0.00             0
ATOM    202    H   1     1     -12.248   0.510  51.154  0.00  0.00             0
ATOM    203    H   1     1     -12.227   2.263  49.943  0.00  0.00             0
ATOM    204    H   1     1     -14.854   6.779  50.645  0.00  0.00             0
ATOM    205   Al   1     1     -12.018   8.399  42.201  0.00  0.00             0
ATOM    206   Al   1     1      -9.555  12.912  42.235  0.00  0.00             0
ATOM    207   Al   1     1      -9.477   6.640  42.299  0.00  0.00             0
ATOM    208   Al   1     1     -12.169  11.292  42.208  0.00  0.00             0
ATOM    209   Si   1     1      -7.687   7.038  39.287  0.00  0.00             0
ATOM    210   Si   1     1     -10.425  11.533  39.483  0.00  0.00             0
ATOM    211   Si   1     1     -10.275   5.578  39.454  0.00  0.00             0
ATOM    212   Si   1     1     -12.962   9.946  39.410  0.00  0.00             0
ATOM    213    O   1     1     -13.031   7.110  41.040  0.00  0.00             0
ATOM    214    O   1     1     -10.633  11.633  41.015  0.00  0.00             0
ATOM    215    O   1     1     -12.807   9.925  40.984  0.00  0.00             0
ATOM    216    O   1     1     -10.042   5.482  41.017  0.00  0.00             0
ATOM    217    O   1     1     -12.907   8.445  38.858  0.00  0.00             0
ATOM    218    O   1     1     -10.243   4.044  38.923  0.00  0.00             0
ATOM    219    O   1     1     -11.603   6.125  39.103  0.00  0.00             0
ATOM    220    O   1     1      -9.157  10.673  39.147  0.00  0.00             0
ATOM    221    O   1     1     -11.736  10.784  38.936  0.00  0.00             0
ATOM    222    O   1     1      -9.102   6.460  38.895  0.00  0.00             0
ATOM    223    O   1     1     -13.187  12.786  41.284  0.00  0.00             0
ATOM    224    O   1     1     -10.401   8.257  41.040  0.00  0.00             0
ATOM    225    O   1     1     -19.139   5.311  43.280  0.00  0.00             0
ATOM    226    O   1     1     -11.545   9.854  43.375  0.00  0.00             0
ATOM    227    O   1     1     -13.686   8.125  43.270  0.00  0.00             0
ATOM    228    O   1     1     -11.233  12.770  43.226  0.00  0.00             0
ATOM    229    O   1     1     -13.880  11.477  43.383  0.00  0.00             0
ATOM    230    O   1     1     -11.198   7.076  43.302  0.00  0.00             0
ATOM    231    H   1     1     -12.812   4.594  40.446  0.00  0.00             0
ATOM    232    H   1     1      -9.575   8.753  40.483  0.00  0.00             0
ATOM    233    H   1     1     -14.064   5.073  44.196  0.00  0.00             0
ATOM    234    H   1     1     -11.435   9.772  44.268  0.00  0.00             0
ATOM    235    H   1     1     -13.711   9.085  43.839  0.00  0.00             0
ATOM    236    H   1     1     -11.667   4.371  43.912  0.00  0.00             0
ATOM    237    H   1     1     -11.612   6.348  43.952  0.00  0.00             0
ATOM    238    H   1     1     -14.494  11.291  44.016  0.00  0.00             0
ATOM    239   Al   1     1     -12.820  13.468  49.448  0.00  0.00             0
ATOM    240   Al   1     1     -10.116  18.263  49.331  0.00  0.00             0
ATOM    241   Al   1     1     -10.037  12.202  49.342  0.00  0.00             0
ATOM    242   Al   1     1     -12.589  16.580  49.263  0.00  0.00             0
ATOM    243   Si   1     1      -8.314  12.411  46.568  0.00  0.00             0
ATOM    244   Si   1     1     -10.953  16.738  46.493  0.00  0.00             0
ATOM    245   Si   1     1     -10.759  10.806  46.547  0.00  0.00             0
ATOM    246   Si   1     1     -13.489  15.364  46.726  0.00  0.00             0
ATOM    247    O   1     1     -13.688  12.157  48.274  0.00  0.00             0
ATOM    248    O   1     1     -11.019  16.803  48.242  0.00  0.00             0
ATOM    249    O   1     1     -13.281  15.211  48.349  0.00  0.00             0
ATOM    250    O   1     1     -10.535  10.562  48.230  0.00  0.00             0
ATOM    251    O   1     1     -13.508  13.756  46.294  0.00  0.00             0
ATOM    252    O   1     1     -10.720   9.324  46.029  0.00  0.00             0
ATOM    253    O   1     1     -12.166  11.505  46.349  0.00  0.00             0
ATOM    254    O   1     1      -9.649  15.834  46.335  0.00  0.00             0
ATOM    255    O   1     1     -12.209  16.057  46.153  0.00  0.00             0
ATOM    256    O   1     1      -9.554  11.617  46.050  0.00  0.00             0
ATOM    257    O   1     1     -13.712  17.966  48.178  0.00  0.00             0
ATOM    258    O   1     1     -11.141  13.474  48.270  0.00  0.00             0
ATOM    259    O   1     1     -19.766  10.705  50.540  0.00  0.00             0
ATOM    260    O   1     1     -11.947  15.205  50.664  0.00  0.00             0
ATOM    261    O   1     1     -14.333  13.492  50.536  0.00  0.00             0
ATOM    262    O   1     1     -11.828  17.989  50.367  0.00  0.00             0
ATOM    263    O   1     1     -14.334  16.868  50.485  0.00  0.00             0
ATOM    264    O   1     1     -11.667  12.257  50.355  0.00  0.00             0
ATOM    265    H   1     1     -13.000   9.810  48.435  0.00  0.00             0
ATOM    266    H   1     1     -10.757  14.236  47.853  0.00  0.00             0
ATOM    267    H   1     1     -13.728  10.900  50.938  0.00  0.00             0
ATOM    268    H   1     1     -11.223  14.979  51.140  0.00  0.00             0
ATOM    269    H   1     1     -14.848  13.918  51.255  0.00  0.00             0
ATOM    270    H   1     1     -11.752   8.870  51.270  0.00  0.00             0
ATOM    271    H   1     1     -11.337  11.785  51.172  0.00  0.00             0
ATOM    272    H   1     1     -13.802  16.663  51.407  0.00  0.00             0
ATOM    273    O   1     1     -14.681  12.416  27.702  0.00  0.00             0
ATOM    274    H   1     1     -15.344  11.783  27.209  0.00  0.00             0
ATOM    275    H   1     1      -3.682  11.876  28.346  0.00  0.00             0
ATOM    276    O   1     1      19.108 -16.837  20.435  0.00  0.00             0
ATOM    277    H   1     1      18.640 -17.268  21.087  0.00  0.00             0
ATOM    278    H   1     1      30.451 -17.085  20.495  0.00  0.00             0
ATOM    279    O   1     1      38.281  22.734  16.202  0.00  0.00             0
ATOM    280    H   1     1      27.291  21.819  16.393  0.00  0.00             0
ATOM    281    H   1     1      39.101  22.450  15.875  0.00  0.00             0
ATOM    282    O   1     1      -4.276   1.320  28.952  0.00  0.00             0
ATOM    283    H   1     1      -4.172   0.624  28.371  0.00  0.00             0
ATOM    284    H   1     1       5.896   2.097  28.327  0.00  0.00             0
ATOM    285    O   1     1     -19.031  -3.377  24.158  0.00  0.00             0
ATOM    286    H   1     1     -18.220  -3.286  23.856  0.00  0.00             0
ATOM    287    H   1     1      -9.135  -4.374  24.107  0.00  0.00             0
ATOM    288    O   1     1     -16.605 -17.843  21.042  0.00  0.00             0
ATOM    289    H   1     1     -16.494 -18.850  20.807  0.00  0.00             0
ATOM    290    H   1     1      -7.154 -17.517  20.980  0.00  0.00             0
ATOM    291    O   1     1     -13.416  35.378  26.799  0.00  0.00             0
ATOM    292    H   1     1     -13.040  35.504  25.852  0.00  0.00             0
ATOM    293    H   1     1     -12.882  34.564  27.040  0.00  0.00             0
ATOM    294    O   1     1      -3.354  17.525  21.813  0.00  0.00             0
ATOM    295    H   1     1      -3.180  17.647  22.728  0.00  0.00             0
ATOM    296    H   1     1      -4.384  17.798  21.628  0.00  0.00             0
ATOM    297    O   1     1      -7.234  20.379  29.268  0.00  0.00             0
ATOM    298    H   1     1      -7.556  19.651  29.719  0.00  0.00             0
ATOM    299    H   1     1      -7.005  20.144  28.243  0.00  0.00             0
ATOM    300    O   1     1      32.683  22.885  18.464  0.00  0.00             0
ATOM    301    H   1     1      33.230  22.232  18.766  0.00  0.00             0
ATOM    302    H   1     1      32.599  22.483  17.435  0.00  0.00             0
ATOM    303    O   1     1       8.556   1.451  17.418  0.00  0.00             0
ATOM    304    H   1     1       8.756   1.489  18.278  0.00  0.00             0
ATOM    305    H   1     1       8.446   0.550  17.343  0.00  0.00             0
ATOM    306    O   1     1     -17.075  28.902  32.816  0.00  0.00             0
ATOM    307    H   1     1     -17.129  28.205  33.562  0.00  0.00             0
ATOM    308    H   1     1     -17.871  29.556  32.805  0.00  0.00             0
ATOM    309    O   1     1       1.157 -16.848  32.576  0.00  0.00             0
ATOM    310    H   1     1       1.857 -17.446  32.782  0.00  0.00             0
ATOM    311    H   1     1       1.523 -15.882  32.440  0.00  0.00             0
ATOM    312    O   1     1      35.092   5.043  30.277  0.00  0.00             0
ATOM    313    H   1     1      34.645   4.298  30.370  0.00  0.00             0
ATOM    314    H   1     1      35.141   5.644  30.908  0.00  0.00             0
ATOM    315    O   1     1       3.412  14.443  32.149  0.00  0.00             0
ATOM    316    H   1     1       3.476  14.392  31.177  0.00  0.00             0
ATOM    317    H   1     1       4.286  14.040  32.184  0.00  0.00             0
ATOM    318    O   1     1       9.202  13.153  34.079  0.00  0.00             0
ATOM    319    H   1     1      10.237  13.310  33.691  0.00  0.00             0
ATOM    320    H   1     1       8.805  13.952  34.071  0.00  0.00             0
ATOM    321    O   1     1      40.372  21.151  15.271  0.00  0.00             0
ATOM    322    H   1     1      40.060  20.543  15.924  0.00  0.00             0
ATOM    323    H   1     1      40.385  20.618  14.500  0.00  0.00             0
ATOM    324    O   1     1      10.113  -0.227  37.019  0.00  0.00             0
ATOM    325    H   1     1       9.402  -0.814  37.135  0.00  0.00             0
ATOM    326    H   1     1      10.780  -0.772  36.542  0.00  0.00             0
ATOM    327    O   1     1      15.113  34.224  35.974  0.00  0.00             0
ATOM    328    H   1     1      14.169  34.073  35.783  0.00  0.00             0
ATOM    329    H   1     1      25.900  15.913  35.323  0.00  0.00             0
ATOM    330    O   1     1     -15.828  59.881  18.775  0.00  0.00             0
ATOM    331    H   1     1     -15.093  60.193  18.304  0.00  0.00             0
ATOM    332    H   1     1      -6.487  59.743  18.305  0.00  0.00             0
ATOM    333    O   1     1      -4.497  30.325  19.459  0.00  0.00             0
ATOM    334    H   1     1     -15.284  30.556  20.217  0.00  0.00             0
ATOM    335    H   1     1      -3.848  29.718  19.634  0.00  0.00             0
ATOM    336    O   1     1     -20.004  12.259  15.862  0.00  0.00             0
ATOM    337    H   1     1     -19.531  11.435  15.491  0.00  0.00             0
ATOM    338    H   1     1     -10.533  12.057  16.150  0.00  0.00             0
ATOM    339    O   1     1       5.955  54.210  13.972  0.00  0.00             0
ATOM    340    H   1     1      -3.747  53.665  13.828  0.00  0.00             0
ATOM    341    H   1     1       5.485  53.640  14.578  0.00  0.00             0
ATOM    342    O   1     1      17.210  38.824  36.281  0.00  0.00             0
ATOM    343    H   1     1      16.322  38.330  36.012  0.00  0.00             0
ATOM    344    H   1     1      28.101  38.279  36.680  0.00  0.00             0
ATOM    345    O   1     1      45.942   7.517  23.091  0.00  0.00             0
ATOM    346    H   1     1      45.311   7.264  22.394  0.00  0.00             0
ATOM    347    H   1     1      45.373 -10.229  23.895  0.00  0.00             0
ATOM    348    O   1     1      38.474  13.820  24.206  0.00  0.00             0
ATOM    349    H   1     1      39.065  13.684  24.912  0.00  0.00             0
ATOM    350    H   1     1      38.136  12.926  24.131  0.00  0.00             0
ATOM    351    O   1     1      21.000 -19.420  17.576  0.00  0.00             0
ATOM    352    H   1     1      21.088 -19.894  16.839  0.00  0.00             0
ATOM    353    H   1     1      21.394 -18.667  17.202  0.00  0.00             0
ATOM    354    O   1     1      -0.419  11.150  28.365  0.00  0.00             0
ATOM    355    H   1     1      -0.603  10.334  27.812  0.00  0.00             0
ATOM    356    H   1     1      -0.677  11.745  27.700  0.00  0.00             0
ATOM    357    O   1     1      14.173  -9.065  20.296  0.00  0.00             0
ATOM    358    H   1     1      14.874  -9.128  19.631  0.00  0.00             0
ATOM    359    H   1     1      13.651  -9.808  20.279  0.00  0.00             0
ATOM    360    O   1     1      -7.221  37.828  15.293  0.00  0.00             0
ATOM    361    H   1     1      -7.118  36.771  15.291  0.00  0.00             0
ATOM    362    H   1     1      -6.374  38.167  15.077  0.00  0.00             0
ATOM    363    O   1     1      40.390  13.146  26.289  0.00  0.00             0
ATOM    364    H   1     1      41.345  13.124  26.294  0.00  0.00             0
ATOM    365    H   1     1      40.037  -3.997  26.923  0.00  0.00             0
ATOM    366    O   1     1      14.544   4.575  27.400  0.00  0.00             0
ATOM    367    H   1     1      14.246   4.485  28.371  0.00  0.00             0
ATOM    368    H   1     1      15.331   4.299  27.146  0.00  0.00             0
ATOM    369    O   1     1      13.880 -14.340  25.002  0.00  0.00             0
ATOM    370    H   1     1      13.194 -14.785  25.020  0.00  0.00             0
ATOM    371    H   1     1      13.550 -13.728  25.759  0.00  0.00             0
ATOM    372    O   1     1      34.188 -17.643  23.593  0.00  0.00             0
ATOM    373    H   1     1      34.731 -18.109  24.216  0.00  0.00             0
ATOM    374    H   1     1      34.630 -17.833  22.745  0.00  0.00             0
ATOM    375    O   1     1      -1.871  44.255  29.372  0.00  0.00             0
ATOM    376    H   1     1      -1.817  44.270  28.378  0.00  0.00             0
ATOM    377    H   1     1      -2.641  43.814  29.587  0.00  0.00             0
ATOM    378    O   1     1      10.501  -9.281  20.820  0.00  0.00             0
ATOM    379    H   1     1      11.128 -10.066  20.752  0.00  0.00             0
ATOM    380    H   1     1      10.951  -8.633  20.133  0.00  0.00             0
ATOM    381    O   1     1     -15.052  -5.055  32.612  0.00  0.00             0
ATOM    382    H   1     1     -15.791  -5.689  32.776  0.00  0.00             0
ATOM    383    H   1     1      -3.943  -5.537  32.304  0.00  0.00             0
ATOM    384    O   1     1      15.214 -13.179  20.986  0.00  0.00             0
ATOM    385    H   1     1      15.127 -12.616  20.121  0.00  0.00             0
ATOM    386    H   1     1      26.426 -13.697  20.726  0.00  0.00             0
ATOM    387    O   1     1       8.770  16.184  33.904  0.00  0.00             0
ATOM    388    H   1     1      -2.585  15.992  33.435  0.00  0.00             0
ATOM    389    H   1     1       9.048  17.092  34.163  0.00  0.00             0
ATOM    390    O   1     1      18.256  18.414  24.191  0.00  0.00             0
ATOM    391    H   1     1      17.779  19.106  23.771  0.00  0.00             0
ATOM    392    H   1     1      29.401  18.517  23.868  0.00  0.00             0
ATOM    393    O   1     1     -43.806  -2.969  27.774  0.00  0.00             0
ATOM    394    H   1     1     -44.078  -2.806  28.626  0.00  0.00             0
ATOM    395    H   1     1     -34.221  -3.763  27.688  0.00  0.00             0
ATOM    396    O   1     1     -24.100  -1.811  30.356  0.00  0.00             0
ATOM    397    H   1     1     -24.301  -0.879  30.471  0.00  0.00             0
ATOM    398    H   1     1     -14.563  -2.478  30.244  0.00  0.00             0
ATOM    399    O   1     1      21.385 -19.299  25.803  0.00  0.00             0
ATOM    400    H   1     1      21.670 -20.160  25.473  0.00  0.00             0
ATOM    401    H   1     1      21.418 -19.391  26.783  0.00  0.00             0
ATOM    402    O   1     1       7.383  25.083  33.227  0.00  0.00             0
ATOM    403    H   1     1       6.507  25.166  32.975  0.00  0.00             0
ATOM    404    H   1     1       7.751  24.553  32.579  0.00  0.00             0
ATOM    405    O   1     1      24.630  16.291  27.297  0.00  0.00             0
ATOM    406    H   1     1      24.308  15.885  26.492  0.00  0.00             0
ATOM    407    H   1     1      24.772  17.168  27.167  0.00  0.00             0
ATOM    408    O   1     1      46.779  69.443  25.006  0.00  0.00             0
ATOM    409    H   1     1      46.545  69.921  25.986  0.00  0.00             0
ATOM    410    H   1     1      47.446  68.951  25.072  0.00  0.00             0
ATOM    411    O   1     1      19.310  58.585  32.021  0.00  0.00             0
ATOM    412    H   1     1      19.133  58.368  32.960  0.00  0.00             0
ATOM    413    H   1     1      18.845  58.013  31.504  0.00  0.00             0
ATOM    414    O   1     1      34.373  84.997  16.615  0.00  0.00             0
ATOM    415    H   1     1      33.629  84.480  16.505  0.00  0.00             0
ATOM    416    H   1     1      35.046  84.204  16.770  0.00  0.00             0
ATOM    417    O   1     1      38.042 -14.844  19.949  0.00  0.00             0
ATOM    418    H   1     1      38.746 -15.556  20.189  0.00  0.00             0
ATOM    419    H   1     1      38.710 -14.379  19.429  0.00  0.00             0
ATOM    420    O   1     1      41.949 -12.453  27.925  0.00  0.00             0
ATOM    421    H   1     1      41.579 -12.042  28.757  0.00  0.00             0
ATOM    422    H   1     1      42.619 -13.176  28.200  0.00  0.00             0
ATOM    423    O   1     1      -4.127  15.481  33.284  0.00  0.00             0
ATOM    424    H   1     1      -4.144  15.808  32.387  0.00  0.00             0
ATOM    425    H   1     1      -4.149  14.500  33.396  0.00  0.00             0
ATOM    426    O   1     1      17.372  27.555  15.731  0.00  0.00             0
ATOM    427    H   1     1      16.733  28.154  16.026  0.00  0.00             0
ATOM    428    H   1     1      17.132  26.817  16.323  0.00  0.00             0
ATOM    429    O   1     1      27.219  57.255  30.630  0.00  0.00             0
ATOM    430    H   1     1      27.191  56.493  29.995  0.00  0.00             0
ATOM    431    H   1     1      26.416  57.805  30.557  0.00  0.00             0
ATOM    432    O   1     1     -19.309   1.108  20.392  0.00  0.00             0
ATOM    433    H   1     1     -18.970   1.917  20.737  0.00  0.00             0
ATOM    434    H   1     1     -19.462   1.242  19.480  0.00  0.00             0
ATOM    435    O   1     1     -19.676  15.345  28.446  0.00  0.00             0
ATOM    436    H   1     1     -20.164  15.328  29.227  0.00  0.00             0
ATOM    437    H   1     1      -8.920  14.574  28.880  0.00  0.00             0
ATOM    438    O   1     1      49.663  33.080  22.098  0.00  0.00             0
ATOM    439    H   1     1      49.228  32.602  22.792  0.00  0.00             0
ATOM    440    H   1     1      59.459  33.985  21.918  0.00  0.00             0
ATOM    441    O   1     1      37.834  10.655  29.634  0.00  0.00             0
ATOM    442    H   1     1      27.943  11.237  30.223  0.00  0.00             0
ATOM    443    H   1     1      38.334   9.950  29.391  0.00  0.00             0
ATOM    444    O   1     1       0.210 -46.248  34.358  0.00  0.00             0
ATOM    445    H   1     1       0.098 -45.878  35.374  0.00  0.00             0
ATOM    446    H   1     1      10.686 -47.172  34.149  0.00  0.00             0
ATOM    447    O   1     1      -5.490   7.106  32.066  0.00  0.00             0
ATOM    448    H   1     1     -15.778   7.989  31.508  0.00  0.00             0
ATOM    449    H   1     1      -6.123   7.116  32.750  0.00  0.00             0
ATOM    450    O   1     1      37.706  25.336  17.470  0.00  0.00             0
ATOM    451    H   1     1      38.241  25.128  18.166  0.00  0.00             0
ATOM    452    H   1     1      48.013  24.395  17.012  0.00  0.00             0
ATOM    453    O   1     1      30.261   1.035  34.429  0.00  0.00             0
ATOM    454    H   1     1      30.584   0.569  35.458  0.00  0.00             0
ATOM    455    H   1     1      31.131   0.915  33.864  0.00  0.00             0
ATOM    456    O   1     1       1.297  20.075  25.288  0.00  0.00             0
ATOM    457    H   1     1       0.849  19.315  24.676  0.00  0.00             0
ATOM    458    H   1     1       0.679  20.616  25.652  0.00  0.00             0
ATOM    459    O   1     1      21.339  -6.875  31.090  0.00  0.00             0
ATOM    460    H   1     1      21.670  -7.780  31.248  0.00  0.00             0
ATOM    461    H   1     1      20.786  -7.033  30.259  0.00  0.00             0
ATOM    462    O   1     1     -25.703  19.053  35.382  0.00  0.00             0
ATOM    463    H   1     1     -25.315  18.964  34.559  0.00  0.00             0
ATOM    464    H   1     1     -25.720  18.219  35.951  0.00  0.00             0
ATOM    465    O   1     1     -15.693  -6.501  16.760  0.00  0.00             0
ATOM    466    H   1     1     -16.177  -7.370  16.747  0.00  0.00             0
ATOM    467    H   1     1     -15.079  -6.551  17.521  0.00  0.00             0
ATOM    468    O   1     1     -24.564   1.480  32.947  0.00  0.00             0
ATOM    469    H   1     1     -24.690   2.426  33.196  0.00  0.00             0
ATOM    470    H   1     1     -23.859   1.354  32.364  0.00  0.00             0
ATOM    471    O   1     1      50.663  -5.403  21.729  0.00  0.00             0
ATOM    472    H   1     1      50.191  -4.588  21.905  0.00  0.00             0
ATOM    473    H   1     1      50.121  -6.000  21.307  0.00  0.00             0
ATOM    474    O   1     1      41.790 -19.468  22.348  0.00  0.00             0
ATOM    475    H   1     1      42.196 -19.533  23.231  0.00  0.00             0
ATOM    476    H   1     1      40.894 -19.780  22.364  0.00  0.00             0
ATOM    477    O   1     1      20.055  -0.996  14.682  0.00  0.00             0
ATOM    478    H   1     1      19.650  -1.074  15.483  0.00  0.00             0
ATOM    479    H   1     1      20.549  -1.950  14.786  0.00  0.00             0
ATOM    480    O   1     1      19.949  39.189  26.698  0.00  0.00             0
ATOM    481    H   1     1      20.069  38.429  27.416  0.00  0.00             0
ATOM    482    H   1     1      20.190  39.905  27.125  0.00  0.00             0
ATOM    483    O   1     1      -0.696  -2.105  31.103  0.00  0.00             0
ATOM    484    H   1     1      -0.763  -2.376  31.948  0.00  0.00             0
ATOM    485    H   1     1      -1.404  -1.940  30.752  0.00  0.00             0
ATOM    486    O   1     1     -21.793   3.800  34.926  0.00  0.00             0
ATOM    487    H   1     1     -22.764   3.915  35.194  0.00  0.00             0
ATOM    488    H   1     1     -21.724   2.885  34.848  0.00  0.00             0
ATOM    489    O   1     1     -10.033  18.767  23.248  0.00  0.00             0
ATOM    490    H   1     1      -9.963  17.739  23.134  0.00  0.00             0
ATOM    491    H   1     1       0.960   1.379  23.083  0.00  0.00             0
ATOM    492    O   1     1      23.382 -44.197  28.803  0.00  0.00             0
ATOM    493    H   1     1      22.660 -44.728  29.131  0.00  0.00             0
ATOM    494    H   1     1      34.034 -43.947  29.532  0.00  0.00             0
ATOM    495    O   1     1     -27.999   2.744  35.823  0.00  0.00             0
ATOM    496    H   1     1     -38.409   2.182  36.584  0.00  0.00             0
ATOM    497    H   1     1     -27.397   2.246  35.302  0.00  0.00             0
ATOM    498    O   1     1      -4.653 -24.098  23.740  0.00  0.00             0
ATOM    499    H   1     1      -5.127 -24.507  22.881  0.00  0.00             0
ATOM    500    H   1     1       5.315 -24.678  24.454  0.00  0.00             0
ATOM    501    O   1     1     -19.288  22.672  35.233  0.00  0.00             0
ATOM    502    H   1     1     -20.126  22.122  35.362  0.00  0.00             0
ATOM    503    H   1     1      -8.425  22.130  35.736  0.00  0.00             0
ATOM    504    O   1     1      -2.107  11.470  32.092  0.00  0.00             0
ATOM    505    H   1     1      -1.691  11.941  32.785  0.00  0.00             0
ATOM    506    H   1     1       8.373  10.676  32.492  0.00  0.00             0
ATOM    507    O   1     1      63.143  36.871  17.556  0.00  0.00             0
ATOM    508    H   1     1      63.707  37.341  16.775  0.00  0.00             0
ATOM    509    H   1     1      62.131  19.236  17.333  0.00  0.00             0
ATOM    510    O   1     1      17.045 -30.201  23.281  0.00  0.00             0
ATOM    511    H   1     1      16.579 -29.376  23.391  0.00  0.00             0
ATOM    512    H   1     1      17.173 -30.223  22.337  0.00  0.00             0
ATOM    513    O   1     1     -42.870   9.049  26.894  0.00  0.00             0
ATOM    514    H   1     1     -42.144   9.288  26.277  0.00  0.00             0
ATOM    515    H   1     1     -43.293   8.375  26.151  0.00  0.00             0
ATOM    516    O   1     1      17.261  -4.059  17.406  0.00  0.00             0
ATOM    517    H   1     1      16.606  -3.666  16.926  0.00  0.00             0
ATOM    518    H   1     1      16.863  -4.171  18.255  0.00  0.00             0
ATOM    519    O   1     1      43.040  40.024  15.885  0.00  0.00             0
ATOM    520    H   1     1      43.406  39.346  15.287  0.00  0.00             0
ATOM    521    H   1     1      42.115  40.029  15.920  0.00  0.00             0
ATOM    522    O   1     1      15.709  23.265  36.013  0.00  0.00             0
ATOM    523    H   1     1      16.133  22.561  36.520  0.00  0.00             0
ATOM    524    H   1     1      16.317  24.112  36.085  0.00  0.00             0
ATOM    525    O   1     1      64.981  27.100  17.149  0.00  0.00             0
ATOM    526    H   1     1      64.290  27.149  17.968  0.00  0.00             0
ATOM    527    H   1     1      65.002   8.283  16.949  0.00  0.00             0
ATOM    528    O   1     1      33.252  48.903  29.709  0.00  0.00             0
ATOM    529    H   1     1      32.814  48.009  29.787  0.00  0.00             0
ATOM    530    H   1     1      34.263  48.915  29.609  0.00  0.00             0
ATOM    531    O   1     1      23.985   9.264  34.953  0.00  0.00             0
ATOM    532    H   1     1      24.903   9.339  35.328  0.00  0.00             0
ATOM    533    H   1     1      23.909   8.536  35.470  0.00  0.00             0
ATOM    534    O   1     1       6.841  39.230  27.031  0.00  0.00             0
ATOM    535    H   1     1       6.732  38.921  26.052  0.00  0.00             0
ATOM    536    H   1     1       7.757  39.333  27.010  0.00  0.00             0
ATOM    537    O   1     1       1.474  11.823  23.206  0.00  0.00             0
ATOM    538    H   1     1       2.294  11.472  22.635  0.00  0.00             0
ATOM    539    H   1     1       0.966  12.114  22.520  0.00  0.00             0
ATOM    540    O   1     1     -26.718 -27.764  26.972  0.00  0.00             0
ATOM    541    H   1     1     -25.952 -28.133  27.286  0.00  0.00             0
ATOM    542    H   1     1     -26.893 -27.597  27.891  0.00  0.00             0
ATOM    543    O   1     1     -15.000  42.694  14.910  0.00  0.00             0
ATOM    544    H   1     1     -14.677  41.868  14.608  0.00  0.00             0
ATOM    545    H   1     1      -3.907  43.242  14.744  0.00  0.00             0
ATOM    546    O   1     1      -4.210   6.762  28.573  0.00  0.00             0
ATOM    547    H   1     1      -3.966   6.550  27.691  0.00  0.00             0
ATOM    548    H   1     1       5.426   6.168  28.936  0.00  0.00             0
ATOM    549    O   1     1      -7.621  39.275  21.032  0.00  0.00             0
ATOM    550    H   1     1     -18.453  39.803  21.613  0.00  0.00             0
ATOM    551    H   1     1      -6.744  39.761  20.973  0.00  0.00             0
ATOM    552    O   1     1      14.693  31.884  23.227  0.00  0.00             0
ATOM    553    H   1     1      15.073  32.458  23.959  0.00  0.00             0
ATOM    554    H   1     1      25.654  31.223  23.136  0.00  0.00             0
ATOM    555    O   1     1      55.992  10.948  26.175  0.00  0.00             0
ATOM    556    H   1     1      45.373  10.103  26.414  0.00  0.00             0
ATOM    557    H   1     1      55.176  11.425  26.319  0.00  0.00             0
ATOM    558    O   1     1      22.318  27.771  14.763  0.00  0.00             0
ATOM    559    H   1     1      23.099  28.015  14.217  0.00  0.00             0
ATOM    560    H   1     1      33.166  27.452  15.472  0.00  0.00             0
ATOM    561    O   1     1     -29.015  -5.758  26.371  0.00  0.00             0
ATOM    562    H   1     1     -29.564  -6.275  27.016  0.00  0.00             0
ATOM    563    H   1     1     -29.011  -6.397  25.727  0.00  0.00             0
ATOM    564    O   1     1     -21.759 -16.736  28.447  0.00  0.00             0
ATOM    565    H   1     1     -22.354 -17.293  27.758  0.00  0.00             0
ATOM    566    H   1     1     -21.050 -17.394  28.694  0.00  0.00             0
ATOM    567    O   1     1       1.187  46.254  35.883  0.00  0.00             0
ATOM    568    H   1     1       0.527  45.911  35.083  0.00  0.00             0
ATOM    569    H   1     1       1.914  45.769  35.497  0.00  0.00             0
ATOM    570    O   1     1      10.141   6.692  30.102  0.00  0.00             0
ATOM    571    H   1     1       9.436   7.196  29.864  0.00  0.00             0
ATOM    572    H   1     1       9.911   5.935  30.597  0.00  0.00             0
ATOM    573    O   1     1     -39.965  -9.520  31.941  0.00  0.00             0
ATOM    574    H   1     1     -40.383  -9.653  32.809  0.00  0.00             0
ATOM    575    H   1     1     -40.532 -10.229  31.520  0.00  0.00             0
ATOM    576    O   1     1     -33.483  24.167  26.012  0.00  0.00             0
ATOM    577    H   1     1     -33.783  24.022  25.023  0.00  0.00             0
ATOM    578    H   1     1     -32.701  23.929  26.513  0.00  0.00             0
ATOM    579    O   1     1      18.463  -1.443  16.935  0.00  0.00             0
ATOM    580    H   1     1      17.869  -2.151  16.853  0.00  0.00             0
ATOM    581    H   1     1      19.198  -1.667  17.492  0.00  0.00             0
ATOM    582    O   1     1     -17.409  -0.685  33.063  0.00  0.00             0
ATOM    583    H   1     1     -17.474  -1.766  32.877  0.00  0.00             0
ATOM    584    H   1     1     -16.894  -0.364  32.495  0.00  0.00             0
ATOM    585    O   1     1     -28.859 -11.188  20.574  0.00  0.00             0
ATOM    586    H   1     1     -29.165 -11.770  21.230  0.00  0.00             0
ATOM    587    H   1     1     -29.172 -11.630  19.793  0.00  0.00             0
ATOM    588    O   1     1      32.285  12.858  32.745  0.00  0.00             0
ATOM    589    H   1     1      32.170  12.330  32.068  0.00  0.00             0
ATOM    590    H   1     1      32.929  13.374  32.419  0.00  0.00             0
ATOM    591    O   1     1      45.282  11.262  21.550  0.00  0.00             0
ATOM    592    H   1     1      45.263  10.398  21.209  0.00  0.00             0
ATOM    593    H   1     1      44.891  11.801  20.908  0.00  0.00             0
ATOM    594    O   1     1      50.841   4.086  19.865  0.00  0.00             0
ATOM    595    H   1     1      51.612   4.332  19.395  0.00  0.00             0
ATOM    596    H   1     1      51.136   3.241  20.263  0.00  0.00             0
ATOM    597    O   1     1      -0.880  -7.964  33.868  0.00  0.00             0
ATOM    598    H   1     1      -1.678  -7.573  34.426  0.00  0.00             0
ATOM    599    H   1     1       9.378  -8.999  33.643  0.00  0.00             0
ATOM    600    O   1     1       7.420   7.436  35.997  0.00  0.00             0
ATOM    601    H   1     1       8.394   7.549  36.382  0.00  0.00             0
ATOM    602    H   1     1      17.719   7.334  35.045  0.00  0.00             0
ATOM    603    O   1     1       1.928 -45.526  24.581  0.00  0.00             0
ATOM    604    H   1     1      -8.948 -44.824  24.292  0.00  0.00             0
ATOM    605    H   1     1       1.931 -45.439  25.490  0.00  0.00             0
ATOM    606    O   1     1      26.959  20.935  24.049  0.00  0.00             0
ATOM    607    H   1     1      27.272  21.798  24.060  0.00  0.00             0
ATOM    608    H   1     1      36.316  20.941  23.950  0.00  0.00             0
ATOM    609    O   1     1      53.693  12.524  19.471  0.00  0.00             0
ATOM    610    H   1     1      43.944  12.826  18.675  0.00  0.00             0
ATOM    611    H   1     1      52.943  13.177  19.568  0.00  0.00             0
ATOM    612    O   1     1     -20.283  27.820  25.089  0.00  0.00             0
ATOM    613    H   1     1     -19.883  28.494  24.471  0.00  0.00             0
ATOM    614    H   1     1     -10.686  27.514  24.443  0.00  0.00             0
ATOM    615    O   1     1     -34.451  -9.436  21.555  0.00  0.00             0
ATOM    616    H   1     1     -35.120  -9.758  22.184  0.00  0.00             0
ATOM    617    H   1     1     -33.827 -10.126  21.287  0.00  0.00             0
ATOM    618    O   1     1       1.934  13.665  35.542  0.00  0.00             0
ATOM    619    H   1     1       1.637  13.684  34.577  0.00  0.00             0
ATOM    620    H   1     1       1.858  12.841  36.173  0.00  0.00             0
ATOM    621    O   1     1     -18.667  16.338  35.439  0.00  0.00             0
ATOM    622    H   1     1     -18.293  16.438  34.562  0.00  0.00             0
ATOM    623    H   1     1     -18.774  15.233  35.669  0.00  0.00             0
ATOM    624    O   1     1      49.902  29.266  17.033  0.00  0.00             0
ATOM    625    H   1     1      49.211  29.977  17.314  0.00  0.00             0
ATOM    626    H   1     1      49.405  28.605  16.519  0.00  0.00             0
ATOM    627    O   1     1     -15.725  14.362  29.267  0.00  0.00             0
ATOM    628    H   1     1     -15.437  13.573  28.738  0.00  0.00             0
ATOM    629    H   1     1     -16.175  14.982  28.833  0.00  0.00             0
ATOM    630    O   1     1     -15.272  -3.003  15.114  0.00  0.00             0
ATOM    631    H   1     1     -15.911  -3.539  15.579  0.00  0.00             0
ATOM    632    H   1     1     -14.814  -3.602  14.670  0.00  0.00             0
ATOM    633    O   1     1     -48.258  24.447  16.396  0.00  0.00             0
ATOM    634    H   1     1     -47.665  24.401  15.701  0.00  0.00             0
ATOM    635    H   1     1     -48.728  23.767  16.287  0.00  0.00             0
ATOM    636    O   1     1      15.744  19.411  18.461  0.00  0.00             0
ATOM    637    H   1     1      15.216  19.074  19.329  0.00  0.00             0
ATOM    638    H   1     1      16.167  20.083  18.860  0.00  0.00             0
ATOM    639    O   1     1     -12.609  -7.275  20.226  0.00  0.00             0
ATOM    640    H   1     1     -11.732  -7.642  20.118  0.00  0.00             0
ATOM    641    H   1     1     -12.986  -7.875  20.854  0.00  0.00             0
ATOM    642    O   1     1       2.517  21.512  32.746  0.00  0.00             0
ATOM    643    H   1     1       2.214  21.776  33.588  0.00  0.00             0
ATOM    644    H   1     1       3.529  21.620  32.916  0.00  0.00             0
ATOM    645    O   1     1      -5.794  -8.283  30.893  0.00  0.00             0
ATOM    646    H   1     1      -4.982  -7.893  30.517  0.00  0.00             0
ATOM    647    H   1     1      -6.164  -7.509  31.471  0.00  0.00             0
ATOM    648    O   1     1       8.364   0.904  31.009  0.00  0.00             0
ATOM    649    H   1     1       8.451   1.100  30.106  0.00  0.00             0
ATOM    650    H   1     1       9.263   0.499  31.347  0.00  0.00             0
ATOM    651    O   1     1       4.221  17.349  30.467  0.00  0.00             0
ATOM    652    H   1     1       4.841  18.120  30.143  0.00  0.00             0
ATOM    653    H   1     1      13.727  -0.451  29.940  0.00  0.00             0
ATOM    654    O   1     1      14.229  32.900  20.700  0.00  0.00             0
ATOM    655    H   1     1      14.292  32.515  21.583  0.00  0.00             0
ATOM    656    H   1     1      23.517  32.766  20.590  0.00  0.00             0
ATOM    657    O   1     1      34.450  17.278  15.855  0.00  0.00             0
ATOM    658    H   1     1      24.233  16.459  15.409  0.00  0.00             0
ATOM    659    H   1     1      34.995  17.237  16.647  0.00  0.00             0
ATOM    660    O   1     1      -4.302  63.299  36.105  0.00  0.00             0
ATOM    661    H   1     1      -3.626  63.825  35.585  0.00  0.00             0
ATOM    662    H   1     1       6.478  62.592  35.930  0.00  0.00             0
ATOM    663    O   1     1      25.551  16.141  18.359  0.00  0.00             0
ATOM    664    H   1     1      14.858  15.475  19.103  0.00  0.00             0
ATOM    665    H   1     1      26.160  16.558  18.750  0.00  0.00             0
ATOM    666    O   1     1      22.306  17.744  29.710  0.00  0.00             0
ATOM    667    H   1     1      22.130  16.897  29.217  0.00  0.00             0
ATOM    668    H   1     1      32.273  17.667  30.687  0.00  0.00             0
ATOM    669    O   1     1       5.532  75.446  33.578  0.00  0.00             0
ATOM    670    H   1     1       5.781  75.996  34.490  0.00  0.00             0
ATOM    671    H   1     1       5.879  58.114  32.929  0.00  0.00             0
ATOM    672    O   1     1      22.489  41.090  22.902  0.00  0.00             0
ATOM    673    H   1     1      23.220  40.667  23.423  0.00  0.00             0
ATOM    674    H   1     1      22.021  41.762  23.512  0.00  0.00             0
ATOM    675    O   1     1      19.277  -8.782  23.217  0.00  0.00             0
ATOM    676    H   1     1      18.386  -8.614  22.685  0.00  0.00             0
ATOM    677    H   1     1      19.730  -8.637  22.425  0.00  0.00             0
ATOM    678    O   1     1       5.691   2.588  15.843  0.00  0.00             0
ATOM    679    H   1     1       5.798   1.968  15.292  0.00  0.00             0
ATOM    680    H   1     1       5.753   2.219  16.736  0.00  0.00             0
ATOM    681    O   1     1     -27.555   0.974  26.878  0.00  0.00             0
ATOM    682    H   1     1     -28.344   0.381  26.649  0.00  0.00             0
ATOM    683    H   1     1     -27.420   1.425  26.008  0.00  0.00             0
ATOM    684    O   1     1     -12.775  11.404  35.701  0.00  0.00             0
ATOM    685    H   1     1     -12.205  11.451  36.492  0.00  0.00             0
ATOM    686    H   1     1     -12.174  11.769  35.083  0.00  0.00             0
ATOM    687    O   1     1      31.984  -2.732  20.005  0.00  0.00             0
ATOM    688    H   1     1      31.659  -2.344  20.932  0.00  0.00             0
ATOM    689    H   1     1      31.914 -19.929  19.197  0.00  0.00             0
ATOM    690    O   1     1      41.035 -27.570  36.918  0.00  0.00             0
ATOM    691    H   1     1      41.359 -26.633  36.983  0.00  0.00             0
ATOM    692    H   1     1      41.580 -28.106  37.561  0.00  0.00             0
ATOM    693    O   1     1     -50.369  14.985  15.201  0.00  0.00             0
ATOM    694    H   1     1     -50.498  14.115  15.118  0.00  0.00             0
ATOM    695    H   1     1     -49.390  15.282  15.258  0.00  0.00             0
ATOM    696    O   1     1      21.030  28.303  18.689  0.00  0.00             0
ATOM    697    H   1     1      21.544  28.993  18.838  0.00  0.00             0
ATOM    698    H   1     1      20.331  28.600  18.015  0.00  0.00             0
ATOM    699    O   1     1      59.991   6.802  20.006  0.00  0.00             0
ATOM    700    H   1     1      60.497   5.957  19.873  0.00  0.00             0
ATOM    701    H   1     1      60.696   7.453  20.099  0.00  0.00             0
ATOM    702    O   1     1      23.524   6.639  36.296  0.00  0.00             0
ATOM    703    H   1     1      24.268   5.986  36.186  0.00  0.00             0
ATOM    704    H   1     1      22.841   6.167  36.024  0.00  0.00             0
ATOM    705   Al   1     1       4.959  14.265   8.821  0.00  0.00             0
ATOM    706   Al   1     1       2.443   9.856   8.581  0.00  0.00             0
ATOM    707   Al   1     1       2.481  15.850   8.718  0.00  0.00             0
ATOM    708   Al   1     1       4.919  11.213   8.840  0.00  0.00             0
ATOM    709   Si   1     1       0.651  15.547  11.575  0.00  0.00             0
ATOM    710   Si   1     1       3.208  11.045  11.491  0.00  0.00             0
ATOM    711   Si   1     1       3.176  17.156  11.574  0.00  0.00             0
ATOM    712   Si   1     1       5.710  12.635  11.497  0.00  0.00             0
ATOM    713    O   1     1       5.869  15.566   9.909  0.00  0.00             0
ATOM    714    O   1     1       3.319  10.908   9.965  0.00  0.00             0
ATOM    715    O   1     1       5.614  12.724   9.935  0.00  0.00             0
ATOM    716    O   1     1       2.938  17.262   9.983  0.00  0.00             0
ATOM    717    O   1     1       5.771  14.103  11.967  0.00  0.00             0
ATOM    718    O   1     1       3.155  18.547  12.143  0.00  0.00             0
ATOM    719    O   1     1       4.555  16.460  11.903  0.00  0.00             0
ATOM    720    O   1     1       1.809  11.774  11.867  0.00  0.00             0
ATOM    721    O   1     1       4.459  12.003  11.991  0.00  0.00             0
ATOM    722    O   1     1       1.877  16.343  12.080  0.00  0.00             0
ATOM    723    O   1     1       5.829   9.991   9.772  0.00  0.00             0
ATOM    724    O   1     1       3.417  14.386   9.655  0.00  0.00             0
ATOM    725    O   1     1       1.907  17.136   7.619  0.00  0.00             0
ATOM    726    O   1     1       4.371  12.657   7.658  0.00  0.00             0
ATOM    727    O   1     1       6.624  14.280   7.893  0.00  0.00             0
ATOM    728    O   1     1       3.936   9.989   7.614  0.00  0.00             0
ATOM    729    O   1     1       6.699  10.967   7.480  0.00  0.00             0
ATOM    730    O   1     1       4.285  15.706   7.661  0.00  0.00             0
ATOM    731    H   1     1       5.649  18.748  11.281  0.00  0.00             0
ATOM    732    H   1     1       2.948  13.584   9.817  0.00  0.00             0
ATOM    733    H   1     1       5.915  16.957   7.621  0.00  0.00             0
ATOM    734    H   1     1       4.406  12.695   6.809  0.00  0.00             0
ATOM    735    H   1     1       6.570  13.371   8.028  0.00  0.00             0
ATOM    736    H   1     1       4.864  18.295   7.610  0.00  0.00             0
ATOM    737    H   1     1       4.093  16.145   6.886  0.00  0.00             0
ATOM    738    H   1     1       6.971  11.186   6.612  0.00  0.00             0
ATOM    739   Al   1     1      10.101   8.529   1.700  0.00  0.00             0
ATOM    740   Al   1     1       7.598   4.090   1.652  0.00  0.00             0
ATOM    741   Al   1     1       7.658  10.176   1.461  0.00  0.00             0
ATOM    742   Al   1     1      10.254   5.552   1.714  0.00  0.00             0
ATOM    743   Si   1     1       5.747   9.898   4.440  0.00  0.00             0
ATOM    744   Si   1     1       8.580   5.467   4.526  0.00  0.00             0
ATOM    745   Si   1     1       8.357  11.414   4.376  0.00  0.00             0
ATOM    746   Si   1     1      11.016   6.939   4.417  0.00  0.00             0
ATOM    747    O   1     1      11.021   9.761   2.812  0.00  0.00             0
ATOM    748    O   1     1       8.667   5.292   2.896  0.00  0.00             0
ATOM    749    O   1     1      10.892   7.066   2.830  0.00  0.00             0
ATOM    750    O   1     1       8.281  11.561   2.805  0.00  0.00             0
ATOM    751    O   1     1      10.936   8.365   4.955  0.00  0.00             0
ATOM    752    O   1     1       8.307  12.912   4.913  0.00  0.00             0
ATOM    753    O   1     1       9.661  10.744   4.750  0.00  0.00             0
ATOM    754    O   1     1       7.322   6.319   4.734  0.00  0.00             0
ATOM    755    O   1     1       9.901   6.028   4.952  0.00  0.00             0
ATOM    756    O   1     1       6.995  10.709   4.860  0.00  0.00             0
ATOM    757    O   1     1      11.103   4.061   2.824  0.00  0.00             0
ATOM    758    O   1     1       8.445   8.585   2.714  0.00  0.00             0
ATOM    759    O   1     1       6.967  11.527   0.519  0.00  0.00             0
ATOM    760    O   1     1       9.455   7.051   0.749  0.00  0.00             0
ATOM    761    O   1     1      11.718   8.588   0.477  0.00  0.00             0
ATOM    762    O   1     1       9.170   4.307   0.461  0.00  0.00             0
ATOM    763    O   1     1      11.887   5.452   0.716  0.00  0.00             0
ATOM    764    O   1     1       9.420  10.046   0.678  0.00  0.00             0
ATOM    765    H   1     1      10.498  12.122   2.645  0.00  0.00             0
ATOM    766    H   1     1       7.968   7.747   2.919  0.00  0.00             0
ATOM    767    H   1     1      11.769  11.488  -0.431  0.00  0.00             0
ATOM    768    H   1     1       8.848   7.119   0.087  0.00  0.00             0
ATOM    769    H   1     1      11.951   8.703  -0.419  0.00  0.00             0
ATOM    770    H   1     1       9.471  12.718  -0.280  0.00  0.00             0
ATOM    771    H   1     1       9.944  10.801   0.944  0.00  0.00             0
ATOM    772    H   1     1      12.073   6.267   0.325  0.00  0.00             0
ATOM    773   Al   1     1       4.982   5.295   8.826  0.00  0.00             0
ATOM    774   Al   1     1       2.422   1.049   8.946  0.00  0.00             0
ATOM    775   Al   1     1       2.582   6.795   8.902  0.00  0.00             0
ATOM    776   Al   1     1       4.910   2.428   9.137  0.00  0.00             0
ATOM    777   Si   1     1       0.654   6.708  11.609  0.00  0.00             0
ATOM    778   Si   1     1       3.239   2.147  11.793  0.00  0.00             0
ATOM    779   Si   1     1       3.282   8.149  11.670  0.00  0.00             0
ATOM    780   Si   1     1       5.789   3.763  11.704  0.00  0.00             0
ATOM    781    O   1     1       5.872   6.453  10.056  0.00  0.00             0
ATOM    782    O   1     1       3.295   2.183  10.141  0.00  0.00             0
ATOM    783    O   1     1       5.595   3.913  10.161  0.00  0.00             0
ATOM    784    O   1     1       3.193   8.105  10.009  0.00  0.00             0
ATOM    785    O   1     1       5.753   5.160  12.380  0.00  0.00             0
ATOM    786    O   1     1       3.325   9.684  12.084  0.00  0.00             0
ATOM    787    O   1     1       4.655   7.442  11.987  0.00  0.00             0
ATOM    788    O   1     1       1.900   3.060  12.100  0.00  0.00             0
ATOM    789    O   1     1       4.544   2.882  12.198  0.00  0.00             0
ATOM    790    O   1     1       1.980   7.426  12.146  0.00  0.00             0
ATOM    791    O   1     1       5.809   1.120  10.267  0.00  0.00             0
ATOM    792    O   1     1       3.281   5.341   9.822  0.00  0.00             0
ATOM    793    O   1     1       1.774   8.375   7.629  0.00  0.00             0
ATOM    794    O   1     1       4.236   3.742   7.974  0.00  0.00             0
ATOM    795    O   1     1       6.595   5.274   7.882  0.00  0.00             0
ATOM    796    O   1     1       4.164   1.013   7.979  0.00  0.00             0
ATOM    797    O   1     1       6.581   2.183   7.993  0.00  0.00             0
ATOM    798    O   1     1       4.124   6.691   7.869  0.00  0.00             0
ATOM    799    H   1     1       5.286   9.293   9.875  0.00  0.00             0
ATOM    800    H   1     1       3.046   4.474   9.947  0.00  0.00             0
ATOM    801    H   1     1       6.182   8.599   7.050  0.00  0.00             0
ATOM    802    H   1     1       3.914   4.038   7.162  0.00  0.00             0
ATOM    803    H   1     1       7.145   4.305   8.139  0.00  0.00             0
ATOM    804    H   1     1       4.143   9.542   6.854  0.00  0.00             0
ATOM    805    H   1     1       4.687   7.361   7.451  0.00  0.00             0
ATOM    806    H   1     1       6.162   2.598   7.225  0.00  0.00             0
ATOM    807   Al   1     1      10.270  -0.437   1.603  0.00  0.00             0
ATOM    808   Al   1     1       7.591  -4.794   1.567  0.00  0.00             0
ATOM    809   Al   1     1       7.606   1.152   1.810  0.00  0.00             0
ATOM    810   Al   1     1      10.149  -3.353   1.435  0.00  0.00             0
ATOM    811   Si   1     1       5.965   0.903   4.586  0.00  0.00             0
ATOM    812   Si   1     1       8.445  -3.517   4.409  0.00  0.00             0
ATOM    813   Si   1     1       8.453   2.469   4.565  0.00  0.00             0
ATOM    814   Si   1     1      11.009  -2.013   4.336  0.00  0.00             0
ATOM    815    O   1     1      11.183   1.000   2.808  0.00  0.00             0
ATOM    816    O   1     1       8.612  -3.607   2.771  0.00  0.00             0
ATOM    817    O   1     1      10.725  -1.992   2.739  0.00  0.00             0
ATOM    818    O   1     1       8.337   2.458   2.954  0.00  0.00             0
ATOM    819    O   1     1      10.929  -0.510   4.855  0.00  0.00             0
ATOM    820    O   1     1       8.421   4.022   5.052  0.00  0.00             0
ATOM    821    O   1     1       9.818   1.773   4.769  0.00  0.00             0
ATOM    822    O   1     1       7.249  -2.630   4.689  0.00  0.00             0
ATOM    823    O   1     1       9.734  -2.756   4.896  0.00  0.00             0
ATOM    824    O   1     1       7.214   1.638   4.992  0.00  0.00             0
ATOM    825    O   1     1      11.039  -4.934   2.733  0.00  0.00             0
ATOM    826    O   1     1       8.423  -0.278   2.797  0.00  0.00             0
ATOM    827    O   1     1       6.722   2.593   0.835  0.00  0.00             0
ATOM    828    O   1     1       9.562  -1.826   0.360  0.00  0.00             0
ATOM    829    O   1     1      11.832  -0.247   0.629  0.00  0.00             0
ATOM    830    O   1     1       9.327  -4.740   0.478  0.00  0.00             0
ATOM    831    O   1     1      11.885  -3.542   0.707  0.00  0.00             0
ATOM    832    O   1     1       9.146   1.025   0.743  0.00  0.00             0
ATOM    833    H   1     1      10.857   3.178   2.770  0.00  0.00             0
ATOM    834    H   1     1       7.901  -0.719   3.444  0.00  0.00             0
ATOM    835    H   1     1      11.812   2.410  -0.350  0.00  0.00             0
ATOM    836    H   1     1       9.219  -1.652  -0.399  0.00  0.00             0
ATOM    837    H   1     1      12.539  -0.330   0.057  0.00  0.00             0
ATOM    838    H   1     1       9.292   3.860  -0.387  0.00  0.00             0
ATOM    839    H   1     1       9.315   1.867   0.616  0.00  0.00             0
ATOM    840    H   1     1      12.260  -2.526   0.796  0.00  0.00             0
ATOM    841   Al   1     1      -0.155  14.240   8.795  0.00  0.00             0
ATOM    842   Al   1     1      -2.812   9.760   8.657  0.00  0.00             0
ATOM    843   Al   1     1      -2.791  15.669   8.806  0.00  0.00             0
ATOM    844   Al   1     1      -0.286  11.251   8.847  0.00  0.00             0
ATOM    845   Si   1     1      -4.563  15.578  11.498  0.00  0.00             0
ATOM    846   Si   1     1      -1.966  11.149  11.461  0.00  0.00             0
ATOM    847   Si   1     1      -1.945  17.041  11.684  0.00  0.00             0
ATOM    848   Si   1     1       0.566  12.605  11.591  0.00  0.00             0
ATOM    849    O   1     1       0.741  15.476   9.913  0.00  0.00             0
ATOM    850    O   1     1      -1.809  10.881   9.886  0.00  0.00             0
ATOM    851    O   1     1       0.428  12.683   9.924  0.00  0.00             0
ATOM    852    O   1     1      -2.026  17.210   9.955  0.00  0.00             0
ATOM    853    O   1     1       0.670  14.090  12.043  0.00  0.00             0
ATOM    854    O   1     1      -1.966  18.573  12.126  0.00  0.00             0
ATOM    855    O   1     1      -0.689  16.209  11.925  0.00  0.00             0
ATOM    856    O   1     1      -3.325  11.860  11.741  0.00  0.00             0
ATOM    857    O   1     1      -0.683  11.980  12.022  0.00  0.00             0
ATOM    858    O   1     1      -3.282  16.325  11.944  0.00  0.00             0
ATOM    859    O   1     1       0.560   9.851   9.680  0.00  0.00             0
ATOM    860    O   1     1      -1.897  14.415  10.063  0.00  0.00             0
ATOM    861    O   1     1       6.892  17.320   7.735  0.00  0.00             0
ATOM    862    O   1     1      -0.959  12.656   7.738  0.00  0.00             0
ATOM    863    O   1     1       1.393  14.277   7.645  0.00  0.00             0
ATOM    864    O   1     1      -1.199   9.840   7.707  0.00  0.00             0
ATOM    865    O   1     1       1.420  11.207   7.688  0.00  0.00             0
ATOM    866    O   1     1      -1.220  15.519   7.742  0.00  0.00             0
ATOM    867    H   1     1       0.371  17.966   9.552  0.00  0.00             0
ATOM    868    H   1     1      -2.144  14.207  10.965  0.00  0.00             0
ATOM    869    H   1     1       1.761  17.533   6.694  0.00  0.00             0
ATOM    870    H   1     1      -1.577  12.772   7.049  0.00  0.00             0
ATOM    871    H   1     1       1.485  13.232   7.665  0.00  0.00             0
ATOM    872    H   1     1      -0.964  18.212   7.230  0.00  0.00             0
ATOM    873    H   1     1      -0.664  15.833   7.032  0.00  0.00             0
ATOM    874    H   1     1       1.462  11.131   6.758  0.00  0.00             0
ATOM    875   Al   1     1       4.913   8.583   1.692  0.00  0.00             0
ATOM    876   Al   1     1       2.614   4.131   1.575  0.00  0.00             0
ATOM    877   Al   1     1       2.322   9.922   1.715  0.00  0.00             0
ATOM    878   Al   1     1       4.987   5.490   1.886  0.00  0.00             0
ATOM    879   Si   1     1       0.643   9.845   4.460  0.00  0.00             0
ATOM    880   Si   1     1       3.385   5.419   4.500  0.00  0.00             0
ATOM    881   Si   1     1       3.113  11.324   4.464  0.00  0.00             0
ATOM    882   Si   1     1       5.926   6.931   4.518  0.00  0.00             0
ATOM    883    O   1     1       5.825   9.703   2.827  0.00  0.00             0
ATOM    884    O   1     1       3.478   5.336   2.806  0.00  0.00             0
ATOM    885    O   1     1       5.726   7.036   2.877  0.00  0.00             0
ATOM    886    O   1     1       2.966  11.414   2.850  0.00  0.00             0
ATOM    887    O   1     1       5.733   8.399   5.016  0.00  0.00             0
ATOM    888    O   1     1       3.093  12.795   4.894  0.00  0.00             0
ATOM    889    O   1     1       4.455  10.633   4.762  0.00  0.00             0
ATOM    890    O   1     1       2.140   6.279   4.735  0.00  0.00             0
ATOM    891    O   1     1       4.710   6.118   4.994  0.00  0.00             0
ATOM    892    O   1     1       1.934  10.474   4.944  0.00  0.00             0
ATOM    893    O   1     1       5.970   4.239   2.971  0.00  0.00             0
ATOM    894    O   1     1       3.190   8.660   2.681  0.00  0.00             0
ATOM    895    O   1     1      12.141  11.486   0.485  0.00  0.00             0
ATOM    896    O   1     1       4.425   7.006   0.633  0.00  0.00             0
ATOM    897    O   1     1       6.730   8.878   0.427  0.00  0.00             0
ATOM    898    O   1     1       4.195   4.170   0.599  0.00  0.00             0
ATOM    899    O   1     1       6.731   5.436   0.738  0.00  0.00             0
ATOM    900    O   1     1       3.997   9.788   0.681  0.00  0.00             0
ATOM    901    H   1     1       5.679  12.217   3.080  0.00  0.00             0
ATOM    902    H   1     1       2.539   8.027   2.715  0.00  0.00             0
ATOM    903    H   1     1       6.292  11.802  -0.204  0.00  0.00             0
ATOM    904    H   1     1       4.173   7.067  -0.194  0.00  0.00             0
ATOM    905    H   1     1       6.455   8.131  -0.206  0.00  0.00             0
ATOM    906    H   1     1       3.837  12.955  -0.495  0.00  0.00             0
ATOM    907    H   1     1       3.931  10.395  -0.036  0.00  0.00             0
ATOM    908    H   1     1       7.274   6.120   1.145  0.00  0.00             0
ATOM    909   Al   1     1      -0.094   5.343   8.928  0.00  0.00             0
ATOM    910   Al   1     1      -2.770   0.795   8.786  0.00  0.00             0
ATOM    911   Al   1     1      -2.788   6.770   8.794  0.00  0.00             0
ATOM    912   Al   1     1      -0.253   2.474   8.774  0.00  0.00             0
ATOM    913   Si   1     1      -4.455   6.645  11.714  0.00  0.00             0
ATOM    914   Si   1     1      -1.880   2.154  11.652  0.00  0.00             0
ATOM    915   Si   1     1      -1.988   8.189  11.556  0.00  0.00             0
ATOM    916   Si   1     1       0.540   3.754  11.670  0.00  0.00             0
ATOM    917    O   1     1       0.694   6.651  10.002  0.00  0.00             0
ATOM    918    O   1     1      -1.622   2.069  10.113  0.00  0.00             0
ATOM    919    O   1     1       0.437   3.799   9.994  0.00  0.00             0
ATOM    920    O   1     1      -2.169   8.233   9.934  0.00  0.00             0
ATOM    921    O   1     1       0.597   5.227  12.056  0.00  0.00             0
ATOM    922    O   1     1      -2.002   9.647  12.051  0.00  0.00             0
ATOM    923    O   1     1      -0.561   7.548  11.867  0.00  0.00             0
ATOM    924    O   1     1      -3.112   3.029  11.906  0.00  0.00             0
ATOM    925    O   1     1      -0.616   2.849  12.238  0.00  0.00             0
ATOM    926    O   1     1      -3.153   7.262  12.038  0.00  0.00             0
ATOM    927    O   1     1       0.726   0.882   9.735  0.00  0.00             0
ATOM    928    O   1     1      -1.761   5.356   9.960  0.00  0.00             0
ATOM    929    O   1     1       6.763   8.174   7.755  0.00  0.00             0
ATOM    930    O   1     1      -1.001   3.887   7.700  0.00  0.00             0
ATOM    931    O   1     1       1.433   5.506   7.786  0.00  0.00             0
ATOM    932    O   1     1      -1.168   1.114   7.699  0.00  0.00             0
ATOM    933    O   1     1       1.590   2.345   7.729  0.00  0.00             0
ATOM    934    O   1     1      -1.105   6.603   7.843  0.00  0.00             0
ATOM    935    H   1     1       0.160   9.057   9.716  0.00  0.00             0
ATOM    936    H   1     1      -2.082   4.771  10.677  0.00  0.00             0
ATOM    937    H   1     1       1.241   7.971   7.063  0.00  0.00             0
ATOM    938    H   1     1      -1.506   3.877   6.924  0.00  0.00             0
ATOM    939    H   1     1       1.474   4.905   7.052  0.00  0.00             0
ATOM    940    H   1     1      -0.633   9.187   7.319  0.00  0.00             0
ATOM    941    H   1     1      -1.097   6.706   7.045  0.00  0.00             0
ATOM    942    H   1     1       1.753   2.400   6.712  0.00  0.00             0
ATOM    943   Al   1     1       5.035  -0.445   1.802  0.00  0.00             0
ATOM    944   Al   1     1       2.392  -4.933   1.646  0.00  0.00             0
ATOM    945   Al   1     1       2.584   1.158   1.705  0.00  0.00             0
ATOM    946   Al   1     1       5.048  -3.569   1.701  0.00  0.00             0
ATOM    947   Si   1     1       0.771   1.022   4.379  0.00  0.00             0
ATOM    948   Si   1     1       3.199  -3.593   4.469  0.00  0.00             0
ATOM    949   Si   1     1       3.347   2.422   4.429  0.00  0.00             0
ATOM    950   Si   1     1       5.797  -2.004   4.333  0.00  0.00             0
ATOM    951    O   1     1       6.031   0.847   2.818  0.00  0.00             0
ATOM    952    O   1     1       3.440  -3.767   2.774  0.00  0.00             0
ATOM    953    O   1     1       5.597  -1.916   2.765  0.00  0.00             0
ATOM    954    O   1     1       3.211   2.511   2.833  0.00  0.00             0
ATOM    955    O   1     1       5.741  -0.587   4.870  0.00  0.00             0
ATOM    956    O   1     1       3.345   3.903   4.909  0.00  0.00             0
ATOM    957    O   1     1       4.637   1.760   4.816  0.00  0.00             0
ATOM    958    O   1     1       2.043  -2.687   4.611  0.00  0.00             0
ATOM    959    O   1     1       4.616  -2.842   4.868  0.00  0.00             0
ATOM    960    O   1     1       2.050   1.788   4.983  0.00  0.00             0
ATOM    961    O   1     1       6.007  -4.824   2.763  0.00  0.00             0
ATOM    962    O   1     1       3.312  -0.181   2.828  0.00  0.00             0
ATOM    963    O   1     1      12.209   2.580   0.561  0.00  0.00             0
ATOM    964    O   1     1       4.247  -2.010   0.477  0.00  0.00             0
ATOM    965    O   1     1       6.586  -0.331   0.613  0.00  0.00             0
ATOM    966    O   1     1       4.047  -4.885   0.491  0.00  0.00             0
ATOM    967    O   1     1       6.657  -3.456   0.736  0.00  0.00             0
ATOM    968    O   1     1       4.071   0.852   0.653  0.00  0.00             0
ATOM    969    H   1     1       5.708   4.048   4.021  0.00  0.00             0
ATOM    970    H   1     1       2.882  -0.910   3.316  0.00  0.00             0
ATOM    971    H   1     1       5.937   2.300   0.526  0.00  0.00             0
ATOM    972    H   1     1       4.565  -1.978  -0.368  0.00  0.00             0
ATOM    973    H   1     1       6.638  -0.048  -0.415  0.00  0.00             0
ATOM    974    H   1     1       4.993   4.129  -0.088  0.00  0.00             0
ATOM    975    H   1     1       3.641   1.538   0.168  0.00  0.00             0
ATOM    976    H   1     1       6.757  -2.496   0.306  0.00  0.00             0
END
