# Supplementary material for: Competing Nuclear Quantum Effects and Hydrogen-Bond Jumps in Hydrated Kaolinite
Source: J Phys Chem Lett. 2023 Feb 6;14(6):1542–7. doi: 10.1021/acs.jpclett.2c03896 (PMC9940297; doi:10.1021/acs.jpclett.2c03896)
Supplement: Supplementary file 1 — jz2c03896_si_001.zip [file jz2c03896_si_001.zip › Clay_NQEs_HBond_Jumps_SI/silica-surface/QM/prod-3/init.29.pdb]

TITLE     Step:     2000000  Bead:      29 positions{angstrom}  cell{angstrom}
CRYST1   10.307   17.884   76.812  91.93 105.05  89.80 P 1           1
ATOM      1   Al   1     1     -17.342  -0.614  42.405  0.00  0.00             0
ATOM      2   Al   1     1     -14.851   3.973  42.101  0.00  0.00             0
ATOM      3   Al   1     1     -14.728  -2.015  42.188  0.00  0.00             0
ATOM      4   Al   1     1     -17.220   2.363  42.264  0.00  0.00             0
ATOM      5   Si   1     1     -13.090  -1.913  39.452  0.00  0.00             0
ATOM      6   Si   1     1     -15.572   2.483  39.403  0.00  0.00             0
ATOM      7   Si   1     1     -15.577  -3.516  39.591  0.00  0.00             0
ATOM      8   Si   1     1     -18.046   0.945  39.406  0.00  0.00             0
ATOM      9    O   1     1     -18.316  -1.806  41.201  0.00  0.00             0
ATOM     10    O   1     1     -15.645   2.610  41.054  0.00  0.00             0
ATOM     11    O   1     1     -18.000   0.948  41.068  0.00  0.00             0
ATOM     12    O   1     1     -15.365  -3.571  41.223  0.00  0.00             0
ATOM     13    O   1     1     -17.919  -0.540  38.984  0.00  0.00             0
ATOM     14    O   1     1     -15.429  -4.920  39.019  0.00  0.00             0
ATOM     15    O   1     1     -16.938  -2.873  39.399  0.00  0.00             0
ATOM     16    O   1     1     -14.331   1.712  39.131  0.00  0.00             0
ATOM     17    O   1     1     -16.839   1.766  38.932  0.00  0.00             0
ATOM     18    O   1     1     -14.333  -2.650  39.099  0.00  0.00             0
ATOM     19    O   1     1     -18.182   3.813  41.150  0.00  0.00             0
ATOM     20    O   1     1     -15.660  -0.781  41.174  0.00  0.00             0
ATOM     21    O   1     1     -13.995  -3.319  43.472  0.00  0.00             0
ATOM     22    O   1     1     -16.640   0.847  43.289  0.00  0.00             0
ATOM     23    O   1     1     -19.059  -0.637  43.397  0.00  0.00             0
ATOM     24    O   1     1     -16.182   3.818  43.404  0.00  0.00             0
ATOM     25    O   1     1     -18.814   2.573  43.333  0.00  0.00             0
ATOM     26    O   1     1     -16.479  -1.991  43.353  0.00  0.00             0
ATOM     27    H   1     1     -17.821  -4.136  41.002  0.00  0.00             0
ATOM     28    H   1     1     -14.889  -0.210  40.754  0.00  0.00             0
ATOM     29    H   1     1     -18.962  -3.730  44.251  0.00  0.00             0
ATOM     30    H   1     1     -16.322   0.598  44.096  0.00  0.00             0
ATOM     31    H   1     1     -19.272  -0.376  44.133  0.00  0.00             0
ATOM     32    H   1     1     -17.244  -4.203  43.325  0.00  0.00             0
ATOM     33    H   1     1     -16.502  -2.731  43.850  0.00  0.00             0
ATOM     34    H   1     1     -19.124   1.826  43.859  0.00  0.00             0
ATOM     35   Al   1     1     -17.874   4.813  49.448  0.00  0.00             0
ATOM     36   Al   1     1     -15.171   8.976  49.538  0.00  0.00             0
ATOM     37   Al   1     1     -15.337   3.215  49.367  0.00  0.00             0
ATOM     38   Al   1     1     -17.803   7.716  49.457  0.00  0.00             0
ATOM     39   Si   1     1     -13.569   3.414  46.456  0.00  0.00             0
ATOM     40   Si   1     1     -15.919   7.834  46.683  0.00  0.00             0
ATOM     41   Si   1     1     -16.151   1.883  46.502  0.00  0.00             0
ATOM     42   Si   1     1     -18.491   6.302  46.597  0.00  0.00             0
ATOM     43    O   1     1     -18.814   3.338  48.351  0.00  0.00             0
ATOM     44    O   1     1     -16.057   7.885  48.294  0.00  0.00             0
ATOM     45    O   1     1     -18.408   6.328  48.176  0.00  0.00             0
ATOM     46    O   1     1     -15.906   1.794  48.128  0.00  0.00             0
ATOM     47    O   1     1     -18.559   4.763  46.166  0.00  0.00             0
ATOM     48    O   1     1     -16.021   0.385  46.020  0.00  0.00             0
ATOM     49    O   1     1     -17.572   2.443  46.274  0.00  0.00             0
ATOM     50    O   1     1     -14.549   7.032  46.334  0.00  0.00             0
ATOM     51    O   1     1     -17.189   7.001  46.144  0.00  0.00             0
ATOM     52    O   1     1     -14.937   2.787  45.987  0.00  0.00             0
ATOM     53    O   1     1     -18.637   9.157  48.517  0.00  0.00             0
ATOM     54    O   1     1     -16.204   4.670  48.390  0.00  0.00             0
ATOM     55    O   1     1     -14.638   1.740  50.318  0.00  0.00             0
ATOM     56    O   1     1     -17.209   6.274  50.460  0.00  0.00             0
ATOM     57    O   1     1     -19.634   4.809  50.562  0.00  0.00             0
ATOM     58    O   1     1     -16.745   8.898  50.485  0.00  0.00             0
ATOM     59    O   1     1     -19.550   7.763  50.584  0.00  0.00             0
ATOM     60    O   1     1     -17.050   3.426  50.522  0.00  0.00             0
ATOM     61    H   1     1     -18.169   0.920  48.391  0.00  0.00             0
ATOM     62    H   1     1     -15.596   5.251  48.087  0.00  0.00             0
ATOM     63    H   1     1     -19.531   1.998  51.205  0.00  0.00             0
ATOM     64    H   1     1     -16.398   6.062  50.995  0.00  0.00             0
ATOM     65    H   1     1     -19.817   4.933  51.495  0.00  0.00             0
ATOM     66    H   1     1     -17.019   0.151  51.507  0.00  0.00             0
ATOM     67    H   1     1     -17.510   2.607  51.006  0.00  0.00             0
ATOM     68    H   1     1     -19.808   7.052  51.171  0.00  0.00             0
ATOM     69   Al   1     1     -17.199   8.236  42.161  0.00  0.00             0
ATOM     70   Al   1     1     -14.781  12.851  42.420  0.00  0.00             0
ATOM     71   Al   1     1     -14.555   6.831  42.238  0.00  0.00             0
ATOM     72   Al   1     1     -17.337  11.274  42.252  0.00  0.00             0
ATOM     73   Si   1     1     -12.907   6.981  39.416  0.00  0.00             0
ATOM     74   Si   1     1     -15.648  11.475  39.447  0.00  0.00             0
ATOM     75   Si   1     1     -15.482   5.470  39.445  0.00  0.00             0
ATOM     76   Si   1     1     -18.120   9.929  39.519  0.00  0.00             0
ATOM     77    O   1     1     -18.130   7.070  40.965  0.00  0.00             0
ATOM     78    O   1     1     -15.710  11.703  41.165  0.00  0.00             0
ATOM     79    O   1     1     -17.963   9.757  41.150  0.00  0.00             0
ATOM     80    O   1     1     -15.375   5.417  41.090  0.00  0.00             0
ATOM     81    O   1     1     -18.000   8.570  38.962  0.00  0.00             0
ATOM     82    O   1     1     -15.519   4.053  39.028  0.00  0.00             0
ATOM     83    O   1     1     -16.707   6.242  38.937  0.00  0.00             0
ATOM     84    O   1     1     -14.345  10.671  39.151  0.00  0.00             0
ATOM     85    O   1     1     -16.976  10.810  39.213  0.00  0.00             0
ATOM     86    O   1     1     -14.235   6.192  38.983  0.00  0.00             0
ATOM     87    O   1     1     -18.115  12.763  41.088  0.00  0.00             0
ATOM     88    O   1     1     -15.523   8.303  41.211  0.00  0.00             0
ATOM     89    O   1     1     -13.994   5.270  43.296  0.00  0.00             0
ATOM     90    O   1     1     -16.426   9.989  43.418  0.00  0.00             0
ATOM     91    O   1     1     -18.841   8.227  43.291  0.00  0.00             0
ATOM     92    O   1     1     -16.350  13.036  43.307  0.00  0.00             0
ATOM     93    O   1     1     -18.872  11.445  43.267  0.00  0.00             0
ATOM     94    O   1     1     -16.326   6.917  43.202  0.00  0.00             0
ATOM     95    H   1     1     -17.710   4.732  41.150  0.00  0.00             0
ATOM     96    H   1     1     -14.938   9.151  40.979  0.00  0.00             0
ATOM     97    H   1     1     -18.962   4.957  44.228  0.00  0.00             0
ATOM     98    H   1     1     -16.417   9.313  44.056  0.00  0.00             0
ATOM     99    H   1     1     -19.447   9.105  43.365  0.00  0.00             0
ATOM    100    H   1     1     -16.658   4.569  43.694  0.00  0.00             0
ATOM    101    H   1     1     -16.672   6.666  44.053  0.00  0.00             0
ATOM    102    H   1     1     -18.981  11.108  44.131  0.00  0.00             0
ATOM    103   Al   1     1     -17.747  13.692  49.283  0.00  0.00             0
ATOM    104   Al   1     1     -15.208  18.029  49.387  0.00  0.00             0
ATOM    105   Al   1     1     -15.342  12.121  49.242  0.00  0.00             0
ATOM    106   Al   1     1     -17.840  16.648  49.442  0.00  0.00             0
ATOM    107   Si   1     1     -13.490  12.277  46.658  0.00  0.00             0
ATOM    108   Si   1     1     -16.143  16.812  46.620  0.00  0.00             0
ATOM    109   Si   1     1     -16.012  10.733  46.592  0.00  0.00             0
ATOM    110   Si   1     1     -18.533  15.304  46.584  0.00  0.00             0
ATOM    111    O   1     1     -18.738  12.516  48.205  0.00  0.00             0
ATOM    112    O   1     1     -16.190  16.949  48.233  0.00  0.00             0
ATOM    113    O   1     1     -18.377  15.252  48.131  0.00  0.00             0
ATOM    114    O   1     1     -15.950  10.684  48.183  0.00  0.00             0
ATOM    115    O   1     1     -18.390  13.857  46.059  0.00  0.00             0
ATOM    116    O   1     1     -15.906   9.284  46.153  0.00  0.00             0
ATOM    117    O   1     1     -17.271  11.484  46.358  0.00  0.00             0
ATOM    118    O   1     1     -14.885  15.930  46.354  0.00  0.00             0
ATOM    119    O   1     1     -17.432  16.237  46.089  0.00  0.00             0
ATOM    120    O   1     1     -14.698  11.503  46.138  0.00  0.00             0
ATOM    121    O   1     1     -18.757  18.169  48.460  0.00  0.00             0
ATOM    122    O   1     1     -16.121  13.548  48.088  0.00  0.00             0
ATOM    123    O   1     1     -14.570  10.515  50.526  0.00  0.00             0
ATOM    124    O   1     1     -16.959  15.117  50.264  0.00  0.00             0
ATOM    125    O   1     1     -19.263  13.570  50.451  0.00  0.00             0
ATOM    126    O   1     1     -16.852  17.872  50.455  0.00  0.00             0
ATOM    127    O   1     1     -19.398  16.573  50.675  0.00  0.00             0
ATOM    128    O   1     1     -16.871  12.260  50.258  0.00  0.00             0
ATOM    129    H   1     1     -18.261  10.096  48.497  0.00  0.00             0
ATOM    130    H   1     1     -15.899  13.904  47.183  0.00  0.00             0
ATOM    131    H   1     1     -19.250  10.569  51.321  0.00  0.00             0
ATOM    132    H   1     1     -16.262  15.523  50.681  0.00  0.00             0
ATOM    133    H   1     1     -19.373  13.497  51.550  0.00  0.00             0
ATOM    134    H   1     1     -16.592   9.421  51.368  0.00  0.00             0
ATOM    135    H   1     1     -17.210  11.461  50.693  0.00  0.00             0
ATOM    136    H   1     1     -19.426  15.787  51.098  0.00  0.00             0
ATOM    137   Al   1     1     -12.057  -0.490  42.119  0.00  0.00             0
ATOM    138   Al   1     1      -9.476   3.797  42.129  0.00  0.00             0
ATOM    139   Al   1     1      -9.579  -2.032  42.302  0.00  0.00             0
ATOM    140   Al   1     1     -12.156   2.581  42.018  0.00  0.00             0
ATOM    141   Si   1     1      -7.883  -1.927  39.556  0.00  0.00             0
ATOM    142   Si   1     1     -10.384   2.537  39.361  0.00  0.00             0
ATOM    143   Si   1     1     -10.455  -3.463  39.478  0.00  0.00             0
ATOM    144   Si   1     1     -12.918   1.076  39.340  0.00  0.00             0
ATOM    145    O   1     1     -13.202  -1.653  41.044  0.00  0.00             0
ATOM    146    O   1     1     -10.541   2.609  41.019  0.00  0.00             0
ATOM    147    O   1     1     -12.755   1.056  40.984  0.00  0.00             0
ATOM    148    O   1     1     -10.257  -3.473  41.127  0.00  0.00             0
ATOM    149    O   1     1     -12.910  -0.354  38.952  0.00  0.00             0
ATOM    150    O   1     1     -10.391  -4.916  38.991  0.00  0.00             0
ATOM    151    O   1     1     -11.822  -2.699  39.202  0.00  0.00             0
ATOM    152    O   1     1      -9.176   1.585  39.005  0.00  0.00             0
ATOM    153    O   1     1     -11.713   1.974  38.778  0.00  0.00             0
ATOM    154    O   1     1      -9.215  -2.564  39.014  0.00  0.00             0
ATOM    155    O   1     1     -13.068   3.891  40.977  0.00  0.00             0
ATOM    156    O   1     1     -10.573  -0.711  40.972  0.00  0.00             0
ATOM    157    O   1     1     -19.220  -3.577  43.376  0.00  0.00             0
ATOM    158    O   1     1     -11.442   1.034  43.218  0.00  0.00             0
ATOM    159    O   1     1     -13.743  -0.480  43.283  0.00  0.00             0
ATOM    160    O   1     1     -11.113   3.781  43.401  0.00  0.00             0
ATOM    161    O   1     1     -13.745   2.523  43.105  0.00  0.00             0
ATOM    162    O   1     1     -11.230  -1.883  43.226  0.00  0.00             0
ATOM    163    H   1     1     -13.153  -5.009  40.298  0.00  0.00             0
ATOM    164    H   1     1     -10.197  -0.359  40.112  0.00  0.00             0
ATOM    165    H   1     1     -13.853  -3.622  44.452  0.00  0.00             0
ATOM    166    H   1     1     -10.431   0.800  43.350  0.00  0.00             0
ATOM    167    H   1     1     -13.889   0.464  43.501  0.00  0.00             0
ATOM    168    H   1     1     -11.781  -4.319  43.280  0.00  0.00             0
ATOM    169    H   1     1     -11.907  -2.574  43.509  0.00  0.00             0
ATOM    170    H   1     1     -14.418   2.160  43.736  0.00  0.00             0
ATOM    171   Al   1     1     -12.758   4.726  49.438  0.00  0.00             0
ATOM    172   Al   1     1     -10.030   9.235  49.300  0.00  0.00             0
ATOM    173   Al   1     1     -10.135   3.306  49.282  0.00  0.00             0
ATOM    174   Al   1     1     -12.614   7.561  49.503  0.00  0.00             0
ATOM    175   Si   1     1      -8.449   3.277  46.602  0.00  0.00             0
ATOM    176   Si   1     1     -10.678   7.875  46.543  0.00  0.00             0
ATOM    177   Si   1     1     -10.962   1.805  46.537  0.00  0.00             0
ATOM    178   Si   1     1     -13.309   6.356  46.662  0.00  0.00             0
ATOM    179    O   1     1     -13.727   3.472  48.108  0.00  0.00             0
ATOM    180    O   1     1     -10.720   7.943  48.144  0.00  0.00             0
ATOM    181    O   1     1     -13.144   6.247  48.269  0.00  0.00             0
ATOM    182    O   1     1     -10.790   1.729  48.246  0.00  0.00             0
ATOM    183    O   1     1     -13.288   4.886  46.169  0.00  0.00             0
ATOM    184    O   1     1     -10.797   0.319  46.023  0.00  0.00             0
ATOM    185    O   1     1     -12.323   2.397  46.323  0.00  0.00             0
ATOM    186    O   1     1      -9.490   6.966  46.143  0.00  0.00             0
ATOM    187    O   1     1     -12.017   7.115  46.159  0.00  0.00             0
ATOM    188    O   1     1      -9.775   2.658  46.142  0.00  0.00             0
ATOM    189    O   1     1     -13.542   9.016  48.275  0.00  0.00             0
ATOM    190    O   1     1     -10.919   4.652  48.203  0.00  0.00             0
ATOM    191    O   1     1     -19.738   1.828  50.383  0.00  0.00             0
ATOM    192    O   1     1     -11.877   6.207  50.525  0.00  0.00             0
ATOM    193    O   1     1     -14.311   4.675  50.525  0.00  0.00             0
ATOM    194    O   1     1     -11.788   8.902  50.360  0.00  0.00             0
ATOM    195    O   1     1     -14.310   7.574  50.425  0.00  0.00             0
ATOM    196    O   1     1     -11.853   3.299  50.164  0.00  0.00             0
ATOM    197    H   1     1     -13.720   0.807  47.470  0.00  0.00             0
ATOM    198    H   1     1     -10.823   5.368  47.692  0.00  0.00             0
ATOM    199    H   1     1     -14.321   2.014  51.192  0.00  0.00             0
ATOM    200    H   1     1     -10.990   6.032  50.322  0.00  0.00             0
ATOM    201    H   1     1     -13.870   4.795  51.397  0.00  0.00             0
ATOM    202    H   1     1     -12.194   0.692  51.444  0.00  0.00             0
ATOM    203    H   1     1     -12.355   2.533  49.988  0.00  0.00             0
ATOM    204    H   1     1     -14.960   6.893  50.419  0.00  0.00             0
ATOM    205   Al   1     1     -12.032   8.389  42.167  0.00  0.00             0
ATOM    206   Al   1     1      -9.565  12.916  42.231  0.00  0.00             0
ATOM    207   Al   1     1      -9.489   6.636  42.285  0.00  0.00             0
ATOM    208   Al   1     1     -12.189  11.292  42.227  0.00  0.00             0
ATOM    209   Si   1     1      -7.655   7.018  39.270  0.00  0.00             0
ATOM    210   Si   1     1     -10.467  11.531  39.474  0.00  0.00             0
ATOM    211   Si   1     1     -10.258   5.559  39.413  0.00  0.00             0
ATOM    212   Si   1     1     -12.941   9.900  39.374  0.00  0.00             0
ATOM    213    O   1     1     -12.987   7.063  40.991  0.00  0.00             0
ATOM    214    O   1     1     -10.640  11.601  41.070  0.00  0.00             0
ATOM    215    O   1     1     -12.769   9.940  41.004  0.00  0.00             0
ATOM    216    O   1     1      -9.992   5.444  41.037  0.00  0.00             0
ATOM    217    O   1     1     -12.930   8.394  38.859  0.00  0.00             0
ATOM    218    O   1     1     -10.160   4.012  38.945  0.00  0.00             0
ATOM    219    O   1     1     -11.625   6.124  39.077  0.00  0.00             0
ATOM    220    O   1     1      -9.206  10.629  39.157  0.00  0.00             0
ATOM    221    O   1     1     -11.670  10.797  38.939  0.00  0.00             0
ATOM    222    O   1     1      -9.071   6.394  38.914  0.00  0.00             0
ATOM    223    O   1     1     -13.196  12.854  41.262  0.00  0.00             0
ATOM    224    O   1     1     -10.404   8.251  41.077  0.00  0.00             0
ATOM    225    O   1     1     -19.132   5.298  43.344  0.00  0.00             0
ATOM    226    O   1     1     -11.574   9.872  43.407  0.00  0.00             0
ATOM    227    O   1     1     -13.616   8.060  43.353  0.00  0.00             0
ATOM    228    O   1     1     -11.301  12.736  43.238  0.00  0.00             0
ATOM    229    O   1     1     -13.872  11.505  43.394  0.00  0.00             0
ATOM    230    O   1     1     -11.169   7.048  43.317  0.00  0.00             0
ATOM    231    H   1     1     -12.828   4.654  40.361  0.00  0.00             0
ATOM    232    H   1     1      -9.507   8.560  40.664  0.00  0.00             0
ATOM    233    H   1     1     -13.779   5.199  44.140  0.00  0.00             0
ATOM    234    H   1     1     -11.589   9.755  44.355  0.00  0.00             0
ATOM    235    H   1     1     -13.608   8.777  44.029  0.00  0.00             0
ATOM    236    H   1     1     -11.705   4.445  43.846  0.00  0.00             0
ATOM    237    H   1     1     -11.514   6.329  44.015  0.00  0.00             0
ATOM    238    H   1     1     -14.421  11.277  44.177  0.00  0.00             0
ATOM    239   Al   1     1     -12.842  13.446  49.418  0.00  0.00             0
ATOM    240   Al   1     1     -10.143  18.228  49.388  0.00  0.00             0
ATOM    241   Al   1     1      -9.995  12.227  49.295  0.00  0.00             0
ATOM    242   Al   1     1     -12.538  16.648  49.300  0.00  0.00             0
ATOM    243   Si   1     1      -8.295  12.387  46.546  0.00  0.00             0
ATOM    244   Si   1     1     -10.912  16.782  46.543  0.00  0.00             0
ATOM    245   Si   1     1     -10.732  10.811  46.515  0.00  0.00             0
ATOM    246   Si   1     1     -13.499  15.326  46.727  0.00  0.00             0
ATOM    247    O   1     1     -13.736  12.227  48.230  0.00  0.00             0
ATOM    248    O   1     1     -10.985  16.835  48.256  0.00  0.00             0
ATOM    249    O   1     1     -13.283  15.149  48.298  0.00  0.00             0
ATOM    250    O   1     1     -10.527  10.672  48.146  0.00  0.00             0
ATOM    251    O   1     1     -13.461  13.748  46.299  0.00  0.00             0
ATOM    252    O   1     1     -10.707   9.336  46.021  0.00  0.00             0
ATOM    253    O   1     1     -12.163  11.535  46.315  0.00  0.00             0
ATOM    254    O   1     1      -9.595  15.926  46.327  0.00  0.00             0
ATOM    255    O   1     1     -12.261  16.057  46.159  0.00  0.00             0
ATOM    256    O   1     1      -9.539  11.645  46.082  0.00  0.00             0
ATOM    257    O   1     1     -13.689  17.921  48.132  0.00  0.00             0
ATOM    258    O   1     1     -11.135  13.473  48.206  0.00  0.00             0
ATOM    259    O   1     1     -19.813  10.684  50.593  0.00  0.00             0
ATOM    260    O   1     1     -11.996  15.198  50.677  0.00  0.00             0
ATOM    261    O   1     1     -14.389  13.477  50.562  0.00  0.00             0
ATOM    262    O   1     1     -11.828  18.060  50.386  0.00  0.00             0
ATOM    263    O   1     1     -14.296  16.828  50.553  0.00  0.00             0
ATOM    264    O   1     1     -11.675  12.310  50.319  0.00  0.00             0
ATOM    265    H   1     1     -12.898   9.674  48.236  0.00  0.00             0
ATOM    266    H   1     1     -11.025  14.195  47.618  0.00  0.00             0
ATOM    267    H   1     1     -13.651  10.754  50.837  0.00  0.00             0
ATOM    268    H   1     1     -11.241  15.466  51.141  0.00  0.00             0
ATOM    269    H   1     1     -14.722  14.068  51.231  0.00  0.00             0
ATOM    270    H   1     1     -11.561   9.091  51.292  0.00  0.00             0
ATOM    271    H   1     1     -11.353  11.814  51.065  0.00  0.00             0
ATOM    272    H   1     1     -13.878  16.589  51.345  0.00  0.00             0
ATOM    273    O   1     1     -14.689  12.308  27.751  0.00  0.00             0
ATOM    274    H   1     1     -14.992  11.614  27.226  0.00  0.00             0
ATOM    275    H   1     1      -3.918  11.599  28.318  0.00  0.00             0
ATOM    276    O   1     1      19.136 -16.798  20.446  0.00  0.00             0
ATOM    277    H   1     1      18.554 -17.311  21.048  0.00  0.00             0
ATOM    278    H   1     1      30.369 -16.988  20.506  0.00  0.00             0
ATOM    279    O   1     1      38.269  22.697  16.220  0.00  0.00             0
ATOM    280    H   1     1      27.295  21.967  16.303  0.00  0.00             0
ATOM    281    H   1     1      38.966  22.546  15.692  0.00  0.00             0
ATOM    282    O   1     1      -4.282   1.363  28.913  0.00  0.00             0
ATOM    283    H   1     1      -4.050   0.671  28.209  0.00  0.00             0
ATOM    284    H   1     1       5.812   2.070  28.403  0.00  0.00             0
ATOM    285    O   1     1     -19.000  -3.428  24.166  0.00  0.00             0
ATOM    286    H   1     1     -18.159  -3.248  23.839  0.00  0.00             0
ATOM    287    H   1     1      -8.948  -4.494  24.174  0.00  0.00             0
ATOM    288    O   1     1     -16.645 -17.835  21.084  0.00  0.00             0
ATOM    289    H   1     1     -16.601 -18.794  20.824  0.00  0.00             0
ATOM    290    H   1     1      -7.161 -17.443  20.881  0.00  0.00             0
ATOM    291    O   1     1     -13.376  35.422  26.793  0.00  0.00             0
ATOM    292    H   1     1     -13.175  35.458  25.691  0.00  0.00             0
ATOM    293    H   1     1     -12.756  34.622  27.122  0.00  0.00             0
ATOM    294    O   1     1      -3.374  17.503  21.770  0.00  0.00             0
ATOM    295    H   1     1      -3.150  17.797  22.601  0.00  0.00             0
ATOM    296    H   1     1      -4.255  17.809  21.758  0.00  0.00             0
ATOM    297    O   1     1      -7.237  20.373  29.287  0.00  0.00             0
ATOM    298    H   1     1      -7.560  19.784  29.749  0.00  0.00             0
ATOM    299    H   1     1      -6.949  20.040  28.414  0.00  0.00             0
ATOM    300    O   1     1      32.688  22.927  18.467  0.00  0.00             0
ATOM    301    H   1     1      33.216  22.160  18.999  0.00  0.00             0
ATOM    302    H   1     1      32.782  22.567  17.515  0.00  0.00             0
ATOM    303    O   1     1       8.579   1.477  17.508  0.00  0.00             0
ATOM    304    H   1     1       8.578   1.421  18.590  0.00  0.00             0
ATOM    305    H   1     1       8.255   0.512  17.514  0.00  0.00             0
ATOM    306    O   1     1     -17.052  28.982  32.805  0.00  0.00             0
ATOM    307    H   1     1     -17.044  28.436  33.629  0.00  0.00             0
ATOM    308    H   1     1     -18.004  29.349  32.988  0.00  0.00             0
ATOM    309    O   1     1       1.183 -16.761  32.525  0.00  0.00             0
ATOM    310    H   1     1       1.951 -17.587  32.755  0.00  0.00             0
ATOM    311    H   1     1       1.692 -15.945  32.580  0.00  0.00             0
ATOM    312    O   1     1      35.094   5.102  30.311  0.00  0.00             0
ATOM    313    H   1     1      34.523   4.456  30.622  0.00  0.00             0
ATOM    314    H   1     1      35.104   5.693  31.090  0.00  0.00             0
ATOM    315    O   1     1       3.435  14.464  32.113  0.00  0.00             0
ATOM    316    H   1     1       3.388  14.625  31.222  0.00  0.00             0
ATOM    317    H   1     1       4.367  14.019  32.328  0.00  0.00             0
ATOM    318    O   1     1       9.193  13.153  34.119  0.00  0.00             0
ATOM    319    H   1     1      10.061  13.175  33.942  0.00  0.00             0
ATOM    320    H   1     1       9.062  14.141  33.799  0.00  0.00             0
ATOM    321    O   1     1      40.406  21.129  15.343  0.00  0.00             0
ATOM    322    H   1     1      39.954  20.420  15.905  0.00  0.00             0
ATOM    323    H   1     1      40.499  20.834  14.337  0.00  0.00             0
ATOM    324    O   1     1      10.125  -0.247  37.009  0.00  0.00             0
ATOM    325    H   1     1       9.380  -0.760  37.216  0.00  0.00             0
ATOM    326    H   1     1      10.794  -0.736  36.579  0.00  0.00             0
ATOM    327    O   1     1      15.119  34.269  36.005  0.00  0.00             0
ATOM    328    H   1     1      14.233  34.087  35.639  0.00  0.00             0
ATOM    329    H   1     1      26.005  15.754  35.598  0.00  0.00             0
ATOM    330    O   1     1     -15.821  59.842  18.699  0.00  0.00             0
ATOM    331    H   1     1     -15.202  60.295  18.265  0.00  0.00             0
ATOM    332    H   1     1      -6.281  59.696  18.050  0.00  0.00             0
ATOM    333    O   1     1      -4.449  30.335  19.467  0.00  0.00             0
ATOM    334    H   1     1     -15.170  30.592  20.306  0.00  0.00             0
ATOM    335    H   1     1      -3.764  29.590  19.814  0.00  0.00             0
ATOM    336    O   1     1     -20.032  12.215  15.903  0.00  0.00             0
ATOM    337    H   1     1     -19.818  11.486  15.334  0.00  0.00             0
ATOM    338    H   1     1     -10.755  12.010  16.172  0.00  0.00             0
ATOM    339    O   1     1       5.959  54.227  13.998  0.00  0.00             0
ATOM    340    H   1     1      -3.380  53.827  13.891  0.00  0.00             0
ATOM    341    H   1     1       5.400  53.750  14.599  0.00  0.00             0
ATOM    342    O   1     1      17.210  38.792  36.280  0.00  0.00             0
ATOM    343    H   1     1      16.502  38.155  35.933  0.00  0.00             0
ATOM    344    H   1     1      28.361  38.369  36.271  0.00  0.00             0
ATOM    345    O   1     1      45.934   7.518  22.982  0.00  0.00             0
ATOM    346    H   1     1      45.196   7.361  22.505  0.00  0.00             0
ATOM    347    H   1     1      45.515 -10.165  23.762  0.00  0.00             0
ATOM    348    O   1     1      38.547  13.807  24.225  0.00  0.00             0
ATOM    349    H   1     1      39.227  13.623  24.972  0.00  0.00             0
ATOM    350    H   1     1      37.895  13.227  23.986  0.00  0.00             0
ATOM    351    O   1     1      21.019 -19.418  17.568  0.00  0.00             0
ATOM    352    H   1     1      20.968 -20.000  16.895  0.00  0.00             0
ATOM    353    H   1     1      21.297 -18.506  17.194  0.00  0.00             0
ATOM    354    O   1     1      -0.439  11.125  28.350  0.00  0.00             0
ATOM    355    H   1     1      -0.359  10.257  27.887  0.00  0.00             0
ATOM    356    H   1     1      -0.711  11.978  27.859  0.00  0.00             0
ATOM    357    O   1     1      14.185  -9.059  20.299  0.00  0.00             0
ATOM    358    H   1     1      15.024  -9.011  19.696  0.00  0.00             0
ATOM    359    H   1     1      13.843 -10.000  20.355  0.00  0.00             0
ATOM    360    O   1     1      -7.155  37.851  15.339  0.00  0.00             0
ATOM    361    H   1     1      -7.046  36.706  15.323  0.00  0.00             0
ATOM    362    H   1     1      -6.315  38.338  15.201  0.00  0.00             0
ATOM    363    O   1     1      40.383  13.131  26.297  0.00  0.00             0
ATOM    364    H   1     1      41.330  13.314  26.178  0.00  0.00             0
ATOM    365    H   1     1      40.113  -4.118  27.010  0.00  0.00             0
ATOM    366    O   1     1      14.573   4.596  27.418  0.00  0.00             0
ATOM    367    H   1     1      14.497   4.232  28.252  0.00  0.00             0
ATOM    368    H   1     1      15.543   4.241  27.334  0.00  0.00             0
ATOM    369    O   1     1      13.966 -14.406  25.035  0.00  0.00             0
ATOM    370    H   1     1      13.102 -14.934  25.070  0.00  0.00             0
ATOM    371    H   1     1      13.902 -13.826  25.862  0.00  0.00             0
ATOM    372    O   1     1      34.230 -17.688  23.589  0.00  0.00             0
ATOM    373    H   1     1      34.746 -18.025  24.149  0.00  0.00             0
ATOM    374    H   1     1      34.674 -17.844  22.568  0.00  0.00             0
ATOM    375    O   1     1      -1.897  44.210  29.427  0.00  0.00             0
ATOM    376    H   1     1      -1.785  44.656  28.528  0.00  0.00             0
ATOM    377    H   1     1      -2.825  43.888  29.570  0.00  0.00             0
ATOM    378    O   1     1      10.542  -9.234  20.803  0.00  0.00             0
ATOM    379    H   1     1      11.243  -9.990  21.033  0.00  0.00             0
ATOM    380    H   1     1      10.733  -8.448  20.293  0.00  0.00             0
ATOM    381    O   1     1     -14.998  -5.009  32.602  0.00  0.00             0
ATOM    382    H   1     1     -15.665  -5.588  32.728  0.00  0.00             0
ATOM    383    H   1     1      -4.034  -5.516  32.355  0.00  0.00             0
ATOM    384    O   1     1      15.247 -13.201  20.931  0.00  0.00             0
ATOM    385    H   1     1      15.003 -12.528  20.228  0.00  0.00             0
ATOM    386    H   1     1      26.334 -13.681  20.823  0.00  0.00             0
ATOM    387    O   1     1       8.764  16.211  33.895  0.00  0.00             0
ATOM    388    H   1     1      -2.509  16.077  33.719  0.00  0.00             0
ATOM    389    H   1     1       8.959  17.187  34.126  0.00  0.00             0
ATOM    390    O   1     1      18.247  18.422  24.120  0.00  0.00             0
ATOM    391    H   1     1      17.977  19.336  23.769  0.00  0.00             0
ATOM    392    H   1     1      29.550  18.632  24.098  0.00  0.00             0
ATOM    393    O   1     1     -43.848  -2.960  27.791  0.00  0.00             0
ATOM    394    H   1     1     -44.168  -2.703  28.582  0.00  0.00             0
ATOM    395    H   1     1     -34.063  -3.819  27.617  0.00  0.00             0
ATOM    396    O   1     1     -24.067  -1.829  30.323  0.00  0.00             0
ATOM    397    H   1     1     -24.265  -0.950  30.805  0.00  0.00             0
ATOM    398    H   1     1     -14.670  -2.278  30.113  0.00  0.00             0
ATOM    399    O   1     1      21.445 -19.335  25.843  0.00  0.00             0
ATOM    400    H   1     1      21.892 -20.137  25.405  0.00  0.00             0
ATOM    401    H   1     1      21.437 -19.533  26.919  0.00  0.00             0
ATOM    402    O   1     1       7.366  25.040  33.197  0.00  0.00             0
ATOM    403    H   1     1       6.692  25.355  32.717  0.00  0.00             0
ATOM    404    H   1     1       7.888  24.521  32.512  0.00  0.00             0
ATOM    405    O   1     1      24.647  16.320  27.324  0.00  0.00             0
ATOM    406    H   1     1      24.326  15.999  26.592  0.00  0.00             0
ATOM    407    H   1     1      24.523  17.306  27.164  0.00  0.00             0
ATOM    408    O   1     1      46.788  69.487  24.957  0.00  0.00             0
ATOM    409    H   1     1      46.629  69.650  25.915  0.00  0.00             0
ATOM    410    H   1     1      47.474  68.924  25.163  0.00  0.00             0
ATOM    411    O   1     1      19.353  58.644  32.029  0.00  0.00             0
ATOM    412    H   1     1      19.233  58.588  33.070  0.00  0.00             0
ATOM    413    H   1     1      18.700  58.095  31.335  0.00  0.00             0
ATOM    414    O   1     1      34.399  84.928  16.558  0.00  0.00             0
ATOM    415    H   1     1      33.572  84.518  16.354  0.00  0.00             0
ATOM    416    H   1     1      34.975  84.317  16.831  0.00  0.00             0
ATOM    417    O   1     1      38.053 -14.832  19.912  0.00  0.00             0
ATOM    418    H   1     1      38.657 -15.584  20.322  0.00  0.00             0
ATOM    419    H   1     1      38.722 -14.447  19.469  0.00  0.00             0
ATOM    420    O   1     1      41.988 -12.500  27.894  0.00  0.00             0
ATOM    421    H   1     1      41.533 -12.113  28.712  0.00  0.00             0
ATOM    422    H   1     1      42.755 -13.058  28.003  0.00  0.00             0
ATOM    423    O   1     1      -4.099  15.494  33.279  0.00  0.00             0
ATOM    424    H   1     1      -4.478  15.992  32.688  0.00  0.00             0
ATOM    425    H   1     1      -4.385  14.629  33.187  0.00  0.00             0
ATOM    426    O   1     1      17.308  27.500  15.700  0.00  0.00             0
ATOM    427    H   1     1      16.622  28.152  16.200  0.00  0.00             0
ATOM    428    H   1     1      17.393  26.837  16.456  0.00  0.00             0
ATOM    429    O   1     1      27.199  57.275  30.662  0.00  0.00             0
ATOM    430    H   1     1      27.241  56.464  30.045  0.00  0.00             0
ATOM    431    H   1     1      26.447  57.709  30.466  0.00  0.00             0
ATOM    432    O   1     1     -19.370   1.076  20.393  0.00  0.00             0
ATOM    433    H   1     1     -18.810   2.084  20.590  0.00  0.00             0
ATOM    434    H   1     1     -19.484   1.145  19.458  0.00  0.00             0
ATOM    435    O   1     1     -19.619  15.358  28.451  0.00  0.00             0
ATOM    436    H   1     1     -20.149  15.465  29.218  0.00  0.00             0
ATOM    437    H   1     1      -8.815  14.626  28.561  0.00  0.00             0
ATOM    438    O   1     1      49.610  32.963  22.049  0.00  0.00             0
ATOM    439    H   1     1      49.388  32.710  22.950  0.00  0.00             0
ATOM    440    H   1     1      59.458  33.661  21.715  0.00  0.00             0
ATOM    441    O   1     1      37.791  10.670  29.613  0.00  0.00             0
ATOM    442    H   1     1      27.913  11.094  30.359  0.00  0.00             0
ATOM    443    H   1     1      38.407   9.857  29.560  0.00  0.00             0
ATOM    444    O   1     1       0.186 -46.261  34.323  0.00  0.00             0
ATOM    445    H   1     1       0.116 -45.888  35.328  0.00  0.00             0
ATOM    446    H   1     1      10.762 -47.337  34.343  0.00  0.00             0
ATOM    447    O   1     1      -5.487   7.129  32.092  0.00  0.00             0
ATOM    448    H   1     1     -15.735   7.807  31.528  0.00  0.00             0
ATOM    449    H   1     1      -6.145   7.146  32.738  0.00  0.00             0
ATOM    450    O   1     1      37.726  25.320  17.443  0.00  0.00             0
ATOM    451    H   1     1      38.517  25.230  17.982  0.00  0.00             0
ATOM    452    H   1     1      48.077  24.333  16.866  0.00  0.00             0
ATOM    453    O   1     1      30.284   1.031  34.439  0.00  0.00             0
ATOM    454    H   1     1      30.434   0.576  35.265  0.00  0.00             0
ATOM    455    H   1     1      31.134   0.826  33.795  0.00  0.00             0
ATOM    456    O   1     1       1.294  20.074  25.347  0.00  0.00             0
ATOM    457    H   1     1       0.859  19.518  24.798  0.00  0.00             0
ATOM    458    H   1     1       0.642  20.564  25.794  0.00  0.00             0
ATOM    459    O   1     1      21.379  -6.910  31.082  0.00  0.00             0
ATOM    460    H   1     1      21.550  -7.708  31.457  0.00  0.00             0
ATOM    461    H   1     1      20.805  -7.131  30.350  0.00  0.00             0
ATOM    462    O   1     1     -25.665  19.047  35.372  0.00  0.00             0
ATOM    463    H   1     1     -25.349  19.044  34.376  0.00  0.00             0
ATOM    464    H   1     1     -25.763  18.179  35.922  0.00  0.00             0
ATOM    465    O   1     1     -15.678  -6.557  16.745  0.00  0.00             0
ATOM    466    H   1     1     -16.239  -7.412  16.679  0.00  0.00             0
ATOM    467    H   1     1     -15.275  -6.560  17.606  0.00  0.00             0
ATOM    468    O   1     1     -24.495   1.418  32.952  0.00  0.00             0
ATOM    469    H   1     1     -24.694   2.401  33.081  0.00  0.00             0
ATOM    470    H   1     1     -23.889   1.560  32.137  0.00  0.00             0
ATOM    471    O   1     1      50.613  -5.325  21.683  0.00  0.00             0
ATOM    472    H   1     1      49.997  -4.610  21.914  0.00  0.00             0
ATOM    473    H   1     1      50.181  -6.034  21.322  0.00  0.00             0
ATOM    474    O   1     1      41.770 -19.475  22.372  0.00  0.00             0
ATOM    475    H   1     1      42.252 -19.827  23.090  0.00  0.00             0
ATOM    476    H   1     1      40.850 -19.886  22.232  0.00  0.00             0
ATOM    477    O   1     1      19.984  -1.057  14.713  0.00  0.00             0
ATOM    478    H   1     1      19.418  -0.930  15.589  0.00  0.00             0
ATOM    479    H   1     1      20.681  -1.796  14.894  0.00  0.00             0
ATOM    480    O   1     1      19.924  39.144  26.738  0.00  0.00             0
ATOM    481    H   1     1      20.119  38.379  27.310  0.00  0.00             0
ATOM    482    H   1     1      20.400  39.826  27.263  0.00  0.00             0
ATOM    483    O   1     1      -0.619  -2.130  31.103  0.00  0.00             0
ATOM    484    H   1     1      -0.988  -2.201  31.986  0.00  0.00             0
ATOM    485    H   1     1      -1.465  -2.123  30.725  0.00  0.00             0
ATOM    486    O   1     1     -21.792   3.812  34.962  0.00  0.00             0
ATOM    487    H   1     1     -22.897   3.971  35.092  0.00  0.00             0
ATOM    488    H   1     1     -21.540   2.741  34.624  0.00  0.00             0
ATOM    489    O   1     1     -10.066  18.793  23.238  0.00  0.00             0
ATOM    490    H   1     1      -9.944  17.833  23.009  0.00  0.00             0
ATOM    491    H   1     1       0.992   1.056  22.894  0.00  0.00             0
ATOM    492    O   1     1      23.308 -44.166  28.780  0.00  0.00             0
ATOM    493    H   1     1      22.444 -44.443  29.198  0.00  0.00             0
ATOM    494    H   1     1      34.228 -43.821  29.561  0.00  0.00             0
ATOM    495    O   1     1     -27.970   2.743  35.895  0.00  0.00             0
ATOM    496    H   1     1     -38.423   2.180  36.710  0.00  0.00             0
ATOM    497    H   1     1     -27.344   2.208  35.260  0.00  0.00             0
ATOM    498    O   1     1      -4.648 -24.110  23.702  0.00  0.00             0
ATOM    499    H   1     1      -5.167 -24.541  22.906  0.00  0.00             0
ATOM    500    H   1     1       5.182 -24.330  24.514  0.00  0.00             0
ATOM    501    O   1     1     -19.333  22.696  35.328  0.00  0.00             0
ATOM    502    H   1     1     -20.161  22.227  35.371  0.00  0.00             0
ATOM    503    H   1     1      -8.517  22.028  35.794  0.00  0.00             0
ATOM    504    O   1     1      -2.183  11.452  32.145  0.00  0.00             0
ATOM    505    H   1     1      -1.501  12.064  32.587  0.00  0.00             0
ATOM    506    H   1     1       8.662  10.825  32.569  0.00  0.00             0
ATOM    507    O   1     1      63.082  36.839  17.519  0.00  0.00             0
ATOM    508    H   1     1      63.709  37.382  16.825  0.00  0.00             0
ATOM    509    H   1     1      62.124  19.225  17.284  0.00  0.00             0
ATOM    510    O   1     1      17.069 -30.171  23.333  0.00  0.00             0
ATOM    511    H   1     1      16.282 -29.470  23.552  0.00  0.00             0
ATOM    512    H   1     1      17.025 -30.247  22.447  0.00  0.00             0
ATOM    513    O   1     1     -42.863   8.997  26.795  0.00  0.00             0
ATOM    514    H   1     1     -42.127   9.447  26.280  0.00  0.00             0
ATOM    515    H   1     1     -43.420   8.502  26.175  0.00  0.00             0
ATOM    516    O   1     1      17.300  -4.095  17.384  0.00  0.00             0
ATOM    517    H   1     1      16.735  -3.588  16.839  0.00  0.00             0
ATOM    518    H   1     1      16.791  -4.049  18.274  0.00  0.00             0
ATOM    519    O   1     1      43.046  40.107  15.895  0.00  0.00             0
ATOM    520    H   1     1      43.348  39.319  15.449  0.00  0.00             0
ATOM    521    H   1     1      41.941  39.960  15.840  0.00  0.00             0
ATOM    522    O   1     1      15.781  23.297  36.030  0.00  0.00             0
ATOM    523    H   1     1      16.150  22.472  36.591  0.00  0.00             0
ATOM    524    H   1     1      16.464  23.959  35.808  0.00  0.00             0
ATOM    525    O   1     1      65.012  27.143  17.129  0.00  0.00             0
ATOM    526    H   1     1      64.528  27.131  17.906  0.00  0.00             0
ATOM    527    H   1     1      64.916   8.221  16.795  0.00  0.00             0
ATOM    528    O   1     1      33.255  48.916  29.732  0.00  0.00             0
ATOM    529    H   1     1      32.781  48.036  29.983  0.00  0.00             0
ATOM    530    H   1     1      34.154  48.944  29.417  0.00  0.00             0
ATOM    531    O   1     1      24.009   9.268  34.996  0.00  0.00             0
ATOM    532    H   1     1      24.999   9.523  35.295  0.00  0.00             0
ATOM    533    H   1     1      23.771   8.614  35.635  0.00  0.00             0
ATOM    534    O   1     1       6.858  39.222  27.024  0.00  0.00             0
ATOM    535    H   1     1       6.488  39.103  26.038  0.00  0.00             0
ATOM    536    H   1     1       7.753  39.108  27.016  0.00  0.00             0
ATOM    537    O   1     1       1.487  11.796  23.201  0.00  0.00             0
ATOM    538    H   1     1       2.152  11.644  22.662  0.00  0.00             0
ATOM    539    H   1     1       0.893  12.074  22.500  0.00  0.00             0
ATOM    540    O   1     1     -26.762 -27.736  26.961  0.00  0.00             0
ATOM    541    H   1     1     -26.228 -28.477  27.466  0.00  0.00             0
ATOM    542    H   1     1     -27.038 -27.452  27.633  0.00  0.00             0
ATOM    543    O   1     1     -14.995  42.678  14.875  0.00  0.00             0
ATOM    544    H   1     1     -14.729  41.933  14.580  0.00  0.00             0
ATOM    545    H   1     1      -3.872  43.340  14.725  0.00  0.00             0
ATOM    546    O   1     1      -4.135   6.788  28.659  0.00  0.00             0
ATOM    547    H   1     1      -3.644   6.578  27.758  0.00  0.00             0
ATOM    548    H   1     1       5.353   6.061  28.874  0.00  0.00             0
ATOM    549    O   1     1      -7.637  39.311  21.015  0.00  0.00             0
ATOM    550    H   1     1     -18.532  39.696  21.668  0.00  0.00             0
ATOM    551    H   1     1      -6.798  39.657  21.144  0.00  0.00             0
ATOM    552    O   1     1      14.614  31.893  23.239  0.00  0.00             0
ATOM    553    H   1     1      14.909  32.468  23.912  0.00  0.00             0
ATOM    554    H   1     1      25.544  31.064  23.035  0.00  0.00             0
ATOM    555    O   1     1      56.004  10.912  26.106  0.00  0.00             0
ATOM    556    H   1     1      45.308   9.906  26.219  0.00  0.00             0
ATOM    557    H   1     1      55.218  11.533  26.255  0.00  0.00             0
ATOM    558    O   1     1      22.323  27.726  14.762  0.00  0.00             0
ATOM    559    H   1     1      23.124  27.899  14.243  0.00  0.00             0
ATOM    560    H   1     1      33.097  27.350  15.431  0.00  0.00             0
ATOM    561    O   1     1     -29.079  -5.765  26.382  0.00  0.00             0
ATOM    562    H   1     1     -29.344  -6.288  27.128  0.00  0.00             0
ATOM    563    H   1     1     -29.004  -6.388  25.596  0.00  0.00             0
ATOM    564    O   1     1     -21.754 -16.707  28.450  0.00  0.00             0
ATOM    565    H   1     1     -22.350 -17.208  27.933  0.00  0.00             0
ATOM    566    H   1     1     -21.166 -17.473  28.604  0.00  0.00             0
ATOM    567    O   1     1       1.228  46.300  35.887  0.00  0.00             0
ATOM    568    H   1     1       0.608  45.896  35.211  0.00  0.00             0
ATOM    569    H   1     1       1.931  45.808  35.395  0.00  0.00             0
ATOM    570    O   1     1      10.079   6.664  30.092  0.00  0.00             0
ATOM    571    H   1     1       9.203   7.283  29.875  0.00  0.00             0
ATOM    572    H   1     1       9.936   5.971  30.814  0.00  0.00             0
ATOM    573    O   1     1     -39.963  -9.532  31.930  0.00  0.00             0
ATOM    574    H   1     1     -40.403  -9.586  32.803  0.00  0.00             0
ATOM    575    H   1     1     -40.411 -10.112  31.324  0.00  0.00             0
ATOM    576    O   1     1     -33.523  24.158  26.063  0.00  0.00             0
ATOM    577    H   1     1     -33.383  23.966  25.139  0.00  0.00             0
ATOM    578    H   1     1     -32.752  23.972  26.555  0.00  0.00             0
ATOM    579    O   1     1      18.451  -1.414  16.909  0.00  0.00             0
ATOM    580    H   1     1      18.010  -2.402  16.941  0.00  0.00             0
ATOM    581    H   1     1      19.291  -1.701  17.407  0.00  0.00             0
ATOM    582    O   1     1     -17.440  -0.711  33.092  0.00  0.00             0
ATOM    583    H   1     1     -17.543  -1.660  32.839  0.00  0.00             0
ATOM    584    H   1     1     -16.890  -0.289  32.534  0.00  0.00             0
ATOM    585    O   1     1     -28.832 -11.256  20.552  0.00  0.00             0
ATOM    586    H   1     1     -29.042 -11.835  21.367  0.00  0.00             0
ATOM    587    H   1     1     -29.092 -11.634  19.735  0.00  0.00             0
ATOM    588    O   1     1      32.275  12.884  32.767  0.00  0.00             0
ATOM    589    H   1     1      32.182  12.257  32.181  0.00  0.00             0
ATOM    590    H   1     1      33.195  13.293  32.331  0.00  0.00             0
ATOM    591    O   1     1      45.172  11.302  21.535  0.00  0.00             0
ATOM    592    H   1     1      45.281  10.353  21.060  0.00  0.00             0
ATOM    593    H   1     1      44.699  11.742  20.867  0.00  0.00             0
ATOM    594    O   1     1      50.836   4.051  19.926  0.00  0.00             0
ATOM    595    H   1     1      51.650   4.348  19.612  0.00  0.00             0
ATOM    596    H   1     1      50.910   3.182  20.330  0.00  0.00             0
ATOM    597    O   1     1      -0.848  -7.948  33.865  0.00  0.00             0
ATOM    598    H   1     1      -1.727  -7.746  34.217  0.00  0.00             0
ATOM    599    H   1     1       9.573  -8.968  33.679  0.00  0.00             0
ATOM    600    O   1     1       7.417   7.394  35.945  0.00  0.00             0
ATOM    601    H   1     1       8.340   7.374  36.212  0.00  0.00             0
ATOM    602    H   1     1      17.803   7.180  35.027  0.00  0.00             0
ATOM    603    O   1     1       1.916 -45.482  24.606  0.00  0.00             0
ATOM    604    H   1     1      -9.198 -44.947  24.523  0.00  0.00             0
ATOM    605    H   1     1       2.082 -45.506  25.576  0.00  0.00             0
ATOM    606    O   1     1      26.949  20.926  24.034  0.00  0.00             0
ATOM    607    H   1     1      27.309  21.824  24.165  0.00  0.00             0
ATOM    608    H   1     1      36.244  21.011  24.008  0.00  0.00             0
ATOM    609    O   1     1      53.746  12.513  19.431  0.00  0.00             0
ATOM    610    H   1     1      43.949  12.800  18.767  0.00  0.00             0
ATOM    611    H   1     1      53.032  13.096  19.672  0.00  0.00             0
ATOM    612    O   1     1     -20.272  27.890  25.080  0.00  0.00             0
ATOM    613    H   1     1     -20.055  28.428  24.410  0.00  0.00             0
ATOM    614    H   1     1     -10.755  27.455  24.466  0.00  0.00             0
ATOM    615    O   1     1     -34.451  -9.412  21.553  0.00  0.00             0
ATOM    616    H   1     1     -34.915  -9.848  22.246  0.00  0.00             0
ATOM    617    H   1     1     -33.745 -10.017  21.276  0.00  0.00             0
ATOM    618    O   1     1       1.940  13.661  35.550  0.00  0.00             0
ATOM    619    H   1     1       1.475  13.352  34.726  0.00  0.00             0
ATOM    620    H   1     1       1.803  12.926  36.121  0.00  0.00             0
ATOM    621    O   1     1     -18.718  16.377  35.457  0.00  0.00             0
ATOM    622    H   1     1     -18.267  16.438  34.563  0.00  0.00             0
ATOM    623    H   1     1     -18.953  15.437  35.703  0.00  0.00             0
ATOM    624    O   1     1      49.951  29.301  17.131  0.00  0.00             0
ATOM    625    H   1     1      49.237  29.867  17.360  0.00  0.00             0
ATOM    626    H   1     1      49.331  28.773  16.789  0.00  0.00             0
ATOM    627    O   1     1     -15.709  14.414  29.259  0.00  0.00             0
ATOM    628    H   1     1     -15.318  13.737  28.804  0.00  0.00             0
ATOM    629    H   1     1     -16.141  15.003  28.631  0.00  0.00             0
ATOM    630    O   1     1     -15.235  -3.021  15.121  0.00  0.00             0
ATOM    631    H   1     1     -15.953  -3.510  15.397  0.00  0.00             0
ATOM    632    H   1     1     -14.633  -3.630  14.759  0.00  0.00             0
ATOM    633    O   1     1     -48.275  24.447  16.441  0.00  0.00             0
ATOM    634    H   1     1     -47.781  24.484  15.671  0.00  0.00             0
ATOM    635    H   1     1     -48.909  23.599  16.246  0.00  0.00             0
ATOM    636    O   1     1      15.789  19.344  18.462  0.00  0.00             0
ATOM    637    H   1     1      15.332  18.963  19.273  0.00  0.00             0
ATOM    638    H   1     1      16.406  20.011  18.693  0.00  0.00             0
ATOM    639    O   1     1     -12.566  -7.254  20.278  0.00  0.00             0
ATOM    640    H   1     1     -11.729  -7.587  19.886  0.00  0.00             0
ATOM    641    H   1     1     -13.118  -7.964  20.578  0.00  0.00             0
ATOM    642    O   1     1       2.532  21.545  32.821  0.00  0.00             0
ATOM    643    H   1     1       2.156  21.604  33.730  0.00  0.00             0
ATOM    644    H   1     1       3.464  21.605  32.970  0.00  0.00             0
ATOM    645    O   1     1      -5.811  -8.266  30.848  0.00  0.00             0
ATOM    646    H   1     1      -5.026  -7.747  30.664  0.00  0.00             0
ATOM    647    H   1     1      -6.202  -7.713  31.422  0.00  0.00             0
ATOM    648    O   1     1       8.334   0.875  30.975  0.00  0.00             0
ATOM    649    H   1     1       8.524   0.793  30.092  0.00  0.00             0
ATOM    650    H   1     1       9.278   0.683  31.361  0.00  0.00             0
ATOM    651    O   1     1       4.249  17.385  30.393  0.00  0.00             0
ATOM    652    H   1     1       4.781  18.042  29.952  0.00  0.00             0
ATOM    653    H   1     1      13.709  -0.344  30.080  0.00  0.00             0
ATOM    654    O   1     1      14.234  32.894  20.620  0.00  0.00             0
ATOM    655    H   1     1      14.142  32.719  21.630  0.00  0.00             0
ATOM    656    H   1     1      23.526  32.722  20.594  0.00  0.00             0
ATOM    657    O   1     1      34.447  17.244  15.834  0.00  0.00             0
ATOM    658    H   1     1      24.387  16.470  15.316  0.00  0.00             0
ATOM    659    H   1     1      35.013  16.969  16.580  0.00  0.00             0
ATOM    660    O   1     1      -4.305  63.297  36.057  0.00  0.00             0
ATOM    661    H   1     1      -3.717  63.897  35.776  0.00  0.00             0
ATOM    662    H   1     1       6.610  62.574  35.893  0.00  0.00             0
ATOM    663    O   1     1      25.542  16.131  18.385  0.00  0.00             0
ATOM    664    H   1     1      14.907  15.631  19.215  0.00  0.00             0
ATOM    665    H   1     1      26.237  16.642  18.692  0.00  0.00             0
ATOM    666    O   1     1      22.295  17.724  29.745  0.00  0.00             0
ATOM    667    H   1     1      22.215  16.792  29.231  0.00  0.00             0
ATOM    668    H   1     1      32.261  17.782  30.660  0.00  0.00             0
ATOM    669    O   1     1       5.537  75.440  33.525  0.00  0.00             0
ATOM    670    H   1     1       5.542  75.957  34.261  0.00  0.00             0
ATOM    671    H   1     1       5.643  58.067  32.793  0.00  0.00             0
ATOM    672    O   1     1      22.441  41.105  22.959  0.00  0.00             0
ATOM    673    H   1     1      23.326  40.829  23.307  0.00  0.00             0
ATOM    674    H   1     1      22.211  41.697  23.734  0.00  0.00             0
ATOM    675    O   1     1      19.249  -8.865  23.211  0.00  0.00             0
ATOM    676    H   1     1      18.366  -8.871  22.901  0.00  0.00             0
ATOM    677    H   1     1      19.725  -8.628  22.382  0.00  0.00             0
ATOM    678    O   1     1       5.691   2.579  15.863  0.00  0.00             0
ATOM    679    H   1     1       5.964   2.010  15.083  0.00  0.00             0
ATOM    680    H   1     1       5.689   2.289  16.709  0.00  0.00             0
ATOM    681    O   1     1     -27.498   0.909  26.847  0.00  0.00             0
ATOM    682    H   1     1     -28.383   0.425  26.590  0.00  0.00             0
ATOM    683    H   1     1     -27.530   1.315  26.022  0.00  0.00             0
ATOM    684    O   1     1     -12.771  11.442  35.744  0.00  0.00             0
ATOM    685    H   1     1     -12.196  11.325  36.509  0.00  0.00             0
ATOM    686    H   1     1     -12.182  11.888  35.083  0.00  0.00             0
ATOM    687    O   1     1      31.982  -2.755  20.027  0.00  0.00             0
ATOM    688    H   1     1      31.838  -2.140  20.742  0.00  0.00             0
ATOM    689    H   1     1      32.009 -19.975  19.171  0.00  0.00             0
ATOM    690    O   1     1      41.032 -27.653  36.949  0.00  0.00             0
ATOM    691    H   1     1      41.285 -26.837  36.868  0.00  0.00             0
ATOM    692    H   1     1      41.527 -27.871  37.653  0.00  0.00             0
ATOM    693    O   1     1     -50.450  15.063  15.169  0.00  0.00             0
ATOM    694    H   1     1     -50.684  14.119  15.122  0.00  0.00             0
ATOM    695    H   1     1     -49.506  15.193  15.548  0.00  0.00             0
ATOM    696    O   1     1      21.099  28.253  18.661  0.00  0.00             0
ATOM    697    H   1     1      21.440  29.174  19.031  0.00  0.00             0
ATOM    698    H   1     1      20.349  28.577  18.143  0.00  0.00             0
ATOM    699    O   1     1      59.982   6.785  20.064  0.00  0.00             0
ATOM    700    H   1     1      60.487   5.854  19.866  0.00  0.00             0
ATOM    701    H   1     1      60.719   7.421  19.853  0.00  0.00             0
ATOM    702    O   1     1      23.593   6.702  36.330  0.00  0.00             0
ATOM    703    H   1     1      24.224   5.862  36.477  0.00  0.00             0
ATOM    704    H   1     1      22.955   6.088  35.948  0.00  0.00             0
ATOM    705   Al   1     1       4.950  14.284   8.782  0.00  0.00             0
ATOM    706   Al   1     1       2.425   9.879   8.612  0.00  0.00             0
ATOM    707   Al   1     1       2.445  15.831   8.691  0.00  0.00             0
ATOM    708   Al   1     1       4.884  11.195   8.832  0.00  0.00             0
ATOM    709   Si   1     1       0.676  15.556  11.603  0.00  0.00             0
ATOM    710   Si   1     1       3.228  11.039  11.508  0.00  0.00             0
ATOM    711   Si   1     1       3.182  17.160  11.550  0.00  0.00             0
ATOM    712   Si   1     1       5.752  12.617  11.526  0.00  0.00             0
ATOM    713    O   1     1       5.820  15.511   9.852  0.00  0.00             0
ATOM    714    O   1     1       3.322  10.892   9.980  0.00  0.00             0
ATOM    715    O   1     1       5.566  12.741   9.942  0.00  0.00             0
ATOM    716    O   1     1       2.959  17.219   9.970  0.00  0.00             0
ATOM    717    O   1     1       5.794  14.062  11.992  0.00  0.00             0
ATOM    718    O   1     1       3.131  18.548  12.166  0.00  0.00             0
ATOM    719    O   1     1       4.548  16.475  11.851  0.00  0.00             0
ATOM    720    O   1     1       1.866  11.755  11.923  0.00  0.00             0
ATOM    721    O   1     1       4.449  11.957  11.968  0.00  0.00             0
ATOM    722    O   1     1       1.874  16.360  12.068  0.00  0.00             0
ATOM    723    O   1     1       5.871   9.966   9.747  0.00  0.00             0
ATOM    724    O   1     1       3.420  14.420   9.675  0.00  0.00             0
ATOM    725    O   1     1       1.876  17.145   7.588  0.00  0.00             0
ATOM    726    O   1     1       4.376  12.674   7.661  0.00  0.00             0
ATOM    727    O   1     1       6.637  14.338   7.848  0.00  0.00             0
ATOM    728    O   1     1       3.992   9.936   7.696  0.00  0.00             0
ATOM    729    O   1     1       6.685  10.959   7.461  0.00  0.00             0
ATOM    730    O   1     1       4.264  15.751   7.676  0.00  0.00             0
ATOM    731    H   1     1       5.547  18.853  11.243  0.00  0.00             0
ATOM    732    H   1     1       3.033  13.781  10.247  0.00  0.00             0
ATOM    733    H   1     1       5.838  16.806   7.772  0.00  0.00             0
ATOM    734    H   1     1       4.137  12.588   6.760  0.00  0.00             0
ATOM    735    H   1     1       6.567  13.343   7.795  0.00  0.00             0
ATOM    736    H   1     1       4.790  18.210   7.663  0.00  0.00             0
ATOM    737    H   1     1       4.070  16.146   6.879  0.00  0.00             0
ATOM    738    H   1     1       6.973  11.368   6.513  0.00  0.00             0
ATOM    739   Al   1     1      10.153   8.518   1.669  0.00  0.00             0
ATOM    740   Al   1     1       7.540   4.067   1.668  0.00  0.00             0
ATOM    741   Al   1     1       7.683  10.166   1.458  0.00  0.00             0
ATOM    742   Al   1     1      10.280   5.542   1.699  0.00  0.00             0
ATOM    743   Si   1     1       5.769   9.839   4.437  0.00  0.00             0
ATOM    744   Si   1     1       8.544   5.493   4.495  0.00  0.00             0
ATOM    745   Si   1     1       8.373  11.427   4.345  0.00  0.00             0
ATOM    746   Si   1     1      10.989   6.913   4.428  0.00  0.00             0
ATOM    747    O   1     1      11.031   9.756   2.851  0.00  0.00             0
ATOM    748    O   1     1       8.651   5.274   2.892  0.00  0.00             0
ATOM    749    O   1     1      10.860   7.082   2.836  0.00  0.00             0
ATOM    750    O   1     1       8.271  11.563   2.820  0.00  0.00             0
ATOM    751    O   1     1      10.951   8.373   4.977  0.00  0.00             0
ATOM    752    O   1     1       8.371  12.942   4.938  0.00  0.00             0
ATOM    753    O   1     1       9.599  10.662   4.735  0.00  0.00             0
ATOM    754    O   1     1       7.304   6.297   4.768  0.00  0.00             0
ATOM    755    O   1     1       9.918   6.031   4.919  0.00  0.00             0
ATOM    756    O   1     1       7.057  10.687   4.807  0.00  0.00             0
ATOM    757    O   1     1      11.100   4.102   2.807  0.00  0.00             0
ATOM    758    O   1     1       8.481   8.603   2.740  0.00  0.00             0
ATOM    759    O   1     1       7.006  11.584   0.507  0.00  0.00             0
ATOM    760    O   1     1       9.472   7.045   0.741  0.00  0.00             0
ATOM    761    O   1     1      11.721   8.601   0.464  0.00  0.00             0
ATOM    762    O   1     1       9.227   4.243   0.507  0.00  0.00             0
ATOM    763    O   1     1      11.875   5.436   0.698  0.00  0.00             0
ATOM    764    O   1     1       9.428  10.052   0.734  0.00  0.00             0
ATOM    765    H   1     1      10.447  12.271   2.821  0.00  0.00             0
ATOM    766    H   1     1       8.014   7.870   2.780  0.00  0.00             0
ATOM    767    H   1     1      11.753  11.652  -0.263  0.00  0.00             0
ATOM    768    H   1     1       8.861   7.222   0.040  0.00  0.00             0
ATOM    769    H   1     1      11.976   8.682  -0.412  0.00  0.00             0
ATOM    770    H   1     1       9.563  12.642  -0.255  0.00  0.00             0
ATOM    771    H   1     1       9.943  10.699   1.002  0.00  0.00             0
ATOM    772    H   1     1      11.813   6.220   0.262  0.00  0.00             0
ATOM    773   Al   1     1       4.951   5.316   8.805  0.00  0.00             0
ATOM    774   Al   1     1       2.421   1.059   8.908  0.00  0.00             0
ATOM    775   Al   1     1       2.602   6.833   8.921  0.00  0.00             0
ATOM    776   Al   1     1       4.879   2.409   9.095  0.00  0.00             0
ATOM    777   Si   1     1       0.654   6.698  11.625  0.00  0.00             0
ATOM    778   Si   1     1       3.169   2.175  11.770  0.00  0.00             0
ATOM    779   Si   1     1       3.251   8.157  11.693  0.00  0.00             0
ATOM    780   Si   1     1       5.769   3.777  11.716  0.00  0.00             0
ATOM    781    O   1     1       5.881   6.504  10.064  0.00  0.00             0
ATOM    782    O   1     1       3.272   2.200  10.141  0.00  0.00             0
ATOM    783    O   1     1       5.631   3.888  10.101  0.00  0.00             0
ATOM    784    O   1     1       3.203   8.113  10.000  0.00  0.00             0
ATOM    785    O   1     1       5.804   5.166  12.401  0.00  0.00             0
ATOM    786    O   1     1       3.345   9.693  12.074  0.00  0.00             0
ATOM    787    O   1     1       4.580   7.427  11.993  0.00  0.00             0
ATOM    788    O   1     1       1.894   3.035  12.092  0.00  0.00             0
ATOM    789    O   1     1       4.473   2.919  12.247  0.00  0.00             0
ATOM    790    O   1     1       1.988   7.475  12.184  0.00  0.00             0
ATOM    791    O   1     1       5.817   1.114  10.242  0.00  0.00             0
ATOM    792    O   1     1       3.261   5.337   9.892  0.00  0.00             0
ATOM    793    O   1     1       1.702   8.432   7.650  0.00  0.00             0
ATOM    794    O   1     1       4.281   3.738   7.960  0.00  0.00             0
ATOM    795    O   1     1       6.554   5.281   7.898  0.00  0.00             0
ATOM    796    O   1     1       4.194   1.004   7.986  0.00  0.00             0
ATOM    797    O   1     1       6.605   2.244   7.969  0.00  0.00             0
ATOM    798    O   1     1       4.129   6.697   7.904  0.00  0.00             0
ATOM    799    H   1     1       5.185   9.230   9.848  0.00  0.00             0
ATOM    800    H   1     1       2.920   4.475  10.111  0.00  0.00             0
ATOM    801    H   1     1       6.326   8.815   7.033  0.00  0.00             0
ATOM    802    H   1     1       3.598   3.869   7.206  0.00  0.00             0
ATOM    803    H   1     1       7.145   4.493   8.028  0.00  0.00             0
ATOM    804    H   1     1       4.154   9.698   6.917  0.00  0.00             0
ATOM    805    H   1     1       4.916   7.397   7.393  0.00  0.00             0
ATOM    806    H   1     1       6.258   2.693   7.215  0.00  0.00             0
ATOM    807   Al   1     1      10.242  -0.424   1.566  0.00  0.00             0
ATOM    808   Al   1     1       7.634  -4.800   1.604  0.00  0.00             0
ATOM    809   Al   1     1       7.582   1.165   1.780  0.00  0.00             0
ATOM    810   Al   1     1      10.176  -3.368   1.427  0.00  0.00             0
ATOM    811   Si   1     1       5.933   0.925   4.562  0.00  0.00             0
ATOM    812   Si   1     1       8.432  -3.546   4.445  0.00  0.00             0
ATOM    813   Si   1     1       8.468   2.446   4.578  0.00  0.00             0
ATOM    814   Si   1     1      11.033  -1.999   4.354  0.00  0.00             0
ATOM    815    O   1     1      11.108   1.005   2.791  0.00  0.00             0
ATOM    816    O   1     1       8.624  -3.627   2.776  0.00  0.00             0
ATOM    817    O   1     1      10.708  -1.976   2.659  0.00  0.00             0
ATOM    818    O   1     1       8.293   2.506   2.935  0.00  0.00             0
ATOM    819    O   1     1      10.942  -0.505   4.833  0.00  0.00             0
ATOM    820    O   1     1       8.484   3.989   4.960  0.00  0.00             0
ATOM    821    O   1     1       9.761   1.735   4.771  0.00  0.00             0
ATOM    822    O   1     1       7.197  -2.608   4.687  0.00  0.00             0
ATOM    823    O   1     1       9.817  -2.733   4.928  0.00  0.00             0
ATOM    824    O   1     1       7.229   1.653   4.977  0.00  0.00             0
ATOM    825    O   1     1      11.097  -4.967   2.626  0.00  0.00             0
ATOM    826    O   1     1       8.401  -0.266   2.815  0.00  0.00             0
ATOM    827    O   1     1       6.730   2.576   0.851  0.00  0.00             0
ATOM    828    O   1     1       9.548  -1.799   0.360  0.00  0.00             0
ATOM    829    O   1     1      11.898  -0.264   0.671  0.00  0.00             0
ATOM    830    O   1     1       9.267  -4.740   0.523  0.00  0.00             0
ATOM    831    O   1     1      11.944  -3.489   0.650  0.00  0.00             0
ATOM    832    O   1     1       9.109   1.077   0.748  0.00  0.00             0
ATOM    833    H   1     1      11.009   3.167   2.782  0.00  0.00             0
ATOM    834    H   1     1       8.029  -0.850   3.397  0.00  0.00             0
ATOM    835    H   1     1      11.890   2.368  -0.247  0.00  0.00             0
ATOM    836    H   1     1       9.219  -1.571  -0.482  0.00  0.00             0
ATOM    837    H   1     1      12.456  -0.668   0.075  0.00  0.00             0
ATOM    838    H   1     1       9.004   3.882  -0.363  0.00  0.00             0
ATOM    839    H   1     1       9.222   1.951   0.564  0.00  0.00             0
ATOM    840    H   1     1      12.378  -2.657   0.670  0.00  0.00             0
ATOM    841   Al   1     1      -0.164  14.220   8.788  0.00  0.00             0
ATOM    842   Al   1     1      -2.802   9.753   8.724  0.00  0.00             0
ATOM    843   Al   1     1      -2.809  15.674   8.797  0.00  0.00             0
ATOM    844   Al   1     1      -0.268  11.220   8.806  0.00  0.00             0
ATOM    845   Si   1     1      -4.548  15.601  11.444  0.00  0.00             0
ATOM    846   Si   1     1      -1.960  11.113  11.458  0.00  0.00             0
ATOM    847   Si   1     1      -1.949  17.071  11.649  0.00  0.00             0
ATOM    848   Si   1     1       0.554  12.612  11.627  0.00  0.00             0
ATOM    849    O   1     1       0.744  15.433   9.915  0.00  0.00             0
ATOM    850    O   1     1      -1.814  10.875   9.905  0.00  0.00             0
ATOM    851    O   1     1       0.462  12.664   9.892  0.00  0.00             0
ATOM    852    O   1     1      -2.015  17.197   9.928  0.00  0.00             0
ATOM    853    O   1     1       0.697  14.056  12.034  0.00  0.00             0
ATOM    854    O   1     1      -1.995  18.554  12.156  0.00  0.00             0
ATOM    855    O   1     1      -0.636  16.204  11.933  0.00  0.00             0
ATOM    856    O   1     1      -3.330  11.860  11.746  0.00  0.00             0
ATOM    857    O   1     1      -0.707  11.984  12.057  0.00  0.00             0
ATOM    858    O   1     1      -3.257  16.337  11.996  0.00  0.00             0
ATOM    859    O   1     1       0.604   9.907   9.698  0.00  0.00             0
ATOM    860    O   1     1      -1.923  14.401  10.041  0.00  0.00             0
ATOM    861    O   1     1       6.897  17.283   7.691  0.00  0.00             0
ATOM    862    O   1     1      -0.899  12.741   7.758  0.00  0.00             0
ATOM    863    O   1     1       1.397  14.245   7.634  0.00  0.00             0
ATOM    864    O   1     1      -1.122   9.790   7.671  0.00  0.00             0
ATOM    865    O   1     1       1.388  11.189   7.696  0.00  0.00             0
ATOM    866    O   1     1      -1.191  15.513   7.738  0.00  0.00             0
ATOM    867    H   1     1       0.595  17.895   9.440  0.00  0.00             0
ATOM    868    H   1     1      -2.049  13.937  11.046  0.00  0.00             0
ATOM    869    H   1     1       1.894  17.589   6.675  0.00  0.00             0
ATOM    870    H   1     1      -1.500  12.577   6.975  0.00  0.00             0
ATOM    871    H   1     1       1.460  13.280   7.687  0.00  0.00             0
ATOM    872    H   1     1      -0.911  18.273   7.175  0.00  0.00             0
ATOM    873    H   1     1      -0.655  15.867   6.943  0.00  0.00             0
ATOM    874    H   1     1       1.330  11.135   6.637  0.00  0.00             0
ATOM    875   Al   1     1       4.873   8.619   1.750  0.00  0.00             0
ATOM    876   Al   1     1       2.617   4.131   1.563  0.00  0.00             0
ATOM    877   Al   1     1       2.304   9.950   1.690  0.00  0.00             0
ATOM    878   Al   1     1       4.963   5.489   1.832  0.00  0.00             0
ATOM    879   Si   1     1       0.587   9.838   4.469  0.00  0.00             0
ATOM    880   Si   1     1       3.369   5.426   4.430  0.00  0.00             0
ATOM    881   Si   1     1       3.096  11.344   4.447  0.00  0.00             0
ATOM    882   Si   1     1       5.960   6.949   4.528  0.00  0.00             0
ATOM    883    O   1     1       5.833   9.651   2.808  0.00  0.00             0
ATOM    884    O   1     1       3.533   5.323   2.831  0.00  0.00             0
ATOM    885    O   1     1       5.780   6.986   2.901  0.00  0.00             0
ATOM    886    O   1     1       3.003  11.415   2.889  0.00  0.00             0
ATOM    887    O   1     1       5.691   8.412   4.995  0.00  0.00             0
ATOM    888    O   1     1       3.027  12.792   4.855  0.00  0.00             0
ATOM    889    O   1     1       4.464  10.686   4.733  0.00  0.00             0
ATOM    890    O   1     1       2.120   6.327   4.778  0.00  0.00             0
ATOM    891    O   1     1       4.782   6.031   5.000  0.00  0.00             0
ATOM    892    O   1     1       1.909  10.550   4.963  0.00  0.00             0
ATOM    893    O   1     1       5.972   4.260   2.971  0.00  0.00             0
ATOM    894    O   1     1       3.200   8.683   2.676  0.00  0.00             0
ATOM    895    O   1     1      12.084  11.490   0.501  0.00  0.00             0
ATOM    896    O   1     1       4.429   7.062   0.579  0.00  0.00             0
ATOM    897    O   1     1       6.715   8.818   0.529  0.00  0.00             0
ATOM    898    O   1     1       4.208   4.195   0.607  0.00  0.00             0
ATOM    899    O   1     1       6.749   5.355   0.728  0.00  0.00             0
ATOM    900    O   1     1       4.014   9.790   0.707  0.00  0.00             0
ATOM    901    H   1     1       5.749  12.144   3.217  0.00  0.00             0
ATOM    902    H   1     1       2.678   7.917   2.725  0.00  0.00             0
ATOM    903    H   1     1       6.192  11.893  -0.064  0.00  0.00             0
ATOM    904    H   1     1       4.251   6.875  -0.340  0.00  0.00             0
ATOM    905    H   1     1       6.406   8.541  -0.288  0.00  0.00             0
ATOM    906    H   1     1       3.790  12.822  -0.375  0.00  0.00             0
ATOM    907    H   1     1       4.058  10.574   0.037  0.00  0.00             0
ATOM    908    H   1     1       7.241   6.161   1.304  0.00  0.00             0
ATOM    909   Al   1     1      -0.127   5.351   8.947  0.00  0.00             0
ATOM    910   Al   1     1      -2.769   0.778   8.783  0.00  0.00             0
ATOM    911   Al   1     1      -2.764   6.768   8.795  0.00  0.00             0
ATOM    912   Al   1     1      -0.252   2.391   8.783  0.00  0.00             0
ATOM    913   Si   1     1      -4.475   6.675  11.713  0.00  0.00             0
ATOM    914   Si   1     1      -1.867   2.155  11.690  0.00  0.00             0
ATOM    915   Si   1     1      -2.010   8.191  11.548  0.00  0.00             0
ATOM    916   Si   1     1       0.576   3.739  11.674  0.00  0.00             0
ATOM    917    O   1     1       0.762   6.659  10.013  0.00  0.00             0
ATOM    918    O   1     1      -1.599   2.084  10.177  0.00  0.00             0
ATOM    919    O   1     1       0.438   3.756  10.098  0.00  0.00             0
ATOM    920    O   1     1      -2.196   8.169   9.933  0.00  0.00             0
ATOM    921    O   1     1       0.595   5.202  12.109  0.00  0.00             0
ATOM    922    O   1     1      -1.995   9.664  12.059  0.00  0.00             0
ATOM    923    O   1     1      -0.583   7.578  11.894  0.00  0.00             0
ATOM    924    O   1     1      -3.142   3.028  11.931  0.00  0.00             0
ATOM    925    O   1     1      -0.626   2.904  12.237  0.00  0.00             0
ATOM    926    O   1     1      -3.070   7.242  12.034  0.00  0.00             0
ATOM    927    O   1     1       0.755   0.881   9.703  0.00  0.00             0
ATOM    928    O   1     1      -1.790   5.385   9.959  0.00  0.00             0
ATOM    929    O   1     1       6.762   8.124   7.737  0.00  0.00             0
ATOM    930    O   1     1      -0.958   3.884   7.715  0.00  0.00             0
ATOM    931    O   1     1       1.444   5.538   7.810  0.00  0.00             0
ATOM    932    O   1     1      -1.216   1.072   7.671  0.00  0.00             0
ATOM    933    O   1     1       1.533   2.356   7.779  0.00  0.00             0
ATOM    934    O   1     1      -1.099   6.545   7.828  0.00  0.00             0
ATOM    935    H   1     1       0.240   8.958   9.921  0.00  0.00             0
ATOM    936    H   1     1      -2.120   4.828  10.562  0.00  0.00             0
ATOM    937    H   1     1       1.212   8.070   6.782  0.00  0.00             0
ATOM    938    H   1     1      -1.489   3.802   6.860  0.00  0.00             0
ATOM    939    H   1     1       1.299   5.029   7.038  0.00  0.00             0
ATOM    940    H   1     1      -0.697   9.111   7.394  0.00  0.00             0
ATOM    941    H   1     1      -1.130   6.978   6.843  0.00  0.00             0
ATOM    942    H   1     1       1.799   2.290   6.805  0.00  0.00             0
ATOM    943   Al   1     1       5.111  -0.484   1.825  0.00  0.00             0
ATOM    944   Al   1     1       2.445  -4.933   1.664  0.00  0.00             0
ATOM    945   Al   1     1       2.574   1.136   1.746  0.00  0.00             0
ATOM    946   Al   1     1       5.013  -3.556   1.735  0.00  0.00             0
ATOM    947   Si   1     1       0.750   1.029   4.371  0.00  0.00             0
ATOM    948   Si   1     1       3.227  -3.587   4.460  0.00  0.00             0
ATOM    949   Si   1     1       3.331   2.436   4.399  0.00  0.00             0
ATOM    950   Si   1     1       5.786  -2.023   4.376  0.00  0.00             0
ATOM    951    O   1     1       6.003   0.812   2.820  0.00  0.00             0
ATOM    952    O   1     1       3.425  -3.796   2.771  0.00  0.00             0
ATOM    953    O   1     1       5.636  -1.934   2.797  0.00  0.00             0
ATOM    954    O   1     1       3.200   2.550   2.854  0.00  0.00             0
ATOM    955    O   1     1       5.697  -0.598   4.898  0.00  0.00             0
ATOM    956    O   1     1       3.403   3.908   4.876  0.00  0.00             0
ATOM    957    O   1     1       4.652   1.783   4.894  0.00  0.00             0
ATOM    958    O   1     1       2.050  -2.681   4.670  0.00  0.00             0
ATOM    959    O   1     1       4.578  -2.826   4.868  0.00  0.00             0
ATOM    960    O   1     1       2.071   1.778   4.958  0.00  0.00             0
ATOM    961    O   1     1       6.007  -4.894   2.767  0.00  0.00             0
ATOM    962    O   1     1       3.385  -0.226   2.828  0.00  0.00             0
ATOM    963    O   1     1      12.247   2.494   0.567  0.00  0.00             0
ATOM    964    O   1     1       4.204  -1.953   0.508  0.00  0.00             0
ATOM    965    O   1     1       6.538  -0.301   0.567  0.00  0.00             0
ATOM    966    O   1     1       4.045  -4.841   0.515  0.00  0.00             0
ATOM    967    O   1     1       6.679  -3.413   0.702  0.00  0.00             0
ATOM    968    O   1     1       4.047   0.900   0.657  0.00  0.00             0
ATOM    969    H   1     1       5.726   3.963   3.949  0.00  0.00             0
ATOM    970    H   1     1       2.906  -0.973   3.302  0.00  0.00             0
ATOM    971    H   1     1       5.835   2.129   0.587  0.00  0.00             0
ATOM    972    H   1     1       4.389  -2.085  -0.514  0.00  0.00             0
ATOM    973    H   1     1       6.879  -0.144  -0.344  0.00  0.00             0
ATOM    974    H   1     1       5.031   4.233  -0.028  0.00  0.00             0
ATOM    975    H   1     1       3.600   1.448   0.062  0.00  0.00             0
ATOM    976    H   1     1       6.775  -2.505   0.287  0.00  0.00             0
END
