# Supplementary material for: Competing Nuclear Quantum Effects and Hydrogen-Bond Jumps in Hydrated Kaolinite
Source: J Phys Chem Lett. 2023 Feb 6;14(6):1542–7. doi: 10.1021/acs.jpclett.2c03896 (PMC9940297; doi:10.1021/acs.jpclett.2c03896)
Supplement: Supplementary file 1 — jz2c03896_si_001.zip [file jz2c03896_si_001.zip › Clay_NQEs_HBond_Jumps_SI/silica-surface/QM/prod-3/init.20.pdb]

TITLE     Step:     2000000  Bead:      20 positions{angstrom}  cell{angstrom}
CRYST1   10.307   17.884   76.812  91.93 105.05  89.80 P 1           1
ATOM      1   Al   1     1     -17.335  -0.622  42.383  0.00  0.00             0
ATOM      2   Al   1     1     -14.850   3.953  42.092  0.00  0.00             0
ATOM      3   Al   1     1     -14.729  -2.016  42.170  0.00  0.00             0
ATOM      4   Al   1     1     -17.193   2.380  42.217  0.00  0.00             0
ATOM      5   Si   1     1     -13.057  -1.861  39.436  0.00  0.00             0
ATOM      6   Si   1     1     -15.561   2.514  39.406  0.00  0.00             0
ATOM      7   Si   1     1     -15.582  -3.454  39.642  0.00  0.00             0
ATOM      8   Si   1     1     -18.045   0.917  39.439  0.00  0.00             0
ATOM      9    O   1     1     -18.380  -1.747  41.204  0.00  0.00             0
ATOM     10    O   1     1     -15.634   2.616  41.085  0.00  0.00             0
ATOM     11    O   1     1     -18.003   0.890  40.989  0.00  0.00             0
ATOM     12    O   1     1     -15.370  -3.553  41.188  0.00  0.00             0
ATOM     13    O   1     1     -17.961  -0.520  39.019  0.00  0.00             0
ATOM     14    O   1     1     -15.465  -4.945  39.080  0.00  0.00             0
ATOM     15    O   1     1     -16.922  -2.844  39.366  0.00  0.00             0
ATOM     16    O   1     1     -14.299   1.721  39.113  0.00  0.00             0
ATOM     17    O   1     1     -16.767   1.819  38.839  0.00  0.00             0
ATOM     18    O   1     1     -14.348  -2.663  39.125  0.00  0.00             0
ATOM     19    O   1     1     -18.149   3.804  41.098  0.00  0.00             0
ATOM     20    O   1     1     -15.689  -0.740  41.165  0.00  0.00             0
ATOM     21    O   1     1     -14.003  -3.268  43.478  0.00  0.00             0
ATOM     22    O   1     1     -16.677   0.834  43.347  0.00  0.00             0
ATOM     23    O   1     1     -19.081  -0.616  43.335  0.00  0.00             0
ATOM     24    O   1     1     -16.235   3.813  43.371  0.00  0.00             0
ATOM     25    O   1     1     -18.911   2.550  43.280  0.00  0.00             0
ATOM     26    O   1     1     -16.550  -2.005  43.283  0.00  0.00             0
ATOM     27    H   1     1     -17.610  -4.369  41.104  0.00  0.00             0
ATOM     28    H   1     1     -15.176  -0.200  40.607  0.00  0.00             0
ATOM     29    H   1     1     -19.036  -3.746  44.354  0.00  0.00             0
ATOM     30    H   1     1     -16.419   0.455  44.134  0.00  0.00             0
ATOM     31    H   1     1     -19.190  -0.320  44.261  0.00  0.00             0
ATOM     32    H   1     1     -17.206  -4.266  43.267  0.00  0.00             0
ATOM     33    H   1     1     -16.530  -2.891  43.779  0.00  0.00             0
ATOM     34    H   1     1     -19.084   1.869  43.943  0.00  0.00             0
ATOM     35   Al   1     1     -17.911   4.819  49.479  0.00  0.00             0
ATOM     36   Al   1     1     -15.210   8.981  49.529  0.00  0.00             0
ATOM     37   Al   1     1     -15.400   3.220  49.315  0.00  0.00             0
ATOM     38   Al   1     1     -17.765   7.719  49.419  0.00  0.00             0
ATOM     39   Si   1     1     -13.602   3.455  46.468  0.00  0.00             0
ATOM     40   Si   1     1     -15.872   7.864  46.705  0.00  0.00             0
ATOM     41   Si   1     1     -16.126   1.898  46.547  0.00  0.00             0
ATOM     42   Si   1     1     -18.458   6.334  46.574  0.00  0.00             0
ATOM     43    O   1     1     -18.796   3.362  48.315  0.00  0.00             0
ATOM     44    O   1     1     -16.033   7.878  48.330  0.00  0.00             0
ATOM     45    O   1     1     -18.356   6.331  48.264  0.00  0.00             0
ATOM     46    O   1     1     -15.951   1.941  48.174  0.00  0.00             0
ATOM     47    O   1     1     -18.552   4.789  46.116  0.00  0.00             0
ATOM     48    O   1     1     -15.937   0.339  45.960  0.00  0.00             0
ATOM     49    O   1     1     -17.580   2.424  46.221  0.00  0.00             0
ATOM     50    O   1     1     -14.597   7.059  46.366  0.00  0.00             0
ATOM     51    O   1     1     -17.170   7.001  46.053  0.00  0.00             0
ATOM     52    O   1     1     -14.929   2.798  46.060  0.00  0.00             0
ATOM     53    O   1     1     -18.629   9.172  48.504  0.00  0.00             0
ATOM     54    O   1     1     -16.252   4.684  48.362  0.00  0.00             0
ATOM     55    O   1     1     -14.662   1.763  50.305  0.00  0.00             0
ATOM     56    O   1     1     -17.209   6.297  50.452  0.00  0.00             0
ATOM     57    O   1     1     -19.560   4.757  50.570  0.00  0.00             0
ATOM     58    O   1     1     -16.751   8.906  50.501  0.00  0.00             0
ATOM     59    O   1     1     -19.614   7.751  50.554  0.00  0.00             0
ATOM     60    O   1     1     -16.985   3.464  50.559  0.00  0.00             0
ATOM     61    H   1     1     -17.999   0.707  48.265  0.00  0.00             0
ATOM     62    H   1     1     -15.680   5.376  48.060  0.00  0.00             0
ATOM     63    H   1     1     -19.834   1.894  51.389  0.00  0.00             0
ATOM     64    H   1     1     -16.365   6.131  50.950  0.00  0.00             0
ATOM     65    H   1     1     -19.869   4.578  51.595  0.00  0.00             0
ATOM     66    H   1     1     -16.897   0.276  51.283  0.00  0.00             0
ATOM     67    H   1     1     -17.551   2.821  50.935  0.00  0.00             0
ATOM     68    H   1     1     -19.878   6.849  50.803  0.00  0.00             0
ATOM     69   Al   1     1     -17.191   8.176  42.130  0.00  0.00             0
ATOM     70   Al   1     1     -14.829  12.851  42.383  0.00  0.00             0
ATOM     71   Al   1     1     -14.567   6.854  42.296  0.00  0.00             0
ATOM     72   Al   1     1     -17.296  11.225  42.252  0.00  0.00             0
ATOM     73   Si   1     1     -12.876   7.014  39.392  0.00  0.00             0
ATOM     74   Si   1     1     -15.583  11.492  39.492  0.00  0.00             0
ATOM     75   Si   1     1     -15.541   5.474  39.407  0.00  0.00             0
ATOM     76   Si   1     1     -18.143   9.982  39.567  0.00  0.00             0
ATOM     77    O   1     1     -18.058   7.046  40.994  0.00  0.00             0
ATOM     78    O   1     1     -15.702  11.617  41.139  0.00  0.00             0
ATOM     79    O   1     1     -18.019   9.782  41.164  0.00  0.00             0
ATOM     80    O   1     1     -15.371   5.454  41.084  0.00  0.00             0
ATOM     81    O   1     1     -18.021   8.545  39.013  0.00  0.00             0
ATOM     82    O   1     1     -15.481   3.983  38.963  0.00  0.00             0
ATOM     83    O   1     1     -16.793   6.200  38.948  0.00  0.00             0
ATOM     84    O   1     1     -14.316  10.600  39.110  0.00  0.00             0
ATOM     85    O   1     1     -16.962  10.793  39.164  0.00  0.00             0
ATOM     86    O   1     1     -14.260   6.261  38.946  0.00  0.00             0
ATOM     87    O   1     1     -18.166  12.812  41.174  0.00  0.00             0
ATOM     88    O   1     1     -15.600   8.263  41.159  0.00  0.00             0
ATOM     89    O   1     1     -13.973   5.295  43.299  0.00  0.00             0
ATOM     90    O   1     1     -16.362  10.067  43.435  0.00  0.00             0
ATOM     91    O   1     1     -18.825   8.210  43.229  0.00  0.00             0
ATOM     92    O   1     1     -16.380  13.076  43.360  0.00  0.00             0
ATOM     93    O   1     1     -18.891  11.428  43.330  0.00  0.00             0
ATOM     94    O   1     1     -16.352   6.853  43.257  0.00  0.00             0
ATOM     95    H   1     1     -17.581   4.593  41.127  0.00  0.00             0
ATOM     96    H   1     1     -14.938   9.044  41.100  0.00  0.00             0
ATOM     97    H   1     1     -18.943   5.131  44.164  0.00  0.00             0
ATOM     98    H   1     1     -16.040   9.461  44.195  0.00  0.00             0
ATOM     99    H   1     1     -19.467   9.024  43.445  0.00  0.00             0
ATOM    100    H   1     1     -16.682   4.405  43.758  0.00  0.00             0
ATOM    101    H   1     1     -16.644   6.637  44.145  0.00  0.00             0
ATOM    102    H   1     1     -19.353  11.129  44.257  0.00  0.00             0
ATOM    103   Al   1     1     -17.770  13.716  49.305  0.00  0.00             0
ATOM    104   Al   1     1     -15.235  18.106  49.427  0.00  0.00             0
ATOM    105   Al   1     1     -15.319  12.113  49.269  0.00  0.00             0
ATOM    106   Al   1     1     -17.796  16.674  49.402  0.00  0.00             0
ATOM    107   Si   1     1     -13.495  12.282  46.697  0.00  0.00             0
ATOM    108   Si   1     1     -16.089  16.829  46.619  0.00  0.00             0
ATOM    109   Si   1     1     -15.992  10.748  46.559  0.00  0.00             0
ATOM    110   Si   1     1     -18.537  15.285  46.560  0.00  0.00             0
ATOM    111    O   1     1     -18.633  12.498  48.211  0.00  0.00             0
ATOM    112    O   1     1     -16.182  17.001  48.177  0.00  0.00             0
ATOM    113    O   1     1     -18.362  15.199  48.180  0.00  0.00             0
ATOM    114    O   1     1     -16.017  10.699  48.222  0.00  0.00             0
ATOM    115    O   1     1     -18.402  13.822  45.999  0.00  0.00             0
ATOM    116    O   1     1     -15.824   9.266  46.198  0.00  0.00             0
ATOM    117    O   1     1     -17.279  11.524  46.273  0.00  0.00             0
ATOM    118    O   1     1     -14.878  15.869  46.377  0.00  0.00             0
ATOM    119    O   1     1     -17.437  16.241  46.136  0.00  0.00             0
ATOM    120    O   1     1     -14.730  11.511  46.099  0.00  0.00             0
ATOM    121    O   1     1     -18.797  18.123  48.403  0.00  0.00             0
ATOM    122    O   1     1     -16.096  13.550  48.144  0.00  0.00             0
ATOM    123    O   1     1     -14.600  10.525  50.495  0.00  0.00             0
ATOM    124    O   1     1     -16.942  15.124  50.255  0.00  0.00             0
ATOM    125    O   1     1     -19.297  13.550  50.462  0.00  0.00             0
ATOM    126    O   1     1     -16.865  17.898  50.424  0.00  0.00             0
ATOM    127    O   1     1     -19.281  16.590  50.674  0.00  0.00             0
ATOM    128    O   1     1     -16.869  12.236  50.219  0.00  0.00             0
ATOM    129    H   1     1     -18.121  10.043  48.353  0.00  0.00             0
ATOM    130    H   1     1     -16.166  13.818  47.216  0.00  0.00             0
ATOM    131    H   1     1     -19.147  10.450  51.228  0.00  0.00             0
ATOM    132    H   1     1     -16.107  15.397  50.665  0.00  0.00             0
ATOM    133    H   1     1     -19.538  13.444  51.404  0.00  0.00             0
ATOM    134    H   1     1     -16.503   9.241  51.399  0.00  0.00             0
ATOM    135    H   1     1     -17.328  11.722  50.864  0.00  0.00             0
ATOM    136    H   1     1     -19.560  15.646  51.095  0.00  0.00             0
ATOM    137   Al   1     1     -12.046  -0.467  42.166  0.00  0.00             0
ATOM    138   Al   1     1      -9.518   3.710  42.137  0.00  0.00             0
ATOM    139   Al   1     1      -9.584  -2.056  42.260  0.00  0.00             0
ATOM    140   Al   1     1     -12.159   2.534  42.017  0.00  0.00             0
ATOM    141   Si   1     1      -7.842  -1.932  39.582  0.00  0.00             0
ATOM    142   Si   1     1     -10.349   2.580  39.406  0.00  0.00             0
ATOM    143   Si   1     1     -10.462  -3.445  39.486  0.00  0.00             0
ATOM    144   Si   1     1     -12.878   1.130  39.412  0.00  0.00             0
ATOM    145    O   1     1     -13.088  -1.662  41.059  0.00  0.00             0
ATOM    146    O   1     1     -10.505   2.627  41.031  0.00  0.00             0
ATOM    147    O   1     1     -12.645   1.045  40.967  0.00  0.00             0
ATOM    148    O   1     1     -10.275  -3.487  41.057  0.00  0.00             0
ATOM    149    O   1     1     -12.935  -0.359  38.991  0.00  0.00             0
ATOM    150    O   1     1     -10.364  -4.883  38.923  0.00  0.00             0
ATOM    151    O   1     1     -11.832  -2.737  39.241  0.00  0.00             0
ATOM    152    O   1     1      -9.201   1.609  39.080  0.00  0.00             0
ATOM    153    O   1     1     -11.743   2.029  38.791  0.00  0.00             0
ATOM    154    O   1     1      -9.159  -2.552  39.073  0.00  0.00             0
ATOM    155    O   1     1     -13.047   3.958  40.997  0.00  0.00             0
ATOM    156    O   1     1     -10.576  -0.734  41.017  0.00  0.00             0
ATOM    157    O   1     1     -19.256  -3.508  43.361  0.00  0.00             0
ATOM    158    O   1     1     -11.408   0.986  43.209  0.00  0.00             0
ATOM    159    O   1     1     -13.821  -0.443  43.273  0.00  0.00             0
ATOM    160    O   1     1     -11.178   3.707  43.344  0.00  0.00             0
ATOM    161    O   1     1     -13.692   2.468  43.054  0.00  0.00             0
ATOM    162    O   1     1     -11.226  -1.826  43.195  0.00  0.00             0
ATOM    163    H   1     1     -12.968  -4.989  40.352  0.00  0.00             0
ATOM    164    H   1     1      -9.912  -0.421  40.374  0.00  0.00             0
ATOM    165    H   1     1     -13.912  -3.762  44.430  0.00  0.00             0
ATOM    166    H   1     1     -10.408   0.822  43.410  0.00  0.00             0
ATOM    167    H   1     1     -14.120   0.296  43.787  0.00  0.00             0
ATOM    168    H   1     1     -12.098  -4.474  43.380  0.00  0.00             0
ATOM    169    H   1     1     -11.850  -2.495  43.257  0.00  0.00             0
ATOM    170    H   1     1     -14.221   1.898  43.678  0.00  0.00             0
ATOM    171   Al   1     1     -12.757   4.751  49.393  0.00  0.00             0
ATOM    172   Al   1     1     -10.006   9.219  49.301  0.00  0.00             0
ATOM    173   Al   1     1     -10.164   3.299  49.283  0.00  0.00             0
ATOM    174   Al   1     1     -12.553   7.589  49.430  0.00  0.00             0
ATOM    175   Si   1     1      -8.478   3.277  46.546  0.00  0.00             0
ATOM    176   Si   1     1     -10.740   7.828  46.509  0.00  0.00             0
ATOM    177   Si   1     1     -10.989   1.753  46.510  0.00  0.00             0
ATOM    178   Si   1     1     -13.300   6.363  46.629  0.00  0.00             0
ATOM    179    O   1     1     -13.751   3.487  48.158  0.00  0.00             0
ATOM    180    O   1     1     -10.703   7.963  48.148  0.00  0.00             0
ATOM    181    O   1     1     -13.167   6.251  48.215  0.00  0.00             0
ATOM    182    O   1     1     -10.788   1.779  48.196  0.00  0.00             0
ATOM    183    O   1     1     -13.287   4.918  46.185  0.00  0.00             0
ATOM    184    O   1     1     -10.899   0.341  46.007  0.00  0.00             0
ATOM    185    O   1     1     -12.374   2.481  46.257  0.00  0.00             0
ATOM    186    O   1     1      -9.541   6.975  46.176  0.00  0.00             0
ATOM    187    O   1     1     -12.018   7.062  46.099  0.00  0.00             0
ATOM    188    O   1     1      -9.770   2.669  46.072  0.00  0.00             0
ATOM    189    O   1     1     -13.552   8.959  48.292  0.00  0.00             0
ATOM    190    O   1     1     -10.924   4.632  48.192  0.00  0.00             0
ATOM    191    O   1     1     -19.792   1.837  50.439  0.00  0.00             0
ATOM    192    O   1     1     -11.868   6.257  50.443  0.00  0.00             0
ATOM    193    O   1     1     -14.355   4.601  50.460  0.00  0.00             0
ATOM    194    O   1     1     -11.820   8.983  50.420  0.00  0.00             0
ATOM    195    O   1     1     -14.324   7.542  50.408  0.00  0.00             0
ATOM    196    O   1     1     -11.819   3.282  50.243  0.00  0.00             0
ATOM    197    H   1     1     -13.649   0.540  47.361  0.00  0.00             0
ATOM    198    H   1     1     -10.642   5.401  47.641  0.00  0.00             0
ATOM    199    H   1     1     -14.314   1.913  51.289  0.00  0.00             0
ATOM    200    H   1     1     -10.844   6.153  50.289  0.00  0.00             0
ATOM    201    H   1     1     -14.047   4.976  51.422  0.00  0.00             0
ATOM    202    H   1     1     -12.143   0.161  51.191  0.00  0.00             0
ATOM    203    H   1     1     -12.056   2.382  50.064  0.00  0.00             0
ATOM    204    H   1     1     -14.756   6.820  50.681  0.00  0.00             0
ATOM    205   Al   1     1     -12.043   8.408  42.162  0.00  0.00             0
ATOM    206   Al   1     1      -9.587  12.910  42.177  0.00  0.00             0
ATOM    207   Al   1     1      -9.443   6.709  42.299  0.00  0.00             0
ATOM    208   Al   1     1     -12.215  11.317  42.234  0.00  0.00             0
ATOM    209   Si   1     1      -7.694   7.024  39.285  0.00  0.00             0
ATOM    210   Si   1     1     -10.454  11.529  39.476  0.00  0.00             0
ATOM    211   Si   1     1     -10.221   5.567  39.387  0.00  0.00             0
ATOM    212   Si   1     1     -12.940   9.933  39.331  0.00  0.00             0
ATOM    213    O   1     1     -12.994   7.126  41.028  0.00  0.00             0
ATOM    214    O   1     1     -10.640  11.654  41.123  0.00  0.00             0
ATOM    215    O   1     1     -12.758   9.893  41.032  0.00  0.00             0
ATOM    216    O   1     1     -10.038   5.460  41.015  0.00  0.00             0
ATOM    217    O   1     1     -12.935   8.486  38.862  0.00  0.00             0
ATOM    218    O   1     1     -10.113   4.075  38.886  0.00  0.00             0
ATOM    219    O   1     1     -11.651   6.072  39.041  0.00  0.00             0
ATOM    220    O   1     1      -9.217  10.617  39.179  0.00  0.00             0
ATOM    221    O   1     1     -11.755  10.765  38.969  0.00  0.00             0
ATOM    222    O   1     1      -9.069   6.396  38.875  0.00  0.00             0
ATOM    223    O   1     1     -13.157  12.835  41.213  0.00  0.00             0
ATOM    224    O   1     1     -10.411   8.230  41.014  0.00  0.00             0
ATOM    225    O   1     1     -19.209   5.336  43.296  0.00  0.00             0
ATOM    226    O   1     1     -11.536   9.922  43.341  0.00  0.00             0
ATOM    227    O   1     1     -13.622   8.096  43.262  0.00  0.00             0
ATOM    228    O   1     1     -11.308  12.734  43.240  0.00  0.00             0
ATOM    229    O   1     1     -13.833  11.521  43.343  0.00  0.00             0
ATOM    230    O   1     1     -11.152   7.054  43.352  0.00  0.00             0
ATOM    231    H   1     1     -12.694   4.577  40.363  0.00  0.00             0
ATOM    232    H   1     1      -9.501   8.557  40.797  0.00  0.00             0
ATOM    233    H   1     1     -13.504   5.216  44.284  0.00  0.00             0
ATOM    234    H   1     1     -11.554  10.005  44.295  0.00  0.00             0
ATOM    235    H   1     1     -13.616   8.990  43.958  0.00  0.00             0
ATOM    236    H   1     1     -11.747   4.126  44.048  0.00  0.00             0
ATOM    237    H   1     1     -11.721   6.699  43.989  0.00  0.00             0
ATOM    238    H   1     1     -14.551  11.064  43.860  0.00  0.00             0
ATOM    239   Al   1     1     -12.804  13.476  49.430  0.00  0.00             0
ATOM    240   Al   1     1     -10.127  18.236  49.366  0.00  0.00             0
ATOM    241   Al   1     1     -10.003  12.221  49.300  0.00  0.00             0
ATOM    242   Al   1     1     -12.547  16.650  49.312  0.00  0.00             0
ATOM    243   Si   1     1      -8.249  12.377  46.581  0.00  0.00             0
ATOM    244   Si   1     1     -10.903  16.776  46.506  0.00  0.00             0
ATOM    245   Si   1     1     -10.717  10.816  46.515  0.00  0.00             0
ATOM    246   Si   1     1     -13.472  15.309  46.747  0.00  0.00             0
ATOM    247    O   1     1     -13.672  12.253  48.283  0.00  0.00             0
ATOM    248    O   1     1     -10.983  16.864  48.231  0.00  0.00             0
ATOM    249    O   1     1     -13.250  15.118  48.370  0.00  0.00             0
ATOM    250    O   1     1     -10.572  10.754  48.170  0.00  0.00             0
ATOM    251    O   1     1     -13.447  13.777  46.289  0.00  0.00             0
ATOM    252    O   1     1     -10.720   9.387  46.001  0.00  0.00             0
ATOM    253    O   1     1     -12.199  11.500  46.346  0.00  0.00             0
ATOM    254    O   1     1      -9.606  15.854  46.298  0.00  0.00             0
ATOM    255    O   1     1     -12.306  16.104  46.191  0.00  0.00             0
ATOM    256    O   1     1      -9.552  11.662  46.099  0.00  0.00             0
ATOM    257    O   1     1     -13.684  17.882  48.163  0.00  0.00             0
ATOM    258    O   1     1     -11.187  13.470  48.220  0.00  0.00             0
ATOM    259    O   1     1     -19.788  10.748  50.592  0.00  0.00             0
ATOM    260    O   1     1     -11.886  15.169  50.581  0.00  0.00             0
ATOM    261    O   1     1     -14.371  13.522  50.503  0.00  0.00             0
ATOM    262    O   1     1     -11.764  18.031  50.371  0.00  0.00             0
ATOM    263    O   1     1     -14.272  16.794  50.604  0.00  0.00             0
ATOM    264    O   1     1     -11.651  12.341  50.409  0.00  0.00             0
ATOM    265    H   1     1     -13.086   9.716  48.237  0.00  0.00             0
ATOM    266    H   1     1     -10.910  14.271  47.763  0.00  0.00             0
ATOM    267    H   1     1     -13.814  10.743  51.002  0.00  0.00             0
ATOM    268    H   1     1     -11.298  15.288  51.597  0.00  0.00             0
ATOM    269    H   1     1     -14.665  14.174  51.151  0.00  0.00             0
ATOM    270    H   1     1     -11.611   9.227  51.499  0.00  0.00             0
ATOM    271    H   1     1     -11.552  11.756  51.200  0.00  0.00             0
ATOM    272    H   1     1     -13.946  16.220  51.199  0.00  0.00             0
ATOM    273    O   1     1     -14.672  12.359  27.793  0.00  0.00             0
ATOM    274    H   1     1     -15.129  11.805  27.100  0.00  0.00             0
ATOM    275    H   1     1      -3.785  11.688  28.414  0.00  0.00             0
ATOM    276    O   1     1      19.145 -16.818  20.361  0.00  0.00             0
ATOM    277    H   1     1      18.505 -17.128  20.931  0.00  0.00             0
ATOM    278    H   1     1      30.375 -17.048  20.641  0.00  0.00             0
ATOM    279    O   1     1      38.249  22.729  16.282  0.00  0.00             0
ATOM    280    H   1     1      27.361  21.989  16.266  0.00  0.00             0
ATOM    281    H   1     1      39.162  22.441  15.806  0.00  0.00             0
ATOM    282    O   1     1      -4.258   1.406  28.868  0.00  0.00             0
ATOM    283    H   1     1      -4.260   0.844  28.180  0.00  0.00             0
ATOM    284    H   1     1       6.014   2.072  28.285  0.00  0.00             0
ATOM    285    O   1     1     -19.045  -3.441  24.217  0.00  0.00             0
ATOM    286    H   1     1     -18.148  -3.590  23.966  0.00  0.00             0
ATOM    287    H   1     1      -8.947  -4.390  24.310  0.00  0.00             0
ATOM    288    O   1     1     -16.619 -17.821  21.090  0.00  0.00             0
ATOM    289    H   1     1     -16.688 -18.660  20.786  0.00  0.00             0
ATOM    290    H   1     1      -7.155 -17.342  21.015  0.00  0.00             0
ATOM    291    O   1     1     -13.330  35.344  26.783  0.00  0.00             0
ATOM    292    H   1     1     -13.056  35.727  25.836  0.00  0.00             0
ATOM    293    H   1     1     -13.221  34.375  26.949  0.00  0.00             0
ATOM    294    O   1     1      -3.435  17.463  21.825  0.00  0.00             0
ATOM    295    H   1     1      -3.030  17.823  22.702  0.00  0.00             0
ATOM    296    H   1     1      -4.311  17.765  21.641  0.00  0.00             0
ATOM    297    O   1     1      -7.247  20.412  29.289  0.00  0.00             0
ATOM    298    H   1     1      -7.883  19.698  29.638  0.00  0.00             0
ATOM    299    H   1     1      -6.993  20.075  28.382  0.00  0.00             0
ATOM    300    O   1     1      32.715  22.853  18.453  0.00  0.00             0
ATOM    301    H   1     1      33.278  22.179  18.902  0.00  0.00             0
ATOM    302    H   1     1      32.701  22.410  17.581  0.00  0.00             0
ATOM    303    O   1     1       8.595   1.488  17.540  0.00  0.00             0
ATOM    304    H   1     1       8.649   1.548  18.573  0.00  0.00             0
ATOM    305    H   1     1       8.265   0.592  17.255  0.00  0.00             0
ATOM    306    O   1     1     -17.013  28.914  32.853  0.00  0.00             0
ATOM    307    H   1     1     -17.245  28.370  33.681  0.00  0.00             0
ATOM    308    H   1     1     -17.896  29.382  32.803  0.00  0.00             0
ATOM    309    O   1     1       1.177 -16.827  32.472  0.00  0.00             0
ATOM    310    H   1     1       1.764 -17.526  32.757  0.00  0.00             0
ATOM    311    H   1     1       1.562 -16.028  32.642  0.00  0.00             0
ATOM    312    O   1     1      35.081   5.074  30.232  0.00  0.00             0
ATOM    313    H   1     1      34.459   4.219  30.472  0.00  0.00             0
ATOM    314    H   1     1      35.176   5.558  31.045  0.00  0.00             0
ATOM    315    O   1     1       3.321  14.408  32.165  0.00  0.00             0
ATOM    316    H   1     1       3.296  14.301  31.151  0.00  0.00             0
ATOM    317    H   1     1       4.212  14.000  32.125  0.00  0.00             0
ATOM    318    O   1     1       9.267  13.233  34.128  0.00  0.00             0
ATOM    319    H   1     1      10.133  13.307  33.686  0.00  0.00             0
ATOM    320    H   1     1       8.970  14.081  34.112  0.00  0.00             0
ATOM    321    O   1     1      40.387  21.126  15.331  0.00  0.00             0
ATOM    322    H   1     1      40.126  20.388  15.994  0.00  0.00             0
ATOM    323    H   1     1      40.391  20.619  14.475  0.00  0.00             0
ATOM    324    O   1     1      10.150  -0.197  36.972  0.00  0.00             0
ATOM    325    H   1     1       9.409  -0.525  37.346  0.00  0.00             0
ATOM    326    H   1     1      10.847  -1.029  36.614  0.00  0.00             0
ATOM    327    O   1     1      15.129  34.221  36.022  0.00  0.00             0
ATOM    328    H   1     1      14.153  34.095  35.776  0.00  0.00             0
ATOM    329    H   1     1      25.760  15.905  35.310  0.00  0.00             0
ATOM    330    O   1     1     -15.887  59.797  18.726  0.00  0.00             0
ATOM    331    H   1     1     -15.144  60.297  18.297  0.00  0.00             0
ATOM    332    H   1     1      -6.214  59.734  18.080  0.00  0.00             0
ATOM    333    O   1     1      -4.468  30.316  19.455  0.00  0.00             0
ATOM    334    H   1     1     -15.195  30.296  20.242  0.00  0.00             0
ATOM    335    H   1     1      -3.771  29.738  19.820  0.00  0.00             0
ATOM    336    O   1     1     -20.053  12.216  15.792  0.00  0.00             0
ATOM    337    H   1     1     -19.810  11.410  15.197  0.00  0.00             0
ATOM    338    H   1     1     -10.618  12.137  16.255  0.00  0.00             0
ATOM    339    O   1     1       5.958  54.231  13.937  0.00  0.00             0
ATOM    340    H   1     1      -3.577  53.542  13.770  0.00  0.00             0
ATOM    341    H   1     1       5.273  53.907  14.470  0.00  0.00             0
ATOM    342    O   1     1      17.163  38.793  36.340  0.00  0.00             0
ATOM    343    H   1     1      16.442  38.111  36.007  0.00  0.00             0
ATOM    344    H   1     1      28.346  38.325  36.532  0.00  0.00             0
ATOM    345    O   1     1      45.978   7.564  22.942  0.00  0.00             0
ATOM    346    H   1     1      45.338   7.736  22.276  0.00  0.00             0
ATOM    347    H   1     1      45.335 -10.269  23.849  0.00  0.00             0
ATOM    348    O   1     1      38.463  13.869  24.230  0.00  0.00             0
ATOM    349    H   1     1      39.137  13.440  24.830  0.00  0.00             0
ATOM    350    H   1     1      38.034  13.074  23.946  0.00  0.00             0
ATOM    351    O   1     1      21.022 -19.414  17.641  0.00  0.00             0
ATOM    352    H   1     1      21.123 -19.860  16.660  0.00  0.00             0
ATOM    353    H   1     1      21.450 -18.645  17.473  0.00  0.00             0
ATOM    354    O   1     1      -0.381  11.156  28.286  0.00  0.00             0
ATOM    355    H   1     1      -0.715  10.251  27.969  0.00  0.00             0
ATOM    356    H   1     1      -0.832  11.612  27.518  0.00  0.00             0
ATOM    357    O   1     1      14.135  -9.055  20.291  0.00  0.00             0
ATOM    358    H   1     1      15.020  -9.062  19.632  0.00  0.00             0
ATOM    359    H   1     1      13.698  -9.917  20.416  0.00  0.00             0
ATOM    360    O   1     1      -7.160  37.758  15.427  0.00  0.00             0
ATOM    361    H   1     1      -7.273  36.853  15.420  0.00  0.00             0
ATOM    362    H   1     1      -6.167  37.882  15.331  0.00  0.00             0
ATOM    363    O   1     1      40.341  13.077  26.297  0.00  0.00             0
ATOM    364    H   1     1      41.256  13.388  26.193  0.00  0.00             0
ATOM    365    H   1     1      40.042  -3.973  26.776  0.00  0.00             0
ATOM    366    O   1     1      14.631   4.469  27.357  0.00  0.00             0
ATOM    367    H   1     1      14.336   4.390  28.319  0.00  0.00             0
ATOM    368    H   1     1      15.533   4.595  27.636  0.00  0.00             0
ATOM    369    O   1     1      13.969 -14.463  24.955  0.00  0.00             0
ATOM    370    H   1     1      13.221 -14.929  25.168  0.00  0.00             0
ATOM    371    H   1     1      14.017 -13.793  25.791  0.00  0.00             0
ATOM    372    O   1     1      34.263 -17.683  23.626  0.00  0.00             0
ATOM    373    H   1     1      34.541 -18.396  24.171  0.00  0.00             0
ATOM    374    H   1     1      34.470 -17.931  22.670  0.00  0.00             0
ATOM    375    O   1     1      -1.965  44.196  29.521  0.00  0.00             0
ATOM    376    H   1     1      -1.693  44.082  28.480  0.00  0.00             0
ATOM    377    H   1     1      -2.691  43.611  29.564  0.00  0.00             0
ATOM    378    O   1     1      10.508  -9.338  20.797  0.00  0.00             0
ATOM    379    H   1     1      11.301  -9.927  21.129  0.00  0.00             0
ATOM    380    H   1     1      10.783  -8.425  20.272  0.00  0.00             0
ATOM    381    O   1     1     -15.054  -5.000  32.529  0.00  0.00             0
ATOM    382    H   1     1     -15.736  -5.703  32.685  0.00  0.00             0
ATOM    383    H   1     1      -3.872  -5.430  32.313  0.00  0.00             0
ATOM    384    O   1     1      15.170 -13.130  20.959  0.00  0.00             0
ATOM    385    H   1     1      15.244 -12.518  20.053  0.00  0.00             0
ATOM    386    H   1     1      26.322 -13.666  20.873  0.00  0.00             0
ATOM    387    O   1     1       8.783  16.150  33.937  0.00  0.00             0
ATOM    388    H   1     1      -2.515  15.914  33.672  0.00  0.00             0
ATOM    389    H   1     1       9.080  17.184  33.920  0.00  0.00             0
ATOM    390    O   1     1      18.227  18.445  24.191  0.00  0.00             0
ATOM    391    H   1     1      17.766  19.297  23.921  0.00  0.00             0
ATOM    392    H   1     1      29.439  18.613  24.091  0.00  0.00             0
ATOM    393    O   1     1     -43.814  -2.971  27.845  0.00  0.00             0
ATOM    394    H   1     1     -44.159  -2.645  28.659  0.00  0.00             0
ATOM    395    H   1     1     -34.183  -3.785  27.869  0.00  0.00             0
ATOM    396    O   1     1     -24.092  -1.808  30.300  0.00  0.00             0
ATOM    397    H   1     1     -24.454  -1.012  30.546  0.00  0.00             0
ATOM    398    H   1     1     -14.547  -2.336  29.992  0.00  0.00             0
ATOM    399    O   1     1      21.449 -19.350  25.801  0.00  0.00             0
ATOM    400    H   1     1      21.820 -20.127  25.196  0.00  0.00             0
ATOM    401    H   1     1      21.300 -19.633  26.752  0.00  0.00             0
ATOM    402    O   1     1       7.355  25.087  33.215  0.00  0.00             0
ATOM    403    H   1     1       6.534  25.350  32.918  0.00  0.00             0
ATOM    404    H   1     1       7.760  24.691  32.521  0.00  0.00             0
ATOM    405    O   1     1      24.606  16.290  27.297  0.00  0.00             0
ATOM    406    H   1     1      24.069  16.186  26.396  0.00  0.00             0
ATOM    407    H   1     1      24.776  17.204  27.329  0.00  0.00             0
ATOM    408    O   1     1      46.843  69.556  24.930  0.00  0.00             0
ATOM    409    H   1     1      46.681  69.875  25.921  0.00  0.00             0
ATOM    410    H   1     1      47.614  68.990  24.978  0.00  0.00             0
ATOM    411    O   1     1      19.353  58.654  32.004  0.00  0.00             0
ATOM    412    H   1     1      19.249  58.520  32.959  0.00  0.00             0
ATOM    413    H   1     1      18.752  58.023  31.625  0.00  0.00             0
ATOM    414    O   1     1      34.392  84.957  16.547  0.00  0.00             0
ATOM    415    H   1     1      33.446  84.578  16.447  0.00  0.00             0
ATOM    416    H   1     1      34.928  84.259  16.884  0.00  0.00             0
ATOM    417    O   1     1      38.018 -14.783  19.910  0.00  0.00             0
ATOM    418    H   1     1      38.340 -15.616  20.214  0.00  0.00             0
ATOM    419    H   1     1      38.803 -14.418  19.496  0.00  0.00             0
ATOM    420    O   1     1      41.990 -12.469  27.886  0.00  0.00             0
ATOM    421    H   1     1      41.666 -11.867  28.578  0.00  0.00             0
ATOM    422    H   1     1      42.631 -12.944  28.123  0.00  0.00             0
ATOM    423    O   1     1      -4.068  15.435  33.273  0.00  0.00             0
ATOM    424    H   1     1      -4.543  15.919  32.524  0.00  0.00             0
ATOM    425    H   1     1      -4.302  14.513  32.980  0.00  0.00             0
ATOM    426    O   1     1      17.307  27.563  15.670  0.00  0.00             0
ATOM    427    H   1     1      16.694  28.242  16.128  0.00  0.00             0
ATOM    428    H   1     1      17.373  26.713  16.209  0.00  0.00             0
ATOM    429    O   1     1      27.226  57.253  30.646  0.00  0.00             0
ATOM    430    H   1     1      27.076  56.412  30.363  0.00  0.00             0
ATOM    431    H   1     1      26.257  57.619  30.510  0.00  0.00             0
ATOM    432    O   1     1     -19.346   1.121  20.333  0.00  0.00             0
ATOM    433    H   1     1     -19.081   2.040  20.607  0.00  0.00             0
ATOM    434    H   1     1     -19.308   1.075  19.355  0.00  0.00             0
ATOM    435    O   1     1     -19.653  15.395  28.461  0.00  0.00             0
ATOM    436    H   1     1     -20.308  15.354  29.154  0.00  0.00             0
ATOM    437    H   1     1      -8.931  14.540  28.762  0.00  0.00             0
ATOM    438    O   1     1      49.675  33.067  22.158  0.00  0.00             0
ATOM    439    H   1     1      49.348  32.734  23.026  0.00  0.00             0
ATOM    440    H   1     1      59.347  33.802  21.852  0.00  0.00             0
ATOM    441    O   1     1      37.825  10.659  29.633  0.00  0.00             0
ATOM    442    H   1     1      27.957  10.991  30.453  0.00  0.00             0
ATOM    443    H   1     1      38.394   9.845  29.674  0.00  0.00             0
ATOM    444    O   1     1       0.203 -46.252  34.361  0.00  0.00             0
ATOM    445    H   1     1      -0.088 -46.002  35.309  0.00  0.00             0
ATOM    446    H   1     1      10.494 -47.257  34.450  0.00  0.00             0
ATOM    447    O   1     1      -5.532   7.055  32.062  0.00  0.00             0
ATOM    448    H   1     1     -15.838   7.864  31.442  0.00  0.00             0
ATOM    449    H   1     1      -6.016   7.336  32.820  0.00  0.00             0
ATOM    450    O   1     1      37.812  25.292  17.425  0.00  0.00             0
ATOM    451    H   1     1      38.440  25.157  18.060  0.00  0.00             0
ATOM    452    H   1     1      48.056  24.514  16.857  0.00  0.00             0
ATOM    453    O   1     1      30.318   0.999  34.487  0.00  0.00             0
ATOM    454    H   1     1      30.575   0.662  35.241  0.00  0.00             0
ATOM    455    H   1     1      31.077   0.912  33.975  0.00  0.00             0
ATOM    456    O   1     1       1.348  20.149  25.405  0.00  0.00             0
ATOM    457    H   1     1       0.939  19.590  24.670  0.00  0.00             0
ATOM    458    H   1     1       0.537  20.619  25.933  0.00  0.00             0
ATOM    459    O   1     1      21.318  -6.883  31.086  0.00  0.00             0
ATOM    460    H   1     1      21.544  -7.694  31.566  0.00  0.00             0
ATOM    461    H   1     1      20.741  -6.914  30.435  0.00  0.00             0
ATOM    462    O   1     1     -25.667  19.072  35.309  0.00  0.00             0
ATOM    463    H   1     1     -25.198  19.021  34.539  0.00  0.00             0
ATOM    464    H   1     1     -26.156  18.226  35.586  0.00  0.00             0
ATOM    465    O   1     1     -15.689  -6.528  16.759  0.00  0.00             0
ATOM    466    H   1     1     -16.233  -7.278  16.901  0.00  0.00             0
ATOM    467    H   1     1     -15.164  -6.496  17.665  0.00  0.00             0
ATOM    468    O   1     1     -24.558   1.421  32.878  0.00  0.00             0
ATOM    469    H   1     1     -24.763   2.331  33.015  0.00  0.00             0
ATOM    470    H   1     1     -23.891   1.576  32.245  0.00  0.00             0
ATOM    471    O   1     1      50.611  -5.364  21.689  0.00  0.00             0
ATOM    472    H   1     1      50.278  -4.484  21.698  0.00  0.00             0
ATOM    473    H   1     1      49.998  -5.993  21.349  0.00  0.00             0
ATOM    474    O   1     1      41.697 -19.523  22.400  0.00  0.00             0
ATOM    475    H   1     1      42.141 -19.913  23.178  0.00  0.00             0
ATOM    476    H   1     1      41.055 -20.137  22.437  0.00  0.00             0
ATOM    477    O   1     1      20.089  -1.009  14.731  0.00  0.00             0
ATOM    478    H   1     1      19.455  -1.151  15.401  0.00  0.00             0
ATOM    479    H   1     1      20.709  -1.777  14.715  0.00  0.00             0
ATOM    480    O   1     1      19.948  39.155  26.701  0.00  0.00             0
ATOM    481    H   1     1      20.048  38.570  27.264  0.00  0.00             0
ATOM    482    H   1     1      20.233  39.931  27.150  0.00  0.00             0
ATOM    483    O   1     1      -0.685  -2.113  31.101  0.00  0.00             0
ATOM    484    H   1     1      -0.801  -2.338  32.051  0.00  0.00             0
ATOM    485    H   1     1      -1.449  -2.152  30.529  0.00  0.00             0
ATOM    486    O   1     1     -21.790   3.799  34.936  0.00  0.00             0
ATOM    487    H   1     1     -22.575   3.765  35.416  0.00  0.00             0
ATOM    488    H   1     1     -21.796   2.890  34.643  0.00  0.00             0
ATOM    489    O   1     1     -10.023  18.787  23.147  0.00  0.00             0
ATOM    490    H   1     1     -10.163  17.990  22.778  0.00  0.00             0
ATOM    491    H   1     1       0.865   1.262  22.346  0.00  0.00             0
ATOM    492    O   1     1      23.265 -44.154  28.768  0.00  0.00             0
ATOM    493    H   1     1      22.424 -44.601  29.101  0.00  0.00             0
ATOM    494    H   1     1      33.971 -43.817  29.568  0.00  0.00             0
ATOM    495    O   1     1     -28.027   2.752  35.823  0.00  0.00             0
ATOM    496    H   1     1     -38.359   2.078  36.509  0.00  0.00             0
ATOM    497    H   1     1     -27.259   2.318  35.294  0.00  0.00             0
ATOM    498    O   1     1      -4.636 -24.163  23.779  0.00  0.00             0
ATOM    499    H   1     1      -5.081 -24.563  22.987  0.00  0.00             0
ATOM    500    H   1     1       5.072 -24.166  24.361  0.00  0.00             0
ATOM    501    O   1     1     -19.321  22.769  35.349  0.00  0.00             0
ATOM    502    H   1     1     -20.162  22.483  35.048  0.00  0.00             0
ATOM    503    H   1     1      -8.354  22.041  35.619  0.00  0.00             0
ATOM    504    O   1     1      -2.195  11.376  32.050  0.00  0.00             0
ATOM    505    H   1     1      -1.549  12.073  32.202  0.00  0.00             0
ATOM    506    H   1     1       8.413  10.577  32.380  0.00  0.00             0
ATOM    507    O   1     1      63.057  36.835  17.513  0.00  0.00             0
ATOM    508    H   1     1      63.539  37.181  16.889  0.00  0.00             0
ATOM    509    H   1     1      61.966  19.118  17.274  0.00  0.00             0
ATOM    510    O   1     1      16.985 -30.157  23.364  0.00  0.00             0
ATOM    511    H   1     1      16.194 -29.652  23.467  0.00  0.00             0
ATOM    512    H   1     1      16.938 -30.361  22.467  0.00  0.00             0
ATOM    513    O   1     1     -42.865   9.016  26.808  0.00  0.00             0
ATOM    514    H   1     1     -42.153   9.382  26.328  0.00  0.00             0
ATOM    515    H   1     1     -43.330   8.427  26.207  0.00  0.00             0
ATOM    516    O   1     1      17.288  -4.016  17.323  0.00  0.00             0
ATOM    517    H   1     1      16.568  -3.657  16.903  0.00  0.00             0
ATOM    518    H   1     1      16.921  -3.783  18.229  0.00  0.00             0
ATOM    519    O   1     1      43.097  39.998  15.901  0.00  0.00             0
ATOM    520    H   1     1      43.457  39.120  15.487  0.00  0.00             0
ATOM    521    H   1     1      42.233  40.047  15.839  0.00  0.00             0
ATOM    522    O   1     1      15.769  23.353  36.007  0.00  0.00             0
ATOM    523    H   1     1      16.167  22.617  36.598  0.00  0.00             0
ATOM    524    H   1     1      16.319  24.143  36.066  0.00  0.00             0
ATOM    525    O   1     1      64.912  27.194  17.115  0.00  0.00             0
ATOM    526    H   1     1      64.373  27.028  17.951  0.00  0.00             0
ATOM    527    H   1     1      65.061   8.316  16.901  0.00  0.00             0
ATOM    528    O   1     1      33.178  48.915  29.678  0.00  0.00             0
ATOM    529    H   1     1      32.775  48.179  29.863  0.00  0.00             0
ATOM    530    H   1     1      34.018  48.719  29.548  0.00  0.00             0
ATOM    531    O   1     1      24.035   9.334  34.949  0.00  0.00             0
ATOM    532    H   1     1      24.986   9.531  35.344  0.00  0.00             0
ATOM    533    H   1     1      23.427   8.667  35.680  0.00  0.00             0
ATOM    534    O   1     1       6.829  39.282  27.077  0.00  0.00             0
ATOM    535    H   1     1       6.606  38.919  26.144  0.00  0.00             0
ATOM    536    H   1     1       7.777  39.330  26.928  0.00  0.00             0
ATOM    537    O   1     1       1.467  11.738  23.160  0.00  0.00             0
ATOM    538    H   1     1       2.330  11.582  22.946  0.00  0.00             0
ATOM    539    H   1     1       0.884  12.231  22.638  0.00  0.00             0
ATOM    540    O   1     1     -26.724 -27.787  27.007  0.00  0.00             0
ATOM    541    H   1     1     -25.942 -28.000  27.351  0.00  0.00             0
ATOM    542    H   1     1     -27.206 -27.420  27.764  0.00  0.00             0
ATOM    543    O   1     1     -15.033  42.697  14.835  0.00  0.00             0
ATOM    544    H   1     1     -14.732  41.924  14.335  0.00  0.00             0
ATOM    545    H   1     1      -3.969  43.286  14.674  0.00  0.00             0
ATOM    546    O   1     1      -4.136   6.721  28.632  0.00  0.00             0
ATOM    547    H   1     1      -3.660   6.535  27.808  0.00  0.00             0
ATOM    548    H   1     1       5.367   6.174  28.720  0.00  0.00             0
ATOM    549    O   1     1      -7.656  39.340  20.970  0.00  0.00             0
ATOM    550    H   1     1     -18.332  39.697  21.709  0.00  0.00             0
ATOM    551    H   1     1      -6.613  39.585  20.945  0.00  0.00             0
ATOM    552    O   1     1      14.699  31.882  23.228  0.00  0.00             0
ATOM    553    H   1     1      15.101  32.522  23.820  0.00  0.00             0
ATOM    554    H   1     1      25.542  31.208  23.036  0.00  0.00             0
ATOM    555    O   1     1      55.943  10.846  26.123  0.00  0.00             0
ATOM    556    H   1     1      45.300   9.979  26.280  0.00  0.00             0
ATOM    557    H   1     1      55.213  11.477  26.127  0.00  0.00             0
ATOM    558    O   1     1      22.231  27.812  14.772  0.00  0.00             0
ATOM    559    H   1     1      22.890  28.128  14.224  0.00  0.00             0
ATOM    560    H   1     1      32.993  27.276  15.479  0.00  0.00             0
ATOM    561    O   1     1     -29.108  -5.836  26.375  0.00  0.00             0
ATOM    562    H   1     1     -29.570  -6.357  26.967  0.00  0.00             0
ATOM    563    H   1     1     -29.348  -6.508  25.622  0.00  0.00             0
ATOM    564    O   1     1     -21.759 -16.727  28.398  0.00  0.00             0
ATOM    565    H   1     1     -22.446 -17.167  28.070  0.00  0.00             0
ATOM    566    H   1     1     -21.068 -17.448  28.519  0.00  0.00             0
ATOM    567    O   1     1       1.202  46.236  35.872  0.00  0.00             0
ATOM    568    H   1     1       0.505  46.080  35.270  0.00  0.00             0
ATOM    569    H   1     1       2.068  45.867  35.614  0.00  0.00             0
ATOM    570    O   1     1      10.086   6.662  30.022  0.00  0.00             0
ATOM    571    H   1     1       9.415   7.289  30.015  0.00  0.00             0
ATOM    572    H   1     1       9.666   5.899  30.563  0.00  0.00             0
ATOM    573    O   1     1     -39.981  -9.539  31.911  0.00  0.00             0
ATOM    574    H   1     1     -40.415  -9.697  32.827  0.00  0.00             0
ATOM    575    H   1     1     -40.335 -10.254  31.405  0.00  0.00             0
ATOM    576    O   1     1     -33.537  24.146  26.077  0.00  0.00             0
ATOM    577    H   1     1     -33.831  23.492  25.369  0.00  0.00             0
ATOM    578    H   1     1     -32.820  23.775  26.541  0.00  0.00             0
ATOM    579    O   1     1      18.387  -1.448  16.917  0.00  0.00             0
ATOM    580    H   1     1      17.940  -2.127  16.614  0.00  0.00             0
ATOM    581    H   1     1      19.015  -1.647  17.670  0.00  0.00             0
ATOM    582    O   1     1     -17.455  -0.710  33.021  0.00  0.00             0
ATOM    583    H   1     1     -17.378  -1.752  32.736  0.00  0.00             0
ATOM    584    H   1     1     -16.728  -0.146  32.481  0.00  0.00             0
ATOM    585    O   1     1     -28.842 -11.286  20.506  0.00  0.00             0
ATOM    586    H   1     1     -29.180 -11.749  21.338  0.00  0.00             0
ATOM    587    H   1     1     -28.987 -11.956  19.568  0.00  0.00             0
ATOM    588    O   1     1      32.289  12.861  32.812  0.00  0.00             0
ATOM    589    H   1     1      32.008  12.387  32.088  0.00  0.00             0
ATOM    590    H   1     1      33.180  13.381  32.334  0.00  0.00             0
ATOM    591    O   1     1      45.238  11.282  21.527  0.00  0.00             0
ATOM    592    H   1     1      45.337  10.376  21.027  0.00  0.00             0
ATOM    593    H   1     1      44.608  11.744  20.811  0.00  0.00             0
ATOM    594    O   1     1      50.826   4.120  19.872  0.00  0.00             0
ATOM    595    H   1     1      51.655   4.355  19.691  0.00  0.00             0
ATOM    596    H   1     1      50.852   3.119  20.247  0.00  0.00             0
ATOM    597    O   1     1      -0.830  -7.932  33.892  0.00  0.00             0
ATOM    598    H   1     1      -1.718  -7.711  34.271  0.00  0.00             0
ATOM    599    H   1     1       9.490  -8.851  33.724  0.00  0.00             0
ATOM    600    O   1     1       7.377   7.432  35.954  0.00  0.00             0
ATOM    601    H   1     1       8.293   7.243  36.145  0.00  0.00             0
ATOM    602    H   1     1      17.428   7.444  35.122  0.00  0.00             0
ATOM    603    O   1     1       1.891 -45.535  24.607  0.00  0.00             0
ATOM    604    H   1     1      -9.055 -44.946  24.906  0.00  0.00             0
ATOM    605    H   1     1       2.336 -45.602  25.420  0.00  0.00             0
ATOM    606    O   1     1      26.912  20.844  24.067  0.00  0.00             0
ATOM    607    H   1     1      27.238  21.727  23.829  0.00  0.00             0
ATOM    608    H   1     1      36.270  20.862  24.258  0.00  0.00             0
ATOM    609    O   1     1      53.746  12.536  19.413  0.00  0.00             0
ATOM    610    H   1     1      44.112  12.881  18.804  0.00  0.00             0
ATOM    611    H   1     1      52.987  13.101  19.651  0.00  0.00             0
ATOM    612    O   1     1     -20.263  27.880  25.147  0.00  0.00             0
ATOM    613    H   1     1     -20.045  28.506  24.310  0.00  0.00             0
ATOM    614    H   1     1     -10.665  27.347  24.599  0.00  0.00             0
ATOM    615    O   1     1     -34.437  -9.464  21.521  0.00  0.00             0
ATOM    616    H   1     1     -35.242  -9.949  22.063  0.00  0.00             0
ATOM    617    H   1     1     -33.922 -10.069  21.123  0.00  0.00             0
ATOM    618    O   1     1       1.941  13.749  35.587  0.00  0.00             0
ATOM    619    H   1     1       1.789  13.176  34.798  0.00  0.00             0
ATOM    620    H   1     1       1.704  12.941  35.990  0.00  0.00             0
ATOM    621    O   1     1     -18.657  16.377  35.486  0.00  0.00             0
ATOM    622    H   1     1     -18.227  16.447  34.649  0.00  0.00             0
ATOM    623    H   1     1     -18.571  15.391  35.416  0.00  0.00             0
ATOM    624    O   1     1      49.838  29.255  17.106  0.00  0.00             0
ATOM    625    H   1     1      49.203  29.884  17.445  0.00  0.00             0
ATOM    626    H   1     1      49.319  28.523  16.668  0.00  0.00             0
ATOM    627    O   1     1     -15.717  14.365  29.200  0.00  0.00             0
ATOM    628    H   1     1     -15.568  13.555  28.552  0.00  0.00             0
ATOM    629    H   1     1     -16.260  15.110  28.807  0.00  0.00             0
ATOM    630    O   1     1     -15.198  -3.031  15.183  0.00  0.00             0
ATOM    631    H   1     1     -16.070  -3.234  15.699  0.00  0.00             0
ATOM    632    H   1     1     -15.045  -3.740  14.626  0.00  0.00             0
ATOM    633    O   1     1     -48.306  24.453  16.392  0.00  0.00             0
ATOM    634    H   1     1     -47.742  24.427  15.629  0.00  0.00             0
ATOM    635    H   1     1     -48.811  23.612  16.096  0.00  0.00             0
ATOM    636    O   1     1      15.773  19.337  18.414  0.00  0.00             0
ATOM    637    H   1     1      15.219  19.083  19.176  0.00  0.00             0
ATOM    638    H   1     1      16.304  20.014  18.800  0.00  0.00             0
ATOM    639    O   1     1     -12.563  -7.179  20.257  0.00  0.00             0
ATOM    640    H   1     1     -11.715  -7.632  19.932  0.00  0.00             0
ATOM    641    H   1     1     -12.952  -8.054  20.648  0.00  0.00             0
ATOM    642    O   1     1       2.500  21.556  32.842  0.00  0.00             0
ATOM    643    H   1     1       2.184  21.907  33.623  0.00  0.00             0
ATOM    644    H   1     1       3.471  21.321  32.868  0.00  0.00             0
ATOM    645    O   1     1      -5.825  -8.235  30.802  0.00  0.00             0
ATOM    646    H   1     1      -4.938  -8.086  30.377  0.00  0.00             0
ATOM    647    H   1     1      -6.057  -7.774  31.558  0.00  0.00             0
ATOM    648    O   1     1       8.315   0.917  30.951  0.00  0.00             0
ATOM    649    H   1     1       8.409   0.909  30.017  0.00  0.00             0
ATOM    650    H   1     1       9.155   0.735  31.154  0.00  0.00             0
ATOM    651    O   1     1       4.271  17.371  30.342  0.00  0.00             0
ATOM    652    H   1     1       4.634  18.244  29.769  0.00  0.00             0
ATOM    653    H   1     1      13.616  -0.391  29.915  0.00  0.00             0
ATOM    654    O   1     1      14.213  32.900  20.677  0.00  0.00             0
ATOM    655    H   1     1      14.400  32.546  21.605  0.00  0.00             0
ATOM    656    H   1     1      23.505  32.706  20.408  0.00  0.00             0
ATOM    657    O   1     1      34.464  17.217  15.834  0.00  0.00             0
ATOM    658    H   1     1      24.437  16.518  15.302  0.00  0.00             0
ATOM    659    H   1     1      34.888  17.131  16.732  0.00  0.00             0
ATOM    660    O   1     1      -4.217  63.278  36.096  0.00  0.00             0
ATOM    661    H   1     1      -3.712  64.147  35.994  0.00  0.00             0
ATOM    662    H   1     1       6.617  62.426  36.378  0.00  0.00             0
ATOM    663    O   1     1      25.527  16.088  18.442  0.00  0.00             0
ATOM    664    H   1     1      15.062  15.817  19.421  0.00  0.00             0
ATOM    665    H   1     1      26.159  16.697  18.554  0.00  0.00             0
ATOM    666    O   1     1      22.340  17.701  29.796  0.00  0.00             0
ATOM    667    H   1     1      22.087  16.742  29.286  0.00  0.00             0
ATOM    668    H   1     1      32.228  17.669  30.718  0.00  0.00             0
ATOM    669    O   1     1       5.566  75.480  33.571  0.00  0.00             0
ATOM    670    H   1     1       5.659  76.071  34.303  0.00  0.00             0
ATOM    671    H   1     1       5.694  58.189  32.904  0.00  0.00             0
ATOM    672    O   1     1      22.467  41.132  22.911  0.00  0.00             0
ATOM    673    H   1     1      23.142  40.631  23.272  0.00  0.00             0
ATOM    674    H   1     1      21.974  41.573  23.441  0.00  0.00             0
ATOM    675    O   1     1      19.213  -8.829  23.155  0.00  0.00             0
ATOM    676    H   1     1      18.254  -8.474  22.697  0.00  0.00             0
ATOM    677    H   1     1      19.897  -9.031  22.526  0.00  0.00             0
ATOM    678    O   1     1       5.667   2.585  15.831  0.00  0.00             0
ATOM    679    H   1     1       6.133   1.937  15.511  0.00  0.00             0
ATOM    680    H   1     1       5.598   2.338  16.797  0.00  0.00             0
ATOM    681    O   1     1     -27.527   0.928  26.851  0.00  0.00             0
ATOM    682    H   1     1     -28.357   0.777  26.543  0.00  0.00             0
ATOM    683    H   1     1     -27.326   1.433  26.050  0.00  0.00             0
ATOM    684    O   1     1     -12.759  11.378  35.705  0.00  0.00             0
ATOM    685    H   1     1     -12.376  11.368  36.517  0.00  0.00             0
ATOM    686    H   1     1     -12.109  11.898  35.112  0.00  0.00             0
ATOM    687    O   1     1      31.950  -2.695  20.072  0.00  0.00             0
ATOM    688    H   1     1      31.782  -1.974  20.916  0.00  0.00             0
ATOM    689    H   1     1      31.562 -20.154  19.142  0.00  0.00             0
ATOM    690    O   1     1      41.044 -27.596  37.021  0.00  0.00             0
ATOM    691    H   1     1      41.433 -26.534  36.855  0.00  0.00             0
ATOM    692    H   1     1      41.610 -28.075  37.490  0.00  0.00             0
ATOM    693    O   1     1     -50.400  15.024  15.143  0.00  0.00             0
ATOM    694    H   1     1     -50.770  13.977  15.213  0.00  0.00             0
ATOM    695    H   1     1     -49.492  15.069  15.441  0.00  0.00             0
ATOM    696    O   1     1      21.026  28.313  18.701  0.00  0.00             0
ATOM    697    H   1     1      21.385  29.222  18.836  0.00  0.00             0
ATOM    698    H   1     1      20.451  28.590  18.125  0.00  0.00             0
ATOM    699    O   1     1      59.922   6.800  20.004  0.00  0.00             0
ATOM    700    H   1     1      60.242   5.978  19.926  0.00  0.00             0
ATOM    701    H   1     1      60.550   7.473  19.594  0.00  0.00             0
ATOM    702    O   1     1      23.528   6.703  36.350  0.00  0.00             0
ATOM    703    H   1     1      24.237   6.050  36.389  0.00  0.00             0
ATOM    704    H   1     1      23.098   5.988  36.115  0.00  0.00             0
ATOM    705   Al   1     1       4.948  14.263   8.780  0.00  0.00             0
ATOM    706   Al   1     1       2.389   9.848   8.650  0.00  0.00             0
ATOM    707   Al   1     1       2.460  15.825   8.734  0.00  0.00             0
ATOM    708   Al   1     1       4.881  11.212   8.837  0.00  0.00             0
ATOM    709   Si   1     1       0.710  15.505  11.630  0.00  0.00             0
ATOM    710   Si   1     1       3.184  11.073  11.511  0.00  0.00             0
ATOM    711   Si   1     1       3.164  17.188  11.565  0.00  0.00             0
ATOM    712   Si   1     1       5.682  12.637  11.473  0.00  0.00             0
ATOM    713    O   1     1       5.826  15.482   9.870  0.00  0.00             0
ATOM    714    O   1     1       3.381  10.970   9.916  0.00  0.00             0
ATOM    715    O   1     1       5.543  12.756   9.864  0.00  0.00             0
ATOM    716    O   1     1       3.028  17.275  10.022  0.00  0.00             0
ATOM    717    O   1     1       5.749  14.082  11.983  0.00  0.00             0
ATOM    718    O   1     1       3.180  18.617  12.180  0.00  0.00             0
ATOM    719    O   1     1       4.517  16.441  11.822  0.00  0.00             0
ATOM    720    O   1     1       1.877  11.857  11.878  0.00  0.00             0
ATOM    721    O   1     1       4.477  11.958  11.990  0.00  0.00             0
ATOM    722    O   1     1       1.877  16.379  12.133  0.00  0.00             0
ATOM    723    O   1     1       5.750   9.891   9.718  0.00  0.00             0
ATOM    724    O   1     1       3.337  14.390   9.702  0.00  0.00             0
ATOM    725    O   1     1       1.922  17.155   7.542  0.00  0.00             0
ATOM    726    O   1     1       4.409  12.635   7.609  0.00  0.00             0
ATOM    727    O   1     1       6.652  14.305   7.853  0.00  0.00             0
ATOM    728    O   1     1       3.996   9.945   7.647  0.00  0.00             0
ATOM    729    O   1     1       6.653  11.016   7.522  0.00  0.00             0
ATOM    730    O   1     1       4.228  15.699   7.618  0.00  0.00             0
ATOM    731    H   1     1       5.798  18.774  11.159  0.00  0.00             0
ATOM    732    H   1     1       2.789  13.476   9.872  0.00  0.00             0
ATOM    733    H   1     1       6.014  16.816   7.366  0.00  0.00             0
ATOM    734    H   1     1       4.454  12.655   6.598  0.00  0.00             0
ATOM    735    H   1     1       6.584  13.368   7.954  0.00  0.00             0
ATOM    736    H   1     1       4.874  18.169   7.802  0.00  0.00             0
ATOM    737    H   1     1       4.004  16.124   6.758  0.00  0.00             0
ATOM    738    H   1     1       6.766  11.470   6.570  0.00  0.00             0
ATOM    739   Al   1     1      10.158   8.531   1.699  0.00  0.00             0
ATOM    740   Al   1     1       7.574   3.994   1.726  0.00  0.00             0
ATOM    741   Al   1     1       7.662  10.116   1.391  0.00  0.00             0
ATOM    742   Al   1     1      10.277   5.541   1.699  0.00  0.00             0
ATOM    743   Si   1     1       5.823   9.862   4.396  0.00  0.00             0
ATOM    744   Si   1     1       8.559   5.452   4.505  0.00  0.00             0
ATOM    745   Si   1     1       8.341  11.444   4.330  0.00  0.00             0
ATOM    746   Si   1     1      11.017   6.945   4.455  0.00  0.00             0
ATOM    747    O   1     1      11.001   9.798   2.855  0.00  0.00             0
ATOM    748    O   1     1       8.767   5.323   2.888  0.00  0.00             0
ATOM    749    O   1     1      10.896   7.036   2.840  0.00  0.00             0
ATOM    750    O   1     1       8.232  11.535   2.780  0.00  0.00             0
ATOM    751    O   1     1      10.907   8.355   4.935  0.00  0.00             0
ATOM    752    O   1     1       8.342  12.922   4.924  0.00  0.00             0
ATOM    753    O   1     1       9.638  10.785   4.762  0.00  0.00             0
ATOM    754    O   1     1       7.317   6.336   4.818  0.00  0.00             0
ATOM    755    O   1     1       9.876   6.029   4.996  0.00  0.00             0
ATOM    756    O   1     1       7.031  10.747   4.798  0.00  0.00             0
ATOM    757    O   1     1      11.121   4.090   2.830  0.00  0.00             0
ATOM    758    O   1     1       8.512   8.527   2.685  0.00  0.00             0
ATOM    759    O   1     1       7.013  11.598   0.473  0.00  0.00             0
ATOM    760    O   1     1       9.453   6.998   0.628  0.00  0.00             0
ATOM    761    O   1     1      11.712   8.596   0.514  0.00  0.00             0
ATOM    762    O   1     1       9.186   4.244   0.509  0.00  0.00             0
ATOM    763    O   1     1      11.877   5.431   0.594  0.00  0.00             0
ATOM    764    O   1     1       9.383  10.025   0.684  0.00  0.00             0
ATOM    765    H   1     1      10.723  12.228   2.961  0.00  0.00             0
ATOM    766    H   1     1       7.995   7.695   2.562  0.00  0.00             0
ATOM    767    H   1     1      11.567  11.715  -0.361  0.00  0.00             0
ATOM    768    H   1     1       9.028   7.472  -0.051  0.00  0.00             0
ATOM    769    H   1     1      12.002   8.554  -0.424  0.00  0.00             0
ATOM    770    H   1     1       9.654  12.685  -0.276  0.00  0.00             0
ATOM    771    H   1     1       9.773  10.870   1.100  0.00  0.00             0
ATOM    772    H   1     1      11.952   6.220   0.391  0.00  0.00             0
ATOM    773   Al   1     1       4.928   5.337   8.780  0.00  0.00             0
ATOM    774   Al   1     1       2.450   1.115   8.985  0.00  0.00             0
ATOM    775   Al   1     1       2.575   6.797   8.907  0.00  0.00             0
ATOM    776   Al   1     1       4.927   2.424   9.096  0.00  0.00             0
ATOM    777   Si   1     1       0.719   6.697  11.651  0.00  0.00             0
ATOM    778   Si   1     1       3.193   2.186  11.791  0.00  0.00             0
ATOM    779   Si   1     1       3.199   8.125  11.660  0.00  0.00             0
ATOM    780   Si   1     1       5.759   3.733  11.700  0.00  0.00             0
ATOM    781    O   1     1       5.878   6.501  10.058  0.00  0.00             0
ATOM    782    O   1     1       3.300   2.241  10.147  0.00  0.00             0
ATOM    783    O   1     1       5.564   3.883  10.104  0.00  0.00             0
ATOM    784    O   1     1       3.160   8.125  10.095  0.00  0.00             0
ATOM    785    O   1     1       5.743   5.164  12.438  0.00  0.00             0
ATOM    786    O   1     1       3.222   9.621  12.087  0.00  0.00             0
ATOM    787    O   1     1       4.585   7.426  11.955  0.00  0.00             0
ATOM    788    O   1     1       1.961   3.008  12.116  0.00  0.00             0
ATOM    789    O   1     1       4.486   2.975  12.182  0.00  0.00             0
ATOM    790    O   1     1       1.994   7.447  12.158  0.00  0.00             0
ATOM    791    O   1     1       5.893   1.038  10.221  0.00  0.00             0
ATOM    792    O   1     1       3.223   5.366   9.920  0.00  0.00             0
ATOM    793    O   1     1       1.698   8.354   7.711  0.00  0.00             0
ATOM    794    O   1     1       4.284   3.706   8.031  0.00  0.00             0
ATOM    795    O   1     1       6.509   5.321   7.816  0.00  0.00             0
ATOM    796    O   1     1       4.100   0.987   7.959  0.00  0.00             0
ATOM    797    O   1     1       6.554   2.340   8.001  0.00  0.00             0
ATOM    798    O   1     1       4.078   6.718   7.796  0.00  0.00             0
ATOM    799    H   1     1       5.388   9.045   9.858  0.00  0.00             0
ATOM    800    H   1     1       2.759   4.421   9.986  0.00  0.00             0
ATOM    801    H   1     1       6.369   8.623   7.098  0.00  0.00             0
ATOM    802    H   1     1       3.615   3.753   7.390  0.00  0.00             0
ATOM    803    H   1     1       6.974   4.402   7.846  0.00  0.00             0
ATOM    804    H   1     1       4.153   9.541   6.918  0.00  0.00             0
ATOM    805    H   1     1       4.651   7.305   7.229  0.00  0.00             0
ATOM    806    H   1     1       5.921   2.475   7.097  0.00  0.00             0
ATOM    807   Al   1     1      10.246  -0.429   1.515  0.00  0.00             0
ATOM    808   Al   1     1       7.631  -4.869   1.560  0.00  0.00             0
ATOM    809   Al   1     1       7.623   1.139   1.819  0.00  0.00             0
ATOM    810   Al   1     1      10.154  -3.414   1.425  0.00  0.00             0
ATOM    811   Si   1     1       5.885   0.908   4.550  0.00  0.00             0
ATOM    812   Si   1     1       8.484  -3.514   4.427  0.00  0.00             0
ATOM    813   Si   1     1       8.422   2.437   4.560  0.00  0.00             0
ATOM    814   Si   1     1      10.965  -2.002   4.366  0.00  0.00             0
ATOM    815    O   1     1      11.117   0.970   2.747  0.00  0.00             0
ATOM    816    O   1     1       8.656  -3.595   2.795  0.00  0.00             0
ATOM    817    O   1     1      10.744  -2.037   2.664  0.00  0.00             0
ATOM    818    O   1     1       8.317   2.542   2.940  0.00  0.00             0
ATOM    819    O   1     1      10.909  -0.480   4.872  0.00  0.00             0
ATOM    820    O   1     1       8.437   3.922   4.984  0.00  0.00             0
ATOM    821    O   1     1       9.778   1.731   4.821  0.00  0.00             0
ATOM    822    O   1     1       7.266  -2.690   4.661  0.00  0.00             0
ATOM    823    O   1     1       9.780  -2.832   4.935  0.00  0.00             0
ATOM    824    O   1     1       7.153   1.597   4.954  0.00  0.00             0
ATOM    825    O   1     1      11.117  -4.870   2.627  0.00  0.00             0
ATOM    826    O   1     1       8.384  -0.345   2.786  0.00  0.00             0
ATOM    827    O   1     1       6.696   2.566   0.864  0.00  0.00             0
ATOM    828    O   1     1       9.563  -1.722   0.404  0.00  0.00             0
ATOM    829    O   1     1      11.927  -0.238   0.632  0.00  0.00             0
ATOM    830    O   1     1       9.280  -4.742   0.591  0.00  0.00             0
ATOM    831    O   1     1      11.874  -3.495   0.690  0.00  0.00             0
ATOM    832    O   1     1       9.177   1.011   0.664  0.00  0.00             0
ATOM    833    H   1     1      10.666   3.306   2.642  0.00  0.00             0
ATOM    834    H   1     1       7.990  -0.939   3.309  0.00  0.00             0
ATOM    835    H   1     1      11.692   2.239  -0.325  0.00  0.00             0
ATOM    836    H   1     1       9.304  -1.594  -0.470  0.00  0.00             0
ATOM    837    H   1     1      12.740  -0.681   0.218  0.00  0.00             0
ATOM    838    H   1     1       9.015   4.272  -0.369  0.00  0.00             0
ATOM    839    H   1     1       9.261   2.033   0.881  0.00  0.00             0
ATOM    840    H   1     1      12.179  -2.587   0.760  0.00  0.00             0
ATOM    841   Al   1     1      -0.191  14.270   8.791  0.00  0.00             0
ATOM    842   Al   1     1      -2.798   9.785   8.693  0.00  0.00             0
ATOM    843   Al   1     1      -2.800  15.663   8.754  0.00  0.00             0
ATOM    844   Al   1     1      -0.289  11.244   8.785  0.00  0.00             0
ATOM    845   Si   1     1      -4.540  15.601  11.441  0.00  0.00             0
ATOM    846   Si   1     1      -1.971  11.060  11.493  0.00  0.00             0
ATOM    847   Si   1     1      -1.898  17.087  11.679  0.00  0.00             0
ATOM    848   Si   1     1       0.553  12.592  11.641  0.00  0.00             0
ATOM    849    O   1     1       0.749  15.478   9.905  0.00  0.00             0
ATOM    850    O   1     1      -1.836  10.985   9.888  0.00  0.00             0
ATOM    851    O   1     1       0.426  12.722   9.917  0.00  0.00             0
ATOM    852    O   1     1      -2.088  17.155   9.937  0.00  0.00             0
ATOM    853    O   1     1       0.690  14.035  12.051  0.00  0.00             0
ATOM    854    O   1     1      -2.020  18.606  12.233  0.00  0.00             0
ATOM    855    O   1     1      -0.621  16.245  11.926  0.00  0.00             0
ATOM    856    O   1     1      -3.270  11.899  11.754  0.00  0.00             0
ATOM    857    O   1     1      -0.758  11.905  11.991  0.00  0.00             0
ATOM    858    O   1     1      -3.197  16.345  11.946  0.00  0.00             0
ATOM    859    O   1     1       0.583   9.878   9.740  0.00  0.00             0
ATOM    860    O   1     1      -1.870  14.426  10.043  0.00  0.00             0
ATOM    861    O   1     1       6.809  17.292   7.733  0.00  0.00             0
ATOM    862    O   1     1      -0.925  12.709   7.731  0.00  0.00             0
ATOM    863    O   1     1       1.383  14.291   7.670  0.00  0.00             0
ATOM    864    O   1     1      -1.175   9.821   7.649  0.00  0.00             0
ATOM    865    O   1     1       1.422  11.182   7.756  0.00  0.00             0
ATOM    866    O   1     1      -1.222  15.503   7.769  0.00  0.00             0
ATOM    867    H   1     1       0.441  17.916   9.577  0.00  0.00             0
ATOM    868    H   1     1      -1.991  13.910  10.761  0.00  0.00             0
ATOM    869    H   1     1       1.789  17.583   6.703  0.00  0.00             0
ATOM    870    H   1     1      -1.443  12.645   6.946  0.00  0.00             0
ATOM    871    H   1     1       1.548  13.287   7.570  0.00  0.00             0
ATOM    872    H   1     1      -0.848  18.389   7.020  0.00  0.00             0
ATOM    873    H   1     1      -0.669  15.668   6.908  0.00  0.00             0
ATOM    874    H   1     1       1.709  11.263   6.857  0.00  0.00             0
ATOM    875   Al   1     1       4.916   8.653   1.718  0.00  0.00             0
ATOM    876   Al   1     1       2.600   4.082   1.594  0.00  0.00             0
ATOM    877   Al   1     1       2.334   9.968   1.721  0.00  0.00             0
ATOM    878   Al   1     1       5.050   5.441   1.842  0.00  0.00             0
ATOM    879   Si   1     1       0.625   9.856   4.474  0.00  0.00             0
ATOM    880   Si   1     1       3.384   5.382   4.442  0.00  0.00             0
ATOM    881   Si   1     1       3.068  11.318   4.441  0.00  0.00             0
ATOM    882   Si   1     1       5.982   6.950   4.546  0.00  0.00             0
ATOM    883    O   1     1       5.865   9.622   2.853  0.00  0.00             0
ATOM    884    O   1     1       3.606   5.368   2.856  0.00  0.00             0
ATOM    885    O   1     1       5.733   6.994   2.801  0.00  0.00             0
ATOM    886    O   1     1       3.005  11.407   2.793  0.00  0.00             0
ATOM    887    O   1     1       5.727   8.472   5.074  0.00  0.00             0
ATOM    888    O   1     1       3.064  12.849   4.952  0.00  0.00             0
ATOM    889    O   1     1       4.446  10.632   4.773  0.00  0.00             0
ATOM    890    O   1     1       2.083   6.211   4.753  0.00  0.00             0
ATOM    891    O   1     1       4.743   6.044   4.874  0.00  0.00             0
ATOM    892    O   1     1       1.895  10.594   5.006  0.00  0.00             0
ATOM    893    O   1     1       5.979   4.247   2.967  0.00  0.00             0
ATOM    894    O   1     1       3.114   8.649   2.697  0.00  0.00             0
ATOM    895    O   1     1      12.094  11.434   0.472  0.00  0.00             0
ATOM    896    O   1     1       4.466   7.071   0.601  0.00  0.00             0
ATOM    897    O   1     1       6.715   8.918   0.470  0.00  0.00             0
ATOM    898    O   1     1       4.155   4.187   0.615  0.00  0.00             0
ATOM    899    O   1     1       6.772   5.403   0.803  0.00  0.00             0
ATOM    900    O   1     1       4.055   9.781   0.733  0.00  0.00             0
ATOM    901    H   1     1       5.894  12.164   3.223  0.00  0.00             0
ATOM    902    H   1     1       2.695   7.737   2.707  0.00  0.00             0
ATOM    903    H   1     1       6.249  11.539  -0.233  0.00  0.00             0
ATOM    904    H   1     1       4.267   6.697  -0.284  0.00  0.00             0
ATOM    905    H   1     1       6.330   8.125  -0.205  0.00  0.00             0
ATOM    906    H   1     1       3.807  13.211  -0.499  0.00  0.00             0
ATOM    907    H   1     1       4.034  10.378   0.009  0.00  0.00             0
ATOM    908    H   1     1       7.389   6.066   1.179  0.00  0.00             0
ATOM    909   Al   1     1      -0.070   5.341   8.943  0.00  0.00             0
ATOM    910   Al   1     1      -2.688   0.782   8.745  0.00  0.00             0
ATOM    911   Al   1     1      -2.771   6.828   8.835  0.00  0.00             0
ATOM    912   Al   1     1      -0.219   2.366   8.820  0.00  0.00             0
ATOM    913   Si   1     1      -4.439   6.646  11.691  0.00  0.00             0
ATOM    914   Si   1     1      -1.902   2.144  11.680  0.00  0.00             0
ATOM    915   Si   1     1      -1.947   8.144  11.534  0.00  0.00             0
ATOM    916   Si   1     1       0.556   3.714  11.681  0.00  0.00             0
ATOM    917    O   1     1       0.798   6.699   9.959  0.00  0.00             0
ATOM    918    O   1     1      -1.640   2.057  10.112  0.00  0.00             0
ATOM    919    O   1     1       0.438   3.799  10.005  0.00  0.00             0
ATOM    920    O   1     1      -2.216   8.230   9.958  0.00  0.00             0
ATOM    921    O   1     1       0.591   5.212  12.064  0.00  0.00             0
ATOM    922    O   1     1      -1.994   9.639  12.069  0.00  0.00             0
ATOM    923    O   1     1      -0.625   7.522  11.881  0.00  0.00             0
ATOM    924    O   1     1      -3.166   3.047  11.983  0.00  0.00             0
ATOM    925    O   1     1      -0.625   2.893  12.224  0.00  0.00             0
ATOM    926    O   1     1      -3.075   7.296  12.087  0.00  0.00             0
ATOM    927    O   1     1       0.728   0.945   9.699  0.00  0.00             0
ATOM    928    O   1     1      -1.819   5.382   9.974  0.00  0.00             0
ATOM    929    O   1     1       6.853   8.163   7.703  0.00  0.00             0
ATOM    930    O   1     1      -0.928   3.850   7.677  0.00  0.00             0
ATOM    931    O   1     1       1.427   5.476   7.702  0.00  0.00             0
ATOM    932    O   1     1      -1.247   1.100   7.670  0.00  0.00             0
ATOM    933    O   1     1       1.562   2.366   7.743  0.00  0.00             0
ATOM    934    O   1     1      -1.070   6.519   7.820  0.00  0.00             0
ATOM    935    H   1     1       0.031   9.129   9.911  0.00  0.00             0
ATOM    936    H   1     1      -2.118   4.651  10.548  0.00  0.00             0
ATOM    937    H   1     1       1.071   7.886   7.005  0.00  0.00             0
ATOM    938    H   1     1      -1.429   3.783   6.949  0.00  0.00             0
ATOM    939    H   1     1       1.526   4.881   6.901  0.00  0.00             0
ATOM    940    H   1     1      -0.852   9.244   6.957  0.00  0.00             0
ATOM    941    H   1     1      -1.196   6.586   6.900  0.00  0.00             0
ATOM    942    H   1     1       1.783   2.397   6.717  0.00  0.00             0
ATOM    943   Al   1     1       5.072  -0.450   1.750  0.00  0.00             0
ATOM    944   Al   1     1       2.462  -4.927   1.677  0.00  0.00             0
ATOM    945   Al   1     1       2.563   1.092   1.725  0.00  0.00             0
ATOM    946   Al   1     1       4.981  -3.545   1.720  0.00  0.00             0
ATOM    947   Si   1     1       0.724   1.028   4.302  0.00  0.00             0
ATOM    948   Si   1     1       3.303  -3.634   4.432  0.00  0.00             0
ATOM    949   Si   1     1       3.320   2.461   4.366  0.00  0.00             0
ATOM    950   Si   1     1       5.845  -2.047   4.339  0.00  0.00             0
ATOM    951    O   1     1       5.958   0.886   2.798  0.00  0.00             0
ATOM    952    O   1     1       3.425  -3.800   2.748  0.00  0.00             0
ATOM    953    O   1     1       5.649  -1.904   2.844  0.00  0.00             0
ATOM    954    O   1     1       3.118   2.563   2.801  0.00  0.00             0
ATOM    955    O   1     1       5.710  -0.595   4.918  0.00  0.00             0
ATOM    956    O   1     1       3.339   3.948   4.950  0.00  0.00             0
ATOM    957    O   1     1       4.697   1.820   4.817  0.00  0.00             0
ATOM    958    O   1     1       2.031  -2.685   4.628  0.00  0.00             0
ATOM    959    O   1     1       4.634  -2.873   4.829  0.00  0.00             0
ATOM    960    O   1     1       2.023   1.745   4.940  0.00  0.00             0
ATOM    961    O   1     1       6.038  -4.939   2.761  0.00  0.00             0
ATOM    962    O   1     1       3.306  -0.251   2.863  0.00  0.00             0
ATOM    963    O   1     1      12.204   2.482   0.597  0.00  0.00             0
ATOM    964    O   1     1       4.170  -1.936   0.523  0.00  0.00             0
ATOM    965    O   1     1       6.554  -0.309   0.561  0.00  0.00             0
ATOM    966    O   1     1       4.126  -4.803   0.468  0.00  0.00             0
ATOM    967    O   1     1       6.673  -3.449   0.790  0.00  0.00             0
ATOM    968    O   1     1       4.075   0.833   0.639  0.00  0.00             0
ATOM    969    H   1     1       5.819   3.957   3.852  0.00  0.00             0
ATOM    970    H   1     1       2.928  -0.722   3.376  0.00  0.00             0
ATOM    971    H   1     1       6.168   2.133   0.268  0.00  0.00             0
ATOM    972    H   1     1       4.477  -2.209  -0.395  0.00  0.00             0
ATOM    973    H   1     1       6.752  -0.088  -0.368  0.00  0.00             0
ATOM    974    H   1     1       4.822   4.446   0.038  0.00  0.00             0
ATOM    975    H   1     1       3.794   1.431  -0.045  0.00  0.00             0
ATOM    976    H   1     1       7.116  -2.576   0.496  0.00  0.00             0
END
