# Supplementary material for: Competing Nuclear Quantum Effects and Hydrogen-Bond Jumps in Hydrated Kaolinite
Source: J Phys Chem Lett. 2023 Feb 6;14(6):1542–7. doi: 10.1021/acs.jpclett.2c03896 (PMC9940297; doi:10.1021/acs.jpclett.2c03896)
Supplement: Supplementary file 1 — jz2c03896_si_001.zip [file jz2c03896_si_001.zip › Clay_NQEs_HBond_Jumps_SI/silica-surface/QM/prod-3/init.00.pdb]

TITLE     Step:     2000000  Bead:       0 positions{angstrom}  cell{angstrom}
CRYST1   10.307   17.884   76.812  91.93 105.05  89.80 P 1           1
ATOM      1   Al   1     1     -17.311  -0.627  42.388  0.00  0.00             0
ATOM      2   Al   1     1     -14.816   3.940  42.120  0.00  0.00             0
ATOM      3   Al   1     1     -14.711  -2.045  42.181  0.00  0.00             0
ATOM      4   Al   1     1     -17.216   2.371  42.258  0.00  0.00             0
ATOM      5   Si   1     1     -13.066  -1.883  39.463  0.00  0.00             0
ATOM      6   Si   1     1     -15.575   2.503  39.425  0.00  0.00             0
ATOM      7   Si   1     1     -15.590  -3.501  39.600  0.00  0.00             0
ATOM      8   Si   1     1     -18.036   0.948  39.405  0.00  0.00             0
ATOM      9    O   1     1     -18.280  -1.808  41.202  0.00  0.00             0
ATOM     10    O   1     1     -15.623   2.616  41.042  0.00  0.00             0
ATOM     11    O   1     1     -17.983   0.951  41.016  0.00  0.00             0
ATOM     12    O   1     1     -15.361  -3.555  41.193  0.00  0.00             0
ATOM     13    O   1     1     -17.863  -0.556  38.937  0.00  0.00             0
ATOM     14    O   1     1     -15.489  -4.925  39.034  0.00  0.00             0
ATOM     15    O   1     1     -16.921  -2.868  39.360  0.00  0.00             0
ATOM     16    O   1     1     -14.338   1.738  39.144  0.00  0.00             0
ATOM     17    O   1     1     -16.854   1.768  38.874  0.00  0.00             0
ATOM     18    O   1     1     -14.371  -2.626  39.130  0.00  0.00             0
ATOM     19    O   1     1     -18.133   3.797  41.161  0.00  0.00             0
ATOM     20    O   1     1     -15.631  -0.783  41.156  0.00  0.00             0
ATOM     21    O   1     1     -13.968  -3.341  43.473  0.00  0.00             0
ATOM     22    O   1     1     -16.647   0.846  43.320  0.00  0.00             0
ATOM     23    O   1     1     -19.053  -0.647  43.338  0.00  0.00             0
ATOM     24    O   1     1     -16.236   3.830  43.418  0.00  0.00             0
ATOM     25    O   1     1     -18.789   2.609  43.282  0.00  0.00             0
ATOM     26    O   1     1     -16.445  -1.985  43.351  0.00  0.00             0
ATOM     27    H   1     1     -17.771  -4.304  40.948  0.00  0.00             0
ATOM     28    H   1     1     -15.003  -0.210  40.777  0.00  0.00             0
ATOM     29    H   1     1     -18.965  -3.751  44.332  0.00  0.00             0
ATOM     30    H   1     1     -16.460   0.699  44.257  0.00  0.00             0
ATOM     31    H   1     1     -19.296  -0.346  44.160  0.00  0.00             0
ATOM     32    H   1     1     -17.145  -4.202  43.290  0.00  0.00             0
ATOM     33    H   1     1     -16.669  -2.832  44.077  0.00  0.00             0
ATOM     34    H   1     1     -19.226   1.838  43.887  0.00  0.00             0
ATOM     35   Al   1     1     -17.863   4.825  49.445  0.00  0.00             0
ATOM     36   Al   1     1     -15.175   8.929  49.535  0.00  0.00             0
ATOM     37   Al   1     1     -15.344   3.212  49.352  0.00  0.00             0
ATOM     38   Al   1     1     -17.803   7.723  49.418  0.00  0.00             0
ATOM     39   Si   1     1     -13.594   3.418  46.501  0.00  0.00             0
ATOM     40   Si   1     1     -15.918   7.840  46.661  0.00  0.00             0
ATOM     41   Si   1     1     -16.103   1.894  46.534  0.00  0.00             0
ATOM     42   Si   1     1     -18.461   6.288  46.572  0.00  0.00             0
ATOM     43    O   1     1     -18.788   3.326  48.328  0.00  0.00             0
ATOM     44    O   1     1     -16.069   7.911  48.264  0.00  0.00             0
ATOM     45    O   1     1     -18.392   6.259  48.172  0.00  0.00             0
ATOM     46    O   1     1     -15.932   1.793  48.149  0.00  0.00             0
ATOM     47    O   1     1     -18.557   4.789  46.138  0.00  0.00             0
ATOM     48    O   1     1     -16.027   0.388  46.012  0.00  0.00             0
ATOM     49    O   1     1     -17.534   2.467  46.243  0.00  0.00             0
ATOM     50    O   1     1     -14.570   7.028  46.327  0.00  0.00             0
ATOM     51    O   1     1     -17.180   7.042  46.152  0.00  0.00             0
ATOM     52    O   1     1     -14.924   2.792  46.024  0.00  0.00             0
ATOM     53    O   1     1     -18.646   9.156  48.534  0.00  0.00             0
ATOM     54    O   1     1     -16.212   4.616  48.380  0.00  0.00             0
ATOM     55    O   1     1     -14.652   1.730  50.350  0.00  0.00             0
ATOM     56    O   1     1     -17.173   6.303  50.453  0.00  0.00             0
ATOM     57    O   1     1     -19.647   4.801  50.529  0.00  0.00             0
ATOM     58    O   1     1     -16.734   8.875  50.503  0.00  0.00             0
ATOM     59    O   1     1     -19.551   7.778  50.509  0.00  0.00             0
ATOM     60    O   1     1     -17.000   3.435  50.524  0.00  0.00             0
ATOM     61    H   1     1     -18.216   1.016  48.551  0.00  0.00             0
ATOM     62    H   1     1     -15.657   5.511  48.151  0.00  0.00             0
ATOM     63    H   1     1     -19.623   1.891  51.299  0.00  0.00             0
ATOM     64    H   1     1     -16.423   6.132  51.047  0.00  0.00             0
ATOM     65    H   1     1     -19.955   4.808  51.420  0.00  0.00             0
ATOM     66    H   1     1     -16.946   0.158  51.434  0.00  0.00             0
ATOM     67    H   1     1     -17.309   2.655  50.996  0.00  0.00             0
ATOM     68    H   1     1     -19.924   6.870  50.880  0.00  0.00             0
ATOM     69   Al   1     1     -17.190   8.241  42.174  0.00  0.00             0
ATOM     70   Al   1     1     -14.771  12.816  42.382  0.00  0.00             0
ATOM     71   Al   1     1     -14.540   6.824  42.217  0.00  0.00             0
ATOM     72   Al   1     1     -17.311  11.252  42.265  0.00  0.00             0
ATOM     73   Si   1     1     -12.867   6.969  39.387  0.00  0.00             0
ATOM     74   Si   1     1     -15.616  11.494  39.468  0.00  0.00             0
ATOM     75   Si   1     1     -15.517   5.476  39.457  0.00  0.00             0
ATOM     76   Si   1     1     -18.154   9.961  39.514  0.00  0.00             0
ATOM     77    O   1     1     -18.128   7.043  40.990  0.00  0.00             0
ATOM     78    O   1     1     -15.685  11.615  41.162  0.00  0.00             0
ATOM     79    O   1     1     -17.989   9.782  41.167  0.00  0.00             0
ATOM     80    O   1     1     -15.411   5.453  41.083  0.00  0.00             0
ATOM     81    O   1     1     -18.026   8.485  38.986  0.00  0.00             0
ATOM     82    O   1     1     -15.529   4.020  38.946  0.00  0.00             0
ATOM     83    O   1     1     -16.743   6.246  38.889  0.00  0.00             0
ATOM     84    O   1     1     -14.332  10.655  39.196  0.00  0.00             0
ATOM     85    O   1     1     -16.948  10.810  39.172  0.00  0.00             0
ATOM     86    O   1     1     -14.237   6.224  39.014  0.00  0.00             0
ATOM     87    O   1     1     -18.176  12.755  41.074  0.00  0.00             0
ATOM     88    O   1     1     -15.551   8.310  41.147  0.00  0.00             0
ATOM     89    O   1     1     -14.033   5.259  43.287  0.00  0.00             0
ATOM     90    O   1     1     -16.450   9.940  43.405  0.00  0.00             0
ATOM     91    O   1     1     -18.835   8.168  43.290  0.00  0.00             0
ATOM     92    O   1     1     -16.363  13.046  43.296  0.00  0.00             0
ATOM     93    O   1     1     -18.895  11.485  43.241  0.00  0.00             0
ATOM     94    O   1     1     -16.333   6.948  43.204  0.00  0.00             0
ATOM     95    H   1     1     -17.886   4.695  41.192  0.00  0.00             0
ATOM     96    H   1     1     -15.116   9.047  40.890  0.00  0.00             0
ATOM     97    H   1     1     -18.937   4.987  44.225  0.00  0.00             0
ATOM     98    H   1     1     -16.235   9.547  44.133  0.00  0.00             0
ATOM     99    H   1     1     -19.227   9.058  43.418  0.00  0.00             0
ATOM    100    H   1     1     -16.747   4.502  43.778  0.00  0.00             0
ATOM    101    H   1     1     -16.711   6.794  44.074  0.00  0.00             0
ATOM    102    H   1     1     -19.017  11.228  44.219  0.00  0.00             0
ATOM    103   Al   1     1     -17.751  13.674  49.273  0.00  0.00             0
ATOM    104   Al   1     1     -15.210  18.019  49.443  0.00  0.00             0
ATOM    105   Al   1     1     -15.348  12.106  49.256  0.00  0.00             0
ATOM    106   Al   1     1     -17.824  16.644  49.447  0.00  0.00             0
ATOM    107   Si   1     1     -13.491  12.302  46.651  0.00  0.00             0
ATOM    108   Si   1     1     -16.132  16.850  46.584  0.00  0.00             0
ATOM    109   Si   1     1     -16.021  10.716  46.608  0.00  0.00             0
ATOM    110   Si   1     1     -18.515  15.348  46.584  0.00  0.00             0
ATOM    111    O   1     1     -18.742  12.536  48.180  0.00  0.00             0
ATOM    112    O   1     1     -16.179  16.927  48.241  0.00  0.00             0
ATOM    113    O   1     1     -18.412  15.223  48.144  0.00  0.00             0
ATOM    114    O   1     1     -15.919  10.659  48.239  0.00  0.00             0
ATOM    115    O   1     1     -18.387  13.889  46.046  0.00  0.00             0
ATOM    116    O   1     1     -15.878   9.262  46.127  0.00  0.00             0
ATOM    117    O   1     1     -17.305  11.506  46.317  0.00  0.00             0
ATOM    118    O   1     1     -14.860  15.907  46.317  0.00  0.00             0
ATOM    119    O   1     1     -17.419  16.266  46.057  0.00  0.00             0
ATOM    120    O   1     1     -14.752  11.515  46.146  0.00  0.00             0
ATOM    121    O   1     1     -18.745  18.112  48.455  0.00  0.00             0
ATOM    122    O   1     1     -16.122  13.493  48.132  0.00  0.00             0
ATOM    123    O   1     1     -14.514  10.511  50.531  0.00  0.00             0
ATOM    124    O   1     1     -16.981  15.122  50.258  0.00  0.00             0
ATOM    125    O   1     1     -19.290  13.549  50.431  0.00  0.00             0
ATOM    126    O   1     1     -16.852  17.903  50.487  0.00  0.00             0
ATOM    127    O   1     1     -19.402  16.609  50.696  0.00  0.00             0
ATOM    128    O   1     1     -16.879  12.254  50.260  0.00  0.00             0
ATOM    129    H   1     1     -18.195  10.065  48.481  0.00  0.00             0
ATOM    130    H   1     1     -15.835  13.922  47.217  0.00  0.00             0
ATOM    131    H   1     1     -19.605  10.665  51.337  0.00  0.00             0
ATOM    132    H   1     1     -16.144  15.470  50.647  0.00  0.00             0
ATOM    133    H   1     1     -19.455  13.276  51.453  0.00  0.00             0
ATOM    134    H   1     1     -16.427   9.176  51.314  0.00  0.00             0
ATOM    135    H   1     1     -17.283  11.534  50.695  0.00  0.00             0
ATOM    136    H   1     1     -19.497  15.771  51.135  0.00  0.00             0
ATOM    137   Al   1     1     -12.088  -0.479  42.148  0.00  0.00             0
ATOM    138   Al   1     1      -9.470   3.776  42.114  0.00  0.00             0
ATOM    139   Al   1     1      -9.564  -2.013  42.330  0.00  0.00             0
ATOM    140   Al   1     1     -12.151   2.576  42.048  0.00  0.00             0
ATOM    141   Si   1     1      -7.896  -1.913  39.576  0.00  0.00             0
ATOM    142   Si   1     1     -10.399   2.530  39.368  0.00  0.00             0
ATOM    143   Si   1     1     -10.486  -3.451  39.475  0.00  0.00             0
ATOM    144   Si   1     1     -12.877   1.097  39.334  0.00  0.00             0
ATOM    145    O   1     1     -13.224  -1.654  41.084  0.00  0.00             0
ATOM    146    O   1     1     -10.577   2.631  41.020  0.00  0.00             0
ATOM    147    O   1     1     -12.754   1.022  40.992  0.00  0.00             0
ATOM    148    O   1     1     -10.233  -3.458  41.092  0.00  0.00             0
ATOM    149    O   1     1     -12.926  -0.404  38.956  0.00  0.00             0
ATOM    150    O   1     1     -10.416  -4.924  38.989  0.00  0.00             0
ATOM    151    O   1     1     -11.852  -2.701  39.225  0.00  0.00             0
ATOM    152    O   1     1      -9.151   1.593  39.013  0.00  0.00             0
ATOM    153    O   1     1     -11.697   1.984  38.773  0.00  0.00             0
ATOM    154    O   1     1      -9.172  -2.623  38.982  0.00  0.00             0
ATOM    155    O   1     1     -13.110   3.873  40.932  0.00  0.00             0
ATOM    156    O   1     1     -10.553  -0.663  41.006  0.00  0.00             0
ATOM    157    O   1     1     -19.214  -3.513  43.380  0.00  0.00             0
ATOM    158    O   1     1     -11.431   1.027  43.187  0.00  0.00             0
ATOM    159    O   1     1     -13.800  -0.489  43.253  0.00  0.00             0
ATOM    160    O   1     1     -11.085   3.800  43.351  0.00  0.00             0
ATOM    161    O   1     1     -13.731   2.538  43.099  0.00  0.00             0
ATOM    162    O   1     1     -11.275  -1.911  43.220  0.00  0.00             0
ATOM    163    H   1     1     -13.175  -4.790  40.388  0.00  0.00             0
ATOM    164    H   1     1      -9.953  -0.455  40.186  0.00  0.00             0
ATOM    165    H   1     1     -13.857  -3.685  44.380  0.00  0.00             0
ATOM    166    H   1     1     -10.363   0.740  43.250  0.00  0.00             0
ATOM    167    H   1     1     -13.786   0.554  43.439  0.00  0.00             0
ATOM    168    H   1     1     -11.786  -4.380  43.307  0.00  0.00             0
ATOM    169    H   1     1     -11.990  -2.530  43.401  0.00  0.00             0
ATOM    170    H   1     1     -14.464   2.176  43.751  0.00  0.00             0
ATOM    171   Al   1     1     -12.713   4.721  49.394  0.00  0.00             0
ATOM    172   Al   1     1     -10.003   9.203  49.277  0.00  0.00             0
ATOM    173   Al   1     1     -10.124   3.268  49.260  0.00  0.00             0
ATOM    174   Al   1     1     -12.598   7.569  49.495  0.00  0.00             0
ATOM    175   Si   1     1      -8.450   3.275  46.628  0.00  0.00             0
ATOM    176   Si   1     1     -10.690   7.867  46.554  0.00  0.00             0
ATOM    177   Si   1     1     -10.945   1.793  46.539  0.00  0.00             0
ATOM    178   Si   1     1     -13.317   6.395  46.667  0.00  0.00             0
ATOM    179    O   1     1     -13.744   3.488  48.104  0.00  0.00             0
ATOM    180    O   1     1     -10.773   7.905  48.170  0.00  0.00             0
ATOM    181    O   1     1     -13.137   6.279  48.283  0.00  0.00             0
ATOM    182    O   1     1     -10.707   1.718  48.201  0.00  0.00             0
ATOM    183    O   1     1     -13.257   4.920  46.161  0.00  0.00             0
ATOM    184    O   1     1     -10.817   0.319  46.011  0.00  0.00             0
ATOM    185    O   1     1     -12.328   2.376  46.288  0.00  0.00             0
ATOM    186    O   1     1      -9.460   6.961  46.183  0.00  0.00             0
ATOM    187    O   1     1     -11.971   7.143  46.137  0.00  0.00             0
ATOM    188    O   1     1      -9.764   2.654  46.130  0.00  0.00             0
ATOM    189    O   1     1     -13.570   9.075  48.307  0.00  0.00             0
ATOM    190    O   1     1     -10.917   4.617  48.244  0.00  0.00             0
ATOM    191    O   1     1     -19.764   1.804  50.373  0.00  0.00             0
ATOM    192    O   1     1     -11.885   6.196  50.459  0.00  0.00             0
ATOM    193    O   1     1     -14.304   4.632  50.522  0.00  0.00             0
ATOM    194    O   1     1     -11.807   8.894  50.390  0.00  0.00             0
ATOM    195    O   1     1     -14.355   7.584  50.428  0.00  0.00             0
ATOM    196    O   1     1     -11.836   3.298  50.167  0.00  0.00             0
ATOM    197    H   1     1     -13.617   0.766  47.541  0.00  0.00             0
ATOM    198    H   1     1     -10.680   5.407  47.644  0.00  0.00             0
ATOM    199    H   1     1     -14.374   1.995  51.239  0.00  0.00             0
ATOM    200    H   1     1     -10.973   6.236  50.094  0.00  0.00             0
ATOM    201    H   1     1     -13.984   4.901  51.430  0.00  0.00             0
ATOM    202    H   1     1     -12.111   0.543  51.317  0.00  0.00             0
ATOM    203    H   1     1     -12.179   2.448  50.026  0.00  0.00             0
ATOM    204    H   1     1     -14.862   6.804  50.450  0.00  0.00             0
ATOM    205   Al   1     1     -12.039   8.384  42.205  0.00  0.00             0
ATOM    206   Al   1     1      -9.551  12.902  42.231  0.00  0.00             0
ATOM    207   Al   1     1      -9.499   6.668  42.292  0.00  0.00             0
ATOM    208   Al   1     1     -12.191  11.309  42.233  0.00  0.00             0
ATOM    209   Si   1     1      -7.670   7.014  39.279  0.00  0.00             0
ATOM    210   Si   1     1     -10.479  11.538  39.468  0.00  0.00             0
ATOM    211   Si   1     1     -10.292   5.553  39.449  0.00  0.00             0
ATOM    212   Si   1     1     -12.939   9.943  39.369  0.00  0.00             0
ATOM    213    O   1     1     -13.007   7.091  41.030  0.00  0.00             0
ATOM    214    O   1     1     -10.614  11.643  41.030  0.00  0.00             0
ATOM    215    O   1     1     -12.819   9.956  41.014  0.00  0.00             0
ATOM    216    O   1     1     -10.001   5.474  41.029  0.00  0.00             0
ATOM    217    O   1     1     -12.923   8.435  38.871  0.00  0.00             0
ATOM    218    O   1     1     -10.195   4.030  38.908  0.00  0.00             0
ATOM    219    O   1     1     -11.638   6.124  39.043  0.00  0.00             0
ATOM    220    O   1     1      -9.153  10.686  39.186  0.00  0.00             0
ATOM    221    O   1     1     -11.712  10.790  38.932  0.00  0.00             0
ATOM    222    O   1     1      -9.108   6.398  38.934  0.00  0.00             0
ATOM    223    O   1     1     -13.171  12.822  41.265  0.00  0.00             0
ATOM    224    O   1     1     -10.380   8.231  41.072  0.00  0.00             0
ATOM    225    O   1     1     -19.136   5.322  43.325  0.00  0.00             0
ATOM    226    O   1     1     -11.555   9.882  43.362  0.00  0.00             0
ATOM    227    O   1     1     -13.652   8.044  43.316  0.00  0.00             0
ATOM    228    O   1     1     -11.263  12.775  43.245  0.00  0.00             0
ATOM    229    O   1     1     -13.888  11.485  43.379  0.00  0.00             0
ATOM    230    O   1     1     -11.191   7.044  43.290  0.00  0.00             0
ATOM    231    H   1     1     -12.887   4.686  40.329  0.00  0.00             0
ATOM    232    H   1     1      -9.615   8.629  40.639  0.00  0.00             0
ATOM    233    H   1     1     -13.941   5.145  44.188  0.00  0.00             0
ATOM    234    H   1     1     -11.629   9.787  44.414  0.00  0.00             0
ATOM    235    H   1     1     -13.649   9.006  43.825  0.00  0.00             0
ATOM    236    H   1     1     -11.824   4.305  43.987  0.00  0.00             0
ATOM    237    H   1     1     -11.562   6.463  43.948  0.00  0.00             0
ATOM    238    H   1     1     -14.624  11.327  43.945  0.00  0.00             0
ATOM    239   Al   1     1     -12.855  13.449  49.441  0.00  0.00             0
ATOM    240   Al   1     1     -10.119  18.221  49.343  0.00  0.00             0
ATOM    241   Al   1     1     -10.015  12.255  49.331  0.00  0.00             0
ATOM    242   Al   1     1     -12.576  16.633  49.264  0.00  0.00             0
ATOM    243   Si   1     1      -8.296  12.427  46.558  0.00  0.00             0
ATOM    244   Si   1     1     -10.905  16.762  46.518  0.00  0.00             0
ATOM    245   Si   1     1     -10.732  10.785  46.532  0.00  0.00             0
ATOM    246   Si   1     1     -13.488  15.349  46.723  0.00  0.00             0
ATOM    247    O   1     1     -13.714  12.166  48.253  0.00  0.00             0
ATOM    248    O   1     1     -10.995  16.795  48.279  0.00  0.00             0
ATOM    249    O   1     1     -13.280  15.180  48.342  0.00  0.00             0
ATOM    250    O   1     1     -10.538  10.629  48.173  0.00  0.00             0
ATOM    251    O   1     1     -13.504  13.770  46.281  0.00  0.00             0
ATOM    252    O   1     1     -10.730   9.322  46.003  0.00  0.00             0
ATOM    253    O   1     1     -12.123  11.507  46.366  0.00  0.00             0
ATOM    254    O   1     1      -9.628  15.851  46.319  0.00  0.00             0
ATOM    255    O   1     1     -12.238  16.057  46.164  0.00  0.00             0
ATOM    256    O   1     1      -9.559  11.624  46.090  0.00  0.00             0
ATOM    257    O   1     1     -13.729  17.921  48.175  0.00  0.00             0
ATOM    258    O   1     1     -11.142  13.454  48.215  0.00  0.00             0
ATOM    259    O   1     1     -19.785  10.711  50.544  0.00  0.00             0
ATOM    260    O   1     1     -11.967  15.188  50.680  0.00  0.00             0
ATOM    261    O   1     1     -14.357  13.462  50.546  0.00  0.00             0
ATOM    262    O   1     1     -11.831  18.060  50.399  0.00  0.00             0
ATOM    263    O   1     1     -14.330  16.884  50.524  0.00  0.00             0
ATOM    264    O   1     1     -11.660  12.277  50.319  0.00  0.00             0
ATOM    265    H   1     1     -12.906   9.795  48.328  0.00  0.00             0
ATOM    266    H   1     1     -10.990  14.161  47.813  0.00  0.00             0
ATOM    267    H   1     1     -13.655  10.694  50.876  0.00  0.00             0
ATOM    268    H   1     1     -11.147  15.068  51.074  0.00  0.00             0
ATOM    269    H   1     1     -14.702  14.096  51.194  0.00  0.00             0
ATOM    270    H   1     1     -11.718   8.953  51.280  0.00  0.00             0
ATOM    271    H   1     1     -11.336  11.925  51.215  0.00  0.00             0
ATOM    272    H   1     1     -13.866  16.611  51.438  0.00  0.00             0
ATOM    273    O   1     1     -14.704  12.365  27.778  0.00  0.00             0
ATOM    274    H   1     1     -15.255  11.798  27.051  0.00  0.00             0
ATOM    275    H   1     1      -3.771  11.787  28.364  0.00  0.00             0
ATOM    276    O   1     1      19.117 -16.790  20.456  0.00  0.00             0
ATOM    277    H   1     1      18.702 -17.231  20.997  0.00  0.00             0
ATOM    278    H   1     1      30.459 -16.898  20.553  0.00  0.00             0
ATOM    279    O   1     1      38.250  22.681  16.170  0.00  0.00             0
ATOM    280    H   1     1      27.356  21.843  16.392  0.00  0.00             0
ATOM    281    H   1     1      39.062  22.585  15.748  0.00  0.00             0
ATOM    282    O   1     1      -4.285   1.304  28.941  0.00  0.00             0
ATOM    283    H   1     1      -4.035   0.743  28.423  0.00  0.00             0
ATOM    284    H   1     1       5.710   2.007  28.484  0.00  0.00             0
ATOM    285    O   1     1     -18.998  -3.399  24.177  0.00  0.00             0
ATOM    286    H   1     1     -18.169  -3.215  23.981  0.00  0.00             0
ATOM    287    H   1     1      -8.993  -4.382  24.087  0.00  0.00             0
ATOM    288    O   1     1     -16.638 -17.825  21.035  0.00  0.00             0
ATOM    289    H   1     1     -16.622 -18.713  20.942  0.00  0.00             0
ATOM    290    H   1     1      -7.264 -17.591  20.873  0.00  0.00             0
ATOM    291    O   1     1     -13.371  35.417  26.809  0.00  0.00             0
ATOM    292    H   1     1     -13.177  35.541  25.828  0.00  0.00             0
ATOM    293    H   1     1     -12.793  34.720  27.110  0.00  0.00             0
ATOM    294    O   1     1      -3.387  17.518  21.808  0.00  0.00             0
ATOM    295    H   1     1      -3.182  17.820  22.723  0.00  0.00             0
ATOM    296    H   1     1      -4.286  17.826  21.702  0.00  0.00             0
ATOM    297    O   1     1      -7.241  20.372  29.264  0.00  0.00             0
ATOM    298    H   1     1      -7.418  19.700  29.725  0.00  0.00             0
ATOM    299    H   1     1      -6.891  19.855  28.421  0.00  0.00             0
ATOM    300    O   1     1      32.696  22.916  18.445  0.00  0.00             0
ATOM    301    H   1     1      33.217  22.324  18.919  0.00  0.00             0
ATOM    302    H   1     1      32.731  22.566  17.519  0.00  0.00             0
ATOM    303    O   1     1       8.568   1.467  17.453  0.00  0.00             0
ATOM    304    H   1     1       8.659   1.423  18.527  0.00  0.00             0
ATOM    305    H   1     1       8.297   0.486  17.209  0.00  0.00             0
ATOM    306    O   1     1     -17.021  28.938  32.802  0.00  0.00             0
ATOM    307    H   1     1     -17.148  28.395  33.726  0.00  0.00             0
ATOM    308    H   1     1     -17.796  29.361  32.855  0.00  0.00             0
ATOM    309    O   1     1       1.159 -16.800  32.508  0.00  0.00             0
ATOM    310    H   1     1       1.764 -17.533  32.710  0.00  0.00             0
ATOM    311    H   1     1       1.663 -16.020  32.629  0.00  0.00             0
ATOM    312    O   1     1      35.070   5.065  30.289  0.00  0.00             0
ATOM    313    H   1     1      34.622   4.328  30.517  0.00  0.00             0
ATOM    314    H   1     1      35.107   5.655  31.123  0.00  0.00             0
ATOM    315    O   1     1       3.464  14.474  32.124  0.00  0.00             0
ATOM    316    H   1     1       3.387  14.527  31.128  0.00  0.00             0
ATOM    317    H   1     1       4.277  13.973  32.310  0.00  0.00             0
ATOM    318    O   1     1       9.196  13.145  34.071  0.00  0.00             0
ATOM    319    H   1     1      10.144  13.456  33.755  0.00  0.00             0
ATOM    320    H   1     1       8.998  14.028  33.899  0.00  0.00             0
ATOM    321    O   1     1      40.384  21.173  15.295  0.00  0.00             0
ATOM    322    H   1     1      40.047  20.490  15.986  0.00  0.00             0
ATOM    323    H   1     1      40.635  20.636  14.399  0.00  0.00             0
ATOM    324    O   1     1      10.097  -0.244  37.001  0.00  0.00             0
ATOM    325    H   1     1       9.262  -0.904  37.105  0.00  0.00             0
ATOM    326    H   1     1      10.822  -0.544  36.577  0.00  0.00             0
ATOM    327    O   1     1      15.130  34.212  36.000  0.00  0.00             0
ATOM    328    H   1     1      14.149  34.009  35.729  0.00  0.00             0
ATOM    329    H   1     1      25.972  15.764  35.388  0.00  0.00             0
ATOM    330    O   1     1     -15.854  59.831  18.730  0.00  0.00             0
ATOM    331    H   1     1     -15.183  60.251  18.209  0.00  0.00             0
ATOM    332    H   1     1      -6.412  59.778  18.233  0.00  0.00             0
ATOM    333    O   1     1      -4.482  30.292  19.468  0.00  0.00             0
ATOM    334    H   1     1     -15.203  30.600  20.170  0.00  0.00             0
ATOM    335    H   1     1      -3.678  29.501  19.845  0.00  0.00             0
ATOM    336    O   1     1     -20.013  12.229  15.869  0.00  0.00             0
ATOM    337    H   1     1     -19.486  11.476  15.401  0.00  0.00             0
ATOM    338    H   1     1     -10.672  11.920  16.069  0.00  0.00             0
ATOM    339    O   1     1       5.945  54.189  13.990  0.00  0.00             0
ATOM    340    H   1     1      -3.405  54.069  13.922  0.00  0.00             0
ATOM    341    H   1     1       5.643  53.524  14.555  0.00  0.00             0
ATOM    342    O   1     1      17.207  38.832  36.291  0.00  0.00             0
ATOM    343    H   1     1      16.427  38.220  36.026  0.00  0.00             0
ATOM    344    H   1     1      28.206  38.241  36.467  0.00  0.00             0
ATOM    345    O   1     1      45.951   7.543  23.006  0.00  0.00             0
ATOM    346    H   1     1      45.037   7.212  22.485  0.00  0.00             0
ATOM    347    H   1     1      45.389 -10.351  23.934  0.00  0.00             0
ATOM    348    O   1     1      38.498  13.821  24.195  0.00  0.00             0
ATOM    349    H   1     1      39.313  13.509  24.933  0.00  0.00             0
ATOM    350    H   1     1      37.919  12.990  23.959  0.00  0.00             0
ATOM    351    O   1     1      21.007 -19.435  17.565  0.00  0.00             0
ATOM    352    H   1     1      20.884 -19.919  16.635  0.00  0.00             0
ATOM    353    H   1     1      21.469 -18.509  17.167  0.00  0.00             0
ATOM    354    O   1     1      -0.392  11.135  28.366  0.00  0.00             0
ATOM    355    H   1     1      -0.317  10.371  27.814  0.00  0.00             0
ATOM    356    H   1     1      -0.837  11.887  27.867  0.00  0.00             0
ATOM    357    O   1     1      14.137  -9.073  20.291  0.00  0.00             0
ATOM    358    H   1     1      14.997  -9.117  19.644  0.00  0.00             0
ATOM    359    H   1     1      13.835  -9.875  20.299  0.00  0.00             0
ATOM    360    O   1     1      -7.222  37.798  15.337  0.00  0.00             0
ATOM    361    H   1     1      -7.198  36.745  15.337  0.00  0.00             0
ATOM    362    H   1     1      -6.271  38.273  15.098  0.00  0.00             0
ATOM    363    O   1     1      40.419  13.135  26.298  0.00  0.00             0
ATOM    364    H   1     1      41.321  13.248  26.038  0.00  0.00             0
ATOM    365    H   1     1      40.124  -4.024  27.008  0.00  0.00             0
ATOM    366    O   1     1      14.543   4.594  27.425  0.00  0.00             0
ATOM    367    H   1     1      14.306   4.456  28.369  0.00  0.00             0
ATOM    368    H   1     1      15.558   4.358  27.209  0.00  0.00             0
ATOM    369    O   1     1      13.911 -14.335  25.024  0.00  0.00             0
ATOM    370    H   1     1      13.122 -14.851  24.962  0.00  0.00             0
ATOM    371    H   1     1      13.606 -13.838  25.703  0.00  0.00             0
ATOM    372    O   1     1      34.208 -17.660  23.588  0.00  0.00             0
ATOM    373    H   1     1      34.906 -18.073  24.237  0.00  0.00             0
ATOM    374    H   1     1      34.576 -17.711  22.652  0.00  0.00             0
ATOM    375    O   1     1      -1.881  44.262  29.408  0.00  0.00             0
ATOM    376    H   1     1      -1.702  44.486  28.369  0.00  0.00             0
ATOM    377    H   1     1      -2.682  43.909  29.677  0.00  0.00             0
ATOM    378    O   1     1      10.510  -9.236  20.768  0.00  0.00             0
ATOM    379    H   1     1      11.265  -9.982  20.904  0.00  0.00             0
ATOM    380    H   1     1      10.810  -8.586  20.152  0.00  0.00             0
ATOM    381    O   1     1     -15.055  -5.020  32.640  0.00  0.00             0
ATOM    382    H   1     1     -15.645  -5.746  32.806  0.00  0.00             0
ATOM    383    H   1     1      -3.979  -5.569  32.390  0.00  0.00             0
ATOM    384    O   1     1      15.219 -13.206  20.960  0.00  0.00             0
ATOM    385    H   1     1      15.090 -12.515  20.088  0.00  0.00             0
ATOM    386    H   1     1      26.428 -13.740  20.744  0.00  0.00             0
ATOM    387    O   1     1       8.727  16.201  33.904  0.00  0.00             0
ATOM    388    H   1     1      -2.559  16.059  33.712  0.00  0.00             0
ATOM    389    H   1     1       9.002  17.192  34.105  0.00  0.00             0
ATOM    390    O   1     1      18.279  18.484  24.129  0.00  0.00             0
ATOM    391    H   1     1      17.938  19.268  23.756  0.00  0.00             0
ATOM    392    H   1     1      29.379  18.612  23.813  0.00  0.00             0
ATOM    393    O   1     1     -43.774  -2.949  27.798  0.00  0.00             0
ATOM    394    H   1     1     -44.146  -2.928  28.594  0.00  0.00             0
ATOM    395    H   1     1     -34.143  -3.673  27.685  0.00  0.00             0
ATOM    396    O   1     1     -24.066  -1.825  30.344  0.00  0.00             0
ATOM    397    H   1     1     -24.305  -0.977  30.501  0.00  0.00             0
ATOM    398    H   1     1     -14.501  -2.409  30.383  0.00  0.00             0
ATOM    399    O   1     1      21.431 -19.315  25.869  0.00  0.00             0
ATOM    400    H   1     1      21.746 -20.101  25.524  0.00  0.00             0
ATOM    401    H   1     1      21.471 -19.384  26.748  0.00  0.00             0
ATOM    402    O   1     1       7.374  25.114  33.204  0.00  0.00             0
ATOM    403    H   1     1       6.587  25.292  32.813  0.00  0.00             0
ATOM    404    H   1     1       7.884  24.615  32.451  0.00  0.00             0
ATOM    405    O   1     1      24.653  16.260  27.311  0.00  0.00             0
ATOM    406    H   1     1      24.259  15.915  26.386  0.00  0.00             0
ATOM    407    H   1     1      24.694  17.287  27.314  0.00  0.00             0
ATOM    408    O   1     1      46.790  69.463  24.992  0.00  0.00             0
ATOM    409    H   1     1      46.667  69.770  25.984  0.00  0.00             0
ATOM    410    H   1     1      47.464  68.878  24.989  0.00  0.00             0
ATOM    411    O   1     1      19.375  58.580  32.024  0.00  0.00             0
ATOM    412    H   1     1      19.032  58.504  32.943  0.00  0.00             0
ATOM    413    H   1     1      18.725  58.028  31.423  0.00  0.00             0
ATOM    414    O   1     1      34.420  84.986  16.613  0.00  0.00             0
ATOM    415    H   1     1      33.694  84.656  16.578  0.00  0.00             0
ATOM    416    H   1     1      35.041  84.167  16.691  0.00  0.00             0
ATOM    417    O   1     1      38.067 -14.811  19.948  0.00  0.00             0
ATOM    418    H   1     1      38.667 -15.492  20.325  0.00  0.00             0
ATOM    419    H   1     1      38.708 -14.389  19.446  0.00  0.00             0
ATOM    420    O   1     1      41.991 -12.470  27.922  0.00  0.00             0
ATOM    421    H   1     1      41.512 -11.953  28.647  0.00  0.00             0
ATOM    422    H   1     1      42.765 -12.965  28.046  0.00  0.00             0
ATOM    423    O   1     1      -4.086  15.487  33.305  0.00  0.00             0
ATOM    424    H   1     1      -4.344  15.835  32.557  0.00  0.00             0
ATOM    425    H   1     1      -4.328  14.559  33.206  0.00  0.00             0
ATOM    426    O   1     1      17.337  27.540  15.688  0.00  0.00             0
ATOM    427    H   1     1      16.762  28.018  16.186  0.00  0.00             0
ATOM    428    H   1     1      17.248  26.855  16.453  0.00  0.00             0
ATOM    429    O   1     1      27.218  57.269  30.608  0.00  0.00             0
ATOM    430    H   1     1      27.258  56.574  30.011  0.00  0.00             0
ATOM    431    H   1     1      26.353  57.809  30.531  0.00  0.00             0
ATOM    432    O   1     1     -19.333   1.092  20.410  0.00  0.00             0
ATOM    433    H   1     1     -18.939   2.037  20.614  0.00  0.00             0
ATOM    434    H   1     1     -19.477   1.245  19.495  0.00  0.00             0
ATOM    435    O   1     1     -19.662  15.373  28.448  0.00  0.00             0
ATOM    436    H   1     1     -20.171  15.425  29.318  0.00  0.00             0
ATOM    437    H   1     1      -8.842  14.558  28.700  0.00  0.00             0
ATOM    438    O   1     1      49.636  33.028  22.040  0.00  0.00             0
ATOM    439    H   1     1      49.179  32.621  22.785  0.00  0.00             0
ATOM    440    H   1     1      59.492  33.916  21.964  0.00  0.00             0
ATOM    441    O   1     1      37.802  10.647  29.606  0.00  0.00             0
ATOM    442    H   1     1      27.967  11.156  30.354  0.00  0.00             0
ATOM    443    H   1     1      38.343   9.987  29.402  0.00  0.00             0
ATOM    444    O   1     1       0.161 -46.274  34.332  0.00  0.00             0
ATOM    445    H   1     1       0.164 -45.874  35.167  0.00  0.00             0
ATOM    446    H   1     1      10.788 -47.197  34.291  0.00  0.00             0
ATOM    447    O   1     1      -5.517   7.140  32.036  0.00  0.00             0
ATOM    448    H   1     1     -15.801   8.043  31.553  0.00  0.00             0
ATOM    449    H   1     1      -6.217   7.197  32.799  0.00  0.00             0
ATOM    450    O   1     1      37.720  25.295  17.425  0.00  0.00             0
ATOM    451    H   1     1      38.382  25.241  18.073  0.00  0.00             0
ATOM    452    H   1     1      48.005  24.418  17.010  0.00  0.00             0
ATOM    453    O   1     1      30.280   1.058  34.438  0.00  0.00             0
ATOM    454    H   1     1      30.408   0.727  35.389  0.00  0.00             0
ATOM    455    H   1     1      31.008   0.890  33.795  0.00  0.00             0
ATOM    456    O   1     1       1.332  20.098  25.306  0.00  0.00             0
ATOM    457    H   1     1       0.902  19.293  24.804  0.00  0.00             0
ATOM    458    H   1     1       0.637  20.660  25.650  0.00  0.00             0
ATOM    459    O   1     1      21.326  -6.909  31.082  0.00  0.00             0
ATOM    460    H   1     1      21.721  -7.651  31.309  0.00  0.00             0
ATOM    461    H   1     1      20.752  -7.072  30.251  0.00  0.00             0
ATOM    462    O   1     1     -25.689  19.048  35.425  0.00  0.00             0
ATOM    463    H   1     1     -25.426  19.032  34.417  0.00  0.00             0
ATOM    464    H   1     1     -25.747  18.143  35.877  0.00  0.00             0
ATOM    465    O   1     1     -15.674  -6.523  16.760  0.00  0.00             0
ATOM    466    H   1     1     -16.241  -7.306  16.768  0.00  0.00             0
ATOM    467    H   1     1     -15.184  -6.508  17.560  0.00  0.00             0
ATOM    468    O   1     1     -24.567   1.463  32.936  0.00  0.00             0
ATOM    469    H   1     1     -24.621   2.429  33.197  0.00  0.00             0
ATOM    470    H   1     1     -23.824   1.558  32.203  0.00  0.00             0
ATOM    471    O   1     1      50.632  -5.398  21.693  0.00  0.00             0
ATOM    472    H   1     1      50.056  -4.650  21.804  0.00  0.00             0
ATOM    473    H   1     1      50.196  -6.054  21.414  0.00  0.00             0
ATOM    474    O   1     1      41.777 -19.439  22.328  0.00  0.00             0
ATOM    475    H   1     1      42.139 -19.712  23.145  0.00  0.00             0
ATOM    476    H   1     1      40.919 -19.861  22.264  0.00  0.00             0
ATOM    477    O   1     1      20.013  -1.037  14.709  0.00  0.00             0
ATOM    478    H   1     1      19.459  -0.928  15.552  0.00  0.00             0
ATOM    479    H   1     1      20.528  -1.951  14.968  0.00  0.00             0
ATOM    480    O   1     1      19.942  39.162  26.732  0.00  0.00             0
ATOM    481    H   1     1      20.069  38.370  27.386  0.00  0.00             0
ATOM    482    H   1     1      20.315  39.906  27.123  0.00  0.00             0
ATOM    483    O   1     1      -0.648  -2.141  31.084  0.00  0.00             0
ATOM    484    H   1     1      -0.803  -2.075  32.045  0.00  0.00             0
ATOM    485    H   1     1      -1.537  -2.000  30.808  0.00  0.00             0
ATOM    486    O   1     1     -21.797   3.813  34.950  0.00  0.00             0
ATOM    487    H   1     1     -22.756   4.079  35.184  0.00  0.00             0
ATOM    488    H   1     1     -21.874   2.950  34.837  0.00  0.00             0
ATOM    489    O   1     1     -10.084  18.792  23.260  0.00  0.00             0
ATOM    490    H   1     1      -9.909  17.795  23.096  0.00  0.00             0
ATOM    491    H   1     1       0.878   1.209  22.908  0.00  0.00             0
ATOM    492    O   1     1      23.298 -44.177  28.758  0.00  0.00             0
ATOM    493    H   1     1      22.483 -44.480  29.142  0.00  0.00             0
ATOM    494    H   1     1      34.104 -43.906  29.500  0.00  0.00             0
ATOM    495    O   1     1     -27.955   2.755  35.864  0.00  0.00             0
ATOM    496    H   1     1     -38.389   2.175  36.696  0.00  0.00             0
ATOM    497    H   1     1     -27.344   2.315  35.177  0.00  0.00             0
ATOM    498    O   1     1      -4.633 -24.119  23.701  0.00  0.00             0
ATOM    499    H   1     1      -5.091 -24.498  22.888  0.00  0.00             0
ATOM    500    H   1     1       5.440 -24.455  24.408  0.00  0.00             0
ATOM    501    O   1     1     -19.273  22.673  35.257  0.00  0.00             0
ATOM    502    H   1     1     -20.181  22.138  35.327  0.00  0.00             0
ATOM    503    H   1     1      -8.476  22.046  35.874  0.00  0.00             0
ATOM    504    O   1     1      -2.166  11.482  32.116  0.00  0.00             0
ATOM    505    H   1     1      -1.514  12.038  32.752  0.00  0.00             0
ATOM    506    H   1     1       8.600  10.648  32.395  0.00  0.00             0
ATOM    507    O   1     1      63.109  36.866  17.518  0.00  0.00             0
ATOM    508    H   1     1      63.591  37.187  16.783  0.00  0.00             0
ATOM    509    H   1     1      62.193  19.207  17.245  0.00  0.00             0
ATOM    510    O   1     1      17.062 -30.159  23.302  0.00  0.00             0
ATOM    511    H   1     1      16.467 -29.349  23.337  0.00  0.00             0
ATOM    512    H   1     1      17.166 -30.407  22.337  0.00  0.00             0
ATOM    513    O   1     1     -42.874   9.005  26.835  0.00  0.00             0
ATOM    514    H   1     1     -42.245   9.353  26.287  0.00  0.00             0
ATOM    515    H   1     1     -43.302   8.509  26.234  0.00  0.00             0
ATOM    516    O   1     1      17.275  -4.050  17.414  0.00  0.00             0
ATOM    517    H   1     1      16.529  -3.556  16.889  0.00  0.00             0
ATOM    518    H   1     1      16.750  -4.137  18.240  0.00  0.00             0
ATOM    519    O   1     1      43.050  40.096  15.902  0.00  0.00             0
ATOM    520    H   1     1      43.270  39.376  15.348  0.00  0.00             0
ATOM    521    H   1     1      42.027  39.951  15.854  0.00  0.00             0
ATOM    522    O   1     1      15.759  23.239  36.003  0.00  0.00             0
ATOM    523    H   1     1      16.040  22.671  36.610  0.00  0.00             0
ATOM    524    H   1     1      16.398  24.020  35.922  0.00  0.00             0
ATOM    525    O   1     1      64.995  27.130  17.146  0.00  0.00             0
ATOM    526    H   1     1      64.310  27.106  17.909  0.00  0.00             0
ATOM    527    H   1     1      64.981   8.249  16.992  0.00  0.00             0
ATOM    528    O   1     1      33.270  48.916  29.712  0.00  0.00             0
ATOM    529    H   1     1      32.816  48.049  29.867  0.00  0.00             0
ATOM    530    H   1     1      34.146  49.017  29.471  0.00  0.00             0
ATOM    531    O   1     1      23.996   9.267  34.982  0.00  0.00             0
ATOM    532    H   1     1      24.954   9.336  35.302  0.00  0.00             0
ATOM    533    H   1     1      23.776   8.547  35.523  0.00  0.00             0
ATOM    534    O   1     1       6.818  39.241  27.037  0.00  0.00             0
ATOM    535    H   1     1       6.497  38.934  26.238  0.00  0.00             0
ATOM    536    H   1     1       7.784  39.367  27.017  0.00  0.00             0
ATOM    537    O   1     1       1.474  11.807  23.185  0.00  0.00             0
ATOM    538    H   1     1       2.200  11.614  22.634  0.00  0.00             0
ATOM    539    H   1     1       0.854  12.031  22.526  0.00  0.00             0
ATOM    540    O   1     1     -26.761 -27.793  26.956  0.00  0.00             0
ATOM    541    H   1     1     -25.974 -28.303  27.264  0.00  0.00             0
ATOM    542    H   1     1     -26.835 -27.424  27.709  0.00  0.00             0
ATOM    543    O   1     1     -14.987  42.681  14.929  0.00  0.00             0
ATOM    544    H   1     1     -14.665  41.799  14.599  0.00  0.00             0
ATOM    545    H   1     1      -3.866  43.313  14.708  0.00  0.00             0
ATOM    546    O   1     1      -4.200   6.756  28.605  0.00  0.00             0
ATOM    547    H   1     1      -3.812   6.422  27.800  0.00  0.00             0
ATOM    548    H   1     1       5.321   6.167  28.872  0.00  0.00             0
ATOM    549    O   1     1      -7.602  39.288  21.034  0.00  0.00             0
ATOM    550    H   1     1     -18.517  39.762  21.549  0.00  0.00             0
ATOM    551    H   1     1      -6.698  39.733  21.038  0.00  0.00             0
ATOM    552    O   1     1      14.622  31.899  23.236  0.00  0.00             0
ATOM    553    H   1     1      15.006  32.361  23.984  0.00  0.00             0
ATOM    554    H   1     1      25.592  31.109  23.081  0.00  0.00             0
ATOM    555    O   1     1      56.009  10.944  26.106  0.00  0.00             0
ATOM    556    H   1     1      45.309  10.026  26.163  0.00  0.00             0
ATOM    557    H   1     1      55.220  11.496  26.162  0.00  0.00             0
ATOM    558    O   1     1      22.361  27.715  14.776  0.00  0.00             0
ATOM    559    H   1     1      23.040  27.876  14.098  0.00  0.00             0
ATOM    560    H   1     1      33.142  27.324  15.402  0.00  0.00             0
ATOM    561    O   1     1     -29.050  -5.747  26.397  0.00  0.00             0
ATOM    562    H   1     1     -29.512  -6.255  27.025  0.00  0.00             0
ATOM    563    H   1     1     -29.094  -6.310  25.575  0.00  0.00             0
ATOM    564    O   1     1     -21.762 -16.673  28.457  0.00  0.00             0
ATOM    565    H   1     1     -22.270 -17.222  27.825  0.00  0.00             0
ATOM    566    H   1     1     -21.155 -17.304  28.462  0.00  0.00             0
ATOM    567    O   1     1       1.222  46.301  35.903  0.00  0.00             0
ATOM    568    H   1     1       0.592  45.841  35.249  0.00  0.00             0
ATOM    569    H   1     1       1.978  45.772  35.545  0.00  0.00             0
ATOM    570    O   1     1      10.106   6.682  30.095  0.00  0.00             0
ATOM    571    H   1     1       9.226   7.068  29.696  0.00  0.00             0
ATOM    572    H   1     1       9.890   5.876  30.591  0.00  0.00             0
ATOM    573    O   1     1     -39.981  -9.530  31.942  0.00  0.00             0
ATOM    574    H   1     1     -40.253  -9.688  32.819  0.00  0.00             0
ATOM    575    H   1     1     -40.444 -10.197  31.527  0.00  0.00             0
ATOM    576    O   1     1     -33.504  24.123  26.009  0.00  0.00             0
ATOM    577    H   1     1     -33.716  23.971  24.981  0.00  0.00             0
ATOM    578    H   1     1     -32.651  23.717  26.573  0.00  0.00             0
ATOM    579    O   1     1      18.434  -1.411  16.928  0.00  0.00             0
ATOM    580    H   1     1      17.917  -2.214  16.936  0.00  0.00             0
ATOM    581    H   1     1      19.074  -1.698  17.483  0.00  0.00             0
ATOM    582    O   1     1     -17.407  -0.713  33.099  0.00  0.00             0
ATOM    583    H   1     1     -17.426  -1.618  32.826  0.00  0.00             0
ATOM    584    H   1     1     -16.793  -0.354  32.533  0.00  0.00             0
ATOM    585    O   1     1     -28.813 -11.256  20.576  0.00  0.00             0
ATOM    586    H   1     1     -29.018 -11.786  21.262  0.00  0.00             0
ATOM    587    H   1     1     -29.313 -11.576  19.755  0.00  0.00             0
ATOM    588    O   1     1      32.273  12.886  32.729  0.00  0.00             0
ATOM    589    H   1     1      32.204  12.333  32.047  0.00  0.00             0
ATOM    590    H   1     1      33.015  13.330  32.435  0.00  0.00             0
ATOM    591    O   1     1      45.229  11.274  21.510  0.00  0.00             0
ATOM    592    H   1     1      45.340  10.360  21.243  0.00  0.00             0
ATOM    593    H   1     1      44.877  11.791  20.808  0.00  0.00             0
ATOM    594    O   1     1      50.849   4.056  19.875  0.00  0.00             0
ATOM    595    H   1     1      51.761   4.302  19.525  0.00  0.00             0
ATOM    596    H   1     1      51.078   3.178  20.388  0.00  0.00             0
ATOM    597    O   1     1      -0.836  -7.947  33.860  0.00  0.00             0
ATOM    598    H   1     1      -1.703  -7.689  34.254  0.00  0.00             0
ATOM    599    H   1     1       9.461  -9.027  33.657  0.00  0.00             0
ATOM    600    O   1     1       7.420   7.426  35.913  0.00  0.00             0
ATOM    601    H   1     1       8.362   7.480  36.333  0.00  0.00             0
ATOM    602    H   1     1      17.650   7.225  35.122  0.00  0.00             0
ATOM    603    O   1     1       1.890 -45.514  24.571  0.00  0.00             0
ATOM    604    H   1     1      -9.120 -44.946  24.484  0.00  0.00             0
ATOM    605    H   1     1       2.058 -45.420  25.706  0.00  0.00             0
ATOM    606    O   1     1      26.950  20.944  24.072  0.00  0.00             0
ATOM    607    H   1     1      27.309  21.655  24.147  0.00  0.00             0
ATOM    608    H   1     1      36.126  20.946  23.982  0.00  0.00             0
ATOM    609    O   1     1      53.704  12.538  19.462  0.00  0.00             0
ATOM    610    H   1     1      43.891  12.736  18.675  0.00  0.00             0
ATOM    611    H   1     1      52.873  13.108  19.625  0.00  0.00             0
ATOM    612    O   1     1     -20.289  27.840  25.106  0.00  0.00             0
ATOM    613    H   1     1     -19.864  28.386  24.474  0.00  0.00             0
ATOM    614    H   1     1     -10.546  27.415  24.439  0.00  0.00             0
ATOM    615    O   1     1     -34.447  -9.417  21.571  0.00  0.00             0
ATOM    616    H   1     1     -35.038  -9.758  22.215  0.00  0.00             0
ATOM    617    H   1     1     -33.699  -9.999  21.307  0.00  0.00             0
ATOM    618    O   1     1       1.945  13.655  35.531  0.00  0.00             0
ATOM    619    H   1     1       1.704  13.563  34.625  0.00  0.00             0
ATOM    620    H   1     1       1.752  12.921  36.174  0.00  0.00             0
ATOM    621    O   1     1     -18.697  16.413  35.468  0.00  0.00             0
ATOM    622    H   1     1     -18.435  16.425  34.710  0.00  0.00             0
ATOM    623    H   1     1     -18.744  15.413  35.686  0.00  0.00             0
ATOM    624    O   1     1      49.910  29.272  17.107  0.00  0.00             0
ATOM    625    H   1     1      49.282  29.994  17.318  0.00  0.00             0
ATOM    626    H   1     1      49.423  28.772  16.632  0.00  0.00             0
ATOM    627    O   1     1     -15.721  14.409  29.260  0.00  0.00             0
ATOM    628    H   1     1     -15.428  13.618  28.710  0.00  0.00             0
ATOM    629    H   1     1     -16.154  15.039  28.654  0.00  0.00             0
ATOM    630    O   1     1     -15.276  -3.044  15.151  0.00  0.00             0
ATOM    631    H   1     1     -15.994  -3.484  15.682  0.00  0.00             0
ATOM    632    H   1     1     -14.591  -3.590  14.762  0.00  0.00             0
ATOM    633    O   1     1     -48.289  24.463  16.437  0.00  0.00             0
ATOM    634    H   1     1     -47.663  24.387  15.755  0.00  0.00             0
ATOM    635    H   1     1     -48.757  23.787  16.334  0.00  0.00             0
ATOM    636    O   1     1      15.767  19.402  18.451  0.00  0.00             0
ATOM    637    H   1     1      15.310  19.023  19.226  0.00  0.00             0
ATOM    638    H   1     1      16.503  20.072  18.654  0.00  0.00             0
ATOM    639    O   1     1     -12.597  -7.269  20.240  0.00  0.00             0
ATOM    640    H   1     1     -11.764  -7.724  20.130  0.00  0.00             0
ATOM    641    H   1     1     -13.001  -8.028  20.587  0.00  0.00             0
ATOM    642    O   1     1       2.515  21.510  32.789  0.00  0.00             0
ATOM    643    H   1     1       2.362  21.790  33.698  0.00  0.00             0
ATOM    644    H   1     1       3.447  21.665  32.992  0.00  0.00             0
ATOM    645    O   1     1      -5.772  -8.272  30.858  0.00  0.00             0
ATOM    646    H   1     1      -4.857  -7.862  30.681  0.00  0.00             0
ATOM    647    H   1     1      -6.036  -7.487  31.563  0.00  0.00             0
ATOM    648    O   1     1       8.386   0.869  30.979  0.00  0.00             0
ATOM    649    H   1     1       8.382   0.875  29.952  0.00  0.00             0
ATOM    650    H   1     1       9.214   0.799  31.321  0.00  0.00             0
ATOM    651    O   1     1       4.221  17.402  30.428  0.00  0.00             0
ATOM    652    H   1     1       4.812  18.048  30.078  0.00  0.00             0
ATOM    653    H   1     1      13.633  -0.470  29.939  0.00  0.00             0
ATOM    654    O   1     1      14.206  32.900  20.647  0.00  0.00             0
ATOM    655    H   1     1      14.299  32.670  21.590  0.00  0.00             0
ATOM    656    H   1     1      23.596  32.805  20.570  0.00  0.00             0
ATOM    657    O   1     1      34.459  17.259  15.828  0.00  0.00             0
ATOM    658    H   1     1      24.288  16.463  15.425  0.00  0.00             0
ATOM    659    H   1     1      34.939  17.152  16.590  0.00  0.00             0
ATOM    660    O   1     1      -4.289  63.308  36.084  0.00  0.00             0
ATOM    661    H   1     1      -3.708  64.009  35.541  0.00  0.00             0
ATOM    662    H   1     1       6.634  62.612  35.879  0.00  0.00             0
ATOM    663    O   1     1      25.530  16.084  18.325  0.00  0.00             0
ATOM    664    H   1     1      14.827  15.474  18.905  0.00  0.00             0
ATOM    665    H   1     1      26.313  16.529  18.955  0.00  0.00             0
ATOM    666    O   1     1      22.332  17.702  29.666  0.00  0.00             0
ATOM    667    H   1     1      22.160  16.779  29.242  0.00  0.00             0
ATOM    668    H   1     1      32.277  17.554  30.751  0.00  0.00             0
ATOM    669    O   1     1       5.559  75.449  33.558  0.00  0.00             0
ATOM    670    H   1     1       5.832  75.987  34.323  0.00  0.00             0
ATOM    671    H   1     1       5.893  58.017  32.763  0.00  0.00             0
ATOM    672    O   1     1      22.484  41.104  22.909  0.00  0.00             0
ATOM    673    H   1     1      23.200  40.780  23.598  0.00  0.00             0
ATOM    674    H   1     1      22.079  41.704  23.519  0.00  0.00             0
ATOM    675    O   1     1      19.282  -8.820  23.244  0.00  0.00             0
ATOM    676    H   1     1      18.353  -8.662  22.796  0.00  0.00             0
ATOM    677    H   1     1      19.794  -8.668  22.338  0.00  0.00             0
ATOM    678    O   1     1       5.660   2.615  15.826  0.00  0.00             0
ATOM    679    H   1     1       5.814   1.997  15.180  0.00  0.00             0
ATOM    680    H   1     1       5.698   2.212  16.750  0.00  0.00             0
ATOM    681    O   1     1     -27.519   0.949  26.857  0.00  0.00             0
ATOM    682    H   1     1     -28.364   0.387  26.730  0.00  0.00             0
ATOM    683    H   1     1     -27.412   1.334  26.064  0.00  0.00             0
ATOM    684    O   1     1     -12.776  11.413  35.694  0.00  0.00             0
ATOM    685    H   1     1     -12.183  11.300  36.536  0.00  0.00             0
ATOM    686    H   1     1     -12.234  11.902  35.080  0.00  0.00             0
ATOM    687    O   1     1      31.988  -2.764  20.002  0.00  0.00             0
ATOM    688    H   1     1      31.633  -2.226  20.767  0.00  0.00             0
ATOM    689    H   1     1      32.017 -20.016  19.263  0.00  0.00             0
ATOM    690    O   1     1      41.006 -27.609  36.932  0.00  0.00             0
ATOM    691    H   1     1      41.395 -26.765  36.888  0.00  0.00             0
ATOM    692    H   1     1      41.467 -28.089  37.600  0.00  0.00             0
ATOM    693    O   1     1     -50.393  14.988  15.161  0.00  0.00             0
ATOM    694    H   1     1     -50.591  14.164  15.023  0.00  0.00             0
ATOM    695    H   1     1     -49.478  15.045  15.240  0.00  0.00             0
ATOM    696    O   1     1      21.042  28.278  18.614  0.00  0.00             0
ATOM    697    H   1     1      21.458  29.036  19.103  0.00  0.00             0
ATOM    698    H   1     1      20.232  28.588  18.008  0.00  0.00             0
ATOM    699    O   1     1      59.982   6.789  20.030  0.00  0.00             0
ATOM    700    H   1     1      60.316   6.026  19.842  0.00  0.00             0
ATOM    701    H   1     1      60.740   7.397  20.001  0.00  0.00             0
ATOM    702    O   1     1      23.571   6.692  36.290  0.00  0.00             0
ATOM    703    H   1     1      24.251   5.851  36.369  0.00  0.00             0
ATOM    704    H   1     1      22.872   6.196  36.131  0.00  0.00             0
ATOM    705   Al   1     1       4.958  14.258   8.789  0.00  0.00             0
ATOM    706   Al   1     1       2.399   9.881   8.594  0.00  0.00             0
ATOM    707   Al   1     1       2.435  15.847   8.690  0.00  0.00             0
ATOM    708   Al   1     1       4.912  11.197   8.836  0.00  0.00             0
ATOM    709   Si   1     1       0.644  15.555  11.597  0.00  0.00             0
ATOM    710   Si   1     1       3.217  11.032  11.468  0.00  0.00             0
ATOM    711   Si   1     1       3.176  17.165  11.549  0.00  0.00             0
ATOM    712   Si   1     1       5.740  12.613  11.519  0.00  0.00             0
ATOM    713    O   1     1       5.820  15.547   9.870  0.00  0.00             0
ATOM    714    O   1     1       3.325  10.896   9.978  0.00  0.00             0
ATOM    715    O   1     1       5.595  12.734   9.936  0.00  0.00             0
ATOM    716    O   1     1       2.974  17.215   9.991  0.00  0.00             0
ATOM    717    O   1     1       5.755  14.115  11.996  0.00  0.00             0
ATOM    718    O   1     1       3.186  18.581  12.120  0.00  0.00             0
ATOM    719    O   1     1       4.536  16.492  11.898  0.00  0.00             0
ATOM    720    O   1     1       1.840  11.736  11.873  0.00  0.00             0
ATOM    721    O   1     1       4.451  11.970  11.985  0.00  0.00             0
ATOM    722    O   1     1       1.889  16.356  12.080  0.00  0.00             0
ATOM    723    O   1     1       5.796   9.985   9.747  0.00  0.00             0
ATOM    724    O   1     1       3.454  14.407   9.641  0.00  0.00             0
ATOM    725    O   1     1       1.865  17.135   7.603  0.00  0.00             0
ATOM    726    O   1     1       4.394  12.645   7.669  0.00  0.00             0
ATOM    727    O   1     1       6.637  14.281   7.847  0.00  0.00             0
ATOM    728    O   1     1       3.939   9.998   7.670  0.00  0.00             0
ATOM    729    O   1     1       6.685  10.948   7.499  0.00  0.00             0
ATOM    730    O   1     1       4.286  15.735   7.688  0.00  0.00             0
ATOM    731    H   1     1       5.685  18.801  11.175  0.00  0.00             0
ATOM    732    H   1     1       2.974  13.787  10.114  0.00  0.00             0
ATOM    733    H   1     1       6.040  16.928   7.618  0.00  0.00             0
ATOM    734    H   1     1       4.287  12.627   6.678  0.00  0.00             0
ATOM    735    H   1     1       6.682  13.386   7.882  0.00  0.00             0
ATOM    736    H   1     1       4.823  18.141   7.708  0.00  0.00             0
ATOM    737    H   1     1       4.150  16.075   6.971  0.00  0.00             0
ATOM    738    H   1     1       6.963  11.332   6.597  0.00  0.00             0
ATOM    739   Al   1     1      10.107   8.506   1.688  0.00  0.00             0
ATOM    740   Al   1     1       7.574   4.074   1.707  0.00  0.00             0
ATOM    741   Al   1     1       7.660  10.174   1.471  0.00  0.00             0
ATOM    742   Al   1     1      10.283   5.524   1.690  0.00  0.00             0
ATOM    743   Si   1     1       5.795   9.877   4.446  0.00  0.00             0
ATOM    744   Si   1     1       8.550   5.520   4.535  0.00  0.00             0
ATOM    745   Si   1     1       8.368  11.416   4.371  0.00  0.00             0
ATOM    746   Si   1     1      11.048   6.915   4.411  0.00  0.00             0
ATOM    747    O   1     1      11.013   9.762   2.841  0.00  0.00             0
ATOM    748    O   1     1       8.626   5.267   2.877  0.00  0.00             0
ATOM    749    O   1     1      10.871   7.034   2.828  0.00  0.00             0
ATOM    750    O   1     1       8.220  11.583   2.804  0.00  0.00             0
ATOM    751    O   1     1      10.959   8.360   4.917  0.00  0.00             0
ATOM    752    O   1     1       8.342  12.898   4.901  0.00  0.00             0
ATOM    753    O   1     1       9.621  10.660   4.769  0.00  0.00             0
ATOM    754    O   1     1       7.314   6.300   4.783  0.00  0.00             0
ATOM    755    O   1     1       9.887   6.060   4.978  0.00  0.00             0
ATOM    756    O   1     1       7.035  10.707   4.833  0.00  0.00             0
ATOM    757    O   1     1      11.101   4.079   2.784  0.00  0.00             0
ATOM    758    O   1     1       8.470   8.590   2.707  0.00  0.00             0
ATOM    759    O   1     1       6.958  11.537   0.493  0.00  0.00             0
ATOM    760    O   1     1       9.436   7.059   0.739  0.00  0.00             0
ATOM    761    O   1     1      11.732   8.598   0.494  0.00  0.00             0
ATOM    762    O   1     1       9.215   4.270   0.442  0.00  0.00             0
ATOM    763    O   1     1      11.847   5.421   0.720  0.00  0.00             0
ATOM    764    O   1     1       9.394  10.024   0.692  0.00  0.00             0
ATOM    765    H   1     1      10.505  12.181   2.622  0.00  0.00             0
ATOM    766    H   1     1       7.909   7.770   3.007  0.00  0.00             0
ATOM    767    H   1     1      11.845  11.431  -0.341  0.00  0.00             0
ATOM    768    H   1     1       8.769   7.127   0.064  0.00  0.00             0
ATOM    769    H   1     1      11.878   8.826  -0.334  0.00  0.00             0
ATOM    770    H   1     1       9.568  12.885  -0.385  0.00  0.00             0
ATOM    771    H   1     1       9.926  10.807   0.924  0.00  0.00             0
ATOM    772    H   1     1      12.043   6.409   0.190  0.00  0.00             0
ATOM    773   Al   1     1       4.981   5.299   8.813  0.00  0.00             0
ATOM    774   Al   1     1       2.434   1.046   8.937  0.00  0.00             0
ATOM    775   Al   1     1       2.585   6.788   8.911  0.00  0.00             0
ATOM    776   Al   1     1       4.879   2.412   9.119  0.00  0.00             0
ATOM    777   Si   1     1       0.667   6.683  11.616  0.00  0.00             0
ATOM    778   Si   1     1       3.179   2.141  11.793  0.00  0.00             0
ATOM    779   Si   1     1       3.242   8.154  11.691  0.00  0.00             0
ATOM    780   Si   1     1       5.794   3.779  11.699  0.00  0.00             0
ATOM    781    O   1     1       5.869   6.434  10.049  0.00  0.00             0
ATOM    782    O   1     1       3.323   2.172  10.129  0.00  0.00             0
ATOM    783    O   1     1       5.620   3.889  10.099  0.00  0.00             0
ATOM    784    O   1     1       3.168   8.138   9.998  0.00  0.00             0
ATOM    785    O   1     1       5.780   5.149  12.362  0.00  0.00             0
ATOM    786    O   1     1       3.381   9.667  12.101  0.00  0.00             0
ATOM    787    O   1     1       4.569   7.440  11.990  0.00  0.00             0
ATOM    788    O   1     1       1.932   3.056  12.083  0.00  0.00             0
ATOM    789    O   1     1       4.521   2.894  12.225  0.00  0.00             0
ATOM    790    O   1     1       1.989   7.456  12.159  0.00  0.00             0
ATOM    791    O   1     1       5.824   1.145  10.274  0.00  0.00             0
ATOM    792    O   1     1       3.269   5.358   9.860  0.00  0.00             0
ATOM    793    O   1     1       1.745   8.404   7.673  0.00  0.00             0
ATOM    794    O   1     1       4.223   3.759   7.954  0.00  0.00             0
ATOM    795    O   1     1       6.578   5.245   7.856  0.00  0.00             0
ATOM    796    O   1     1       4.171   1.005   7.971  0.00  0.00             0
ATOM    797    O   1     1       6.628   2.214   8.009  0.00  0.00             0
ATOM    798    O   1     1       4.135   6.672   7.882  0.00  0.00             0
ATOM    799    H   1     1       5.156   9.438   9.907  0.00  0.00             0
ATOM    800    H   1     1       2.959   4.412   9.980  0.00  0.00             0
ATOM    801    H   1     1       6.365   8.818   7.027  0.00  0.00             0
ATOM    802    H   1     1       3.717   4.045   7.229  0.00  0.00             0
ATOM    803    H   1     1       7.023   4.425   8.069  0.00  0.00             0
ATOM    804    H   1     1       4.242   9.690   6.901  0.00  0.00             0
ATOM    805    H   1     1       4.671   7.337   7.583  0.00  0.00             0
ATOM    806    H   1     1       6.148   2.716   7.210  0.00  0.00             0
ATOM    807   Al   1     1      10.247  -0.425   1.581  0.00  0.00             0
ATOM    808   Al   1     1       7.608  -4.819   1.605  0.00  0.00             0
ATOM    809   Al   1     1       7.578   1.190   1.794  0.00  0.00             0
ATOM    810   Al   1     1      10.190  -3.352   1.466  0.00  0.00             0
ATOM    811   Si   1     1       5.944   0.917   4.566  0.00  0.00             0
ATOM    812   Si   1     1       8.444  -3.507   4.422  0.00  0.00             0
ATOM    813   Si   1     1       8.449   2.429   4.581  0.00  0.00             0
ATOM    814   Si   1     1      11.027  -2.011   4.330  0.00  0.00             0
ATOM    815    O   1     1      11.170   1.013   2.786  0.00  0.00             0
ATOM    816    O   1     1       8.643  -3.592   2.802  0.00  0.00             0
ATOM    817    O   1     1      10.714  -2.002   2.690  0.00  0.00             0
ATOM    818    O   1     1       8.318   2.478   2.950  0.00  0.00             0
ATOM    819    O   1     1      10.905  -0.514   4.859  0.00  0.00             0
ATOM    820    O   1     1       8.443   3.955   4.971  0.00  0.00             0
ATOM    821    O   1     1       9.798   1.782   4.769  0.00  0.00             0
ATOM    822    O   1     1       7.205  -2.626   4.679  0.00  0.00             0
ATOM    823    O   1     1       9.808  -2.762   4.877  0.00  0.00             0
ATOM    824    O   1     1       7.200   1.673   4.987  0.00  0.00             0
ATOM    825    O   1     1      11.045  -4.955   2.687  0.00  0.00             0
ATOM    826    O   1     1       8.404  -0.271   2.753  0.00  0.00             0
ATOM    827    O   1     1       6.718   2.557   0.821  0.00  0.00             0
ATOM    828    O   1     1       9.576  -1.854   0.390  0.00  0.00             0
ATOM    829    O   1     1      11.845  -0.279   0.623  0.00  0.00             0
ATOM    830    O   1     1       9.256  -4.718   0.533  0.00  0.00             0
ATOM    831    O   1     1      11.899  -3.465   0.658  0.00  0.00             0
ATOM    832    O   1     1       9.139   1.054   0.764  0.00  0.00             0
ATOM    833    H   1     1      10.896   3.173   2.773  0.00  0.00             0
ATOM    834    H   1     1       8.018  -0.902   3.482  0.00  0.00             0
ATOM    835    H   1     1      11.887   2.316  -0.236  0.00  0.00             0
ATOM    836    H   1     1       9.111  -1.584  -0.594  0.00  0.00             0
ATOM    837    H   1     1      12.619  -0.457  -0.032  0.00  0.00             0
ATOM    838    H   1     1       9.140   3.870  -0.490  0.00  0.00             0
ATOM    839    H   1     1       9.424   1.947   0.597  0.00  0.00             0
ATOM    840    H   1     1      12.422  -2.574   0.694  0.00  0.00             0
ATOM    841   Al   1     1      -0.157  14.206   8.796  0.00  0.00             0
ATOM    842   Al   1     1      -2.809   9.755   8.687  0.00  0.00             0
ATOM    843   Al   1     1      -2.802  15.680   8.761  0.00  0.00             0
ATOM    844   Al   1     1      -0.288  11.268   8.824  0.00  0.00             0
ATOM    845   Si   1     1      -4.554  15.610  11.489  0.00  0.00             0
ATOM    846   Si   1     1      -1.993  11.128  11.445  0.00  0.00             0
ATOM    847   Si   1     1      -1.953  17.024  11.665  0.00  0.00             0
ATOM    848   Si   1     1       0.543  12.612  11.597  0.00  0.00             0
ATOM    849    O   1     1       0.745  15.436   9.879  0.00  0.00             0
ATOM    850    O   1     1      -1.835  10.882   9.911  0.00  0.00             0
ATOM    851    O   1     1       0.464  12.674   9.932  0.00  0.00             0
ATOM    852    O   1     1      -2.025  17.213   9.950  0.00  0.00             0
ATOM    853    O   1     1       0.701  14.114  12.034  0.00  0.00             0
ATOM    854    O   1     1      -1.944  18.548  12.159  0.00  0.00             0
ATOM    855    O   1     1      -0.667  16.213  11.935  0.00  0.00             0
ATOM    856    O   1     1      -3.303  11.807  11.757  0.00  0.00             0
ATOM    857    O   1     1      -0.704  11.998  12.026  0.00  0.00             0
ATOM    858    O   1     1      -3.268  16.344  11.956  0.00  0.00             0
ATOM    859    O   1     1       0.587   9.867   9.692  0.00  0.00             0
ATOM    860    O   1     1      -1.892  14.425  10.071  0.00  0.00             0
ATOM    861    O   1     1       6.911  17.274   7.699  0.00  0.00             0
ATOM    862    O   1     1      -0.949  12.697   7.749  0.00  0.00             0
ATOM    863    O   1     1       1.419  14.245   7.635  0.00  0.00             0
ATOM    864    O   1     1      -1.210   9.806   7.676  0.00  0.00             0
ATOM    865    O   1     1       1.418  11.226   7.701  0.00  0.00             0
ATOM    866    O   1     1      -1.188  15.486   7.770  0.00  0.00             0
ATOM    867    H   1     1       0.470  17.991   9.529  0.00  0.00             0
ATOM    868    H   1     1      -2.204  14.033  10.991  0.00  0.00             0
ATOM    869    H   1     1       1.888  17.688   6.778  0.00  0.00             0
ATOM    870    H   1     1      -1.423  12.552   6.967  0.00  0.00             0
ATOM    871    H   1     1       1.298  13.268   7.800  0.00  0.00             0
ATOM    872    H   1     1      -0.965  18.051   7.228  0.00  0.00             0
ATOM    873    H   1     1      -0.728  15.821   6.960  0.00  0.00             0
ATOM    874    H   1     1       1.473  11.100   6.789  0.00  0.00             0
ATOM    875   Al   1     1       4.894   8.575   1.742  0.00  0.00             0
ATOM    876   Al   1     1       2.592   4.101   1.549  0.00  0.00             0
ATOM    877   Al   1     1       2.328   9.962   1.712  0.00  0.00             0
ATOM    878   Al   1     1       5.002   5.457   1.826  0.00  0.00             0
ATOM    879   Si   1     1       0.611   9.843   4.462  0.00  0.00             0
ATOM    880   Si   1     1       3.389   5.404   4.455  0.00  0.00             0
ATOM    881   Si   1     1       3.106  11.347   4.455  0.00  0.00             0
ATOM    882   Si   1     1       5.915   6.958   4.513  0.00  0.00             0
ATOM    883    O   1     1       5.805   9.645   2.836  0.00  0.00             0
ATOM    884    O   1     1       3.495   5.342   2.856  0.00  0.00             0
ATOM    885    O   1     1       5.764   7.013   2.883  0.00  0.00             0
ATOM    886    O   1     1       2.947  11.429   2.888  0.00  0.00             0
ATOM    887    O   1     1       5.722   8.391   5.020  0.00  0.00             0
ATOM    888    O   1     1       3.059  12.793   4.872  0.00  0.00             0
ATOM    889    O   1     1       4.468  10.666   4.745  0.00  0.00             0
ATOM    890    O   1     1       2.153   6.301   4.744  0.00  0.00             0
ATOM    891    O   1     1       4.785   6.105   4.989  0.00  0.00             0
ATOM    892    O   1     1       1.922  10.514   4.969  0.00  0.00             0
ATOM    893    O   1     1       5.960   4.221   2.978  0.00  0.00             0
ATOM    894    O   1     1       3.190   8.609   2.658  0.00  0.00             0
ATOM    895    O   1     1      12.101  11.500   0.475  0.00  0.00             0
ATOM    896    O   1     1       4.415   7.000   0.581  0.00  0.00             0
ATOM    897    O   1     1       6.712   8.904   0.522  0.00  0.00             0
ATOM    898    O   1     1       4.177   4.181   0.594  0.00  0.00             0
ATOM    899    O   1     1       6.733   5.423   0.725  0.00  0.00             0
ATOM    900    O   1     1       3.976   9.813   0.643  0.00  0.00             0
ATOM    901    H   1     1       5.682  12.311   3.139  0.00  0.00             0
ATOM    902    H   1     1       2.562   7.924   2.767  0.00  0.00             0
ATOM    903    H   1     1       6.179  11.812  -0.084  0.00  0.00             0
ATOM    904    H   1     1       4.135   6.992  -0.256  0.00  0.00             0
ATOM    905    H   1     1       6.471   8.475  -0.198  0.00  0.00             0
ATOM    906    H   1     1       4.062  12.834  -0.512  0.00  0.00             0
ATOM    907    H   1     1       3.963  10.522   0.007  0.00  0.00             0
ATOM    908    H   1     1       7.221   6.136   1.191  0.00  0.00             0
ATOM    909   Al   1     1      -0.092   5.345   8.945  0.00  0.00             0
ATOM    910   Al   1     1      -2.772   0.775   8.780  0.00  0.00             0
ATOM    911   Al   1     1      -2.779   6.769   8.804  0.00  0.00             0
ATOM    912   Al   1     1      -0.253   2.418   8.781  0.00  0.00             0
ATOM    913   Si   1     1      -4.476   6.646  11.723  0.00  0.00             0
ATOM    914   Si   1     1      -1.882   2.172  11.654  0.00  0.00             0
ATOM    915   Si   1     1      -1.983   8.177  11.566  0.00  0.00             0
ATOM    916   Si   1     1       0.544   3.745  11.679  0.00  0.00             0
ATOM    917    O   1     1       0.722   6.663  10.032  0.00  0.00             0
ATOM    918    O   1     1      -1.594   2.062  10.138  0.00  0.00             0
ATOM    919    O   1     1       0.474   3.812  10.026  0.00  0.00             0
ATOM    920    O   1     1      -2.168   8.179   9.925  0.00  0.00             0
ATOM    921    O   1     1       0.547   5.222  12.079  0.00  0.00             0
ATOM    922    O   1     1      -2.010   9.681  12.038  0.00  0.00             0
ATOM    923    O   1     1      -0.611   7.563  11.897  0.00  0.00             0
ATOM    924    O   1     1      -3.134   3.030  11.878  0.00  0.00             0
ATOM    925    O   1     1      -0.594   2.906  12.234  0.00  0.00             0
ATOM    926    O   1     1      -3.107   7.263  12.037  0.00  0.00             0
ATOM    927    O   1     1       0.736   0.887   9.724  0.00  0.00             0
ATOM    928    O   1     1      -1.771   5.354   9.947  0.00  0.00             0
ATOM    929    O   1     1       6.783   8.167   7.768  0.00  0.00             0
ATOM    930    O   1     1      -0.969   3.915   7.708  0.00  0.00             0
ATOM    931    O   1     1       1.436   5.533   7.791  0.00  0.00             0
ATOM    932    O   1     1      -1.191   1.098   7.685  0.00  0.00             0
ATOM    933    O   1     1       1.558   2.320   7.753  0.00  0.00             0
ATOM    934    O   1     1      -1.102   6.513   7.819  0.00  0.00             0
ATOM    935    H   1     1       0.282   9.000   9.828  0.00  0.00             0
ATOM    936    H   1     1      -2.219   4.889  10.445  0.00  0.00             0
ATOM    937    H   1     1       1.243   8.013   6.867  0.00  0.00             0
ATOM    938    H   1     1      -1.536   3.868   6.925  0.00  0.00             0
ATOM    939    H   1     1       1.301   4.873   7.013  0.00  0.00             0
ATOM    940    H   1     1      -0.721   9.104   7.550  0.00  0.00             0
ATOM    941    H   1     1      -1.184   6.722   6.867  0.00  0.00             0
ATOM    942    H   1     1       1.823   2.295   6.838  0.00  0.00             0
ATOM    943   Al   1     1       5.078  -0.483   1.816  0.00  0.00             0
ATOM    944   Al   1     1       2.406  -4.934   1.629  0.00  0.00             0
ATOM    945   Al   1     1       2.553   1.144   1.721  0.00  0.00             0
ATOM    946   Al   1     1       5.043  -3.548   1.709  0.00  0.00             0
ATOM    947   Si   1     1       0.761   1.040   4.367  0.00  0.00             0
ATOM    948   Si   1     1       3.202  -3.570   4.457  0.00  0.00             0
ATOM    949   Si   1     1       3.313   2.434   4.405  0.00  0.00             0
ATOM    950   Si   1     1       5.797  -2.002   4.340  0.00  0.00             0
ATOM    951    O   1     1       5.979   0.811   2.791  0.00  0.00             0
ATOM    952    O   1     1       3.468  -3.757   2.744  0.00  0.00             0
ATOM    953    O   1     1       5.602  -1.907   2.775  0.00  0.00             0
ATOM    954    O   1     1       3.227   2.519   2.874  0.00  0.00             0
ATOM    955    O   1     1       5.667  -0.567   4.876  0.00  0.00             0
ATOM    956    O   1     1       3.343   3.902   4.865  0.00  0.00             0
ATOM    957    O   1     1       4.677   1.749   4.837  0.00  0.00             0
ATOM    958    O   1     1       2.047  -2.633   4.605  0.00  0.00             0
ATOM    959    O   1     1       4.579  -2.821   4.879  0.00  0.00             0
ATOM    960    O   1     1       2.047   1.810   4.951  0.00  0.00             0
ATOM    961    O   1     1       6.005  -4.844   2.771  0.00  0.00             0
ATOM    962    O   1     1       3.366  -0.236   2.812  0.00  0.00             0
ATOM    963    O   1     1      12.239   2.550   0.600  0.00  0.00             0
ATOM    964    O   1     1       4.232  -1.996   0.504  0.00  0.00             0
ATOM    965    O   1     1       6.608  -0.321   0.580  0.00  0.00             0
ATOM    966    O   1     1       4.048  -4.846   0.515  0.00  0.00             0
ATOM    967    O   1     1       6.684  -3.450   0.713  0.00  0.00             0
ATOM    968    O   1     1       4.060   0.875   0.634  0.00  0.00             0
ATOM    969    H   1     1       5.670   3.940   3.891  0.00  0.00             0
ATOM    970    H   1     1       2.687  -0.881   3.159  0.00  0.00             0
ATOM    971    H   1     1       5.912   2.190   0.425  0.00  0.00             0
ATOM    972    H   1     1       4.528  -2.124  -0.490  0.00  0.00             0
ATOM    973    H   1     1       6.696  -0.044  -0.410  0.00  0.00             0
ATOM    974    H   1     1       5.061   4.136  -0.034  0.00  0.00             0
ATOM    975    H   1     1       3.663   1.387   0.038  0.00  0.00             0
ATOM    976    H   1     1       6.768  -2.525   0.265  0.00  0.00             0
END
