# Supplementary material for: Competing Nuclear Quantum Effects and Hydrogen-Bond Jumps in Hydrated Kaolinite
Source: J Phys Chem Lett. 2023 Feb 6;14(6):1542–7. doi: 10.1021/acs.jpclett.2c03896 (PMC9940297; doi:10.1021/acs.jpclett.2c03896)
Supplement: Supplementary file 1 — jz2c03896_si_001.zip [file jz2c03896_si_001.zip › Clay_NQEs_HBond_Jumps_SI/silica-surface/QM/prod-3/init.05.pdb]

TITLE     Step:     2000000  Bead:       5 positions{angstrom}  cell{angstrom}
CRYST1   10.307   17.884   76.812  91.93 105.05  89.80 P 1           1
ATOM      1   Al   1     1     -17.345  -0.637  42.400  0.00  0.00             0
ATOM      2   Al   1     1     -14.854   3.939  42.088  0.00  0.00             0
ATOM      3   Al   1     1     -14.727  -2.022  42.193  0.00  0.00             0
ATOM      4   Al   1     1     -17.229   2.390  42.260  0.00  0.00             0
ATOM      5   Si   1     1     -13.066  -1.908  39.489  0.00  0.00             0
ATOM      6   Si   1     1     -15.528   2.500  39.409  0.00  0.00             0
ATOM      7   Si   1     1     -15.602  -3.517  39.588  0.00  0.00             0
ATOM      8   Si   1     1     -18.053   0.930  39.391  0.00  0.00             0
ATOM      9    O   1     1     -18.271  -1.806  41.201  0.00  0.00             0
ATOM     10    O   1     1     -15.614   2.656  41.103  0.00  0.00             0
ATOM     11    O   1     1     -18.011   1.005  40.999  0.00  0.00             0
ATOM     12    O   1     1     -15.317  -3.553  41.202  0.00  0.00             0
ATOM     13    O   1     1     -17.926  -0.556  38.946  0.00  0.00             0
ATOM     14    O   1     1     -15.531  -4.909  39.018  0.00  0.00             0
ATOM     15    O   1     1     -16.948  -2.916  39.384  0.00  0.00             0
ATOM     16    O   1     1     -14.279   1.702  39.085  0.00  0.00             0
ATOM     17    O   1     1     -16.832   1.759  38.892  0.00  0.00             0
ATOM     18    O   1     1     -14.338  -2.587  39.121  0.00  0.00             0
ATOM     19    O   1     1     -18.161   3.823  41.174  0.00  0.00             0
ATOM     20    O   1     1     -15.671  -0.749  41.198  0.00  0.00             0
ATOM     21    O   1     1     -13.955  -3.337  43.439  0.00  0.00             0
ATOM     22    O   1     1     -16.642   0.854  43.328  0.00  0.00             0
ATOM     23    O   1     1     -19.066  -0.652  43.376  0.00  0.00             0
ATOM     24    O   1     1     -16.236   3.776  43.387  0.00  0.00             0
ATOM     25    O   1     1     -18.771   2.546  43.296  0.00  0.00             0
ATOM     26    O   1     1     -16.515  -1.956  43.359  0.00  0.00             0
ATOM     27    H   1     1     -17.671  -4.254  40.889  0.00  0.00             0
ATOM     28    H   1     1     -14.834  -0.255  40.821  0.00  0.00             0
ATOM     29    H   1     1     -18.876  -3.534  44.303  0.00  0.00             0
ATOM     30    H   1     1     -16.329   0.734  44.229  0.00  0.00             0
ATOM     31    H   1     1     -18.997  -0.209  44.209  0.00  0.00             0
ATOM     32    H   1     1     -17.258  -4.277  43.131  0.00  0.00             0
ATOM     33    H   1     1     -16.662  -2.731  44.007  0.00  0.00             0
ATOM     34    H   1     1     -19.160   2.042  44.040  0.00  0.00             0
ATOM     35   Al   1     1     -17.849   4.770  49.470  0.00  0.00             0
ATOM     36   Al   1     1     -15.129   8.953  49.519  0.00  0.00             0
ATOM     37   Al   1     1     -15.326   3.229  49.371  0.00  0.00             0
ATOM     38   Al   1     1     -17.774   7.747  49.413  0.00  0.00             0
ATOM     39   Si   1     1     -13.617   3.412  46.478  0.00  0.00             0
ATOM     40   Si   1     1     -15.913   7.872  46.699  0.00  0.00             0
ATOM     41   Si   1     1     -16.150   1.916  46.549  0.00  0.00             0
ATOM     42   Si   1     1     -18.463   6.283  46.537  0.00  0.00             0
ATOM     43    O   1     1     -18.800   3.364  48.344  0.00  0.00             0
ATOM     44    O   1     1     -16.074   7.938  48.221  0.00  0.00             0
ATOM     45    O   1     1     -18.360   6.269  48.245  0.00  0.00             0
ATOM     46    O   1     1     -15.905   1.856  48.224  0.00  0.00             0
ATOM     47    O   1     1     -18.555   4.754  46.152  0.00  0.00             0
ATOM     48    O   1     1     -15.996   0.412  46.004  0.00  0.00             0
ATOM     49    O   1     1     -17.532   2.398  46.251  0.00  0.00             0
ATOM     50    O   1     1     -14.589   7.078  46.348  0.00  0.00             0
ATOM     51    O   1     1     -17.175   7.014  46.077  0.00  0.00             0
ATOM     52    O   1     1     -14.936   2.775  46.074  0.00  0.00             0
ATOM     53    O   1     1     -18.681   9.134  48.508  0.00  0.00             0
ATOM     54    O   1     1     -16.176   4.643  48.433  0.00  0.00             0
ATOM     55    O   1     1     -14.682   1.785  50.372  0.00  0.00             0
ATOM     56    O   1     1     -17.200   6.271  50.473  0.00  0.00             0
ATOM     57    O   1     1     -19.589   4.796  50.520  0.00  0.00             0
ATOM     58    O   1     1     -16.713   8.856  50.544  0.00  0.00             0
ATOM     59    O   1     1     -19.584   7.768  50.527  0.00  0.00             0
ATOM     60    O   1     1     -16.988   3.413  50.537  0.00  0.00             0
ATOM     61    H   1     1     -18.238   1.002  48.516  0.00  0.00             0
ATOM     62    H   1     1     -15.763   5.240  48.089  0.00  0.00             0
ATOM     63    H   1     1     -19.630   1.758  51.353  0.00  0.00             0
ATOM     64    H   1     1     -16.483   6.116  51.108  0.00  0.00             0
ATOM     65    H   1     1     -20.059   5.018  51.327  0.00  0.00             0
ATOM     66    H   1     1     -16.932  -0.048  51.421  0.00  0.00             0
ATOM     67    H   1     1     -17.105   2.611  50.992  0.00  0.00             0
ATOM     68    H   1     1     -19.635   6.883  50.979  0.00  0.00             0
ATOM     69   Al   1     1     -17.214   8.206  42.160  0.00  0.00             0
ATOM     70   Al   1     1     -14.792  12.845  42.385  0.00  0.00             0
ATOM     71   Al   1     1     -14.514   6.817  42.255  0.00  0.00             0
ATOM     72   Al   1     1     -17.275  11.169  42.252  0.00  0.00             0
ATOM     73   Si   1     1     -12.843   7.037  39.369  0.00  0.00             0
ATOM     74   Si   1     1     -15.622  11.499  39.474  0.00  0.00             0
ATOM     75   Si   1     1     -15.503   5.493  39.454  0.00  0.00             0
ATOM     76   Si   1     1     -18.122   9.964  39.511  0.00  0.00             0
ATOM     77    O   1     1     -18.098   7.017  40.949  0.00  0.00             0
ATOM     78    O   1     1     -15.665  11.619  41.172  0.00  0.00             0
ATOM     79    O   1     1     -17.999   9.735  41.192  0.00  0.00             0
ATOM     80    O   1     1     -15.407   5.493  41.056  0.00  0.00             0
ATOM     81    O   1     1     -18.046   8.546  38.949  0.00  0.00             0
ATOM     82    O   1     1     -15.537   3.986  38.941  0.00  0.00             0
ATOM     83    O   1     1     -16.765   6.233  38.949  0.00  0.00             0
ATOM     84    O   1     1     -14.313  10.617  39.119  0.00  0.00             0
ATOM     85    O   1     1     -16.935  10.800  39.152  0.00  0.00             0
ATOM     86    O   1     1     -14.218   6.292  38.950  0.00  0.00             0
ATOM     87    O   1     1     -18.245  12.741  41.096  0.00  0.00             0
ATOM     88    O   1     1     -15.541   8.310  41.170  0.00  0.00             0
ATOM     89    O   1     1     -14.005   5.261  43.290  0.00  0.00             0
ATOM     90    O   1     1     -16.359  10.013  43.454  0.00  0.00             0
ATOM     91    O   1     1     -18.849   8.188  43.248  0.00  0.00             0
ATOM     92    O   1     1     -16.333  13.070  43.266  0.00  0.00             0
ATOM     93    O   1     1     -18.900  11.503  43.251  0.00  0.00             0
ATOM     94    O   1     1     -16.261   6.924  43.146  0.00  0.00             0
ATOM     95    H   1     1     -17.761   4.730  40.965  0.00  0.00             0
ATOM     96    H   1     1     -15.010   9.027  40.893  0.00  0.00             0
ATOM     97    H   1     1     -19.013   4.920  44.229  0.00  0.00             0
ATOM     98    H   1     1     -16.034   9.526  44.272  0.00  0.00             0
ATOM     99    H   1     1     -19.456   8.893  43.485  0.00  0.00             0
ATOM    100    H   1     1     -16.733   4.509  43.569  0.00  0.00             0
ATOM    101    H   1     1     -16.688   6.497  43.886  0.00  0.00             0
ATOM    102    H   1     1     -19.203  11.249  44.131  0.00  0.00             0
ATOM    103   Al   1     1     -17.790  13.698  49.341  0.00  0.00             0
ATOM    104   Al   1     1     -15.236  18.047  49.450  0.00  0.00             0
ATOM    105   Al   1     1     -15.331  12.123  49.258  0.00  0.00             0
ATOM    106   Al   1     1     -17.862  16.691  49.397  0.00  0.00             0
ATOM    107   Si   1     1     -13.484  12.277  46.643  0.00  0.00             0
ATOM    108   Si   1     1     -16.090  16.848  46.598  0.00  0.00             0
ATOM    109   Si   1     1     -16.006  10.705  46.623  0.00  0.00             0
ATOM    110   Si   1     1     -18.516  15.345  46.560  0.00  0.00             0
ATOM    111    O   1     1     -18.715  12.506  48.222  0.00  0.00             0
ATOM    112    O   1     1     -16.167  16.933  48.183  0.00  0.00             0
ATOM    113    O   1     1     -18.387  15.230  48.175  0.00  0.00             0
ATOM    114    O   1     1     -15.978  10.699  48.230  0.00  0.00             0
ATOM    115    O   1     1     -18.372  13.822  45.979  0.00  0.00             0
ATOM    116    O   1     1     -15.863   9.280  46.172  0.00  0.00             0
ATOM    117    O   1     1     -17.287  11.483  46.372  0.00  0.00             0
ATOM    118    O   1     1     -14.891  15.896  46.331  0.00  0.00             0
ATOM    119    O   1     1     -17.387  16.311  46.084  0.00  0.00             0
ATOM    120    O   1     1     -14.757  11.529  46.147  0.00  0.00             0
ATOM    121    O   1     1     -18.746  18.115  48.456  0.00  0.00             0
ATOM    122    O   1     1     -16.116  13.481  48.197  0.00  0.00             0
ATOM    123    O   1     1     -14.563  10.512  50.470  0.00  0.00             0
ATOM    124    O   1     1     -16.938  15.139  50.209  0.00  0.00             0
ATOM    125    O   1     1     -19.268  13.556  50.491  0.00  0.00             0
ATOM    126    O   1     1     -16.776  17.869  50.432  0.00  0.00             0
ATOM    127    O   1     1     -19.358  16.640  50.739  0.00  0.00             0
ATOM    128    O   1     1     -16.874  12.241  50.240  0.00  0.00             0
ATOM    129    H   1     1     -18.197   9.923  48.370  0.00  0.00             0
ATOM    130    H   1     1     -16.055  13.627  47.196  0.00  0.00             0
ATOM    131    H   1     1     -19.451  10.431  51.331  0.00  0.00             0
ATOM    132    H   1     1     -16.057  15.406  50.515  0.00  0.00             0
ATOM    133    H   1     1     -19.425  13.185  51.275  0.00  0.00             0
ATOM    134    H   1     1     -16.637   9.244  51.523  0.00  0.00             0
ATOM    135    H   1     1     -17.282  11.552  50.893  0.00  0.00             0
ATOM    136    H   1     1     -19.508  15.716  51.181  0.00  0.00             0
ATOM    137   Al   1     1     -12.032  -0.474  42.153  0.00  0.00             0
ATOM    138   Al   1     1      -9.484   3.754  42.149  0.00  0.00             0
ATOM    139   Al   1     1      -9.606  -2.025  42.333  0.00  0.00             0
ATOM    140   Al   1     1     -12.173   2.535  42.029  0.00  0.00             0
ATOM    141   Si   1     1      -7.887  -1.939  39.561  0.00  0.00             0
ATOM    142   Si   1     1     -10.383   2.534  39.387  0.00  0.00             0
ATOM    143   Si   1     1     -10.469  -3.421  39.469  0.00  0.00             0
ATOM    144   Si   1     1     -12.942   1.067  39.330  0.00  0.00             0
ATOM    145    O   1     1     -13.154  -1.628  41.101  0.00  0.00             0
ATOM    146    O   1     1     -10.557   2.671  41.009  0.00  0.00             0
ATOM    147    O   1     1     -12.764   0.981  40.945  0.00  0.00             0
ATOM    148    O   1     1     -10.224  -3.514  41.083  0.00  0.00             0
ATOM    149    O   1     1     -12.899  -0.405  38.954  0.00  0.00             0
ATOM    150    O   1     1     -10.432  -4.873  39.007  0.00  0.00             0
ATOM    151    O   1     1     -11.823  -2.743  39.238  0.00  0.00             0
ATOM    152    O   1     1      -9.148   1.666  39.030  0.00  0.00             0
ATOM    153    O   1     1     -11.747   1.938  38.776  0.00  0.00             0
ATOM    154    O   1     1      -9.205  -2.536  39.048  0.00  0.00             0
ATOM    155    O   1     1     -13.061   3.818  40.950  0.00  0.00             0
ATOM    156    O   1     1     -10.555  -0.683  41.057  0.00  0.00             0
ATOM    157    O   1     1     -19.285  -3.477  43.384  0.00  0.00             0
ATOM    158    O   1     1     -11.397   0.964  43.218  0.00  0.00             0
ATOM    159    O   1     1     -13.804  -0.418  43.246  0.00  0.00             0
ATOM    160    O   1     1     -11.085   3.824  43.373  0.00  0.00             0
ATOM    161    O   1     1     -13.702   2.517  43.186  0.00  0.00             0
ATOM    162    O   1     1     -11.289  -1.918  43.165  0.00  0.00             0
ATOM    163    H   1     1     -13.397  -5.036  40.331  0.00  0.00             0
ATOM    164    H   1     1      -9.980  -0.526  40.158  0.00  0.00             0
ATOM    165    H   1     1     -14.040  -3.460  44.423  0.00  0.00             0
ATOM    166    H   1     1     -10.367   0.957  43.196  0.00  0.00             0
ATOM    167    H   1     1     -13.785   0.611  43.424  0.00  0.00             0
ATOM    168    H   1     1     -11.917  -4.438  43.276  0.00  0.00             0
ATOM    169    H   1     1     -12.134  -2.543  43.469  0.00  0.00             0
ATOM    170    H   1     1     -14.420   2.241  43.875  0.00  0.00             0
ATOM    171   Al   1     1     -12.768   4.676  49.394  0.00  0.00             0
ATOM    172   Al   1     1     -10.034   9.200  49.289  0.00  0.00             0
ATOM    173   Al   1     1     -10.137   3.273  49.309  0.00  0.00             0
ATOM    174   Al   1     1     -12.616   7.552  49.463  0.00  0.00             0
ATOM    175   Si   1     1      -8.440   3.276  46.608  0.00  0.00             0
ATOM    176   Si   1     1     -10.700   7.838  46.503  0.00  0.00             0
ATOM    177   Si   1     1     -10.937   1.748  46.522  0.00  0.00             0
ATOM    178   Si   1     1     -13.274   6.405  46.639  0.00  0.00             0
ATOM    179    O   1     1     -13.724   3.501  48.142  0.00  0.00             0
ATOM    180    O   1     1     -10.796   7.902  48.185  0.00  0.00             0
ATOM    181    O   1     1     -13.106   6.237  48.253  0.00  0.00             0
ATOM    182    O   1     1     -10.732   1.724  48.122  0.00  0.00             0
ATOM    183    O   1     1     -13.226   4.958  46.171  0.00  0.00             0
ATOM    184    O   1     1     -10.819   0.280  45.978  0.00  0.00             0
ATOM    185    O   1     1     -12.416   2.412  46.343  0.00  0.00             0
ATOM    186    O   1     1      -9.388   6.962  46.133  0.00  0.00             0
ATOM    187    O   1     1     -11.990   7.164  46.160  0.00  0.00             0
ATOM    188    O   1     1      -9.800   2.694  46.141  0.00  0.00             0
ATOM    189    O   1     1     -13.590   9.053  48.293  0.00  0.00             0
ATOM    190    O   1     1     -10.919   4.617  48.246  0.00  0.00             0
ATOM    191    O   1     1     -19.786   1.789  50.412  0.00  0.00             0
ATOM    192    O   1     1     -11.856   6.119  50.427  0.00  0.00             0
ATOM    193    O   1     1     -14.325   4.673  50.503  0.00  0.00             0
ATOM    194    O   1     1     -11.849   8.956  50.389  0.00  0.00             0
ATOM    195    O   1     1     -14.329   7.661  50.473  0.00  0.00             0
ATOM    196    O   1     1     -11.870   3.320  50.236  0.00  0.00             0
ATOM    197    H   1     1     -13.732   0.760  47.515  0.00  0.00             0
ATOM    198    H   1     1     -10.458   5.225  47.771  0.00  0.00             0
ATOM    199    H   1     1     -14.135   1.818  51.223  0.00  0.00             0
ATOM    200    H   1     1     -10.839   6.471  50.188  0.00  0.00             0
ATOM    201    H   1     1     -14.020   4.884  51.423  0.00  0.00             0
ATOM    202    H   1     1     -12.235   0.486  51.040  0.00  0.00             0
ATOM    203    H   1     1     -12.067   2.276  50.168  0.00  0.00             0
ATOM    204    H   1     1     -14.860   6.723  50.711  0.00  0.00             0
ATOM    205   Al   1     1     -12.014   8.396  42.259  0.00  0.00             0
ATOM    206   Al   1     1      -9.590  12.921  42.200  0.00  0.00             0
ATOM    207   Al   1     1      -9.474   6.644  42.283  0.00  0.00             0
ATOM    208   Al   1     1     -12.182  11.308  42.209  0.00  0.00             0
ATOM    209   Si   1     1      -7.688   7.036  39.311  0.00  0.00             0
ATOM    210   Si   1     1     -10.436  11.508  39.478  0.00  0.00             0
ATOM    211   Si   1     1     -10.283   5.604  39.448  0.00  0.00             0
ATOM    212   Si   1     1     -12.968   9.914  39.403  0.00  0.00             0
ATOM    213    O   1     1     -12.996   7.093  41.055  0.00  0.00             0
ATOM    214    O   1     1     -10.617  11.665  41.014  0.00  0.00             0
ATOM    215    O   1     1     -12.802   9.935  41.007  0.00  0.00             0
ATOM    216    O   1     1     -10.036   5.500  40.997  0.00  0.00             0
ATOM    217    O   1     1     -12.867   8.512  38.861  0.00  0.00             0
ATOM    218    O   1     1     -10.191   4.064  38.871  0.00  0.00             0
ATOM    219    O   1     1     -11.629   6.111  39.096  0.00  0.00             0
ATOM    220    O   1     1      -9.182  10.651  39.149  0.00  0.00             0
ATOM    221    O   1     1     -11.699  10.759  38.938  0.00  0.00             0
ATOM    222    O   1     1      -9.112   6.463  38.878  0.00  0.00             0
ATOM    223    O   1     1     -13.222  12.788  41.266  0.00  0.00             0
ATOM    224    O   1     1     -10.419   8.271  41.042  0.00  0.00             0
ATOM    225    O   1     1     -19.126   5.296  43.313  0.00  0.00             0
ATOM    226    O   1     1     -11.533   9.820  43.372  0.00  0.00             0
ATOM    227    O   1     1     -13.694   8.119  43.277  0.00  0.00             0
ATOM    228    O   1     1     -11.245  12.781  43.228  0.00  0.00             0
ATOM    229    O   1     1     -13.934  11.504  43.373  0.00  0.00             0
ATOM    230    O   1     1     -11.208   7.076  43.279  0.00  0.00             0
ATOM    231    H   1     1     -12.815   4.675  40.412  0.00  0.00             0
ATOM    232    H   1     1      -9.576   8.715  40.482  0.00  0.00             0
ATOM    233    H   1     1     -14.057   5.147  44.244  0.00  0.00             0
ATOM    234    H   1     1     -11.453   9.781  44.328  0.00  0.00             0
ATOM    235    H   1     1     -13.621   8.901  43.850  0.00  0.00             0
ATOM    236    H   1     1     -11.795   4.438  43.827  0.00  0.00             0
ATOM    237    H   1     1     -11.354   6.258  43.958  0.00  0.00             0
ATOM    238    H   1     1     -14.543  11.192  44.146  0.00  0.00             0
ATOM    239   Al   1     1     -12.808  13.499  49.465  0.00  0.00             0
ATOM    240   Al   1     1     -10.104  18.277  49.353  0.00  0.00             0
ATOM    241   Al   1     1     -10.033  12.226  49.342  0.00  0.00             0
ATOM    242   Al   1     1     -12.587  16.590  49.259  0.00  0.00             0
ATOM    243   Si   1     1      -8.276  12.395  46.564  0.00  0.00             0
ATOM    244   Si   1     1     -10.987  16.724  46.486  0.00  0.00             0
ATOM    245   Si   1     1     -10.705  10.839  46.558  0.00  0.00             0
ATOM    246   Si   1     1     -13.471  15.362  46.702  0.00  0.00             0
ATOM    247    O   1     1     -13.685  12.199  48.349  0.00  0.00             0
ATOM    248    O   1     1     -11.017  16.799  48.254  0.00  0.00             0
ATOM    249    O   1     1     -13.303  15.213  48.383  0.00  0.00             0
ATOM    250    O   1     1     -10.527  10.596  48.136  0.00  0.00             0
ATOM    251    O   1     1     -13.488  13.755  46.293  0.00  0.00             0
ATOM    252    O   1     1     -10.684   9.350  46.025  0.00  0.00             0
ATOM    253    O   1     1     -12.200  11.479  46.374  0.00  0.00             0
ATOM    254    O   1     1      -9.687  15.818  46.346  0.00  0.00             0
ATOM    255    O   1     1     -12.230  16.068  46.102  0.00  0.00             0
ATOM    256    O   1     1      -9.566  11.664  46.076  0.00  0.00             0
ATOM    257    O   1     1     -13.715  17.972  48.152  0.00  0.00             0
ATOM    258    O   1     1     -11.136  13.462  48.260  0.00  0.00             0
ATOM    259    O   1     1     -19.773  10.741  50.502  0.00  0.00             0
ATOM    260    O   1     1     -11.952  15.225  50.624  0.00  0.00             0
ATOM    261    O   1     1     -14.321  13.471  50.546  0.00  0.00             0
ATOM    262    O   1     1     -11.788  17.971  50.364  0.00  0.00             0
ATOM    263    O   1     1     -14.329  16.857  50.485  0.00  0.00             0
ATOM    264    O   1     1     -11.719  12.273  50.348  0.00  0.00             0
ATOM    265    H   1     1     -13.032   9.879  48.497  0.00  0.00             0
ATOM    266    H   1     1     -10.866  14.180  47.735  0.00  0.00             0
ATOM    267    H   1     1     -13.741  10.811  50.996  0.00  0.00             0
ATOM    268    H   1     1     -11.163  15.069  51.118  0.00  0.00             0
ATOM    269    H   1     1     -14.759  14.097  51.256  0.00  0.00             0
ATOM    270    H   1     1     -11.763   8.698  51.290  0.00  0.00             0
ATOM    271    H   1     1     -11.301  11.688  51.073  0.00  0.00             0
ATOM    272    H   1     1     -13.836  16.500  51.351  0.00  0.00             0
ATOM    273    O   1     1     -14.699  12.362  27.746  0.00  0.00             0
ATOM    274    H   1     1     -15.233  11.760  27.205  0.00  0.00             0
ATOM    275    H   1     1      -3.679  11.806  28.351  0.00  0.00             0
ATOM    276    O   1     1      19.091 -16.847  20.408  0.00  0.00             0
ATOM    277    H   1     1      18.694 -17.212  21.222  0.00  0.00             0
ATOM    278    H   1     1      30.290 -17.343  20.503  0.00  0.00             0
ATOM    279    O   1     1      38.267  22.736  16.215  0.00  0.00             0
ATOM    280    H   1     1      27.369  21.869  16.348  0.00  0.00             0
ATOM    281    H   1     1      39.117  22.400  15.873  0.00  0.00             0
ATOM    282    O   1     1      -4.306   1.333  28.942  0.00  0.00             0
ATOM    283    H   1     1      -3.949   0.705  28.356  0.00  0.00             0
ATOM    284    H   1     1       5.749   2.046  28.435  0.00  0.00             0
ATOM    285    O   1     1     -19.053  -3.410  24.136  0.00  0.00             0
ATOM    286    H   1     1     -18.175  -3.322  23.807  0.00  0.00             0
ATOM    287    H   1     1      -9.161  -4.374  24.067  0.00  0.00             0
ATOM    288    O   1     1     -16.592 -17.863  21.057  0.00  0.00             0
ATOM    289    H   1     1     -16.534 -18.828  20.842  0.00  0.00             0
ATOM    290    H   1     1      -7.177 -17.568  20.928  0.00  0.00             0
ATOM    291    O   1     1     -13.419  35.366  26.818  0.00  0.00             0
ATOM    292    H   1     1     -12.924  35.495  25.863  0.00  0.00             0
ATOM    293    H   1     1     -12.703  34.644  27.052  0.00  0.00             0
ATOM    294    O   1     1      -3.347  17.509  21.801  0.00  0.00             0
ATOM    295    H   1     1      -3.120  17.582  22.770  0.00  0.00             0
ATOM    296    H   1     1      -4.294  17.747  21.678  0.00  0.00             0
ATOM    297    O   1     1      -7.216  20.415  29.263  0.00  0.00             0
ATOM    298    H   1     1      -7.491  19.725  29.822  0.00  0.00             0
ATOM    299    H   1     1      -7.089  20.073  28.238  0.00  0.00             0
ATOM    300    O   1     1      32.670  22.854  18.471  0.00  0.00             0
ATOM    301    H   1     1      33.137  22.181  18.931  0.00  0.00             0
ATOM    302    H   1     1      32.552  22.414  17.465  0.00  0.00             0
ATOM    303    O   1     1       8.602   1.436  17.422  0.00  0.00             0
ATOM    304    H   1     1       8.736   1.541  18.360  0.00  0.00             0
ATOM    305    H   1     1       8.417   0.536  17.357  0.00  0.00             0
ATOM    306    O   1     1     -17.039  28.918  32.824  0.00  0.00             0
ATOM    307    H   1     1     -17.275  28.294  33.609  0.00  0.00             0
ATOM    308    H   1     1     -17.894  29.389  32.861  0.00  0.00             0
ATOM    309    O   1     1       1.123 -16.853  32.588  0.00  0.00             0
ATOM    310    H   1     1       1.717 -17.528  32.818  0.00  0.00             0
ATOM    311    H   1     1       1.593 -15.863  32.500  0.00  0.00             0
ATOM    312    O   1     1      35.103   5.031  30.251  0.00  0.00             0
ATOM    313    H   1     1      34.651   4.394  30.546  0.00  0.00             0
ATOM    314    H   1     1      35.118   5.832  30.955  0.00  0.00             0
ATOM    315    O   1     1       3.431  14.477  32.131  0.00  0.00             0
ATOM    316    H   1     1       3.644  14.240  31.154  0.00  0.00             0
ATOM    317    H   1     1       4.249  13.955  32.104  0.00  0.00             0
ATOM    318    O   1     1       9.245  13.164  34.084  0.00  0.00             0
ATOM    319    H   1     1      10.267  13.270  33.753  0.00  0.00             0
ATOM    320    H   1     1       8.831  13.985  33.910  0.00  0.00             0
ATOM    321    O   1     1      40.386  21.114  15.286  0.00  0.00             0
ATOM    322    H   1     1      40.164  20.558  16.109  0.00  0.00             0
ATOM    323    H   1     1      40.230  20.643  14.529  0.00  0.00             0
ATOM    324    O   1     1      10.141  -0.205  37.060  0.00  0.00             0
ATOM    325    H   1     1       9.405  -0.757  37.089  0.00  0.00             0
ATOM    326    H   1     1      10.829  -0.684  36.503  0.00  0.00             0
ATOM    327    O   1     1      15.137  34.199  35.960  0.00  0.00             0
ATOM    328    H   1     1      14.137  34.031  35.936  0.00  0.00             0
ATOM    329    H   1     1      25.909  15.902  35.335  0.00  0.00             0
ATOM    330    O   1     1     -15.846  59.902  18.766  0.00  0.00             0
ATOM    331    H   1     1     -15.126  60.354  18.340  0.00  0.00             0
ATOM    332    H   1     1      -6.442  59.778  18.106  0.00  0.00             0
ATOM    333    O   1     1      -4.485  30.317  19.461  0.00  0.00             0
ATOM    334    H   1     1     -15.312  30.542  20.316  0.00  0.00             0
ATOM    335    H   1     1      -3.652  29.725  19.731  0.00  0.00             0
ATOM    336    O   1     1     -20.025  12.252  15.840  0.00  0.00             0
ATOM    337    H   1     1     -19.687  11.438  15.541  0.00  0.00             0
ATOM    338    H   1     1     -10.560  12.083  16.070  0.00  0.00             0
ATOM    339    O   1     1       5.948  54.188  13.946  0.00  0.00             0
ATOM    340    H   1     1      -3.780  53.550  13.709  0.00  0.00             0
ATOM    341    H   1     1       5.408  53.783  14.681  0.00  0.00             0
ATOM    342    O   1     1      17.180  38.814  36.290  0.00  0.00             0
ATOM    343    H   1     1      16.394  38.224  36.087  0.00  0.00             0
ATOM    344    H   1     1      28.200  38.317  36.676  0.00  0.00             0
ATOM    345    O   1     1      45.956   7.554  23.105  0.00  0.00             0
ATOM    346    H   1     1      45.401   7.342  22.313  0.00  0.00             0
ATOM    347    H   1     1      45.322 -10.266  23.865  0.00  0.00             0
ATOM    348    O   1     1      38.478  13.827  24.253  0.00  0.00             0
ATOM    349    H   1     1      39.067  13.654  24.827  0.00  0.00             0
ATOM    350    H   1     1      38.154  12.999  24.184  0.00  0.00             0
ATOM    351    O   1     1      21.004 -19.406  17.582  0.00  0.00             0
ATOM    352    H   1     1      21.229 -19.889  16.787  0.00  0.00             0
ATOM    353    H   1     1      21.554 -18.778  17.376  0.00  0.00             0
ATOM    354    O   1     1      -0.383  11.168  28.397  0.00  0.00             0
ATOM    355    H   1     1      -0.607  10.297  27.804  0.00  0.00             0
ATOM    356    H   1     1      -0.709  11.825  27.648  0.00  0.00             0
ATOM    357    O   1     1      14.166  -9.023  20.288  0.00  0.00             0
ATOM    358    H   1     1      14.930  -8.961  19.704  0.00  0.00             0
ATOM    359    H   1     1      13.800  -9.917  20.286  0.00  0.00             0
ATOM    360    O   1     1      -7.227  37.825  15.305  0.00  0.00             0
ATOM    361    H   1     1      -7.209  36.834  15.419  0.00  0.00             0
ATOM    362    H   1     1      -6.350  38.160  15.125  0.00  0.00             0
ATOM    363    O   1     1      40.433  13.171  26.297  0.00  0.00             0
ATOM    364    H   1     1      41.343  13.207  26.339  0.00  0.00             0
ATOM    365    H   1     1      40.141  -3.981  26.882  0.00  0.00             0
ATOM    366    O   1     1      14.542   4.596  27.391  0.00  0.00             0
ATOM    367    H   1     1      14.235   4.502  28.281  0.00  0.00             0
ATOM    368    H   1     1      15.379   4.322  27.286  0.00  0.00             0
ATOM    369    O   1     1      13.931 -14.344  25.003  0.00  0.00             0
ATOM    370    H   1     1      13.086 -14.826  25.135  0.00  0.00             0
ATOM    371    H   1     1      13.587 -13.898  25.761  0.00  0.00             0
ATOM    372    O   1     1      34.212 -17.683  23.576  0.00  0.00             0
ATOM    373    H   1     1      34.712 -18.179  24.125  0.00  0.00             0
ATOM    374    H   1     1      34.504 -17.801  22.697  0.00  0.00             0
ATOM    375    O   1     1      -1.914  44.258  29.389  0.00  0.00             0
ATOM    376    H   1     1      -1.780  44.317  28.439  0.00  0.00             0
ATOM    377    H   1     1      -2.777  43.740  29.600  0.00  0.00             0
ATOM    378    O   1     1      10.472  -9.230  20.854  0.00  0.00             0
ATOM    379    H   1     1      11.067  -9.979  20.741  0.00  0.00             0
ATOM    380    H   1     1      10.926  -8.794  20.212  0.00  0.00             0
ATOM    381    O   1     1     -15.075  -5.041  32.669  0.00  0.00             0
ATOM    382    H   1     1     -15.746  -5.589  32.667  0.00  0.00             0
ATOM    383    H   1     1      -3.933  -5.484  32.311  0.00  0.00             0
ATOM    384    O   1     1      15.238 -13.200  21.015  0.00  0.00             0
ATOM    385    H   1     1      15.256 -12.455  20.257  0.00  0.00             0
ATOM    386    H   1     1      26.300 -13.618  20.695  0.00  0.00             0
ATOM    387    O   1     1       8.765  16.166  33.927  0.00  0.00             0
ATOM    388    H   1     1      -2.414  16.090  33.397  0.00  0.00             0
ATOM    389    H   1     1       9.088  17.069  34.282  0.00  0.00             0
ATOM    390    O   1     1      18.281  18.405  24.196  0.00  0.00             0
ATOM    391    H   1     1      17.822  19.042  23.813  0.00  0.00             0
ATOM    392    H   1     1      29.338  18.703  23.721  0.00  0.00             0
ATOM    393    O   1     1     -43.798  -2.967  27.790  0.00  0.00             0
ATOM    394    H   1     1     -44.221  -2.711  28.810  0.00  0.00             0
ATOM    395    H   1     1     -34.152  -3.625  27.739  0.00  0.00             0
ATOM    396    O   1     1     -24.069  -1.816  30.369  0.00  0.00             0
ATOM    397    H   1     1     -24.326  -0.858  30.443  0.00  0.00             0
ATOM    398    H   1     1     -14.558  -2.426  30.162  0.00  0.00             0
ATOM    399    O   1     1      21.376 -19.298  25.772  0.00  0.00             0
ATOM    400    H   1     1      21.695 -20.068  25.430  0.00  0.00             0
ATOM    401    H   1     1      21.467 -19.390  26.727  0.00  0.00             0
ATOM    402    O   1     1       7.373  25.081  33.227  0.00  0.00             0
ATOM    403    H   1     1       6.488  24.946  32.905  0.00  0.00             0
ATOM    404    H   1     1       7.769  24.544  32.623  0.00  0.00             0
ATOM    405    O   1     1      24.633  16.260  27.291  0.00  0.00             0
ATOM    406    H   1     1      24.288  15.975  26.407  0.00  0.00             0
ATOM    407    H   1     1      24.807  17.185  27.171  0.00  0.00             0
ATOM    408    O   1     1      46.793  69.475  25.030  0.00  0.00             0
ATOM    409    H   1     1      46.773  69.813  25.936  0.00  0.00             0
ATOM    410    H   1     1      47.599  68.966  25.018  0.00  0.00             0
ATOM    411    O   1     1      19.296  58.580  31.998  0.00  0.00             0
ATOM    412    H   1     1      19.176  58.231  32.923  0.00  0.00             0
ATOM    413    H   1     1      18.825  57.946  31.476  0.00  0.00             0
ATOM    414    O   1     1      34.401  84.986  16.603  0.00  0.00             0
ATOM    415    H   1     1      33.577  84.379  16.427  0.00  0.00             0
ATOM    416    H   1     1      35.007  84.333  16.722  0.00  0.00             0
ATOM    417    O   1     1      38.027 -14.866  19.924  0.00  0.00             0
ATOM    418    H   1     1      38.660 -15.514  20.173  0.00  0.00             0
ATOM    419    H   1     1      38.699 -14.410  19.601  0.00  0.00             0
ATOM    420    O   1     1      41.922 -12.435  27.922  0.00  0.00             0
ATOM    421    H   1     1      41.837 -11.997  28.699  0.00  0.00             0
ATOM    422    H   1     1      42.704 -13.063  28.067  0.00  0.00             0
ATOM    423    O   1     1      -4.139  15.531  33.272  0.00  0.00             0
ATOM    424    H   1     1      -4.163  15.802  32.424  0.00  0.00             0
ATOM    425    H   1     1      -4.168  14.587  33.279  0.00  0.00             0
ATOM    426    O   1     1      17.362  27.515  15.729  0.00  0.00             0
ATOM    427    H   1     1      16.741  28.186  15.857  0.00  0.00             0
ATOM    428    H   1     1      17.149  26.880  16.365  0.00  0.00             0
ATOM    429    O   1     1      27.249  57.260  30.660  0.00  0.00             0
ATOM    430    H   1     1      27.182  56.361  30.160  0.00  0.00             0
ATOM    431    H   1     1      26.361  57.905  30.464  0.00  0.00             0
ATOM    432    O   1     1     -19.337   1.111  20.393  0.00  0.00             0
ATOM    433    H   1     1     -18.922   1.963  20.724  0.00  0.00             0
ATOM    434    H   1     1     -19.357   1.214  19.410  0.00  0.00             0
ATOM    435    O   1     1     -19.648  15.353  28.411  0.00  0.00             0
ATOM    436    H   1     1     -20.282  15.273  29.172  0.00  0.00             0
ATOM    437    H   1     1      -8.795  14.556  28.822  0.00  0.00             0
ATOM    438    O   1     1      49.692  33.033  22.067  0.00  0.00             0
ATOM    439    H   1     1      49.303  32.693  22.832  0.00  0.00             0
ATOM    440    H   1     1      59.600  33.969  21.884  0.00  0.00             0
ATOM    441    O   1     1      37.804  10.701  29.622  0.00  0.00             0
ATOM    442    H   1     1      27.847  11.283  30.295  0.00  0.00             0
ATOM    443    H   1     1      38.303   9.822  29.421  0.00  0.00             0
ATOM    444    O   1     1       0.219 -46.263  34.367  0.00  0.00             0
ATOM    445    H   1     1       0.165 -46.001  35.407  0.00  0.00             0
ATOM    446    H   1     1      10.608 -47.160  34.280  0.00  0.00             0
ATOM    447    O   1     1      -5.476   7.126  32.074  0.00  0.00             0
ATOM    448    H   1     1     -15.971   7.936  31.531  0.00  0.00             0
ATOM    449    H   1     1      -5.989   7.270  32.810  0.00  0.00             0
ATOM    450    O   1     1      37.782  25.347  17.477  0.00  0.00             0
ATOM    451    H   1     1      38.191  24.984  18.165  0.00  0.00             0
ATOM    452    H   1     1      48.100  24.277  17.040  0.00  0.00             0
ATOM    453    O   1     1      30.258   0.998  34.486  0.00  0.00             0
ATOM    454    H   1     1      30.609   0.619  35.297  0.00  0.00             0
ATOM    455    H   1     1      31.133   0.898  33.934  0.00  0.00             0
ATOM    456    O   1     1       1.341  20.064  25.313  0.00  0.00             0
ATOM    457    H   1     1       0.997  19.382  24.662  0.00  0.00             0
ATOM    458    H   1     1       0.700  20.774  25.633  0.00  0.00             0
ATOM    459    O   1     1      21.313  -6.884  31.112  0.00  0.00             0
ATOM    460    H   1     1      21.564  -7.856  31.318  0.00  0.00             0
ATOM    461    H   1     1      20.771  -6.992  30.334  0.00  0.00             0
ATOM    462    O   1     1     -25.708  19.078  35.372  0.00  0.00             0
ATOM    463    H   1     1     -25.373  19.166  34.473  0.00  0.00             0
ATOM    464    H   1     1     -25.764  18.270  35.954  0.00  0.00             0
ATOM    465    O   1     1     -15.731  -6.522  16.768  0.00  0.00             0
ATOM    466    H   1     1     -16.119  -7.406  16.892  0.00  0.00             0
ATOM    467    H   1     1     -15.112  -6.549  17.497  0.00  0.00             0
ATOM    468    O   1     1     -24.569   1.480  32.963  0.00  0.00             0
ATOM    469    H   1     1     -24.697   2.460  33.088  0.00  0.00             0
ATOM    470    H   1     1     -23.904   1.498  32.253  0.00  0.00             0
ATOM    471    O   1     1      50.697  -5.434  21.763  0.00  0.00             0
ATOM    472    H   1     1      50.252  -4.621  21.822  0.00  0.00             0
ATOM    473    H   1     1      49.972  -5.891  21.291  0.00  0.00             0
ATOM    474    O   1     1      41.793 -19.458  22.350  0.00  0.00             0
ATOM    475    H   1     1      42.124 -19.477  23.149  0.00  0.00             0
ATOM    476    H   1     1      40.759 -19.872  22.223  0.00  0.00             0
ATOM    477    O   1     1      20.046  -0.950  14.685  0.00  0.00             0
ATOM    478    H   1     1      19.553  -0.907  15.512  0.00  0.00             0
ATOM    479    H   1     1      20.602  -1.803  14.682  0.00  0.00             0
ATOM    480    O   1     1      19.970  39.166  26.722  0.00  0.00             0
ATOM    481    H   1     1      20.068  38.452  27.357  0.00  0.00             0
ATOM    482    H   1     1      20.311  39.907  27.147  0.00  0.00             0
ATOM    483    O   1     1      -0.685  -2.106  31.116  0.00  0.00             0
ATOM    484    H   1     1      -0.810  -2.427  32.059  0.00  0.00             0
ATOM    485    H   1     1      -1.406  -1.954  30.662  0.00  0.00             0
ATOM    486    O   1     1     -21.829   3.801  34.981  0.00  0.00             0
ATOM    487    H   1     1     -22.754   3.947  35.288  0.00  0.00             0
ATOM    488    H   1     1     -21.614   2.836  34.804  0.00  0.00             0
ATOM    489    O   1     1     -10.047  18.780  23.266  0.00  0.00             0
ATOM    490    H   1     1      -9.935  17.696  23.084  0.00  0.00             0
ATOM    491    H   1     1       0.927   1.357  23.141  0.00  0.00             0
ATOM    492    O   1     1      23.325 -44.209  28.776  0.00  0.00             0
ATOM    493    H   1     1      22.685 -44.672  29.199  0.00  0.00             0
ATOM    494    H   1     1      34.106 -43.977  29.651  0.00  0.00             0
ATOM    495    O   1     1     -28.026   2.736  35.820  0.00  0.00             0
ATOM    496    H   1     1     -38.380   2.108  36.584  0.00  0.00             0
ATOM    497    H   1     1     -27.361   2.185  35.324  0.00  0.00             0
ATOM    498    O   1     1      -4.693 -24.134  23.673  0.00  0.00             0
ATOM    499    H   1     1      -5.250 -24.586  22.788  0.00  0.00             0
ATOM    500    H   1     1       5.464 -24.674  24.457  0.00  0.00             0
ATOM    501    O   1     1     -19.275  22.701  35.241  0.00  0.00             0
ATOM    502    H   1     1     -20.175  22.120  35.350  0.00  0.00             0
ATOM    503    H   1     1      -8.353  22.121  35.745  0.00  0.00             0
ATOM    504    O   1     1      -2.111  11.447  32.097  0.00  0.00             0
ATOM    505    H   1     1      -1.639  12.100  32.597  0.00  0.00             0
ATOM    506    H   1     1       8.431  10.667  32.601  0.00  0.00             0
ATOM    507    O   1     1      63.119  36.881  17.550  0.00  0.00             0
ATOM    508    H   1     1      63.602  37.227  16.849  0.00  0.00             0
ATOM    509    H   1     1      62.098  19.135  17.437  0.00  0.00             0
ATOM    510    O   1     1      17.030 -30.198  23.305  0.00  0.00             0
ATOM    511    H   1     1      16.496 -29.517  23.331  0.00  0.00             0
ATOM    512    H   1     1      17.176 -30.319  22.440  0.00  0.00             0
ATOM    513    O   1     1     -42.849   9.080  26.891  0.00  0.00             0
ATOM    514    H   1     1     -42.129   9.471  26.205  0.00  0.00             0
ATOM    515    H   1     1     -43.230   8.319  26.183  0.00  0.00             0
ATOM    516    O   1     1      17.276  -4.037  17.414  0.00  0.00             0
ATOM    517    H   1     1      16.518  -3.694  17.002  0.00  0.00             0
ATOM    518    H   1     1      17.044  -4.057  18.230  0.00  0.00             0
ATOM    519    O   1     1      43.038  40.017  15.845  0.00  0.00             0
ATOM    520    H   1     1      43.430  39.285  15.274  0.00  0.00             0
ATOM    521    H   1     1      42.060  40.045  15.881  0.00  0.00             0
ATOM    522    O   1     1      15.698  23.290  36.032  0.00  0.00             0
ATOM    523    H   1     1      16.104  22.628  36.558  0.00  0.00             0
ATOM    524    H   1     1      16.280  24.015  36.092  0.00  0.00             0
ATOM    525    O   1     1      64.970  27.098  17.127  0.00  0.00             0
ATOM    526    H   1     1      64.364  27.046  17.817  0.00  0.00             0
ATOM    527    H   1     1      65.007   8.256  16.810  0.00  0.00             0
ATOM    528    O   1     1      33.221  48.939  29.746  0.00  0.00             0
ATOM    529    H   1     1      32.831  48.053  29.782  0.00  0.00             0
ATOM    530    H   1     1      34.116  48.889  29.543  0.00  0.00             0
ATOM    531    O   1     1      24.000   9.235  34.944  0.00  0.00             0
ATOM    532    H   1     1      24.839   9.422  35.325  0.00  0.00             0
ATOM    533    H   1     1      23.983   8.489  35.385  0.00  0.00             0
ATOM    534    O   1     1       6.792  39.278  27.010  0.00  0.00             0
ATOM    535    H   1     1       6.456  38.825  26.219  0.00  0.00             0
ATOM    536    H   1     1       7.742  39.317  27.048  0.00  0.00             0
ATOM    537    O   1     1       1.498  11.810  23.181  0.00  0.00             0
ATOM    538    H   1     1       2.362  11.656  22.728  0.00  0.00             0
ATOM    539    H   1     1       0.988  12.035  22.412  0.00  0.00             0
ATOM    540    O   1     1     -26.693 -27.793  26.972  0.00  0.00             0
ATOM    541    H   1     1     -25.809 -28.189  27.298  0.00  0.00             0
ATOM    542    H   1     1     -27.113 -27.748  27.861  0.00  0.00             0
ATOM    543    O   1     1     -14.961  42.696  14.878  0.00  0.00             0
ATOM    544    H   1     1     -14.648  41.786  14.472  0.00  0.00             0
ATOM    545    H   1     1      -3.850  43.209  14.707  0.00  0.00             0
ATOM    546    O   1     1      -4.216   6.757  28.552  0.00  0.00             0
ATOM    547    H   1     1      -3.786   6.437  27.635  0.00  0.00             0
ATOM    548    H   1     1       5.442   6.024  28.930  0.00  0.00             0
ATOM    549    O   1     1      -7.671  39.290  21.088  0.00  0.00             0
ATOM    550    H   1     1     -18.528  39.883  21.830  0.00  0.00             0
ATOM    551    H   1     1      -6.834  39.708  21.014  0.00  0.00             0
ATOM    552    O   1     1      14.699  31.915  23.255  0.00  0.00             0
ATOM    553    H   1     1      15.185  32.569  23.958  0.00  0.00             0
ATOM    554    H   1     1      25.611  31.195  23.164  0.00  0.00             0
ATOM    555    O   1     1      56.000  10.963  26.210  0.00  0.00             0
ATOM    556    H   1     1      45.486  10.089  26.351  0.00  0.00             0
ATOM    557    H   1     1      55.190  11.489  26.452  0.00  0.00             0
ATOM    558    O   1     1      22.331  27.770  14.775  0.00  0.00             0
ATOM    559    H   1     1      22.997  27.965  14.194  0.00  0.00             0
ATOM    560    H   1     1      33.221  27.341  15.388  0.00  0.00             0
ATOM    561    O   1     1     -29.034  -5.752  26.355  0.00  0.00             0
ATOM    562    H   1     1     -29.508  -6.323  27.117  0.00  0.00             0
ATOM    563    H   1     1     -28.977  -6.284  25.639  0.00  0.00             0
ATOM    564    O   1     1     -21.772 -16.751  28.420  0.00  0.00             0
ATOM    565    H   1     1     -22.223 -17.349  27.754  0.00  0.00             0
ATOM    566    H   1     1     -20.963 -17.394  28.700  0.00  0.00             0
ATOM    567    O   1     1       1.178  46.227  35.861  0.00  0.00             0
ATOM    568    H   1     1       0.684  45.814  35.119  0.00  0.00             0
ATOM    569    H   1     1       2.030  45.996  35.436  0.00  0.00             0
ATOM    570    O   1     1      10.153   6.684  30.102  0.00  0.00             0
ATOM    571    H   1     1       9.272   7.115  29.712  0.00  0.00             0
ATOM    572    H   1     1      10.075   5.889  30.751  0.00  0.00             0
ATOM    573    O   1     1     -39.976  -9.527  31.951  0.00  0.00             0
ATOM    574    H   1     1     -40.369  -9.646  32.879  0.00  0.00             0
ATOM    575    H   1     1     -40.452 -10.298  31.683  0.00  0.00             0
ATOM    576    O   1     1     -33.480  24.165  26.009  0.00  0.00             0
ATOM    577    H   1     1     -33.741  23.893  25.096  0.00  0.00             0
ATOM    578    H   1     1     -32.647  23.989  26.423  0.00  0.00             0
ATOM    579    O   1     1      18.444  -1.450  16.926  0.00  0.00             0
ATOM    580    H   1     1      17.815  -2.129  16.830  0.00  0.00             0
ATOM    581    H   1     1      19.161  -1.633  17.465  0.00  0.00             0
ATOM    582    O   1     1     -17.419  -0.685  33.046  0.00  0.00             0
ATOM    583    H   1     1     -17.522  -1.583  32.706  0.00  0.00             0
ATOM    584    H   1     1     -16.992  -0.268  32.332  0.00  0.00             0
ATOM    585    O   1     1     -28.866 -11.236  20.588  0.00  0.00             0
ATOM    586    H   1     1     -29.178 -11.734  21.315  0.00  0.00             0
ATOM    587    H   1     1     -28.976 -11.582  19.805  0.00  0.00             0
ATOM    588    O   1     1      32.255  12.895  32.758  0.00  0.00             0
ATOM    589    H   1     1      32.044  12.192  32.170  0.00  0.00             0
ATOM    590    H   1     1      32.954  13.506  32.267  0.00  0.00             0
ATOM    591    O   1     1      45.278  11.251  21.615  0.00  0.00             0
ATOM    592    H   1     1      45.175  10.417  21.284  0.00  0.00             0
ATOM    593    H   1     1      44.814  11.870  20.986  0.00  0.00             0
ATOM    594    O   1     1      50.856   4.132  19.859  0.00  0.00             0
ATOM    595    H   1     1      51.629   4.444  19.434  0.00  0.00             0
ATOM    596    H   1     1      51.155   3.406  20.194  0.00  0.00             0
ATOM    597    O   1     1      -0.863  -7.973  33.906  0.00  0.00             0
ATOM    598    H   1     1      -1.568  -7.619  34.528  0.00  0.00             0
ATOM    599    H   1     1       9.394  -9.020  33.731  0.00  0.00             0
ATOM    600    O   1     1       7.402   7.443  36.011  0.00  0.00             0
ATOM    601    H   1     1       8.414   7.578  36.373  0.00  0.00             0
ATOM    602    H   1     1      17.735   7.475  35.049  0.00  0.00             0
ATOM    603    O   1     1       1.918 -45.529  24.547  0.00  0.00             0
ATOM    604    H   1     1      -8.954 -44.943  24.553  0.00  0.00             0
ATOM    605    H   1     1       2.261 -45.491  25.560  0.00  0.00             0
ATOM    606    O   1     1      26.961  20.941  24.048  0.00  0.00             0
ATOM    607    H   1     1      27.209  21.978  23.867  0.00  0.00             0
ATOM    608    H   1     1      36.306  21.107  24.052  0.00  0.00             0
ATOM    609    O   1     1      53.730  12.527  19.482  0.00  0.00             0
ATOM    610    H   1     1      43.923  12.908  18.824  0.00  0.00             0
ATOM    611    H   1     1      53.079  13.288  19.411  0.00  0.00             0
ATOM    612    O   1     1     -20.301  27.863  25.090  0.00  0.00             0
ATOM    613    H   1     1     -19.937  28.514  24.535  0.00  0.00             0
ATOM    614    H   1     1     -10.681  27.552  24.527  0.00  0.00             0
ATOM    615    O   1     1     -34.447  -9.459  21.564  0.00  0.00             0
ATOM    616    H   1     1     -35.033  -9.899  22.101  0.00  0.00             0
ATOM    617    H   1     1     -33.920 -10.052  21.137  0.00  0.00             0
ATOM    618    O   1     1       1.932  13.650  35.536  0.00  0.00             0
ATOM    619    H   1     1       1.687  13.456  34.678  0.00  0.00             0
ATOM    620    H   1     1       1.634  12.941  35.938  0.00  0.00             0
ATOM    621    O   1     1     -18.628  16.338  35.463  0.00  0.00             0
ATOM    622    H   1     1     -18.147  16.515  34.704  0.00  0.00             0
ATOM    623    H   1     1     -18.527  15.330  35.504  0.00  0.00             0
ATOM    624    O   1     1      49.878  29.274  16.984  0.00  0.00             0
ATOM    625    H   1     1      49.296  29.868  17.278  0.00  0.00             0
ATOM    626    H   1     1      49.394  28.554  16.308  0.00  0.00             0
ATOM    627    O   1     1     -15.718  14.389  29.266  0.00  0.00             0
ATOM    628    H   1     1     -15.308  13.661  28.727  0.00  0.00             0
ATOM    629    H   1     1     -16.183  15.239  28.749  0.00  0.00             0
ATOM    630    O   1     1     -15.272  -3.013  15.150  0.00  0.00             0
ATOM    631    H   1     1     -15.827  -3.708  15.682  0.00  0.00             0
ATOM    632    H   1     1     -14.841  -3.620  14.716  0.00  0.00             0
ATOM    633    O   1     1     -48.275  24.407  16.377  0.00  0.00             0
ATOM    634    H   1     1     -47.484  24.202  15.712  0.00  0.00             0
ATOM    635    H   1     1     -48.956  23.593  16.310  0.00  0.00             0
ATOM    636    O   1     1      15.724  19.417  18.450  0.00  0.00             0
ATOM    637    H   1     1      15.248  18.938  19.230  0.00  0.00             0
ATOM    638    H   1     1      16.305  20.148  18.864  0.00  0.00             0
ATOM    639    O   1     1     -12.597  -7.273  20.237  0.00  0.00             0
ATOM    640    H   1     1     -11.885  -7.744  20.128  0.00  0.00             0
ATOM    641    H   1     1     -12.946  -7.773  20.878  0.00  0.00             0
ATOM    642    O   1     1       2.483  21.466  32.769  0.00  0.00             0
ATOM    643    H   1     1       2.228  21.782  33.551  0.00  0.00             0
ATOM    644    H   1     1       3.550  21.363  32.907  0.00  0.00             0
ATOM    645    O   1     1      -5.830  -8.285  30.857  0.00  0.00             0
ATOM    646    H   1     1      -5.088  -7.933  30.460  0.00  0.00             0
ATOM    647    H   1     1      -6.101  -7.567  31.515  0.00  0.00             0
ATOM    648    O   1     1       8.367   0.866  31.039  0.00  0.00             0
ATOM    649    H   1     1       8.294   1.058  30.146  0.00  0.00             0
ATOM    650    H   1     1       9.169   0.526  31.454  0.00  0.00             0
ATOM    651    O   1     1       4.261  17.337  30.444  0.00  0.00             0
ATOM    652    H   1     1       4.752  18.087  30.122  0.00  0.00             0
ATOM    653    H   1     1      13.672  -0.404  29.876  0.00  0.00             0
ATOM    654    O   1     1      14.263  32.888  20.705  0.00  0.00             0
ATOM    655    H   1     1      14.382  32.521  21.643  0.00  0.00             0
ATOM    656    H   1     1      23.631  32.731  20.555  0.00  0.00             0
ATOM    657    O   1     1      34.443  17.283  15.883  0.00  0.00             0
ATOM    658    H   1     1      24.255  16.599  15.363  0.00  0.00             0
ATOM    659    H   1     1      34.977  17.239  16.683  0.00  0.00             0
ATOM    660    O   1     1      -4.290  63.233  36.103  0.00  0.00             0
ATOM    661    H   1     1      -3.674  63.915  35.589  0.00  0.00             0
ATOM    662    H   1     1       6.626  62.663  35.951  0.00  0.00             0
ATOM    663    O   1     1      25.540  16.145  18.376  0.00  0.00             0
ATOM    664    H   1     1      14.841  15.642  18.949  0.00  0.00             0
ATOM    665    H   1     1      26.177  16.679  18.765  0.00  0.00             0
ATOM    666    O   1     1      22.301  17.706  29.765  0.00  0.00             0
ATOM    667    H   1     1      22.099  16.757  29.169  0.00  0.00             0
ATOM    668    H   1     1      32.173  17.633  30.620  0.00  0.00             0
ATOM    669    O   1     1       5.596  75.466  33.603  0.00  0.00             0
ATOM    670    H   1     1       5.922  76.046  34.387  0.00  0.00             0
ATOM    671    H   1     1       5.843  58.185  33.046  0.00  0.00             0
ATOM    672    O   1     1      22.482  41.082  22.892  0.00  0.00             0
ATOM    673    H   1     1      23.226  40.641  23.338  0.00  0.00             0
ATOM    674    H   1     1      22.077  41.682  23.586  0.00  0.00             0
ATOM    675    O   1     1      19.264  -8.805  23.219  0.00  0.00             0
ATOM    676    H   1     1      18.345  -8.546  22.863  0.00  0.00             0
ATOM    677    H   1     1      19.692  -8.611  22.457  0.00  0.00             0
ATOM    678    O   1     1       5.681   2.606  15.852  0.00  0.00             0
ATOM    679    H   1     1       5.782   1.966  15.253  0.00  0.00             0
ATOM    680    H   1     1       5.565   2.263  16.811  0.00  0.00             0
ATOM    681    O   1     1     -27.538   0.977  26.841  0.00  0.00             0
ATOM    682    H   1     1     -28.424   0.491  26.792  0.00  0.00             0
ATOM    683    H   1     1     -27.475   1.568  26.016  0.00  0.00             0
ATOM    684    O   1     1     -12.754  11.374  35.729  0.00  0.00             0
ATOM    685    H   1     1     -12.208  11.517  36.445  0.00  0.00             0
ATOM    686    H   1     1     -12.214  11.821  35.049  0.00  0.00             0
ATOM    687    O   1     1      31.989  -2.704  20.013  0.00  0.00             0
ATOM    688    H   1     1      31.717  -2.373  21.049  0.00  0.00             0
ATOM    689    H   1     1      31.853 -19.884  19.161  0.00  0.00             0
ATOM    690    O   1     1      41.043 -27.577  36.906  0.00  0.00             0
ATOM    691    H   1     1      41.293 -26.620  36.962  0.00  0.00             0
ATOM    692    H   1     1      41.661 -28.179  37.532  0.00  0.00             0
ATOM    693    O   1     1     -50.399  15.042  15.251  0.00  0.00             0
ATOM    694    H   1     1     -50.548  14.101  15.033  0.00  0.00             0
ATOM    695    H   1     1     -49.459  15.230  15.320  0.00  0.00             0
ATOM    696    O   1     1      21.026  28.278  18.677  0.00  0.00             0
ATOM    697    H   1     1      21.549  29.204  18.720  0.00  0.00             0
ATOM    698    H   1     1      20.328  28.623  18.040  0.00  0.00             0
ATOM    699    O   1     1      59.971   6.808  20.005  0.00  0.00             0
ATOM    700    H   1     1      60.530   6.040  19.882  0.00  0.00             0
ATOM    701    H   1     1      60.597   7.488  20.141  0.00  0.00             0
ATOM    702    O   1     1      23.558   6.650  36.287  0.00  0.00             0
ATOM    703    H   1     1      24.321   5.952  36.088  0.00  0.00             0
ATOM    704    H   1     1      22.800   6.043  35.851  0.00  0.00             0
ATOM    705   Al   1     1       4.973  14.238   8.847  0.00  0.00             0
ATOM    706   Al   1     1       2.403   9.843   8.594  0.00  0.00             0
ATOM    707   Al   1     1       2.478  15.876   8.735  0.00  0.00             0
ATOM    708   Al   1     1       4.927  11.218   8.876  0.00  0.00             0
ATOM    709   Si   1     1       0.668  15.554  11.597  0.00  0.00             0
ATOM    710   Si   1     1       3.215  11.068  11.497  0.00  0.00             0
ATOM    711   Si   1     1       3.155  17.147  11.570  0.00  0.00             0
ATOM    712   Si   1     1       5.709  12.638  11.463  0.00  0.00             0
ATOM    713    O   1     1       5.844  15.569   9.912  0.00  0.00             0
ATOM    714    O   1     1       3.326  10.935   9.964  0.00  0.00             0
ATOM    715    O   1     1       5.579  12.717   9.906  0.00  0.00             0
ATOM    716    O   1     1       2.965  17.296   9.996  0.00  0.00             0
ATOM    717    O   1     1       5.757  14.171  11.987  0.00  0.00             0
ATOM    718    O   1     1       3.148  18.549  12.138  0.00  0.00             0
ATOM    719    O   1     1       4.516  16.413  11.912  0.00  0.00             0
ATOM    720    O   1     1       1.817  11.793  11.890  0.00  0.00             0
ATOM    721    O   1     1       4.482  12.019  12.002  0.00  0.00             0
ATOM    722    O   1     1       1.843  16.354  12.108  0.00  0.00             0
ATOM    723    O   1     1       5.805  10.003   9.768  0.00  0.00             0
ATOM    724    O   1     1       3.379  14.363   9.637  0.00  0.00             0
ATOM    725    O   1     1       1.903  17.139   7.626  0.00  0.00             0
ATOM    726    O   1     1       4.354  12.638   7.649  0.00  0.00             0
ATOM    727    O   1     1       6.597  14.299   7.918  0.00  0.00             0
ATOM    728    O   1     1       3.940   9.981   7.597  0.00  0.00             0
ATOM    729    O   1     1       6.726  10.974   7.484  0.00  0.00             0
ATOM    730    O   1     1       4.287  15.697   7.641  0.00  0.00             0
ATOM    731    H   1     1       5.558  18.924  11.251  0.00  0.00             0
ATOM    732    H   1     1       2.888  13.534   9.753  0.00  0.00             0
ATOM    733    H   1     1       5.813  17.000   7.515  0.00  0.00             0
ATOM    734    H   1     1       4.352  12.675   6.695  0.00  0.00             0
ATOM    735    H   1     1       6.704  13.350   7.910  0.00  0.00             0
ATOM    736    H   1     1       4.984  18.270   7.622  0.00  0.00             0
ATOM    737    H   1     1       4.202  16.356   6.796  0.00  0.00             0
ATOM    738    H   1     1       6.989  11.307   6.580  0.00  0.00             0
ATOM    739   Al   1     1      10.084   8.532   1.675  0.00  0.00             0
ATOM    740   Al   1     1       7.578   4.123   1.675  0.00  0.00             0
ATOM    741   Al   1     1       7.668  10.161   1.450  0.00  0.00             0
ATOM    742   Al   1     1      10.233   5.558   1.707  0.00  0.00             0
ATOM    743   Si   1     1       5.763   9.916   4.414  0.00  0.00             0
ATOM    744   Si   1     1       8.583   5.448   4.511  0.00  0.00             0
ATOM    745   Si   1     1       8.338  11.424   4.364  0.00  0.00             0
ATOM    746   Si   1     1      11.010   6.935   4.384  0.00  0.00             0
ATOM    747    O   1     1      11.054   9.757   2.828  0.00  0.00             0
ATOM    748    O   1     1       8.653   5.292   2.890  0.00  0.00             0
ATOM    749    O   1     1      10.878   7.065   2.849  0.00  0.00             0
ATOM    750    O   1     1       8.272  11.561   2.806  0.00  0.00             0
ATOM    751    O   1     1      10.918   8.376   4.977  0.00  0.00             0
ATOM    752    O   1     1       8.325  12.903   4.888  0.00  0.00             0
ATOM    753    O   1     1       9.660  10.722   4.748  0.00  0.00             0
ATOM    754    O   1     1       7.317   6.341   4.718  0.00  0.00             0
ATOM    755    O   1     1       9.914   6.012   5.001  0.00  0.00             0
ATOM    756    O   1     1       6.962  10.768   4.877  0.00  0.00             0
ATOM    757    O   1     1      11.061   4.079   2.803  0.00  0.00             0
ATOM    758    O   1     1       8.430   8.574   2.734  0.00  0.00             0
ATOM    759    O   1     1       6.940  11.527   0.485  0.00  0.00             0
ATOM    760    O   1     1       9.449   7.052   0.755  0.00  0.00             0
ATOM    761    O   1     1      11.740   8.571   0.534  0.00  0.00             0
ATOM    762    O   1     1       9.184   4.327   0.492  0.00  0.00             0
ATOM    763    O   1     1      11.890   5.441   0.720  0.00  0.00             0
ATOM    764    O   1     1       9.399  10.048   0.693  0.00  0.00             0
ATOM    765    H   1     1      10.749  12.203   2.684  0.00  0.00             0
ATOM    766    H   1     1       7.901   7.864   2.986  0.00  0.00             0
ATOM    767    H   1     1      11.674  11.464  -0.450  0.00  0.00             0
ATOM    768    H   1     1       8.886   7.199  -0.133  0.00  0.00             0
ATOM    769    H   1     1      12.068   8.494  -0.368  0.00  0.00             0
ATOM    770    H   1     1       9.480  12.802  -0.307  0.00  0.00             0
ATOM    771    H   1     1      10.005  10.842   0.955  0.00  0.00             0
ATOM    772    H   1     1      12.069   6.305   0.398  0.00  0.00             0
ATOM    773   Al   1     1       4.977   5.320   8.820  0.00  0.00             0
ATOM    774   Al   1     1       2.399   1.039   8.935  0.00  0.00             0
ATOM    775   Al   1     1       2.589   6.799   8.928  0.00  0.00             0
ATOM    776   Al   1     1       4.938   2.464   9.153  0.00  0.00             0
ATOM    777   Si   1     1       0.695   6.703  11.581  0.00  0.00             0
ATOM    778   Si   1     1       3.230   2.147  11.788  0.00  0.00             0
ATOM    779   Si   1     1       3.267   8.155  11.662  0.00  0.00             0
ATOM    780   Si   1     1       5.777   3.743  11.711  0.00  0.00             0
ATOM    781    O   1     1       5.836   6.458  10.013  0.00  0.00             0
ATOM    782    O   1     1       3.296   2.159  10.127  0.00  0.00             0
ATOM    783    O   1     1       5.598   3.902  10.179  0.00  0.00             0
ATOM    784    O   1     1       3.191   8.116  10.014  0.00  0.00             0
ATOM    785    O   1     1       5.773   5.111  12.387  0.00  0.00             0
ATOM    786    O   1     1       3.263   9.645  12.109  0.00  0.00             0
ATOM    787    O   1     1       4.647   7.481  11.997  0.00  0.00             0
ATOM    788    O   1     1       1.909   3.064  12.051  0.00  0.00             0
ATOM    789    O   1     1       4.558   2.903  12.185  0.00  0.00             0
ATOM    790    O   1     1       1.979   7.393  12.160  0.00  0.00             0
ATOM    791    O   1     1       5.835   1.108  10.255  0.00  0.00             0
ATOM    792    O   1     1       3.264   5.332   9.741  0.00  0.00             0
ATOM    793    O   1     1       1.764   8.351   7.645  0.00  0.00             0
ATOM    794    O   1     1       4.257   3.719   7.964  0.00  0.00             0
ATOM    795    O   1     1       6.577   5.284   7.892  0.00  0.00             0
ATOM    796    O   1     1       4.192   1.018   7.975  0.00  0.00             0
ATOM    797    O   1     1       6.563   2.177   7.987  0.00  0.00             0
ATOM    798    O   1     1       4.123   6.714   7.826  0.00  0.00             0
ATOM    799    H   1     1       5.372   9.137  10.001  0.00  0.00             0
ATOM    800    H   1     1       2.929   4.371   9.878  0.00  0.00             0
ATOM    801    H   1     1       6.330   8.650   7.134  0.00  0.00             0
ATOM    802    H   1     1       3.774   4.025   7.206  0.00  0.00             0
ATOM    803    H   1     1       7.102   4.298   8.139  0.00  0.00             0
ATOM    804    H   1     1       4.198   9.507   6.870  0.00  0.00             0
ATOM    805    H   1     1       4.690   7.374   7.655  0.00  0.00             0
ATOM    806    H   1     1       6.150   2.511   7.148  0.00  0.00             0
ATOM    807   Al   1     1      10.243  -0.418   1.568  0.00  0.00             0
ATOM    808   Al   1     1       7.594  -4.808   1.579  0.00  0.00             0
ATOM    809   Al   1     1       7.582   1.163   1.822  0.00  0.00             0
ATOM    810   Al   1     1      10.171  -3.366   1.445  0.00  0.00             0
ATOM    811   Si   1     1       5.964   0.916   4.569  0.00  0.00             0
ATOM    812   Si   1     1       8.450  -3.498   4.433  0.00  0.00             0
ATOM    813   Si   1     1       8.412   2.459   4.577  0.00  0.00             0
ATOM    814   Si   1     1      11.002  -2.013   4.323  0.00  0.00             0
ATOM    815    O   1     1      11.208   0.971   2.787  0.00  0.00             0
ATOM    816    O   1     1       8.591  -3.607   2.768  0.00  0.00             0
ATOM    817    O   1     1      10.750  -1.992   2.774  0.00  0.00             0
ATOM    818    O   1     1       8.314   2.482   2.964  0.00  0.00             0
ATOM    819    O   1     1      10.952  -0.504   4.803  0.00  0.00             0
ATOM    820    O   1     1       8.405   3.986   5.019  0.00  0.00             0
ATOM    821    O   1     1       9.830   1.778   4.793  0.00  0.00             0
ATOM    822    O   1     1       7.258  -2.630   4.686  0.00  0.00             0
ATOM    823    O   1     1       9.759  -2.794   4.883  0.00  0.00             0
ATOM    824    O   1     1       7.198   1.648   4.994  0.00  0.00             0
ATOM    825    O   1     1      11.076  -4.927   2.716  0.00  0.00             0
ATOM    826    O   1     1       8.403  -0.285   2.788  0.00  0.00             0
ATOM    827    O   1     1       6.728   2.573   0.828  0.00  0.00             0
ATOM    828    O   1     1       9.570  -1.803   0.371  0.00  0.00             0
ATOM    829    O   1     1      11.852  -0.227   0.656  0.00  0.00             0
ATOM    830    O   1     1       9.269  -4.732   0.520  0.00  0.00             0
ATOM    831    O   1     1      11.865  -3.504   0.689  0.00  0.00             0
ATOM    832    O   1     1       9.174   0.992   0.752  0.00  0.00             0
ATOM    833    H   1     1      10.625   3.223   2.891  0.00  0.00             0
ATOM    834    H   1     1       7.947  -0.667   3.480  0.00  0.00             0
ATOM    835    H   1     1      11.848   2.386  -0.190  0.00  0.00             0
ATOM    836    H   1     1       9.082  -1.632  -0.435  0.00  0.00             0
ATOM    837    H   1     1      12.595  -0.399   0.128  0.00  0.00             0
ATOM    838    H   1     1       9.090   3.959  -0.490  0.00  0.00             0
ATOM    839    H   1     1       9.331   1.846   0.676  0.00  0.00             0
ATOM    840    H   1     1      12.248  -2.567   0.934  0.00  0.00             0
ATOM    841   Al   1     1      -0.149  14.244   8.798  0.00  0.00             0
ATOM    842   Al   1     1      -2.810   9.791   8.645  0.00  0.00             0
ATOM    843   Al   1     1      -2.795  15.684   8.800  0.00  0.00             0
ATOM    844   Al   1     1      -0.285  11.237   8.864  0.00  0.00             0
ATOM    845   Si   1     1      -4.557  15.604  11.470  0.00  0.00             0
ATOM    846   Si   1     1      -1.942  11.147  11.486  0.00  0.00             0
ATOM    847   Si   1     1      -1.940  17.047  11.679  0.00  0.00             0
ATOM    848   Si   1     1       0.559  12.586  11.590  0.00  0.00             0
ATOM    849    O   1     1       0.754  15.454   9.932  0.00  0.00             0
ATOM    850    O   1     1      -1.778  10.910   9.885  0.00  0.00             0
ATOM    851    O   1     1       0.463  12.695   9.931  0.00  0.00             0
ATOM    852    O   1     1      -2.054  17.270   9.956  0.00  0.00             0
ATOM    853    O   1     1       0.643  14.133  12.041  0.00  0.00             0
ATOM    854    O   1     1      -1.989  18.532  12.144  0.00  0.00             0
ATOM    855    O   1     1      -0.723  16.184  11.911  0.00  0.00             0
ATOM    856    O   1     1      -3.321  11.858  11.741  0.00  0.00             0
ATOM    857    O   1     1      -0.741  11.930  12.042  0.00  0.00             0
ATOM    858    O   1     1      -3.298  16.311  11.926  0.00  0.00             0
ATOM    859    O   1     1       0.597   9.871   9.693  0.00  0.00             0
ATOM    860    O   1     1      -1.933  14.405  10.059  0.00  0.00             0
ATOM    861    O   1     1       6.900  17.277   7.697  0.00  0.00             0
ATOM    862    O   1     1      -0.948  12.663   7.699  0.00  0.00             0
ATOM    863    O   1     1       1.365  14.296   7.664  0.00  0.00             0
ATOM    864    O   1     1      -1.224   9.819   7.674  0.00  0.00             0
ATOM    865    O   1     1       1.386  11.194   7.686  0.00  0.00             0
ATOM    866    O   1     1      -1.204  15.501   7.750  0.00  0.00             0
ATOM    867    H   1     1       0.212  18.021   9.434  0.00  0.00             0
ATOM    868    H   1     1      -2.026  14.284  11.048  0.00  0.00             0
ATOM    869    H   1     1       1.679  17.488   6.805  0.00  0.00             0
ATOM    870    H   1     1      -1.529  12.905   7.058  0.00  0.00             0
ATOM    871    H   1     1       1.553  13.366   7.614  0.00  0.00             0
ATOM    872    H   1     1      -0.930  18.228   7.194  0.00  0.00             0
ATOM    873    H   1     1      -0.676  15.839   7.012  0.00  0.00             0
ATOM    874    H   1     1       1.445  11.208   6.835  0.00  0.00             0
ATOM    875   Al   1     1       4.917   8.576   1.681  0.00  0.00             0
ATOM    876   Al   1     1       2.606   4.086   1.611  0.00  0.00             0
ATOM    877   Al   1     1       2.315   9.938   1.713  0.00  0.00             0
ATOM    878   Al   1     1       4.988   5.503   1.869  0.00  0.00             0
ATOM    879   Si   1     1       0.637   9.864   4.439  0.00  0.00             0
ATOM    880   Si   1     1       3.376   5.418   4.502  0.00  0.00             0
ATOM    881   Si   1     1       3.118  11.316   4.438  0.00  0.00             0
ATOM    882   Si   1     1       5.923   6.948   4.488  0.00  0.00             0
ATOM    883    O   1     1       5.817   9.680   2.831  0.00  0.00             0
ATOM    884    O   1     1       3.511   5.358   2.800  0.00  0.00             0
ATOM    885    O   1     1       5.736   7.027   2.866  0.00  0.00             0
ATOM    886    O   1     1       3.012  11.412   2.825  0.00  0.00             0
ATOM    887    O   1     1       5.726   8.397   5.054  0.00  0.00             0
ATOM    888    O   1     1       3.101  12.771   4.864  0.00  0.00             0
ATOM    889    O   1     1       4.427  10.624   4.807  0.00  0.00             0
ATOM    890    O   1     1       2.068   6.264   4.709  0.00  0.00             0
ATOM    891    O   1     1       4.718   6.100   4.948  0.00  0.00             0
ATOM    892    O   1     1       1.958  10.512   4.953  0.00  0.00             0
ATOM    893    O   1     1       5.977   4.244   2.995  0.00  0.00             0
ATOM    894    O   1     1       3.149   8.659   2.663  0.00  0.00             0
ATOM    895    O   1     1      12.164  11.482   0.454  0.00  0.00             0
ATOM    896    O   1     1       4.427   6.996   0.650  0.00  0.00             0
ATOM    897    O   1     1       6.728   8.883   0.423  0.00  0.00             0
ATOM    898    O   1     1       4.173   4.179   0.572  0.00  0.00             0
ATOM    899    O   1     1       6.736   5.470   0.692  0.00  0.00             0
ATOM    900    O   1     1       3.982   9.861   0.669  0.00  0.00             0
ATOM    901    H   1     1       5.804  12.221   2.961  0.00  0.00             0
ATOM    902    H   1     1       2.472   7.922   2.669  0.00  0.00             0
ATOM    903    H   1     1       6.183  11.748  -0.218  0.00  0.00             0
ATOM    904    H   1     1       4.281   6.986  -0.215  0.00  0.00             0
ATOM    905    H   1     1       6.493   8.269  -0.160  0.00  0.00             0
ATOM    906    H   1     1       3.963  12.838  -0.509  0.00  0.00             0
ATOM    907    H   1     1       3.929  10.468  -0.018  0.00  0.00             0
ATOM    908    H   1     1       7.244   6.122   0.991  0.00  0.00             0
ATOM    909   Al   1     1      -0.100   5.317   8.928  0.00  0.00             0
ATOM    910   Al   1     1      -2.768   0.795   8.792  0.00  0.00             0
ATOM    911   Al   1     1      -2.800   6.749   8.807  0.00  0.00             0
ATOM    912   Al   1     1      -0.246   2.432   8.815  0.00  0.00             0
ATOM    913   Si   1     1      -4.446   6.598  11.720  0.00  0.00             0
ATOM    914   Si   1     1      -1.857   2.140  11.692  0.00  0.00             0
ATOM    915   Si   1     1      -1.944   8.211  11.550  0.00  0.00             0
ATOM    916   Si   1     1       0.557   3.754  11.671  0.00  0.00             0
ATOM    917    O   1     1       0.718   6.650   9.981  0.00  0.00             0
ATOM    918    O   1     1      -1.686   2.094  10.097  0.00  0.00             0
ATOM    919    O   1     1       0.454   3.774  10.002  0.00  0.00             0
ATOM    920    O   1     1      -2.169   8.244   9.945  0.00  0.00             0
ATOM    921    O   1     1       0.575   5.212  12.060  0.00  0.00             0
ATOM    922    O   1     1      -2.008   9.681  12.060  0.00  0.00             0
ATOM    923    O   1     1      -0.538   7.550  11.873  0.00  0.00             0
ATOM    924    O   1     1      -3.103   3.025  11.910  0.00  0.00             0
ATOM    925    O   1     1      -0.577   2.880  12.252  0.00  0.00             0
ATOM    926    O   1     1      -3.175   7.271  12.077  0.00  0.00             0
ATOM    927    O   1     1       0.718   0.861   9.722  0.00  0.00             0
ATOM    928    O   1     1      -1.776   5.340   9.945  0.00  0.00             0
ATOM    929    O   1     1       6.711   8.163   7.749  0.00  0.00             0
ATOM    930    O   1     1      -1.043   3.875   7.719  0.00  0.00             0
ATOM    931    O   1     1       1.418   5.543   7.799  0.00  0.00             0
ATOM    932    O   1     1      -1.164   1.111   7.711  0.00  0.00             0
ATOM    933    O   1     1       1.612   2.371   7.690  0.00  0.00             0
ATOM    934    O   1     1      -1.066   6.546   7.823  0.00  0.00             0
ATOM    935    H   1     1       0.170   8.935   9.747  0.00  0.00             0
ATOM    936    H   1     1      -2.129   4.641  10.571  0.00  0.00             0
ATOM    937    H   1     1       1.233   7.952   6.968  0.00  0.00             0
ATOM    938    H   1     1      -1.507   3.940   6.875  0.00  0.00             0
ATOM    939    H   1     1       1.477   4.890   7.092  0.00  0.00             0
ATOM    940    H   1     1      -0.697   9.136   7.261  0.00  0.00             0
ATOM    941    H   1     1      -1.144   6.730   6.965  0.00  0.00             0
ATOM    942    H   1     1       1.867   2.444   6.808  0.00  0.00             0
ATOM    943   Al   1     1       5.016  -0.453   1.776  0.00  0.00             0
ATOM    944   Al   1     1       2.398  -4.902   1.655  0.00  0.00             0
ATOM    945   Al   1     1       2.575   1.170   1.717  0.00  0.00             0
ATOM    946   Al   1     1       5.064  -3.565   1.719  0.00  0.00             0
ATOM    947   Si   1     1       0.784   1.046   4.348  0.00  0.00             0
ATOM    948   Si   1     1       3.223  -3.593   4.468  0.00  0.00             0
ATOM    949   Si   1     1       3.342   2.431   4.420  0.00  0.00             0
ATOM    950   Si   1     1       5.791  -2.016   4.328  0.00  0.00             0
ATOM    951    O   1     1       6.024   0.859   2.828  0.00  0.00             0
ATOM    952    O   1     1       3.421  -3.750   2.782  0.00  0.00             0
ATOM    953    O   1     1       5.607  -1.891   2.803  0.00  0.00             0
ATOM    954    O   1     1       3.231   2.498   2.835  0.00  0.00             0
ATOM    955    O   1     1       5.751  -0.587   4.869  0.00  0.00             0
ATOM    956    O   1     1       3.315   3.893   4.942  0.00  0.00             0
ATOM    957    O   1     1       4.654   1.745   4.833  0.00  0.00             0
ATOM    958    O   1     1       2.080  -2.635   4.655  0.00  0.00             0
ATOM    959    O   1     1       4.606  -2.844   4.877  0.00  0.00             0
ATOM    960    O   1     1       2.024   1.795   4.941  0.00  0.00             0
ATOM    961    O   1     1       6.004  -4.832   2.750  0.00  0.00             0
ATOM    962    O   1     1       3.304  -0.216   2.826  0.00  0.00             0
ATOM    963    O   1     1      12.202   2.604   0.608  0.00  0.00             0
ATOM    964    O   1     1       4.228  -2.008   0.494  0.00  0.00             0
ATOM    965    O   1     1       6.571  -0.317   0.622  0.00  0.00             0
ATOM    966    O   1     1       4.075  -4.854   0.477  0.00  0.00             0
ATOM    967    O   1     1       6.650  -3.455   0.759  0.00  0.00             0
ATOM    968    O   1     1       4.046   0.901   0.652  0.00  0.00             0
ATOM    969    H   1     1       5.709   3.784   3.934  0.00  0.00             0
ATOM    970    H   1     1       2.967  -0.942   3.314  0.00  0.00             0
ATOM    971    H   1     1       5.901   2.385   0.736  0.00  0.00             0
ATOM    972    H   1     1       4.403  -2.018  -0.485  0.00  0.00             0
ATOM    973    H   1     1       6.705  -0.073  -0.440  0.00  0.00             0
ATOM    974    H   1     1       4.892   4.133   0.026  0.00  0.00             0
ATOM    975    H   1     1       3.815   1.534  -0.111  0.00  0.00             0
ATOM    976    H   1     1       6.860  -2.538   0.174  0.00  0.00             0
END
