# Supplementary material for: Competing Nuclear Quantum Effects and Hydrogen-Bond Jumps in Hydrated Kaolinite
Source: J Phys Chem Lett. 2023 Feb 6;14(6):1542–7. doi: 10.1021/acs.jpclett.2c03896 (PMC9940297; doi:10.1021/acs.jpclett.2c03896)
Supplement: Supplementary file 1 — jz2c03896_si_001.zip [file jz2c03896_si_001.zip › Clay_NQEs_HBond_Jumps_SI/silica-surface/QM/prod-3/init.15.pdb]

TITLE     Step:     2000000  Bead:      15 positions{angstrom}  cell{angstrom}
CRYST1   10.307   17.884   76.812  91.93 105.05  89.80 P 1           1
ATOM      1   Al   1     1     -17.323  -0.629  42.395  0.00  0.00             0
ATOM      2   Al   1     1     -14.874   3.927  42.092  0.00  0.00             0
ATOM      3   Al   1     1     -14.713  -1.988  42.183  0.00  0.00             0
ATOM      4   Al   1     1     -17.245   2.375  42.203  0.00  0.00             0
ATOM      5   Si   1     1     -13.091  -1.874  39.463  0.00  0.00             0
ATOM      6   Si   1     1     -15.534   2.532  39.397  0.00  0.00             0
ATOM      7   Si   1     1     -15.592  -3.460  39.644  0.00  0.00             0
ATOM      8   Si   1     1     -18.047   0.913  39.385  0.00  0.00             0
ATOM      9    O   1     1     -18.292  -1.779  41.241  0.00  0.00             0
ATOM     10    O   1     1     -15.618   2.604  41.131  0.00  0.00             0
ATOM     11    O   1     1     -18.008   0.952  40.958  0.00  0.00             0
ATOM     12    O   1     1     -15.331  -3.513  41.181  0.00  0.00             0
ATOM     13    O   1     1     -17.962  -0.523  38.968  0.00  0.00             0
ATOM     14    O   1     1     -15.450  -4.927  39.044  0.00  0.00             0
ATOM     15    O   1     1     -16.954  -2.876  39.340  0.00  0.00             0
ATOM     16    O   1     1     -14.300   1.701  39.051  0.00  0.00             0
ATOM     17    O   1     1     -16.833   1.754  38.893  0.00  0.00             0
ATOM     18    O   1     1     -14.401  -2.640  39.129  0.00  0.00             0
ATOM     19    O   1     1     -18.138   3.835  41.144  0.00  0.00             0
ATOM     20    O   1     1     -15.674  -0.770  41.203  0.00  0.00             0
ATOM     21    O   1     1     -14.049  -3.246  43.449  0.00  0.00             0
ATOM     22    O   1     1     -16.682   0.835  43.282  0.00  0.00             0
ATOM     23    O   1     1     -19.060  -0.665  43.370  0.00  0.00             0
ATOM     24    O   1     1     -16.221   3.803  43.382  0.00  0.00             0
ATOM     25    O   1     1     -18.887   2.562  43.276  0.00  0.00             0
ATOM     26    O   1     1     -16.519  -2.034  43.262  0.00  0.00             0
ATOM     27    H   1     1     -17.494  -4.411  41.005  0.00  0.00             0
ATOM     28    H   1     1     -15.162  -0.062  40.522  0.00  0.00             0
ATOM     29    H   1     1     -18.854  -3.875  44.159  0.00  0.00             0
ATOM     30    H   1     1     -16.220   0.635  44.195  0.00  0.00             0
ATOM     31    H   1     1     -18.989  -0.518  44.347  0.00  0.00             0
ATOM     32    H   1     1     -17.102  -4.129  43.328  0.00  0.00             0
ATOM     33    H   1     1     -16.420  -2.938  43.751  0.00  0.00             0
ATOM     34    H   1     1     -19.291   1.845  43.855  0.00  0.00             0
ATOM     35   Al   1     1     -17.889   4.810  49.476  0.00  0.00             0
ATOM     36   Al   1     1     -15.159   8.971  49.522  0.00  0.00             0
ATOM     37   Al   1     1     -15.409   3.254  49.359  0.00  0.00             0
ATOM     38   Al   1     1     -17.754   7.721  49.420  0.00  0.00             0
ATOM     39   Si   1     1     -13.582   3.440  46.470  0.00  0.00             0
ATOM     40   Si   1     1     -15.902   7.897  46.732  0.00  0.00             0
ATOM     41   Si   1     1     -16.132   1.908  46.520  0.00  0.00             0
ATOM     42   Si   1     1     -18.426   6.301  46.586  0.00  0.00             0
ATOM     43    O   1     1     -18.792   3.387  48.338  0.00  0.00             0
ATOM     44    O   1     1     -16.081   7.864  48.265  0.00  0.00             0
ATOM     45    O   1     1     -18.401   6.316  48.230  0.00  0.00             0
ATOM     46    O   1     1     -15.904   1.914  48.142  0.00  0.00             0
ATOM     47    O   1     1     -18.593   4.717  46.176  0.00  0.00             0
ATOM     48    O   1     1     -15.940   0.390  45.980  0.00  0.00             0
ATOM     49    O   1     1     -17.580   2.401  46.227  0.00  0.00             0
ATOM     50    O   1     1     -14.556   7.053  46.375  0.00  0.00             0
ATOM     51    O   1     1     -17.231   6.987  46.043  0.00  0.00             0
ATOM     52    O   1     1     -14.977   2.803  46.055  0.00  0.00             0
ATOM     53    O   1     1     -18.629   9.115  48.518  0.00  0.00             0
ATOM     54    O   1     1     -16.236   4.664  48.392  0.00  0.00             0
ATOM     55    O   1     1     -14.644   1.767  50.360  0.00  0.00             0
ATOM     56    O   1     1     -17.224   6.245  50.486  0.00  0.00             0
ATOM     57    O   1     1     -19.610   4.773  50.551  0.00  0.00             0
ATOM     58    O   1     1     -16.745   8.922  50.525  0.00  0.00             0
ATOM     59    O   1     1     -19.628   7.720  50.526  0.00  0.00             0
ATOM     60    O   1     1     -16.976   3.439  50.541  0.00  0.00             0
ATOM     61    H   1     1     -18.173   0.971  48.256  0.00  0.00             0
ATOM     62    H   1     1     -15.590   5.419  48.202  0.00  0.00             0
ATOM     63    H   1     1     -19.770   1.804  51.428  0.00  0.00             0
ATOM     64    H   1     1     -16.591   6.086  51.215  0.00  0.00             0
ATOM     65    H   1     1     -19.991   4.545  51.316  0.00  0.00             0
ATOM     66    H   1     1     -16.921   0.259  51.373  0.00  0.00             0
ATOM     67    H   1     1     -17.368   2.729  51.135  0.00  0.00             0
ATOM     68    H   1     1     -19.953   6.740  50.901  0.00  0.00             0
ATOM     69   Al   1     1     -17.223   8.171  42.140  0.00  0.00             0
ATOM     70   Al   1     1     -14.841  12.850  42.367  0.00  0.00             0
ATOM     71   Al   1     1     -14.604   6.846  42.279  0.00  0.00             0
ATOM     72   Al   1     1     -17.320  11.188  42.237  0.00  0.00             0
ATOM     73   Si   1     1     -12.897   7.022  39.357  0.00  0.00             0
ATOM     74   Si   1     1     -15.614  11.461  39.529  0.00  0.00             0
ATOM     75   Si   1     1     -15.534   5.509  39.455  0.00  0.00             0
ATOM     76   Si   1     1     -18.123   9.989  39.563  0.00  0.00             0
ATOM     77    O   1     1     -18.079   7.062  40.974  0.00  0.00             0
ATOM     78    O   1     1     -15.707  11.618  41.178  0.00  0.00             0
ATOM     79    O   1     1     -17.995   9.771  41.146  0.00  0.00             0
ATOM     80    O   1     1     -15.385   5.512  41.101  0.00  0.00             0
ATOM     81    O   1     1     -18.051   8.525  39.042  0.00  0.00             0
ATOM     82    O   1     1     -15.515   3.947  38.995  0.00  0.00             0
ATOM     83    O   1     1     -16.760   6.203  38.969  0.00  0.00             0
ATOM     84    O   1     1     -14.320  10.582  39.080  0.00  0.00             0
ATOM     85    O   1     1     -16.964  10.840  39.212  0.00  0.00             0
ATOM     86    O   1     1     -14.268   6.207  38.979  0.00  0.00             0
ATOM     87    O   1     1     -18.229  12.814  41.177  0.00  0.00             0
ATOM     88    O   1     1     -15.597   8.281  41.208  0.00  0.00             0
ATOM     89    O   1     1     -13.963   5.336  43.261  0.00  0.00             0
ATOM     90    O   1     1     -16.362  10.086  43.436  0.00  0.00             0
ATOM     91    O   1     1     -18.825   8.226  43.278  0.00  0.00             0
ATOM     92    O   1     1     -16.359  13.082  43.319  0.00  0.00             0
ATOM     93    O   1     1     -18.938  11.404  43.240  0.00  0.00             0
ATOM     94    O   1     1     -16.365   6.881  43.195  0.00  0.00             0
ATOM     95    H   1     1     -17.663   4.649  41.080  0.00  0.00             0
ATOM     96    H   1     1     -15.114   9.113  41.085  0.00  0.00             0
ATOM     97    H   1     1     -18.984   5.148  44.192  0.00  0.00             0
ATOM     98    H   1     1     -16.149   9.553  44.188  0.00  0.00             0
ATOM     99    H   1     1     -19.276   9.049  43.450  0.00  0.00             0
ATOM    100    H   1     1     -16.435   4.567  43.771  0.00  0.00             0
ATOM    101    H   1     1     -16.685   6.581  43.970  0.00  0.00             0
ATOM    102    H   1     1     -19.225  11.295  44.204  0.00  0.00             0
ATOM    103   Al   1     1     -17.780  13.710  49.339  0.00  0.00             0
ATOM    104   Al   1     1     -15.278  18.054  49.473  0.00  0.00             0
ATOM    105   Al   1     1     -15.328  12.138  49.260  0.00  0.00             0
ATOM    106   Al   1     1     -17.792  16.691  49.374  0.00  0.00             0
ATOM    107   Si   1     1     -13.463  12.242  46.683  0.00  0.00             0
ATOM    108   Si   1     1     -16.080  16.829  46.549  0.00  0.00             0
ATOM    109   Si   1     1     -16.047  10.694  46.588  0.00  0.00             0
ATOM    110   Si   1     1     -18.494  15.265  46.554  0.00  0.00             0
ATOM    111    O   1     1     -18.713  12.614  48.168  0.00  0.00             0
ATOM    112    O   1     1     -16.270  16.945  48.176  0.00  0.00             0
ATOM    113    O   1     1     -18.392  15.230  48.186  0.00  0.00             0
ATOM    114    O   1     1     -15.963  10.717  48.209  0.00  0.00             0
ATOM    115    O   1     1     -18.389  13.897  46.071  0.00  0.00             0
ATOM    116    O   1     1     -15.860   9.280  46.209  0.00  0.00             0
ATOM    117    O   1     1     -17.322  11.474  46.281  0.00  0.00             0
ATOM    118    O   1     1     -14.917  15.890  46.420  0.00  0.00             0
ATOM    119    O   1     1     -17.478  16.242  46.062  0.00  0.00             0
ATOM    120    O   1     1     -14.748  11.620  46.086  0.00  0.00             0
ATOM    121    O   1     1     -18.734  18.108  48.391  0.00  0.00             0
ATOM    122    O   1     1     -16.022  13.550  48.169  0.00  0.00             0
ATOM    123    O   1     1     -14.578  10.523  50.476  0.00  0.00             0
ATOM    124    O   1     1     -16.923  15.066  50.271  0.00  0.00             0
ATOM    125    O   1     1     -19.213  13.597  50.415  0.00  0.00             0
ATOM    126    O   1     1     -16.849  17.885  50.479  0.00  0.00             0
ATOM    127    O   1     1     -19.351  16.643  50.658  0.00  0.00             0
ATOM    128    O   1     1     -16.848  12.303  50.260  0.00  0.00             0
ATOM    129    H   1     1     -18.044  10.050  48.270  0.00  0.00             0
ATOM    130    H   1     1     -16.119  13.832  47.251  0.00  0.00             0
ATOM    131    H   1     1     -19.109  10.297  51.156  0.00  0.00             0
ATOM    132    H   1     1     -16.152  15.227  50.683  0.00  0.00             0
ATOM    133    H   1     1     -19.558  13.184  51.354  0.00  0.00             0
ATOM    134    H   1     1     -16.602   9.328  51.312  0.00  0.00             0
ATOM    135    H   1     1     -17.412  11.773  50.854  0.00  0.00             0
ATOM    136    H   1     1     -19.498  15.818  51.124  0.00  0.00             0
ATOM    137   Al   1     1     -12.065  -0.483  42.186  0.00  0.00             0
ATOM    138   Al   1     1      -9.493   3.706  42.152  0.00  0.00             0
ATOM    139   Al   1     1      -9.558  -2.031  42.290  0.00  0.00             0
ATOM    140   Al   1     1     -12.198   2.526  42.047  0.00  0.00             0
ATOM    141   Si   1     1      -7.901  -1.933  39.609  0.00  0.00             0
ATOM    142   Si   1     1     -10.357   2.556  39.389  0.00  0.00             0
ATOM    143   Si   1     1     -10.473  -3.434  39.575  0.00  0.00             0
ATOM    144   Si   1     1     -12.884   1.117  39.384  0.00  0.00             0
ATOM    145    O   1     1     -13.144  -1.651  41.021  0.00  0.00             0
ATOM    146    O   1     1     -10.518   2.648  40.994  0.00  0.00             0
ATOM    147    O   1     1     -12.743   1.041  40.948  0.00  0.00             0
ATOM    148    O   1     1     -10.265  -3.568  41.076  0.00  0.00             0
ATOM    149    O   1     1     -12.912  -0.401  39.045  0.00  0.00             0
ATOM    150    O   1     1     -10.428  -4.843  38.936  0.00  0.00             0
ATOM    151    O   1     1     -11.823  -2.765  39.219  0.00  0.00             0
ATOM    152    O   1     1      -9.164   1.584  39.065  0.00  0.00             0
ATOM    153    O   1     1     -11.756   1.996  38.799  0.00  0.00             0
ATOM    154    O   1     1      -9.163  -2.549  39.065  0.00  0.00             0
ATOM    155    O   1     1     -13.095   3.870  40.989  0.00  0.00             0
ATOM    156    O   1     1     -10.544  -0.686  41.037  0.00  0.00             0
ATOM    157    O   1     1     -19.275  -3.552  43.414  0.00  0.00             0
ATOM    158    O   1     1     -11.371   0.965  43.185  0.00  0.00             0
ATOM    159    O   1     1     -13.814  -0.439  43.237  0.00  0.00             0
ATOM    160    O   1     1     -11.126   3.775  43.328  0.00  0.00             0
ATOM    161    O   1     1     -13.610   2.514  43.077  0.00  0.00             0
ATOM    162    O   1     1     -11.205  -1.789  43.152  0.00  0.00             0
ATOM    163    H   1     1     -13.072  -4.930  40.240  0.00  0.00             0
ATOM    164    H   1     1     -10.028  -0.281  40.183  0.00  0.00             0
ATOM    165    H   1     1     -14.134  -3.519  44.405  0.00  0.00             0
ATOM    166    H   1     1     -10.541   0.744  43.385  0.00  0.00             0
ATOM    167    H   1     1     -13.975   0.253  43.713  0.00  0.00             0
ATOM    168    H   1     1     -11.974  -4.431  43.409  0.00  0.00             0
ATOM    169    H   1     1     -11.866  -2.421  43.371  0.00  0.00             0
ATOM    170    H   1     1     -14.099   2.055  43.849  0.00  0.00             0
ATOM    171   Al   1     1     -12.767   4.708  49.375  0.00  0.00             0
ATOM    172   Al   1     1     -10.088   9.197  49.280  0.00  0.00             0
ATOM    173   Al   1     1     -10.206   3.334  49.310  0.00  0.00             0
ATOM    174   Al   1     1     -12.561   7.571  49.463  0.00  0.00             0
ATOM    175   Si   1     1      -8.439   3.277  46.573  0.00  0.00             0
ATOM    176   Si   1     1     -10.668   7.862  46.528  0.00  0.00             0
ATOM    177   Si   1     1     -10.926   1.744  46.521  0.00  0.00             0
ATOM    178   Si   1     1     -13.287   6.369  46.608  0.00  0.00             0
ATOM    179    O   1     1     -13.692   3.546  48.155  0.00  0.00             0
ATOM    180    O   1     1     -10.759   7.928  48.101  0.00  0.00             0
ATOM    181    O   1     1     -13.123   6.256  48.264  0.00  0.00             0
ATOM    182    O   1     1     -10.771   1.756  48.213  0.00  0.00             0
ATOM    183    O   1     1     -13.238   4.967  46.170  0.00  0.00             0
ATOM    184    O   1     1     -10.879   0.282  46.054  0.00  0.00             0
ATOM    185    O   1     1     -12.414   2.478  46.311  0.00  0.00             0
ATOM    186    O   1     1      -9.515   6.981  46.127  0.00  0.00             0
ATOM    187    O   1     1     -11.993   7.128  46.136  0.00  0.00             0
ATOM    188    O   1     1      -9.778   2.672  46.091  0.00  0.00             0
ATOM    189    O   1     1     -13.580   9.023  48.293  0.00  0.00             0
ATOM    190    O   1     1     -10.975   4.612  48.220  0.00  0.00             0
ATOM    191    O   1     1     -19.746   1.779  50.433  0.00  0.00             0
ATOM    192    O   1     1     -11.837   6.181  50.450  0.00  0.00             0
ATOM    193    O   1     1     -14.309   4.645  50.498  0.00  0.00             0
ATOM    194    O   1     1     -11.783   9.046  50.407  0.00  0.00             0
ATOM    195    O   1     1     -14.345   7.642  50.444  0.00  0.00             0
ATOM    196    O   1     1     -11.810   3.281  50.244  0.00  0.00             0
ATOM    197    H   1     1     -13.694   0.510  47.278  0.00  0.00             0
ATOM    198    H   1     1     -10.643   5.306  47.660  0.00  0.00             0
ATOM    199    H   1     1     -14.127   1.830  51.226  0.00  0.00             0
ATOM    200    H   1     1     -10.786   6.102  50.235  0.00  0.00             0
ATOM    201    H   1     1     -14.134   4.857  51.492  0.00  0.00             0
ATOM    202    H   1     1     -12.220   0.293  51.133  0.00  0.00             0
ATOM    203    H   1     1     -11.978   2.378  50.245  0.00  0.00             0
ATOM    204    H   1     1     -14.574   6.833  50.888  0.00  0.00             0
ATOM    205   Al   1     1     -12.045   8.419  42.190  0.00  0.00             0
ATOM    206   Al   1     1      -9.581  12.884  42.195  0.00  0.00             0
ATOM    207   Al   1     1      -9.444   6.722  42.280  0.00  0.00             0
ATOM    208   Al   1     1     -12.208  11.357  42.249  0.00  0.00             0
ATOM    209   Si   1     1      -7.735   7.035  39.311  0.00  0.00             0
ATOM    210   Si   1     1     -10.411  11.500  39.482  0.00  0.00             0
ATOM    211   Si   1     1     -10.242   5.565  39.425  0.00  0.00             0
ATOM    212   Si   1     1     -12.969   9.947  39.377  0.00  0.00             0
ATOM    213    O   1     1     -13.022   7.106  41.030  0.00  0.00             0
ATOM    214    O   1     1     -10.600  11.665  41.074  0.00  0.00             0
ATOM    215    O   1     1     -12.811   9.859  41.024  0.00  0.00             0
ATOM    216    O   1     1     -10.032   5.443  41.006  0.00  0.00             0
ATOM    217    O   1     1     -12.891   8.504  38.858  0.00  0.00             0
ATOM    218    O   1     1     -10.115   4.068  38.917  0.00  0.00             0
ATOM    219    O   1     1     -11.647   6.068  39.052  0.00  0.00             0
ATOM    220    O   1     1      -9.134  10.584  39.155  0.00  0.00             0
ATOM    221    O   1     1     -11.709  10.776  38.962  0.00  0.00             0
ATOM    222    O   1     1      -9.124   6.464  38.903  0.00  0.00             0
ATOM    223    O   1     1     -13.194  12.874  41.233  0.00  0.00             0
ATOM    224    O   1     1     -10.375   8.256  41.021  0.00  0.00             0
ATOM    225    O   1     1     -19.149   5.293  43.307  0.00  0.00             0
ATOM    226    O   1     1     -11.526   9.857  43.345  0.00  0.00             0
ATOM    227    O   1     1     -13.686   8.081  43.265  0.00  0.00             0
ATOM    228    O   1     1     -11.338  12.684  43.265  0.00  0.00             0
ATOM    229    O   1     1     -13.817  11.569  43.342  0.00  0.00             0
ATOM    230    O   1     1     -11.187   7.021  43.293  0.00  0.00             0
ATOM    231    H   1     1     -12.325   4.502  40.465  0.00  0.00             0
ATOM    232    H   1     1      -9.547   8.794  40.705  0.00  0.00             0
ATOM    233    H   1     1     -13.684   5.066  44.187  0.00  0.00             0
ATOM    234    H   1     1     -11.396   9.752  44.252  0.00  0.00             0
ATOM    235    H   1     1     -13.441   8.698  43.987  0.00  0.00             0
ATOM    236    H   1     1     -11.702   4.166  43.977  0.00  0.00             0
ATOM    237    H   1     1     -11.744   6.534  43.905  0.00  0.00             0
ATOM    238    H   1     1     -14.419  11.104  44.143  0.00  0.00             0
ATOM    239   Al   1     1     -12.791  13.498  49.445  0.00  0.00             0
ATOM    240   Al   1     1     -10.126  18.176  49.337  0.00  0.00             0
ATOM    241   Al   1     1     -10.033  12.222  49.322  0.00  0.00             0
ATOM    242   Al   1     1     -12.543  16.647  49.297  0.00  0.00             0
ATOM    243   Si   1     1      -8.240  12.375  46.576  0.00  0.00             0
ATOM    244   Si   1     1     -10.900  16.723  46.496  0.00  0.00             0
ATOM    245   Si   1     1     -10.690  10.831  46.527  0.00  0.00             0
ATOM    246   Si   1     1     -13.467  15.290  46.758  0.00  0.00             0
ATOM    247    O   1     1     -13.777  12.228  48.355  0.00  0.00             0
ATOM    248    O   1     1     -11.003  16.845  48.235  0.00  0.00             0
ATOM    249    O   1     1     -13.271  15.190  48.394  0.00  0.00             0
ATOM    250    O   1     1     -10.600  10.636  48.202  0.00  0.00             0
ATOM    251    O   1     1     -13.446  13.811  46.282  0.00  0.00             0
ATOM    252    O   1     1     -10.751   9.406  45.968  0.00  0.00             0
ATOM    253    O   1     1     -12.200  11.514  46.325  0.00  0.00             0
ATOM    254    O   1     1      -9.641  15.812  46.312  0.00  0.00             0
ATOM    255    O   1     1     -12.248  16.079  46.121  0.00  0.00             0
ATOM    256    O   1     1      -9.552  11.687  46.068  0.00  0.00             0
ATOM    257    O   1     1     -13.649  17.927  48.179  0.00  0.00             0
ATOM    258    O   1     1     -11.117  13.424  48.256  0.00  0.00             0
ATOM    259    O   1     1     -19.776  10.759  50.576  0.00  0.00             0
ATOM    260    O   1     1     -11.845  15.153  50.572  0.00  0.00             0
ATOM    261    O   1     1     -14.351  13.556  50.481  0.00  0.00             0
ATOM    262    O   1     1     -11.769  18.076  50.371  0.00  0.00             0
ATOM    263    O   1     1     -14.285  16.889  50.547  0.00  0.00             0
ATOM    264    O   1     1     -11.708  12.320  50.413  0.00  0.00             0
ATOM    265    H   1     1     -13.001   9.824  48.273  0.00  0.00             0
ATOM    266    H   1     1     -11.003  14.089  47.635  0.00  0.00             0
ATOM    267    H   1     1     -13.719  10.736  51.022  0.00  0.00             0
ATOM    268    H   1     1     -11.184  15.248  51.461  0.00  0.00             0
ATOM    269    H   1     1     -14.771  14.078  51.178  0.00  0.00             0
ATOM    270    H   1     1     -11.596   9.028  51.264  0.00  0.00             0
ATOM    271    H   1     1     -11.612  11.606  51.149  0.00  0.00             0
ATOM    272    H   1     1     -13.876  16.158  51.033  0.00  0.00             0
ATOM    273    O   1     1     -14.674  12.418  27.815  0.00  0.00             0
ATOM    274    H   1     1     -15.111  11.790  27.096  0.00  0.00             0
ATOM    275    H   1     1      -3.868  11.712  28.475  0.00  0.00             0
ATOM    276    O   1     1      19.121 -16.853  20.396  0.00  0.00             0
ATOM    277    H   1     1      18.607 -17.379  20.838  0.00  0.00             0
ATOM    278    H   1     1      30.351 -17.264  20.633  0.00  0.00             0
ATOM    279    O   1     1      38.251  22.744  16.253  0.00  0.00             0
ATOM    280    H   1     1      27.289  22.118  16.124  0.00  0.00             0
ATOM    281    H   1     1      39.156  22.341  15.987  0.00  0.00             0
ATOM    282    O   1     1      -4.215   1.398  28.891  0.00  0.00             0
ATOM    283    H   1     1      -4.078   0.689  28.243  0.00  0.00             0
ATOM    284    H   1     1       6.080   2.274  28.429  0.00  0.00             0
ATOM    285    O   1     1     -19.069  -3.445  24.222  0.00  0.00             0
ATOM    286    H   1     1     -18.216  -3.627  24.050  0.00  0.00             0
ATOM    287    H   1     1      -9.211  -4.405  24.285  0.00  0.00             0
ATOM    288    O   1     1     -16.613 -17.851  21.060  0.00  0.00             0
ATOM    289    H   1     1     -16.514 -18.723  20.815  0.00  0.00             0
ATOM    290    H   1     1      -7.091 -17.355  20.927  0.00  0.00             0
ATOM    291    O   1     1     -13.371  35.346  26.783  0.00  0.00             0
ATOM    292    H   1     1     -12.942  35.738  25.979  0.00  0.00             0
ATOM    293    H   1     1     -13.122  34.537  26.866  0.00  0.00             0
ATOM    294    O   1     1      -3.382  17.475  21.835  0.00  0.00             0
ATOM    295    H   1     1      -3.183  17.737  22.720  0.00  0.00             0
ATOM    296    H   1     1      -4.171  17.823  21.408  0.00  0.00             0
ATOM    297    O   1     1      -7.242  20.392  29.259  0.00  0.00             0
ATOM    298    H   1     1      -7.862  19.814  29.743  0.00  0.00             0
ATOM    299    H   1     1      -7.100  20.125  28.199  0.00  0.00             0
ATOM    300    O   1     1      32.704  22.851  18.488  0.00  0.00             0
ATOM    301    H   1     1      33.272  22.302  19.012  0.00  0.00             0
ATOM    302    H   1     1      32.821  22.373  17.503  0.00  0.00             0
ATOM    303    O   1     1       8.624   1.499  17.491  0.00  0.00             0
ATOM    304    H   1     1       8.585   1.617  18.387  0.00  0.00             0
ATOM    305    H   1     1       8.364   0.508  17.308  0.00  0.00             0
ATOM    306    O   1     1     -17.001  28.908  32.823  0.00  0.00             0
ATOM    307    H   1     1     -16.936  28.369  33.579  0.00  0.00             0
ATOM    308    H   1     1     -17.833  29.312  32.873  0.00  0.00             0
ATOM    309    O   1     1       1.149 -16.829  32.481  0.00  0.00             0
ATOM    310    H   1     1       1.736 -17.537  32.613  0.00  0.00             0
ATOM    311    H   1     1       1.861 -15.983  32.413  0.00  0.00             0
ATOM    312    O   1     1      35.095   5.039  30.224  0.00  0.00             0
ATOM    313    H   1     1      34.440   4.390  30.604  0.00  0.00             0
ATOM    314    H   1     1      35.069   5.642  31.128  0.00  0.00             0
ATOM    315    O   1     1       3.364  14.408  32.154  0.00  0.00             0
ATOM    316    H   1     1       3.261  14.381  31.197  0.00  0.00             0
ATOM    317    H   1     1       4.256  14.102  32.362  0.00  0.00             0
ATOM    318    O   1     1       9.299  13.190  34.107  0.00  0.00             0
ATOM    319    H   1     1      10.158  13.210  33.681  0.00  0.00             0
ATOM    320    H   1     1       9.084  14.178  34.067  0.00  0.00             0
ATOM    321    O   1     1      40.423  21.131  15.310  0.00  0.00             0
ATOM    322    H   1     1      39.986  20.516  15.885  0.00  0.00             0
ATOM    323    H   1     1      40.412  20.723  14.435  0.00  0.00             0
ATOM    324    O   1     1      10.143  -0.197  37.003  0.00  0.00             0
ATOM    325    H   1     1       9.204  -0.640  37.157  0.00  0.00             0
ATOM    326    H   1     1      10.732  -0.931  36.772  0.00  0.00             0
ATOM    327    O   1     1      15.119  34.180  35.993  0.00  0.00             0
ATOM    328    H   1     1      14.145  34.003  35.962  0.00  0.00             0
ATOM    329    H   1     1      25.924  15.959  35.336  0.00  0.00             0
ATOM    330    O   1     1     -15.873  59.851  18.685  0.00  0.00             0
ATOM    331    H   1     1     -15.202  60.327  18.287  0.00  0.00             0
ATOM    332    H   1     1      -6.261  59.634  18.047  0.00  0.00             0
ATOM    333    O   1     1      -4.402  30.325  19.495  0.00  0.00             0
ATOM    334    H   1     1     -15.157  30.408  20.400  0.00  0.00             0
ATOM    335    H   1     1      -3.651  29.893  19.732  0.00  0.00             0
ATOM    336    O   1     1     -19.978  12.219  15.795  0.00  0.00             0
ATOM    337    H   1     1     -19.609  11.325  15.326  0.00  0.00             0
ATOM    338    H   1     1     -10.618  12.133  16.296  0.00  0.00             0
ATOM    339    O   1     1       5.930  54.218  13.941  0.00  0.00             0
ATOM    340    H   1     1      -3.684  53.554  13.609  0.00  0.00             0
ATOM    341    H   1     1       5.397  54.083  14.584  0.00  0.00             0
ATOM    342    O   1     1      17.225  38.846  36.283  0.00  0.00             0
ATOM    343    H   1     1      16.486  38.092  36.070  0.00  0.00             0
ATOM    344    H   1     1      28.274  38.354  36.658  0.00  0.00             0
ATOM    345    O   1     1      45.994   7.610  22.991  0.00  0.00             0
ATOM    346    H   1     1      45.359   7.645  22.278  0.00  0.00             0
ATOM    347    H   1     1      45.346 -10.395  23.760  0.00  0.00             0
ATOM    348    O   1     1      38.462  13.867  24.221  0.00  0.00             0
ATOM    349    H   1     1      39.173  13.602  24.822  0.00  0.00             0
ATOM    350    H   1     1      38.081  13.005  24.019  0.00  0.00             0
ATOM    351    O   1     1      21.009 -19.420  17.632  0.00  0.00             0
ATOM    352    H   1     1      21.278 -19.950  16.874  0.00  0.00             0
ATOM    353    H   1     1      21.683 -18.626  17.635  0.00  0.00             0
ATOM    354    O   1     1      -0.376  11.203  28.232  0.00  0.00             0
ATOM    355    H   1     1      -0.578  10.345  27.860  0.00  0.00             0
ATOM    356    H   1     1      -0.571  11.845  27.478  0.00  0.00             0
ATOM    357    O   1     1      14.164  -9.064  20.311  0.00  0.00             0
ATOM    358    H   1     1      14.871  -9.340  19.747  0.00  0.00             0
ATOM    359    H   1     1      13.699  -9.813  20.403  0.00  0.00             0
ATOM    360    O   1     1      -7.215  37.789  15.339  0.00  0.00             0
ATOM    361    H   1     1      -7.323  36.862  15.518  0.00  0.00             0
ATOM    362    H   1     1      -6.340  38.057  15.367  0.00  0.00             0
ATOM    363    O   1     1      40.396  13.110  26.263  0.00  0.00             0
ATOM    364    H   1     1      41.210  13.302  26.307  0.00  0.00             0
ATOM    365    H   1     1      40.007  -3.930  26.824  0.00  0.00             0
ATOM    366    O   1     1      14.620   4.478  27.396  0.00  0.00             0
ATOM    367    H   1     1      14.340   4.474  28.318  0.00  0.00             0
ATOM    368    H   1     1      15.659   4.548  27.493  0.00  0.00             0
ATOM    369    O   1     1      13.952 -14.377  25.022  0.00  0.00             0
ATOM    370    H   1     1      13.334 -15.127  25.343  0.00  0.00             0
ATOM    371    H   1     1      14.075 -13.935  25.939  0.00  0.00             0
ATOM    372    O   1     1      34.287 -17.697  23.636  0.00  0.00             0
ATOM    373    H   1     1      34.467 -18.377  24.260  0.00  0.00             0
ATOM    374    H   1     1      34.405 -18.011  22.681  0.00  0.00             0
ATOM    375    O   1     1      -1.963  44.254  29.509  0.00  0.00             0
ATOM    376    H   1     1      -1.683  44.205  28.632  0.00  0.00             0
ATOM    377    H   1     1      -2.755  43.647  29.271  0.00  0.00             0
ATOM    378    O   1     1      10.468  -9.272  20.806  0.00  0.00             0
ATOM    379    H   1     1      11.109  -9.891  20.974  0.00  0.00             0
ATOM    380    H   1     1      10.711  -8.510  20.311  0.00  0.00             0
ATOM    381    O   1     1     -15.070  -4.978  32.556  0.00  0.00             0
ATOM    382    H   1     1     -15.647  -5.816  32.685  0.00  0.00             0
ATOM    383    H   1     1      -4.021  -5.343  32.185  0.00  0.00             0
ATOM    384    O   1     1      15.173 -13.181  20.928  0.00  0.00             0
ATOM    385    H   1     1      15.118 -12.674  20.089  0.00  0.00             0
ATOM    386    H   1     1      26.231 -13.567  20.919  0.00  0.00             0
ATOM    387    O   1     1       8.827  16.152  33.908  0.00  0.00             0
ATOM    388    H   1     1      -2.421  15.944  33.641  0.00  0.00             0
ATOM    389    H   1     1       8.924  17.057  34.054  0.00  0.00             0
ATOM    390    O   1     1      18.261  18.529  24.210  0.00  0.00             0
ATOM    391    H   1     1      17.736  19.382  24.057  0.00  0.00             0
ATOM    392    H   1     1      29.545  18.501  23.914  0.00  0.00             0
ATOM    393    O   1     1     -43.839  -2.935  27.860  0.00  0.00             0
ATOM    394    H   1     1     -44.148  -2.545  28.568  0.00  0.00             0
ATOM    395    H   1     1     -34.158  -3.699  27.801  0.00  0.00             0
ATOM    396    O   1     1     -24.145  -1.813  30.378  0.00  0.00             0
ATOM    397    H   1     1     -24.414  -0.988  30.586  0.00  0.00             0
ATOM    398    H   1     1     -14.687  -2.340  30.042  0.00  0.00             0
ATOM    399    O   1     1      21.423 -19.322  25.779  0.00  0.00             0
ATOM    400    H   1     1      21.690 -20.120  25.244  0.00  0.00             0
ATOM    401    H   1     1      21.263 -19.778  26.651  0.00  0.00             0
ATOM    402    O   1     1       7.345  25.081  33.295  0.00  0.00             0
ATOM    403    H   1     1       6.363  25.051  32.972  0.00  0.00             0
ATOM    404    H   1     1       7.523  24.523  32.329  0.00  0.00             0
ATOM    405    O   1     1      24.642  16.289  27.299  0.00  0.00             0
ATOM    406    H   1     1      24.112  15.980  26.538  0.00  0.00             0
ATOM    407    H   1     1      24.694  17.212  27.240  0.00  0.00             0
ATOM    408    O   1     1      46.841  69.520  25.015  0.00  0.00             0
ATOM    409    H   1     1      46.753  69.688  26.107  0.00  0.00             0
ATOM    410    H   1     1      47.647  68.968  25.048  0.00  0.00             0
ATOM    411    O   1     1      19.267  58.665  32.039  0.00  0.00             0
ATOM    412    H   1     1      19.117  58.391  32.890  0.00  0.00             0
ATOM    413    H   1     1      18.722  58.101  31.665  0.00  0.00             0
ATOM    414    O   1     1      34.349  84.959  16.568  0.00  0.00             0
ATOM    415    H   1     1      33.596  84.490  16.331  0.00  0.00             0
ATOM    416    H   1     1      35.133  84.353  16.690  0.00  0.00             0
ATOM    417    O   1     1      38.007 -14.856  19.892  0.00  0.00             0
ATOM    418    H   1     1      38.503 -15.590  20.049  0.00  0.00             0
ATOM    419    H   1     1      38.629 -14.243  19.437  0.00  0.00             0
ATOM    420    O   1     1      41.919 -12.418  27.885  0.00  0.00             0
ATOM    421    H   1     1      41.622 -11.734  28.502  0.00  0.00             0
ATOM    422    H   1     1      42.777 -13.026  28.301  0.00  0.00             0
ATOM    423    O   1     1      -4.087  15.482  33.260  0.00  0.00             0
ATOM    424    H   1     1      -4.428  15.818  32.413  0.00  0.00             0
ATOM    425    H   1     1      -4.142  14.553  33.300  0.00  0.00             0
ATOM    426    O   1     1      17.315  27.536  15.688  0.00  0.00             0
ATOM    427    H   1     1      16.655  28.165  16.085  0.00  0.00             0
ATOM    428    H   1     1      17.253  26.662  16.320  0.00  0.00             0
ATOM    429    O   1     1      27.232  57.241  30.669  0.00  0.00             0
ATOM    430    H   1     1      27.264  56.452  30.415  0.00  0.00             0
ATOM    431    H   1     1      26.300  57.643  30.461  0.00  0.00             0
ATOM    432    O   1     1     -19.322   1.106  20.398  0.00  0.00             0
ATOM    433    H   1     1     -18.719   1.961  20.595  0.00  0.00             0
ATOM    434    H   1     1     -19.504   1.097  19.447  0.00  0.00             0
ATOM    435    O   1     1     -19.665  15.397  28.464  0.00  0.00             0
ATOM    436    H   1     1     -20.130  15.243  29.266  0.00  0.00             0
ATOM    437    H   1     1      -8.961  14.602  28.637  0.00  0.00             0
ATOM    438    O   1     1      49.689  33.044  22.130  0.00  0.00             0
ATOM    439    H   1     1      49.346  32.555  22.763  0.00  0.00             0
ATOM    440    H   1     1      59.534  33.970  22.046  0.00  0.00             0
ATOM    441    O   1     1      37.843  10.659  29.637  0.00  0.00             0
ATOM    442    H   1     1      27.914  11.142  30.357  0.00  0.00             0
ATOM    443    H   1     1      38.278   9.719  29.756  0.00  0.00             0
ATOM    444    O   1     1       0.239 -46.291  34.355  0.00  0.00             0
ATOM    445    H   1     1       0.071 -45.993  35.415  0.00  0.00             0
ATOM    446    H   1     1      10.661 -47.199  34.334  0.00  0.00             0
ATOM    447    O   1     1      -5.542   7.052  32.092  0.00  0.00             0
ATOM    448    H   1     1     -16.040   7.939  31.563  0.00  0.00             0
ATOM    449    H   1     1      -6.017   7.194  32.860  0.00  0.00             0
ATOM    450    O   1     1      37.779  25.358  17.480  0.00  0.00             0
ATOM    451    H   1     1      38.300  25.037  18.265  0.00  0.00             0
ATOM    452    H   1     1      48.091  24.376  16.993  0.00  0.00             0
ATOM    453    O   1     1      30.261   1.038  34.528  0.00  0.00             0
ATOM    454    H   1     1      30.620   0.522  35.341  0.00  0.00             0
ATOM    455    H   1     1      31.109   1.056  33.939  0.00  0.00             0
ATOM    456    O   1     1       1.287  20.152  25.349  0.00  0.00             0
ATOM    457    H   1     1       0.853  19.660  24.617  0.00  0.00             0
ATOM    458    H   1     1       0.607  20.744  25.691  0.00  0.00             0
ATOM    459    O   1     1      21.327  -6.859  31.085  0.00  0.00             0
ATOM    460    H   1     1      21.510  -7.707  31.552  0.00  0.00             0
ATOM    461    H   1     1      20.610  -6.984  30.342  0.00  0.00             0
ATOM    462    O   1     1     -25.682  19.105  35.262  0.00  0.00             0
ATOM    463    H   1     1     -25.142  18.985  34.505  0.00  0.00             0
ATOM    464    H   1     1     -25.846  18.228  35.649  0.00  0.00             0
ATOM    465    O   1     1     -15.768  -6.497  16.734  0.00  0.00             0
ATOM    466    H   1     1     -16.336  -7.235  17.025  0.00  0.00             0
ATOM    467    H   1     1     -15.248  -6.275  17.611  0.00  0.00             0
ATOM    468    O   1     1     -24.525   1.449  32.916  0.00  0.00             0
ATOM    469    H   1     1     -24.760   2.431  32.879  0.00  0.00             0
ATOM    470    H   1     1     -23.722   1.291  32.322  0.00  0.00             0
ATOM    471    O   1     1      50.662  -5.385  21.672  0.00  0.00             0
ATOM    472    H   1     1      50.193  -4.544  21.794  0.00  0.00             0
ATOM    473    H   1     1      49.882  -5.837  21.453  0.00  0.00             0
ATOM    474    O   1     1      41.734 -19.526  22.329  0.00  0.00             0
ATOM    475    H   1     1      41.842 -19.846  23.163  0.00  0.00             0
ATOM    476    H   1     1      40.875 -20.088  22.284  0.00  0.00             0
ATOM    477    O   1     1      20.059  -1.006  14.678  0.00  0.00             0
ATOM    478    H   1     1      19.466  -1.014  15.401  0.00  0.00             0
ATOM    479    H   1     1      20.714  -1.624  14.679  0.00  0.00             0
ATOM    480    O   1     1      19.967  39.207  26.743  0.00  0.00             0
ATOM    481    H   1     1      20.186  38.442  27.193  0.00  0.00             0
ATOM    482    H   1     1      20.551  39.958  27.082  0.00  0.00             0
ATOM    483    O   1     1      -0.738  -2.066  31.130  0.00  0.00             0
ATOM    484    H   1     1      -0.965  -2.215  32.028  0.00  0.00             0
ATOM    485    H   1     1      -1.649  -2.090  30.593  0.00  0.00             0
ATOM    486    O   1     1     -21.738   3.804  34.951  0.00  0.00             0
ATOM    487    H   1     1     -22.589   3.937  35.307  0.00  0.00             0
ATOM    488    H   1     1     -21.627   2.851  34.693  0.00  0.00             0
ATOM    489    O   1     1     -10.036  18.778  23.174  0.00  0.00             0
ATOM    490    H   1     1     -10.088  17.848  22.893  0.00  0.00             0
ATOM    491    H   1     1       0.864   1.179  22.533  0.00  0.00             0
ATOM    492    O   1     1      23.264 -44.184  28.695  0.00  0.00             0
ATOM    493    H   1     1      22.475 -44.738  29.114  0.00  0.00             0
ATOM    494    H   1     1      34.329 -43.819  29.347  0.00  0.00             0
ATOM    495    O   1     1     -28.057   2.733  35.845  0.00  0.00             0
ATOM    496    H   1     1     -38.348   2.261  36.555  0.00  0.00             0
ATOM    497    H   1     1     -27.521   2.366  35.196  0.00  0.00             0
ATOM    498    O   1     1      -4.718 -24.101  23.744  0.00  0.00             0
ATOM    499    H   1     1      -5.003 -24.552  22.864  0.00  0.00             0
ATOM    500    H   1     1       5.176 -24.332  24.553  0.00  0.00             0
ATOM    501    O   1     1     -19.343  22.705  35.307  0.00  0.00             0
ATOM    502    H   1     1     -20.239  22.302  35.296  0.00  0.00             0
ATOM    503    H   1     1      -8.466  21.950  35.710  0.00  0.00             0
ATOM    504    O   1     1      -2.212  11.384  32.083  0.00  0.00             0
ATOM    505    H   1     1      -1.568  12.082  32.341  0.00  0.00             0
ATOM    506    H   1     1       8.409  10.501  32.329  0.00  0.00             0
ATOM    507    O   1     1      63.092  36.837  17.569  0.00  0.00             0
ATOM    508    H   1     1      63.644  37.275  16.709  0.00  0.00             0
ATOM    509    H   1     1      62.136  18.943  17.559  0.00  0.00             0
ATOM    510    O   1     1      17.012 -30.125  23.345  0.00  0.00             0
ATOM    511    H   1     1      16.171 -29.379  23.386  0.00  0.00             0
ATOM    512    H   1     1      16.992 -30.469  22.437  0.00  0.00             0
ATOM    513    O   1     1     -42.829   9.076  26.812  0.00  0.00             0
ATOM    514    H   1     1     -42.274   9.754  26.329  0.00  0.00             0
ATOM    515    H   1     1     -43.142   8.497  26.198  0.00  0.00             0
ATOM    516    O   1     1      17.298  -4.062  17.334  0.00  0.00             0
ATOM    517    H   1     1      16.536  -3.820  16.925  0.00  0.00             0
ATOM    518    H   1     1      17.002  -3.896  18.188  0.00  0.00             0
ATOM    519    O   1     1      43.023  40.036  15.858  0.00  0.00             0
ATOM    520    H   1     1      43.476  39.263  15.626  0.00  0.00             0
ATOM    521    H   1     1      42.131  39.993  15.736  0.00  0.00             0
ATOM    522    O   1     1      15.744  23.288  36.005  0.00  0.00             0
ATOM    523    H   1     1      16.110  22.617  36.428  0.00  0.00             0
ATOM    524    H   1     1      16.423  24.113  36.180  0.00  0.00             0
ATOM    525    O   1     1      64.925  27.149  17.090  0.00  0.00             0
ATOM    526    H   1     1      64.416  27.162  17.835  0.00  0.00             0
ATOM    527    H   1     1      64.968   8.275  16.829  0.00  0.00             0
ATOM    528    O   1     1      33.163  48.915  29.670  0.00  0.00             0
ATOM    529    H   1     1      32.868  47.978  29.736  0.00  0.00             0
ATOM    530    H   1     1      34.158  48.682  29.334  0.00  0.00             0
ATOM    531    O   1     1      24.033   9.260  34.974  0.00  0.00             0
ATOM    532    H   1     1      24.983   9.720  35.386  0.00  0.00             0
ATOM    533    H   1     1      23.571   8.740  35.768  0.00  0.00             0
ATOM    534    O   1     1       6.841  39.292  27.049  0.00  0.00             0
ATOM    535    H   1     1       6.517  38.802  26.166  0.00  0.00             0
ATOM    536    H   1     1       7.712  39.207  27.169  0.00  0.00             0
ATOM    537    O   1     1       1.462  11.780  23.203  0.00  0.00             0
ATOM    538    H   1     1       2.350  11.585  22.850  0.00  0.00             0
ATOM    539    H   1     1       0.847  12.297  22.549  0.00  0.00             0
ATOM    540    O   1     1     -26.684 -27.731  26.985  0.00  0.00             0
ATOM    541    H   1     1     -25.884 -27.970  27.180  0.00  0.00             0
ATOM    542    H   1     1     -27.100 -27.544  27.773  0.00  0.00             0
ATOM    543    O   1     1     -15.052  42.717  14.839  0.00  0.00             0
ATOM    544    H   1     1     -14.813  41.992  14.266  0.00  0.00             0
ATOM    545    H   1     1      -3.902  43.349  14.856  0.00  0.00             0
ATOM    546    O   1     1      -4.166   6.742  28.630  0.00  0.00             0
ATOM    547    H   1     1      -3.749   6.485  27.830  0.00  0.00             0
ATOM    548    H   1     1       5.398   6.209  29.011  0.00  0.00             0
ATOM    549    O   1     1      -7.684  39.331  20.992  0.00  0.00             0
ATOM    550    H   1     1     -18.342  39.765  21.768  0.00  0.00             0
ATOM    551    H   1     1      -6.807  39.462  21.135  0.00  0.00             0
ATOM    552    O   1     1      14.732  31.895  23.226  0.00  0.00             0
ATOM    553    H   1     1      14.986  32.398  23.873  0.00  0.00             0
ATOM    554    H   1     1      25.418  31.008  23.225  0.00  0.00             0
ATOM    555    O   1     1      55.986  10.902  26.181  0.00  0.00             0
ATOM    556    H   1     1      45.330   9.964  26.175  0.00  0.00             0
ATOM    557    H   1     1      55.324  11.654  26.341  0.00  0.00             0
ATOM    558    O   1     1      22.269  27.809  14.819  0.00  0.00             0
ATOM    559    H   1     1      22.950  28.051  14.254  0.00  0.00             0
ATOM    560    H   1     1      33.098  27.286  15.399  0.00  0.00             0
ATOM    561    O   1     1     -29.103  -5.794  26.342  0.00  0.00             0
ATOM    562    H   1     1     -29.245  -6.294  27.228  0.00  0.00             0
ATOM    563    H   1     1     -29.209  -6.414  25.685  0.00  0.00             0
ATOM    564    O   1     1     -21.749 -16.711  28.391  0.00  0.00             0
ATOM    565    H   1     1     -22.322 -17.101  27.840  0.00  0.00             0
ATOM    566    H   1     1     -21.080 -17.490  28.662  0.00  0.00             0
ATOM    567    O   1     1       1.199  46.238  35.885  0.00  0.00             0
ATOM    568    H   1     1       0.773  46.024  35.050  0.00  0.00             0
ATOM    569    H   1     1       2.148  46.017  35.633  0.00  0.00             0
ATOM    570    O   1     1      10.122   6.651  30.072  0.00  0.00             0
ATOM    571    H   1     1       9.396   7.111  29.850  0.00  0.00             0
ATOM    572    H   1     1       9.922   5.865  30.499  0.00  0.00             0
ATOM    573    O   1     1     -40.001  -9.555  31.952  0.00  0.00             0
ATOM    574    H   1     1     -40.089  -9.805  32.898  0.00  0.00             0
ATOM    575    H   1     1     -40.169 -10.357  31.531  0.00  0.00             0
ATOM    576    O   1     1     -33.535  24.129  26.158  0.00  0.00             0
ATOM    577    H   1     1     -33.631  23.529  25.306  0.00  0.00             0
ATOM    578    H   1     1     -32.732  23.713  26.331  0.00  0.00             0
ATOM    579    O   1     1      18.359  -1.430  16.947  0.00  0.00             0
ATOM    580    H   1     1      17.789  -2.215  16.925  0.00  0.00             0
ATOM    581    H   1     1      19.141  -1.592  17.521  0.00  0.00             0
ATOM    582    O   1     1     -17.422  -0.724  33.052  0.00  0.00             0
ATOM    583    H   1     1     -17.409  -1.702  32.593  0.00  0.00             0
ATOM    584    H   1     1     -16.843  -0.410  32.547  0.00  0.00             0
ATOM    585    O   1     1     -28.846 -11.193  20.513  0.00  0.00             0
ATOM    586    H   1     1     -29.176 -11.831  21.259  0.00  0.00             0
ATOM    587    H   1     1     -28.889 -11.854  19.753  0.00  0.00             0
ATOM    588    O   1     1      32.307  12.885  32.848  0.00  0.00             0
ATOM    589    H   1     1      31.854  12.323  32.260  0.00  0.00             0
ATOM    590    H   1     1      32.910  13.507  32.438  0.00  0.00             0
ATOM    591    O   1     1      45.225  11.268  21.555  0.00  0.00             0
ATOM    592    H   1     1      45.281  10.274  21.303  0.00  0.00             0
ATOM    593    H   1     1      44.614  11.701  21.046  0.00  0.00             0
ATOM    594    O   1     1      50.807   4.146  19.875  0.00  0.00             0
ATOM    595    H   1     1      51.752   4.278  19.471  0.00  0.00             0
ATOM    596    H   1     1      51.056   3.240  19.876  0.00  0.00             0
ATOM    597    O   1     1      -0.822  -7.970  33.938  0.00  0.00             0
ATOM    598    H   1     1      -1.629  -7.762  34.346  0.00  0.00             0
ATOM    599    H   1     1       9.349  -8.931  33.600  0.00  0.00             0
ATOM    600    O   1     1       7.339   7.462  35.999  0.00  0.00             0
ATOM    601    H   1     1       8.388   7.370  35.997  0.00  0.00             0
ATOM    602    H   1     1      17.655   7.444  34.993  0.00  0.00             0
ATOM    603    O   1     1       1.887 -45.500  24.638  0.00  0.00             0
ATOM    604    H   1     1      -9.032 -44.700  24.803  0.00  0.00             0
ATOM    605    H   1     1       2.210 -45.794  25.431  0.00  0.00             0
ATOM    606    O   1     1      26.923  20.881  24.076  0.00  0.00             0
ATOM    607    H   1     1      27.146  21.627  23.778  0.00  0.00             0
ATOM    608    H   1     1      36.265  20.786  24.124  0.00  0.00             0
ATOM    609    O   1     1      53.719  12.486  19.453  0.00  0.00             0
ATOM    610    H   1     1      44.206  12.871  18.906  0.00  0.00             0
ATOM    611    H   1     1      53.006  13.069  19.510  0.00  0.00             0
ATOM    612    O   1     1     -20.319  27.883  25.106  0.00  0.00             0
ATOM    613    H   1     1     -19.998  28.583  24.504  0.00  0.00             0
ATOM    614    H   1     1     -10.740  27.346  24.681  0.00  0.00             0
ATOM    615    O   1     1     -34.406  -9.437  21.561  0.00  0.00             0
ATOM    616    H   1     1     -35.174 -10.035  21.864  0.00  0.00             0
ATOM    617    H   1     1     -33.958 -10.096  20.984  0.00  0.00             0
ATOM    618    O   1     1       1.968  13.716  35.553  0.00  0.00             0
ATOM    619    H   1     1       1.618  13.064  34.798  0.00  0.00             0
ATOM    620    H   1     1       1.698  13.071  36.152  0.00  0.00             0
ATOM    621    O   1     1     -18.600  16.401  35.512  0.00  0.00             0
ATOM    622    H   1     1     -18.247  16.531  34.656  0.00  0.00             0
ATOM    623    H   1     1     -18.553  15.420  35.406  0.00  0.00             0
ATOM    624    O   1     1      49.886  29.184  17.064  0.00  0.00             0
ATOM    625    H   1     1      49.311  29.916  17.319  0.00  0.00             0
ATOM    626    H   1     1      49.291  28.631  16.618  0.00  0.00             0
ATOM    627    O   1     1     -15.653  14.416  29.202  0.00  0.00             0
ATOM    628    H   1     1     -15.532  13.717  28.642  0.00  0.00             0
ATOM    629    H   1     1     -16.286  15.103  28.808  0.00  0.00             0
ATOM    630    O   1     1     -15.262  -3.023  15.174  0.00  0.00             0
ATOM    631    H   1     1     -15.893  -3.550  15.667  0.00  0.00             0
ATOM    632    H   1     1     -14.888  -3.840  14.781  0.00  0.00             0
ATOM    633    O   1     1     -48.229  24.405  16.346  0.00  0.00             0
ATOM    634    H   1     1     -47.608  24.451  15.635  0.00  0.00             0
ATOM    635    H   1     1     -48.826  23.636  16.159  0.00  0.00             0
ATOM    636    O   1     1      15.832  19.417  18.418  0.00  0.00             0
ATOM    637    H   1     1      15.127  19.077  19.137  0.00  0.00             0
ATOM    638    H   1     1      16.286  20.110  18.983  0.00  0.00             0
ATOM    639    O   1     1     -12.610  -7.196  20.295  0.00  0.00             0
ATOM    640    H   1     1     -11.838  -7.511  19.951  0.00  0.00             0
ATOM    641    H   1     1     -13.047  -7.995  20.674  0.00  0.00             0
ATOM    642    O   1     1       2.519  21.539  32.760  0.00  0.00             0
ATOM    643    H   1     1       2.077  21.662  33.771  0.00  0.00             0
ATOM    644    H   1     1       3.446  21.446  32.815  0.00  0.00             0
ATOM    645    O   1     1      -5.782  -8.229  30.767  0.00  0.00             0
ATOM    646    H   1     1      -5.070  -7.893  30.422  0.00  0.00             0
ATOM    647    H   1     1      -6.128  -7.682  31.495  0.00  0.00             0
ATOM    648    O   1     1       8.261   0.947  31.017  0.00  0.00             0
ATOM    649    H   1     1       8.261   0.941  29.967  0.00  0.00             0
ATOM    650    H   1     1       9.237   0.737  31.178  0.00  0.00             0
ATOM    651    O   1     1       4.305  17.408  30.411  0.00  0.00             0
ATOM    652    H   1     1       4.826  18.124  30.099  0.00  0.00             0
ATOM    653    H   1     1      13.585  -0.469  30.147  0.00  0.00             0
ATOM    654    O   1     1      14.181  32.898  20.680  0.00  0.00             0
ATOM    655    H   1     1      14.424  32.319  21.358  0.00  0.00             0
ATOM    656    H   1     1      23.639  33.002  20.482  0.00  0.00             0
ATOM    657    O   1     1      34.501  17.209  15.900  0.00  0.00             0
ATOM    658    H   1     1      24.290  16.400  15.397  0.00  0.00             0
ATOM    659    H   1     1      34.996  17.084  16.585  0.00  0.00             0
ATOM    660    O   1     1      -4.264  63.262  36.069  0.00  0.00             0
ATOM    661    H   1     1      -3.728  64.178  35.860  0.00  0.00             0
ATOM    662    H   1     1       6.524  62.619  36.334  0.00  0.00             0
ATOM    663    O   1     1      25.537  16.121  18.432  0.00  0.00             0
ATOM    664    H   1     1      15.232  15.551  19.337  0.00  0.00             0
ATOM    665    H   1     1      26.182  16.764  18.470  0.00  0.00             0
ATOM    666    O   1     1      22.336  17.734  29.800  0.00  0.00             0
ATOM    667    H   1     1      22.146  16.956  29.348  0.00  0.00             0
ATOM    668    H   1     1      32.193  17.812  30.665  0.00  0.00             0
ATOM    669    O   1     1       5.579  75.516  33.571  0.00  0.00             0
ATOM    670    H   1     1       5.661  76.121  34.376  0.00  0.00             0
ATOM    671    H   1     1       5.696  58.287  32.767  0.00  0.00             0
ATOM    672    O   1     1      22.485  41.150  22.863  0.00  0.00             0
ATOM    673    H   1     1      23.221  40.744  23.328  0.00  0.00             0
ATOM    674    H   1     1      22.019  41.689  23.551  0.00  0.00             0
ATOM    675    O   1     1      19.200  -8.828  23.189  0.00  0.00             0
ATOM    676    H   1     1      18.404  -8.560  22.634  0.00  0.00             0
ATOM    677    H   1     1      19.855  -9.067  22.488  0.00  0.00             0
ATOM    678    O   1     1       5.677   2.597  15.825  0.00  0.00             0
ATOM    679    H   1     1       6.061   1.820  15.451  0.00  0.00             0
ATOM    680    H   1     1       5.601   2.365  16.682  0.00  0.00             0
ATOM    681    O   1     1     -27.533   0.935  26.822  0.00  0.00             0
ATOM    682    H   1     1     -28.386   0.870  26.673  0.00  0.00             0
ATOM    683    H   1     1     -27.333   1.068  26.030  0.00  0.00             0
ATOM    684    O   1     1     -12.712  11.365  35.672  0.00  0.00             0
ATOM    685    H   1     1     -12.301  11.484  36.583  0.00  0.00             0
ATOM    686    H   1     1     -11.970  11.837  34.956  0.00  0.00             0
ATOM    687    O   1     1      31.918  -2.675  20.011  0.00  0.00             0
ATOM    688    H   1     1      31.791  -2.162  21.047  0.00  0.00             0
ATOM    689    H   1     1      31.593 -20.215  19.022  0.00  0.00             0
ATOM    690    O   1     1      41.025 -27.594  36.995  0.00  0.00             0
ATOM    691    H   1     1      41.466 -26.669  36.833  0.00  0.00             0
ATOM    692    H   1     1      41.630 -28.238  37.515  0.00  0.00             0
ATOM    693    O   1     1     -50.417  15.018  15.169  0.00  0.00             0
ATOM    694    H   1     1     -50.615  14.122  14.991  0.00  0.00             0
ATOM    695    H   1     1     -49.514  15.010  15.475  0.00  0.00             0
ATOM    696    O   1     1      21.032  28.309  18.723  0.00  0.00             0
ATOM    697    H   1     1      21.406  29.124  18.782  0.00  0.00             0
ATOM    698    H   1     1      20.261  28.442  18.051  0.00  0.00             0
ATOM    699    O   1     1      59.899   6.781  19.975  0.00  0.00             0
ATOM    700    H   1     1      60.429   5.852  19.899  0.00  0.00             0
ATOM    701    H   1     1      60.514   7.376  19.854  0.00  0.00             0
ATOM    702    O   1     1      23.524   6.665  36.385  0.00  0.00             0
ATOM    703    H   1     1      24.305   6.105  36.222  0.00  0.00             0
ATOM    704    H   1     1      22.939   5.932  36.154  0.00  0.00             0
ATOM    705   Al   1     1       4.973  14.309   8.824  0.00  0.00             0
ATOM    706   Al   1     1       2.361   9.849   8.615  0.00  0.00             0
ATOM    707   Al   1     1       2.444  15.873   8.688  0.00  0.00             0
ATOM    708   Al   1     1       4.882  11.238   8.848  0.00  0.00             0
ATOM    709   Si   1     1       0.683  15.535  11.590  0.00  0.00             0
ATOM    710   Si   1     1       3.178  11.089  11.512  0.00  0.00             0
ATOM    711   Si   1     1       3.139  17.154  11.581  0.00  0.00             0
ATOM    712   Si   1     1       5.692  12.646  11.465  0.00  0.00             0
ATOM    713    O   1     1       5.839  15.538   9.865  0.00  0.00             0
ATOM    714    O   1     1       3.417  11.026   9.970  0.00  0.00             0
ATOM    715    O   1     1       5.607  12.798   9.825  0.00  0.00             0
ATOM    716    O   1     1       3.043  17.295  10.006  0.00  0.00             0
ATOM    717    O   1     1       5.706  14.066  11.987  0.00  0.00             0
ATOM    718    O   1     1       3.176  18.535  12.126  0.00  0.00             0
ATOM    719    O   1     1       4.537  16.417  11.791  0.00  0.00             0
ATOM    720    O   1     1       1.854  11.847  11.881  0.00  0.00             0
ATOM    721    O   1     1       4.481  11.974  11.979  0.00  0.00             0
ATOM    722    O   1     1       1.855  16.358  12.085  0.00  0.00             0
ATOM    723    O   1     1       5.773   9.850   9.750  0.00  0.00             0
ATOM    724    O   1     1       3.303  14.354   9.679  0.00  0.00             0
ATOM    725    O   1     1       1.880  17.118   7.537  0.00  0.00             0
ATOM    726    O   1     1       4.440  12.664   7.617  0.00  0.00             0
ATOM    727    O   1     1       6.664  14.332   7.832  0.00  0.00             0
ATOM    728    O   1     1       3.963   9.974   7.627  0.00  0.00             0
ATOM    729    O   1     1       6.678  11.018   7.507  0.00  0.00             0
ATOM    730    O   1     1       4.256  15.643   7.608  0.00  0.00             0
ATOM    731    H   1     1       5.781  18.708  11.191  0.00  0.00             0
ATOM    732    H   1     1       2.788  13.538   9.740  0.00  0.00             0
ATOM    733    H   1     1       6.140  16.657   7.601  0.00  0.00             0
ATOM    734    H   1     1       4.494  12.835   6.667  0.00  0.00             0
ATOM    735    H   1     1       6.762  13.405   7.996  0.00  0.00             0
ATOM    736    H   1     1       4.837  18.196   7.810  0.00  0.00             0
ATOM    737    H   1     1       4.066  16.067   6.734  0.00  0.00             0
ATOM    738    H   1     1       6.819  11.495   6.663  0.00  0.00             0
ATOM    739   Al   1     1      10.110   8.552   1.679  0.00  0.00             0
ATOM    740   Al   1     1       7.554   4.039   1.699  0.00  0.00             0
ATOM    741   Al   1     1       7.659  10.122   1.384  0.00  0.00             0
ATOM    742   Al   1     1      10.254   5.547   1.657  0.00  0.00             0
ATOM    743   Si   1     1       5.777   9.910   4.435  0.00  0.00             0
ATOM    744   Si   1     1       8.568   5.422   4.487  0.00  0.00             0
ATOM    745   Si   1     1       8.342  11.441   4.345  0.00  0.00             0
ATOM    746   Si   1     1      11.044   6.955   4.414  0.00  0.00             0
ATOM    747    O   1     1      10.964   9.773   2.822  0.00  0.00             0
ATOM    748    O   1     1       8.737   5.305   2.902  0.00  0.00             0
ATOM    749    O   1     1      10.864   7.044   2.870  0.00  0.00             0
ATOM    750    O   1     1       8.204  11.532   2.801  0.00  0.00             0
ATOM    751    O   1     1      10.846   8.367   4.993  0.00  0.00             0
ATOM    752    O   1     1       8.322  12.929   4.896  0.00  0.00             0
ATOM    753    O   1     1       9.663  10.792   4.758  0.00  0.00             0
ATOM    754    O   1     1       7.310   6.417   4.822  0.00  0.00             0
ATOM    755    O   1     1       9.898   6.038   5.025  0.00  0.00             0
ATOM    756    O   1     1       6.954  10.698   4.774  0.00  0.00             0
ATOM    757    O   1     1      11.153   4.110   2.837  0.00  0.00             0
ATOM    758    O   1     1       8.438   8.549   2.641  0.00  0.00             0
ATOM    759    O   1     1       7.033  11.588   0.435  0.00  0.00             0
ATOM    760    O   1     1       9.402   7.018   0.684  0.00  0.00             0
ATOM    761    O   1     1      11.676   8.621   0.532  0.00  0.00             0
ATOM    762    O   1     1       9.217   4.267   0.515  0.00  0.00             0
ATOM    763    O   1     1      11.920   5.471   0.677  0.00  0.00             0
ATOM    764    O   1     1       9.372  10.035   0.650  0.00  0.00             0
ATOM    765    H   1     1      10.679  12.078   3.012  0.00  0.00             0
ATOM    766    H   1     1       7.801   7.968   2.714  0.00  0.00             0
ATOM    767    H   1     1      11.460  11.409  -0.271  0.00  0.00             0
ATOM    768    H   1     1       8.946   7.453  -0.216  0.00  0.00             0
ATOM    769    H   1     1      12.200   8.626  -0.284  0.00  0.00             0
ATOM    770    H   1     1       9.601  12.799  -0.312  0.00  0.00             0
ATOM    771    H   1     1       9.903  10.747   1.064  0.00  0.00             0
ATOM    772    H   1     1      12.051   6.431   0.376  0.00  0.00             0
ATOM    773   Al   1     1       4.968   5.348   8.806  0.00  0.00             0
ATOM    774   Al   1     1       2.419   1.051   8.933  0.00  0.00             0
ATOM    775   Al   1     1       2.567   6.803   8.921  0.00  0.00             0
ATOM    776   Al   1     1       4.928   2.430   9.091  0.00  0.00             0
ATOM    777   Si   1     1       0.704   6.680  11.649  0.00  0.00             0
ATOM    778   Si   1     1       3.236   2.174  11.800  0.00  0.00             0
ATOM    779   Si   1     1       3.237   8.131  11.633  0.00  0.00             0
ATOM    780   Si   1     1       5.765   3.756  11.723  0.00  0.00             0
ATOM    781    O   1     1       5.895   6.511  10.082  0.00  0.00             0
ATOM    782    O   1     1       3.310   2.207  10.155  0.00  0.00             0
ATOM    783    O   1     1       5.576   3.880  10.179  0.00  0.00             0
ATOM    784    O   1     1       3.162   8.131  10.064  0.00  0.00             0
ATOM    785    O   1     1       5.752   5.178  12.426  0.00  0.00             0
ATOM    786    O   1     1       3.211   9.649  12.085  0.00  0.00             0
ATOM    787    O   1     1       4.635   7.451  11.930  0.00  0.00             0
ATOM    788    O   1     1       1.969   3.041  12.096  0.00  0.00             0
ATOM    789    O   1     1       4.512   2.975  12.151  0.00  0.00             0
ATOM    790    O   1     1       1.923   7.446  12.149  0.00  0.00             0
ATOM    791    O   1     1       5.856   1.074  10.200  0.00  0.00             0
ATOM    792    O   1     1       3.203   5.373   9.881  0.00  0.00             0
ATOM    793    O   1     1       1.682   8.356   7.718  0.00  0.00             0
ATOM    794    O   1     1       4.308   3.707   7.978  0.00  0.00             0
ATOM    795    O   1     1       6.544   5.324   7.861  0.00  0.00             0
ATOM    796    O   1     1       4.170   0.998   7.933  0.00  0.00             0
ATOM    797    O   1     1       6.578   2.303   7.998  0.00  0.00             0
ATOM    798    O   1     1       4.115   6.714   7.864  0.00  0.00             0
ATOM    799    H   1     1       5.286   9.053   9.962  0.00  0.00             0
ATOM    800    H   1     1       2.871   4.460  10.002  0.00  0.00             0
ATOM    801    H   1     1       6.304   8.661   7.018  0.00  0.00             0
ATOM    802    H   1     1       3.539   3.724   7.288  0.00  0.00             0
ATOM    803    H   1     1       6.957   4.516   7.877  0.00  0.00             0
ATOM    804    H   1     1       4.222   9.543   6.746  0.00  0.00             0
ATOM    805    H   1     1       4.736   7.231   7.308  0.00  0.00             0
ATOM    806    H   1     1       5.973   2.468   7.238  0.00  0.00             0
ATOM    807   Al   1     1      10.244  -0.441   1.505  0.00  0.00             0
ATOM    808   Al   1     1       7.670  -4.874   1.566  0.00  0.00             0
ATOM    809   Al   1     1       7.580   1.128   1.832  0.00  0.00             0
ATOM    810   Al   1     1      10.165  -3.360   1.431  0.00  0.00             0
ATOM    811   Si   1     1       5.927   0.897   4.581  0.00  0.00             0
ATOM    812   Si   1     1       8.447  -3.495   4.414  0.00  0.00             0
ATOM    813   Si   1     1       8.440   2.490   4.516  0.00  0.00             0
ATOM    814   Si   1     1      11.002  -1.997   4.349  0.00  0.00             0
ATOM    815    O   1     1      11.162   0.997   2.749  0.00  0.00             0
ATOM    816    O   1     1       8.675  -3.611   2.779  0.00  0.00             0
ATOM    817    O   1     1      10.720  -2.012   2.675  0.00  0.00             0
ATOM    818    O   1     1       8.295   2.476   2.936  0.00  0.00             0
ATOM    819    O   1     1      10.932  -0.488   4.805  0.00  0.00             0
ATOM    820    O   1     1       8.416   3.960   5.031  0.00  0.00             0
ATOM    821    O   1     1       9.818   1.759   4.803  0.00  0.00             0
ATOM    822    O   1     1       7.222  -2.647   4.607  0.00  0.00             0
ATOM    823    O   1     1       9.785  -2.812   4.901  0.00  0.00             0
ATOM    824    O   1     1       7.157   1.651   4.988  0.00  0.00             0
ATOM    825    O   1     1      11.083  -4.861   2.738  0.00  0.00             0
ATOM    826    O   1     1       8.481  -0.290   2.759  0.00  0.00             0
ATOM    827    O   1     1       6.758   2.595   0.877  0.00  0.00             0
ATOM    828    O   1     1       9.604  -1.787   0.413  0.00  0.00             0
ATOM    829    O   1     1      11.908  -0.201   0.657  0.00  0.00             0
ATOM    830    O   1     1       9.286  -4.709   0.497  0.00  0.00             0
ATOM    831    O   1     1      11.946  -3.501   0.651  0.00  0.00             0
ATOM    832    O   1     1       9.179   1.002   0.706  0.00  0.00             0
ATOM    833    H   1     1      10.597   3.356   2.728  0.00  0.00             0
ATOM    834    H   1     1       7.865  -0.838   3.294  0.00  0.00             0
ATOM    835    H   1     1      11.817   2.321  -0.111  0.00  0.00             0
ATOM    836    H   1     1       9.236  -1.763  -0.407  0.00  0.00             0
ATOM    837    H   1     1      12.781  -0.516   0.173  0.00  0.00             0
ATOM    838    H   1     1       8.999   4.152  -0.346  0.00  0.00             0
ATOM    839    H   1     1       9.464   1.980   0.717  0.00  0.00             0
ATOM    840    H   1     1      12.265  -2.575   0.913  0.00  0.00             0
ATOM    841   Al   1     1      -0.166  14.248   8.792  0.00  0.00             0
ATOM    842   Al   1     1      -2.794   9.793   8.683  0.00  0.00             0
ATOM    843   Al   1     1      -2.765  15.680   8.791  0.00  0.00             0
ATOM    844   Al   1     1      -0.306  11.281   8.793  0.00  0.00             0
ATOM    845   Si   1     1      -4.578  15.625  11.444  0.00  0.00             0
ATOM    846   Si   1     1      -1.948  11.120  11.491  0.00  0.00             0
ATOM    847   Si   1     1      -1.904  17.082  11.631  0.00  0.00             0
ATOM    848   Si   1     1       0.576  12.616  11.625  0.00  0.00             0
ATOM    849    O   1     1       0.832  15.435   9.949  0.00  0.00             0
ATOM    850    O   1     1      -1.827  10.965   9.850  0.00  0.00             0
ATOM    851    O   1     1       0.457  12.656   9.879  0.00  0.00             0
ATOM    852    O   1     1      -2.083  17.147   9.946  0.00  0.00             0
ATOM    853    O   1     1       0.615  14.040  12.046  0.00  0.00             0
ATOM    854    O   1     1      -1.918  18.623  12.238  0.00  0.00             0
ATOM    855    O   1     1      -0.694  16.232  11.905  0.00  0.00             0
ATOM    856    O   1     1      -3.273  11.859  11.777  0.00  0.00             0
ATOM    857    O   1     1      -0.755  11.908  11.982  0.00  0.00             0
ATOM    858    O   1     1      -3.217  16.304  11.980  0.00  0.00             0
ATOM    859    O   1     1       0.564   9.833   9.712  0.00  0.00             0
ATOM    860    O   1     1      -1.899  14.409  10.008  0.00  0.00             0
ATOM    861    O   1     1       6.823  17.251   7.720  0.00  0.00             0
ATOM    862    O   1     1      -0.975  12.743   7.718  0.00  0.00             0
ATOM    863    O   1     1       1.373  14.246   7.590  0.00  0.00             0
ATOM    864    O   1     1      -1.223   9.800   7.684  0.00  0.00             0
ATOM    865    O   1     1       1.404  11.188   7.801  0.00  0.00             0
ATOM    866    O   1     1      -1.232  15.484   7.772  0.00  0.00             0
ATOM    867    H   1     1       0.496  17.966   9.566  0.00  0.00             0
ATOM    868    H   1     1      -1.973  14.231  10.950  0.00  0.00             0
ATOM    869    H   1     1       1.770  17.592   6.641  0.00  0.00             0
ATOM    870    H   1     1      -1.096  12.956   6.799  0.00  0.00             0
ATOM    871    H   1     1       1.469  13.284   7.602  0.00  0.00             0
ATOM    872    H   1     1      -0.846  18.360   7.031  0.00  0.00             0
ATOM    873    H   1     1      -0.630  15.741   6.998  0.00  0.00             0
ATOM    874    H   1     1       1.583  11.126   6.847  0.00  0.00             0
ATOM    875   Al   1     1       4.937   8.616   1.691  0.00  0.00             0
ATOM    876   Al   1     1       2.615   4.029   1.610  0.00  0.00             0
ATOM    877   Al   1     1       2.340   9.933   1.707  0.00  0.00             0
ATOM    878   Al   1     1       5.024   5.454   1.848  0.00  0.00             0
ATOM    879   Si   1     1       0.636   9.871   4.461  0.00  0.00             0
ATOM    880   Si   1     1       3.367   5.358   4.468  0.00  0.00             0
ATOM    881   Si   1     1       3.102  11.332   4.414  0.00  0.00             0
ATOM    882   Si   1     1       5.994   6.968   4.520  0.00  0.00             0
ATOM    883    O   1     1       5.808   9.627   2.853  0.00  0.00             0
ATOM    884    O   1     1       3.577   5.291   2.839  0.00  0.00             0
ATOM    885    O   1     1       5.771   7.010   2.800  0.00  0.00             0
ATOM    886    O   1     1       3.055  11.378   2.761  0.00  0.00             0
ATOM    887    O   1     1       5.737   8.402   5.123  0.00  0.00             0
ATOM    888    O   1     1       3.040  12.859   4.889  0.00  0.00             0
ATOM    889    O   1     1       4.427  10.701   4.776  0.00  0.00             0
ATOM    890    O   1     1       2.074   6.217   4.810  0.00  0.00             0
ATOM    891    O   1     1       4.753   6.043   4.886  0.00  0.00             0
ATOM    892    O   1     1       1.924  10.569   4.976  0.00  0.00             0
ATOM    893    O   1     1       6.026   4.247   2.951  0.00  0.00             0
ATOM    894    O   1     1       3.096   8.590   2.710  0.00  0.00             0
ATOM    895    O   1     1      12.167  11.461   0.497  0.00  0.00             0
ATOM    896    O   1     1       4.453   7.088   0.590  0.00  0.00             0
ATOM    897    O   1     1       6.679   8.868   0.435  0.00  0.00             0
ATOM    898    O   1     1       4.139   4.218   0.580  0.00  0.00             0
ATOM    899    O   1     1       6.756   5.407   0.772  0.00  0.00             0
ATOM    900    O   1     1       4.017   9.813   0.647  0.00  0.00             0
ATOM    901    H   1     1       5.683  12.029   2.991  0.00  0.00             0
ATOM    902    H   1     1       2.756   7.788   2.667  0.00  0.00             0
ATOM    903    H   1     1       6.343  11.483  -0.174  0.00  0.00             0
ATOM    904    H   1     1       4.360   6.849  -0.347  0.00  0.00             0
ATOM    905    H   1     1       6.418   8.271  -0.309  0.00  0.00             0
ATOM    906    H   1     1       3.939  13.300  -0.349  0.00  0.00             0
ATOM    907    H   1     1       3.961  10.345  -0.055  0.00  0.00             0
ATOM    908    H   1     1       7.422   6.096   0.990  0.00  0.00             0
ATOM    909   Al   1     1      -0.090   5.382   8.934  0.00  0.00             0
ATOM    910   Al   1     1      -2.690   0.778   8.804  0.00  0.00             0
ATOM    911   Al   1     1      -2.784   6.787   8.804  0.00  0.00             0
ATOM    912   Al   1     1      -0.226   2.379   8.788  0.00  0.00             0
ATOM    913   Si   1     1      -4.410   6.592  11.732  0.00  0.00             0
ATOM    914   Si   1     1      -1.900   2.143  11.675  0.00  0.00             0
ATOM    915   Si   1     1      -1.953   8.098  11.513  0.00  0.00             0
ATOM    916   Si   1     1       0.526   3.737  11.670  0.00  0.00             0
ATOM    917    O   1     1       0.756   6.731  10.014  0.00  0.00             0
ATOM    918    O   1     1      -1.633   2.078  10.082  0.00  0.00             0
ATOM    919    O   1     1       0.461   3.759   9.988  0.00  0.00             0
ATOM    920    O   1     1      -2.185   8.190   9.915  0.00  0.00             0
ATOM    921    O   1     1       0.595   5.221  12.093  0.00  0.00             0
ATOM    922    O   1     1      -1.979   9.612  12.025  0.00  0.00             0
ATOM    923    O   1     1      -0.614   7.526  11.925  0.00  0.00             0
ATOM    924    O   1     1      -3.160   3.009  12.000  0.00  0.00             0
ATOM    925    O   1     1      -0.597   2.849  12.255  0.00  0.00             0
ATOM    926    O   1     1      -3.152   7.304  12.098  0.00  0.00             0
ATOM    927    O   1     1       0.748   0.885   9.691  0.00  0.00             0
ATOM    928    O   1     1      -1.831   5.333   9.937  0.00  0.00             0
ATOM    929    O   1     1       6.801   8.201   7.712  0.00  0.00             0
ATOM    930    O   1     1      -0.970   3.885   7.659  0.00  0.00             0
ATOM    931    O   1     1       1.388   5.487   7.705  0.00  0.00             0
ATOM    932    O   1     1      -1.282   1.097   7.690  0.00  0.00             0
ATOM    933    O   1     1       1.559   2.373   7.781  0.00  0.00             0
ATOM    934    O   1     1      -1.069   6.540   7.870  0.00  0.00             0
ATOM    935    H   1     1      -0.015   8.985   9.954  0.00  0.00             0
ATOM    936    H   1     1      -1.962   4.679  10.552  0.00  0.00             0
ATOM    937    H   1     1       1.187   7.900   7.094  0.00  0.00             0
ATOM    938    H   1     1      -1.594   3.725   6.922  0.00  0.00             0
ATOM    939    H   1     1       1.391   5.018   6.759  0.00  0.00             0
ATOM    940    H   1     1      -0.812   9.270   7.059  0.00  0.00             0
ATOM    941    H   1     1      -1.038   6.728   6.946  0.00  0.00             0
ATOM    942    H   1     1       1.891   2.526   6.743  0.00  0.00             0
ATOM    943   Al   1     1       5.066  -0.424   1.780  0.00  0.00             0
ATOM    944   Al   1     1       2.458  -4.891   1.658  0.00  0.00             0
ATOM    945   Al   1     1       2.597   1.155   1.737  0.00  0.00             0
ATOM    946   Al   1     1       4.997  -3.542   1.708  0.00  0.00             0
ATOM    947   Si   1     1       0.712   1.019   4.307  0.00  0.00             0
ATOM    948   Si   1     1       3.248  -3.622   4.471  0.00  0.00             0
ATOM    949   Si   1     1       3.335   2.483   4.361  0.00  0.00             0
ATOM    950   Si   1     1       5.833  -2.009   4.350  0.00  0.00             0
ATOM    951    O   1     1       5.985   0.909   2.851  0.00  0.00             0
ATOM    952    O   1     1       3.445  -3.712   2.765  0.00  0.00             0
ATOM    953    O   1     1       5.627  -1.895   2.840  0.00  0.00             0
ATOM    954    O   1     1       3.177   2.579   2.846  0.00  0.00             0
ATOM    955    O   1     1       5.700  -0.548   4.909  0.00  0.00             0
ATOM    956    O   1     1       3.297   3.899   4.928  0.00  0.00             0
ATOM    957    O   1     1       4.641   1.783   4.843  0.00  0.00             0
ATOM    958    O   1     1       2.033  -2.694   4.656  0.00  0.00             0
ATOM    959    O   1     1       4.626  -2.855   4.900  0.00  0.00             0
ATOM    960    O   1     1       2.008   1.753   4.915  0.00  0.00             0
ATOM    961    O   1     1       6.083  -4.940   2.767  0.00  0.00             0
ATOM    962    O   1     1       3.311  -0.231   2.850  0.00  0.00             0
ATOM    963    O   1     1      12.227   2.561   0.662  0.00  0.00             0
ATOM    964    O   1     1       4.181  -1.971   0.512  0.00  0.00             0
ATOM    965    O   1     1       6.582  -0.305   0.584  0.00  0.00             0
ATOM    966    O   1     1       4.085  -4.791   0.519  0.00  0.00             0
ATOM    967    O   1     1       6.648  -3.466   0.752  0.00  0.00             0
ATOM    968    O   1     1       4.032   0.870   0.657  0.00  0.00             0
ATOM    969    H   1     1       5.733   3.958   4.070  0.00  0.00             0
ATOM    970    H   1     1       2.942  -0.789   3.522  0.00  0.00             0
ATOM    971    H   1     1       6.032   2.089   0.496  0.00  0.00             0
ATOM    972    H   1     1       4.540  -1.971  -0.361  0.00  0.00             0
ATOM    973    H   1     1       6.840  -0.211  -0.313  0.00  0.00             0
ATOM    974    H   1     1       4.836   4.331  -0.108  0.00  0.00             0
ATOM    975    H   1     1       3.868   1.326  -0.161  0.00  0.00             0
ATOM    976    H   1     1       7.066  -2.663   0.672  0.00  0.00             0
END
