# Supplementary material for: Competing Nuclear Quantum Effects and Hydrogen-Bond Jumps in Hydrated Kaolinite
Source: J Phys Chem Lett. 2023 Feb 6;14(6):1542–7. doi: 10.1021/acs.jpclett.2c03896 (PMC9940297; doi:10.1021/acs.jpclett.2c03896)
Supplement: Supplementary file 1 — jz2c03896_si_001.zip [file jz2c03896_si_001.zip › Clay_NQEs_HBond_Jumps_SI/silica-surface/QM/prod-3/init.19.pdb]

TITLE     Step:     2000000  Bead:      19 positions{angstrom}  cell{angstrom}
CRYST1   10.307   17.884   76.812  91.93 105.05  89.80 P 1           1
ATOM      1   Al   1     1     -17.324  -0.613  42.378  0.00  0.00             0
ATOM      2   Al   1     1     -14.840   3.952  42.070  0.00  0.00             0
ATOM      3   Al   1     1     -14.724  -2.011  42.175  0.00  0.00             0
ATOM      4   Al   1     1     -17.185   2.384  42.199  0.00  0.00             0
ATOM      5   Si   1     1     -13.064  -1.849  39.439  0.00  0.00             0
ATOM      6   Si   1     1     -15.549   2.500  39.410  0.00  0.00             0
ATOM      7   Si   1     1     -15.581  -3.445  39.626  0.00  0.00             0
ATOM      8   Si   1     1     -18.052   0.910  39.448  0.00  0.00             0
ATOM      9    O   1     1     -18.346  -1.762  41.191  0.00  0.00             0
ATOM     10    O   1     1     -15.644   2.589  41.109  0.00  0.00             0
ATOM     11    O   1     1     -17.986   0.909  40.990  0.00  0.00             0
ATOM     12    O   1     1     -15.327  -3.522  41.207  0.00  0.00             0
ATOM     13    O   1     1     -17.942  -0.512  38.997  0.00  0.00             0
ATOM     14    O   1     1     -15.463  -4.931  39.047  0.00  0.00             0
ATOM     15    O   1     1     -16.912  -2.853  39.367  0.00  0.00             0
ATOM     16    O   1     1     -14.293   1.750  39.069  0.00  0.00             0
ATOM     17    O   1     1     -16.767   1.803  38.856  0.00  0.00             0
ATOM     18    O   1     1     -14.351  -2.668  39.125  0.00  0.00             0
ATOM     19    O   1     1     -18.143   3.794  41.104  0.00  0.00             0
ATOM     20    O   1     1     -15.665  -0.756  41.178  0.00  0.00             0
ATOM     21    O   1     1     -14.032  -3.237  43.498  0.00  0.00             0
ATOM     22    O   1     1     -16.659   0.845  43.317  0.00  0.00             0
ATOM     23    O   1     1     -19.055  -0.605  43.358  0.00  0.00             0
ATOM     24    O   1     1     -16.234   3.825  43.366  0.00  0.00             0
ATOM     25    O   1     1     -18.878   2.559  43.283  0.00  0.00             0
ATOM     26    O   1     1     -16.558  -2.036  43.271  0.00  0.00             0
ATOM     27    H   1     1     -17.530  -4.442  41.049  0.00  0.00             0
ATOM     28    H   1     1     -15.107  -0.228  40.622  0.00  0.00             0
ATOM     29    H   1     1     -18.990  -3.781  44.363  0.00  0.00             0
ATOM     30    H   1     1     -16.439   0.521  44.175  0.00  0.00             0
ATOM     31    H   1     1     -19.239  -0.332  44.262  0.00  0.00             0
ATOM     32    H   1     1     -17.020  -4.168  43.304  0.00  0.00             0
ATOM     33    H   1     1     -16.401  -2.805  43.750  0.00  0.00             0
ATOM     34    H   1     1     -19.131   1.890  43.909  0.00  0.00             0
ATOM     35   Al   1     1     -17.900   4.826  49.495  0.00  0.00             0
ATOM     36   Al   1     1     -15.195   8.966  49.530  0.00  0.00             0
ATOM     37   Al   1     1     -15.404   3.213  49.312  0.00  0.00             0
ATOM     38   Al   1     1     -17.765   7.718  49.425  0.00  0.00             0
ATOM     39   Si   1     1     -13.578   3.447  46.485  0.00  0.00             0
ATOM     40   Si   1     1     -15.881   7.867  46.723  0.00  0.00             0
ATOM     41   Si   1     1     -16.139   1.889  46.553  0.00  0.00             0
ATOM     42   Si   1     1     -18.435   6.327  46.578  0.00  0.00             0
ATOM     43    O   1     1     -18.796   3.384  48.316  0.00  0.00             0
ATOM     44    O   1     1     -16.005   7.870  48.301  0.00  0.00             0
ATOM     45    O   1     1     -18.378   6.333  48.291  0.00  0.00             0
ATOM     46    O   1     1     -15.927   1.960  48.141  0.00  0.00             0
ATOM     47    O   1     1     -18.558   4.784  46.148  0.00  0.00             0
ATOM     48    O   1     1     -15.920   0.349  45.946  0.00  0.00             0
ATOM     49    O   1     1     -17.617   2.423  46.234  0.00  0.00             0
ATOM     50    O   1     1     -14.622   7.100  46.367  0.00  0.00             0
ATOM     51    O   1     1     -17.163   6.978  46.048  0.00  0.00             0
ATOM     52    O   1     1     -14.950   2.812  46.065  0.00  0.00             0
ATOM     53    O   1     1     -18.647   9.192  48.512  0.00  0.00             0
ATOM     54    O   1     1     -16.235   4.675  48.341  0.00  0.00             0
ATOM     55    O   1     1     -14.615   1.755  50.316  0.00  0.00             0
ATOM     56    O   1     1     -17.182   6.294  50.444  0.00  0.00             0
ATOM     57    O   1     1     -19.562   4.766  50.575  0.00  0.00             0
ATOM     58    O   1     1     -16.778   8.912  50.492  0.00  0.00             0
ATOM     59    O   1     1     -19.598   7.741  50.551  0.00  0.00             0
ATOM     60    O   1     1     -16.969   3.466  50.567  0.00  0.00             0
ATOM     61    H   1     1     -18.058   0.827  48.193  0.00  0.00             0
ATOM     62    H   1     1     -15.675   5.336  48.027  0.00  0.00             0
ATOM     63    H   1     1     -19.787   1.923  51.483  0.00  0.00             0
ATOM     64    H   1     1     -16.522   6.117  50.980  0.00  0.00             0
ATOM     65    H   1     1     -19.889   4.526  51.552  0.00  0.00             0
ATOM     66    H   1     1     -16.804   0.234  51.425  0.00  0.00             0
ATOM     67    H   1     1     -17.602   2.869  50.909  0.00  0.00             0
ATOM     68    H   1     1     -19.784   6.757  50.852  0.00  0.00             0
ATOM     69   Al   1     1     -17.189   8.186  42.106  0.00  0.00             0
ATOM     70   Al   1     1     -14.842  12.860  42.381  0.00  0.00             0
ATOM     71   Al   1     1     -14.592   6.830  42.284  0.00  0.00             0
ATOM     72   Al   1     1     -17.295  11.208  42.260  0.00  0.00             0
ATOM     73   Si   1     1     -12.894   7.022  39.399  0.00  0.00             0
ATOM     74   Si   1     1     -15.595  11.503  39.488  0.00  0.00             0
ATOM     75   Si   1     1     -15.538   5.478  39.411  0.00  0.00             0
ATOM     76   Si   1     1     -18.133  10.009  39.575  0.00  0.00             0
ATOM     77    O   1     1     -18.085   7.065  41.004  0.00  0.00             0
ATOM     78    O   1     1     -15.695  11.628  41.140  0.00  0.00             0
ATOM     79    O   1     1     -17.999   9.812  41.183  0.00  0.00             0
ATOM     80    O   1     1     -15.348   5.457  41.088  0.00  0.00             0
ATOM     81    O   1     1     -18.061   8.520  38.998  0.00  0.00             0
ATOM     82    O   1     1     -15.474   3.941  38.955  0.00  0.00             0
ATOM     83    O   1     1     -16.813   6.214  38.925  0.00  0.00             0
ATOM     84    O   1     1     -14.286  10.600  39.089  0.00  0.00             0
ATOM     85    O   1     1     -16.967  10.816  39.169  0.00  0.00             0
ATOM     86    O   1     1     -14.281   6.269  38.927  0.00  0.00             0
ATOM     87    O   1     1     -18.200  12.818  41.170  0.00  0.00             0
ATOM     88    O   1     1     -15.578   8.267  41.173  0.00  0.00             0
ATOM     89    O   1     1     -13.969   5.315  43.289  0.00  0.00             0
ATOM     90    O   1     1     -16.370  10.048  43.397  0.00  0.00             0
ATOM     91    O   1     1     -18.813   8.205  43.231  0.00  0.00             0
ATOM     92    O   1     1     -16.367  13.053  43.362  0.00  0.00             0
ATOM     93    O   1     1     -18.924  11.432  43.336  0.00  0.00             0
ATOM     94    O   1     1     -16.335   6.854  43.256  0.00  0.00             0
ATOM     95    H   1     1     -17.733   4.561  41.129  0.00  0.00             0
ATOM     96    H   1     1     -14.928   9.120  41.082  0.00  0.00             0
ATOM     97    H   1     1     -18.990   5.254  44.188  0.00  0.00             0
ATOM     98    H   1     1     -16.071   9.492  44.251  0.00  0.00             0
ATOM     99    H   1     1     -19.422   9.074  43.485  0.00  0.00             0
ATOM    100    H   1     1     -16.612   4.528  43.784  0.00  0.00             0
ATOM    101    H   1     1     -16.674   6.742  44.088  0.00  0.00             0
ATOM    102    H   1     1     -19.398  11.175  44.222  0.00  0.00             0
ATOM    103   Al   1     1     -17.779  13.706  49.315  0.00  0.00             0
ATOM    104   Al   1     1     -15.224  18.121  49.426  0.00  0.00             0
ATOM    105   Al   1     1     -15.302  12.115  49.262  0.00  0.00             0
ATOM    106   Al   1     1     -17.813  16.670  49.377  0.00  0.00             0
ATOM    107   Si   1     1     -13.493  12.274  46.715  0.00  0.00             0
ATOM    108   Si   1     1     -16.095  16.847  46.601  0.00  0.00             0
ATOM    109   Si   1     1     -16.025  10.747  46.561  0.00  0.00             0
ATOM    110   Si   1     1     -18.511  15.298  46.555  0.00  0.00             0
ATOM    111    O   1     1     -18.640  12.527  48.195  0.00  0.00             0
ATOM    112    O   1     1     -16.189  16.974  48.148  0.00  0.00             0
ATOM    113    O   1     1     -18.367  15.228  48.151  0.00  0.00             0
ATOM    114    O   1     1     -16.000  10.721  48.230  0.00  0.00             0
ATOM    115    O   1     1     -18.419  13.832  45.983  0.00  0.00             0
ATOM    116    O   1     1     -15.833   9.246  46.186  0.00  0.00             0
ATOM    117    O   1     1     -17.284  11.520  46.277  0.00  0.00             0
ATOM    118    O   1     1     -14.871  15.862  46.400  0.00  0.00             0
ATOM    119    O   1     1     -17.466  16.249  46.110  0.00  0.00             0
ATOM    120    O   1     1     -14.754  11.513  46.084  0.00  0.00             0
ATOM    121    O   1     1     -18.752  18.123  48.425  0.00  0.00             0
ATOM    122    O   1     1     -16.114  13.565  48.151  0.00  0.00             0
ATOM    123    O   1     1     -14.597  10.512  50.503  0.00  0.00             0
ATOM    124    O   1     1     -16.928  15.126  50.241  0.00  0.00             0
ATOM    125    O   1     1     -19.298  13.565  50.480  0.00  0.00             0
ATOM    126    O   1     1     -16.882  17.873  50.437  0.00  0.00             0
ATOM    127    O   1     1     -19.302  16.590  50.690  0.00  0.00             0
ATOM    128    O   1     1     -16.860  12.240  50.239  0.00  0.00             0
ATOM    129    H   1     1     -18.007   9.889  48.398  0.00  0.00             0
ATOM    130    H   1     1     -16.088  13.809  47.203  0.00  0.00             0
ATOM    131    H   1     1     -19.240  10.417  51.153  0.00  0.00             0
ATOM    132    H   1     1     -16.096  15.382  50.672  0.00  0.00             0
ATOM    133    H   1     1     -19.589  13.420  51.433  0.00  0.00             0
ATOM    134    H   1     1     -16.446   9.365  51.260  0.00  0.00             0
ATOM    135    H   1     1     -17.353  11.724  50.937  0.00  0.00             0
ATOM    136    H   1     1     -19.521  15.612  51.043  0.00  0.00             0
ATOM    137   Al   1     1     -12.059  -0.461  42.172  0.00  0.00             0
ATOM    138   Al   1     1      -9.512   3.716  42.146  0.00  0.00             0
ATOM    139   Al   1     1      -9.562  -2.074  42.285  0.00  0.00             0
ATOM    140   Al   1     1     -12.167   2.530  42.026  0.00  0.00             0
ATOM    141   Si   1     1      -7.858  -1.955  39.577  0.00  0.00             0
ATOM    142   Si   1     1     -10.336   2.570  39.387  0.00  0.00             0
ATOM    143   Si   1     1     -10.448  -3.420  39.493  0.00  0.00             0
ATOM    144   Si   1     1     -12.878   1.155  39.402  0.00  0.00             0
ATOM    145    O   1     1     -13.097  -1.672  41.052  0.00  0.00             0
ATOM    146    O   1     1     -10.513   2.620  41.028  0.00  0.00             0
ATOM    147    O   1     1     -12.662   1.051  40.964  0.00  0.00             0
ATOM    148    O   1     1     -10.277  -3.498  41.063  0.00  0.00             0
ATOM    149    O   1     1     -12.937  -0.362  38.988  0.00  0.00             0
ATOM    150    O   1     1     -10.355  -4.847  38.926  0.00  0.00             0
ATOM    151    O   1     1     -11.840  -2.755  39.225  0.00  0.00             0
ATOM    152    O   1     1      -9.172   1.573  39.066  0.00  0.00             0
ATOM    153    O   1     1     -11.745   2.007  38.810  0.00  0.00             0
ATOM    154    O   1     1      -9.179  -2.571  39.081  0.00  0.00             0
ATOM    155    O   1     1     -13.075   3.932  40.992  0.00  0.00             0
ATOM    156    O   1     1     -10.551  -0.724  41.015  0.00  0.00             0
ATOM    157    O   1     1     -19.254  -3.511  43.371  0.00  0.00             0
ATOM    158    O   1     1     -11.430   0.993  43.185  0.00  0.00             0
ATOM    159    O   1     1     -13.799  -0.430  43.267  0.00  0.00             0
ATOM    160    O   1     1     -11.192   3.740  43.344  0.00  0.00             0
ATOM    161    O   1     1     -13.681   2.485  43.112  0.00  0.00             0
ATOM    162    O   1     1     -11.205  -1.812  43.185  0.00  0.00             0
ATOM    163    H   1     1     -12.977  -4.967  40.249  0.00  0.00             0
ATOM    164    H   1     1      -9.907  -0.501  40.255  0.00  0.00             0
ATOM    165    H   1     1     -13.922  -3.714  44.345  0.00  0.00             0
ATOM    166    H   1     1     -10.494   0.788  43.416  0.00  0.00             0
ATOM    167    H   1     1     -14.106   0.263  43.789  0.00  0.00             0
ATOM    168    H   1     1     -12.083  -4.473  43.447  0.00  0.00             0
ATOM    169    H   1     1     -11.819  -2.441  43.420  0.00  0.00             0
ATOM    170    H   1     1     -14.245   1.995  43.625  0.00  0.00             0
ATOM    171   Al   1     1     -12.783   4.749  49.384  0.00  0.00             0
ATOM    172   Al   1     1     -10.011   9.188  49.292  0.00  0.00             0
ATOM    173   Al   1     1     -10.162   3.317  49.262  0.00  0.00             0
ATOM    174   Al   1     1     -12.546   7.590  49.425  0.00  0.00             0
ATOM    175   Si   1     1      -8.477   3.254  46.551  0.00  0.00             0
ATOM    176   Si   1     1     -10.734   7.819  46.507  0.00  0.00             0
ATOM    177   Si   1     1     -10.984   1.769  46.536  0.00  0.00             0
ATOM    178   Si   1     1     -13.308   6.355  46.637  0.00  0.00             0
ATOM    179    O   1     1     -13.730   3.495  48.136  0.00  0.00             0
ATOM    180    O   1     1     -10.696   7.980  48.147  0.00  0.00             0
ATOM    181    O   1     1     -13.171   6.235  48.221  0.00  0.00             0
ATOM    182    O   1     1     -10.752   1.777  48.197  0.00  0.00             0
ATOM    183    O   1     1     -13.274   4.941  46.181  0.00  0.00             0
ATOM    184    O   1     1     -10.907   0.321  46.014  0.00  0.00             0
ATOM    185    O   1     1     -12.365   2.451  46.258  0.00  0.00             0
ATOM    186    O   1     1      -9.532   6.996  46.156  0.00  0.00             0
ATOM    187    O   1     1     -12.012   7.100  46.114  0.00  0.00             0
ATOM    188    O   1     1      -9.769   2.669  46.080  0.00  0.00             0
ATOM    189    O   1     1     -13.560   8.995  48.289  0.00  0.00             0
ATOM    190    O   1     1     -10.915   4.607  48.183  0.00  0.00             0
ATOM    191    O   1     1     -19.768   1.834  50.443  0.00  0.00             0
ATOM    192    O   1     1     -11.878   6.229  50.422  0.00  0.00             0
ATOM    193    O   1     1     -14.344   4.592  50.482  0.00  0.00             0
ATOM    194    O   1     1     -11.817   9.035  50.391  0.00  0.00             0
ATOM    195    O   1     1     -14.338   7.572  50.388  0.00  0.00             0
ATOM    196    O   1     1     -11.815   3.262  50.254  0.00  0.00             0
ATOM    197    H   1     1     -13.650   0.628  47.405  0.00  0.00             0
ATOM    198    H   1     1     -10.630   5.315  47.535  0.00  0.00             0
ATOM    199    H   1     1     -14.198   1.943  51.258  0.00  0.00             0
ATOM    200    H   1     1     -10.933   6.236  50.316  0.00  0.00             0
ATOM    201    H   1     1     -14.119   4.966  51.373  0.00  0.00             0
ATOM    202    H   1     1     -12.132   0.160  51.230  0.00  0.00             0
ATOM    203    H   1     1     -12.188   2.386  50.064  0.00  0.00             0
ATOM    204    H   1     1     -14.684   6.756  50.654  0.00  0.00             0
ATOM    205   Al   1     1     -12.069   8.401  42.164  0.00  0.00             0
ATOM    206   Al   1     1      -9.586  12.921  42.192  0.00  0.00             0
ATOM    207   Al   1     1      -9.438   6.709  42.300  0.00  0.00             0
ATOM    208   Al   1     1     -12.202  11.326  42.228  0.00  0.00             0
ATOM    209   Si   1     1      -7.708   7.019  39.280  0.00  0.00             0
ATOM    210   Si   1     1     -10.451  11.542  39.479  0.00  0.00             0
ATOM    211   Si   1     1     -10.230   5.545  39.372  0.00  0.00             0
ATOM    212   Si   1     1     -12.957   9.937  39.360  0.00  0.00             0
ATOM    213    O   1     1     -13.036   7.095  41.017  0.00  0.00             0
ATOM    214    O   1     1     -10.624  11.653  41.129  0.00  0.00             0
ATOM    215    O   1     1     -12.756   9.904  41.033  0.00  0.00             0
ATOM    216    O   1     1     -10.051   5.467  41.010  0.00  0.00             0
ATOM    217    O   1     1     -12.916   8.502  38.871  0.00  0.00             0
ATOM    218    O   1     1     -10.102   4.069  38.884  0.00  0.00             0
ATOM    219    O   1     1     -11.644   6.085  39.064  0.00  0.00             0
ATOM    220    O   1     1      -9.196  10.607  39.189  0.00  0.00             0
ATOM    221    O   1     1     -11.733  10.783  38.970  0.00  0.00             0
ATOM    222    O   1     1      -9.089   6.402  38.872  0.00  0.00             0
ATOM    223    O   1     1     -13.162  12.859  41.232  0.00  0.00             0
ATOM    224    O   1     1     -10.405   8.257  41.012  0.00  0.00             0
ATOM    225    O   1     1     -19.207   5.312  43.299  0.00  0.00             0
ATOM    226    O   1     1     -11.548   9.895  43.364  0.00  0.00             0
ATOM    227    O   1     1     -13.643   8.075  43.291  0.00  0.00             0
ATOM    228    O   1     1     -11.306  12.724  43.257  0.00  0.00             0
ATOM    229    O   1     1     -13.839  11.520  43.339  0.00  0.00             0
ATOM    230    O   1     1     -11.148   7.046  43.383  0.00  0.00             0
ATOM    231    H   1     1     -12.567   4.599  40.365  0.00  0.00             0
ATOM    232    H   1     1      -9.583   8.604  40.749  0.00  0.00             0
ATOM    233    H   1     1     -13.590   5.180  44.255  0.00  0.00             0
ATOM    234    H   1     1     -11.543   9.928  44.197  0.00  0.00             0
ATOM    235    H   1     1     -13.601   8.867  43.963  0.00  0.00             0
ATOM    236    H   1     1     -11.647   4.213  44.048  0.00  0.00             0
ATOM    237    H   1     1     -11.725   6.705  44.012  0.00  0.00             0
ATOM    238    H   1     1     -14.486  11.073  43.958  0.00  0.00             0
ATOM    239   Al   1     1     -12.804  13.480  49.431  0.00  0.00             0
ATOM    240   Al   1     1     -10.148  18.228  49.373  0.00  0.00             0
ATOM    241   Al   1     1      -9.989  12.224  49.316  0.00  0.00             0
ATOM    242   Al   1     1     -12.560  16.625  49.311  0.00  0.00             0
ATOM    243   Si   1     1      -8.233  12.378  46.597  0.00  0.00             0
ATOM    244   Si   1     1     -10.909  16.773  46.497  0.00  0.00             0
ATOM    245   Si   1     1     -10.730  10.823  46.516  0.00  0.00             0
ATOM    246   Si   1     1     -13.475  15.316  46.748  0.00  0.00             0
ATOM    247    O   1     1     -13.701  12.241  48.306  0.00  0.00             0
ATOM    248    O   1     1     -10.973  16.855  48.208  0.00  0.00             0
ATOM    249    O   1     1     -13.268  15.151  48.382  0.00  0.00             0
ATOM    250    O   1     1     -10.597  10.760  48.195  0.00  0.00             0
ATOM    251    O   1     1     -13.441  13.793  46.324  0.00  0.00             0
ATOM    252    O   1     1     -10.742   9.393  45.983  0.00  0.00             0
ATOM    253    O   1     1     -12.208  11.487  46.351  0.00  0.00             0
ATOM    254    O   1     1      -9.617  15.827  46.282  0.00  0.00             0
ATOM    255    O   1     1     -12.240  16.083  46.148  0.00  0.00             0
ATOM    256    O   1     1      -9.589  11.668  46.097  0.00  0.00             0
ATOM    257    O   1     1     -13.692  17.892  48.173  0.00  0.00             0
ATOM    258    O   1     1     -11.153  13.462  48.214  0.00  0.00             0
ATOM    259    O   1     1     -19.772  10.749  50.586  0.00  0.00             0
ATOM    260    O   1     1     -11.873  15.170  50.580  0.00  0.00             0
ATOM    261    O   1     1     -14.376  13.516  50.498  0.00  0.00             0
ATOM    262    O   1     1     -11.768  18.040  50.376  0.00  0.00             0
ATOM    263    O   1     1     -14.276  16.811  50.569  0.00  0.00             0
ATOM    264    O   1     1     -11.672  12.343  50.399  0.00  0.00             0
ATOM    265    H   1     1     -13.077   9.626  48.122  0.00  0.00             0
ATOM    266    H   1     1     -10.952  14.202  47.732  0.00  0.00             0
ATOM    267    H   1     1     -13.765  10.891  50.891  0.00  0.00             0
ATOM    268    H   1     1     -11.334  15.197  51.507  0.00  0.00             0
ATOM    269    H   1     1     -14.691  14.203  51.179  0.00  0.00             0
ATOM    270    H   1     1     -11.624   9.178  51.535  0.00  0.00             0
ATOM    271    H   1     1     -11.632  11.711  51.273  0.00  0.00             0
ATOM    272    H   1     1     -13.895  16.237  51.178  0.00  0.00             0
ATOM    273    O   1     1     -14.648  12.358  27.786  0.00  0.00             0
ATOM    274    H   1     1     -15.138  11.706  27.096  0.00  0.00             0
ATOM    275    H   1     1      -3.737  11.690  28.417  0.00  0.00             0
ATOM    276    O   1     1      19.126 -16.840  20.386  0.00  0.00             0
ATOM    277    H   1     1      18.527 -17.196  20.973  0.00  0.00             0
ATOM    278    H   1     1      30.268 -17.127  20.761  0.00  0.00             0
ATOM    279    O   1     1      38.234  22.745  16.257  0.00  0.00             0
ATOM    280    H   1     1      27.380  22.029  16.257  0.00  0.00             0
ATOM    281    H   1     1      39.155  22.418  15.890  0.00  0.00             0
ATOM    282    O   1     1      -4.236   1.407  28.865  0.00  0.00             0
ATOM    283    H   1     1      -4.306   0.855  28.038  0.00  0.00             0
ATOM    284    H   1     1       6.000   2.093  28.328  0.00  0.00             0
ATOM    285    O   1     1     -19.057  -3.444  24.175  0.00  0.00             0
ATOM    286    H   1     1     -18.139  -3.608  24.066  0.00  0.00             0
ATOM    287    H   1     1      -8.973  -4.374  24.239  0.00  0.00             0
ATOM    288    O   1     1     -16.605 -17.830  21.103  0.00  0.00             0
ATOM    289    H   1     1     -16.607 -18.684  20.737  0.00  0.00             0
ATOM    290    H   1     1      -7.067 -17.435  21.060  0.00  0.00             0
ATOM    291    O   1     1     -13.345  35.355  26.787  0.00  0.00             0
ATOM    292    H   1     1     -13.085  35.712  25.854  0.00  0.00             0
ATOM    293    H   1     1     -13.269  34.412  26.942  0.00  0.00             0
ATOM    294    O   1     1      -3.391  17.464  21.783  0.00  0.00             0
ATOM    295    H   1     1      -3.065  17.762  22.659  0.00  0.00             0
ATOM    296    H   1     1      -4.235  17.819  21.578  0.00  0.00             0
ATOM    297    O   1     1      -7.228  20.428  29.293  0.00  0.00             0
ATOM    298    H   1     1      -8.008  19.662  29.690  0.00  0.00             0
ATOM    299    H   1     1      -7.011  20.124  28.484  0.00  0.00             0
ATOM    300    O   1     1      32.715  22.837  18.446  0.00  0.00             0
ATOM    301    H   1     1      33.337  22.278  18.843  0.00  0.00             0
ATOM    302    H   1     1      32.627  22.435  17.617  0.00  0.00             0
ATOM    303    O   1     1       8.588   1.440  17.545  0.00  0.00             0
ATOM    304    H   1     1       8.682   1.477  18.553  0.00  0.00             0
ATOM    305    H   1     1       8.288   0.585  17.247  0.00  0.00             0
ATOM    306    O   1     1     -16.993  28.909  32.837  0.00  0.00             0
ATOM    307    H   1     1     -17.136  28.321  33.733  0.00  0.00             0
ATOM    308    H   1     1     -17.866  29.416  32.837  0.00  0.00             0
ATOM    309    O   1     1       1.172 -16.846  32.444  0.00  0.00             0
ATOM    310    H   1     1       1.795 -17.571  32.907  0.00  0.00             0
ATOM    311    H   1     1       1.630 -16.017  32.646  0.00  0.00             0
ATOM    312    O   1     1      35.060   5.033  30.245  0.00  0.00             0
ATOM    313    H   1     1      34.487   4.265  30.480  0.00  0.00             0
ATOM    314    H   1     1      35.199   5.417  31.052  0.00  0.00             0
ATOM    315    O   1     1       3.339  14.436  32.177  0.00  0.00             0
ATOM    316    H   1     1       3.268  14.363  31.124  0.00  0.00             0
ATOM    317    H   1     1       4.288  13.928  32.212  0.00  0.00             0
ATOM    318    O   1     1       9.267  13.219  34.126  0.00  0.00             0
ATOM    319    H   1     1      10.190  13.233  33.713  0.00  0.00             0
ATOM    320    H   1     1       9.052  14.110  34.109  0.00  0.00             0
ATOM    321    O   1     1      40.400  21.120  15.338  0.00  0.00             0
ATOM    322    H   1     1      40.011  20.415  15.881  0.00  0.00             0
ATOM    323    H   1     1      40.472  20.661  14.512  0.00  0.00             0
ATOM    324    O   1     1      10.147  -0.209  36.998  0.00  0.00             0
ATOM    325    H   1     1       9.453  -0.578  37.314  0.00  0.00             0
ATOM    326    H   1     1      10.722  -0.964  36.666  0.00  0.00             0
ATOM    327    O   1     1      15.147  34.202  36.019  0.00  0.00             0
ATOM    328    H   1     1      14.231  34.120  35.820  0.00  0.00             0
ATOM    329    H   1     1      25.773  15.993  35.248  0.00  0.00             0
ATOM    330    O   1     1     -15.888  59.800  18.742  0.00  0.00             0
ATOM    331    H   1     1     -15.215  60.333  18.329  0.00  0.00             0
ATOM    332    H   1     1      -6.224  59.622  18.060  0.00  0.00             0
ATOM    333    O   1     1      -4.463  30.309  19.485  0.00  0.00             0
ATOM    334    H   1     1     -15.215  30.406  20.243  0.00  0.00             0
ATOM    335    H   1     1      -3.715  29.869  19.723  0.00  0.00             0
ATOM    336    O   1     1     -20.020  12.228  15.791  0.00  0.00             0
ATOM    337    H   1     1     -19.793  11.336  15.216  0.00  0.00             0
ATOM    338    H   1     1     -10.588  12.120  16.316  0.00  0.00             0
ATOM    339    O   1     1       5.956  54.222  13.948  0.00  0.00             0
ATOM    340    H   1     1      -3.626  53.460  13.743  0.00  0.00             0
ATOM    341    H   1     1       5.230  53.923  14.452  0.00  0.00             0
ATOM    342    O   1     1      17.163  38.809  36.328  0.00  0.00             0
ATOM    343    H   1     1      16.380  38.133  35.912  0.00  0.00             0
ATOM    344    H   1     1      28.325  38.439  36.644  0.00  0.00             0
ATOM    345    O   1     1      45.990   7.573  22.952  0.00  0.00             0
ATOM    346    H   1     1      45.280   7.680  22.222  0.00  0.00             0
ATOM    347    H   1     1      45.325 -10.298  23.778  0.00  0.00             0
ATOM    348    O   1     1      38.466  13.860  24.219  0.00  0.00             0
ATOM    349    H   1     1      39.142  13.429  24.822  0.00  0.00             0
ATOM    350    H   1     1      38.048  13.131  24.007  0.00  0.00             0
ATOM    351    O   1     1      20.986 -19.442  17.641  0.00  0.00             0
ATOM    352    H   1     1      21.101 -19.968  16.825  0.00  0.00             0
ATOM    353    H   1     1      21.493 -18.615  17.563  0.00  0.00             0
ATOM    354    O   1     1      -0.400  11.157  28.280  0.00  0.00             0
ATOM    355    H   1     1      -0.791  10.297  27.903  0.00  0.00             0
ATOM    356    H   1     1      -0.786  11.643  27.506  0.00  0.00             0
ATOM    357    O   1     1      14.135  -9.075  20.274  0.00  0.00             0
ATOM    358    H   1     1      14.999  -9.072  19.843  0.00  0.00             0
ATOM    359    H   1     1      13.751  -9.979  20.453  0.00  0.00             0
ATOM    360    O   1     1      -7.176  37.745  15.406  0.00  0.00             0
ATOM    361    H   1     1      -7.269  36.852  15.373  0.00  0.00             0
ATOM    362    H   1     1      -6.221  37.869  15.330  0.00  0.00             0
ATOM    363    O   1     1      40.362  13.077  26.301  0.00  0.00             0
ATOM    364    H   1     1      41.259  13.374  26.112  0.00  0.00             0
ATOM    365    H   1     1      39.852  -3.895  26.807  0.00  0.00             0
ATOM    366    O   1     1      14.634   4.481  27.388  0.00  0.00             0
ATOM    367    H   1     1      14.389   4.408  28.339  0.00  0.00             0
ATOM    368    H   1     1      15.492   4.526  27.630  0.00  0.00             0
ATOM    369    O   1     1      13.970 -14.443  24.997  0.00  0.00             0
ATOM    370    H   1     1      13.317 -15.056  25.138  0.00  0.00             0
ATOM    371    H   1     1      13.987 -13.804  25.736  0.00  0.00             0
ATOM    372    O   1     1      34.273 -17.680  23.612  0.00  0.00             0
ATOM    373    H   1     1      34.343 -18.369  24.256  0.00  0.00             0
ATOM    374    H   1     1      34.507 -17.940  22.744  0.00  0.00             0
ATOM    375    O   1     1      -1.946  44.209  29.523  0.00  0.00             0
ATOM    376    H   1     1      -1.706  44.178  28.504  0.00  0.00             0
ATOM    377    H   1     1      -2.686  43.541  29.516  0.00  0.00             0
ATOM    378    O   1     1      10.511  -9.313  20.776  0.00  0.00             0
ATOM    379    H   1     1      11.289  -9.803  21.020  0.00  0.00             0
ATOM    380    H   1     1      10.808  -8.484  20.372  0.00  0.00             0
ATOM    381    O   1     1     -15.035  -4.995  32.541  0.00  0.00             0
ATOM    382    H   1     1     -15.607  -5.697  32.598  0.00  0.00             0
ATOM    383    H   1     1      -3.845  -5.466  32.218  0.00  0.00             0
ATOM    384    O   1     1      15.170 -13.151  20.952  0.00  0.00             0
ATOM    385    H   1     1      15.218 -12.422  20.125  0.00  0.00             0
ATOM    386    H   1     1      26.329 -13.645  20.880  0.00  0.00             0
ATOM    387    O   1     1       8.770  16.153  33.932  0.00  0.00             0
ATOM    388    H   1     1      -2.480  15.927  33.668  0.00  0.00             0
ATOM    389    H   1     1       8.996  17.175  34.029  0.00  0.00             0
ATOM    390    O   1     1      18.242  18.474  24.182  0.00  0.00             0
ATOM    391    H   1     1      17.750  19.337  23.815  0.00  0.00             0
ATOM    392    H   1     1      29.463  18.578  24.036  0.00  0.00             0
ATOM    393    O   1     1     -43.849  -2.999  27.845  0.00  0.00             0
ATOM    394    H   1     1     -44.114  -2.614  28.612  0.00  0.00             0
ATOM    395    H   1     1     -34.206  -3.813  27.741  0.00  0.00             0
ATOM    396    O   1     1     -24.103  -1.803  30.323  0.00  0.00             0
ATOM    397    H   1     1     -24.428  -0.986  30.553  0.00  0.00             0
ATOM    398    H   1     1     -14.460  -2.362  30.033  0.00  0.00             0
ATOM    399    O   1     1      21.455 -19.323  25.793  0.00  0.00             0
ATOM    400    H   1     1      21.696 -20.128  25.172  0.00  0.00             0
ATOM    401    H   1     1      21.392 -19.628  26.709  0.00  0.00             0
ATOM    402    O   1     1       7.330  25.071  33.237  0.00  0.00             0
ATOM    403    H   1     1       6.603  25.328  32.922  0.00  0.00             0
ATOM    404    H   1     1       7.772  24.662  32.511  0.00  0.00             0
ATOM    405    O   1     1      24.612  16.299  27.315  0.00  0.00             0
ATOM    406    H   1     1      24.111  16.054  26.531  0.00  0.00             0
ATOM    407    H   1     1      24.790  17.189  27.285  0.00  0.00             0
ATOM    408    O   1     1      46.853  69.550  24.941  0.00  0.00             0
ATOM    409    H   1     1      46.667  69.884  26.006  0.00  0.00             0
ATOM    410    H   1     1      47.728  69.012  24.989  0.00  0.00             0
ATOM    411    O   1     1      19.339  58.649  32.019  0.00  0.00             0
ATOM    412    H   1     1      19.304  58.414  32.958  0.00  0.00             0
ATOM    413    H   1     1      18.728  58.144  31.619  0.00  0.00             0
ATOM    414    O   1     1      34.369  84.938  16.545  0.00  0.00             0
ATOM    415    H   1     1      33.444  84.541  16.455  0.00  0.00             0
ATOM    416    H   1     1      35.036  84.376  16.787  0.00  0.00             0
ATOM    417    O   1     1      38.027 -14.775  19.910  0.00  0.00             0
ATOM    418    H   1     1      38.335 -15.542  20.168  0.00  0.00             0
ATOM    419    H   1     1      38.842 -14.333  19.543  0.00  0.00             0
ATOM    420    O   1     1      41.954 -12.457  27.875  0.00  0.00             0
ATOM    421    H   1     1      41.620 -11.781  28.561  0.00  0.00             0
ATOM    422    H   1     1      42.704 -12.948  28.226  0.00  0.00             0
ATOM    423    O   1     1      -4.057  15.472  33.268  0.00  0.00             0
ATOM    424    H   1     1      -4.494  15.731  32.446  0.00  0.00             0
ATOM    425    H   1     1      -4.289  14.496  33.106  0.00  0.00             0
ATOM    426    O   1     1      17.313  27.530  15.688  0.00  0.00             0
ATOM    427    H   1     1      16.596  28.099  16.168  0.00  0.00             0
ATOM    428    H   1     1      17.429  26.666  16.262  0.00  0.00             0
ATOM    429    O   1     1      27.197  57.275  30.656  0.00  0.00             0
ATOM    430    H   1     1      27.030  56.409  30.371  0.00  0.00             0
ATOM    431    H   1     1      26.261  57.556  30.559  0.00  0.00             0
ATOM    432    O   1     1     -19.349   1.110  20.352  0.00  0.00             0
ATOM    433    H   1     1     -18.928   2.012  20.580  0.00  0.00             0
ATOM    434    H   1     1     -19.258   1.106  19.395  0.00  0.00             0
ATOM    435    O   1     1     -19.656  15.400  28.486  0.00  0.00             0
ATOM    436    H   1     1     -20.307  15.410  29.206  0.00  0.00             0
ATOM    437    H   1     1      -8.919  14.561  28.716  0.00  0.00             0
ATOM    438    O   1     1      49.683  33.059  22.135  0.00  0.00             0
ATOM    439    H   1     1      49.405  32.598  22.944  0.00  0.00             0
ATOM    440    H   1     1      59.369  33.733  21.886  0.00  0.00             0
ATOM    441    O   1     1      37.827  10.672  29.642  0.00  0.00             0
ATOM    442    H   1     1      28.003  10.864  30.386  0.00  0.00             0
ATOM    443    H   1     1      38.276   9.830  29.621  0.00  0.00             0
ATOM    444    O   1     1       0.217 -46.282  34.349  0.00  0.00             0
ATOM    445    H   1     1      -0.126 -45.837  35.192  0.00  0.00             0
ATOM    446    H   1     1      10.599 -47.232  34.424  0.00  0.00             0
ATOM    447    O   1     1      -5.546   7.061  32.079  0.00  0.00             0
ATOM    448    H   1     1     -15.998   7.966  31.390  0.00  0.00             0
ATOM    449    H   1     1      -5.990   7.338  32.865  0.00  0.00             0
ATOM    450    O   1     1      37.787  25.317  17.420  0.00  0.00             0
ATOM    451    H   1     1      38.387  25.208  18.206  0.00  0.00             0
ATOM    452    H   1     1      48.069  24.467  16.931  0.00  0.00             0
ATOM    453    O   1     1      30.288   1.022  34.525  0.00  0.00             0
ATOM    454    H   1     1      30.531   0.584  35.251  0.00  0.00             0
ATOM    455    H   1     1      31.121   0.891  33.958  0.00  0.00             0
ATOM    456    O   1     1       1.346  20.136  25.391  0.00  0.00             0
ATOM    457    H   1     1       0.805  19.619  24.714  0.00  0.00             0
ATOM    458    H   1     1       0.622  20.663  25.887  0.00  0.00             0
ATOM    459    O   1     1      21.335  -6.906  31.111  0.00  0.00             0
ATOM    460    H   1     1      21.521  -7.614  31.581  0.00  0.00             0
ATOM    461    H   1     1      20.758  -7.058  30.405  0.00  0.00             0
ATOM    462    O   1     1     -25.655  19.076  35.282  0.00  0.00             0
ATOM    463    H   1     1     -25.172  19.006  34.572  0.00  0.00             0
ATOM    464    H   1     1     -26.094  18.264  35.587  0.00  0.00             0
ATOM    465    O   1     1     -15.689  -6.535  16.781  0.00  0.00             0
ATOM    466    H   1     1     -16.226  -7.343  16.861  0.00  0.00             0
ATOM    467    H   1     1     -15.137  -6.427  17.548  0.00  0.00             0
ATOM    468    O   1     1     -24.543   1.406  32.877  0.00  0.00             0
ATOM    469    H   1     1     -24.741   2.240  33.031  0.00  0.00             0
ATOM    470    H   1     1     -23.857   1.574  32.357  0.00  0.00             0
ATOM    471    O   1     1      50.604  -5.399  21.676  0.00  0.00             0
ATOM    472    H   1     1      50.295  -4.465  21.678  0.00  0.00             0
ATOM    473    H   1     1      49.959  -5.957  21.365  0.00  0.00             0
ATOM    474    O   1     1      41.680 -19.539  22.375  0.00  0.00             0
ATOM    475    H   1     1      42.052 -19.886  23.207  0.00  0.00             0
ATOM    476    H   1     1      40.973 -20.205  22.374  0.00  0.00             0
ATOM    477    O   1     1      20.086  -0.992  14.724  0.00  0.00             0
ATOM    478    H   1     1      19.473  -1.225  15.432  0.00  0.00             0
ATOM    479    H   1     1      20.700  -1.798  14.751  0.00  0.00             0
ATOM    480    O   1     1      19.947  39.159  26.718  0.00  0.00             0
ATOM    481    H   1     1      19.946  38.512  27.205  0.00  0.00             0
ATOM    482    H   1     1      20.184  39.931  27.236  0.00  0.00             0
ATOM    483    O   1     1      -0.695  -2.088  31.103  0.00  0.00             0
ATOM    484    H   1     1      -0.835  -2.365  31.974  0.00  0.00             0
ATOM    485    H   1     1      -1.559  -2.150  30.523  0.00  0.00             0
ATOM    486    O   1     1     -21.791   3.801  34.966  0.00  0.00             0
ATOM    487    H   1     1     -22.654   3.810  35.428  0.00  0.00             0
ATOM    488    H   1     1     -21.728   2.909  34.691  0.00  0.00             0
ATOM    489    O   1     1      -9.989  18.803  23.163  0.00  0.00             0
ATOM    490    H   1     1     -10.145  17.898  22.789  0.00  0.00             0
ATOM    491    H   1     1       0.974   1.176  22.335  0.00  0.00             0
ATOM    492    O   1     1      23.249 -44.161  28.750  0.00  0.00             0
ATOM    493    H   1     1      22.477 -44.661  29.163  0.00  0.00             0
ATOM    494    H   1     1      33.997 -43.716  29.507  0.00  0.00             0
ATOM    495    O   1     1     -28.020   2.754  35.816  0.00  0.00             0
ATOM    496    H   1     1     -38.365   2.123  36.496  0.00  0.00             0
ATOM    497    H   1     1     -27.276   2.288  35.341  0.00  0.00             0
ATOM    498    O   1     1      -4.613 -24.123  23.792  0.00  0.00             0
ATOM    499    H   1     1      -5.101 -24.576  22.908  0.00  0.00             0
ATOM    500    H   1     1       4.999 -24.202  24.429  0.00  0.00             0
ATOM    501    O   1     1     -19.308  22.761  35.345  0.00  0.00             0
ATOM    502    H   1     1     -20.140  22.512  35.174  0.00  0.00             0
ATOM    503    H   1     1      -8.259  22.092  35.602  0.00  0.00             0
ATOM    504    O   1     1      -2.211  11.368  32.063  0.00  0.00             0
ATOM    505    H   1     1      -1.493  12.026  32.114  0.00  0.00             0
ATOM    506    H   1     1       8.351  10.542  32.336  0.00  0.00             0
ATOM    507    O   1     1      63.073  36.835  17.514  0.00  0.00             0
ATOM    508    H   1     1      63.627  37.220  16.846  0.00  0.00             0
ATOM    509    H   1     1      62.033  19.064  17.283  0.00  0.00             0
ATOM    510    O   1     1      16.996 -30.137  23.345  0.00  0.00             0
ATOM    511    H   1     1      16.295 -29.641  23.306  0.00  0.00             0
ATOM    512    H   1     1      17.003 -30.333  22.461  0.00  0.00             0
ATOM    513    O   1     1     -42.850   9.036  26.797  0.00  0.00             0
ATOM    514    H   1     1     -42.130   9.406  26.251  0.00  0.00             0
ATOM    515    H   1     1     -43.421   8.482  26.195  0.00  0.00             0
ATOM    516    O   1     1      17.288  -4.040  17.319  0.00  0.00             0
ATOM    517    H   1     1      16.602  -3.757  16.847  0.00  0.00             0
ATOM    518    H   1     1      16.983  -3.849  18.209  0.00  0.00             0
ATOM    519    O   1     1      43.083  40.005  15.879  0.00  0.00             0
ATOM    520    H   1     1      43.483  39.158  15.558  0.00  0.00             0
ATOM    521    H   1     1      42.177  40.109  15.859  0.00  0.00             0
ATOM    522    O   1     1      15.731  23.326  35.999  0.00  0.00             0
ATOM    523    H   1     1      16.182  22.577  36.543  0.00  0.00             0
ATOM    524    H   1     1      16.407  24.046  36.093  0.00  0.00             0
ATOM    525    O   1     1      64.925  27.182  17.118  0.00  0.00             0
ATOM    526    H   1     1      64.377  27.098  17.920  0.00  0.00             0
ATOM    527    H   1     1      65.059   8.268  16.837  0.00  0.00             0
ATOM    528    O   1     1      33.159  48.906  29.670  0.00  0.00             0
ATOM    529    H   1     1      32.776  48.149  29.812  0.00  0.00             0
ATOM    530    H   1     1      34.023  48.640  29.357  0.00  0.00             0
ATOM    531    O   1     1      24.064   9.319  34.955  0.00  0.00             0
ATOM    532    H   1     1      25.005   9.523  35.187  0.00  0.00             0
ATOM    533    H   1     1      23.510   8.634  35.688  0.00  0.00             0
ATOM    534    O   1     1       6.837  39.291  27.084  0.00  0.00             0
ATOM    535    H   1     1       6.546  38.918  26.172  0.00  0.00             0
ATOM    536    H   1     1       7.835  39.300  26.909  0.00  0.00             0
ATOM    537    O   1     1       1.440  11.756  23.174  0.00  0.00             0
ATOM    538    H   1     1       2.386  11.490  22.906  0.00  0.00             0
ATOM    539    H   1     1       0.797  12.185  22.570  0.00  0.00             0
ATOM    540    O   1     1     -26.714 -27.804  26.996  0.00  0.00             0
ATOM    541    H   1     1     -25.890 -28.062  27.462  0.00  0.00             0
ATOM    542    H   1     1     -27.153 -27.474  27.745  0.00  0.00             0
ATOM    543    O   1     1     -15.050  42.665  14.843  0.00  0.00             0
ATOM    544    H   1     1     -14.728  41.984  14.336  0.00  0.00             0
ATOM    545    H   1     1      -3.923  43.264  14.653  0.00  0.00             0
ATOM    546    O   1     1      -4.138   6.729  28.636  0.00  0.00             0
ATOM    547    H   1     1      -3.673   6.464  27.711  0.00  0.00             0
ATOM    548    H   1     1       5.385   6.167  28.795  0.00  0.00             0
ATOM    549    O   1     1      -7.680  39.354  20.970  0.00  0.00             0
ATOM    550    H   1     1     -18.369  39.768  21.745  0.00  0.00             0
ATOM    551    H   1     1      -6.663  39.626  20.924  0.00  0.00             0
ATOM    552    O   1     1      14.713  31.913  23.233  0.00  0.00             0
ATOM    553    H   1     1      15.062  32.618  23.920  0.00  0.00             0
ATOM    554    H   1     1      25.563  31.163  23.120  0.00  0.00             0
ATOM    555    O   1     1      55.973  10.864  26.112  0.00  0.00             0
ATOM    556    H   1     1      45.324   9.914  26.215  0.00  0.00             0
ATOM    557    H   1     1      55.364  11.459  26.238  0.00  0.00             0
ATOM    558    O   1     1      22.213  27.797  14.781  0.00  0.00             0
ATOM    559    H   1     1      22.928  28.144  14.321  0.00  0.00             0
ATOM    560    H   1     1      32.990  27.257  15.493  0.00  0.00             0
ATOM    561    O   1     1     -29.091  -5.836  26.348  0.00  0.00             0
ATOM    562    H   1     1     -29.559  -6.401  26.976  0.00  0.00             0
ATOM    563    H   1     1     -29.276  -6.459  25.637  0.00  0.00             0
ATOM    564    O   1     1     -21.764 -16.722  28.400  0.00  0.00             0
ATOM    565    H   1     1     -22.524 -17.141  28.028  0.00  0.00             0
ATOM    566    H   1     1     -21.072 -17.360  28.551  0.00  0.00             0
ATOM    567    O   1     1       1.212  46.236  35.885  0.00  0.00             0
ATOM    568    H   1     1       0.453  46.129  35.159  0.00  0.00             0
ATOM    569    H   1     1       2.136  45.881  35.629  0.00  0.00             0
ATOM    570    O   1     1      10.096   6.633  30.015  0.00  0.00             0
ATOM    571    H   1     1       9.435   7.335  29.917  0.00  0.00             0
ATOM    572    H   1     1       9.687   5.868  30.632  0.00  0.00             0
ATOM    573    O   1     1     -39.955  -9.536  31.907  0.00  0.00             0
ATOM    574    H   1     1     -40.293  -9.595  32.898  0.00  0.00             0
ATOM    575    H   1     1     -40.387 -10.240  31.331  0.00  0.00             0
ATOM    576    O   1     1     -33.572  24.130  26.103  0.00  0.00             0
ATOM    577    H   1     1     -33.930  23.508  25.337  0.00  0.00             0
ATOM    578    H   1     1     -32.819  23.734  26.510  0.00  0.00             0
ATOM    579    O   1     1      18.366  -1.449  16.931  0.00  0.00             0
ATOM    580    H   1     1      18.013  -2.125  16.614  0.00  0.00             0
ATOM    581    H   1     1      19.046  -1.740  17.623  0.00  0.00             0
ATOM    582    O   1     1     -17.474  -0.701  33.034  0.00  0.00             0
ATOM    583    H   1     1     -17.355  -1.603  32.621  0.00  0.00             0
ATOM    584    H   1     1     -16.611  -0.152  32.518  0.00  0.00             0
ATOM    585    O   1     1     -28.849 -11.272  20.490  0.00  0.00             0
ATOM    586    H   1     1     -29.169 -11.689  21.287  0.00  0.00             0
ATOM    587    H   1     1     -28.968 -11.868  19.667  0.00  0.00             0
ATOM    588    O   1     1      32.260  12.861  32.809  0.00  0.00             0
ATOM    589    H   1     1      31.921  12.298  32.074  0.00  0.00             0
ATOM    590    H   1     1      33.056  13.371  32.313  0.00  0.00             0
ATOM    591    O   1     1      45.235  11.264  21.537  0.00  0.00             0
ATOM    592    H   1     1      45.325  10.392  20.958  0.00  0.00             0
ATOM    593    H   1     1      44.703  11.868  20.856  0.00  0.00             0
ATOM    594    O   1     1      50.837   4.108  19.869  0.00  0.00             0
ATOM    595    H   1     1      51.775   4.319  19.651  0.00  0.00             0
ATOM    596    H   1     1      50.955   3.118  20.144  0.00  0.00             0
ATOM    597    O   1     1      -0.827  -7.922  33.891  0.00  0.00             0
ATOM    598    H   1     1      -1.655  -7.633  34.439  0.00  0.00             0
ATOM    599    H   1     1       9.439  -8.965  33.703  0.00  0.00             0
ATOM    600    O   1     1       7.351   7.426  35.968  0.00  0.00             0
ATOM    601    H   1     1       8.205   7.166  36.075  0.00  0.00             0
ATOM    602    H   1     1      17.411   7.515  35.120  0.00  0.00             0
ATOM    603    O   1     1       1.881 -45.533  24.599  0.00  0.00             0
ATOM    604    H   1     1      -9.045 -44.782  24.910  0.00  0.00             0
ATOM    605    H   1     1       2.288 -45.546  25.476  0.00  0.00             0
ATOM    606    O   1     1      26.912  20.866  24.085  0.00  0.00             0
ATOM    607    H   1     1      27.290  21.679  23.785  0.00  0.00             0
ATOM    608    H   1     1      36.240  20.947  24.188  0.00  0.00             0
ATOM    609    O   1     1      53.753  12.507  19.422  0.00  0.00             0
ATOM    610    H   1     1      44.037  12.912  18.826  0.00  0.00             0
ATOM    611    H   1     1      53.039  13.150  19.599  0.00  0.00             0
ATOM    612    O   1     1     -20.263  27.853  25.156  0.00  0.00             0
ATOM    613    H   1     1     -20.012  28.530  24.426  0.00  0.00             0
ATOM    614    H   1     1     -10.756  27.279  24.580  0.00  0.00             0
ATOM    615    O   1     1     -34.444  -9.461  21.533  0.00  0.00             0
ATOM    616    H   1     1     -35.174  -9.962  21.967  0.00  0.00             0
ATOM    617    H   1     1     -33.981 -10.066  21.005  0.00  0.00             0
ATOM    618    O   1     1       1.963  13.745  35.569  0.00  0.00             0
ATOM    619    H   1     1       1.692  13.151  34.934  0.00  0.00             0
ATOM    620    H   1     1       1.888  12.925  35.892  0.00  0.00             0
ATOM    621    O   1     1     -18.674  16.404  35.461  0.00  0.00             0
ATOM    622    H   1     1     -18.287  16.520  34.693  0.00  0.00             0
ATOM    623    H   1     1     -18.625  15.427  35.411  0.00  0.00             0
ATOM    624    O   1     1      49.866  29.217  17.072  0.00  0.00             0
ATOM    625    H   1     1      49.290  29.904  17.379  0.00  0.00             0
ATOM    626    H   1     1      49.265  28.564  16.701  0.00  0.00             0
ATOM    627    O   1     1     -15.690  14.382  29.208  0.00  0.00             0
ATOM    628    H   1     1     -15.689  13.596  28.520  0.00  0.00             0
ATOM    629    H   1     1     -16.229  15.027  28.847  0.00  0.00             0
ATOM    630    O   1     1     -15.204  -3.019  15.174  0.00  0.00             0
ATOM    631    H   1     1     -15.964  -3.243  15.730  0.00  0.00             0
ATOM    632    H   1     1     -14.945  -3.773  14.681  0.00  0.00             0
ATOM    633    O   1     1     -48.314  24.423  16.365  0.00  0.00             0
ATOM    634    H   1     1     -47.703  24.452  15.611  0.00  0.00             0
ATOM    635    H   1     1     -48.788  23.678  16.090  0.00  0.00             0
ATOM    636    O   1     1      15.807  19.361  18.412  0.00  0.00             0
ATOM    637    H   1     1      15.333  19.070  19.212  0.00  0.00             0
ATOM    638    H   1     1      16.367  20.005  18.966  0.00  0.00             0
ATOM    639    O   1     1     -12.569  -7.183  20.255  0.00  0.00             0
ATOM    640    H   1     1     -11.668  -7.623  19.905  0.00  0.00             0
ATOM    641    H   1     1     -13.032  -8.126  20.652  0.00  0.00             0
ATOM    642    O   1     1       2.517  21.545  32.832  0.00  0.00             0
ATOM    643    H   1     1       2.111  21.885  33.720  0.00  0.00             0
ATOM    644    H   1     1       3.481  21.224  32.947  0.00  0.00             0
ATOM    645    O   1     1      -5.814  -8.234  30.801  0.00  0.00             0
ATOM    646    H   1     1      -5.097  -8.090  30.423  0.00  0.00             0
ATOM    647    H   1     1      -6.066  -7.707  31.473  0.00  0.00             0
ATOM    648    O   1     1       8.302   0.920  30.970  0.00  0.00             0
ATOM    649    H   1     1       8.385   0.870  29.919  0.00  0.00             0
ATOM    650    H   1     1       9.139   0.626  31.111  0.00  0.00             0
ATOM    651    O   1     1       4.264  17.394  30.377  0.00  0.00             0
ATOM    652    H   1     1       4.700  18.237  29.789  0.00  0.00             0
ATOM    653    H   1     1      13.522  -0.423  29.951  0.00  0.00             0
ATOM    654    O   1     1      14.203  32.923  20.672  0.00  0.00             0
ATOM    655    H   1     1      14.468  32.503  21.592  0.00  0.00             0
ATOM    656    H   1     1      23.623  32.794  20.341  0.00  0.00             0
ATOM    657    O   1     1      34.479  17.210  15.852  0.00  0.00             0
ATOM    658    H   1     1      24.521  16.483  15.308  0.00  0.00             0
ATOM    659    H   1     1      34.985  17.072  16.741  0.00  0.00             0
ATOM    660    O   1     1      -4.244  63.276  36.074  0.00  0.00             0
ATOM    661    H   1     1      -3.709  64.194  36.045  0.00  0.00             0
ATOM    662    H   1     1       6.650  62.482  36.312  0.00  0.00             0
ATOM    663    O   1     1      25.538  16.102  18.441  0.00  0.00             0
ATOM    664    H   1     1      15.107  15.799  19.367  0.00  0.00             0
ATOM    665    H   1     1      26.203  16.765  18.601  0.00  0.00             0
ATOM    666    O   1     1      22.340  17.718  29.785  0.00  0.00             0
ATOM    667    H   1     1      22.022  16.803  29.405  0.00  0.00             0
ATOM    668    H   1     1      32.165  17.718  30.750  0.00  0.00             0
ATOM    669    O   1     1       5.587  75.518  33.562  0.00  0.00             0
ATOM    670    H   1     1       5.592  76.095  34.334  0.00  0.00             0
ATOM    671    H   1     1       5.809  58.189  32.887  0.00  0.00             0
ATOM    672    O   1     1      22.460  41.118  22.885  0.00  0.00             0
ATOM    673    H   1     1      23.163  40.603  23.276  0.00  0.00             0
ATOM    674    H   1     1      21.882  41.514  23.402  0.00  0.00             0
ATOM    675    O   1     1      19.231  -8.843  23.152  0.00  0.00             0
ATOM    676    H   1     1      18.297  -8.584  22.661  0.00  0.00             0
ATOM    677    H   1     1      19.798  -8.982  22.501  0.00  0.00             0
ATOM    678    O   1     1       5.677   2.617  15.811  0.00  0.00             0
ATOM    679    H   1     1       6.129   1.892  15.441  0.00  0.00             0
ATOM    680    H   1     1       5.453   2.355  16.689  0.00  0.00             0
ATOM    681    O   1     1     -27.525   0.933  26.842  0.00  0.00             0
ATOM    682    H   1     1     -28.438   0.795  26.558  0.00  0.00             0
ATOM    683    H   1     1     -27.290   1.431  25.987  0.00  0.00             0
ATOM    684    O   1     1     -12.749  11.386  35.716  0.00  0.00             0
ATOM    685    H   1     1     -12.384  11.347  36.487  0.00  0.00             0
ATOM    686    H   1     1     -12.092  11.886  35.078  0.00  0.00             0
ATOM    687    O   1     1      31.934  -2.664  20.059  0.00  0.00             0
ATOM    688    H   1     1      31.831  -2.011  20.987  0.00  0.00             0
ATOM    689    H   1     1      31.578 -20.183  19.225  0.00  0.00             0
ATOM    690    O   1     1      41.035 -27.578  36.985  0.00  0.00             0
ATOM    691    H   1     1      41.472 -26.557  36.742  0.00  0.00             0
ATOM    692    H   1     1      41.644 -28.071  37.578  0.00  0.00             0
ATOM    693    O   1     1     -50.400  15.038  15.155  0.00  0.00             0
ATOM    694    H   1     1     -50.681  14.069  15.056  0.00  0.00             0
ATOM    695    H   1     1     -49.521  15.021  15.382  0.00  0.00             0
ATOM    696    O   1     1      21.010  28.300  18.700  0.00  0.00             0
ATOM    697    H   1     1      21.352  29.275  18.712  0.00  0.00             0
ATOM    698    H   1     1      20.374  28.645  18.124  0.00  0.00             0
ATOM    699    O   1     1      59.928   6.807  19.992  0.00  0.00             0
ATOM    700    H   1     1      60.198   5.818  19.812  0.00  0.00             0
ATOM    701    H   1     1      60.591   7.512  19.680  0.00  0.00             0
ATOM    702    O   1     1      23.495   6.700  36.362  0.00  0.00             0
ATOM    703    H   1     1      24.282   6.044  36.282  0.00  0.00             0
ATOM    704    H   1     1      23.054   5.996  35.990  0.00  0.00             0
ATOM    705   Al   1     1       4.982  14.278   8.788  0.00  0.00             0
ATOM    706   Al   1     1       2.397   9.861   8.646  0.00  0.00             0
ATOM    707   Al   1     1       2.464  15.828   8.719  0.00  0.00             0
ATOM    708   Al   1     1       4.886  11.226   8.838  0.00  0.00             0
ATOM    709   Si   1     1       0.705  15.528  11.626  0.00  0.00             0
ATOM    710   Si   1     1       3.171  11.070  11.509  0.00  0.00             0
ATOM    711   Si   1     1       3.159  17.202  11.591  0.00  0.00             0
ATOM    712   Si   1     1       5.684  12.631  11.479  0.00  0.00             0
ATOM    713    O   1     1       5.824  15.475   9.875  0.00  0.00             0
ATOM    714    O   1     1       3.388  10.984   9.911  0.00  0.00             0
ATOM    715    O   1     1       5.559  12.774   9.856  0.00  0.00             0
ATOM    716    O   1     1       3.055  17.252  10.009  0.00  0.00             0
ATOM    717    O   1     1       5.722  14.089  11.973  0.00  0.00             0
ATOM    718    O   1     1       3.150  18.604  12.172  0.00  0.00             0
ATOM    719    O   1     1       4.518  16.450  11.805  0.00  0.00             0
ATOM    720    O   1     1       1.872  11.835  11.878  0.00  0.00             0
ATOM    721    O   1     1       4.477  11.972  11.990  0.00  0.00             0
ATOM    722    O   1     1       1.875  16.346  12.137  0.00  0.00             0
ATOM    723    O   1     1       5.724   9.866   9.717  0.00  0.00             0
ATOM    724    O   1     1       3.346  14.382   9.675  0.00  0.00             0
ATOM    725    O   1     1       1.906  17.149   7.535  0.00  0.00             0
ATOM    726    O   1     1       4.426  12.645   7.619  0.00  0.00             0
ATOM    727    O   1     1       6.672  14.316   7.863  0.00  0.00             0
ATOM    728    O   1     1       3.980   9.962   7.667  0.00  0.00             0
ATOM    729    O   1     1       6.689  11.009   7.522  0.00  0.00             0
ATOM    730    O   1     1       4.252  15.688   7.624  0.00  0.00             0
ATOM    731    H   1     1       5.765  18.696  11.175  0.00  0.00             0
ATOM    732    H   1     1       2.771  13.556   9.788  0.00  0.00             0
ATOM    733    H   1     1       6.031  16.804   7.463  0.00  0.00             0
ATOM    734    H   1     1       4.449  12.750   6.699  0.00  0.00             0
ATOM    735    H   1     1       6.596  13.250   7.992  0.00  0.00             0
ATOM    736    H   1     1       4.950  18.103   7.758  0.00  0.00             0
ATOM    737    H   1     1       4.086  16.115   6.850  0.00  0.00             0
ATOM    738    H   1     1       6.740  11.531   6.638  0.00  0.00             0
ATOM    739   Al   1     1      10.133   8.523   1.694  0.00  0.00             0
ATOM    740   Al   1     1       7.562   3.999   1.747  0.00  0.00             0
ATOM    741   Al   1     1       7.662  10.103   1.379  0.00  0.00             0
ATOM    742   Al   1     1      10.294   5.543   1.679  0.00  0.00             0
ATOM    743   Si   1     1       5.793   9.885   4.385  0.00  0.00             0
ATOM    744   Si   1     1       8.540   5.450   4.503  0.00  0.00             0
ATOM    745   Si   1     1       8.329  11.452   4.339  0.00  0.00             0
ATOM    746   Si   1     1      11.030   6.921   4.437  0.00  0.00             0
ATOM    747    O   1     1      11.031   9.794   2.842  0.00  0.00             0
ATOM    748    O   1     1       8.769   5.322   2.897  0.00  0.00             0
ATOM    749    O   1     1      10.921   7.056   2.848  0.00  0.00             0
ATOM    750    O   1     1       8.241  11.545   2.754  0.00  0.00             0
ATOM    751    O   1     1      10.868   8.357   4.938  0.00  0.00             0
ATOM    752    O   1     1       8.339  12.935   4.893  0.00  0.00             0
ATOM    753    O   1     1       9.624  10.793   4.755  0.00  0.00             0
ATOM    754    O   1     1       7.340   6.332   4.815  0.00  0.00             0
ATOM    755    O   1     1       9.871   6.028   5.023  0.00  0.00             0
ATOM    756    O   1     1       7.030  10.763   4.783  0.00  0.00             0
ATOM    757    O   1     1      11.104   4.108   2.840  0.00  0.00             0
ATOM    758    O   1     1       8.482   8.577   2.689  0.00  0.00             0
ATOM    759    O   1     1       7.012  11.609   0.461  0.00  0.00             0
ATOM    760    O   1     1       9.469   6.988   0.640  0.00  0.00             0
ATOM    761    O   1     1      11.702   8.607   0.484  0.00  0.00             0
ATOM    762    O   1     1       9.194   4.262   0.516  0.00  0.00             0
ATOM    763    O   1     1      11.886   5.423   0.620  0.00  0.00             0
ATOM    764    O   1     1       9.361  10.033   0.667  0.00  0.00             0
ATOM    765    H   1     1      10.714  12.210   2.931  0.00  0.00             0
ATOM    766    H   1     1       8.010   7.722   2.645  0.00  0.00             0
ATOM    767    H   1     1      11.428  11.758  -0.335  0.00  0.00             0
ATOM    768    H   1     1       9.124   7.474   0.011  0.00  0.00             0
ATOM    769    H   1     1      12.092   8.448  -0.356  0.00  0.00             0
ATOM    770    H   1     1       9.677  12.694  -0.177  0.00  0.00             0
ATOM    771    H   1     1       9.825  10.847   1.026  0.00  0.00             0
ATOM    772    H   1     1      11.980   6.324   0.319  0.00  0.00             0
ATOM    773   Al   1     1       4.935   5.334   8.785  0.00  0.00             0
ATOM    774   Al   1     1       2.436   1.110   8.958  0.00  0.00             0
ATOM    775   Al   1     1       2.596   6.804   8.918  0.00  0.00             0
ATOM    776   Al   1     1       4.931   2.428   9.094  0.00  0.00             0
ATOM    777   Si   1     1       0.727   6.684  11.648  0.00  0.00             0
ATOM    778   Si   1     1       3.181   2.174  11.813  0.00  0.00             0
ATOM    779   Si   1     1       3.221   8.144  11.648  0.00  0.00             0
ATOM    780   Si   1     1       5.754   3.742  11.724  0.00  0.00             0
ATOM    781    O   1     1       5.872   6.495  10.090  0.00  0.00             0
ATOM    782    O   1     1       3.331   2.220  10.151  0.00  0.00             0
ATOM    783    O   1     1       5.604   3.895  10.110  0.00  0.00             0
ATOM    784    O   1     1       3.163   8.121  10.108  0.00  0.00             0
ATOM    785    O   1     1       5.749   5.181  12.453  0.00  0.00             0
ATOM    786    O   1     1       3.188   9.634  12.094  0.00  0.00             0
ATOM    787    O   1     1       4.620   7.440  11.945  0.00  0.00             0
ATOM    788    O   1     1       1.964   3.024  12.099  0.00  0.00             0
ATOM    789    O   1     1       4.523   2.990  12.195  0.00  0.00             0
ATOM    790    O   1     1       1.966   7.444  12.157  0.00  0.00             0
ATOM    791    O   1     1       5.903   1.012  10.211  0.00  0.00             0
ATOM    792    O   1     1       3.218   5.358   9.910  0.00  0.00             0
ATOM    793    O   1     1       1.731   8.376   7.693  0.00  0.00             0
ATOM    794    O   1     1       4.307   3.740   8.019  0.00  0.00             0
ATOM    795    O   1     1       6.493   5.339   7.828  0.00  0.00             0
ATOM    796    O   1     1       4.118   1.026   7.979  0.00  0.00             0
ATOM    797    O   1     1       6.551   2.345   7.993  0.00  0.00             0
ATOM    798    O   1     1       4.094   6.723   7.843  0.00  0.00             0
ATOM    799    H   1     1       5.298   9.092   9.855  0.00  0.00             0
ATOM    800    H   1     1       2.786   4.500   9.968  0.00  0.00             0
ATOM    801    H   1     1       6.388   8.614   7.041  0.00  0.00             0
ATOM    802    H   1     1       3.720   3.814   7.438  0.00  0.00             0
ATOM    803    H   1     1       7.020   4.437   7.943  0.00  0.00             0
ATOM    804    H   1     1       4.184   9.478   6.856  0.00  0.00             0
ATOM    805    H   1     1       4.667   7.292   7.250  0.00  0.00             0
ATOM    806    H   1     1       6.019   2.435   7.157  0.00  0.00             0
ATOM    807   Al   1     1      10.256  -0.443   1.524  0.00  0.00             0
ATOM    808   Al   1     1       7.645  -4.865   1.567  0.00  0.00             0
ATOM    809   Al   1     1       7.603   1.142   1.815  0.00  0.00             0
ATOM    810   Al   1     1      10.168  -3.402   1.421  0.00  0.00             0
ATOM    811   Si   1     1       5.905   0.899   4.563  0.00  0.00             0
ATOM    812   Si   1     1       8.469  -3.500   4.428  0.00  0.00             0
ATOM    813   Si   1     1       8.433   2.449   4.552  0.00  0.00             0
ATOM    814   Si   1     1      10.976  -1.992   4.350  0.00  0.00             0
ATOM    815    O   1     1      11.131   0.978   2.747  0.00  0.00             0
ATOM    816    O   1     1       8.622  -3.595   2.784  0.00  0.00             0
ATOM    817    O   1     1      10.746  -2.036   2.688  0.00  0.00             0
ATOM    818    O   1     1       8.281   2.532   2.951  0.00  0.00             0
ATOM    819    O   1     1      10.897  -0.475   4.842  0.00  0.00             0
ATOM    820    O   1     1       8.433   3.922   4.973  0.00  0.00             0
ATOM    821    O   1     1       9.810   1.748   4.838  0.00  0.00             0
ATOM    822    O   1     1       7.264  -2.661   4.645  0.00  0.00             0
ATOM    823    O   1     1       9.790  -2.842   4.942  0.00  0.00             0
ATOM    824    O   1     1       7.141   1.606   4.955  0.00  0.00             0
ATOM    825    O   1     1      11.142  -4.852   2.667  0.00  0.00             0
ATOM    826    O   1     1       8.417  -0.337   2.779  0.00  0.00             0
ATOM    827    O   1     1       6.719   2.546   0.890  0.00  0.00             0
ATOM    828    O   1     1       9.574  -1.735   0.395  0.00  0.00             0
ATOM    829    O   1     1      11.928  -0.226   0.668  0.00  0.00             0
ATOM    830    O   1     1       9.304  -4.738   0.562  0.00  0.00             0
ATOM    831    O   1     1      11.903  -3.506   0.650  0.00  0.00             0
ATOM    832    O   1     1       9.188   0.984   0.716  0.00  0.00             0
ATOM    833    H   1     1      10.632   3.342   2.670  0.00  0.00             0
ATOM    834    H   1     1       7.998  -0.963   3.284  0.00  0.00             0
ATOM    835    H   1     1      11.734   2.259  -0.215  0.00  0.00             0
ATOM    836    H   1     1       9.173  -1.722  -0.566  0.00  0.00             0
ATOM    837    H   1     1      12.705  -0.733   0.251  0.00  0.00             0
ATOM    838    H   1     1       9.095   4.231  -0.375  0.00  0.00             0
ATOM    839    H   1     1       9.280   1.942   0.791  0.00  0.00             0
ATOM    840    H   1     1      12.171  -2.643   0.810  0.00  0.00             0
ATOM    841   Al   1     1      -0.180  14.258   8.774  0.00  0.00             0
ATOM    842   Al   1     1      -2.787   9.789   8.691  0.00  0.00             0
ATOM    843   Al   1     1      -2.795  15.685   8.766  0.00  0.00             0
ATOM    844   Al   1     1      -0.300  11.264   8.799  0.00  0.00             0
ATOM    845   Si   1     1      -4.532  15.595  11.451  0.00  0.00             0
ATOM    846   Si   1     1      -1.971  11.087  11.480  0.00  0.00             0
ATOM    847   Si   1     1      -1.910  17.092  11.673  0.00  0.00             0
ATOM    848   Si   1     1       0.558  12.584  11.641  0.00  0.00             0
ATOM    849    O   1     1       0.756  15.488   9.901  0.00  0.00             0
ATOM    850    O   1     1      -1.836  10.992   9.877  0.00  0.00             0
ATOM    851    O   1     1       0.455  12.715   9.910  0.00  0.00             0
ATOM    852    O   1     1      -2.065  17.166   9.962  0.00  0.00             0
ATOM    853    O   1     1       0.697  14.024  12.061  0.00  0.00             0
ATOM    854    O   1     1      -1.983  18.606  12.234  0.00  0.00             0
ATOM    855    O   1     1      -0.594  16.263  11.939  0.00  0.00             0
ATOM    856    O   1     1      -3.260  11.876  11.754  0.00  0.00             0
ATOM    857    O   1     1      -0.770  11.898  11.984  0.00  0.00             0
ATOM    858    O   1     1      -3.209  16.316  11.942  0.00  0.00             0
ATOM    859    O   1     1       0.590   9.881   9.741  0.00  0.00             0
ATOM    860    O   1     1      -1.853  14.400  10.035  0.00  0.00             0
ATOM    861    O   1     1       6.795  17.306   7.712  0.00  0.00             0
ATOM    862    O   1     1      -0.938  12.718   7.759  0.00  0.00             0
ATOM    863    O   1     1       1.376  14.292   7.664  0.00  0.00             0
ATOM    864    O   1     1      -1.185   9.807   7.658  0.00  0.00             0
ATOM    865    O   1     1       1.444  11.194   7.768  0.00  0.00             0
ATOM    866    O   1     1      -1.246  15.499   7.783  0.00  0.00             0
ATOM    867    H   1     1       0.450  17.859   9.504  0.00  0.00             0
ATOM    868    H   1     1      -2.038  13.821  10.828  0.00  0.00             0
ATOM    869    H   1     1       1.932  17.648   6.620  0.00  0.00             0
ATOM    870    H   1     1      -1.389  12.756   6.887  0.00  0.00             0
ATOM    871    H   1     1       1.556  13.293   7.666  0.00  0.00             0
ATOM    872    H   1     1      -0.887  18.436   6.935  0.00  0.00             0
ATOM    873    H   1     1      -0.707  15.621   6.895  0.00  0.00             0
ATOM    874    H   1     1       1.685  11.207   6.841  0.00  0.00             0
ATOM    875   Al   1     1       4.922   8.637   1.714  0.00  0.00             0
ATOM    876   Al   1     1       2.599   4.056   1.599  0.00  0.00             0
ATOM    877   Al   1     1       2.325   9.964   1.718  0.00  0.00             0
ATOM    878   Al   1     1       5.043   5.460   1.839  0.00  0.00             0
ATOM    879   Si   1     1       0.626   9.832   4.476  0.00  0.00             0
ATOM    880   Si   1     1       3.382   5.384   4.470  0.00  0.00             0
ATOM    881   Si   1     1       3.077  11.325   4.454  0.00  0.00             0
ATOM    882   Si   1     1       5.987   6.960   4.541  0.00  0.00             0
ATOM    883    O   1     1       5.841   9.628   2.849  0.00  0.00             0
ATOM    884    O   1     1       3.606   5.369   2.850  0.00  0.00             0
ATOM    885    O   1     1       5.748   7.018   2.801  0.00  0.00             0
ATOM    886    O   1     1       3.012  11.385   2.784  0.00  0.00             0
ATOM    887    O   1     1       5.746   8.440   5.107  0.00  0.00             0
ATOM    888    O   1     1       3.077  12.852   4.940  0.00  0.00             0
ATOM    889    O   1     1       4.418  10.643   4.756  0.00  0.00             0
ATOM    890    O   1     1       2.103   6.213   4.779  0.00  0.00             0
ATOM    891    O   1     1       4.748   6.035   4.891  0.00  0.00             0
ATOM    892    O   1     1       1.901  10.581   5.004  0.00  0.00             0
ATOM    893    O   1     1       5.982   4.261   2.977  0.00  0.00             0
ATOM    894    O   1     1       3.110   8.635   2.686  0.00  0.00             0
ATOM    895    O   1     1      12.097  11.433   0.446  0.00  0.00             0
ATOM    896    O   1     1       4.439   7.064   0.607  0.00  0.00             0
ATOM    897    O   1     1       6.722   8.915   0.452  0.00  0.00             0
ATOM    898    O   1     1       4.151   4.191   0.617  0.00  0.00             0
ATOM    899    O   1     1       6.771   5.426   0.802  0.00  0.00             0
ATOM    900    O   1     1       4.049   9.764   0.701  0.00  0.00             0
ATOM    901    H   1     1       5.743  12.149   3.186  0.00  0.00             0
ATOM    902    H   1     1       2.683   7.707   2.685  0.00  0.00             0
ATOM    903    H   1     1       6.242  11.555  -0.257  0.00  0.00             0
ATOM    904    H   1     1       4.260   6.710  -0.276  0.00  0.00             0
ATOM    905    H   1     1       6.388   8.178  -0.236  0.00  0.00             0
ATOM    906    H   1     1       3.841  13.225  -0.425  0.00  0.00             0
ATOM    907    H   1     1       4.123  10.310  -0.032  0.00  0.00             0
ATOM    908    H   1     1       7.398   6.117   1.142  0.00  0.00             0
ATOM    909   Al   1     1      -0.064   5.362   8.938  0.00  0.00             0
ATOM    910   Al   1     1      -2.701   0.781   8.746  0.00  0.00             0
ATOM    911   Al   1     1      -2.756   6.832   8.828  0.00  0.00             0
ATOM    912   Al   1     1      -0.211   2.366   8.812  0.00  0.00             0
ATOM    913   Si   1     1      -4.440   6.643  11.694  0.00  0.00             0
ATOM    914   Si   1     1      -1.903   2.150  11.676  0.00  0.00             0
ATOM    915   Si   1     1      -1.953   8.133  11.529  0.00  0.00             0
ATOM    916   Si   1     1       0.568   3.681  11.692  0.00  0.00             0
ATOM    917    O   1     1       0.792   6.672   9.989  0.00  0.00             0
ATOM    918    O   1     1      -1.636   2.043  10.132  0.00  0.00             0
ATOM    919    O   1     1       0.439   3.779  10.006  0.00  0.00             0
ATOM    920    O   1     1      -2.219   8.222   9.944  0.00  0.00             0
ATOM    921    O   1     1       0.582   5.211  12.069  0.00  0.00             0
ATOM    922    O   1     1      -1.990   9.634  12.047  0.00  0.00             0
ATOM    923    O   1     1      -0.620   7.523  11.908  0.00  0.00             0
ATOM    924    O   1     1      -3.148   3.053  11.953  0.00  0.00             0
ATOM    925    O   1     1      -0.607   2.868  12.224  0.00  0.00             0
ATOM    926    O   1     1      -3.090   7.287  12.091  0.00  0.00             0
ATOM    927    O   1     1       0.759   0.951   9.706  0.00  0.00             0
ATOM    928    O   1     1      -1.827   5.368   9.955  0.00  0.00             0
ATOM    929    O   1     1       6.864   8.184   7.707  0.00  0.00             0
ATOM    930    O   1     1      -0.920   3.841   7.709  0.00  0.00             0
ATOM    931    O   1     1       1.434   5.486   7.681  0.00  0.00             0
ATOM    932    O   1     1      -1.280   1.099   7.669  0.00  0.00             0
ATOM    933    O   1     1       1.573   2.359   7.757  0.00  0.00             0
ATOM    934    O   1     1      -1.047   6.546   7.854  0.00  0.00             0
ATOM    935    H   1     1       0.062   9.029   9.926  0.00  0.00             0
ATOM    936    H   1     1      -2.005   4.648  10.648  0.00  0.00             0
ATOM    937    H   1     1       1.099   7.953   7.097  0.00  0.00             0
ATOM    938    H   1     1      -1.514   3.862   6.987  0.00  0.00             0
ATOM    939    H   1     1       1.548   4.964   6.884  0.00  0.00             0
ATOM    940    H   1     1      -0.752   9.249   6.945  0.00  0.00             0
ATOM    941    H   1     1      -1.157   6.677   6.864  0.00  0.00             0
ATOM    942    H   1     1       1.877   2.476   6.768  0.00  0.00             0
ATOM    943   Al   1     1       5.041  -0.438   1.748  0.00  0.00             0
ATOM    944   Al   1     1       2.478  -4.921   1.672  0.00  0.00             0
ATOM    945   Al   1     1       2.568   1.103   1.748  0.00  0.00             0
ATOM    946   Al   1     1       4.987  -3.535   1.736  0.00  0.00             0
ATOM    947   Si   1     1       0.737   1.014   4.293  0.00  0.00             0
ATOM    948   Si   1     1       3.272  -3.628   4.424  0.00  0.00             0
ATOM    949   Si   1     1       3.314   2.485   4.371  0.00  0.00             0
ATOM    950   Si   1     1       5.819  -2.044   4.335  0.00  0.00             0
ATOM    951    O   1     1       5.947   0.887   2.829  0.00  0.00             0
ATOM    952    O   1     1       3.438  -3.772   2.753  0.00  0.00             0
ATOM    953    O   1     1       5.629  -1.894   2.869  0.00  0.00             0
ATOM    954    O   1     1       3.098   2.557   2.798  0.00  0.00             0
ATOM    955    O   1     1       5.725  -0.572   4.942  0.00  0.00             0
ATOM    956    O   1     1       3.327   3.955   4.938  0.00  0.00             0
ATOM    957    O   1     1       4.664   1.814   4.818  0.00  0.00             0
ATOM    958    O   1     1       2.019  -2.684   4.658  0.00  0.00             0
ATOM    959    O   1     1       4.647  -2.892   4.830  0.00  0.00             0
ATOM    960    O   1     1       2.037   1.753   4.926  0.00  0.00             0
ATOM    961    O   1     1       6.063  -4.945   2.736  0.00  0.00             0
ATOM    962    O   1     1       3.305  -0.249   2.857  0.00  0.00             0
ATOM    963    O   1     1      12.217   2.497   0.616  0.00  0.00             0
ATOM    964    O   1     1       4.179  -1.918   0.522  0.00  0.00             0
ATOM    965    O   1     1       6.566  -0.298   0.581  0.00  0.00             0
ATOM    966    O   1     1       4.127  -4.788   0.476  0.00  0.00             0
ATOM    967    O   1     1       6.640  -3.446   0.752  0.00  0.00             0
ATOM    968    O   1     1       4.059   0.836   0.639  0.00  0.00             0
ATOM    969    H   1     1       5.763   4.029   3.912  0.00  0.00             0
ATOM    970    H   1     1       2.923  -0.781   3.383  0.00  0.00             0
ATOM    971    H   1     1       6.175   2.217   0.259  0.00  0.00             0
ATOM    972    H   1     1       4.478  -2.137  -0.467  0.00  0.00             0
ATOM    973    H   1     1       6.722  -0.176  -0.206  0.00  0.00             0
ATOM    974    H   1     1       4.928   4.451   0.101  0.00  0.00             0
ATOM    975    H   1     1       3.782   1.416  -0.154  0.00  0.00             0
ATOM    976    H   1     1       6.976  -2.583   0.460  0.00  0.00             0
END
