# Supplementary material for: Competing Nuclear Quantum Effects and Hydrogen-Bond Jumps in Hydrated Kaolinite
Source: J Phys Chem Lett. 2023 Feb 6;14(6):1542–7. doi: 10.1021/acs.jpclett.2c03896 (PMC9940297; doi:10.1021/acs.jpclett.2c03896)
Supplement: Supplementary file 1 — jz2c03896_si_001.zip [file jz2c03896_si_001.zip › Clay_NQEs_HBond_Jumps_SI/silica-surface/QM/prod-3/init.02.pdb]

TITLE     Step:     2000000  Bead:       2 positions{angstrom}  cell{angstrom}
CRYST1   10.307   17.884   76.812  91.93 105.05  89.80 P 1           1
ATOM      1   Al   1     1     -17.332  -0.641  42.404  0.00  0.00             0
ATOM      2   Al   1     1     -14.844   3.946  42.097  0.00  0.00             0
ATOM      3   Al   1     1     -14.715  -2.046  42.203  0.00  0.00             0
ATOM      4   Al   1     1     -17.217   2.375  42.297  0.00  0.00             0
ATOM      5   Si   1     1     -13.059  -1.897  39.482  0.00  0.00             0
ATOM      6   Si   1     1     -15.573   2.482  39.415  0.00  0.00             0
ATOM      7   Si   1     1     -15.573  -3.513  39.608  0.00  0.00             0
ATOM      8   Si   1     1     -18.061   0.952  39.396  0.00  0.00             0
ATOM      9    O   1     1     -18.296  -1.815  41.175  0.00  0.00             0
ATOM     10    O   1     1     -15.626   2.629  41.045  0.00  0.00             0
ATOM     11    O   1     1     -17.993   0.937  40.998  0.00  0.00             0
ATOM     12    O   1     1     -15.355  -3.583  41.185  0.00  0.00             0
ATOM     13    O   1     1     -17.883  -0.557  38.947  0.00  0.00             0
ATOM     14    O   1     1     -15.514  -4.931  39.008  0.00  0.00             0
ATOM     15    O   1     1     -16.925  -2.867  39.357  0.00  0.00             0
ATOM     16    O   1     1     -14.290   1.765  39.106  0.00  0.00             0
ATOM     17    O   1     1     -16.833   1.730  38.922  0.00  0.00             0
ATOM     18    O   1     1     -14.358  -2.591  39.130  0.00  0.00             0
ATOM     19    O   1     1     -18.150   3.805  41.128  0.00  0.00             0
ATOM     20    O   1     1     -15.656  -0.752  41.171  0.00  0.00             0
ATOM     21    O   1     1     -13.981  -3.351  43.486  0.00  0.00             0
ATOM     22    O   1     1     -16.643   0.830  43.303  0.00  0.00             0
ATOM     23    O   1     1     -19.041  -0.675  43.339  0.00  0.00             0
ATOM     24    O   1     1     -16.201   3.792  43.419  0.00  0.00             0
ATOM     25    O   1     1     -18.748   2.589  43.296  0.00  0.00             0
ATOM     26    O   1     1     -16.496  -1.963  43.361  0.00  0.00             0
ATOM     27    H   1     1     -17.814  -4.297  41.072  0.00  0.00             0
ATOM     28    H   1     1     -15.013  -0.175  40.908  0.00  0.00             0
ATOM     29    H   1     1     -18.933  -3.607  44.300  0.00  0.00             0
ATOM     30    H   1     1     -16.314   0.634  44.165  0.00  0.00             0
ATOM     31    H   1     1     -19.205  -0.331  44.194  0.00  0.00             0
ATOM     32    H   1     1     -17.260  -4.193  43.208  0.00  0.00             0
ATOM     33    H   1     1     -16.809  -2.822  44.097  0.00  0.00             0
ATOM     34    H   1     1     -19.123   1.977  44.025  0.00  0.00             0
ATOM     35   Al   1     1     -17.880   4.806  49.433  0.00  0.00             0
ATOM     36   Al   1     1     -15.167   8.930  49.522  0.00  0.00             0
ATOM     37   Al   1     1     -15.327   3.237  49.374  0.00  0.00             0
ATOM     38   Al   1     1     -17.796   7.705  49.405  0.00  0.00             0
ATOM     39   Si   1     1     -13.602   3.416  46.507  0.00  0.00             0
ATOM     40   Si   1     1     -15.898   7.836  46.662  0.00  0.00             0
ATOM     41   Si   1     1     -16.133   1.895  46.535  0.00  0.00             0
ATOM     42   Si   1     1     -18.445   6.303  46.541  0.00  0.00             0
ATOM     43    O   1     1     -18.785   3.334  48.340  0.00  0.00             0
ATOM     44    O   1     1     -16.072   7.925  48.200  0.00  0.00             0
ATOM     45    O   1     1     -18.377   6.270  48.189  0.00  0.00             0
ATOM     46    O   1     1     -15.877   1.821  48.205  0.00  0.00             0
ATOM     47    O   1     1     -18.533   4.764  46.115  0.00  0.00             0
ATOM     48    O   1     1     -16.031   0.420  46.021  0.00  0.00             0
ATOM     49    O   1     1     -17.535   2.442  46.207  0.00  0.00             0
ATOM     50    O   1     1     -14.579   7.038  46.337  0.00  0.00             0
ATOM     51    O   1     1     -17.198   6.993  46.105  0.00  0.00             0
ATOM     52    O   1     1     -14.916   2.783  46.019  0.00  0.00             0
ATOM     53    O   1     1     -18.686   9.133  48.497  0.00  0.00             0
ATOM     54    O   1     1     -16.192   4.607  48.407  0.00  0.00             0
ATOM     55    O   1     1     -14.667   1.761  50.324  0.00  0.00             0
ATOM     56    O   1     1     -17.193   6.310  50.501  0.00  0.00             0
ATOM     57    O   1     1     -19.630   4.809  50.515  0.00  0.00             0
ATOM     58    O   1     1     -16.721   8.852  50.541  0.00  0.00             0
ATOM     59    O   1     1     -19.545   7.761  50.527  0.00  0.00             0
ATOM     60    O   1     1     -16.993   3.458  50.534  0.00  0.00             0
ATOM     61    H   1     1     -18.149   1.002  48.670  0.00  0.00             0
ATOM     62    H   1     1     -15.784   5.421  48.257  0.00  0.00             0
ATOM     63    H   1     1     -19.644   1.797  51.225  0.00  0.00             0
ATOM     64    H   1     1     -16.373   6.196  51.191  0.00  0.00             0
ATOM     65    H   1     1     -20.051   4.943  51.398  0.00  0.00             0
ATOM     66    H   1     1     -16.865   0.182  51.491  0.00  0.00             0
ATOM     67    H   1     1     -17.347   2.469  51.045  0.00  0.00             0
ATOM     68    H   1     1     -19.848   6.954  50.879  0.00  0.00             0
ATOM     69   Al   1     1     -17.176   8.220  42.183  0.00  0.00             0
ATOM     70   Al   1     1     -14.769  12.846  42.366  0.00  0.00             0
ATOM     71   Al   1     1     -14.545   6.823  42.208  0.00  0.00             0
ATOM     72   Al   1     1     -17.282  11.233  42.272  0.00  0.00             0
ATOM     73   Si   1     1     -12.854   7.034  39.377  0.00  0.00             0
ATOM     74   Si   1     1     -15.623  11.501  39.450  0.00  0.00             0
ATOM     75   Si   1     1     -15.510   5.489  39.444  0.00  0.00             0
ATOM     76   Si   1     1     -18.134   9.952  39.515  0.00  0.00             0
ATOM     77    O   1     1     -18.129   7.053  40.970  0.00  0.00             0
ATOM     78    O   1     1     -15.669  11.600  41.154  0.00  0.00             0
ATOM     79    O   1     1     -18.009   9.768  41.206  0.00  0.00             0
ATOM     80    O   1     1     -15.403   5.462  41.048  0.00  0.00             0
ATOM     81    O   1     1     -18.036   8.521  38.943  0.00  0.00             0
ATOM     82    O   1     1     -15.551   4.034  38.930  0.00  0.00             0
ATOM     83    O   1     1     -16.782   6.214  38.896  0.00  0.00             0
ATOM     84    O   1     1     -14.322  10.644  39.166  0.00  0.00             0
ATOM     85    O   1     1     -16.971  10.803  39.184  0.00  0.00             0
ATOM     86    O   1     1     -14.230   6.258  39.023  0.00  0.00             0
ATOM     87    O   1     1     -18.185  12.797  41.097  0.00  0.00             0
ATOM     88    O   1     1     -15.558   8.316  41.158  0.00  0.00             0
ATOM     89    O   1     1     -14.035   5.260  43.323  0.00  0.00             0
ATOM     90    O   1     1     -16.421   9.959  43.435  0.00  0.00             0
ATOM     91    O   1     1     -18.830   8.189  43.271  0.00  0.00             0
ATOM     92    O   1     1     -16.350  13.063  43.280  0.00  0.00             0
ATOM     93    O   1     1     -18.881  11.484  43.258  0.00  0.00             0
ATOM     94    O   1     1     -16.295   6.888  43.179  0.00  0.00             0
ATOM     95    H   1     1     -17.813   4.737  41.132  0.00  0.00             0
ATOM     96    H   1     1     -14.987   9.003  40.917  0.00  0.00             0
ATOM     97    H   1     1     -18.979   5.088  44.211  0.00  0.00             0
ATOM     98    H   1     1     -16.258   9.583  44.223  0.00  0.00             0
ATOM     99    H   1     1     -19.315   8.962  43.489  0.00  0.00             0
ATOM    100    H   1     1     -16.706   4.487  43.703  0.00  0.00             0
ATOM    101    H   1     1     -16.676   6.624  44.027  0.00  0.00             0
ATOM    102    H   1     1     -19.154  11.132  44.168  0.00  0.00             0
ATOM    103   Al   1     1     -17.779  13.666  49.306  0.00  0.00             0
ATOM    104   Al   1     1     -15.209  18.035  49.451  0.00  0.00             0
ATOM    105   Al   1     1     -15.337  12.113  49.259  0.00  0.00             0
ATOM    106   Al   1     1     -17.844  16.645  49.426  0.00  0.00             0
ATOM    107   Si   1     1     -13.504  12.321  46.646  0.00  0.00             0
ATOM    108   Si   1     1     -16.128  16.841  46.593  0.00  0.00             0
ATOM    109   Si   1     1     -16.022  10.689  46.592  0.00  0.00             0
ATOM    110   Si   1     1     -18.529  15.356  46.566  0.00  0.00             0
ATOM    111    O   1     1     -18.728  12.522  48.202  0.00  0.00             0
ATOM    112    O   1     1     -16.176  16.914  48.207  0.00  0.00             0
ATOM    113    O   1     1     -18.373  15.216  48.170  0.00  0.00             0
ATOM    114    O   1     1     -15.936  10.699  48.241  0.00  0.00             0
ATOM    115    O   1     1     -18.363  13.881  46.010  0.00  0.00             0
ATOM    116    O   1     1     -15.870   9.261  46.147  0.00  0.00             0
ATOM    117    O   1     1     -17.290  11.485  46.339  0.00  0.00             0
ATOM    118    O   1     1     -14.887  15.902  46.328  0.00  0.00             0
ATOM    119    O   1     1     -17.418  16.293  46.058  0.00  0.00             0
ATOM    120    O   1     1     -14.756  11.495  46.146  0.00  0.00             0
ATOM    121    O   1     1     -18.731  18.110  48.461  0.00  0.00             0
ATOM    122    O   1     1     -16.105  13.528  48.159  0.00  0.00             0
ATOM    123    O   1     1     -14.527  10.499  50.522  0.00  0.00             0
ATOM    124    O   1     1     -16.981  15.138  50.236  0.00  0.00             0
ATOM    125    O   1     1     -19.268  13.561  50.481  0.00  0.00             0
ATOM    126    O   1     1     -16.821  17.913  50.452  0.00  0.00             0
ATOM    127    O   1     1     -19.412  16.613  50.716  0.00  0.00             0
ATOM    128    O   1     1     -16.863  12.266  50.222  0.00  0.00             0
ATOM    129    H   1     1     -18.105   9.914  48.510  0.00  0.00             0
ATOM    130    H   1     1     -15.815  13.889  47.184  0.00  0.00             0
ATOM    131    H   1     1     -19.649  10.605  51.364  0.00  0.00             0
ATOM    132    H   1     1     -16.018  15.401  50.587  0.00  0.00             0
ATOM    133    H   1     1     -19.437  13.037  51.364  0.00  0.00             0
ATOM    134    H   1     1     -16.547   9.324  51.410  0.00  0.00             0
ATOM    135    H   1     1     -17.163  11.407  50.780  0.00  0.00             0
ATOM    136    H   1     1     -19.449  15.834  51.224  0.00  0.00             0
ATOM    137   Al   1     1     -12.039  -0.461  42.157  0.00  0.00             0
ATOM    138   Al   1     1      -9.483   3.772  42.121  0.00  0.00             0
ATOM    139   Al   1     1      -9.563  -2.016  42.321  0.00  0.00             0
ATOM    140   Al   1     1     -12.159   2.538  42.040  0.00  0.00             0
ATOM    141   Si   1     1      -7.916  -1.942  39.577  0.00  0.00             0
ATOM    142   Si   1     1     -10.382   2.548  39.371  0.00  0.00             0
ATOM    143   Si   1     1     -10.479  -3.445  39.457  0.00  0.00             0
ATOM    144   Si   1     1     -12.891   1.092  39.345  0.00  0.00             0
ATOM    145    O   1     1     -13.188  -1.618  41.110  0.00  0.00             0
ATOM    146    O   1     1     -10.580   2.623  41.005  0.00  0.00             0
ATOM    147    O   1     1     -12.751   1.012  40.958  0.00  0.00             0
ATOM    148    O   1     1     -10.235  -3.472  41.132  0.00  0.00             0
ATOM    149    O   1     1     -12.916  -0.380  38.961  0.00  0.00             0
ATOM    150    O   1     1     -10.423  -4.923  38.994  0.00  0.00             0
ATOM    151    O   1     1     -11.871  -2.740  39.204  0.00  0.00             0
ATOM    152    O   1     1      -9.126   1.626  39.018  0.00  0.00             0
ATOM    153    O   1     1     -11.706   1.976  38.766  0.00  0.00             0
ATOM    154    O   1     1      -9.177  -2.580  38.996  0.00  0.00             0
ATOM    155    O   1     1     -13.093   3.849  40.880  0.00  0.00             0
ATOM    156    O   1     1     -10.551  -0.659  41.053  0.00  0.00             0
ATOM    157    O   1     1     -19.208  -3.486  43.367  0.00  0.00             0
ATOM    158    O   1     1     -11.426   0.988  43.226  0.00  0.00             0
ATOM    159    O   1     1     -13.789  -0.469  43.252  0.00  0.00             0
ATOM    160    O   1     1     -11.103   3.832  43.337  0.00  0.00             0
ATOM    161    O   1     1     -13.688   2.523  43.109  0.00  0.00             0
ATOM    162    O   1     1     -11.274  -1.889  43.219  0.00  0.00             0
ATOM    163    H   1     1     -13.336  -5.075  40.343  0.00  0.00             0
ATOM    164    H   1     1     -10.020  -0.615  40.192  0.00  0.00             0
ATOM    165    H   1     1     -13.942  -3.633  44.452  0.00  0.00             0
ATOM    166    H   1     1     -10.480   0.893  43.241  0.00  0.00             0
ATOM    167    H   1     1     -13.744   0.504  43.301  0.00  0.00             0
ATOM    168    H   1     1     -11.798  -4.323  43.244  0.00  0.00             0
ATOM    169    H   1     1     -12.058  -2.605  43.294  0.00  0.00             0
ATOM    170    H   1     1     -14.315   2.282  43.929  0.00  0.00             0
ATOM    171   Al   1     1     -12.773   4.733  49.423  0.00  0.00             0
ATOM    172   Al   1     1     -10.015   9.196  49.268  0.00  0.00             0
ATOM    173   Al   1     1     -10.115   3.259  49.266  0.00  0.00             0
ATOM    174   Al   1     1     -12.601   7.559  49.477  0.00  0.00             0
ATOM    175   Si   1     1      -8.438   3.290  46.605  0.00  0.00             0
ATOM    176   Si   1     1     -10.684   7.863  46.535  0.00  0.00             0
ATOM    177   Si   1     1     -10.951   1.798  46.511  0.00  0.00             0
ATOM    178   Si   1     1     -13.314   6.395  46.658  0.00  0.00             0
ATOM    179    O   1     1     -13.745   3.493  48.124  0.00  0.00             0
ATOM    180    O   1     1     -10.807   7.881  48.198  0.00  0.00             0
ATOM    181    O   1     1     -13.159   6.249  48.270  0.00  0.00             0
ATOM    182    O   1     1     -10.735   1.723  48.180  0.00  0.00             0
ATOM    183    O   1     1     -13.234   4.915  46.168  0.00  0.00             0
ATOM    184    O   1     1     -10.852   0.327  46.032  0.00  0.00             0
ATOM    185    O   1     1     -12.351   2.367  46.299  0.00  0.00             0
ATOM    186    O   1     1      -9.423   6.965  46.168  0.00  0.00             0
ATOM    187    O   1     1     -11.979   7.160  46.153  0.00  0.00             0
ATOM    188    O   1     1      -9.774   2.669  46.129  0.00  0.00             0
ATOM    189    O   1     1     -13.616   9.108  48.286  0.00  0.00             0
ATOM    190    O   1     1     -10.924   4.610  48.265  0.00  0.00             0
ATOM    191    O   1     1     -19.830   1.790  50.346  0.00  0.00             0
ATOM    192    O   1     1     -11.855   6.156  50.455  0.00  0.00             0
ATOM    193    O   1     1     -14.304   4.674  50.527  0.00  0.00             0
ATOM    194    O   1     1     -11.813   8.916  50.394  0.00  0.00             0
ATOM    195    O   1     1     -14.342   7.659  50.446  0.00  0.00             0
ATOM    196    O   1     1     -11.867   3.320  50.215  0.00  0.00             0
ATOM    197    H   1     1     -13.797   0.842  47.556  0.00  0.00             0
ATOM    198    H   1     1     -10.791   5.391  47.711  0.00  0.00             0
ATOM    199    H   1     1     -14.280   1.894  51.191  0.00  0.00             0
ATOM    200    H   1     1     -10.950   6.355  50.128  0.00  0.00             0
ATOM    201    H   1     1     -13.990   4.958  51.381  0.00  0.00             0
ATOM    202    H   1     1     -12.210   0.448  51.203  0.00  0.00             0
ATOM    203    H   1     1     -12.225   2.434  49.965  0.00  0.00             0
ATOM    204    H   1     1     -14.877   6.777  50.578  0.00  0.00             0
ATOM    205   Al   1     1     -12.033   8.405  42.181  0.00  0.00             0
ATOM    206   Al   1     1      -9.528  12.896  42.246  0.00  0.00             0
ATOM    207   Al   1     1      -9.477   6.668  42.287  0.00  0.00             0
ATOM    208   Al   1     1     -12.216  11.289  42.205  0.00  0.00             0
ATOM    209   Si   1     1      -7.675   6.997  39.287  0.00  0.00             0
ATOM    210   Si   1     1     -10.449  11.553  39.479  0.00  0.00             0
ATOM    211   Si   1     1     -10.266   5.585  39.467  0.00  0.00             0
ATOM    212   Si   1     1     -12.964   9.908  39.395  0.00  0.00             0
ATOM    213    O   1     1     -13.038   7.103  41.055  0.00  0.00             0
ATOM    214    O   1     1     -10.629  11.621  40.988  0.00  0.00             0
ATOM    215    O   1     1     -12.823   9.932  41.010  0.00  0.00             0
ATOM    216    O   1     1     -10.018   5.502  41.037  0.00  0.00             0
ATOM    217    O   1     1     -12.903   8.422  38.853  0.00  0.00             0
ATOM    218    O   1     1     -10.205   4.065  38.940  0.00  0.00             0
ATOM    219    O   1     1     -11.599   6.140  39.097  0.00  0.00             0
ATOM    220    O   1     1      -9.141  10.670  39.145  0.00  0.00             0
ATOM    221    O   1     1     -11.723  10.790  38.950  0.00  0.00             0
ATOM    222    O   1     1      -9.086   6.442  38.910  0.00  0.00             0
ATOM    223    O   1     1     -13.179  12.777  41.279  0.00  0.00             0
ATOM    224    O   1     1     -10.388   8.224  41.046  0.00  0.00             0
ATOM    225    O   1     1     -19.149   5.294  43.325  0.00  0.00             0
ATOM    226    O   1     1     -11.555   9.869  43.346  0.00  0.00             0
ATOM    227    O   1     1     -13.689   8.085  43.288  0.00  0.00             0
ATOM    228    O   1     1     -11.229  12.783  43.236  0.00  0.00             0
ATOM    229    O   1     1     -13.893  11.475  43.387  0.00  0.00             0
ATOM    230    O   1     1     -11.193   7.058  43.315  0.00  0.00             0
ATOM    231    H   1     1     -12.900   4.581  40.361  0.00  0.00             0
ATOM    232    H   1     1      -9.584   8.635  40.583  0.00  0.00             0
ATOM    233    H   1     1     -13.885   5.122  44.158  0.00  0.00             0
ATOM    234    H   1     1     -11.491   9.739  44.285  0.00  0.00             0
ATOM    235    H   1     1     -13.790   9.042  43.825  0.00  0.00             0
ATOM    236    H   1     1     -11.789   4.362  43.981  0.00  0.00             0
ATOM    237    H   1     1     -11.513   6.395  43.892  0.00  0.00             0
ATOM    238    H   1     1     -14.419  11.232  44.036  0.00  0.00             0
ATOM    239   Al   1     1     -12.845  13.473  49.447  0.00  0.00             0
ATOM    240   Al   1     1     -10.100  18.248  49.337  0.00  0.00             0
ATOM    241   Al   1     1     -10.018  12.216  49.329  0.00  0.00             0
ATOM    242   Al   1     1     -12.592  16.585  49.258  0.00  0.00             0
ATOM    243   Si   1     1      -8.325  12.428  46.567  0.00  0.00             0
ATOM    244   Si   1     1     -10.937  16.741  46.508  0.00  0.00             0
ATOM    245   Si   1     1     -10.742  10.795  46.534  0.00  0.00             0
ATOM    246   Si   1     1     -13.488  15.354  46.745  0.00  0.00             0
ATOM    247    O   1     1     -13.705  12.184  48.267  0.00  0.00             0
ATOM    248    O   1     1     -11.012  16.780  48.245  0.00  0.00             0
ATOM    249    O   1     1     -13.274  15.181  48.345  0.00  0.00             0
ATOM    250    O   1     1     -10.515  10.597  48.209  0.00  0.00             0
ATOM    251    O   1     1     -13.488  13.760  46.290  0.00  0.00             0
ATOM    252    O   1     1     -10.720   9.328  46.040  0.00  0.00             0
ATOM    253    O   1     1     -12.147  11.504  46.335  0.00  0.00             0
ATOM    254    O   1     1      -9.636  15.862  46.348  0.00  0.00             0
ATOM    255    O   1     1     -12.204  16.041  46.155  0.00  0.00             0
ATOM    256    O   1     1      -9.572  11.615  46.042  0.00  0.00             0
ATOM    257    O   1     1     -13.738  17.944  48.172  0.00  0.00             0
ATOM    258    O   1     1     -11.154  13.459  48.258  0.00  0.00             0
ATOM    259    O   1     1     -19.788  10.724  50.555  0.00  0.00             0
ATOM    260    O   1     1     -11.956  15.172  50.666  0.00  0.00             0
ATOM    261    O   1     1     -14.343  13.481  50.562  0.00  0.00             0
ATOM    262    O   1     1     -11.822  18.010  50.379  0.00  0.00             0
ATOM    263    O   1     1     -14.311  16.875  50.501  0.00  0.00             0
ATOM    264    O   1     1     -11.658  12.269  50.353  0.00  0.00             0
ATOM    265    H   1     1     -12.947   9.834  48.343  0.00  0.00             0
ATOM    266    H   1     1     -10.906  14.214  47.791  0.00  0.00             0
ATOM    267    H   1     1     -13.625  10.811  50.986  0.00  0.00             0
ATOM    268    H   1     1     -11.014  14.997  51.091  0.00  0.00             0
ATOM    269    H   1     1     -14.799  13.921  51.185  0.00  0.00             0
ATOM    270    H   1     1     -11.728   8.876  51.343  0.00  0.00             0
ATOM    271    H   1     1     -11.262  11.817  51.164  0.00  0.00             0
ATOM    272    H   1     1     -13.900  16.575  51.412  0.00  0.00             0
ATOM    273    O   1     1     -14.678  12.417  27.723  0.00  0.00             0
ATOM    274    H   1     1     -15.238  11.759  27.172  0.00  0.00             0
ATOM    275    H   1     1      -3.783  11.906  28.281  0.00  0.00             0
ATOM    276    O   1     1      19.092 -16.835  20.449  0.00  0.00             0
ATOM    277    H   1     1      18.660 -17.310  21.066  0.00  0.00             0
ATOM    278    H   1     1      30.410 -17.020  20.553  0.00  0.00             0
ATOM    279    O   1     1      38.266  22.714  16.190  0.00  0.00             0
ATOM    280    H   1     1      27.341  21.748  16.329  0.00  0.00             0
ATOM    281    H   1     1      39.040  22.445  15.863  0.00  0.00             0
ATOM    282    O   1     1      -4.296   1.334  28.941  0.00  0.00             0
ATOM    283    H   1     1      -4.112   0.640  28.337  0.00  0.00             0
ATOM    284    H   1     1       5.910   2.003  28.382  0.00  0.00             0
ATOM    285    O   1     1     -19.030  -3.393  24.184  0.00  0.00             0
ATOM    286    H   1     1     -18.153  -3.295  23.815  0.00  0.00             0
ATOM    287    H   1     1      -9.048  -4.353  24.153  0.00  0.00             0
ATOM    288    O   1     1     -16.587 -17.835  21.031  0.00  0.00             0
ATOM    289    H   1     1     -16.629 -18.742  20.899  0.00  0.00             0
ATOM    290    H   1     1      -7.138 -17.565  20.856  0.00  0.00             0
ATOM    291    O   1     1     -13.403  35.380  26.815  0.00  0.00             0
ATOM    292    H   1     1     -13.118  35.508  25.856  0.00  0.00             0
ATOM    293    H   1     1     -12.842  34.561  27.105  0.00  0.00             0
ATOM    294    O   1     1      -3.369  17.527  21.824  0.00  0.00             0
ATOM    295    H   1     1      -3.182  17.646  22.716  0.00  0.00             0
ATOM    296    H   1     1      -4.306  17.830  21.658  0.00  0.00             0
ATOM    297    O   1     1      -7.245  20.378  29.280  0.00  0.00             0
ATOM    298    H   1     1      -7.561  19.637  29.718  0.00  0.00             0
ATOM    299    H   1     1      -7.001  20.002  28.374  0.00  0.00             0
ATOM    300    O   1     1      32.670  22.918  18.459  0.00  0.00             0
ATOM    301    H   1     1      33.235  22.246  18.801  0.00  0.00             0
ATOM    302    H   1     1      32.619  22.564  17.462  0.00  0.00             0
ATOM    303    O   1     1       8.555   1.464  17.415  0.00  0.00             0
ATOM    304    H   1     1       8.582   1.558  18.375  0.00  0.00             0
ATOM    305    H   1     1       8.389   0.530  17.312  0.00  0.00             0
ATOM    306    O   1     1     -17.059  28.928  32.816  0.00  0.00             0
ATOM    307    H   1     1     -17.107  28.261  33.550  0.00  0.00             0
ATOM    308    H   1     1     -17.878  29.411  32.899  0.00  0.00             0
ATOM    309    O   1     1       1.161 -16.828  32.522  0.00  0.00             0
ATOM    310    H   1     1       1.739 -17.472  32.772  0.00  0.00             0
ATOM    311    H   1     1       1.627 -15.950  32.561  0.00  0.00             0
ATOM    312    O   1     1      35.106   5.046  30.288  0.00  0.00             0
ATOM    313    H   1     1      34.645   4.251  30.403  0.00  0.00             0
ATOM    314    H   1     1      35.173   5.556  31.023  0.00  0.00             0
ATOM    315    O   1     1       3.437  14.437  32.149  0.00  0.00             0
ATOM    316    H   1     1       3.408  14.487  31.219  0.00  0.00             0
ATOM    317    H   1     1       4.219  14.006  32.115  0.00  0.00             0
ATOM    318    O   1     1       9.201  13.158  34.056  0.00  0.00             0
ATOM    319    H   1     1      10.183  13.368  33.688  0.00  0.00             0
ATOM    320    H   1     1       8.859  13.984  33.976  0.00  0.00             0
ATOM    321    O   1     1      40.377  21.137  15.276  0.00  0.00             0
ATOM    322    H   1     1      40.107  20.475  15.850  0.00  0.00             0
ATOM    323    H   1     1      40.477  20.564  14.527  0.00  0.00             0
ATOM    324    O   1     1      10.096  -0.205  37.003  0.00  0.00             0
ATOM    325    H   1     1       9.441  -0.858  37.114  0.00  0.00             0
ATOM    326    H   1     1      10.783  -0.699  36.578  0.00  0.00             0
ATOM    327    O   1     1      15.085  34.230  35.965  0.00  0.00             0
ATOM    328    H   1     1      14.201  34.084  35.882  0.00  0.00             0
ATOM    329    H   1     1      25.879  15.961  35.317  0.00  0.00             0
ATOM    330    O   1     1     -15.828  59.873  18.762  0.00  0.00             0
ATOM    331    H   1     1     -15.150  60.306  18.254  0.00  0.00             0
ATOM    332    H   1     1      -6.390  59.871  18.392  0.00  0.00             0
ATOM    333    O   1     1      -4.463  30.314  19.452  0.00  0.00             0
ATOM    334    H   1     1     -15.255  30.525  20.295  0.00  0.00             0
ATOM    335    H   1     1      -3.773  29.690  19.735  0.00  0.00             0
ATOM    336    O   1     1     -20.041  12.236  15.875  0.00  0.00             0
ATOM    337    H   1     1     -19.577  11.613  15.352  0.00  0.00             0
ATOM    338    H   1     1     -10.567  12.018  16.108  0.00  0.00             0
ATOM    339    O   1     1       5.925  54.199  13.980  0.00  0.00             0
ATOM    340    H   1     1      -3.727  53.873  13.817  0.00  0.00             0
ATOM    341    H   1     1       5.519  53.468  14.616  0.00  0.00             0
ATOM    342    O   1     1      17.220  38.820  36.276  0.00  0.00             0
ATOM    343    H   1     1      16.369  38.312  36.016  0.00  0.00             0
ATOM    344    H   1     1      28.132  38.160  36.573  0.00  0.00             0
ATOM    345    O   1     1      45.940   7.526  23.081  0.00  0.00             0
ATOM    346    H   1     1      45.244   7.153  22.377  0.00  0.00             0
ATOM    347    H   1     1      45.345 -10.254  23.933  0.00  0.00             0
ATOM    348    O   1     1      38.467  13.813  24.243  0.00  0.00             0
ATOM    349    H   1     1      39.183  13.512  24.869  0.00  0.00             0
ATOM    350    H   1     1      38.043  12.964  24.018  0.00  0.00             0
ATOM    351    O   1     1      21.002 -19.419  17.564  0.00  0.00             0
ATOM    352    H   1     1      20.960 -19.892  16.758  0.00  0.00             0
ATOM    353    H   1     1      21.402 -18.571  17.216  0.00  0.00             0
ATOM    354    O   1     1      -0.399  11.151  28.359  0.00  0.00             0
ATOM    355    H   1     1      -0.527  10.326  27.937  0.00  0.00             0
ATOM    356    H   1     1      -0.751  11.763  27.794  0.00  0.00             0
ATOM    357    O   1     1      14.149  -9.070  20.288  0.00  0.00             0
ATOM    358    H   1     1      14.842  -9.172  19.591  0.00  0.00             0
ATOM    359    H   1     1      13.698  -9.920  20.222  0.00  0.00             0
ATOM    360    O   1     1      -7.215  37.813  15.295  0.00  0.00             0
ATOM    361    H   1     1      -7.220  36.784  15.232  0.00  0.00             0
ATOM    362    H   1     1      -6.350  38.239  15.153  0.00  0.00             0
ATOM    363    O   1     1      40.394  13.142  26.285  0.00  0.00             0
ATOM    364    H   1     1      41.344  13.208  26.261  0.00  0.00             0
ATOM    365    H   1     1      40.128  -4.084  26.914  0.00  0.00             0
ATOM    366    O   1     1      14.531   4.569  27.417  0.00  0.00             0
ATOM    367    H   1     1      14.239   4.494  28.401  0.00  0.00             0
ATOM    368    H   1     1      15.475   4.346  27.156  0.00  0.00             0
ATOM    369    O   1     1      13.874 -14.340  24.994  0.00  0.00             0
ATOM    370    H   1     1      13.191 -14.867  24.984  0.00  0.00             0
ATOM    371    H   1     1      13.573 -13.633  25.695  0.00  0.00             0
ATOM    372    O   1     1      34.208 -17.633  23.612  0.00  0.00             0
ATOM    373    H   1     1      34.770 -18.115  24.166  0.00  0.00             0
ATOM    374    H   1     1      34.799 -17.746  22.676  0.00  0.00             0
ATOM    375    O   1     1      -1.879  44.271  29.366  0.00  0.00             0
ATOM    376    H   1     1      -1.717  44.443  28.402  0.00  0.00             0
ATOM    377    H   1     1      -2.687  43.843  29.526  0.00  0.00             0
ATOM    378    O   1     1      10.499  -9.277  20.782  0.00  0.00             0
ATOM    379    H   1     1      11.240 -10.029  20.739  0.00  0.00             0
ATOM    380    H   1     1      10.986  -8.585  20.061  0.00  0.00             0
ATOM    381    O   1     1     -15.071  -5.040  32.619  0.00  0.00             0
ATOM    382    H   1     1     -15.799  -5.707  32.797  0.00  0.00             0
ATOM    383    H   1     1      -3.953  -5.506  32.286  0.00  0.00             0
ATOM    384    O   1     1      15.231 -13.186  20.993  0.00  0.00             0
ATOM    385    H   1     1      15.092 -12.590  20.137  0.00  0.00             0
ATOM    386    H   1     1      26.404 -13.600  20.853  0.00  0.00             0
ATOM    387    O   1     1       8.764  16.199  33.902  0.00  0.00             0
ATOM    388    H   1     1      -2.462  16.031  33.573  0.00  0.00             0
ATOM    389    H   1     1       9.024  17.003  34.060  0.00  0.00             0
ATOM    390    O   1     1      18.266  18.418  24.141  0.00  0.00             0
ATOM    391    H   1     1      17.870  19.111  23.826  0.00  0.00             0
ATOM    392    H   1     1      29.360  18.670  23.759  0.00  0.00             0
ATOM    393    O   1     1     -43.800  -2.975  27.779  0.00  0.00             0
ATOM    394    H   1     1     -44.177  -2.852  28.585  0.00  0.00             0
ATOM    395    H   1     1     -34.192  -3.690  27.520  0.00  0.00             0
ATOM    396    O   1     1     -24.086  -1.817  30.364  0.00  0.00             0
ATOM    397    H   1     1     -24.442  -0.855  30.510  0.00  0.00             0
ATOM    398    H   1     1     -14.616  -2.405  30.306  0.00  0.00             0
ATOM    399    O   1     1      21.376 -19.287  25.824  0.00  0.00             0
ATOM    400    H   1     1      21.718 -20.097  25.431  0.00  0.00             0
ATOM    401    H   1     1      21.408 -19.400  26.877  0.00  0.00             0
ATOM    402    O   1     1       7.399  25.102  33.233  0.00  0.00             0
ATOM    403    H   1     1       6.604  25.318  32.877  0.00  0.00             0
ATOM    404    H   1     1       7.793  24.577  32.498  0.00  0.00             0
ATOM    405    O   1     1      24.639  16.274  27.298  0.00  0.00             0
ATOM    406    H   1     1      24.301  15.833  26.462  0.00  0.00             0
ATOM    407    H   1     1      24.719  17.203  27.324  0.00  0.00             0
ATOM    408    O   1     1      46.776  69.445  25.020  0.00  0.00             0
ATOM    409    H   1     1      46.533  69.833  26.027  0.00  0.00             0
ATOM    410    H   1     1      47.501  69.051  24.924  0.00  0.00             0
ATOM    411    O   1     1      19.334  58.587  32.037  0.00  0.00             0
ATOM    412    H   1     1      19.054  58.414  32.955  0.00  0.00             0
ATOM    413    H   1     1      18.794  58.107  31.494  0.00  0.00             0
ATOM    414    O   1     1      34.407  84.979  16.609  0.00  0.00             0
ATOM    415    H   1     1      33.672  84.566  16.500  0.00  0.00             0
ATOM    416    H   1     1      35.026  84.172  16.823  0.00  0.00             0
ATOM    417    O   1     1      38.055 -14.848  19.976  0.00  0.00             0
ATOM    418    H   1     1      38.750 -15.464  20.174  0.00  0.00             0
ATOM    419    H   1     1      38.642 -14.407  19.440  0.00  0.00             0
ATOM    420    O   1     1      42.004 -12.459  27.930  0.00  0.00             0
ATOM    421    H   1     1      41.582 -12.024  28.731  0.00  0.00             0
ATOM    422    H   1     1      42.634 -13.002  28.179  0.00  0.00             0
ATOM    423    O   1     1      -4.116  15.493  33.285  0.00  0.00             0
ATOM    424    H   1     1      -4.239  15.820  32.443  0.00  0.00             0
ATOM    425    H   1     1      -4.085  14.464  33.405  0.00  0.00             0
ATOM    426    O   1     1      17.369  27.554  15.738  0.00  0.00             0
ATOM    427    H   1     1      16.706  28.134  16.054  0.00  0.00             0
ATOM    428    H   1     1      17.186  26.897  16.324  0.00  0.00             0
ATOM    429    O   1     1      27.234  57.260  30.620  0.00  0.00             0
ATOM    430    H   1     1      27.296  56.512  29.967  0.00  0.00             0
ATOM    431    H   1     1      26.373  57.868  30.566  0.00  0.00             0
ATOM    432    O   1     1     -19.311   1.132  20.400  0.00  0.00             0
ATOM    433    H   1     1     -19.006   1.917  20.707  0.00  0.00             0
ATOM    434    H   1     1     -19.474   1.197  19.525  0.00  0.00             0
ATOM    435    O   1     1     -19.645  15.351  28.431  0.00  0.00             0
ATOM    436    H   1     1     -20.091  15.411  29.304  0.00  0.00             0
ATOM    437    H   1     1      -8.909  14.507  28.752  0.00  0.00             0
ATOM    438    O   1     1      49.677  33.051  22.086  0.00  0.00             0
ATOM    439    H   1     1      49.145  32.629  22.711  0.00  0.00             0
ATOM    440    H   1     1      59.445  34.001  21.908  0.00  0.00             0
ATOM    441    O   1     1      37.822  10.648  29.631  0.00  0.00             0
ATOM    442    H   1     1      27.974  11.093  30.342  0.00  0.00             0
ATOM    443    H   1     1      38.336   9.935  29.482  0.00  0.00             0
ATOM    444    O   1     1       0.191 -46.246  34.328  0.00  0.00             0
ATOM    445    H   1     1       0.188 -45.842  35.311  0.00  0.00             0
ATOM    446    H   1     1      10.626 -47.197  34.122  0.00  0.00             0
ATOM    447    O   1     1      -5.513   7.107  32.045  0.00  0.00             0
ATOM    448    H   1     1     -15.785   7.928  31.511  0.00  0.00             0
ATOM    449    H   1     1      -6.208   7.213  32.769  0.00  0.00             0
ATOM    450    O   1     1      37.695  25.328  17.449  0.00  0.00             0
ATOM    451    H   1     1      38.294  25.174  18.072  0.00  0.00             0
ATOM    452    H   1     1      48.034  24.491  17.013  0.00  0.00             0
ATOM    453    O   1     1      30.245   1.033  34.433  0.00  0.00             0
ATOM    454    H   1     1      30.593   0.552  35.453  0.00  0.00             0
ATOM    455    H   1     1      31.144   0.842  33.826  0.00  0.00             0
ATOM    456    O   1     1       1.323  20.069  25.279  0.00  0.00             0
ATOM    457    H   1     1       0.851  19.301  24.794  0.00  0.00             0
ATOM    458    H   1     1       0.663  20.609  25.737  0.00  0.00             0
ATOM    459    O   1     1      21.353  -6.883  31.104  0.00  0.00             0
ATOM    460    H   1     1      21.659  -7.761  31.343  0.00  0.00             0
ATOM    461    H   1     1      20.830  -6.926  30.311  0.00  0.00             0
ATOM    462    O   1     1     -25.697  19.064  35.407  0.00  0.00             0
ATOM    463    H   1     1     -25.435  18.983  34.585  0.00  0.00             0
ATOM    464    H   1     1     -25.711  18.169  35.880  0.00  0.00             0
ATOM    465    O   1     1     -15.681  -6.520  16.754  0.00  0.00             0
ATOM    466    H   1     1     -16.186  -7.471  16.683  0.00  0.00             0
ATOM    467    H   1     1     -15.065  -6.491  17.637  0.00  0.00             0
ATOM    468    O   1     1     -24.583   1.478  32.934  0.00  0.00             0
ATOM    469    H   1     1     -24.638   2.353  33.084  0.00  0.00             0
ATOM    470    H   1     1     -23.841   1.354  32.355  0.00  0.00             0
ATOM    471    O   1     1      50.651  -5.404  21.718  0.00  0.00             0
ATOM    472    H   1     1      50.124  -4.544  21.804  0.00  0.00             0
ATOM    473    H   1     1      50.114  -6.022  21.178  0.00  0.00             0
ATOM    474    O   1     1      41.774 -19.465  22.327  0.00  0.00             0
ATOM    475    H   1     1      42.213 -19.591  23.218  0.00  0.00             0
ATOM    476    H   1     1      40.917 -19.736  22.395  0.00  0.00             0
ATOM    477    O   1     1      20.039  -1.006  14.674  0.00  0.00             0
ATOM    478    H   1     1      19.470  -1.061  15.410  0.00  0.00             0
ATOM    479    H   1     1      20.551  -1.857  14.752  0.00  0.00             0
ATOM    480    O   1     1      19.924  39.176  26.713  0.00  0.00             0
ATOM    481    H   1     1      20.080  38.523  27.367  0.00  0.00             0
ATOM    482    H   1     1      20.171  39.848  27.125  0.00  0.00             0
ATOM    483    O   1     1      -0.687  -2.128  31.102  0.00  0.00             0
ATOM    484    H   1     1      -0.783  -2.448  31.949  0.00  0.00             0
ATOM    485    H   1     1      -1.396  -1.917  30.669  0.00  0.00             0
ATOM    486    O   1     1     -21.820   3.803  34.921  0.00  0.00             0
ATOM    487    H   1     1     -22.712   4.021  35.193  0.00  0.00             0
ATOM    488    H   1     1     -21.804   2.791  34.859  0.00  0.00             0
ATOM    489    O   1     1     -10.038  18.770  23.259  0.00  0.00             0
ATOM    490    H   1     1      -9.968  17.786  23.129  0.00  0.00             0
ATOM    491    H   1     1       1.034   1.344  23.022  0.00  0.00             0
ATOM    492    O   1     1      23.330 -44.203  28.802  0.00  0.00             0
ATOM    493    H   1     1      22.587 -44.589  29.187  0.00  0.00             0
ATOM    494    H   1     1      34.179 -43.998  29.566  0.00  0.00             0
ATOM    495    O   1     1     -27.993   2.738  35.837  0.00  0.00             0
ATOM    496    H   1     1     -38.373   2.192  36.566  0.00  0.00             0
ATOM    497    H   1     1     -27.487   2.309  35.160  0.00  0.00             0
ATOM    498    O   1     1      -4.656 -24.109  23.715  0.00  0.00             0
ATOM    499    H   1     1      -5.047 -24.497  22.985  0.00  0.00             0
ATOM    500    H   1     1       5.359 -24.590  24.522  0.00  0.00             0
ATOM    501    O   1     1     -19.279  22.678  35.248  0.00  0.00             0
ATOM    502    H   1     1     -20.222  22.057  35.261  0.00  0.00             0
ATOM    503    H   1     1      -8.438  22.111  35.772  0.00  0.00             0
ATOM    504    O   1     1      -2.129  11.478  32.089  0.00  0.00             0
ATOM    505    H   1     1      -1.589  11.926  32.669  0.00  0.00             0
ATOM    506    H   1     1       8.485  10.775  32.486  0.00  0.00             0
ATOM    507    O   1     1      63.118  36.846  17.533  0.00  0.00             0
ATOM    508    H   1     1      63.661  37.407  16.764  0.00  0.00             0
ATOM    509    H   1     1      62.180  19.251  17.366  0.00  0.00             0
ATOM    510    O   1     1      17.027 -30.168  23.280  0.00  0.00             0
ATOM    511    H   1     1      16.544 -29.366  23.437  0.00  0.00             0
ATOM    512    H   1     1      17.140 -30.283  22.372  0.00  0.00             0
ATOM    513    O   1     1     -42.902   9.032  26.866  0.00  0.00             0
ATOM    514    H   1     1     -42.196   9.374  26.234  0.00  0.00             0
ATOM    515    H   1     1     -43.380   8.443  26.211  0.00  0.00             0
ATOM    516    O   1     1      17.282  -4.044  17.411  0.00  0.00             0
ATOM    517    H   1     1      16.637  -3.630  16.915  0.00  0.00             0
ATOM    518    H   1     1      16.781  -4.153  18.255  0.00  0.00             0
ATOM    519    O   1     1      43.041  40.030  15.888  0.00  0.00             0
ATOM    520    H   1     1      43.394  39.347  15.364  0.00  0.00             0
ATOM    521    H   1     1      42.116  39.991  15.936  0.00  0.00             0
ATOM    522    O   1     1      15.728  23.265  36.013  0.00  0.00             0
ATOM    523    H   1     1      16.171  22.568  36.648  0.00  0.00             0
ATOM    524    H   1     1      16.228  24.081  35.882  0.00  0.00             0
ATOM    525    O   1     1      64.989  27.108  17.144  0.00  0.00             0
ATOM    526    H   1     1      64.356  27.111  18.037  0.00  0.00             0
ATOM    527    H   1     1      65.032   8.364  17.033  0.00  0.00             0
ATOM    528    O   1     1      33.243  48.913  29.718  0.00  0.00             0
ATOM    529    H   1     1      32.874  48.060  29.778  0.00  0.00             0
ATOM    530    H   1     1      34.169  48.970  29.551  0.00  0.00             0
ATOM    531    O   1     1      24.001   9.255  34.953  0.00  0.00             0
ATOM    532    H   1     1      24.919   9.299  35.254  0.00  0.00             0
ATOM    533    H   1     1      23.901   8.459  35.610  0.00  0.00             0
ATOM    534    O   1     1       6.832  39.223  27.041  0.00  0.00             0
ATOM    535    H   1     1       6.579  38.912  26.090  0.00  0.00             0
ATOM    536    H   1     1       7.760  39.404  27.050  0.00  0.00             0
ATOM    537    O   1     1       1.476  11.811  23.202  0.00  0.00             0
ATOM    538    H   1     1       2.333  11.518  22.625  0.00  0.00             0
ATOM    539    H   1     1       0.923  11.968  22.438  0.00  0.00             0
ATOM    540    O   1     1     -26.726 -27.781  26.969  0.00  0.00             0
ATOM    541    H   1     1     -25.898 -28.177  27.291  0.00  0.00             0
ATOM    542    H   1     1     -26.803 -27.467  27.931  0.00  0.00             0
ATOM    543    O   1     1     -15.007  42.655  14.894  0.00  0.00             0
ATOM    544    H   1     1     -14.679  41.789  14.514  0.00  0.00             0
ATOM    545    H   1     1      -3.934  43.333  14.706  0.00  0.00             0
ATOM    546    O   1     1      -4.172   6.769  28.600  0.00  0.00             0
ATOM    547    H   1     1      -3.893   6.581  27.712  0.00  0.00             0
ATOM    548    H   1     1       5.382   6.229  28.849  0.00  0.00             0
ATOM    549    O   1     1      -7.602  39.279  21.036  0.00  0.00             0
ATOM    550    H   1     1     -18.525  39.826  21.589  0.00  0.00             0
ATOM    551    H   1     1      -6.696  39.666  21.004  0.00  0.00             0
ATOM    552    O   1     1      14.658  31.886  23.230  0.00  0.00             0
ATOM    553    H   1     1      14.972  32.488  23.934  0.00  0.00             0
ATOM    554    H   1     1      25.627  31.324  23.073  0.00  0.00             0
ATOM    555    O   1     1      55.999  10.913  26.183  0.00  0.00             0
ATOM    556    H   1     1      45.363  10.087  26.267  0.00  0.00             0
ATOM    557    H   1     1      55.303  11.367  26.277  0.00  0.00             0
ATOM    558    O   1     1      22.312  27.784  14.781  0.00  0.00             0
ATOM    559    H   1     1      23.106  28.035  14.106  0.00  0.00             0
ATOM    560    H   1     1      33.208  27.503  15.478  0.00  0.00             0
ATOM    561    O   1     1     -29.044  -5.754  26.377  0.00  0.00             0
ATOM    562    H   1     1     -29.578  -6.278  27.108  0.00  0.00             0
ATOM    563    H   1     1     -29.023  -6.418  25.681  0.00  0.00             0
ATOM    564    O   1     1     -21.777 -16.733  28.431  0.00  0.00             0
ATOM    565    H   1     1     -22.308 -17.264  27.767  0.00  0.00             0
ATOM    566    H   1     1     -21.152 -17.351  28.573  0.00  0.00             0
ATOM    567    O   1     1       1.199  46.269  35.894  0.00  0.00             0
ATOM    568    H   1     1       0.494  45.900  35.226  0.00  0.00             0
ATOM    569    H   1     1       1.904  45.805  35.484  0.00  0.00             0
ATOM    570    O   1     1      10.132   6.710  30.086  0.00  0.00             0
ATOM    571    H   1     1       9.375   7.159  29.926  0.00  0.00             0
ATOM    572    H   1     1       9.882   5.870  30.563  0.00  0.00             0
ATOM    573    O   1     1     -40.008  -9.517  31.951  0.00  0.00             0
ATOM    574    H   1     1     -40.308  -9.629  32.773  0.00  0.00             0
ATOM    575    H   1     1     -40.478 -10.170  31.454  0.00  0.00             0
ATOM    576    O   1     1     -33.502  24.142  26.020  0.00  0.00             0
ATOM    577    H   1     1     -33.804  23.957  25.000  0.00  0.00             0
ATOM    578    H   1     1     -32.688  23.890  26.520  0.00  0.00             0
ATOM    579    O   1     1      18.446  -1.459  16.961  0.00  0.00             0
ATOM    580    H   1     1      17.743  -2.287  16.878  0.00  0.00             0
ATOM    581    H   1     1      19.225  -1.586  17.510  0.00  0.00             0
ATOM    582    O   1     1     -17.397  -0.705  33.081  0.00  0.00             0
ATOM    583    H   1     1     -17.449  -1.636  32.927  0.00  0.00             0
ATOM    584    H   1     1     -16.836  -0.466  32.432  0.00  0.00             0
ATOM    585    O   1     1     -28.863 -11.209  20.563  0.00  0.00             0
ATOM    586    H   1     1     -29.078 -11.697  21.275  0.00  0.00             0
ATOM    587    H   1     1     -29.231 -11.728  19.757  0.00  0.00             0
ATOM    588    O   1     1      32.259  12.857  32.743  0.00  0.00             0
ATOM    589    H   1     1      32.149  12.328  32.086  0.00  0.00             0
ATOM    590    H   1     1      32.909  13.432  32.321  0.00  0.00             0
ATOM    591    O   1     1      45.269  11.242  21.561  0.00  0.00             0
ATOM    592    H   1     1      45.222  10.383  21.210  0.00  0.00             0
ATOM    593    H   1     1      44.912  11.844  20.827  0.00  0.00             0
ATOM    594    O   1     1      50.838   4.090  19.865  0.00  0.00             0
ATOM    595    H   1     1      51.711   4.338  19.495  0.00  0.00             0
ATOM    596    H   1     1      51.108   3.302  20.244  0.00  0.00             0
ATOM    597    O   1     1      -0.883  -7.959  33.873  0.00  0.00             0
ATOM    598    H   1     1      -1.687  -7.639  34.353  0.00  0.00             0
ATOM    599    H   1     1       9.440  -8.970  33.574  0.00  0.00             0
ATOM    600    O   1     1       7.434   7.463  35.978  0.00  0.00             0
ATOM    601    H   1     1       8.337   7.599  36.354  0.00  0.00             0
ATOM    602    H   1     1      17.774   7.349  35.033  0.00  0.00             0
ATOM    603    O   1     1       1.901 -45.544  24.593  0.00  0.00             0
ATOM    604    H   1     1      -8.945 -44.918  24.348  0.00  0.00             0
ATOM    605    H   1     1       1.978 -45.438  25.591  0.00  0.00             0
ATOM    606    O   1     1      26.953  20.923  24.085  0.00  0.00             0
ATOM    607    H   1     1      27.309  21.803  24.003  0.00  0.00             0
ATOM    608    H   1     1      36.303  20.951  23.965  0.00  0.00             0
ATOM    609    O   1     1      53.700  12.531  19.496  0.00  0.00             0
ATOM    610    H   1     1      43.853  12.775  18.628  0.00  0.00             0
ATOM    611    H   1     1      52.973  13.106  19.564  0.00  0.00             0
ATOM    612    O   1     1     -20.285  27.842  25.101  0.00  0.00             0
ATOM    613    H   1     1     -19.877  28.466  24.450  0.00  0.00             0
ATOM    614    H   1     1     -10.590  27.409  24.483  0.00  0.00             0
ATOM    615    O   1     1     -34.428  -9.438  21.561  0.00  0.00             0
ATOM    616    H   1     1     -35.083  -9.765  22.140  0.00  0.00             0
ATOM    617    H   1     1     -33.774 -10.039  21.268  0.00  0.00             0
ATOM    618    O   1     1       1.946  13.658  35.531  0.00  0.00             0
ATOM    619    H   1     1       1.647  13.640  34.444  0.00  0.00             0
ATOM    620    H   1     1       1.688  12.886  36.222  0.00  0.00             0
ATOM    621    O   1     1     -18.688  16.351  35.459  0.00  0.00             0
ATOM    622    H   1     1     -18.312  16.442  34.487  0.00  0.00             0
ATOM    623    H   1     1     -18.772  15.235  35.633  0.00  0.00             0
ATOM    624    O   1     1      49.912  29.302  17.068  0.00  0.00             0
ATOM    625    H   1     1      49.031  29.999  17.280  0.00  0.00             0
ATOM    626    H   1     1      49.343  28.597  16.495  0.00  0.00             0
ATOM    627    O   1     1     -15.730  14.384  29.260  0.00  0.00             0
ATOM    628    H   1     1     -15.456  13.613  28.762  0.00  0.00             0
ATOM    629    H   1     1     -16.220  15.047  28.774  0.00  0.00             0
ATOM    630    O   1     1     -15.263  -3.025  15.112  0.00  0.00             0
ATOM    631    H   1     1     -15.895  -3.445  15.692  0.00  0.00             0
ATOM    632    H   1     1     -14.744  -3.651  14.667  0.00  0.00             0
ATOM    633    O   1     1     -48.275  24.441  16.422  0.00  0.00             0
ATOM    634    H   1     1     -47.651  24.395  15.655  0.00  0.00             0
ATOM    635    H   1     1     -48.675  23.715  16.270  0.00  0.00             0
ATOM    636    O   1     1      15.756  19.394  18.444  0.00  0.00             0
ATOM    637    H   1     1      15.177  19.069  19.237  0.00  0.00             0
ATOM    638    H   1     1      16.247  20.115  18.771  0.00  0.00             0
ATOM    639    O   1     1     -12.567  -7.280  20.253  0.00  0.00             0
ATOM    640    H   1     1     -11.793  -7.667  20.082  0.00  0.00             0
ATOM    641    H   1     1     -12.954  -7.895  20.834  0.00  0.00             0
ATOM    642    O   1     1       2.500  21.504  32.767  0.00  0.00             0
ATOM    643    H   1     1       2.366  21.831  33.572  0.00  0.00             0
ATOM    644    H   1     1       3.495  21.640  32.984  0.00  0.00             0
ATOM    645    O   1     1      -5.805  -8.288  30.861  0.00  0.00             0
ATOM    646    H   1     1      -4.945  -7.914  30.663  0.00  0.00             0
ATOM    647    H   1     1      -6.142  -7.624  31.580  0.00  0.00             0
ATOM    648    O   1     1       8.355   0.905  31.002  0.00  0.00             0
ATOM    649    H   1     1       8.416   0.959  30.098  0.00  0.00             0
ATOM    650    H   1     1       9.224   0.576  31.364  0.00  0.00             0
ATOM    651    O   1     1       4.218  17.361  30.472  0.00  0.00             0
ATOM    652    H   1     1       4.851  18.146  30.194  0.00  0.00             0
ATOM    653    H   1     1      13.628  -0.452  29.943  0.00  0.00             0
ATOM    654    O   1     1      14.222  32.910  20.696  0.00  0.00             0
ATOM    655    H   1     1      14.196  32.625  21.651  0.00  0.00             0
ATOM    656    H   1     1      23.601  32.806  20.626  0.00  0.00             0
ATOM    657    O   1     1      34.459  17.253  15.834  0.00  0.00             0
ATOM    658    H   1     1      24.124  16.478  15.598  0.00  0.00             0
ATOM    659    H   1     1      34.912  17.097  16.643  0.00  0.00             0
ATOM    660    O   1     1      -4.305  63.320  36.088  0.00  0.00             0
ATOM    661    H   1     1      -3.598  63.899  35.551  0.00  0.00             0
ATOM    662    H   1     1       6.534  62.558  35.919  0.00  0.00             0
ATOM    663    O   1     1      25.563  16.114  18.335  0.00  0.00             0
ATOM    664    H   1     1      14.870  15.435  19.044  0.00  0.00             0
ATOM    665    H   1     1      26.266  16.629  18.841  0.00  0.00             0
ATOM    666    O   1     1      22.307  17.705  29.677  0.00  0.00             0
ATOM    667    H   1     1      22.241  16.895  29.265  0.00  0.00             0
ATOM    668    H   1     1      32.364  17.660  30.640  0.00  0.00             0
ATOM    669    O   1     1       5.552  75.430  33.561  0.00  0.00             0
ATOM    670    H   1     1       5.829  76.001  34.459  0.00  0.00             0
ATOM    671    H   1     1       5.793  58.148  32.891  0.00  0.00             0
ATOM    672    O   1     1      22.494  41.113  22.880  0.00  0.00             0
ATOM    673    H   1     1      23.272  40.795  23.497  0.00  0.00             0
ATOM    674    H   1     1      22.111  41.648  23.439  0.00  0.00             0
ATOM    675    O   1     1      19.272  -8.787  23.222  0.00  0.00             0
ATOM    676    H   1     1      18.460  -8.727  22.735  0.00  0.00             0
ATOM    677    H   1     1      19.723  -8.619  22.375  0.00  0.00             0
ATOM    678    O   1     1       5.689   2.589  15.845  0.00  0.00             0
ATOM    679    H   1     1       5.926   1.865  15.295  0.00  0.00             0
ATOM    680    H   1     1       5.800   2.287  16.771  0.00  0.00             0
ATOM    681    O   1     1     -27.536   0.976  26.873  0.00  0.00             0
ATOM    682    H   1     1     -28.304   0.303  26.672  0.00  0.00             0
ATOM    683    H   1     1     -27.325   1.400  25.982  0.00  0.00             0
ATOM    684    O   1     1     -12.789  11.396  35.689  0.00  0.00             0
ATOM    685    H   1     1     -12.286  11.456  36.509  0.00  0.00             0
ATOM    686    H   1     1     -12.145  11.881  35.071  0.00  0.00             0
ATOM    687    O   1     1      32.000  -2.733  20.004  0.00  0.00             0
ATOM    688    H   1     1      31.690  -2.244  20.784  0.00  0.00             0
ATOM    689    H   1     1      32.015 -20.011  19.252  0.00  0.00             0
ATOM    690    O   1     1      41.028 -27.578  36.934  0.00  0.00             0
ATOM    691    H   1     1      41.355 -26.677  36.960  0.00  0.00             0
ATOM    692    H   1     1      41.535 -28.146  37.504  0.00  0.00             0
ATOM    693    O   1     1     -50.366  15.003  15.197  0.00  0.00             0
ATOM    694    H   1     1     -50.527  14.213  15.087  0.00  0.00             0
ATOM    695    H   1     1     -49.409  15.139  15.209  0.00  0.00             0
ATOM    696    O   1     1      21.021  28.286  18.675  0.00  0.00             0
ATOM    697    H   1     1      21.568  28.896  18.918  0.00  0.00             0
ATOM    698    H   1     1      20.232  28.605  17.974  0.00  0.00             0
ATOM    699    O   1     1      59.983   6.791  20.024  0.00  0.00             0
ATOM    700    H   1     1      60.446   5.984  19.886  0.00  0.00             0
ATOM    701    H   1     1      60.686   7.561  20.003  0.00  0.00             0
ATOM    702    O   1     1      23.539   6.662  36.306  0.00  0.00             0
ATOM    703    H   1     1      24.195   6.061  36.257  0.00  0.00             0
ATOM    704    H   1     1      22.853   6.231  36.058  0.00  0.00             0
ATOM    705   Al   1     1       4.954  14.260   8.832  0.00  0.00             0
ATOM    706   Al   1     1       2.427   9.862   8.564  0.00  0.00             0
ATOM    707   Al   1     1       2.484  15.845   8.705  0.00  0.00             0
ATOM    708   Al   1     1       4.923  11.209   8.822  0.00  0.00             0
ATOM    709   Si   1     1       0.646  15.544  11.582  0.00  0.00             0
ATOM    710   Si   1     1       3.223  11.044  11.480  0.00  0.00             0
ATOM    711   Si   1     1       3.153  17.157  11.571  0.00  0.00             0
ATOM    712   Si   1     1       5.723  12.620  11.519  0.00  0.00             0
ATOM    713    O   1     1       5.857  15.571   9.890  0.00  0.00             0
ATOM    714    O   1     1       3.339  10.893   9.976  0.00  0.00             0
ATOM    715    O   1     1       5.591  12.731   9.946  0.00  0.00             0
ATOM    716    O   1     1       2.949  17.246  10.010  0.00  0.00             0
ATOM    717    O   1     1       5.793  14.122  11.961  0.00  0.00             0
ATOM    718    O   1     1       3.165  18.552  12.146  0.00  0.00             0
ATOM    719    O   1     1       4.530  16.477  11.910  0.00  0.00             0
ATOM    720    O   1     1       1.818  11.764  11.851  0.00  0.00             0
ATOM    721    O   1     1       4.449  11.973  11.964  0.00  0.00             0
ATOM    722    O   1     1       1.886  16.371  12.068  0.00  0.00             0
ATOM    723    O   1     1       5.853  10.007   9.779  0.00  0.00             0
ATOM    724    O   1     1       3.428  14.375   9.676  0.00  0.00             0
ATOM    725    O   1     1       1.889  17.126   7.607  0.00  0.00             0
ATOM    726    O   1     1       4.389  12.660   7.660  0.00  0.00             0
ATOM    727    O   1     1       6.624  14.293   7.863  0.00  0.00             0
ATOM    728    O   1     1       3.950   9.990   7.634  0.00  0.00             0
ATOM    729    O   1     1       6.707  10.937   7.486  0.00  0.00             0
ATOM    730    O   1     1       4.278  15.741   7.655  0.00  0.00             0
ATOM    731    H   1     1       5.744  18.831  11.264  0.00  0.00             0
ATOM    732    H   1     1       3.021  13.650   9.906  0.00  0.00             0
ATOM    733    H   1     1       5.915  16.876   7.651  0.00  0.00             0
ATOM    734    H   1     1       4.259  12.702   6.818  0.00  0.00             0
ATOM    735    H   1     1       6.579  13.341   7.940  0.00  0.00             0
ATOM    736    H   1     1       4.848  18.222   7.506  0.00  0.00             0
ATOM    737    H   1     1       4.115  16.019   6.837  0.00  0.00             0
ATOM    738    H   1     1       7.001  11.208   6.668  0.00  0.00             0
ATOM    739   Al   1     1      10.108   8.528   1.718  0.00  0.00             0
ATOM    740   Al   1     1       7.592   4.092   1.661  0.00  0.00             0
ATOM    741   Al   1     1       7.656  10.174   1.461  0.00  0.00             0
ATOM    742   Al   1     1      10.250   5.548   1.715  0.00  0.00             0
ATOM    743   Si   1     1       5.779   9.885   4.439  0.00  0.00             0
ATOM    744   Si   1     1       8.572   5.488   4.535  0.00  0.00             0
ATOM    745   Si   1     1       8.361  11.387   4.385  0.00  0.00             0
ATOM    746   Si   1     1      11.032   6.912   4.412  0.00  0.00             0
ATOM    747    O   1     1      11.054   9.758   2.813  0.00  0.00             0
ATOM    748    O   1     1       8.650   5.289   2.898  0.00  0.00             0
ATOM    749    O   1     1      10.868   7.056   2.816  0.00  0.00             0
ATOM    750    O   1     1       8.226  11.586   2.820  0.00  0.00             0
ATOM    751    O   1     1      10.949   8.367   4.953  0.00  0.00             0
ATOM    752    O   1     1       8.317  12.913   4.922  0.00  0.00             0
ATOM    753    O   1     1       9.663  10.733   4.765  0.00  0.00             0
ATOM    754    O   1     1       7.304   6.304   4.746  0.00  0.00             0
ATOM    755    O   1     1       9.917   6.031   4.943  0.00  0.00             0
ATOM    756    O   1     1       7.051  10.722   4.854  0.00  0.00             0
ATOM    757    O   1     1      11.082   4.067   2.822  0.00  0.00             0
ATOM    758    O   1     1       8.481   8.589   2.703  0.00  0.00             0
ATOM    759    O   1     1       6.956  11.513   0.501  0.00  0.00             0
ATOM    760    O   1     1       9.461   7.073   0.745  0.00  0.00             0
ATOM    761    O   1     1      11.726   8.589   0.494  0.00  0.00             0
ATOM    762    O   1     1       9.194   4.277   0.471  0.00  0.00             0
ATOM    763    O   1     1      11.860   5.423   0.700  0.00  0.00             0
ATOM    764    O   1     1       9.407  10.049   0.659  0.00  0.00             0
ATOM    765    H   1     1      10.473  12.187   2.719  0.00  0.00             0
ATOM    766    H   1     1       7.927   7.754   2.991  0.00  0.00             0
ATOM    767    H   1     1      11.777  11.503  -0.405  0.00  0.00             0
ATOM    768    H   1     1       8.838   7.209   0.109  0.00  0.00             0
ATOM    769    H   1     1      11.971   8.725  -0.373  0.00  0.00             0
ATOM    770    H   1     1       9.548  12.790  -0.365  0.00  0.00             0
ATOM    771    H   1     1      10.012  10.803   0.895  0.00  0.00             0
ATOM    772    H   1     1      12.114   6.331   0.287  0.00  0.00             0
ATOM    773   Al   1     1       4.982   5.312   8.830  0.00  0.00             0
ATOM    774   Al   1     1       2.446   1.057   8.963  0.00  0.00             0
ATOM    775   Al   1     1       2.551   6.780   8.915  0.00  0.00             0
ATOM    776   Al   1     1       4.901   2.415   9.125  0.00  0.00             0
ATOM    777   Si   1     1       0.654   6.696  11.598  0.00  0.00             0
ATOM    778   Si   1     1       3.219   2.139  11.790  0.00  0.00             0
ATOM    779   Si   1     1       3.268   8.145  11.662  0.00  0.00             0
ATOM    780   Si   1     1       5.807   3.778  11.712  0.00  0.00             0
ATOM    781    O   1     1       5.884   6.436  10.041  0.00  0.00             0
ATOM    782    O   1     1       3.321   2.184  10.163  0.00  0.00             0
ATOM    783    O   1     1       5.598   3.876  10.133  0.00  0.00             0
ATOM    784    O   1     1       3.213   8.093  10.015  0.00  0.00             0
ATOM    785    O   1     1       5.767   5.162  12.360  0.00  0.00             0
ATOM    786    O   1     1       3.363   9.654  12.105  0.00  0.00             0
ATOM    787    O   1     1       4.644   7.448  11.988  0.00  0.00             0
ATOM    788    O   1     1       1.923   3.052  12.107  0.00  0.00             0
ATOM    789    O   1     1       4.518   2.891  12.189  0.00  0.00             0
ATOM    790    O   1     1       1.973   7.430  12.153  0.00  0.00             0
ATOM    791    O   1     1       5.837   1.135  10.253  0.00  0.00             0
ATOM    792    O   1     1       3.297   5.358   9.797  0.00  0.00             0
ATOM    793    O   1     1       1.782   8.382   7.622  0.00  0.00             0
ATOM    794    O   1     1       4.224   3.740   7.958  0.00  0.00             0
ATOM    795    O   1     1       6.590   5.250   7.883  0.00  0.00             0
ATOM    796    O   1     1       4.173   1.032   7.997  0.00  0.00             0
ATOM    797    O   1     1       6.598   2.192   7.990  0.00  0.00             0
ATOM    798    O   1     1       4.114   6.685   7.903  0.00  0.00             0
ATOM    799    H   1     1       5.226   9.331   9.913  0.00  0.00             0
ATOM    800    H   1     1       2.990   4.394   9.869  0.00  0.00             0
ATOM    801    H   1     1       6.221   8.664   7.030  0.00  0.00             0
ATOM    802    H   1     1       3.810   3.978   7.197  0.00  0.00             0
ATOM    803    H   1     1       7.044   4.389   8.130  0.00  0.00             0
ATOM    804    H   1     1       4.077   9.539   6.734  0.00  0.00             0
ATOM    805    H   1     1       4.663   7.234   7.506  0.00  0.00             0
ATOM    806    H   1     1       6.220   2.644   7.183  0.00  0.00             0
ATOM    807   Al   1     1      10.268  -0.424   1.596  0.00  0.00             0
ATOM    808   Al   1     1       7.593  -4.815   1.579  0.00  0.00             0
ATOM    809   Al   1     1       7.595   1.171   1.783  0.00  0.00             0
ATOM    810   Al   1     1      10.162  -3.351   1.414  0.00  0.00             0
ATOM    811   Si   1     1       5.973   0.902   4.589  0.00  0.00             0
ATOM    812   Si   1     1       8.436  -3.520   4.426  0.00  0.00             0
ATOM    813   Si   1     1       8.441   2.463   4.580  0.00  0.00             0
ATOM    814   Si   1     1      11.015  -2.015   4.334  0.00  0.00             0
ATOM    815    O   1     1      11.178   0.997   2.827  0.00  0.00             0
ATOM    816    O   1     1       8.617  -3.623   2.761  0.00  0.00             0
ATOM    817    O   1     1      10.720  -2.001   2.741  0.00  0.00             0
ATOM    818    O   1     1       8.323   2.469   2.982  0.00  0.00             0
ATOM    819    O   1     1      10.902  -0.543   4.864  0.00  0.00             0
ATOM    820    O   1     1       8.429   3.990   5.049  0.00  0.00             0
ATOM    821    O   1     1       9.828   1.763   4.761  0.00  0.00             0
ATOM    822    O   1     1       7.234  -2.624   4.683  0.00  0.00             0
ATOM    823    O   1     1       9.750  -2.747   4.879  0.00  0.00             0
ATOM    824    O   1     1       7.225   1.661   4.975  0.00  0.00             0
ATOM    825    O   1     1      11.019  -4.915   2.732  0.00  0.00             0
ATOM    826    O   1     1       8.441  -0.277   2.776  0.00  0.00             0
ATOM    827    O   1     1       6.728   2.587   0.827  0.00  0.00             0
ATOM    828    O   1     1       9.562  -1.837   0.375  0.00  0.00             0
ATOM    829    O   1     1      11.830  -0.262   0.624  0.00  0.00             0
ATOM    830    O   1     1       9.319  -4.743   0.474  0.00  0.00             0
ATOM    831    O   1     1      11.904  -3.507   0.699  0.00  0.00             0
ATOM    832    O   1     1       9.153   1.044   0.726  0.00  0.00             0
ATOM    833    H   1     1      10.836   3.220   2.793  0.00  0.00             0
ATOM    834    H   1     1       7.898  -0.788   3.465  0.00  0.00             0
ATOM    835    H   1     1      11.840   2.427  -0.343  0.00  0.00             0
ATOM    836    H   1     1       9.191  -1.687  -0.459  0.00  0.00             0
ATOM    837    H   1     1      12.561  -0.331   0.104  0.00  0.00             0
ATOM    838    H   1     1       9.236   3.800  -0.388  0.00  0.00             0
ATOM    839    H   1     1       9.271   1.910   0.605  0.00  0.00             0
ATOM    840    H   1     1      12.309  -2.542   0.843  0.00  0.00             0
ATOM    841   Al   1     1      -0.143  14.228   8.809  0.00  0.00             0
ATOM    842   Al   1     1      -2.819   9.774   8.686  0.00  0.00             0
ATOM    843   Al   1     1      -2.795  15.674   8.806  0.00  0.00             0
ATOM    844   Al   1     1      -0.287  11.277   8.818  0.00  0.00             0
ATOM    845   Si   1     1      -4.544  15.596  11.495  0.00  0.00             0
ATOM    846   Si   1     1      -1.972  11.151  11.459  0.00  0.00             0
ATOM    847   Si   1     1      -1.926  17.034  11.660  0.00  0.00             0
ATOM    848   Si   1     1       0.566  12.626  11.601  0.00  0.00             0
ATOM    849    O   1     1       0.724  15.439   9.866  0.00  0.00             0
ATOM    850    O   1     1      -1.838  10.879   9.879  0.00  0.00             0
ATOM    851    O   1     1       0.462  12.691   9.937  0.00  0.00             0
ATOM    852    O   1     1      -2.038  17.212   9.959  0.00  0.00             0
ATOM    853    O   1     1       0.680  14.095  12.049  0.00  0.00             0
ATOM    854    O   1     1      -1.952  18.566  12.155  0.00  0.00             0
ATOM    855    O   1     1      -0.683  16.213  11.927  0.00  0.00             0
ATOM    856    O   1     1      -3.314  11.842  11.721  0.00  0.00             0
ATOM    857    O   1     1      -0.686  11.989  12.030  0.00  0.00             0
ATOM    858    O   1     1      -3.263  16.295  11.974  0.00  0.00             0
ATOM    859    O   1     1       0.579   9.865   9.666  0.00  0.00             0
ATOM    860    O   1     1      -1.887  14.419  10.063  0.00  0.00             0
ATOM    861    O   1     1       6.881  17.300   7.736  0.00  0.00             0
ATOM    862    O   1     1      -0.960  12.676   7.723  0.00  0.00             0
ATOM    863    O   1     1       1.394  14.238   7.658  0.00  0.00             0
ATOM    864    O   1     1      -1.203   9.839   7.702  0.00  0.00             0
ATOM    865    O   1     1       1.397  11.191   7.717  0.00  0.00             0
ATOM    866    O   1     1      -1.195  15.514   7.773  0.00  0.00             0
ATOM    867    H   1     1       0.413  17.977   9.609  0.00  0.00             0
ATOM    868    H   1     1      -2.143  14.157  10.942  0.00  0.00             0
ATOM    869    H   1     1       1.882  17.568   6.650  0.00  0.00             0
ATOM    870    H   1     1      -1.537  12.710   7.127  0.00  0.00             0
ATOM    871    H   1     1       1.499  13.240   7.716  0.00  0.00             0
ATOM    872    H   1     1      -0.998  18.128   7.203  0.00  0.00             0
ATOM    873    H   1     1      -0.693  15.709   6.938  0.00  0.00             0
ATOM    874    H   1     1       1.466  11.123   6.709  0.00  0.00             0
ATOM    875   Al   1     1       4.911   8.573   1.730  0.00  0.00             0
ATOM    876   Al   1     1       2.610   4.121   1.558  0.00  0.00             0
ATOM    877   Al   1     1       2.310   9.921   1.724  0.00  0.00             0
ATOM    878   Al   1     1       4.989   5.478   1.857  0.00  0.00             0
ATOM    879   Si   1     1       0.628   9.848   4.448  0.00  0.00             0
ATOM    880   Si   1     1       3.379   5.410   4.472  0.00  0.00             0
ATOM    881   Si   1     1       3.116  11.334   4.454  0.00  0.00             0
ATOM    882   Si   1     1       5.949   6.940   4.520  0.00  0.00             0
ATOM    883    O   1     1       5.809   9.672   2.852  0.00  0.00             0
ATOM    884    O   1     1       3.462   5.297   2.823  0.00  0.00             0
ATOM    885    O   1     1       5.729   7.020   2.863  0.00  0.00             0
ATOM    886    O   1     1       2.962  11.418   2.866  0.00  0.00             0
ATOM    887    O   1     1       5.742   8.407   5.007  0.00  0.00             0
ATOM    888    O   1     1       3.078  12.805   4.874  0.00  0.00             0
ATOM    889    O   1     1       4.468  10.658   4.763  0.00  0.00             0
ATOM    890    O   1     1       2.139   6.293   4.718  0.00  0.00             0
ATOM    891    O   1     1       4.749   6.104   4.984  0.00  0.00             0
ATOM    892    O   1     1       1.925  10.505   4.984  0.00  0.00             0
ATOM    893    O   1     1       5.943   4.249   2.952  0.00  0.00             0
ATOM    894    O   1     1       3.186   8.651   2.675  0.00  0.00             0
ATOM    895    O   1     1      12.145  11.481   0.472  0.00  0.00             0
ATOM    896    O   1     1       4.421   7.017   0.629  0.00  0.00             0
ATOM    897    O   1     1       6.726   8.894   0.469  0.00  0.00             0
ATOM    898    O   1     1       4.194   4.177   0.601  0.00  0.00             0
ATOM    899    O   1     1       6.745   5.420   0.723  0.00  0.00             0
ATOM    900    O   1     1       3.991   9.823   0.664  0.00  0.00             0
ATOM    901    H   1     1       5.796  12.329   3.077  0.00  0.00             0
ATOM    902    H   1     1       2.475   8.040   2.728  0.00  0.00             0
ATOM    903    H   1     1       6.216  11.738  -0.127  0.00  0.00             0
ATOM    904    H   1     1       4.151   7.047  -0.161  0.00  0.00             0
ATOM    905    H   1     1       6.549   8.315  -0.338  0.00  0.00             0
ATOM    906    H   1     1       3.912  12.973  -0.417  0.00  0.00             0
ATOM    907    H   1     1       4.022  10.414  -0.099  0.00  0.00             0
ATOM    908    H   1     1       7.247   6.138   1.200  0.00  0.00             0
ATOM    909   Al   1     1      -0.100   5.357   8.942  0.00  0.00             0
ATOM    910   Al   1     1      -2.781   0.778   8.792  0.00  0.00             0
ATOM    911   Al   1     1      -2.796   6.777   8.789  0.00  0.00             0
ATOM    912   Al   1     1      -0.234   2.456   8.764  0.00  0.00             0
ATOM    913   Si   1     1      -4.456   6.647  11.710  0.00  0.00             0
ATOM    914   Si   1     1      -1.896   2.160  11.665  0.00  0.00             0
ATOM    915   Si   1     1      -1.969   8.180  11.563  0.00  0.00             0
ATOM    916   Si   1     1       0.557   3.752  11.688  0.00  0.00             0
ATOM    917    O   1     1       0.690   6.662   9.995  0.00  0.00             0
ATOM    918    O   1     1      -1.614   2.053  10.131  0.00  0.00             0
ATOM    919    O   1     1       0.450   3.819  10.013  0.00  0.00             0
ATOM    920    O   1     1      -2.178   8.211   9.929  0.00  0.00             0
ATOM    921    O   1     1       0.580   5.238  12.076  0.00  0.00             0
ATOM    922    O   1     1      -1.989   9.619  12.039  0.00  0.00             0
ATOM    923    O   1     1      -0.560   7.576  11.876  0.00  0.00             0
ATOM    924    O   1     1      -3.121   3.061  11.883  0.00  0.00             0
ATOM    925    O   1     1      -0.630   2.865  12.216  0.00  0.00             0
ATOM    926    O   1     1      -3.130   7.266  12.049  0.00  0.00             0
ATOM    927    O   1     1       0.746   0.897   9.746  0.00  0.00             0
ATOM    928    O   1     1      -1.742   5.384   9.925  0.00  0.00             0
ATOM    929    O   1     1       6.777   8.181   7.764  0.00  0.00             0
ATOM    930    O   1     1      -1.000   3.879   7.693  0.00  0.00             0
ATOM    931    O   1     1       1.455   5.519   7.805  0.00  0.00             0
ATOM    932    O   1     1      -1.166   1.109   7.671  0.00  0.00             0
ATOM    933    O   1     1       1.568   2.344   7.745  0.00  0.00             0
ATOM    934    O   1     1      -1.114   6.567   7.826  0.00  0.00             0
ATOM    935    H   1     1       0.123   9.065   9.735  0.00  0.00             0
ATOM    936    H   1     1      -2.133   4.819  10.575  0.00  0.00             0
ATOM    937    H   1     1       1.247   7.913   6.989  0.00  0.00             0
ATOM    938    H   1     1      -1.512   3.812   6.961  0.00  0.00             0
ATOM    939    H   1     1       1.440   4.935   6.932  0.00  0.00             0
ATOM    940    H   1     1      -0.690   9.202   7.298  0.00  0.00             0
ATOM    941    H   1     1      -1.213   6.739   6.968  0.00  0.00             0
ATOM    942    H   1     1       1.776   2.340   6.797  0.00  0.00             0
ATOM    943   Al   1     1       5.059  -0.464   1.813  0.00  0.00             0
ATOM    944   Al   1     1       2.398  -4.931   1.644  0.00  0.00             0
ATOM    945   Al   1     1       2.573   1.141   1.726  0.00  0.00             0
ATOM    946   Al   1     1       5.049  -3.556   1.695  0.00  0.00             0
ATOM    947   Si   1     1       0.768   1.023   4.381  0.00  0.00             0
ATOM    948   Si   1     1       3.199  -3.607   4.482  0.00  0.00             0
ATOM    949   Si   1     1       3.322   2.434   4.404  0.00  0.00             0
ATOM    950   Si   1     1       5.803  -2.004   4.331  0.00  0.00             0
ATOM    951    O   1     1       5.987   0.851   2.800  0.00  0.00             0
ATOM    952    O   1     1       3.460  -3.788   2.751  0.00  0.00             0
ATOM    953    O   1     1       5.592  -1.896   2.776  0.00  0.00             0
ATOM    954    O   1     1       3.186   2.499   2.838  0.00  0.00             0
ATOM    955    O   1     1       5.732  -0.588   4.843  0.00  0.00             0
ATOM    956    O   1     1       3.350   3.885   4.913  0.00  0.00             0
ATOM    957    O   1     1       4.646   1.776   4.826  0.00  0.00             0
ATOM    958    O   1     1       2.050  -2.660   4.594  0.00  0.00             0
ATOM    959    O   1     1       4.577  -2.828   4.863  0.00  0.00             0
ATOM    960    O   1     1       2.062   1.784   4.977  0.00  0.00             0
ATOM    961    O   1     1       5.992  -4.842   2.752  0.00  0.00             0
ATOM    962    O   1     1       3.331  -0.173   2.836  0.00  0.00             0
ATOM    963    O   1     1      12.223   2.564   0.562  0.00  0.00             0
ATOM    964    O   1     1       4.244  -1.995   0.496  0.00  0.00             0
ATOM    965    O   1     1       6.597  -0.304   0.599  0.00  0.00             0
ATOM    966    O   1     1       4.039  -4.858   0.504  0.00  0.00             0
ATOM    967    O   1     1       6.665  -3.483   0.723  0.00  0.00             0
ATOM    968    O   1     1       4.046   0.868   0.638  0.00  0.00             0
ATOM    969    H   1     1       5.663   4.011   3.915  0.00  0.00             0
ATOM    970    H   1     1       2.716  -0.925   3.252  0.00  0.00             0
ATOM    971    H   1     1       5.906   2.245   0.504  0.00  0.00             0
ATOM    972    H   1     1       4.569  -1.991  -0.418  0.00  0.00             0
ATOM    973    H   1     1       6.699  -0.055  -0.374  0.00  0.00             0
ATOM    974    H   1     1       5.014   4.241  -0.064  0.00  0.00             0
ATOM    975    H   1     1       3.687   1.427   0.142  0.00  0.00             0
ATOM    976    H   1     1       6.782  -2.554   0.276  0.00  0.00             0
END
