# Supplementary material for: Competing Nuclear Quantum Effects and Hydrogen-Bond Jumps in Hydrated Kaolinite
Source: J Phys Chem Lett. 2023 Feb 6;14(6):1542–7. doi: 10.1021/acs.jpclett.2c03896 (PMC9940297; doi:10.1021/acs.jpclett.2c03896)
Supplement: Supplementary file 1 — jz2c03896_si_001.zip [file jz2c03896_si_001.zip › Clay_NQEs_HBond_Jumps_SI/silica-surface/QM/prod-3/init.04.pdb]

TITLE     Step:     2000000  Bead:       4 positions{angstrom}  cell{angstrom}
CRYST1   10.307   17.884   76.812  91.93 105.05  89.80 P 1           1
ATOM      1   Al   1     1     -17.347  -0.644  42.387  0.00  0.00             0
ATOM      2   Al   1     1     -14.838   3.935  42.095  0.00  0.00             0
ATOM      3   Al   1     1     -14.726  -2.041  42.198  0.00  0.00             0
ATOM      4   Al   1     1     -17.216   2.412  42.273  0.00  0.00             0
ATOM      5   Si   1     1     -13.056  -1.903  39.503  0.00  0.00             0
ATOM      6   Si   1     1     -15.540   2.491  39.420  0.00  0.00             0
ATOM      7   Si   1     1     -15.601  -3.499  39.596  0.00  0.00             0
ATOM      8   Si   1     1     -18.064   0.945  39.411  0.00  0.00             0
ATOM      9    O   1     1     -18.307  -1.828  41.192  0.00  0.00             0
ATOM     10    O   1     1     -15.619   2.661  41.086  0.00  0.00             0
ATOM     11    O   1     1     -18.009   0.984  40.990  0.00  0.00             0
ATOM     12    O   1     1     -15.323  -3.543  41.203  0.00  0.00             0
ATOM     13    O   1     1     -17.923  -0.552  38.930  0.00  0.00             0
ATOM     14    O   1     1     -15.516  -4.908  38.996  0.00  0.00             0
ATOM     15    O   1     1     -16.911  -2.858  39.356  0.00  0.00             0
ATOM     16    O   1     1     -14.281   1.713  39.081  0.00  0.00             0
ATOM     17    O   1     1     -16.823   1.757  38.927  0.00  0.00             0
ATOM     18    O   1     1     -14.331  -2.585  39.127  0.00  0.00             0
ATOM     19    O   1     1     -18.161   3.817  41.170  0.00  0.00             0
ATOM     20    O   1     1     -15.666  -0.754  41.180  0.00  0.00             0
ATOM     21    O   1     1     -13.948  -3.330  43.450  0.00  0.00             0
ATOM     22    O   1     1     -16.649   0.829  43.320  0.00  0.00             0
ATOM     23    O   1     1     -19.062  -0.663  43.343  0.00  0.00             0
ATOM     24    O   1     1     -16.239   3.766  43.371  0.00  0.00             0
ATOM     25    O   1     1     -18.776   2.561  43.289  0.00  0.00             0
ATOM     26    O   1     1     -16.520  -1.946  43.376  0.00  0.00             0
ATOM     27    H   1     1     -17.747  -4.221  40.979  0.00  0.00             0
ATOM     28    H   1     1     -14.908  -0.243  40.861  0.00  0.00             0
ATOM     29    H   1     1     -18.855  -3.528  44.278  0.00  0.00             0
ATOM     30    H   1     1     -16.399   0.667  44.211  0.00  0.00             0
ATOM     31    H   1     1     -19.091  -0.302  44.211  0.00  0.00             0
ATOM     32    H   1     1     -17.130  -4.222  43.191  0.00  0.00             0
ATOM     33    H   1     1     -16.799  -2.721  44.039  0.00  0.00             0
ATOM     34    H   1     1     -19.120   1.998  44.036  0.00  0.00             0
ATOM     35   Al   1     1     -17.843   4.753  49.462  0.00  0.00             0
ATOM     36   Al   1     1     -15.151   8.938  49.527  0.00  0.00             0
ATOM     37   Al   1     1     -15.343   3.240  49.388  0.00  0.00             0
ATOM     38   Al   1     1     -17.782   7.728  49.408  0.00  0.00             0
ATOM     39   Si   1     1     -13.600   3.409  46.495  0.00  0.00             0
ATOM     40   Si   1     1     -15.885   7.869  46.693  0.00  0.00             0
ATOM     41   Si   1     1     -16.165   1.914  46.561  0.00  0.00             0
ATOM     42   Si   1     1     -18.453   6.264  46.537  0.00  0.00             0
ATOM     43    O   1     1     -18.775   3.350  48.304  0.00  0.00             0
ATOM     44    O   1     1     -16.033   7.919  48.241  0.00  0.00             0
ATOM     45    O   1     1     -18.353   6.240  48.255  0.00  0.00             0
ATOM     46    O   1     1     -15.877   1.884  48.221  0.00  0.00             0
ATOM     47    O   1     1     -18.554   4.745  46.138  0.00  0.00             0
ATOM     48    O   1     1     -16.028   0.413  45.994  0.00  0.00             0
ATOM     49    O   1     1     -17.535   2.403  46.214  0.00  0.00             0
ATOM     50    O   1     1     -14.580   7.063  46.334  0.00  0.00             0
ATOM     51    O   1     1     -17.193   7.016  46.075  0.00  0.00             0
ATOM     52    O   1     1     -14.920   2.777  46.042  0.00  0.00             0
ATOM     53    O   1     1     -18.685   9.132  48.521  0.00  0.00             0
ATOM     54    O   1     1     -16.169   4.634  48.430  0.00  0.00             0
ATOM     55    O   1     1     -14.653   1.781  50.364  0.00  0.00             0
ATOM     56    O   1     1     -17.218   6.275  50.494  0.00  0.00             0
ATOM     57    O   1     1     -19.615   4.808  50.535  0.00  0.00             0
ATOM     58    O   1     1     -16.713   8.835  50.549  0.00  0.00             0
ATOM     59    O   1     1     -19.560   7.765  50.529  0.00  0.00             0
ATOM     60    O   1     1     -16.989   3.446  50.533  0.00  0.00             0
ATOM     61    H   1     1     -18.168   1.075  48.539  0.00  0.00             0
ATOM     62    H   1     1     -15.762   5.318  48.093  0.00  0.00             0
ATOM     63    H   1     1     -19.742   1.741  51.308  0.00  0.00             0
ATOM     64    H   1     1     -16.396   6.214  51.186  0.00  0.00             0
ATOM     65    H   1     1     -20.135   4.998  51.338  0.00  0.00             0
ATOM     66    H   1     1     -16.886   0.106  51.502  0.00  0.00             0
ATOM     67    H   1     1     -17.188   2.484  50.995  0.00  0.00             0
ATOM     68    H   1     1     -19.694   6.938  50.913  0.00  0.00             0
ATOM     69   Al   1     1     -17.204   8.195  42.160  0.00  0.00             0
ATOM     70   Al   1     1     -14.793  12.831  42.373  0.00  0.00             0
ATOM     71   Al   1     1     -14.510   6.852  42.232  0.00  0.00             0
ATOM     72   Al   1     1     -17.285  11.165  42.240  0.00  0.00             0
ATOM     73   Si   1     1     -12.849   7.023  39.364  0.00  0.00             0
ATOM     74   Si   1     1     -15.637  11.504  39.473  0.00  0.00             0
ATOM     75   Si   1     1     -15.495   5.498  39.443  0.00  0.00             0
ATOM     76   Si   1     1     -18.111   9.962  39.479  0.00  0.00             0
ATOM     77    O   1     1     -18.103   7.006  40.949  0.00  0.00             0
ATOM     78    O   1     1     -15.672  11.610  41.170  0.00  0.00             0
ATOM     79    O   1     1     -18.012   9.753  41.185  0.00  0.00             0
ATOM     80    O   1     1     -15.440   5.463  41.073  0.00  0.00             0
ATOM     81    O   1     1     -18.046   8.524  38.970  0.00  0.00             0
ATOM     82    O   1     1     -15.530   3.989  38.957  0.00  0.00             0
ATOM     83    O   1     1     -16.783   6.234  38.919  0.00  0.00             0
ATOM     84    O   1     1     -14.305  10.648  39.136  0.00  0.00             0
ATOM     85    O   1     1     -16.966  10.782  39.162  0.00  0.00             0
ATOM     86    O   1     1     -14.236   6.282  38.985  0.00  0.00             0
ATOM     87    O   1     1     -18.218  12.766  41.127  0.00  0.00             0
ATOM     88    O   1     1     -15.572   8.298  41.178  0.00  0.00             0
ATOM     89    O   1     1     -14.045   5.279  43.293  0.00  0.00             0
ATOM     90    O   1     1     -16.390   9.978  43.452  0.00  0.00             0
ATOM     91    O   1     1     -18.874   8.194  43.261  0.00  0.00             0
ATOM     92    O   1     1     -16.335  13.087  43.280  0.00  0.00             0
ATOM     93    O   1     1     -18.880  11.510  43.242  0.00  0.00             0
ATOM     94    O   1     1     -16.289   6.903  43.163  0.00  0.00             0
ATOM     95    H   1     1     -17.867   4.736  41.091  0.00  0.00             0
ATOM     96    H   1     1     -15.025   9.039  40.891  0.00  0.00             0
ATOM     97    H   1     1     -19.002   5.001  44.168  0.00  0.00             0
ATOM     98    H   1     1     -16.179   9.606  44.380  0.00  0.00             0
ATOM     99    H   1     1     -19.428   8.840  43.517  0.00  0.00             0
ATOM    100    H   1     1     -16.779   4.620  43.643  0.00  0.00             0
ATOM    101    H   1     1     -16.587   6.497  43.914  0.00  0.00             0
ATOM    102    H   1     1     -19.115  11.172  44.118  0.00  0.00             0
ATOM    103   Al   1     1     -17.807  13.699  49.340  0.00  0.00             0
ATOM    104   Al   1     1     -15.244  18.042  49.457  0.00  0.00             0
ATOM    105   Al   1     1     -15.329  12.140  49.273  0.00  0.00             0
ATOM    106   Al   1     1     -17.850  16.675  49.408  0.00  0.00             0
ATOM    107   Si   1     1     -13.499  12.302  46.638  0.00  0.00             0
ATOM    108   Si   1     1     -16.081  16.839  46.610  0.00  0.00             0
ATOM    109   Si   1     1     -16.017  10.696  46.612  0.00  0.00             0
ATOM    110   Si   1     1     -18.534  15.348  46.558  0.00  0.00             0
ATOM    111    O   1     1     -18.714  12.507  48.199  0.00  0.00             0
ATOM    112    O   1     1     -16.184  16.925  48.198  0.00  0.00             0
ATOM    113    O   1     1     -18.368  15.237  48.199  0.00  0.00             0
ATOM    114    O   1     1     -15.973  10.709  48.247  0.00  0.00             0
ATOM    115    O   1     1     -18.373  13.810  45.994  0.00  0.00             0
ATOM    116    O   1     1     -15.877   9.270  46.170  0.00  0.00             0
ATOM    117    O   1     1     -17.285  11.494  46.374  0.00  0.00             0
ATOM    118    O   1     1     -14.858  15.907  46.334  0.00  0.00             0
ATOM    119    O   1     1     -17.382  16.277  46.090  0.00  0.00             0
ATOM    120    O   1     1     -14.763  11.521  46.143  0.00  0.00             0
ATOM    121    O   1     1     -18.719  18.131  48.475  0.00  0.00             0
ATOM    122    O   1     1     -16.103  13.516  48.197  0.00  0.00             0
ATOM    123    O   1     1     -14.554  10.494  50.462  0.00  0.00             0
ATOM    124    O   1     1     -16.946  15.156  50.230  0.00  0.00             0
ATOM    125    O   1     1     -19.258  13.574  50.494  0.00  0.00             0
ATOM    126    O   1     1     -16.797  17.886  50.444  0.00  0.00             0
ATOM    127    O   1     1     -19.377  16.642  50.732  0.00  0.00             0
ATOM    128    O   1     1     -16.868  12.271  50.233  0.00  0.00             0
ATOM    129    H   1     1     -18.161   9.925  48.396  0.00  0.00             0
ATOM    130    H   1     1     -16.077  13.593  47.287  0.00  0.00             0
ATOM    131    H   1     1     -19.429  10.479  51.363  0.00  0.00             0
ATOM    132    H   1     1     -16.052  15.360  50.577  0.00  0.00             0
ATOM    133    H   1     1     -19.512  13.119  51.323  0.00  0.00             0
ATOM    134    H   1     1     -16.588   9.283  51.537  0.00  0.00             0
ATOM    135    H   1     1     -17.245  11.540  50.770  0.00  0.00             0
ATOM    136    H   1     1     -19.452  15.804  51.126  0.00  0.00             0
ATOM    137   Al   1     1     -12.011  -0.467  42.146  0.00  0.00             0
ATOM    138   Al   1     1      -9.480   3.765  42.158  0.00  0.00             0
ATOM    139   Al   1     1      -9.579  -2.039  42.323  0.00  0.00             0
ATOM    140   Al   1     1     -12.174   2.536  42.019  0.00  0.00             0
ATOM    141   Si   1     1      -7.898  -1.943  39.566  0.00  0.00             0
ATOM    142   Si   1     1     -10.373   2.543  39.384  0.00  0.00             0
ATOM    143   Si   1     1     -10.461  -3.430  39.468  0.00  0.00             0
ATOM    144   Si   1     1     -12.914   1.079  39.329  0.00  0.00             0
ATOM    145    O   1     1     -13.191  -1.621  41.109  0.00  0.00             0
ATOM    146    O   1     1     -10.544   2.659  41.006  0.00  0.00             0
ATOM    147    O   1     1     -12.791   1.003  40.954  0.00  0.00             0
ATOM    148    O   1     1     -10.220  -3.521  41.103  0.00  0.00             0
ATOM    149    O   1     1     -12.906  -0.393  38.957  0.00  0.00             0
ATOM    150    O   1     1     -10.427  -4.886  39.028  0.00  0.00             0
ATOM    151    O   1     1     -11.828  -2.746  39.240  0.00  0.00             0
ATOM    152    O   1     1      -9.125   1.618  39.027  0.00  0.00             0
ATOM    153    O   1     1     -11.730   1.971  38.762  0.00  0.00             0
ATOM    154    O   1     1      -9.177  -2.535  39.029  0.00  0.00             0
ATOM    155    O   1     1     -13.053   3.842  40.930  0.00  0.00             0
ATOM    156    O   1     1     -10.535  -0.660  41.044  0.00  0.00             0
ATOM    157    O   1     1     -19.263  -3.478  43.384  0.00  0.00             0
ATOM    158    O   1     1     -11.412   0.969  43.230  0.00  0.00             0
ATOM    159    O   1     1     -13.794  -0.431  43.244  0.00  0.00             0
ATOM    160    O   1     1     -11.101   3.832  43.336  0.00  0.00             0
ATOM    161    O   1     1     -13.697   2.489  43.162  0.00  0.00             0
ATOM    162    O   1     1     -11.282  -1.891  43.203  0.00  0.00             0
ATOM    163    H   1     1     -13.365  -4.978  40.268  0.00  0.00             0
ATOM    164    H   1     1     -10.018  -0.606  40.134  0.00  0.00             0
ATOM    165    H   1     1     -13.980  -3.592  44.392  0.00  0.00             0
ATOM    166    H   1     1     -10.371   0.943  43.214  0.00  0.00             0
ATOM    167    H   1     1     -13.653   0.486  43.416  0.00  0.00             0
ATOM    168    H   1     1     -11.813  -4.379  43.300  0.00  0.00             0
ATOM    169    H   1     1     -12.165  -2.513  43.397  0.00  0.00             0
ATOM    170    H   1     1     -14.417   2.219  43.796  0.00  0.00             0
ATOM    171   Al   1     1     -12.783   4.685  49.401  0.00  0.00             0
ATOM    172   Al   1     1     -10.034   9.178  49.291  0.00  0.00             0
ATOM    173   Al   1     1     -10.137   3.276  49.292  0.00  0.00             0
ATOM    174   Al   1     1     -12.620   7.553  49.490  0.00  0.00             0
ATOM    175   Si   1     1      -8.436   3.293  46.592  0.00  0.00             0
ATOM    176   Si   1     1     -10.688   7.846  46.509  0.00  0.00             0
ATOM    177   Si   1     1     -10.943   1.776  46.520  0.00  0.00             0
ATOM    178   Si   1     1     -13.283   6.394  46.649  0.00  0.00             0
ATOM    179    O   1     1     -13.729   3.492  48.145  0.00  0.00             0
ATOM    180    O   1     1     -10.799   7.879  48.173  0.00  0.00             0
ATOM    181    O   1     1     -13.105   6.249  48.237  0.00  0.00             0
ATOM    182    O   1     1     -10.750   1.716  48.131  0.00  0.00             0
ATOM    183    O   1     1     -13.223   4.953  46.156  0.00  0.00             0
ATOM    184    O   1     1     -10.841   0.292  45.998  0.00  0.00             0
ATOM    185    O   1     1     -12.428   2.416  46.341  0.00  0.00             0
ATOM    186    O   1     1      -9.399   6.951  46.128  0.00  0.00             0
ATOM    187    O   1     1     -12.005   7.135  46.144  0.00  0.00             0
ATOM    188    O   1     1      -9.787   2.720  46.150  0.00  0.00             0
ATOM    189    O   1     1     -13.609   9.071  48.306  0.00  0.00             0
ATOM    190    O   1     1     -10.914   4.626  48.262  0.00  0.00             0
ATOM    191    O   1     1     -19.800   1.765  50.398  0.00  0.00             0
ATOM    192    O   1     1     -11.868   6.162  50.432  0.00  0.00             0
ATOM    193    O   1     1     -14.326   4.686  50.510  0.00  0.00             0
ATOM    194    O   1     1     -11.867   8.934  50.397  0.00  0.00             0
ATOM    195    O   1     1     -14.337   7.651  50.473  0.00  0.00             0
ATOM    196    O   1     1     -11.861   3.326  50.228  0.00  0.00             0
ATOM    197    H   1     1     -13.764   0.811  47.493  0.00  0.00             0
ATOM    198    H   1     1     -10.493   5.285  47.888  0.00  0.00             0
ATOM    199    H   1     1     -14.216   1.945  51.228  0.00  0.00             0
ATOM    200    H   1     1     -10.948   6.498  50.136  0.00  0.00             0
ATOM    201    H   1     1     -14.028   4.956  51.421  0.00  0.00             0
ATOM    202    H   1     1     -12.176   0.492  51.209  0.00  0.00             0
ATOM    203    H   1     1     -12.122   2.293  50.048  0.00  0.00             0
ATOM    204    H   1     1     -14.859   6.781  50.647  0.00  0.00             0
ATOM    205   Al   1     1     -12.020   8.407  42.226  0.00  0.00             0
ATOM    206   Al   1     1      -9.554  12.915  42.218  0.00  0.00             0
ATOM    207   Al   1     1      -9.484   6.644  42.294  0.00  0.00             0
ATOM    208   Al   1     1     -12.166  11.307  42.206  0.00  0.00             0
ATOM    209   Si   1     1      -7.686   7.028  39.296  0.00  0.00             0
ATOM    210   Si   1     1     -10.411  11.535  39.492  0.00  0.00             0
ATOM    211   Si   1     1     -10.277   5.594  39.456  0.00  0.00             0
ATOM    212   Si   1     1     -12.976   9.924  39.416  0.00  0.00             0
ATOM    213    O   1     1     -13.034   7.109  41.039  0.00  0.00             0
ATOM    214    O   1     1     -10.617  11.642  41.003  0.00  0.00             0
ATOM    215    O   1     1     -12.800   9.943  40.989  0.00  0.00             0
ATOM    216    O   1     1     -10.039   5.499  40.992  0.00  0.00             0
ATOM    217    O   1     1     -12.893   8.467  38.852  0.00  0.00             0
ATOM    218    O   1     1     -10.222   4.049  38.878  0.00  0.00             0
ATOM    219    O   1     1     -11.611   6.092  39.095  0.00  0.00             0
ATOM    220    O   1     1      -9.173  10.650  39.128  0.00  0.00             0
ATOM    221    O   1     1     -11.698  10.759  38.936  0.00  0.00             0
ATOM    222    O   1     1      -9.089   6.460  38.900  0.00  0.00             0
ATOM    223    O   1     1     -13.215  12.777  41.276  0.00  0.00             0
ATOM    224    O   1     1     -10.404   8.262  41.063  0.00  0.00             0
ATOM    225    O   1     1     -19.142   5.279  43.277  0.00  0.00             0
ATOM    226    O   1     1     -11.551   9.830  43.345  0.00  0.00             0
ATOM    227    O   1     1     -13.677   8.118  43.292  0.00  0.00             0
ATOM    228    O   1     1     -11.238  12.763  43.237  0.00  0.00             0
ATOM    229    O   1     1     -13.915  11.487  43.371  0.00  0.00             0
ATOM    230    O   1     1     -11.195   7.088  43.290  0.00  0.00             0
ATOM    231    H   1     1     -12.794   4.655  40.534  0.00  0.00             0
ATOM    232    H   1     1      -9.495   8.730  40.486  0.00  0.00             0
ATOM    233    H   1     1     -14.143   5.152  44.296  0.00  0.00             0
ATOM    234    H   1     1     -11.355   9.822  44.259  0.00  0.00             0
ATOM    235    H   1     1     -13.647   9.035  43.901  0.00  0.00             0
ATOM    236    H   1     1     -11.851   4.419  43.862  0.00  0.00             0
ATOM    237    H   1     1     -11.507   6.271  43.894  0.00  0.00             0
ATOM    238    H   1     1     -14.557  11.147  44.131  0.00  0.00             0
ATOM    239   Al   1     1     -12.824  13.484  49.451  0.00  0.00             0
ATOM    240   Al   1     1     -10.108  18.278  49.330  0.00  0.00             0
ATOM    241   Al   1     1     -10.025  12.224  49.340  0.00  0.00             0
ATOM    242   Al   1     1     -12.598  16.589  49.274  0.00  0.00             0
ATOM    243   Si   1     1      -8.308  12.417  46.564  0.00  0.00             0
ATOM    244   Si   1     1     -10.965  16.729  46.494  0.00  0.00             0
ATOM    245   Si   1     1     -10.718  10.806  46.564  0.00  0.00             0
ATOM    246   Si   1     1     -13.481  15.364  46.713  0.00  0.00             0
ATOM    247    O   1     1     -13.691  12.183  48.310  0.00  0.00             0
ATOM    248    O   1     1     -11.022  16.775  48.243  0.00  0.00             0
ATOM    249    O   1     1     -13.295  15.200  48.372  0.00  0.00             0
ATOM    250    O   1     1     -10.531  10.563  48.177  0.00  0.00             0
ATOM    251    O   1     1     -13.504  13.747  46.274  0.00  0.00             0
ATOM    252    O   1     1     -10.713   9.342  46.044  0.00  0.00             0
ATOM    253    O   1     1     -12.187  11.502  46.352  0.00  0.00             0
ATOM    254    O   1     1      -9.649  15.844  46.338  0.00  0.00             0
ATOM    255    O   1     1     -12.216  16.057  46.129  0.00  0.00             0
ATOM    256    O   1     1      -9.560  11.645  46.078  0.00  0.00             0
ATOM    257    O   1     1     -13.692  17.987  48.166  0.00  0.00             0
ATOM    258    O   1     1     -11.121  13.459  48.253  0.00  0.00             0
ATOM    259    O   1     1     -19.771  10.737  50.553  0.00  0.00             0
ATOM    260    O   1     1     -11.948  15.199  50.632  0.00  0.00             0
ATOM    261    O   1     1     -14.337  13.475  50.541  0.00  0.00             0
ATOM    262    O   1     1     -11.807  17.988  50.381  0.00  0.00             0
ATOM    263    O   1     1     -14.320  16.846  50.494  0.00  0.00             0
ATOM    264    O   1     1     -11.669  12.253  50.354  0.00  0.00             0
ATOM    265    H   1     1     -13.078   9.831  48.498  0.00  0.00             0
ATOM    266    H   1     1     -10.825  14.258  47.831  0.00  0.00             0
ATOM    267    H   1     1     -13.763  10.814  50.971  0.00  0.00             0
ATOM    268    H   1     1     -11.164  14.919  51.079  0.00  0.00             0
ATOM    269    H   1     1     -14.732  13.946  51.264  0.00  0.00             0
ATOM    270    H   1     1     -11.730   8.769  51.254  0.00  0.00             0
ATOM    271    H   1     1     -11.240  11.747  51.129  0.00  0.00             0
ATOM    272    H   1     1     -13.827  16.531  51.350  0.00  0.00             0
ATOM    273    O   1     1     -14.693  12.385  27.713  0.00  0.00             0
ATOM    274    H   1     1     -15.351  11.738  27.276  0.00  0.00             0
ATOM    275    H   1     1      -3.658  11.858  28.335  0.00  0.00             0
ATOM    276    O   1     1      19.100 -16.842  20.419  0.00  0.00             0
ATOM    277    H   1     1      18.724 -17.191  21.100  0.00  0.00             0
ATOM    278    H   1     1      30.414 -17.167  20.466  0.00  0.00             0
ATOM    279    O   1     1      38.288  22.742  16.189  0.00  0.00             0
ATOM    280    H   1     1      27.300  21.814  16.437  0.00  0.00             0
ATOM    281    H   1     1      39.081  22.447  15.866  0.00  0.00             0
ATOM    282    O   1     1      -4.295   1.344  28.952  0.00  0.00             0
ATOM    283    H   1     1      -3.996   0.639  28.302  0.00  0.00             0
ATOM    284    H   1     1       5.826   2.099  28.465  0.00  0.00             0
ATOM    285    O   1     1     -19.041  -3.391  24.160  0.00  0.00             0
ATOM    286    H   1     1     -18.123  -3.273  23.873  0.00  0.00             0
ATOM    287    H   1     1      -9.157  -4.395  24.093  0.00  0.00             0
ATOM    288    O   1     1     -16.602 -17.838  21.043  0.00  0.00             0
ATOM    289    H   1     1     -16.521 -18.822  20.788  0.00  0.00             0
ATOM    290    H   1     1      -7.185 -17.552  21.005  0.00  0.00             0
ATOM    291    O   1     1     -13.396  35.385  26.809  0.00  0.00             0
ATOM    292    H   1     1     -12.995  35.521  25.927  0.00  0.00             0
ATOM    293    H   1     1     -12.835  34.575  27.029  0.00  0.00             0
ATOM    294    O   1     1      -3.323  17.523  21.786  0.00  0.00             0
ATOM    295    H   1     1      -3.102  17.716  22.736  0.00  0.00             0
ATOM    296    H   1     1      -4.347  17.818  21.629  0.00  0.00             0
ATOM    297    O   1     1      -7.215  20.398  29.261  0.00  0.00             0
ATOM    298    H   1     1      -7.556  19.679  29.797  0.00  0.00             0
ATOM    299    H   1     1      -7.041  20.053  28.282  0.00  0.00             0
ATOM    300    O   1     1      32.672  22.855  18.471  0.00  0.00             0
ATOM    301    H   1     1      33.229  22.155  18.834  0.00  0.00             0
ATOM    302    H   1     1      32.691  22.485  17.499  0.00  0.00             0
ATOM    303    O   1     1       8.566   1.443  17.409  0.00  0.00             0
ATOM    304    H   1     1       8.792   1.457  18.315  0.00  0.00             0
ATOM    305    H   1     1       8.371   0.534  17.367  0.00  0.00             0
ATOM    306    O   1     1     -17.063  28.914  32.807  0.00  0.00             0
ATOM    307    H   1     1     -17.189  28.267  33.629  0.00  0.00             0
ATOM    308    H   1     1     -17.891  29.538  32.792  0.00  0.00             0
ATOM    309    O   1     1       1.125 -16.858  32.569  0.00  0.00             0
ATOM    310    H   1     1       1.807 -17.515  32.831  0.00  0.00             0
ATOM    311    H   1     1       1.551 -15.819  32.477  0.00  0.00             0
ATOM    312    O   1     1      35.126   5.040  30.296  0.00  0.00             0
ATOM    313    H   1     1      34.667   4.288  30.423  0.00  0.00             0
ATOM    314    H   1     1      35.152   5.681  30.952  0.00  0.00             0
ATOM    315    O   1     1       3.406  14.452  32.158  0.00  0.00             0
ATOM    316    H   1     1       3.668  14.310  31.160  0.00  0.00             0
ATOM    317    H   1     1       4.222  13.950  32.119  0.00  0.00             0
ATOM    318    O   1     1       9.231  13.157  34.091  0.00  0.00             0
ATOM    319    H   1     1      10.232  13.309  33.850  0.00  0.00             0
ATOM    320    H   1     1       8.839  13.939  33.969  0.00  0.00             0
ATOM    321    O   1     1      40.375  21.100  15.271  0.00  0.00             0
ATOM    322    H   1     1      40.143  20.589  16.031  0.00  0.00             0
ATOM    323    H   1     1      40.408  20.675  14.400  0.00  0.00             0
ATOM    324    O   1     1      10.143  -0.216  37.026  0.00  0.00             0
ATOM    325    H   1     1       9.262  -0.726  37.053  0.00  0.00             0
ATOM    326    H   1     1      10.834  -0.702  36.520  0.00  0.00             0
ATOM    327    O   1     1      15.134  34.222  35.967  0.00  0.00             0
ATOM    328    H   1     1      14.189  34.086  35.938  0.00  0.00             0
ATOM    329    H   1     1      25.871  15.942  35.331  0.00  0.00             0
ATOM    330    O   1     1     -15.831  59.886  18.784  0.00  0.00             0
ATOM    331    H   1     1     -15.143  60.260  18.363  0.00  0.00             0
ATOM    332    H   1     1      -6.469  59.860  18.185  0.00  0.00             0
ATOM    333    O   1     1      -4.479  30.345  19.447  0.00  0.00             0
ATOM    334    H   1     1     -15.338  30.597  20.251  0.00  0.00             0
ATOM    335    H   1     1      -3.662  29.698  19.569  0.00  0.00             0
ATOM    336    O   1     1     -20.002  12.239  15.832  0.00  0.00             0
ATOM    337    H   1     1     -19.567  11.467  15.595  0.00  0.00             0
ATOM    338    H   1     1     -10.524  12.173  16.121  0.00  0.00             0
ATOM    339    O   1     1       5.973  54.190  13.948  0.00  0.00             0
ATOM    340    H   1     1      -3.765  53.634  13.754  0.00  0.00             0
ATOM    341    H   1     1       5.440  53.700  14.654  0.00  0.00             0
ATOM    342    O   1     1      17.208  38.839  36.286  0.00  0.00             0
ATOM    343    H   1     1      16.352  38.249  36.048  0.00  0.00             0
ATOM    344    H   1     1      28.174  38.308  36.720  0.00  0.00             0
ATOM    345    O   1     1      45.960   7.547  23.093  0.00  0.00             0
ATOM    346    H   1     1      45.338   7.278  22.368  0.00  0.00             0
ATOM    347    H   1     1      45.349 -10.221  23.931  0.00  0.00             0
ATOM    348    O   1     1      38.471  13.841  24.237  0.00  0.00             0
ATOM    349    H   1     1      39.040  13.754  24.843  0.00  0.00             0
ATOM    350    H   1     1      38.181  12.998  24.141  0.00  0.00             0
ATOM    351    O   1     1      20.992 -19.399  17.587  0.00  0.00             0
ATOM    352    H   1     1      21.154 -19.891  16.770  0.00  0.00             0
ATOM    353    H   1     1      21.450 -18.738  17.227  0.00  0.00             0
ATOM    354    O   1     1      -0.413  11.173  28.412  0.00  0.00             0
ATOM    355    H   1     1      -0.626  10.335  27.849  0.00  0.00             0
ATOM    356    H   1     1      -0.659  11.850  27.701  0.00  0.00             0
ATOM    357    O   1     1      14.189  -9.047  20.288  0.00  0.00             0
ATOM    358    H   1     1      14.868  -9.025  19.628  0.00  0.00             0
ATOM    359    H   1     1      13.775  -9.841  20.298  0.00  0.00             0
ATOM    360    O   1     1      -7.238  37.797  15.294  0.00  0.00             0
ATOM    361    H   1     1      -7.166  36.763  15.287  0.00  0.00             0
ATOM    362    H   1     1      -6.301  38.192  14.998  0.00  0.00             0
ATOM    363    O   1     1      40.407  13.159  26.310  0.00  0.00             0
ATOM    364    H   1     1      41.409  13.161  26.358  0.00  0.00             0
ATOM    365    H   1     1      40.079  -3.943  26.846  0.00  0.00             0
ATOM    366    O   1     1      14.529   4.579  27.388  0.00  0.00             0
ATOM    367    H   1     1      14.249   4.534  28.332  0.00  0.00             0
ATOM    368    H   1     1      15.405   4.262  27.195  0.00  0.00             0
ATOM    369    O   1     1      13.896 -14.354  24.985  0.00  0.00             0
ATOM    370    H   1     1      13.098 -14.786  25.120  0.00  0.00             0
ATOM    371    H   1     1      13.530 -13.826  25.761  0.00  0.00             0
ATOM    372    O   1     1      34.200 -17.667  23.574  0.00  0.00             0
ATOM    373    H   1     1      34.725 -18.185  24.231  0.00  0.00             0
ATOM    374    H   1     1      34.546 -17.858  22.675  0.00  0.00             0
ATOM    375    O   1     1      -1.885  44.274  29.391  0.00  0.00             0
ATOM    376    H   1     1      -1.850  44.316  28.402  0.00  0.00             0
ATOM    377    H   1     1      -2.685  43.810  29.535  0.00  0.00             0
ATOM    378    O   1     1      10.482  -9.255  20.836  0.00  0.00             0
ATOM    379    H   1     1      11.025  -9.995  20.700  0.00  0.00             0
ATOM    380    H   1     1      10.941  -8.736  20.206  0.00  0.00             0
ATOM    381    O   1     1     -15.065  -5.031  32.660  0.00  0.00             0
ATOM    382    H   1     1     -15.738  -5.701  32.697  0.00  0.00             0
ATOM    383    H   1     1      -3.982  -5.534  32.349  0.00  0.00             0
ATOM    384    O   1     1      15.226 -13.196  21.014  0.00  0.00             0
ATOM    385    H   1     1      15.197 -12.500  20.207  0.00  0.00             0
ATOM    386    H   1     1      26.245 -13.609  20.633  0.00  0.00             0
ATOM    387    O   1     1       8.777  16.188  33.907  0.00  0.00             0
ATOM    388    H   1     1      -2.484  16.072  33.448  0.00  0.00             0
ATOM    389    H   1     1       9.044  17.162  34.164  0.00  0.00             0
ATOM    390    O   1     1      18.265  18.402  24.164  0.00  0.00             0
ATOM    391    H   1     1      17.827  19.111  23.858  0.00  0.00             0
ATOM    392    H   1     1      29.332  18.584  23.698  0.00  0.00             0
ATOM    393    O   1     1     -43.802  -2.985  27.796  0.00  0.00             0
ATOM    394    H   1     1     -44.212  -2.801  28.749  0.00  0.00             0
ATOM    395    H   1     1     -34.212  -3.681  27.737  0.00  0.00             0
ATOM    396    O   1     1     -24.080  -1.811  30.366  0.00  0.00             0
ATOM    397    H   1     1     -24.404  -0.952  30.465  0.00  0.00             0
ATOM    398    H   1     1     -14.543  -2.508  30.210  0.00  0.00             0
ATOM    399    O   1     1      21.381 -19.285  25.778  0.00  0.00             0
ATOM    400    H   1     1      21.667 -20.146  25.472  0.00  0.00             0
ATOM    401    H   1     1      21.452 -19.399  26.658  0.00  0.00             0
ATOM    402    O   1     1       7.376  25.068  33.228  0.00  0.00             0
ATOM    403    H   1     1       6.521  25.051  32.947  0.00  0.00             0
ATOM    404    H   1     1       7.714  24.540  32.620  0.00  0.00             0
ATOM    405    O   1     1      24.646  16.298  27.306  0.00  0.00             0
ATOM    406    H   1     1      24.284  15.914  26.426  0.00  0.00             0
ATOM    407    H   1     1      24.751  17.150  27.161  0.00  0.00             0
ATOM    408    O   1     1      46.805  69.470  25.020  0.00  0.00             0
ATOM    409    H   1     1      46.651  69.907  26.016  0.00  0.00             0
ATOM    410    H   1     1      47.628  69.003  25.036  0.00  0.00             0
ATOM    411    O   1     1      19.307  58.587  31.977  0.00  0.00             0
ATOM    412    H   1     1      19.154  58.314  32.874  0.00  0.00             0
ATOM    413    H   1     1      18.830  58.003  31.516  0.00  0.00             0
ATOM    414    O   1     1      34.381  84.991  16.593  0.00  0.00             0
ATOM    415    H   1     1      33.616  84.356  16.506  0.00  0.00             0
ATOM    416    H   1     1      34.951  84.231  16.683  0.00  0.00             0
ATOM    417    O   1     1      38.037 -14.851  19.929  0.00  0.00             0
ATOM    418    H   1     1      38.748 -15.534  20.232  0.00  0.00             0
ATOM    419    H   1     1      38.713 -14.374  19.438  0.00  0.00             0
ATOM    420    O   1     1      41.934 -12.423  27.914  0.00  0.00             0
ATOM    421    H   1     1      41.755 -11.977  28.704  0.00  0.00             0
ATOM    422    H   1     1      42.608 -13.126  28.181  0.00  0.00             0
ATOM    423    O   1     1      -4.137  15.507  33.295  0.00  0.00             0
ATOM    424    H   1     1      -4.091  15.817  32.419  0.00  0.00             0
ATOM    425    H   1     1      -4.171  14.436  33.274  0.00  0.00             0
ATOM    426    O   1     1      17.377  27.528  15.742  0.00  0.00             0
ATOM    427    H   1     1      16.736  28.223  15.929  0.00  0.00             0
ATOM    428    H   1     1      17.093  26.882  16.308  0.00  0.00             0
ATOM    429    O   1     1      27.231  57.252  30.647  0.00  0.00             0
ATOM    430    H   1     1      27.146  56.481  30.061  0.00  0.00             0
ATOM    431    H   1     1      26.420  57.965  30.558  0.00  0.00             0
ATOM    432    O   1     1     -19.322   1.110  20.393  0.00  0.00             0
ATOM    433    H   1     1     -18.979   1.929  20.778  0.00  0.00             0
ATOM    434    H   1     1     -19.445   1.300  19.360  0.00  0.00             0
ATOM    435    O   1     1     -19.646  15.348  28.414  0.00  0.00             0
ATOM    436    H   1     1     -20.175  15.298  29.174  0.00  0.00             0
ATOM    437    H   1     1      -8.722  14.607  28.823  0.00  0.00             0
ATOM    438    O   1     1      49.677  33.065  22.072  0.00  0.00             0
ATOM    439    H   1     1      49.296  32.630  22.844  0.00  0.00             0
ATOM    440    H   1     1      59.552  33.954  21.864  0.00  0.00             0
ATOM    441    O   1     1      37.824  10.710  29.647  0.00  0.00             0
ATOM    442    H   1     1      27.854  11.294  30.302  0.00  0.00             0
ATOM    443    H   1     1      38.257   9.851  29.433  0.00  0.00             0
ATOM    444    O   1     1       0.214 -46.263  34.338  0.00  0.00             0
ATOM    445    H   1     1       0.123 -45.836  35.365  0.00  0.00             0
ATOM    446    H   1     1      10.625 -47.198  34.214  0.00  0.00             0
ATOM    447    O   1     1      -5.470   7.121  32.065  0.00  0.00             0
ATOM    448    H   1     1     -15.887   7.938  31.453  0.00  0.00             0
ATOM    449    H   1     1      -6.020   7.137  32.715  0.00  0.00             0
ATOM    450    O   1     1      37.721  25.356  17.474  0.00  0.00             0
ATOM    451    H   1     1      38.206  25.109  18.226  0.00  0.00             0
ATOM    452    H   1     1      48.065  24.279  16.989  0.00  0.00             0
ATOM    453    O   1     1      30.249   1.003  34.459  0.00  0.00             0
ATOM    454    H   1     1      30.619   0.592  35.300  0.00  0.00             0
ATOM    455    H   1     1      31.153   0.875  33.934  0.00  0.00             0
ATOM    456    O   1     1       1.316  20.082  25.285  0.00  0.00             0
ATOM    457    H   1     1       0.914  19.382  24.639  0.00  0.00             0
ATOM    458    H   1     1       0.698  20.625  25.575  0.00  0.00             0
ATOM    459    O   1     1      21.338  -6.869  31.091  0.00  0.00             0
ATOM    460    H   1     1      21.575  -7.802  31.341  0.00  0.00             0
ATOM    461    H   1     1      20.852  -6.957  30.321  0.00  0.00             0
ATOM    462    O   1     1     -25.721  19.056  35.370  0.00  0.00             0
ATOM    463    H   1     1     -25.380  18.971  34.503  0.00  0.00             0
ATOM    464    H   1     1     -25.778  18.322  35.958  0.00  0.00             0
ATOM    465    O   1     1     -15.722  -6.504  16.764  0.00  0.00             0
ATOM    466    H   1     1     -16.246  -7.339  16.826  0.00  0.00             0
ATOM    467    H   1     1     -14.971  -6.476  17.534  0.00  0.00             0
ATOM    468    O   1     1     -24.570   1.479  32.965  0.00  0.00             0
ATOM    469    H   1     1     -24.640   2.408  33.167  0.00  0.00             0
ATOM    470    H   1     1     -23.946   1.397  32.294  0.00  0.00             0
ATOM    471    O   1     1      50.718  -5.393  21.733  0.00  0.00             0
ATOM    472    H   1     1      50.284  -4.544  21.895  0.00  0.00             0
ATOM    473    H   1     1      50.012  -5.963  21.329  0.00  0.00             0
ATOM    474    O   1     1      41.779 -19.456  22.336  0.00  0.00             0
ATOM    475    H   1     1      42.232 -19.545  23.162  0.00  0.00             0
ATOM    476    H   1     1      40.856 -19.797  22.263  0.00  0.00             0
ATOM    477    O   1     1      20.054  -0.965  14.670  0.00  0.00             0
ATOM    478    H   1     1      19.606  -0.989  15.526  0.00  0.00             0
ATOM    479    H   1     1      20.544  -1.914  14.733  0.00  0.00             0
ATOM    480    O   1     1      19.966  39.164  26.714  0.00  0.00             0
ATOM    481    H   1     1      20.042  38.525  27.451  0.00  0.00             0
ATOM    482    H   1     1      20.274  39.925  27.142  0.00  0.00             0
ATOM    483    O   1     1      -0.677  -2.114  31.099  0.00  0.00             0
ATOM    484    H   1     1      -0.817  -2.425  32.058  0.00  0.00             0
ATOM    485    H   1     1      -1.549  -1.959  30.709  0.00  0.00             0
ATOM    486    O   1     1     -21.796   3.799  34.959  0.00  0.00             0
ATOM    487    H   1     1     -22.732   3.963  35.247  0.00  0.00             0
ATOM    488    H   1     1     -21.608   2.886  34.813  0.00  0.00             0
ATOM    489    O   1     1     -10.032  18.805  23.259  0.00  0.00             0
ATOM    490    H   1     1      -9.923  17.839  23.160  0.00  0.00             0
ATOM    491    H   1     1       0.920   1.376  23.132  0.00  0.00             0
ATOM    492    O   1     1      23.350 -44.186  28.797  0.00  0.00             0
ATOM    493    H   1     1      22.616 -44.695  29.178  0.00  0.00             0
ATOM    494    H   1     1      34.155 -43.970  29.616  0.00  0.00             0
ATOM    495    O   1     1     -28.022   2.742  35.814  0.00  0.00             0
ATOM    496    H   1     1     -38.334   2.176  36.693  0.00  0.00             0
ATOM    497    H   1     1     -27.341   2.172  35.284  0.00  0.00             0
ATOM    498    O   1     1      -4.674 -24.101  23.714  0.00  0.00             0
ATOM    499    H   1     1      -5.179 -24.523  22.886  0.00  0.00             0
ATOM    500    H   1     1       5.362 -24.706  24.437  0.00  0.00             0
ATOM    501    O   1     1     -19.267  22.685  35.240  0.00  0.00             0
ATOM    502    H   1     1     -20.123  22.158  35.418  0.00  0.00             0
ATOM    503    H   1     1      -8.387  22.083  35.698  0.00  0.00             0
ATOM    504    O   1     1      -2.116  11.447  32.096  0.00  0.00             0
ATOM    505    H   1     1      -1.578  11.999  32.670  0.00  0.00             0
ATOM    506    H   1     1       8.389  10.700  32.590  0.00  0.00             0
ATOM    507    O   1     1      63.139  36.887  17.564  0.00  0.00             0
ATOM    508    H   1     1      63.664  37.219  16.722  0.00  0.00             0
ATOM    509    H   1     1      62.147  19.183  17.330  0.00  0.00             0
ATOM    510    O   1     1      17.031 -30.191  23.296  0.00  0.00             0
ATOM    511    H   1     1      16.501 -29.540  23.354  0.00  0.00             0
ATOM    512    H   1     1      17.125 -30.300  22.374  0.00  0.00             0
ATOM    513    O   1     1     -42.865   9.053  26.900  0.00  0.00             0
ATOM    514    H   1     1     -42.099   9.347  26.317  0.00  0.00             0
ATOM    515    H   1     1     -43.298   8.403  26.154  0.00  0.00             0
ATOM    516    O   1     1      17.240  -4.042  17.391  0.00  0.00             0
ATOM    517    H   1     1      16.548  -3.827  16.969  0.00  0.00             0
ATOM    518    H   1     1      16.972  -4.067  18.218  0.00  0.00             0
ATOM    519    O   1     1      43.034  40.044  15.863  0.00  0.00             0
ATOM    520    H   1     1      43.385  39.358  15.314  0.00  0.00             0
ATOM    521    H   1     1      42.125  40.006  15.834  0.00  0.00             0
ATOM    522    O   1     1      15.734  23.271  36.026  0.00  0.00             0
ATOM    523    H   1     1      16.044  22.587  36.602  0.00  0.00             0
ATOM    524    H   1     1      16.360  24.045  36.020  0.00  0.00             0
ATOM    525    O   1     1      64.971  27.108  17.115  0.00  0.00             0
ATOM    526    H   1     1      64.288  27.024  17.904  0.00  0.00             0
ATOM    527    H   1     1      64.996   8.407  16.895  0.00  0.00             0
ATOM    528    O   1     1      33.242  48.933  29.735  0.00  0.00             0
ATOM    529    H   1     1      32.879  48.035  29.749  0.00  0.00             0
ATOM    530    H   1     1      34.282  48.877  29.535  0.00  0.00             0
ATOM    531    O   1     1      23.985   9.263  34.929  0.00  0.00             0
ATOM    532    H   1     1      24.881   9.346  35.278  0.00  0.00             0
ATOM    533    H   1     1      23.936   8.528  35.522  0.00  0.00             0
ATOM    534    O   1     1       6.800  39.274  27.029  0.00  0.00             0
ATOM    535    H   1     1       6.568  38.872  26.092  0.00  0.00             0
ATOM    536    H   1     1       7.730  39.307  27.093  0.00  0.00             0
ATOM    537    O   1     1       1.478  11.804  23.194  0.00  0.00             0
ATOM    538    H   1     1       2.260  11.556  22.701  0.00  0.00             0
ATOM    539    H   1     1       0.917  12.117  22.509  0.00  0.00             0
ATOM    540    O   1     1     -26.694 -27.761  26.983  0.00  0.00             0
ATOM    541    H   1     1     -25.794 -28.177  27.269  0.00  0.00             0
ATOM    542    H   1     1     -26.974 -27.634  27.901  0.00  0.00             0
ATOM    543    O   1     1     -14.977  42.676  14.873  0.00  0.00             0
ATOM    544    H   1     1     -14.662  41.745  14.562  0.00  0.00             0
ATOM    545    H   1     1      -3.910  43.158  14.719  0.00  0.00             0
ATOM    546    O   1     1      -4.227   6.775  28.562  0.00  0.00             0
ATOM    547    H   1     1      -3.937   6.489  27.630  0.00  0.00             0
ATOM    548    H   1     1       5.429   6.093  28.951  0.00  0.00             0
ATOM    549    O   1     1      -7.622  39.294  21.046  0.00  0.00             0
ATOM    550    H   1     1     -18.576  39.798  21.753  0.00  0.00             0
ATOM    551    H   1     1      -6.782  39.799  21.002  0.00  0.00             0
ATOM    552    O   1     1      14.689  31.914  23.233  0.00  0.00             0
ATOM    553    H   1     1      15.173  32.432  23.952  0.00  0.00             0
ATOM    554    H   1     1      25.647  31.205  23.169  0.00  0.00             0
ATOM    555    O   1     1      56.001  10.965  26.178  0.00  0.00             0
ATOM    556    H   1     1      45.567  10.038  26.374  0.00  0.00             0
ATOM    557    H   1     1      55.204  11.501  26.358  0.00  0.00             0
ATOM    558    O   1     1      22.305  27.796  14.778  0.00  0.00             0
ATOM    559    H   1     1      22.985  27.990  14.166  0.00  0.00             0
ATOM    560    H   1     1      33.260  27.433  15.457  0.00  0.00             0
ATOM    561    O   1     1     -29.050  -5.764  26.366  0.00  0.00             0
ATOM    562    H   1     1     -29.476  -6.211  27.051  0.00  0.00             0
ATOM    563    H   1     1     -29.062  -6.342  25.742  0.00  0.00             0
ATOM    564    O   1     1     -21.751 -16.739  28.435  0.00  0.00             0
ATOM    565    H   1     1     -22.372 -17.289  27.741  0.00  0.00             0
ATOM    566    H   1     1     -21.034 -17.438  28.718  0.00  0.00             0
ATOM    567    O   1     1       1.185  46.256  35.875  0.00  0.00             0
ATOM    568    H   1     1       0.591  45.859  35.124  0.00  0.00             0
ATOM    569    H   1     1       1.997  45.900  35.466  0.00  0.00             0
ATOM    570    O   1     1      10.150   6.679  30.107  0.00  0.00             0
ATOM    571    H   1     1       9.390   7.110  29.705  0.00  0.00             0
ATOM    572    H   1     1       9.986   5.961  30.655  0.00  0.00             0
ATOM    573    O   1     1     -39.958  -9.529  31.954  0.00  0.00             0
ATOM    574    H   1     1     -40.357  -9.770  32.801  0.00  0.00             0
ATOM    575    H   1     1     -40.460 -10.266  31.538  0.00  0.00             0
ATOM    576    O   1     1     -33.465  24.193  26.005  0.00  0.00             0
ATOM    577    H   1     1     -33.701  24.018  25.150  0.00  0.00             0
ATOM    578    H   1     1     -32.672  23.993  26.532  0.00  0.00             0
ATOM    579    O   1     1      18.451  -1.448  16.931  0.00  0.00             0
ATOM    580    H   1     1      17.876  -2.088  16.900  0.00  0.00             0
ATOM    581    H   1     1      19.255  -1.700  17.439  0.00  0.00             0
ATOM    582    O   1     1     -17.404  -0.691  33.056  0.00  0.00             0
ATOM    583    H   1     1     -17.393  -1.593  32.754  0.00  0.00             0
ATOM    584    H   1     1     -16.918  -0.257  32.493  0.00  0.00             0
ATOM    585    O   1     1     -28.862 -11.192  20.593  0.00  0.00             0
ATOM    586    H   1     1     -29.139 -11.739  21.259  0.00  0.00             0
ATOM    587    H   1     1     -29.058 -11.624  19.762  0.00  0.00             0
ATOM    588    O   1     1      32.273  12.901  32.753  0.00  0.00             0
ATOM    589    H   1     1      32.132  12.231  32.151  0.00  0.00             0
ATOM    590    H   1     1      32.934  13.467  32.294  0.00  0.00             0
ATOM    591    O   1     1      45.267  11.288  21.571  0.00  0.00             0
ATOM    592    H   1     1      45.249  10.404  21.294  0.00  0.00             0
ATOM    593    H   1     1      44.794  11.843  20.988  0.00  0.00             0
ATOM    594    O   1     1      50.858   4.132  19.872  0.00  0.00             0
ATOM    595    H   1     1      51.705   4.382  19.348  0.00  0.00             0
ATOM    596    H   1     1      51.174   3.341  20.159  0.00  0.00             0
ATOM    597    O   1     1      -0.882  -7.965  33.881  0.00  0.00             0
ATOM    598    H   1     1      -1.599  -7.638  34.545  0.00  0.00             0
ATOM    599    H   1     1       9.408  -8.965  33.650  0.00  0.00             0
ATOM    600    O   1     1       7.431   7.439  36.005  0.00  0.00             0
ATOM    601    H   1     1       8.348   7.576  36.382  0.00  0.00             0
ATOM    602    H   1     1      17.768   7.340  35.095  0.00  0.00             0
ATOM    603    O   1     1       1.927 -45.534  24.564  0.00  0.00             0
ATOM    604    H   1     1      -8.928 -44.900  24.449  0.00  0.00             0
ATOM    605    H   1     1       2.020 -45.458  25.484  0.00  0.00             0
ATOM    606    O   1     1      26.952  20.946  24.051  0.00  0.00             0
ATOM    607    H   1     1      27.209  21.883  24.004  0.00  0.00             0
ATOM    608    H   1     1      36.240  21.004  23.975  0.00  0.00             0
ATOM    609    O   1     1      53.702  12.509  19.477  0.00  0.00             0
ATOM    610    H   1     1      43.914  12.877  18.772  0.00  0.00             0
ATOM    611    H   1     1      52.959  13.221  19.494  0.00  0.00             0
ATOM    612    O   1     1     -20.298  27.849  25.082  0.00  0.00             0
ATOM    613    H   1     1     -19.967  28.521  24.486  0.00  0.00             0
ATOM    614    H   1     1     -10.695  27.557  24.517  0.00  0.00             0
ATOM    615    O   1     1     -34.466  -9.481  21.560  0.00  0.00             0
ATOM    616    H   1     1     -35.146  -9.867  22.202  0.00  0.00             0
ATOM    617    H   1     1     -33.840 -10.110  21.186  0.00  0.00             0
ATOM    618    O   1     1       1.927  13.633  35.531  0.00  0.00             0
ATOM    619    H   1     1       1.784  13.583  34.611  0.00  0.00             0
ATOM    620    H   1     1       1.824  12.911  36.082  0.00  0.00             0
ATOM    621    O   1     1     -18.644  16.346  35.446  0.00  0.00             0
ATOM    622    H   1     1     -18.290  16.504  34.641  0.00  0.00             0
ATOM    623    H   1     1     -18.649  15.259  35.619  0.00  0.00             0
ATOM    624    O   1     1      49.884  29.279  17.008  0.00  0.00             0
ATOM    625    H   1     1      49.302  29.944  17.210  0.00  0.00             0
ATOM    626    H   1     1      49.411  28.510  16.427  0.00  0.00             0
ATOM    627    O   1     1     -15.724  14.369  29.274  0.00  0.00             0
ATOM    628    H   1     1     -15.383  13.652  28.745  0.00  0.00             0
ATOM    629    H   1     1     -16.180  15.076  28.868  0.00  0.00             0
ATOM    630    O   1     1     -15.284  -2.997  15.150  0.00  0.00             0
ATOM    631    H   1     1     -15.810  -3.647  15.660  0.00  0.00             0
ATOM    632    H   1     1     -14.834  -3.699  14.717  0.00  0.00             0
ATOM    633    O   1     1     -48.255  24.424  16.365  0.00  0.00             0
ATOM    634    H   1     1     -47.589  24.327  15.706  0.00  0.00             0
ATOM    635    H   1     1     -48.807  23.696  16.195  0.00  0.00             0
ATOM    636    O   1     1      15.726  19.419  18.452  0.00  0.00             0
ATOM    637    H   1     1      15.230  18.964  19.284  0.00  0.00             0
ATOM    638    H   1     1      16.210  20.221  18.907  0.00  0.00             0
ATOM    639    O   1     1     -12.579  -7.268  20.257  0.00  0.00             0
ATOM    640    H   1     1     -11.874  -7.666  20.173  0.00  0.00             0
ATOM    641    H   1     1     -12.932  -7.792  21.003  0.00  0.00             0
ATOM    642    O   1     1       2.512  21.481  32.762  0.00  0.00             0
ATOM    643    H   1     1       2.207  21.863  33.585  0.00  0.00             0
ATOM    644    H   1     1       3.508  21.511  32.841  0.00  0.00             0
ATOM    645    O   1     1      -5.797  -8.282  30.884  0.00  0.00             0
ATOM    646    H   1     1      -5.050  -7.976  30.487  0.00  0.00             0
ATOM    647    H   1     1      -6.248  -7.630  31.485  0.00  0.00             0
ATOM    648    O   1     1       8.348   0.872  31.031  0.00  0.00             0
ATOM    649    H   1     1       8.352   1.123  30.091  0.00  0.00             0
ATOM    650    H   1     1       9.120   0.520  31.384  0.00  0.00             0
ATOM    651    O   1     1       4.251  17.342  30.491  0.00  0.00             0
ATOM    652    H   1     1       4.783  18.036  30.107  0.00  0.00             0
ATOM    653    H   1     1      13.680  -0.443  29.855  0.00  0.00             0
ATOM    654    O   1     1      14.259  32.889  20.700  0.00  0.00             0
ATOM    655    H   1     1      14.311  32.647  21.684  0.00  0.00             0
ATOM    656    H   1     1      23.568  32.791  20.582  0.00  0.00             0
ATOM    657    O   1     1      34.428  17.293  15.866  0.00  0.00             0
ATOM    658    H   1     1      24.215  16.525  15.393  0.00  0.00             0
ATOM    659    H   1     1      34.989  17.237  16.645  0.00  0.00             0
ATOM    660    O   1     1      -4.282  63.268  36.092  0.00  0.00             0
ATOM    661    H   1     1      -3.615  63.903  35.592  0.00  0.00             0
ATOM    662    H   1     1       6.489  62.531  35.948  0.00  0.00             0
ATOM    663    O   1     1      25.536  16.140  18.367  0.00  0.00             0
ATOM    664    H   1     1      14.884  15.654  19.059  0.00  0.00             0
ATOM    665    H   1     1      26.222  16.690  18.761  0.00  0.00             0
ATOM    666    O   1     1      22.300  17.734  29.753  0.00  0.00             0
ATOM    667    H   1     1      22.129  16.907  29.160  0.00  0.00             0
ATOM    668    H   1     1      32.265  17.566  30.589  0.00  0.00             0
ATOM    669    O   1     1       5.587  75.455  33.587  0.00  0.00             0
ATOM    670    H   1     1       5.887  75.928  34.472  0.00  0.00             0
ATOM    671    H   1     1       5.819  58.090  33.068  0.00  0.00             0
ATOM    672    O   1     1      22.498  41.092  22.890  0.00  0.00             0
ATOM    673    H   1     1      23.256  40.587  23.400  0.00  0.00             0
ATOM    674    H   1     1      22.038  41.695  23.491  0.00  0.00             0
ATOM    675    O   1     1      19.292  -8.807  23.236  0.00  0.00             0
ATOM    676    H   1     1      18.260  -8.595  22.785  0.00  0.00             0
ATOM    677    H   1     1      19.729  -8.682  22.454  0.00  0.00             0
ATOM    678    O   1     1       5.692   2.594  15.847  0.00  0.00             0
ATOM    679    H   1     1       5.776   1.959  15.298  0.00  0.00             0
ATOM    680    H   1     1       5.682   2.205  16.777  0.00  0.00             0
ATOM    681    O   1     1     -27.535   0.965  26.848  0.00  0.00             0
ATOM    682    H   1     1     -28.313   0.410  26.790  0.00  0.00             0
ATOM    683    H   1     1     -27.454   1.528  25.993  0.00  0.00             0
ATOM    684    O   1     1     -12.779  11.383  35.710  0.00  0.00             0
ATOM    685    H   1     1     -12.192  11.419  36.491  0.00  0.00             0
ATOM    686    H   1     1     -12.206  11.852  35.182  0.00  0.00             0
ATOM    687    O   1     1      31.969  -2.709  19.997  0.00  0.00             0
ATOM    688    H   1     1      31.701  -2.319  20.953  0.00  0.00             0
ATOM    689    H   1     1      31.899 -19.938  19.210  0.00  0.00             0
ATOM    690    O   1     1      41.020 -27.588  36.906  0.00  0.00             0
ATOM    691    H   1     1      41.346 -26.700  36.925  0.00  0.00             0
ATOM    692    H   1     1      41.559 -28.116  37.593  0.00  0.00             0
ATOM    693    O   1     1     -50.380  15.010  15.197  0.00  0.00             0
ATOM    694    H   1     1     -50.632  14.137  15.064  0.00  0.00             0
ATOM    695    H   1     1     -49.482  15.254  15.318  0.00  0.00             0
ATOM    696    O   1     1      21.037  28.286  18.677  0.00  0.00             0
ATOM    697    H   1     1      21.477  29.090  18.803  0.00  0.00             0
ATOM    698    H   1     1      20.263  28.611  17.995  0.00  0.00             0
ATOM    699    O   1     1      59.970   6.815  19.979  0.00  0.00             0
ATOM    700    H   1     1      60.590   5.972  19.963  0.00  0.00             0
ATOM    701    H   1     1      60.591   7.529  20.187  0.00  0.00             0
ATOM    702    O   1     1      23.559   6.647  36.281  0.00  0.00             0
ATOM    703    H   1     1      24.219   5.916  36.067  0.00  0.00             0
ATOM    704    H   1     1      22.803   6.093  36.022  0.00  0.00             0
ATOM    705   Al   1     1       4.957  14.252   8.835  0.00  0.00             0
ATOM    706   Al   1     1       2.422   9.846   8.580  0.00  0.00             0
ATOM    707   Al   1     1       2.470  15.852   8.721  0.00  0.00             0
ATOM    708   Al   1     1       4.914  11.209   8.867  0.00  0.00             0
ATOM    709   Si   1     1       0.660  15.544  11.607  0.00  0.00             0
ATOM    710   Si   1     1       3.210  11.042  11.486  0.00  0.00             0
ATOM    711   Si   1     1       3.174  17.153  11.569  0.00  0.00             0
ATOM    712   Si   1     1       5.726  12.637  11.500  0.00  0.00             0
ATOM    713    O   1     1       5.867  15.569   9.912  0.00  0.00             0
ATOM    714    O   1     1       3.312  10.918   9.963  0.00  0.00             0
ATOM    715    O   1     1       5.606  12.734   9.919  0.00  0.00             0
ATOM    716    O   1     1       2.952  17.284   9.991  0.00  0.00             0
ATOM    717    O   1     1       5.769  14.141  11.988  0.00  0.00             0
ATOM    718    O   1     1       3.171  18.526  12.119  0.00  0.00             0
ATOM    719    O   1     1       4.520  16.421  11.925  0.00  0.00             0
ATOM    720    O   1     1       1.813  11.773  11.871  0.00  0.00             0
ATOM    721    O   1     1       4.466  12.006  12.005  0.00  0.00             0
ATOM    722    O   1     1       1.851  16.339  12.123  0.00  0.00             0
ATOM    723    O   1     1       5.797   9.994   9.769  0.00  0.00             0
ATOM    724    O   1     1       3.402  14.380   9.643  0.00  0.00             0
ATOM    725    O   1     1       1.926  17.155   7.638  0.00  0.00             0
ATOM    726    O   1     1       4.349  12.634   7.637  0.00  0.00             0
ATOM    727    O   1     1       6.621  14.295   7.918  0.00  0.00             0
ATOM    728    O   1     1       3.906   9.964   7.611  0.00  0.00             0
ATOM    729    O   1     1       6.702  10.988   7.475  0.00  0.00             0
ATOM    730    O   1     1       4.286  15.701   7.662  0.00  0.00             0
ATOM    731    H   1     1       5.600  18.843  11.360  0.00  0.00             0
ATOM    732    H   1     1       2.902  13.546   9.864  0.00  0.00             0
ATOM    733    H   1     1       5.801  16.949   7.522  0.00  0.00             0
ATOM    734    H   1     1       4.420  12.646   6.696  0.00  0.00             0
ATOM    735    H   1     1       6.651  13.347   8.035  0.00  0.00             0
ATOM    736    H   1     1       4.915  18.262   7.623  0.00  0.00             0
ATOM    737    H   1     1       4.079  16.254   6.784  0.00  0.00             0
ATOM    738    H   1     1       6.949  11.275   6.615  0.00  0.00             0
ATOM    739   Al   1     1      10.107   8.528   1.678  0.00  0.00             0
ATOM    740   Al   1     1       7.584   4.102   1.668  0.00  0.00             0
ATOM    741   Al   1     1       7.653  10.185   1.460  0.00  0.00             0
ATOM    742   Al   1     1      10.234   5.546   1.709  0.00  0.00             0
ATOM    743   Si   1     1       5.762   9.910   4.431  0.00  0.00             0
ATOM    744   Si   1     1       8.591   5.470   4.524  0.00  0.00             0
ATOM    745   Si   1     1       8.335  11.421   4.392  0.00  0.00             0
ATOM    746   Si   1     1      11.013   6.930   4.406  0.00  0.00             0
ATOM    747    O   1     1      11.034   9.745   2.819  0.00  0.00             0
ATOM    748    O   1     1       8.670   5.286   2.905  0.00  0.00             0
ATOM    749    O   1     1      10.893   7.053   2.842  0.00  0.00             0
ATOM    750    O   1     1       8.299  11.564   2.821  0.00  0.00             0
ATOM    751    O   1     1      10.932   8.380   4.946  0.00  0.00             0
ATOM    752    O   1     1       8.306  12.924   4.902  0.00  0.00             0
ATOM    753    O   1     1       9.667  10.730   4.747  0.00  0.00             0
ATOM    754    O   1     1       7.316   6.304   4.720  0.00  0.00             0
ATOM    755    O   1     1       9.926   6.024   4.973  0.00  0.00             0
ATOM    756    O   1     1       6.982  10.745   4.856  0.00  0.00             0
ATOM    757    O   1     1      11.077   4.055   2.832  0.00  0.00             0
ATOM    758    O   1     1       8.420   8.586   2.709  0.00  0.00             0
ATOM    759    O   1     1       6.952  11.531   0.498  0.00  0.00             0
ATOM    760    O   1     1       9.454   7.057   0.753  0.00  0.00             0
ATOM    761    O   1     1      11.748   8.582   0.516  0.00  0.00             0
ATOM    762    O   1     1       9.182   4.319   0.471  0.00  0.00             0
ATOM    763    O   1     1      11.907   5.433   0.704  0.00  0.00             0
ATOM    764    O   1     1       9.407  10.052   0.665  0.00  0.00             0
ATOM    765    H   1     1      10.717  12.183   2.594  0.00  0.00             0
ATOM    766    H   1     1       7.955   7.790   2.916  0.00  0.00             0
ATOM    767    H   1     1      11.754  11.513  -0.446  0.00  0.00             0
ATOM    768    H   1     1       8.840   7.217  -0.007  0.00  0.00             0
ATOM    769    H   1     1      12.015   8.585  -0.334  0.00  0.00             0
ATOM    770    H   1     1       9.534  12.743  -0.270  0.00  0.00             0
ATOM    771    H   1     1       9.953  10.737   0.982  0.00  0.00             0
ATOM    772    H   1     1      12.122   6.322   0.357  0.00  0.00             0
ATOM    773   Al   1     1       4.963   5.318   8.814  0.00  0.00             0
ATOM    774   Al   1     1       2.417   1.050   8.940  0.00  0.00             0
ATOM    775   Al   1     1       2.604   6.805   8.910  0.00  0.00             0
ATOM    776   Al   1     1       4.924   2.424   9.147  0.00  0.00             0
ATOM    777   Si   1     1       0.690   6.710  11.585  0.00  0.00             0
ATOM    778   Si   1     1       3.229   2.138  11.792  0.00  0.00             0
ATOM    779   Si   1     1       3.300   8.146  11.667  0.00  0.00             0
ATOM    780   Si   1     1       5.796   3.744  11.721  0.00  0.00             0
ATOM    781    O   1     1       5.848   6.451  10.041  0.00  0.00             0
ATOM    782    O   1     1       3.292   2.166  10.121  0.00  0.00             0
ATOM    783    O   1     1       5.582   3.888  10.165  0.00  0.00             0
ATOM    784    O   1     1       3.193   8.091  10.005  0.00  0.00             0
ATOM    785    O   1     1       5.777   5.158  12.380  0.00  0.00             0
ATOM    786    O   1     1       3.302   9.676  12.117  0.00  0.00             0
ATOM    787    O   1     1       4.672   7.484  11.994  0.00  0.00             0
ATOM    788    O   1     1       1.902   3.042  12.089  0.00  0.00             0
ATOM    789    O   1     1       4.529   2.892  12.169  0.00  0.00             0
ATOM    790    O   1     1       1.979   7.416  12.145  0.00  0.00             0
ATOM    791    O   1     1       5.795   1.118  10.256  0.00  0.00             0
ATOM    792    O   1     1       3.277   5.331   9.758  0.00  0.00             0
ATOM    793    O   1     1       1.780   8.356   7.646  0.00  0.00             0
ATOM    794    O   1     1       4.278   3.718   7.993  0.00  0.00             0
ATOM    795    O   1     1       6.554   5.278   7.876  0.00  0.00             0
ATOM    796    O   1     1       4.186   1.018   7.980  0.00  0.00             0
ATOM    797    O   1     1       6.565   2.188   7.996  0.00  0.00             0
ATOM    798    O   1     1       4.106   6.696   7.857  0.00  0.00             0
ATOM    799    H   1     1       5.312   9.251   9.830  0.00  0.00             0
ATOM    800    H   1     1       3.062   4.443   9.946  0.00  0.00             0
ATOM    801    H   1     1       6.189   8.552   7.120  0.00  0.00             0
ATOM    802    H   1     1       3.937   3.901   7.242  0.00  0.00             0
ATOM    803    H   1     1       7.108   4.364   8.095  0.00  0.00             0
ATOM    804    H   1     1       4.218   9.566   6.811  0.00  0.00             0
ATOM    805    H   1     1       4.748   7.334   7.617  0.00  0.00             0
ATOM    806    H   1     1       6.090   2.483   7.237  0.00  0.00             0
ATOM    807   Al   1     1      10.242  -0.418   1.574  0.00  0.00             0
ATOM    808   Al   1     1       7.597  -4.804   1.575  0.00  0.00             0
ATOM    809   Al   1     1       7.603   1.155   1.802  0.00  0.00             0
ATOM    810   Al   1     1      10.166  -3.333   1.454  0.00  0.00             0
ATOM    811   Si   1     1       5.962   0.896   4.570  0.00  0.00             0
ATOM    812   Si   1     1       8.447  -3.484   4.423  0.00  0.00             0
ATOM    813   Si   1     1       8.425   2.470   4.563  0.00  0.00             0
ATOM    814   Si   1     1      11.008  -2.017   4.332  0.00  0.00             0
ATOM    815    O   1     1      11.209   1.000   2.788  0.00  0.00             0
ATOM    816    O   1     1       8.612  -3.619   2.779  0.00  0.00             0
ATOM    817    O   1     1      10.731  -1.977   2.775  0.00  0.00             0
ATOM    818    O   1     1       8.331   2.464   2.958  0.00  0.00             0
ATOM    819    O   1     1      10.968  -0.513   4.829  0.00  0.00             0
ATOM    820    O   1     1       8.404   4.011   5.037  0.00  0.00             0
ATOM    821    O   1     1       9.821   1.754   4.790  0.00  0.00             0
ATOM    822    O   1     1       7.246  -2.643   4.699  0.00  0.00             0
ATOM    823    O   1     1       9.733  -2.767   4.899  0.00  0.00             0
ATOM    824    O   1     1       7.198   1.655   4.959  0.00  0.00             0
ATOM    825    O   1     1      11.063  -4.939   2.725  0.00  0.00             0
ATOM    826    O   1     1       8.413  -0.265   2.813  0.00  0.00             0
ATOM    827    O   1     1       6.732   2.559   0.828  0.00  0.00             0
ATOM    828    O   1     1       9.574  -1.793   0.350  0.00  0.00             0
ATOM    829    O   1     1      11.847  -0.237   0.646  0.00  0.00             0
ATOM    830    O   1     1       9.289  -4.728   0.502  0.00  0.00             0
ATOM    831    O   1     1      11.866  -3.531   0.702  0.00  0.00             0
ATOM    832    O   1     1       9.142   1.002   0.748  0.00  0.00             0
ATOM    833    H   1     1      10.748   3.199   2.802  0.00  0.00             0
ATOM    834    H   1     1       7.942  -0.701   3.550  0.00  0.00             0
ATOM    835    H   1     1      11.838   2.315  -0.326  0.00  0.00             0
ATOM    836    H   1     1       9.036  -1.657  -0.409  0.00  0.00             0
ATOM    837    H   1     1      12.614  -0.481   0.067  0.00  0.00             0
ATOM    838    H   1     1       9.142   3.927  -0.494  0.00  0.00             0
ATOM    839    H   1     1       9.288   1.940   0.616  0.00  0.00             0
ATOM    840    H   1     1      12.281  -2.649   0.780  0.00  0.00             0
ATOM    841   Al   1     1      -0.149  14.269   8.780  0.00  0.00             0
ATOM    842   Al   1     1      -2.801   9.763   8.643  0.00  0.00             0
ATOM    843   Al   1     1      -2.799  15.676   8.799  0.00  0.00             0
ATOM    844   Al   1     1      -0.288  11.250   8.863  0.00  0.00             0
ATOM    845   Si   1     1      -4.552  15.578  11.485  0.00  0.00             0
ATOM    846   Si   1     1      -1.963  11.156  11.470  0.00  0.00             0
ATOM    847   Si   1     1      -1.948  17.040  11.680  0.00  0.00             0
ATOM    848   Si   1     1       0.543  12.587  11.593  0.00  0.00             0
ATOM    849    O   1     1       0.739  15.455   9.945  0.00  0.00             0
ATOM    850    O   1     1      -1.807  10.913   9.911  0.00  0.00             0
ATOM    851    O   1     1       0.425  12.698   9.902  0.00  0.00             0
ATOM    852    O   1     1      -2.061  17.231   9.970  0.00  0.00             0
ATOM    853    O   1     1       0.639  14.106  12.052  0.00  0.00             0
ATOM    854    O   1     1      -1.970  18.571  12.149  0.00  0.00             0
ATOM    855    O   1     1      -0.719  16.193  11.897  0.00  0.00             0
ATOM    856    O   1     1      -3.328  11.870  11.750  0.00  0.00             0
ATOM    857    O   1     1      -0.717  11.955  12.035  0.00  0.00             0
ATOM    858    O   1     1      -3.317  16.328  11.935  0.00  0.00             0
ATOM    859    O   1     1       0.592   9.878   9.695  0.00  0.00             0
ATOM    860    O   1     1      -1.898  14.408  10.052  0.00  0.00             0
ATOM    861    O   1     1       6.882  17.288   7.736  0.00  0.00             0
ATOM    862    O   1     1      -0.962  12.671   7.733  0.00  0.00             0
ATOM    863    O   1     1       1.379  14.301   7.652  0.00  0.00             0
ATOM    864    O   1     1      -1.217   9.824   7.701  0.00  0.00             0
ATOM    865    O   1     1       1.407  11.211   7.682  0.00  0.00             0
ATOM    866    O   1     1      -1.210  15.500   7.747  0.00  0.00             0
ATOM    867    H   1     1       0.320  17.975   9.478  0.00  0.00             0
ATOM    868    H   1     1      -2.078  14.184  11.071  0.00  0.00             0
ATOM    869    H   1     1       1.740  17.472   6.732  0.00  0.00             0
ATOM    870    H   1     1      -1.487  12.814   7.037  0.00  0.00             0
ATOM    871    H   1     1       1.540  13.340   7.580  0.00  0.00             0
ATOM    872    H   1     1      -0.929  18.250   7.194  0.00  0.00             0
ATOM    873    H   1     1      -0.690  15.811   7.052  0.00  0.00             0
ATOM    874    H   1     1       1.460  11.159   6.838  0.00  0.00             0
ATOM    875   Al   1     1       4.918   8.558   1.699  0.00  0.00             0
ATOM    876   Al   1     1       2.597   4.101   1.584  0.00  0.00             0
ATOM    877   Al   1     1       2.320   9.926   1.704  0.00  0.00             0
ATOM    878   Al   1     1       4.989   5.479   1.882  0.00  0.00             0
ATOM    879   Si   1     1       0.644   9.849   4.448  0.00  0.00             0
ATOM    880   Si   1     1       3.389   5.415   4.507  0.00  0.00             0
ATOM    881   Si   1     1       3.114  11.310   4.460  0.00  0.00             0
ATOM    882   Si   1     1       5.923   6.942   4.511  0.00  0.00             0
ATOM    883    O   1     1       5.837   9.712   2.799  0.00  0.00             0
ATOM    884    O   1     1       3.490   5.345   2.796  0.00  0.00             0
ATOM    885    O   1     1       5.748   7.033   2.871  0.00  0.00             0
ATOM    886    O   1     1       2.984  11.415   2.827  0.00  0.00             0
ATOM    887    O   1     1       5.759   8.407   5.050  0.00  0.00             0
ATOM    888    O   1     1       3.118  12.782   4.865  0.00  0.00             0
ATOM    889    O   1     1       4.460  10.607   4.775  0.00  0.00             0
ATOM    890    O   1     1       2.124   6.272   4.729  0.00  0.00             0
ATOM    891    O   1     1       4.704   6.091   4.974  0.00  0.00             0
ATOM    892    O   1     1       1.945  10.500   4.958  0.00  0.00             0
ATOM    893    O   1     1       5.978   4.252   2.979  0.00  0.00             0
ATOM    894    O   1     1       3.171   8.676   2.655  0.00  0.00             0
ATOM    895    O   1     1      12.162  11.503   0.461  0.00  0.00             0
ATOM    896    O   1     1       4.446   6.996   0.633  0.00  0.00             0
ATOM    897    O   1     1       6.725   8.901   0.425  0.00  0.00             0
ATOM    898    O   1     1       4.189   4.174   0.566  0.00  0.00             0
ATOM    899    O   1     1       6.728   5.447   0.724  0.00  0.00             0
ATOM    900    O   1     1       4.000   9.838   0.669  0.00  0.00             0
ATOM    901    H   1     1       5.757  12.285   2.975  0.00  0.00             0
ATOM    902    H   1     1       2.519   7.940   2.716  0.00  0.00             0
ATOM    903    H   1     1       6.258  11.785  -0.107  0.00  0.00             0
ATOM    904    H   1     1       4.222   7.015  -0.288  0.00  0.00             0
ATOM    905    H   1     1       6.558   8.262  -0.185  0.00  0.00             0
ATOM    906    H   1     1       3.900  12.928  -0.416  0.00  0.00             0
ATOM    907    H   1     1       3.904  10.483  -0.104  0.00  0.00             0
ATOM    908    H   1     1       7.403   6.063   0.977  0.00  0.00             0
ATOM    909   Al   1     1      -0.082   5.329   8.928  0.00  0.00             0
ATOM    910   Al   1     1      -2.772   0.794   8.786  0.00  0.00             0
ATOM    911   Al   1     1      -2.799   6.741   8.812  0.00  0.00             0
ATOM    912   Al   1     1      -0.247   2.460   8.796  0.00  0.00             0
ATOM    913   Si   1     1      -4.437   6.632  11.709  0.00  0.00             0
ATOM    914   Si   1     1      -1.867   2.154  11.665  0.00  0.00             0
ATOM    915   Si   1     1      -1.959   8.199  11.554  0.00  0.00             0
ATOM    916   Si   1     1       0.534   3.742  11.668  0.00  0.00             0
ATOM    917    O   1     1       0.698   6.665   9.970  0.00  0.00             0
ATOM    918    O   1     1      -1.656   2.073  10.100  0.00  0.00             0
ATOM    919    O   1     1       0.460   3.765   9.999  0.00  0.00             0
ATOM    920    O   1     1      -2.171   8.245   9.935  0.00  0.00             0
ATOM    921    O   1     1       0.570   5.203  12.073  0.00  0.00             0
ATOM    922    O   1     1      -2.026   9.651  12.051  0.00  0.00             0
ATOM    923    O   1     1      -0.552   7.568  11.871  0.00  0.00             0
ATOM    924    O   1     1      -3.134   3.014  11.909  0.00  0.00             0
ATOM    925    O   1     1      -0.592   2.874  12.234  0.00  0.00             0
ATOM    926    O   1     1      -3.165   7.268  12.052  0.00  0.00             0
ATOM    927    O   1     1       0.707   0.880   9.719  0.00  0.00             0
ATOM    928    O   1     1      -1.770   5.351   9.948  0.00  0.00             0
ATOM    929    O   1     1       6.754   8.159   7.748  0.00  0.00             0
ATOM    930    O   1     1      -1.015   3.886   7.726  0.00  0.00             0
ATOM    931    O   1     1       1.419   5.516   7.767  0.00  0.00             0
ATOM    932    O   1     1      -1.144   1.124   7.711  0.00  0.00             0
ATOM    933    O   1     1       1.614   2.374   7.721  0.00  0.00             0
ATOM    934    O   1     1      -1.056   6.574   7.812  0.00  0.00             0
ATOM    935    H   1     1       0.182   8.989   9.787  0.00  0.00             0
ATOM    936    H   1     1      -2.015   4.734  10.678  0.00  0.00             0
ATOM    937    H   1     1       1.235   7.949   7.026  0.00  0.00             0
ATOM    938    H   1     1      -1.536   3.897   6.921  0.00  0.00             0
ATOM    939    H   1     1       1.501   4.880   7.032  0.00  0.00             0
ATOM    940    H   1     1      -0.700   9.211   7.263  0.00  0.00             0
ATOM    941    H   1     1      -1.161   6.789   7.042  0.00  0.00             0
ATOM    942    H   1     1       1.917   2.386   6.706  0.00  0.00             0
ATOM    943   Al   1     1       5.014  -0.437   1.777  0.00  0.00             0
ATOM    944   Al   1     1       2.403  -4.930   1.661  0.00  0.00             0
ATOM    945   Al   1     1       2.572   1.166   1.710  0.00  0.00             0
ATOM    946   Al   1     1       5.043  -3.554   1.707  0.00  0.00             0
ATOM    947   Si   1     1       0.786   1.023   4.375  0.00  0.00             0
ATOM    948   Si   1     1       3.232  -3.590   4.468  0.00  0.00             0
ATOM    949   Si   1     1       3.348   2.417   4.415  0.00  0.00             0
ATOM    950   Si   1     1       5.788  -2.001   4.328  0.00  0.00             0
ATOM    951    O   1     1       6.007   0.863   2.824  0.00  0.00             0
ATOM    952    O   1     1       3.413  -3.757   2.793  0.00  0.00             0
ATOM    953    O   1     1       5.618  -1.871   2.780  0.00  0.00             0
ATOM    954    O   1     1       3.209   2.516   2.841  0.00  0.00             0
ATOM    955    O   1     1       5.748  -0.578   4.873  0.00  0.00             0
ATOM    956    O   1     1       3.308   3.892   4.939  0.00  0.00             0
ATOM    957    O   1     1       4.643   1.744   4.840  0.00  0.00             0
ATOM    958    O   1     1       2.055  -2.666   4.635  0.00  0.00             0
ATOM    959    O   1     1       4.631  -2.843   4.862  0.00  0.00             0
ATOM    960    O   1     1       2.027   1.788   4.954  0.00  0.00             0
ATOM    961    O   1     1       5.994  -4.836   2.769  0.00  0.00             0
ATOM    962    O   1     1       3.320  -0.229   2.847  0.00  0.00             0
ATOM    963    O   1     1      12.222   2.575   0.558  0.00  0.00             0
ATOM    964    O   1     1       4.256  -1.996   0.508  0.00  0.00             0
ATOM    965    O   1     1       6.563  -0.331   0.620  0.00  0.00             0
ATOM    966    O   1     1       4.075  -4.877   0.498  0.00  0.00             0
ATOM    967    O   1     1       6.639  -3.460   0.763  0.00  0.00             0
ATOM    968    O   1     1       4.066   0.892   0.638  0.00  0.00             0
ATOM    969    H   1     1       5.749   3.860   3.999  0.00  0.00             0
ATOM    970    H   1     1       2.869  -0.975   3.312  0.00  0.00             0
ATOM    971    H   1     1       5.943   2.358   0.675  0.00  0.00             0
ATOM    972    H   1     1       4.420  -2.073  -0.377  0.00  0.00             0
ATOM    973    H   1     1       6.710  -0.033  -0.455  0.00  0.00             0
ATOM    974    H   1     1       4.956   4.090  -0.053  0.00  0.00             0
ATOM    975    H   1     1       3.726   1.584  -0.021  0.00  0.00             0
ATOM    976    H   1     1       6.899  -2.535   0.257  0.00  0.00             0
END
