# Supplementary material for: Competing Nuclear Quantum Effects and Hydrogen-Bond Jumps in Hydrated Kaolinite
Source: J Phys Chem Lett. 2023 Feb 6;14(6):1542–7. doi: 10.1021/acs.jpclett.2c03896 (PMC9940297; doi:10.1021/acs.jpclett.2c03896)
Supplement: Supplementary file 1 — jz2c03896_si_001.zip [file jz2c03896_si_001.zip › Clay_NQEs_HBond_Jumps_SI/silica-surface/QM/prod-3/init.13.pdb]

TITLE     Step:     2000000  Bead:      13 positions{angstrom}  cell{angstrom}
CRYST1   10.307   17.884   76.812  91.93 105.05  89.80 P 1           1
ATOM      1   Al   1     1     -17.302  -0.642  42.401  0.00  0.00             0
ATOM      2   Al   1     1     -14.874   3.927  42.085  0.00  0.00             0
ATOM      3   Al   1     1     -14.713  -1.992  42.206  0.00  0.00             0
ATOM      4   Al   1     1     -17.250   2.374  42.191  0.00  0.00             0
ATOM      5   Si   1     1     -13.102  -1.872  39.479  0.00  0.00             0
ATOM      6   Si   1     1     -15.535   2.542  39.407  0.00  0.00             0
ATOM      7   Si   1     1     -15.594  -3.478  39.597  0.00  0.00             0
ATOM      8   Si   1     1     -18.039   0.915  39.393  0.00  0.00             0
ATOM      9    O   1     1     -18.301  -1.798  41.246  0.00  0.00             0
ATOM     10    O   1     1     -15.623   2.629  41.103  0.00  0.00             0
ATOM     11    O   1     1     -18.001   0.988  40.963  0.00  0.00             0
ATOM     12    O   1     1     -15.318  -3.499  41.183  0.00  0.00             0
ATOM     13    O   1     1     -17.905  -0.535  38.973  0.00  0.00             0
ATOM     14    O   1     1     -15.480  -4.927  39.056  0.00  0.00             0
ATOM     15    O   1     1     -16.977  -2.893  39.324  0.00  0.00             0
ATOM     16    O   1     1     -14.265   1.702  39.075  0.00  0.00             0
ATOM     17    O   1     1     -16.827   1.738  38.907  0.00  0.00             0
ATOM     18    O   1     1     -14.382  -2.641  39.136  0.00  0.00             0
ATOM     19    O   1     1     -18.171   3.795  41.127  0.00  0.00             0
ATOM     20    O   1     1     -15.722  -0.783  41.169  0.00  0.00             0
ATOM     21    O   1     1     -14.014  -3.265  43.455  0.00  0.00             0
ATOM     22    O   1     1     -16.661   0.844  43.309  0.00  0.00             0
ATOM     23    O   1     1     -19.061  -0.659  43.441  0.00  0.00             0
ATOM     24    O   1     1     -16.226   3.775  43.364  0.00  0.00             0
ATOM     25    O   1     1     -18.822   2.571  43.265  0.00  0.00             0
ATOM     26    O   1     1     -16.508  -2.023  43.246  0.00  0.00             0
ATOM     27    H   1     1     -17.466  -4.486  40.825  0.00  0.00             0
ATOM     28    H   1     1     -15.126  -0.202  40.620  0.00  0.00             0
ATOM     29    H   1     1     -18.879  -3.788  44.305  0.00  0.00             0
ATOM     30    H   1     1     -16.241   0.573  44.105  0.00  0.00             0
ATOM     31    H   1     1     -18.932  -0.568  44.298  0.00  0.00             0
ATOM     32    H   1     1     -17.124  -4.092  43.160  0.00  0.00             0
ATOM     33    H   1     1     -16.446  -2.783  43.905  0.00  0.00             0
ATOM     34    H   1     1     -19.172   1.969  43.904  0.00  0.00             0
ATOM     35   Al   1     1     -17.874   4.809  49.474  0.00  0.00             0
ATOM     36   Al   1     1     -15.163   8.963  49.500  0.00  0.00             0
ATOM     37   Al   1     1     -15.377   3.254  49.369  0.00  0.00             0
ATOM     38   Al   1     1     -17.793   7.724  49.417  0.00  0.00             0
ATOM     39   Si   1     1     -13.593   3.427  46.504  0.00  0.00             0
ATOM     40   Si   1     1     -15.906   7.873  46.727  0.00  0.00             0
ATOM     41   Si   1     1     -16.146   1.927  46.540  0.00  0.00             0
ATOM     42   Si   1     1     -18.407   6.295  46.547  0.00  0.00             0
ATOM     43    O   1     1     -18.799   3.358  48.339  0.00  0.00             0
ATOM     44    O   1     1     -16.055   7.884  48.236  0.00  0.00             0
ATOM     45    O   1     1     -18.379   6.293  48.226  0.00  0.00             0
ATOM     46    O   1     1     -15.908   1.880  48.129  0.00  0.00             0
ATOM     47    O   1     1     -18.588   4.719  46.183  0.00  0.00             0
ATOM     48    O   1     1     -15.991   0.397  45.966  0.00  0.00             0
ATOM     49    O   1     1     -17.601   2.405  46.186  0.00  0.00             0
ATOM     50    O   1     1     -14.595   7.067  46.367  0.00  0.00             0
ATOM     51    O   1     1     -17.184   6.988  46.040  0.00  0.00             0
ATOM     52    O   1     1     -14.987   2.817  46.035  0.00  0.00             0
ATOM     53    O   1     1     -18.680   9.089  48.465  0.00  0.00             0
ATOM     54    O   1     1     -16.284   4.626  48.368  0.00  0.00             0
ATOM     55    O   1     1     -14.628   1.772  50.339  0.00  0.00             0
ATOM     56    O   1     1     -17.237   6.249  50.472  0.00  0.00             0
ATOM     57    O   1     1     -19.585   4.772  50.505  0.00  0.00             0
ATOM     58    O   1     1     -16.696   8.918  50.517  0.00  0.00             0
ATOM     59    O   1     1     -19.622   7.702  50.568  0.00  0.00             0
ATOM     60    O   1     1     -17.007   3.423  50.569  0.00  0.00             0
ATOM     61    H   1     1     -18.110   0.865  48.240  0.00  0.00             0
ATOM     62    H   1     1     -15.663   5.411  48.149  0.00  0.00             0
ATOM     63    H   1     1     -19.868   1.746  51.304  0.00  0.00             0
ATOM     64    H   1     1     -16.558   6.009  51.116  0.00  0.00             0
ATOM     65    H   1     1     -20.016   4.558  51.251  0.00  0.00             0
ATOM     66    H   1     1     -16.859   0.194  51.371  0.00  0.00             0
ATOM     67    H   1     1     -17.308   2.656  51.082  0.00  0.00             0
ATOM     68    H   1     1     -19.931   6.650  50.941  0.00  0.00             0
ATOM     69   Al   1     1     -17.213   8.193  42.124  0.00  0.00             0
ATOM     70   Al   1     1     -14.870  12.813  42.338  0.00  0.00             0
ATOM     71   Al   1     1     -14.554   6.814  42.250  0.00  0.00             0
ATOM     72   Al   1     1     -17.302  11.185  42.203  0.00  0.00             0
ATOM     73   Si   1     1     -12.872   7.017  39.391  0.00  0.00             0
ATOM     74   Si   1     1     -15.603  11.446  39.498  0.00  0.00             0
ATOM     75   Si   1     1     -15.517   5.501  39.450  0.00  0.00             0
ATOM     76   Si   1     1     -18.111   9.954  39.569  0.00  0.00             0
ATOM     77    O   1     1     -18.106   7.038  40.959  0.00  0.00             0
ATOM     78    O   1     1     -15.713  11.619  41.170  0.00  0.00             0
ATOM     79    O   1     1     -17.999   9.782  41.159  0.00  0.00             0
ATOM     80    O   1     1     -15.389   5.497  41.093  0.00  0.00             0
ATOM     81    O   1     1     -18.023   8.522  39.019  0.00  0.00             0
ATOM     82    O   1     1     -15.524   3.955  39.009  0.00  0.00             0
ATOM     83    O   1     1     -16.747   6.228  38.929  0.00  0.00             0
ATOM     84    O   1     1     -14.312  10.584  39.071  0.00  0.00             0
ATOM     85    O   1     1     -16.931  10.798  39.175  0.00  0.00             0
ATOM     86    O   1     1     -14.247   6.212  38.985  0.00  0.00             0
ATOM     87    O   1     1     -18.228  12.818  41.151  0.00  0.00             0
ATOM     88    O   1     1     -15.613   8.313  41.221  0.00  0.00             0
ATOM     89    O   1     1     -13.993   5.321  43.278  0.00  0.00             0
ATOM     90    O   1     1     -16.362  10.085  43.419  0.00  0.00             0
ATOM     91    O   1     1     -18.834   8.189  43.225  0.00  0.00             0
ATOM     92    O   1     1     -16.384  13.080  43.290  0.00  0.00             0
ATOM     93    O   1     1     -18.953  11.434  43.267  0.00  0.00             0
ATOM     94    O   1     1     -16.314   6.928  43.142  0.00  0.00             0
ATOM     95    H   1     1     -17.768   4.811  40.933  0.00  0.00             0
ATOM     96    H   1     1     -15.086   9.115  40.975  0.00  0.00             0
ATOM     97    H   1     1     -19.063   5.303  44.155  0.00  0.00             0
ATOM     98    H   1     1     -16.153   9.372  44.187  0.00  0.00             0
ATOM     99    H   1     1     -19.342   9.007  43.585  0.00  0.00             0
ATOM    100    H   1     1     -16.504   4.614  43.745  0.00  0.00             0
ATOM    101    H   1     1     -16.694   6.622  43.952  0.00  0.00             0
ATOM    102    H   1     1     -19.034  11.346  44.193  0.00  0.00             0
ATOM    103   Al   1     1     -17.764  13.735  49.327  0.00  0.00             0
ATOM    104   Al   1     1     -15.304  18.047  49.462  0.00  0.00             0
ATOM    105   Al   1     1     -15.316  12.136  49.299  0.00  0.00             0
ATOM    106   Al   1     1     -17.812  16.688  49.375  0.00  0.00             0
ATOM    107   Si   1     1     -13.497  12.255  46.690  0.00  0.00             0
ATOM    108   Si   1     1     -16.082  16.835  46.544  0.00  0.00             0
ATOM    109   Si   1     1     -16.045  10.709  46.596  0.00  0.00             0
ATOM    110   Si   1     1     -18.479  15.297  46.567  0.00  0.00             0
ATOM    111    O   1     1     -18.720  12.568  48.184  0.00  0.00             0
ATOM    112    O   1     1     -16.260  16.955  48.227  0.00  0.00             0
ATOM    113    O   1     1     -18.376  15.229  48.188  0.00  0.00             0
ATOM    114    O   1     1     -15.959  10.713  48.197  0.00  0.00             0
ATOM    115    O   1     1     -18.372  13.865  46.044  0.00  0.00             0
ATOM    116    O   1     1     -15.908   9.264  46.210  0.00  0.00             0
ATOM    117    O   1     1     -17.285  11.494  46.333  0.00  0.00             0
ATOM    118    O   1     1     -14.923  15.877  46.409  0.00  0.00             0
ATOM    119    O   1     1     -17.443  16.251  46.098  0.00  0.00             0
ATOM    120    O   1     1     -14.744  11.610  46.115  0.00  0.00             0
ATOM    121    O   1     1     -18.728  18.099  48.417  0.00  0.00             0
ATOM    122    O   1     1     -16.014  13.590  48.161  0.00  0.00             0
ATOM    123    O   1     1     -14.556  10.474  50.461  0.00  0.00             0
ATOM    124    O   1     1     -16.950  15.100  50.288  0.00  0.00             0
ATOM    125    O   1     1     -19.221  13.563  50.420  0.00  0.00             0
ATOM    126    O   1     1     -16.825  17.873  50.467  0.00  0.00             0
ATOM    127    O   1     1     -19.363  16.636  50.647  0.00  0.00             0
ATOM    128    O   1     1     -16.897  12.290  50.226  0.00  0.00             0
ATOM    129    H   1     1     -18.023  10.028  48.393  0.00  0.00             0
ATOM    130    H   1     1     -16.204  13.793  47.247  0.00  0.00             0
ATOM    131    H   1     1     -19.174  10.314  51.201  0.00  0.00             0
ATOM    132    H   1     1     -16.134  15.318  50.605  0.00  0.00             0
ATOM    133    H   1     1     -19.636  13.198  51.200  0.00  0.00             0
ATOM    134    H   1     1     -16.600   9.308  51.316  0.00  0.00             0
ATOM    135    H   1     1     -17.480  11.720  50.796  0.00  0.00             0
ATOM    136    H   1     1     -19.590  15.840  51.096  0.00  0.00             0
ATOM    137   Al   1     1     -12.044  -0.511  42.184  0.00  0.00             0
ATOM    138   Al   1     1      -9.467   3.723  42.163  0.00  0.00             0
ATOM    139   Al   1     1      -9.552  -2.006  42.308  0.00  0.00             0
ATOM    140   Al   1     1     -12.214   2.541  42.038  0.00  0.00             0
ATOM    141   Si   1     1      -7.901  -1.942  39.614  0.00  0.00             0
ATOM    142   Si   1     1     -10.369   2.537  39.372  0.00  0.00             0
ATOM    143   Si   1     1     -10.454  -3.477  39.554  0.00  0.00             0
ATOM    144   Si   1     1     -12.884   1.120  39.392  0.00  0.00             0
ATOM    145    O   1     1     -13.143  -1.638  41.105  0.00  0.00             0
ATOM    146    O   1     1     -10.513   2.600  40.989  0.00  0.00             0
ATOM    147    O   1     1     -12.746   1.027  40.939  0.00  0.00             0
ATOM    148    O   1     1     -10.261  -3.562  41.084  0.00  0.00             0
ATOM    149    O   1     1     -12.906  -0.395  39.019  0.00  0.00             0
ATOM    150    O   1     1     -10.447  -4.860  38.987  0.00  0.00             0
ATOM    151    O   1     1     -11.813  -2.757  39.215  0.00  0.00             0
ATOM    152    O   1     1      -9.169   1.607  39.075  0.00  0.00             0
ATOM    153    O   1     1     -11.754   1.952  38.740  0.00  0.00             0
ATOM    154    O   1     1      -9.147  -2.599  39.046  0.00  0.00             0
ATOM    155    O   1     1     -13.081   3.850  40.916  0.00  0.00             0
ATOM    156    O   1     1     -10.520  -0.696  41.031  0.00  0.00             0
ATOM    157    O   1     1     -19.315  -3.533  43.439  0.00  0.00             0
ATOM    158    O   1     1     -11.326   0.951  43.212  0.00  0.00             0
ATOM    159    O   1     1     -13.820  -0.415  43.237  0.00  0.00             0
ATOM    160    O   1     1     -11.127   3.820  43.328  0.00  0.00             0
ATOM    161    O   1     1     -13.611   2.535  43.116  0.00  0.00             0
ATOM    162    O   1     1     -11.189  -1.876  43.153  0.00  0.00             0
ATOM    163    H   1     1     -13.145  -5.014  40.274  0.00  0.00             0
ATOM    164    H   1     1     -10.132  -0.373  40.009  0.00  0.00             0
ATOM    165    H   1     1     -14.181  -3.592  44.440  0.00  0.00             0
ATOM    166    H   1     1     -10.418   0.664  43.436  0.00  0.00             0
ATOM    167    H   1     1     -13.901   0.420  43.592  0.00  0.00             0
ATOM    168    H   1     1     -11.948  -4.432  43.322  0.00  0.00             0
ATOM    169    H   1     1     -11.910  -2.419  43.327  0.00  0.00             0
ATOM    170    H   1     1     -14.191   2.191  43.752  0.00  0.00             0
ATOM    171   Al   1     1     -12.760   4.710  49.374  0.00  0.00             0
ATOM    172   Al   1     1     -10.077   9.201  49.288  0.00  0.00             0
ATOM    173   Al   1     1     -10.164   3.307  49.334  0.00  0.00             0
ATOM    174   Al   1     1     -12.590   7.585  49.460  0.00  0.00             0
ATOM    175   Si   1     1      -8.437   3.272  46.589  0.00  0.00             0
ATOM    176   Si   1     1     -10.693   7.864  46.504  0.00  0.00             0
ATOM    177   Si   1     1     -10.934   1.752  46.526  0.00  0.00             0
ATOM    178   Si   1     1     -13.296   6.370  46.625  0.00  0.00             0
ATOM    179    O   1     1     -13.679   3.534  48.169  0.00  0.00             0
ATOM    180    O   1     1     -10.794   7.925  48.121  0.00  0.00             0
ATOM    181    O   1     1     -13.105   6.265  48.265  0.00  0.00             0
ATOM    182    O   1     1     -10.749   1.699  48.211  0.00  0.00             0
ATOM    183    O   1     1     -13.278   4.959  46.188  0.00  0.00             0
ATOM    184    O   1     1     -10.878   0.325  46.054  0.00  0.00             0
ATOM    185    O   1     1     -12.429   2.480  46.281  0.00  0.00             0
ATOM    186    O   1     1      -9.525   6.956  46.130  0.00  0.00             0
ATOM    187    O   1     1     -11.977   7.167  46.107  0.00  0.00             0
ATOM    188    O   1     1      -9.796   2.683  46.091  0.00  0.00             0
ATOM    189    O   1     1     -13.564   9.015  48.340  0.00  0.00             0
ATOM    190    O   1     1     -10.971   4.624  48.262  0.00  0.00             0
ATOM    191    O   1     1     -19.746   1.793  50.413  0.00  0.00             0
ATOM    192    O   1     1     -11.851   6.184  50.457  0.00  0.00             0
ATOM    193    O   1     1     -14.311   4.646  50.525  0.00  0.00             0
ATOM    194    O   1     1     -11.810   9.039  50.395  0.00  0.00             0
ATOM    195    O   1     1     -14.338   7.640  50.436  0.00  0.00             0
ATOM    196    O   1     1     -11.839   3.290  50.252  0.00  0.00             0
ATOM    197    H   1     1     -13.587   0.609  47.326  0.00  0.00             0
ATOM    198    H   1     1     -10.440   5.272  47.765  0.00  0.00             0
ATOM    199    H   1     1     -14.090   1.887  51.278  0.00  0.00             0
ATOM    200    H   1     1     -10.770   6.261  50.163  0.00  0.00             0
ATOM    201    H   1     1     -14.051   4.902  51.523  0.00  0.00             0
ATOM    202    H   1     1     -12.230   0.374  51.211  0.00  0.00             0
ATOM    203    H   1     1     -12.023   2.276  50.249  0.00  0.00             0
ATOM    204    H   1     1     -14.660   6.755  50.755  0.00  0.00             0
ATOM    205   Al   1     1     -12.048   8.403  42.232  0.00  0.00             0
ATOM    206   Al   1     1      -9.585  12.900  42.224  0.00  0.00             0
ATOM    207   Al   1     1      -9.462   6.726  42.263  0.00  0.00             0
ATOM    208   Al   1     1     -12.201  11.336  42.239  0.00  0.00             0
ATOM    209   Si   1     1      -7.753   7.031  39.322  0.00  0.00             0
ATOM    210   Si   1     1     -10.429  11.479  39.451  0.00  0.00             0
ATOM    211   Si   1     1     -10.257   5.589  39.412  0.00  0.00             0
ATOM    212   Si   1     1     -12.989   9.943  39.386  0.00  0.00             0
ATOM    213    O   1     1     -13.030   7.169  41.053  0.00  0.00             0
ATOM    214    O   1     1     -10.648  11.650  41.056  0.00  0.00             0
ATOM    215    O   1     1     -12.809   9.860  40.986  0.00  0.00             0
ATOM    216    O   1     1     -10.063   5.452  40.985  0.00  0.00             0
ATOM    217    O   1     1     -12.864   8.480  38.847  0.00  0.00             0
ATOM    218    O   1     1     -10.119   4.078  38.910  0.00  0.00             0
ATOM    219    O   1     1     -11.637   6.067  39.059  0.00  0.00             0
ATOM    220    O   1     1      -9.144  10.618  39.168  0.00  0.00             0
ATOM    221    O   1     1     -11.714  10.789  38.939  0.00  0.00             0
ATOM    222    O   1     1      -9.161   6.437  38.898  0.00  0.00             0
ATOM    223    O   1     1     -13.170  12.833  41.187  0.00  0.00             0
ATOM    224    O   1     1     -10.390   8.221  41.041  0.00  0.00             0
ATOM    225    O   1     1     -19.126   5.298  43.271  0.00  0.00             0
ATOM    226    O   1     1     -11.575   9.820  43.329  0.00  0.00             0
ATOM    227    O   1     1     -13.731   8.087  43.283  0.00  0.00             0
ATOM    228    O   1     1     -11.320  12.727  43.267  0.00  0.00             0
ATOM    229    O   1     1     -13.848  11.564  43.314  0.00  0.00             0
ATOM    230    O   1     1     -11.176   7.030  43.302  0.00  0.00             0
ATOM    231    H   1     1     -12.445   4.488  40.561  0.00  0.00             0
ATOM    232    H   1     1      -9.622   8.604  40.678  0.00  0.00             0
ATOM    233    H   1     1     -13.594   5.105  44.321  0.00  0.00             0
ATOM    234    H   1     1     -11.418   9.894  44.253  0.00  0.00             0
ATOM    235    H   1     1     -13.340   8.778  43.923  0.00  0.00             0
ATOM    236    H   1     1     -11.906   4.123  43.855  0.00  0.00             0
ATOM    237    H   1     1     -11.640   6.331  43.912  0.00  0.00             0
ATOM    238    H   1     1     -14.337  11.087  44.024  0.00  0.00             0
ATOM    239   Al   1     1     -12.795  13.512  49.412  0.00  0.00             0
ATOM    240   Al   1     1     -10.104  18.187  49.371  0.00  0.00             0
ATOM    241   Al   1     1     -10.063  12.206  49.314  0.00  0.00             0
ATOM    242   Al   1     1     -12.577  16.620  49.288  0.00  0.00             0
ATOM    243   Si   1     1      -8.240  12.370  46.603  0.00  0.00             0
ATOM    244   Si   1     1     -10.886  16.718  46.497  0.00  0.00             0
ATOM    245   Si   1     1     -10.723  10.833  46.543  0.00  0.00             0
ATOM    246   Si   1     1     -13.479  15.307  46.729  0.00  0.00             0
ATOM    247    O   1     1     -13.751  12.211  48.366  0.00  0.00             0
ATOM    248    O   1     1     -10.995  16.835  48.264  0.00  0.00             0
ATOM    249    O   1     1     -13.323  15.190  48.372  0.00  0.00             0
ATOM    250    O   1     1     -10.596  10.641  48.203  0.00  0.00             0
ATOM    251    O   1     1     -13.471  13.832  46.268  0.00  0.00             0
ATOM    252    O   1     1     -10.731   9.399  46.000  0.00  0.00             0
ATOM    253    O   1     1     -12.233  11.498  46.321  0.00  0.00             0
ATOM    254    O   1     1      -9.664  15.823  46.317  0.00  0.00             0
ATOM    255    O   1     1     -12.220  16.059  46.111  0.00  0.00             0
ATOM    256    O   1     1      -9.516  11.696  46.084  0.00  0.00             0
ATOM    257    O   1     1     -13.662  17.970  48.199  0.00  0.00             0
ATOM    258    O   1     1     -11.120  13.411  48.226  0.00  0.00             0
ATOM    259    O   1     1     -19.786  10.748  50.575  0.00  0.00             0
ATOM    260    O   1     1     -11.894  15.157  50.545  0.00  0.00             0
ATOM    261    O   1     1     -14.381  13.576  50.491  0.00  0.00             0
ATOM    262    O   1     1     -11.786  18.072  50.383  0.00  0.00             0
ATOM    263    O   1     1     -14.291  16.852  50.546  0.00  0.00             0
ATOM    264    O   1     1     -11.682  12.307  50.396  0.00  0.00             0
ATOM    265    H   1     1     -13.046   9.880  48.352  0.00  0.00             0
ATOM    266    H   1     1     -11.064  14.113  47.699  0.00  0.00             0
ATOM    267    H   1     1     -13.578  10.849  50.835  0.00  0.00             0
ATOM    268    H   1     1     -11.143  15.232  51.310  0.00  0.00             0
ATOM    269    H   1     1     -14.817  14.102  51.253  0.00  0.00             0
ATOM    270    H   1     1     -11.581   9.091  51.356  0.00  0.00             0
ATOM    271    H   1     1     -11.539  11.595  51.056  0.00  0.00             0
ATOM    272    H   1     1     -13.917  16.082  51.151  0.00  0.00             0
ATOM    273    O   1     1     -14.670  12.387  27.825  0.00  0.00             0
ATOM    274    H   1     1     -15.201  11.913  27.159  0.00  0.00             0
ATOM    275    H   1     1      -3.783  11.773  28.355  0.00  0.00             0
ATOM    276    O   1     1      19.112 -16.872  20.385  0.00  0.00             0
ATOM    277    H   1     1      18.607 -17.433  20.992  0.00  0.00             0
ATOM    278    H   1     1      30.396 -17.311  20.632  0.00  0.00             0
ATOM    279    O   1     1      38.239  22.724  16.226  0.00  0.00             0
ATOM    280    H   1     1      27.348  22.065  16.190  0.00  0.00             0
ATOM    281    H   1     1      39.138  22.457  15.995  0.00  0.00             0
ATOM    282    O   1     1      -4.214   1.382  28.879  0.00  0.00             0
ATOM    283    H   1     1      -3.983   0.722  28.280  0.00  0.00             0
ATOM    284    H   1     1       5.925   2.270  28.718  0.00  0.00             0
ATOM    285    O   1     1     -19.061  -3.477  24.189  0.00  0.00             0
ATOM    286    H   1     1     -18.155  -3.655  23.944  0.00  0.00             0
ATOM    287    H   1     1      -9.195  -4.392  24.275  0.00  0.00             0
ATOM    288    O   1     1     -16.609 -17.837  21.090  0.00  0.00             0
ATOM    289    H   1     1     -16.609 -18.682  20.928  0.00  0.00             0
ATOM    290    H   1     1      -7.026 -17.455  20.614  0.00  0.00             0
ATOM    291    O   1     1     -13.336  35.325  26.754  0.00  0.00             0
ATOM    292    H   1     1     -12.955  35.543  25.842  0.00  0.00             0
ATOM    293    H   1     1     -12.921  34.452  26.866  0.00  0.00             0
ATOM    294    O   1     1      -3.379  17.473  21.814  0.00  0.00             0
ATOM    295    H   1     1      -3.402  17.667  22.774  0.00  0.00             0
ATOM    296    H   1     1      -4.185  17.906  21.434  0.00  0.00             0
ATOM    297    O   1     1      -7.233  20.384  29.239  0.00  0.00             0
ATOM    298    H   1     1      -7.809  19.781  29.710  0.00  0.00             0
ATOM    299    H   1     1      -7.212  20.203  28.205  0.00  0.00             0
ATOM    300    O   1     1      32.695  22.879  18.431  0.00  0.00             0
ATOM    301    H   1     1      33.317  22.339  19.091  0.00  0.00             0
ATOM    302    H   1     1      32.626  22.440  17.419  0.00  0.00             0
ATOM    303    O   1     1       8.651   1.484  17.498  0.00  0.00             0
ATOM    304    H   1     1       8.559   1.629  18.477  0.00  0.00             0
ATOM    305    H   1     1       8.378   0.491  17.393  0.00  0.00             0
ATOM    306    O   1     1     -17.014  28.927  32.813  0.00  0.00             0
ATOM    307    H   1     1     -16.981  28.436  33.447  0.00  0.00             0
ATOM    308    H   1     1     -17.799  29.500  32.793  0.00  0.00             0
ATOM    309    O   1     1       1.145 -16.812  32.514  0.00  0.00             0
ATOM    310    H   1     1       1.727 -17.631  32.716  0.00  0.00             0
ATOM    311    H   1     1       1.790 -15.930  32.499  0.00  0.00             0
ATOM    312    O   1     1      35.106   5.005  30.240  0.00  0.00             0
ATOM    313    H   1     1      34.526   4.421  30.677  0.00  0.00             0
ATOM    314    H   1     1      35.081   5.593  31.071  0.00  0.00             0
ATOM    315    O   1     1       3.392  14.451  32.203  0.00  0.00             0
ATOM    316    H   1     1       3.235  14.437  31.213  0.00  0.00             0
ATOM    317    H   1     1       4.385  14.215  32.354  0.00  0.00             0
ATOM    318    O   1     1       9.279  13.178  34.095  0.00  0.00             0
ATOM    319    H   1     1      10.090  13.206  33.633  0.00  0.00             0
ATOM    320    H   1     1       9.031  14.058  34.019  0.00  0.00             0
ATOM    321    O   1     1      40.451  21.101  15.286  0.00  0.00             0
ATOM    322    H   1     1      40.057  20.482  15.831  0.00  0.00             0
ATOM    323    H   1     1      40.570  20.862  14.377  0.00  0.00             0
ATOM    324    O   1     1      10.129  -0.207  37.039  0.00  0.00             0
ATOM    325    H   1     1       9.240  -0.623  37.114  0.00  0.00             0
ATOM    326    H   1     1      10.802  -0.993  36.724  0.00  0.00             0
ATOM    327    O   1     1      15.098  34.230  35.986  0.00  0.00             0
ATOM    328    H   1     1      14.214  33.984  35.802  0.00  0.00             0
ATOM    329    H   1     1      25.932  15.958  35.374  0.00  0.00             0
ATOM    330    O   1     1     -15.911  59.838  18.710  0.00  0.00             0
ATOM    331    H   1     1     -15.177  60.405  18.238  0.00  0.00             0
ATOM    332    H   1     1      -6.404  59.657  18.073  0.00  0.00             0
ATOM    333    O   1     1      -4.386  30.323  19.461  0.00  0.00             0
ATOM    334    H   1     1     -15.050  30.540  20.358  0.00  0.00             0
ATOM    335    H   1     1      -3.606  29.723  19.848  0.00  0.00             0
ATOM    336    O   1     1     -20.012  12.232  15.794  0.00  0.00             0
ATOM    337    H   1     1     -19.777  11.456  15.259  0.00  0.00             0
ATOM    338    H   1     1     -10.673  11.990  16.281  0.00  0.00             0
ATOM    339    O   1     1       5.928  54.202  13.913  0.00  0.00             0
ATOM    340    H   1     1      -3.771  53.484  13.672  0.00  0.00             0
ATOM    341    H   1     1       5.327  53.856  14.526  0.00  0.00             0
ATOM    342    O   1     1      17.184  38.854  36.296  0.00  0.00             0
ATOM    343    H   1     1      16.439  38.073  35.959  0.00  0.00             0
ATOM    344    H   1     1      28.329  38.279  36.642  0.00  0.00             0
ATOM    345    O   1     1      45.977   7.641  22.994  0.00  0.00             0
ATOM    346    H   1     1      45.262   7.599  22.399  0.00  0.00             0
ATOM    347    H   1     1      45.281 -10.451  23.865  0.00  0.00             0
ATOM    348    O   1     1      38.475  13.818  24.248  0.00  0.00             0
ATOM    349    H   1     1      39.151  13.558  24.702  0.00  0.00             0
ATOM    350    H   1     1      37.913  13.122  23.922  0.00  0.00             0
ATOM    351    O   1     1      20.995 -19.443  17.631  0.00  0.00             0
ATOM    352    H   1     1      21.310 -20.036  16.855  0.00  0.00             0
ATOM    353    H   1     1      21.691 -18.780  17.677  0.00  0.00             0
ATOM    354    O   1     1      -0.432  11.197  28.271  0.00  0.00             0
ATOM    355    H   1     1      -0.578  10.375  27.807  0.00  0.00             0
ATOM    356    H   1     1      -0.650  11.771  27.566  0.00  0.00             0
ATOM    357    O   1     1      14.153  -9.079  20.327  0.00  0.00             0
ATOM    358    H   1     1      14.865  -9.182  19.715  0.00  0.00             0
ATOM    359    H   1     1      13.617  -9.822  20.409  0.00  0.00             0
ATOM    360    O   1     1      -7.229  37.791  15.340  0.00  0.00             0
ATOM    361    H   1     1      -7.264  36.756  15.354  0.00  0.00             0
ATOM    362    H   1     1      -6.370  38.126  15.152  0.00  0.00             0
ATOM    363    O   1     1      40.389  13.156  26.220  0.00  0.00             0
ATOM    364    H   1     1      41.333  13.472  26.336  0.00  0.00             0
ATOM    365    H   1     1      40.012  -3.990  26.753  0.00  0.00             0
ATOM    366    O   1     1      14.642   4.501  27.366  0.00  0.00             0
ATOM    367    H   1     1      14.432   4.571  28.222  0.00  0.00             0
ATOM    368    H   1     1      15.716   4.475  27.361  0.00  0.00             0
ATOM    369    O   1     1      13.904 -14.405  25.023  0.00  0.00             0
ATOM    370    H   1     1      13.250 -15.150  25.252  0.00  0.00             0
ATOM    371    H   1     1      13.999 -14.097  25.953  0.00  0.00             0
ATOM    372    O   1     1      34.278 -17.688  23.668  0.00  0.00             0
ATOM    373    H   1     1      34.434 -18.307  24.242  0.00  0.00             0
ATOM    374    H   1     1      34.296 -18.034  22.701  0.00  0.00             0
ATOM    375    O   1     1      -1.955  44.196  29.471  0.00  0.00             0
ATOM    376    H   1     1      -1.821  44.206  28.381  0.00  0.00             0
ATOM    377    H   1     1      -2.701  43.797  29.330  0.00  0.00             0
ATOM    378    O   1     1      10.443  -9.274  20.849  0.00  0.00             0
ATOM    379    H   1     1      11.030  -9.995  20.945  0.00  0.00             0
ATOM    380    H   1     1      10.829  -8.525  20.383  0.00  0.00             0
ATOM    381    O   1     1     -15.124  -4.996  32.581  0.00  0.00             0
ATOM    382    H   1     1     -15.616  -5.743  32.769  0.00  0.00             0
ATOM    383    H   1     1      -3.989  -5.375  32.177  0.00  0.00             0
ATOM    384    O   1     1      15.208 -13.145  20.985  0.00  0.00             0
ATOM    385    H   1     1      14.985 -12.718  20.152  0.00  0.00             0
ATOM    386    H   1     1      26.300 -13.526  20.774  0.00  0.00             0
ATOM    387    O   1     1       8.841  16.136  33.953  0.00  0.00             0
ATOM    388    H   1     1      -2.508  16.093  33.705  0.00  0.00             0
ATOM    389    H   1     1       8.951  17.060  33.940  0.00  0.00             0
ATOM    390    O   1     1      18.218  18.482  24.201  0.00  0.00             0
ATOM    391    H   1     1      17.791  19.355  24.123  0.00  0.00             0
ATOM    392    H   1     1      29.424  18.486  23.939  0.00  0.00             0
ATOM    393    O   1     1     -43.862  -2.909  27.851  0.00  0.00             0
ATOM    394    H   1     1     -44.130  -2.662  28.731  0.00  0.00             0
ATOM    395    H   1     1     -34.085  -3.614  27.749  0.00  0.00             0
ATOM    396    O   1     1     -24.146  -1.821  30.368  0.00  0.00             0
ATOM    397    H   1     1     -24.419  -0.961  30.527  0.00  0.00             0
ATOM    398    H   1     1     -14.686  -2.249  29.978  0.00  0.00             0
ATOM    399    O   1     1      21.430 -19.304  25.769  0.00  0.00             0
ATOM    400    H   1     1      21.645 -20.165  25.356  0.00  0.00             0
ATOM    401    H   1     1      21.214 -19.724  26.406  0.00  0.00             0
ATOM    402    O   1     1       7.356  25.106  33.241  0.00  0.00             0
ATOM    403    H   1     1       6.387  25.023  32.853  0.00  0.00             0
ATOM    404    H   1     1       7.509  24.493  32.561  0.00  0.00             0
ATOM    405    O   1     1      24.695  16.291  27.307  0.00  0.00             0
ATOM    406    H   1     1      24.278  15.889  26.541  0.00  0.00             0
ATOM    407    H   1     1      24.634  17.248  27.339  0.00  0.00             0
ATOM    408    O   1     1      46.846  69.495  24.991  0.00  0.00             0
ATOM    409    H   1     1      46.829  69.707  25.999  0.00  0.00             0
ATOM    410    H   1     1      47.555  69.076  24.846  0.00  0.00             0
ATOM    411    O   1     1      19.250  58.633  32.055  0.00  0.00             0
ATOM    412    H   1     1      19.116  58.209  32.844  0.00  0.00             0
ATOM    413    H   1     1      18.728  58.040  31.513  0.00  0.00             0
ATOM    414    O   1     1      34.347  84.985  16.556  0.00  0.00             0
ATOM    415    H   1     1      33.694  84.531  16.545  0.00  0.00             0
ATOM    416    H   1     1      35.188  84.374  16.674  0.00  0.00             0
ATOM    417    O   1     1      37.997 -14.850  19.900  0.00  0.00             0
ATOM    418    H   1     1      38.398 -15.826  20.070  0.00  0.00             0
ATOM    419    H   1     1      38.616 -14.244  19.529  0.00  0.00             0
ATOM    420    O   1     1      41.915 -12.392  27.874  0.00  0.00             0
ATOM    421    H   1     1      41.652 -11.713  28.679  0.00  0.00             0
ATOM    422    H   1     1      42.691 -12.949  28.215  0.00  0.00             0
ATOM    423    O   1     1      -4.090  15.482  33.280  0.00  0.00             0
ATOM    424    H   1     1      -4.376  15.888  32.488  0.00  0.00             0
ATOM    425    H   1     1      -4.139  14.505  33.274  0.00  0.00             0
ATOM    426    O   1     1      17.299  27.494  15.679  0.00  0.00             0
ATOM    427    H   1     1      16.644  28.316  15.960  0.00  0.00             0
ATOM    428    H   1     1      17.241  26.573  16.213  0.00  0.00             0
ATOM    429    O   1     1      27.266  57.292  30.654  0.00  0.00             0
ATOM    430    H   1     1      27.252  56.416  30.251  0.00  0.00             0
ATOM    431    H   1     1      26.294  57.750  30.474  0.00  0.00             0
ATOM    432    O   1     1     -19.308   1.115  20.396  0.00  0.00             0
ATOM    433    H   1     1     -18.796   1.902  20.531  0.00  0.00             0
ATOM    434    H   1     1     -19.447   1.142  19.403  0.00  0.00             0
ATOM    435    O   1     1     -19.670  15.374  28.437  0.00  0.00             0
ATOM    436    H   1     1     -20.280  15.380  29.152  0.00  0.00             0
ATOM    437    H   1     1      -9.027  14.543  28.729  0.00  0.00             0
ATOM    438    O   1     1      49.697  33.061  22.077  0.00  0.00             0
ATOM    439    H   1     1      49.247  32.662  22.890  0.00  0.00             0
ATOM    440    H   1     1      59.521  33.799  21.951  0.00  0.00             0
ATOM    441    O   1     1      37.825  10.676  29.647  0.00  0.00             0
ATOM    442    H   1     1      27.931  11.178  30.291  0.00  0.00             0
ATOM    443    H   1     1      38.211   9.652  29.709  0.00  0.00             0
ATOM    444    O   1     1       0.252 -46.273  34.347  0.00  0.00             0
ATOM    445    H   1     1       0.260 -45.992  35.316  0.00  0.00             0
ATOM    446    H   1     1      10.657 -47.265  34.297  0.00  0.00             0
ATOM    447    O   1     1      -5.531   7.100  32.096  0.00  0.00             0
ATOM    448    H   1     1     -15.989   7.855  31.634  0.00  0.00             0
ATOM    449    H   1     1      -6.041   7.290  32.833  0.00  0.00             0
ATOM    450    O   1     1      37.742  25.324  17.471  0.00  0.00             0
ATOM    451    H   1     1      38.316  24.986  18.251  0.00  0.00             0
ATOM    452    H   1     1      48.160  24.468  16.893  0.00  0.00             0
ATOM    453    O   1     1      30.295   0.999  34.508  0.00  0.00             0
ATOM    454    H   1     1      30.623   0.668  35.255  0.00  0.00             0
ATOM    455    H   1     1      31.048   1.118  33.851  0.00  0.00             0
ATOM    456    O   1     1       1.310  20.157  25.342  0.00  0.00             0
ATOM    457    H   1     1       0.832  19.706  24.754  0.00  0.00             0
ATOM    458    H   1     1       0.522  20.661  25.595  0.00  0.00             0
ATOM    459    O   1     1      21.299  -6.840  31.140  0.00  0.00             0
ATOM    460    H   1     1      21.379  -7.728  31.534  0.00  0.00             0
ATOM    461    H   1     1      20.674  -6.942  30.553  0.00  0.00             0
ATOM    462    O   1     1     -25.652  19.058  35.283  0.00  0.00             0
ATOM    463    H   1     1     -25.299  18.868  34.451  0.00  0.00             0
ATOM    464    H   1     1     -25.826  18.208  35.727  0.00  0.00             0
ATOM    465    O   1     1     -15.740  -6.501  16.725  0.00  0.00             0
ATOM    466    H   1     1     -16.350  -7.322  16.966  0.00  0.00             0
ATOM    467    H   1     1     -15.230  -6.364  17.676  0.00  0.00             0
ATOM    468    O   1     1     -24.500   1.448  32.947  0.00  0.00             0
ATOM    469    H   1     1     -24.612   2.464  32.970  0.00  0.00             0
ATOM    470    H   1     1     -23.827   1.308  32.222  0.00  0.00             0
ATOM    471    O   1     1      50.699  -5.380  21.709  0.00  0.00             0
ATOM    472    H   1     1      50.290  -4.491  21.874  0.00  0.00             0
ATOM    473    H   1     1      49.985  -5.954  21.454  0.00  0.00             0
ATOM    474    O   1     1      41.740 -19.511  22.331  0.00  0.00             0
ATOM    475    H   1     1      41.870 -19.757  23.254  0.00  0.00             0
ATOM    476    H   1     1      40.776 -19.813  22.278  0.00  0.00             0
ATOM    477    O   1     1      20.060  -0.983  14.677  0.00  0.00             0
ATOM    478    H   1     1      19.337  -0.947  15.338  0.00  0.00             0
ATOM    479    H   1     1      20.656  -1.577  14.744  0.00  0.00             0
ATOM    480    O   1     1      19.976  39.210  26.753  0.00  0.00             0
ATOM    481    H   1     1      20.296  38.379  27.435  0.00  0.00             0
ATOM    482    H   1     1      20.428  39.885  27.157  0.00  0.00             0
ATOM    483    O   1     1      -0.726  -2.120  31.157  0.00  0.00             0
ATOM    484    H   1     1      -0.916  -2.282  32.098  0.00  0.00             0
ATOM    485    H   1     1      -1.532  -2.197  30.635  0.00  0.00             0
ATOM    486    O   1     1     -21.718   3.833  34.981  0.00  0.00             0
ATOM    487    H   1     1     -22.645   3.784  35.411  0.00  0.00             0
ATOM    488    H   1     1     -21.654   2.870  34.748  0.00  0.00             0
ATOM    489    O   1     1     -10.007  18.779  23.216  0.00  0.00             0
ATOM    490    H   1     1     -10.040  17.862  22.934  0.00  0.00             0
ATOM    491    H   1     1       0.965   1.181  22.703  0.00  0.00             0
ATOM    492    O   1     1      23.220 -44.188  28.693  0.00  0.00             0
ATOM    493    H   1     1      22.640 -44.673  29.142  0.00  0.00             0
ATOM    494    H   1     1      34.162 -43.949  29.338  0.00  0.00             0
ATOM    495    O   1     1     -28.086   2.734  35.862  0.00  0.00             0
ATOM    496    H   1     1     -38.447   2.160  36.648  0.00  0.00             0
ATOM    497    H   1     1     -27.558   2.281  35.299  0.00  0.00             0
ATOM    498    O   1     1      -4.723 -24.096  23.726  0.00  0.00             0
ATOM    499    H   1     1      -5.121 -24.432  22.977  0.00  0.00             0
ATOM    500    H   1     1       5.221 -24.346  24.631  0.00  0.00             0
ATOM    501    O   1     1     -19.332  22.669  35.277  0.00  0.00             0
ATOM    502    H   1     1     -20.303  22.325  35.311  0.00  0.00             0
ATOM    503    H   1     1      -8.459  21.924  35.706  0.00  0.00             0
ATOM    504    O   1     1      -2.200  11.367  32.073  0.00  0.00             0
ATOM    505    H   1     1      -1.548  12.009  32.429  0.00  0.00             0
ATOM    506    H   1     1       8.389  10.531  32.267  0.00  0.00             0
ATOM    507    O   1     1      63.079  36.896  17.569  0.00  0.00             0
ATOM    508    H   1     1      63.469  37.341  16.744  0.00  0.00             0
ATOM    509    H   1     1      62.082  18.982  17.518  0.00  0.00             0
ATOM    510    O   1     1      17.044 -30.146  23.334  0.00  0.00             0
ATOM    511    H   1     1      16.419 -29.454  23.347  0.00  0.00             0
ATOM    512    H   1     1      17.026 -30.456  22.428  0.00  0.00             0
ATOM    513    O   1     1     -42.834   9.053  26.831  0.00  0.00             0
ATOM    514    H   1     1     -42.365   9.746  26.322  0.00  0.00             0
ATOM    515    H   1     1     -43.128   8.296  26.051  0.00  0.00             0
ATOM    516    O   1     1      17.299  -4.028  17.374  0.00  0.00             0
ATOM    517    H   1     1      16.440  -3.851  16.977  0.00  0.00             0
ATOM    518    H   1     1      17.159  -3.985  18.227  0.00  0.00             0
ATOM    519    O   1     1      43.040  40.040  15.872  0.00  0.00             0
ATOM    520    H   1     1      43.442  39.189  15.458  0.00  0.00             0
ATOM    521    H   1     1      42.238  40.211  15.712  0.00  0.00             0
ATOM    522    O   1     1      15.751  23.294  36.029  0.00  0.00             0
ATOM    523    H   1     1      16.180  22.650  36.596  0.00  0.00             0
ATOM    524    H   1     1      16.479  24.044  36.136  0.00  0.00             0
ATOM    525    O   1     1      64.946  27.145  17.110  0.00  0.00             0
ATOM    526    H   1     1      64.408  27.129  18.016  0.00  0.00             0
ATOM    527    H   1     1      65.027   8.389  16.946  0.00  0.00             0
ATOM    528    O   1     1      33.169  48.900  29.692  0.00  0.00             0
ATOM    529    H   1     1      32.960  47.916  29.659  0.00  0.00             0
ATOM    530    H   1     1      34.064  48.875  29.415  0.00  0.00             0
ATOM    531    O   1     1      24.081   9.286  34.912  0.00  0.00             0
ATOM    532    H   1     1      24.905   9.590  35.338  0.00  0.00             0
ATOM    533    H   1     1      23.611   8.801  35.696  0.00  0.00             0
ATOM    534    O   1     1       6.847  39.294  27.029  0.00  0.00             0
ATOM    535    H   1     1       6.669  38.996  26.240  0.00  0.00             0
ATOM    536    H   1     1       7.766  39.074  27.178  0.00  0.00             0
ATOM    537    O   1     1       1.470  11.799  23.176  0.00  0.00             0
ATOM    538    H   1     1       2.351  11.608  22.931  0.00  0.00             0
ATOM    539    H   1     1       0.892  12.171  22.543  0.00  0.00             0
ATOM    540    O   1     1     -26.708 -27.702  27.003  0.00  0.00             0
ATOM    541    H   1     1     -25.778 -28.083  27.187  0.00  0.00             0
ATOM    542    H   1     1     -27.108 -27.551  27.872  0.00  0.00             0
ATOM    543    O   1     1     -15.045  42.725  14.854  0.00  0.00             0
ATOM    544    H   1     1     -14.808  42.024  14.271  0.00  0.00             0
ATOM    545    H   1     1      -4.013  43.320  14.859  0.00  0.00             0
ATOM    546    O   1     1      -4.184   6.783  28.631  0.00  0.00             0
ATOM    547    H   1     1      -3.623   6.458  27.855  0.00  0.00             0
ATOM    548    H   1     1       5.427   6.202  28.851  0.00  0.00             0
ATOM    549    O   1     1      -7.702  39.298  21.002  0.00  0.00             0
ATOM    550    H   1     1     -18.385  39.749  21.669  0.00  0.00             0
ATOM    551    H   1     1      -6.851  39.673  20.972  0.00  0.00             0
ATOM    552    O   1     1      14.728  31.861  23.230  0.00  0.00             0
ATOM    553    H   1     1      15.134  32.452  23.938  0.00  0.00             0
ATOM    554    H   1     1      25.523  31.193  23.342  0.00  0.00             0
ATOM    555    O   1     1      55.949  10.911  26.194  0.00  0.00             0
ATOM    556    H   1     1      45.272  10.126  26.352  0.00  0.00             0
ATOM    557    H   1     1      55.245  11.469  26.346  0.00  0.00             0
ATOM    558    O   1     1      22.334  27.787  14.803  0.00  0.00             0
ATOM    559    H   1     1      22.977  27.997  14.164  0.00  0.00             0
ATOM    560    H   1     1      33.055  27.300  15.418  0.00  0.00             0
ATOM    561    O   1     1     -29.079  -5.785  26.346  0.00  0.00             0
ATOM    562    H   1     1     -29.264  -6.156  27.299  0.00  0.00             0
ATOM    563    H   1     1     -29.116  -6.372  25.629  0.00  0.00             0
ATOM    564    O   1     1     -21.719 -16.727  28.381  0.00  0.00             0
ATOM    565    H   1     1     -22.324 -17.055  27.796  0.00  0.00             0
ATOM    566    H   1     1     -20.977 -17.495  28.737  0.00  0.00             0
ATOM    567    O   1     1       1.209  46.218  35.867  0.00  0.00             0
ATOM    568    H   1     1       0.812  45.917  35.022  0.00  0.00             0
ATOM    569    H   1     1       2.137  45.921  35.563  0.00  0.00             0
ATOM    570    O   1     1      10.116   6.650  30.098  0.00  0.00             0
ATOM    571    H   1     1       9.397   7.120  30.022  0.00  0.00             0
ATOM    572    H   1     1       9.905   5.726  30.579  0.00  0.00             0
ATOM    573    O   1     1     -40.016  -9.566  31.966  0.00  0.00             0
ATOM    574    H   1     1     -40.210  -9.783  32.958  0.00  0.00             0
ATOM    575    H   1     1     -40.162 -10.346  31.355  0.00  0.00             0
ATOM    576    O   1     1     -33.506  24.147  26.094  0.00  0.00             0
ATOM    577    H   1     1     -33.592  23.579  25.186  0.00  0.00             0
ATOM    578    H   1     1     -32.724  23.875  26.384  0.00  0.00             0
ATOM    579    O   1     1      18.375  -1.418  16.919  0.00  0.00             0
ATOM    580    H   1     1      17.810  -2.180  16.969  0.00  0.00             0
ATOM    581    H   1     1      19.170  -1.668  17.570  0.00  0.00             0
ATOM    582    O   1     1     -17.433  -0.764  33.065  0.00  0.00             0
ATOM    583    H   1     1     -17.348  -1.742  32.728  0.00  0.00             0
ATOM    584    H   1     1     -16.821  -0.358  32.564  0.00  0.00             0
ATOM    585    O   1     1     -28.855 -11.185  20.522  0.00  0.00             0
ATOM    586    H   1     1     -29.209 -11.864  21.248  0.00  0.00             0
ATOM    587    H   1     1     -28.770 -11.747  19.652  0.00  0.00             0
ATOM    588    O   1     1      32.256  12.921  32.831  0.00  0.00             0
ATOM    589    H   1     1      31.915  12.189  32.298  0.00  0.00             0
ATOM    590    H   1     1      32.839  13.552  32.502  0.00  0.00             0
ATOM    591    O   1     1      45.223  11.287  21.597  0.00  0.00             0
ATOM    592    H   1     1      45.281  10.349  21.186  0.00  0.00             0
ATOM    593    H   1     1      44.566  11.696  20.939  0.00  0.00             0
ATOM    594    O   1     1      50.885   4.166  19.833  0.00  0.00             0
ATOM    595    H   1     1      51.809   4.276  19.436  0.00  0.00             0
ATOM    596    H   1     1      50.944   3.252  19.992  0.00  0.00             0
ATOM    597    O   1     1      -0.838  -7.933  33.917  0.00  0.00             0
ATOM    598    H   1     1      -1.668  -7.693  34.365  0.00  0.00             0
ATOM    599    H   1     1       9.295  -8.827  33.585  0.00  0.00             0
ATOM    600    O   1     1       7.384   7.440  36.004  0.00  0.00             0
ATOM    601    H   1     1       8.504   7.361  36.020  0.00  0.00             0
ATOM    602    H   1     1      17.689   7.445  35.011  0.00  0.00             0
ATOM    603    O   1     1       1.852 -45.525  24.629  0.00  0.00             0
ATOM    604    H   1     1      -9.182 -44.729  24.795  0.00  0.00             0
ATOM    605    H   1     1       2.168 -45.708  25.423  0.00  0.00             0
ATOM    606    O   1     1      26.880  20.891  24.067  0.00  0.00             0
ATOM    607    H   1     1      27.056  21.707  23.904  0.00  0.00             0
ATOM    608    H   1     1      36.183  20.928  24.088  0.00  0.00             0
ATOM    609    O   1     1      53.745  12.457  19.452  0.00  0.00             0
ATOM    610    H   1     1      44.078  12.861  18.858  0.00  0.00             0
ATOM    611    H   1     1      53.003  13.049  19.528  0.00  0.00             0
ATOM    612    O   1     1     -20.293  27.881  25.128  0.00  0.00             0
ATOM    613    H   1     1     -20.105  28.558  24.546  0.00  0.00             0
ATOM    614    H   1     1     -10.733  27.368  24.564  0.00  0.00             0
ATOM    615    O   1     1     -34.415  -9.425  21.559  0.00  0.00             0
ATOM    616    H   1     1     -35.123 -10.000  21.914  0.00  0.00             0
ATOM    617    H   1     1     -33.920 -10.185  21.087  0.00  0.00             0
ATOM    618    O   1     1       1.952  13.706  35.547  0.00  0.00             0
ATOM    619    H   1     1       1.860  13.142  34.733  0.00  0.00             0
ATOM    620    H   1     1       1.684  13.027  36.078  0.00  0.00             0
ATOM    621    O   1     1     -18.657  16.442  35.478  0.00  0.00             0
ATOM    622    H   1     1     -18.081  16.486  34.734  0.00  0.00             0
ATOM    623    H   1     1     -18.524  15.504  35.417  0.00  0.00             0
ATOM    624    O   1     1      49.882  29.194  17.068  0.00  0.00             0
ATOM    625    H   1     1      49.335  29.933  17.299  0.00  0.00             0
ATOM    626    H   1     1      49.262  28.663  16.567  0.00  0.00             0
ATOM    627    O   1     1     -15.636  14.407  29.188  0.00  0.00             0
ATOM    628    H   1     1     -15.467  13.503  28.649  0.00  0.00             0
ATOM    629    H   1     1     -16.217  15.113  28.875  0.00  0.00             0
ATOM    630    O   1     1     -15.266  -3.018  15.200  0.00  0.00             0
ATOM    631    H   1     1     -15.836  -3.475  15.840  0.00  0.00             0
ATOM    632    H   1     1     -14.856  -3.662  14.567  0.00  0.00             0
ATOM    633    O   1     1     -48.232  24.447  16.269  0.00  0.00             0
ATOM    634    H   1     1     -47.480  24.399  15.710  0.00  0.00             0
ATOM    635    H   1     1     -48.857  23.678  16.350  0.00  0.00             0
ATOM    636    O   1     1      15.828  19.421  18.448  0.00  0.00             0
ATOM    637    H   1     1      15.193  19.145  19.039  0.00  0.00             0
ATOM    638    H   1     1      16.333  20.146  19.012  0.00  0.00             0
ATOM    639    O   1     1     -12.637  -7.208  20.334  0.00  0.00             0
ATOM    640    H   1     1     -11.813  -7.445  19.990  0.00  0.00             0
ATOM    641    H   1     1     -13.158  -7.856  20.796  0.00  0.00             0
ATOM    642    O   1     1       2.476  21.538  32.759  0.00  0.00             0
ATOM    643    H   1     1       2.052  21.613  33.588  0.00  0.00             0
ATOM    644    H   1     1       3.416  21.565  32.822  0.00  0.00             0
ATOM    645    O   1     1      -5.751  -8.237  30.786  0.00  0.00             0
ATOM    646    H   1     1      -5.001  -7.899  30.404  0.00  0.00             0
ATOM    647    H   1     1      -6.136  -7.651  31.476  0.00  0.00             0
ATOM    648    O   1     1       8.282   0.918  31.017  0.00  0.00             0
ATOM    649    H   1     1       8.114   0.922  29.982  0.00  0.00             0
ATOM    650    H   1     1       9.142   0.711  31.228  0.00  0.00             0
ATOM    651    O   1     1       4.306  17.417  30.411  0.00  0.00             0
ATOM    652    H   1     1       4.670  18.243  29.962  0.00  0.00             0
ATOM    653    H   1     1      13.526  -0.389  30.232  0.00  0.00             0
ATOM    654    O   1     1      14.216  32.906  20.687  0.00  0.00             0
ATOM    655    H   1     1      14.454  32.262  21.453  0.00  0.00             0
ATOM    656    H   1     1      23.650  32.912  20.588  0.00  0.00             0
ATOM    657    O   1     1      34.494  17.236  15.849  0.00  0.00             0
ATOM    658    H   1     1      24.459  16.469  15.505  0.00  0.00             0
ATOM    659    H   1     1      34.983  17.077  16.708  0.00  0.00             0
ATOM    660    O   1     1      -4.312  63.265  36.068  0.00  0.00             0
ATOM    661    H   1     1      -3.720  64.227  35.918  0.00  0.00             0
ATOM    662    H   1     1       6.549  62.578  36.167  0.00  0.00             0
ATOM    663    O   1     1      25.524  16.155  18.410  0.00  0.00             0
ATOM    664    H   1     1      15.351  15.466  19.258  0.00  0.00             0
ATOM    665    H   1     1      26.178  16.660  18.570  0.00  0.00             0
ATOM    666    O   1     1      22.307  17.743  29.719  0.00  0.00             0
ATOM    667    H   1     1      22.181  16.931  29.493  0.00  0.00             0
ATOM    668    H   1     1      32.296  17.924  30.600  0.00  0.00             0
ATOM    669    O   1     1       5.596  75.504  33.573  0.00  0.00             0
ATOM    670    H   1     1       5.837  75.990  34.442  0.00  0.00             0
ATOM    671    H   1     1       5.857  58.381  32.816  0.00  0.00             0
ATOM    672    O   1     1      22.510  41.150  22.861  0.00  0.00             0
ATOM    673    H   1     1      23.239  40.884  23.273  0.00  0.00             0
ATOM    674    H   1     1      21.977  41.636  23.589  0.00  0.00             0
ATOM    675    O   1     1      19.221  -8.806  23.174  0.00  0.00             0
ATOM    676    H   1     1      18.454  -8.700  22.634  0.00  0.00             0
ATOM    677    H   1     1      19.863  -9.060  22.506  0.00  0.00             0
ATOM    678    O   1     1       5.683   2.630  15.834  0.00  0.00             0
ATOM    679    H   1     1       5.946   1.832  15.350  0.00  0.00             0
ATOM    680    H   1     1       5.662   2.504  16.754  0.00  0.00             0
ATOM    681    O   1     1     -27.527   0.951  26.804  0.00  0.00             0
ATOM    682    H   1     1     -28.504   0.657  26.763  0.00  0.00             0
ATOM    683    H   1     1     -27.192   1.287  25.896  0.00  0.00             0
ATOM    684    O   1     1     -12.722  11.386  35.682  0.00  0.00             0
ATOM    685    H   1     1     -12.386  11.499  36.639  0.00  0.00             0
ATOM    686    H   1     1     -12.041  11.786  34.972  0.00  0.00             0
ATOM    687    O   1     1      31.935  -2.657  20.030  0.00  0.00             0
ATOM    688    H   1     1      31.955  -2.198  20.907  0.00  0.00             0
ATOM    689    H   1     1      31.511 -20.166  19.203  0.00  0.00             0
ATOM    690    O   1     1      41.060 -27.603  37.031  0.00  0.00             0
ATOM    691    H   1     1      41.379 -26.746  36.773  0.00  0.00             0
ATOM    692    H   1     1      41.531 -28.126  37.501  0.00  0.00             0
ATOM    693    O   1     1     -50.432  15.026  15.154  0.00  0.00             0
ATOM    694    H   1     1     -50.738  14.106  14.839  0.00  0.00             0
ATOM    695    H   1     1     -49.596  15.087  15.470  0.00  0.00             0
ATOM    696    O   1     1      21.019  28.302  18.701  0.00  0.00             0
ATOM    697    H   1     1      21.489  29.248  18.718  0.00  0.00             0
ATOM    698    H   1     1      20.284  28.433  18.085  0.00  0.00             0
ATOM    699    O   1     1      59.956   6.801  19.963  0.00  0.00             0
ATOM    700    H   1     1      60.499   5.744  19.969  0.00  0.00             0
ATOM    701    H   1     1      60.538   7.467  19.838  0.00  0.00             0
ATOM    702    O   1     1      23.520   6.681  36.387  0.00  0.00             0
ATOM    703    H   1     1      24.375   6.042  36.236  0.00  0.00             0
ATOM    704    H   1     1      22.841   5.925  36.019  0.00  0.00             0
ATOM    705   Al   1     1       4.946  14.267   8.770  0.00  0.00             0
ATOM    706   Al   1     1       2.382   9.840   8.612  0.00  0.00             0
ATOM    707   Al   1     1       2.422  15.857   8.709  0.00  0.00             0
ATOM    708   Al   1     1       4.878  11.229   8.856  0.00  0.00             0
ATOM    709   Si   1     1       0.678  15.528  11.613  0.00  0.00             0
ATOM    710   Si   1     1       3.180  11.083  11.485  0.00  0.00             0
ATOM    711   Si   1     1       3.144  17.144  11.576  0.00  0.00             0
ATOM    712   Si   1     1       5.700  12.651  11.476  0.00  0.00             0
ATOM    713    O   1     1       5.870  15.532   9.886  0.00  0.00             0
ATOM    714    O   1     1       3.390  11.002   9.990  0.00  0.00             0
ATOM    715    O   1     1       5.629  12.747   9.870  0.00  0.00             0
ATOM    716    O   1     1       3.013  17.300   9.967  0.00  0.00             0
ATOM    717    O   1     1       5.707  14.150  11.982  0.00  0.00             0
ATOM    718    O   1     1       3.194  18.524  12.120  0.00  0.00             0
ATOM    719    O   1     1       4.515  16.422  11.817  0.00  0.00             0
ATOM    720    O   1     1       1.897  11.816  11.856  0.00  0.00             0
ATOM    721    O   1     1       4.475  11.963  11.998  0.00  0.00             0
ATOM    722    O   1     1       1.887  16.363  12.078  0.00  0.00             0
ATOM    723    O   1     1       5.733   9.885   9.727  0.00  0.00             0
ATOM    724    O   1     1       3.308  14.364   9.701  0.00  0.00             0
ATOM    725    O   1     1       1.900  17.064   7.515  0.00  0.00             0
ATOM    726    O   1     1       4.428  12.654   7.617  0.00  0.00             0
ATOM    727    O   1     1       6.629  14.305   7.822  0.00  0.00             0
ATOM    728    O   1     1       3.956  10.001   7.632  0.00  0.00             0
ATOM    729    O   1     1       6.703  11.004   7.512  0.00  0.00             0
ATOM    730    O   1     1       4.247  15.614   7.639  0.00  0.00             0
ATOM    731    H   1     1       5.818  18.958  11.192  0.00  0.00             0
ATOM    732    H   1     1       2.838  13.386   9.671  0.00  0.00             0
ATOM    733    H   1     1       6.178  16.593   7.556  0.00  0.00             0
ATOM    734    H   1     1       4.594  12.961   6.711  0.00  0.00             0
ATOM    735    H   1     1       6.727  13.305   7.928  0.00  0.00             0
ATOM    736    H   1     1       4.844  18.186   7.766  0.00  0.00             0
ATOM    737    H   1     1       4.054  16.141   6.829  0.00  0.00             0
ATOM    738    H   1     1       6.790  11.417   6.713  0.00  0.00             0
ATOM    739   Al   1     1      10.079   8.507   1.669  0.00  0.00             0
ATOM    740   Al   1     1       7.545   4.045   1.682  0.00  0.00             0
ATOM    741   Al   1     1       7.670  10.134   1.418  0.00  0.00             0
ATOM    742   Al   1     1      10.226   5.538   1.666  0.00  0.00             0
ATOM    743   Si   1     1       5.754   9.901   4.425  0.00  0.00             0
ATOM    744   Si   1     1       8.575   5.427   4.496  0.00  0.00             0
ATOM    745   Si   1     1       8.350  11.449   4.313  0.00  0.00             0
ATOM    746   Si   1     1      11.043   6.935   4.420  0.00  0.00             0
ATOM    747    O   1     1      11.002   9.796   2.810  0.00  0.00             0
ATOM    748    O   1     1       8.676   5.301   2.911  0.00  0.00             0
ATOM    749    O   1     1      10.870   7.011   2.856  0.00  0.00             0
ATOM    750    O   1     1       8.228  11.526   2.813  0.00  0.00             0
ATOM    751    O   1     1      10.868   8.441   5.023  0.00  0.00             0
ATOM    752    O   1     1       8.302  12.925   4.890  0.00  0.00             0
ATOM    753    O   1     1       9.703  10.781   4.751  0.00  0.00             0
ATOM    754    O   1     1       7.329   6.406   4.815  0.00  0.00             0
ATOM    755    O   1     1       9.949   6.015   5.002  0.00  0.00             0
ATOM    756    O   1     1       6.946  10.714   4.821  0.00  0.00             0
ATOM    757    O   1     1      11.164   4.078   2.844  0.00  0.00             0
ATOM    758    O   1     1       8.394   8.591   2.640  0.00  0.00             0
ATOM    759    O   1     1       7.025  11.563   0.439  0.00  0.00             0
ATOM    760    O   1     1       9.406   7.021   0.701  0.00  0.00             0
ATOM    761    O   1     1      11.690   8.589   0.536  0.00  0.00             0
ATOM    762    O   1     1       9.226   4.253   0.500  0.00  0.00             0
ATOM    763    O   1     1      11.902   5.428   0.689  0.00  0.00             0
ATOM    764    O   1     1       9.426  10.065   0.630  0.00  0.00             0
ATOM    765    H   1     1      10.644  12.060   2.962  0.00  0.00             0
ATOM    766    H   1     1       7.812   7.961   2.863  0.00  0.00             0
ATOM    767    H   1     1      11.592  11.463  -0.387  0.00  0.00             0
ATOM    768    H   1     1       8.797   7.436   0.009  0.00  0.00             0
ATOM    769    H   1     1      11.995   8.599  -0.243  0.00  0.00             0
ATOM    770    H   1     1       9.498  12.677  -0.376  0.00  0.00             0
ATOM    771    H   1     1       9.954  10.647   1.178  0.00  0.00             0
ATOM    772    H   1     1      12.067   6.390   0.419  0.00  0.00             0
ATOM    773   Al   1     1       4.992   5.337   8.847  0.00  0.00             0
ATOM    774   Al   1     1       2.425   1.061   8.930  0.00  0.00             0
ATOM    775   Al   1     1       2.568   6.794   8.896  0.00  0.00             0
ATOM    776   Al   1     1       4.952   2.442   9.097  0.00  0.00             0
ATOM    777   Si   1     1       0.707   6.714  11.640  0.00  0.00             0
ATOM    778   Si   1     1       3.243   2.182  11.771  0.00  0.00             0
ATOM    779   Si   1     1       3.261   8.143  11.651  0.00  0.00             0
ATOM    780   Si   1     1       5.752   3.755  11.727  0.00  0.00             0
ATOM    781    O   1     1       5.880   6.516  10.058  0.00  0.00             0
ATOM    782    O   1     1       3.283   2.184  10.140  0.00  0.00             0
ATOM    783    O   1     1       5.593   3.870  10.158  0.00  0.00             0
ATOM    784    O   1     1       3.142   8.112  10.057  0.00  0.00             0
ATOM    785    O   1     1       5.745   5.149  12.398  0.00  0.00             0
ATOM    786    O   1     1       3.216   9.661  12.083  0.00  0.00             0
ATOM    787    O   1     1       4.632   7.433  11.949  0.00  0.00             0
ATOM    788    O   1     1       1.969   3.026  12.096  0.00  0.00             0
ATOM    789    O   1     1       4.557   2.942  12.194  0.00  0.00             0
ATOM    790    O   1     1       1.934   7.438  12.165  0.00  0.00             0
ATOM    791    O   1     1       5.885   1.052  10.210  0.00  0.00             0
ATOM    792    O   1     1       3.196   5.326   9.851  0.00  0.00             0
ATOM    793    O   1     1       1.706   8.380   7.728  0.00  0.00             0
ATOM    794    O   1     1       4.276   3.724   7.952  0.00  0.00             0
ATOM    795    O   1     1       6.564   5.281   7.847  0.00  0.00             0
ATOM    796    O   1     1       4.196   0.972   7.901  0.00  0.00             0
ATOM    797    O   1     1       6.572   2.314   8.022  0.00  0.00             0
ATOM    798    O   1     1       4.125   6.722   7.850  0.00  0.00             0
ATOM    799    H   1     1       5.415   8.925  10.031  0.00  0.00             0
ATOM    800    H   1     1       2.898   4.492   9.975  0.00  0.00             0
ATOM    801    H   1     1       6.375   8.857   7.066  0.00  0.00             0
ATOM    802    H   1     1       3.455   3.790   7.358  0.00  0.00             0
ATOM    803    H   1     1       6.975   4.499   8.183  0.00  0.00             0
ATOM    804    H   1     1       4.195   9.501   6.858  0.00  0.00             0
ATOM    805    H   1     1       4.718   7.102   7.313  0.00  0.00             0
ATOM    806    H   1     1       6.064   2.443   7.286  0.00  0.00             0
ATOM    807   Al   1     1      10.247  -0.460   1.490  0.00  0.00             0
ATOM    808   Al   1     1       7.671  -4.878   1.544  0.00  0.00             0
ATOM    809   Al   1     1       7.575   1.108   1.821  0.00  0.00             0
ATOM    810   Al   1     1      10.166  -3.369   1.460  0.00  0.00             0
ATOM    811   Si   1     1       5.938   0.871   4.591  0.00  0.00             0
ATOM    812   Si   1     1       8.465  -3.510   4.402  0.00  0.00             0
ATOM    813   Si   1     1       8.442   2.494   4.574  0.00  0.00             0
ATOM    814   Si   1     1      10.995  -1.980   4.356  0.00  0.00             0
ATOM    815    O   1     1      11.164   0.978   2.766  0.00  0.00             0
ATOM    816    O   1     1       8.615  -3.597   2.781  0.00  0.00             0
ATOM    817    O   1     1      10.729  -2.033   2.704  0.00  0.00             0
ATOM    818    O   1     1       8.278   2.444   2.960  0.00  0.00             0
ATOM    819    O   1     1      10.946  -0.478   4.791  0.00  0.00             0
ATOM    820    O   1     1       8.411   3.919   5.033  0.00  0.00             0
ATOM    821    O   1     1       9.800   1.801   4.794  0.00  0.00             0
ATOM    822    O   1     1       7.252  -2.643   4.650  0.00  0.00             0
ATOM    823    O   1     1       9.791  -2.826   4.915  0.00  0.00             0
ATOM    824    O   1     1       7.152   1.629   5.000  0.00  0.00             0
ATOM    825    O   1     1      11.045  -4.892   2.712  0.00  0.00             0
ATOM    826    O   1     1       8.453  -0.308   2.766  0.00  0.00             0
ATOM    827    O   1     1       6.730   2.589   0.868  0.00  0.00             0
ATOM    828    O   1     1       9.575  -1.773   0.398  0.00  0.00             0
ATOM    829    O   1     1      11.880  -0.198   0.659  0.00  0.00             0
ATOM    830    O   1     1       9.250  -4.746   0.517  0.00  0.00             0
ATOM    831    O   1     1      11.935  -3.531   0.676  0.00  0.00             0
ATOM    832    O   1     1       9.158   0.962   0.734  0.00  0.00             0
ATOM    833    H   1     1      10.560   3.205   2.894  0.00  0.00             0
ATOM    834    H   1     1       7.787  -0.906   3.231  0.00  0.00             0
ATOM    835    H   1     1      11.889   2.288  -0.133  0.00  0.00             0
ATOM    836    H   1     1       9.276  -1.689  -0.427  0.00  0.00             0
ATOM    837    H   1     1      12.768  -0.453   0.225  0.00  0.00             0
ATOM    838    H   1     1       9.051   4.092  -0.465  0.00  0.00             0
ATOM    839    H   1     1       9.448   1.946   0.712  0.00  0.00             0
ATOM    840    H   1     1      12.454  -2.564   0.921  0.00  0.00             0
ATOM    841   Al   1     1      -0.188  14.257   8.805  0.00  0.00             0
ATOM    842   Al   1     1      -2.819   9.801   8.694  0.00  0.00             0
ATOM    843   Al   1     1      -2.789  15.670   8.793  0.00  0.00             0
ATOM    844   Al   1     1      -0.287  11.286   8.808  0.00  0.00             0
ATOM    845   Si   1     1      -4.567  15.628  11.457  0.00  0.00             0
ATOM    846   Si   1     1      -1.965  11.109  11.469  0.00  0.00             0
ATOM    847   Si   1     1      -1.893  17.093  11.614  0.00  0.00             0
ATOM    848   Si   1     1       0.575  12.597  11.626  0.00  0.00             0
ATOM    849    O   1     1       0.795  15.421   9.938  0.00  0.00             0
ATOM    850    O   1     1      -1.820  10.941   9.818  0.00  0.00             0
ATOM    851    O   1     1       0.493  12.643   9.902  0.00  0.00             0
ATOM    852    O   1     1      -2.083  17.170   9.897  0.00  0.00             0
ATOM    853    O   1     1       0.658  14.053  12.064  0.00  0.00             0
ATOM    854    O   1     1      -1.968  18.562  12.198  0.00  0.00             0
ATOM    855    O   1     1      -0.690  16.194  11.904  0.00  0.00             0
ATOM    856    O   1     1      -3.317  11.856  11.767  0.00  0.00             0
ATOM    857    O   1     1      -0.761  11.929  12.016  0.00  0.00             0
ATOM    858    O   1     1      -3.214  16.290  11.985  0.00  0.00             0
ATOM    859    O   1     1       0.582   9.850   9.721  0.00  0.00             0
ATOM    860    O   1     1      -1.901  14.436   9.963  0.00  0.00             0
ATOM    861    O   1     1       6.862  17.230   7.689  0.00  0.00             0
ATOM    862    O   1     1      -0.944  12.727   7.722  0.00  0.00             0
ATOM    863    O   1     1       1.379  14.300   7.635  0.00  0.00             0
ATOM    864    O   1     1      -1.195   9.769   7.651  0.00  0.00             0
ATOM    865    O   1     1       1.364  11.178   7.765  0.00  0.00             0
ATOM    866    O   1     1      -1.245  15.469   7.802  0.00  0.00             0
ATOM    867    H   1     1       0.293  18.011   9.445  0.00  0.00             0
ATOM    868    H   1     1      -2.011  14.284  10.944  0.00  0.00             0
ATOM    869    H   1     1       1.886  17.331   6.655  0.00  0.00             0
ATOM    870    H   1     1      -1.166  13.118   6.861  0.00  0.00             0
ATOM    871    H   1     1       1.619  13.256   7.622  0.00  0.00             0
ATOM    872    H   1     1      -0.814  18.193   7.096  0.00  0.00             0
ATOM    873    H   1     1      -0.672  15.787   6.840  0.00  0.00             0
ATOM    874    H   1     1       1.597  11.048   6.847  0.00  0.00             0
ATOM    875   Al   1     1       4.949   8.581   1.677  0.00  0.00             0
ATOM    876   Al   1     1       2.590   4.044   1.551  0.00  0.00             0
ATOM    877   Al   1     1       2.318   9.962   1.732  0.00  0.00             0
ATOM    878   Al   1     1       5.017   5.483   1.859  0.00  0.00             0
ATOM    879   Si   1     1       0.655   9.887   4.448  0.00  0.00             0
ATOM    880   Si   1     1       3.394   5.385   4.475  0.00  0.00             0
ATOM    881   Si   1     1       3.131  11.318   4.415  0.00  0.00             0
ATOM    882   Si   1     1       5.961   6.974   4.494  0.00  0.00             0
ATOM    883    O   1     1       5.831   9.621   2.834  0.00  0.00             0
ATOM    884    O   1     1       3.571   5.317   2.808  0.00  0.00             0
ATOM    885    O   1     1       5.769   6.989   2.847  0.00  0.00             0
ATOM    886    O   1     1       3.032  11.393   2.775  0.00  0.00             0
ATOM    887    O   1     1       5.740   8.399   5.072  0.00  0.00             0
ATOM    888    O   1     1       3.035  12.829   4.908  0.00  0.00             0
ATOM    889    O   1     1       4.442  10.674   4.778  0.00  0.00             0
ATOM    890    O   1     1       2.102   6.223   4.782  0.00  0.00             0
ATOM    891    O   1     1       4.688   6.063   4.917  0.00  0.00             0
ATOM    892    O   1     1       1.948  10.576   4.971  0.00  0.00             0
ATOM    893    O   1     1       6.022   4.249   2.979  0.00  0.00             0
ATOM    894    O   1     1       3.130   8.612   2.725  0.00  0.00             0
ATOM    895    O   1     1      12.158  11.471   0.491  0.00  0.00             0
ATOM    896    O   1     1       4.448   7.053   0.613  0.00  0.00             0
ATOM    897    O   1     1       6.679   8.879   0.452  0.00  0.00             0
ATOM    898    O   1     1       4.163   4.204   0.588  0.00  0.00             0
ATOM    899    O   1     1       6.736   5.441   0.788  0.00  0.00             0
ATOM    900    O   1     1       3.987   9.793   0.653  0.00  0.00             0
ATOM    901    H   1     1       5.618  12.007   3.001  0.00  0.00             0
ATOM    902    H   1     1       2.762   7.776   2.520  0.00  0.00             0
ATOM    903    H   1     1       6.217  11.580  -0.113  0.00  0.00             0
ATOM    904    H   1     1       4.329   7.079  -0.477  0.00  0.00             0
ATOM    905    H   1     1       6.493   8.300  -0.218  0.00  0.00             0
ATOM    906    H   1     1       4.064  13.218  -0.558  0.00  0.00             0
ATOM    907    H   1     1       3.921  10.254  -0.157  0.00  0.00             0
ATOM    908    H   1     1       7.282   6.091   1.094  0.00  0.00             0
ATOM    909   Al   1     1      -0.090   5.363   8.894  0.00  0.00             0
ATOM    910   Al   1     1      -2.710   0.792   8.831  0.00  0.00             0
ATOM    911   Al   1     1      -2.773   6.778   8.810  0.00  0.00             0
ATOM    912   Al   1     1      -0.233   2.395   8.789  0.00  0.00             0
ATOM    913   Si   1     1      -4.428   6.597  11.739  0.00  0.00             0
ATOM    914   Si   1     1      -1.886   2.146  11.682  0.00  0.00             0
ATOM    915   Si   1     1      -1.977   8.116  11.521  0.00  0.00             0
ATOM    916   Si   1     1       0.565   3.759  11.665  0.00  0.00             0
ATOM    917    O   1     1       0.765   6.758  10.026  0.00  0.00             0
ATOM    918    O   1     1      -1.656   2.089  10.081  0.00  0.00             0
ATOM    919    O   1     1       0.485   3.779  10.014  0.00  0.00             0
ATOM    920    O   1     1      -2.167   8.177   9.936  0.00  0.00             0
ATOM    921    O   1     1       0.614   5.232  12.053  0.00  0.00             0
ATOM    922    O   1     1      -1.994   9.670  12.046  0.00  0.00             0
ATOM    923    O   1     1      -0.597   7.545  11.942  0.00  0.00             0
ATOM    924    O   1     1      -3.160   3.012  11.979  0.00  0.00             0
ATOM    925    O   1     1      -0.558   2.872  12.260  0.00  0.00             0
ATOM    926    O   1     1      -3.162   7.297  12.121  0.00  0.00             0
ATOM    927    O   1     1       0.743   0.859   9.703  0.00  0.00             0
ATOM    928    O   1     1      -1.843   5.367   9.938  0.00  0.00             0
ATOM    929    O   1     1       6.764   8.190   7.752  0.00  0.00             0
ATOM    930    O   1     1      -0.945   3.879   7.665  0.00  0.00             0
ATOM    931    O   1     1       1.433   5.495   7.719  0.00  0.00             0
ATOM    932    O   1     1      -1.235   1.083   7.656  0.00  0.00             0
ATOM    933    O   1     1       1.580   2.404   7.761  0.00  0.00             0
ATOM    934    O   1     1      -1.051   6.565   7.849  0.00  0.00             0
ATOM    935    H   1     1       0.072   9.008   9.854  0.00  0.00             0
ATOM    936    H   1     1      -2.194   4.625  10.516  0.00  0.00             0
ATOM    937    H   1     1       1.118   7.902   7.118  0.00  0.00             0
ATOM    938    H   1     1      -1.716   3.788   6.991  0.00  0.00             0
ATOM    939    H   1     1       1.510   4.990   6.726  0.00  0.00             0
ATOM    940    H   1     1      -0.909   9.226   7.041  0.00  0.00             0
ATOM    941    H   1     1      -1.043   6.886   6.903  0.00  0.00             0
ATOM    942    H   1     1       1.806   2.478   6.864  0.00  0.00             0
ATOM    943   Al   1     1       5.066  -0.430   1.790  0.00  0.00             0
ATOM    944   Al   1     1       2.462  -4.905   1.604  0.00  0.00             0
ATOM    945   Al   1     1       2.596   1.171   1.757  0.00  0.00             0
ATOM    946   Al   1     1       5.010  -3.557   1.700  0.00  0.00             0
ATOM    947   Si   1     1       0.731   1.022   4.304  0.00  0.00             0
ATOM    948   Si   1     1       3.252  -3.613   4.469  0.00  0.00             0
ATOM    949   Si   1     1       3.345   2.457   4.400  0.00  0.00             0
ATOM    950   Si   1     1       5.849  -2.032   4.337  0.00  0.00             0
ATOM    951    O   1     1       5.970   0.938   2.861  0.00  0.00             0
ATOM    952    O   1     1       3.447  -3.717   2.786  0.00  0.00             0
ATOM    953    O   1     1       5.605  -1.879   2.886  0.00  0.00             0
ATOM    954    O   1     1       3.148   2.536   2.841  0.00  0.00             0
ATOM    955    O   1     1       5.663  -0.523   4.901  0.00  0.00             0
ATOM    956    O   1     1       3.296   3.917   4.916  0.00  0.00             0
ATOM    957    O   1     1       4.644   1.768   4.856  0.00  0.00             0
ATOM    958    O   1     1       2.056  -2.675   4.669  0.00  0.00             0
ATOM    959    O   1     1       4.597  -2.835   4.867  0.00  0.00             0
ATOM    960    O   1     1       2.010   1.746   4.914  0.00  0.00             0
ATOM    961    O   1     1       6.061  -4.954   2.771  0.00  0.00             0
ATOM    962    O   1     1       3.283  -0.212   2.801  0.00  0.00             0
ATOM    963    O   1     1      12.237   2.574   0.649  0.00  0.00             0
ATOM    964    O   1     1       4.213  -1.991   0.504  0.00  0.00             0
ATOM    965    O   1     1       6.583  -0.293   0.590  0.00  0.00             0
ATOM    966    O   1     1       4.042  -4.786   0.516  0.00  0.00             0
ATOM    967    O   1     1       6.649  -3.476   0.748  0.00  0.00             0
ATOM    968    O   1     1       4.019   0.886   0.663  0.00  0.00             0
ATOM    969    H   1     1       5.768   3.895   3.765  0.00  0.00             0
ATOM    970    H   1     1       3.026  -1.005   3.541  0.00  0.00             0
ATOM    971    H   1     1       5.972   2.158   0.462  0.00  0.00             0
ATOM    972    H   1     1       4.498  -1.878  -0.350  0.00  0.00             0
ATOM    973    H   1     1       6.705  -0.106  -0.270  0.00  0.00             0
ATOM    974    H   1     1       4.930   4.264   0.054  0.00  0.00             0
ATOM    975    H   1     1       3.817   1.317  -0.159  0.00  0.00             0
ATOM    976    H   1     1       7.042  -2.588   0.459  0.00  0.00             0
END
