# Supplementary material for: Competing Nuclear Quantum Effects and Hydrogen-Bond Jumps in Hydrated Kaolinite
Source: J Phys Chem Lett. 2023 Feb 6;14(6):1542–7. doi: 10.1021/acs.jpclett.2c03896 (PMC9940297; doi:10.1021/acs.jpclett.2c03896)
Supplement: Supplementary file 1 — jz2c03896_si_001.zip [file jz2c03896_si_001.zip › Clay_NQEs_HBond_Jumps_SI/silica-surface/QM/prod-3/init.10.pdb]

TITLE     Step:     2000000  Bead:      10 positions{angstrom}  cell{angstrom}
CRYST1   10.307   17.884   76.812  91.93 105.05  89.80 P 1           1
ATOM      1   Al   1     1     -17.356  -0.643  42.404  0.00  0.00             0
ATOM      2   Al   1     1     -14.880   3.890  42.103  0.00  0.00             0
ATOM      3   Al   1     1     -14.722  -2.002  42.212  0.00  0.00             0
ATOM      4   Al   1     1     -17.215   2.403  42.209  0.00  0.00             0
ATOM      5   Si   1     1     -13.111  -1.868  39.468  0.00  0.00             0
ATOM      6   Si   1     1     -15.550   2.516  39.398  0.00  0.00             0
ATOM      7   Si   1     1     -15.564  -3.470  39.585  0.00  0.00             0
ATOM      8   Si   1     1     -18.089   0.921  39.368  0.00  0.00             0
ATOM      9    O   1     1     -18.347  -1.804  41.232  0.00  0.00             0
ATOM     10    O   1     1     -15.610   2.629  41.111  0.00  0.00             0
ATOM     11    O   1     1     -18.002   0.984  40.939  0.00  0.00             0
ATOM     12    O   1     1     -15.341  -3.493  41.208  0.00  0.00             0
ATOM     13    O   1     1     -17.897  -0.564  39.013  0.00  0.00             0
ATOM     14    O   1     1     -15.525  -4.991  39.053  0.00  0.00             0
ATOM     15    O   1     1     -16.995  -2.886  39.360  0.00  0.00             0
ATOM     16    O   1     1     -14.267   1.729  39.100  0.00  0.00             0
ATOM     17    O   1     1     -16.857   1.756  38.923  0.00  0.00             0
ATOM     18    O   1     1     -14.364  -2.602  39.149  0.00  0.00             0
ATOM     19    O   1     1     -18.213   3.839  41.176  0.00  0.00             0
ATOM     20    O   1     1     -15.710  -0.754  41.169  0.00  0.00             0
ATOM     21    O   1     1     -13.988  -3.256  43.461  0.00  0.00             0
ATOM     22    O   1     1     -16.675   0.851  43.319  0.00  0.00             0
ATOM     23    O   1     1     -19.032  -0.673  43.389  0.00  0.00             0
ATOM     24    O   1     1     -16.244   3.782  43.349  0.00  0.00             0
ATOM     25    O   1     1     -18.826   2.527  43.253  0.00  0.00             0
ATOM     26    O   1     1     -16.544  -1.970  43.299  0.00  0.00             0
ATOM     27    H   1     1     -17.648  -4.394  41.008  0.00  0.00             0
ATOM     28    H   1     1     -15.125  -0.019  40.815  0.00  0.00             0
ATOM     29    H   1     1     -18.781  -3.710  44.173  0.00  0.00             0
ATOM     30    H   1     1     -16.359   0.679  44.164  0.00  0.00             0
ATOM     31    H   1     1     -18.948  -0.317  44.316  0.00  0.00             0
ATOM     32    H   1     1     -17.135  -4.138  43.329  0.00  0.00             0
ATOM     33    H   1     1     -16.451  -2.731  43.807  0.00  0.00             0
ATOM     34    H   1     1     -19.195   2.001  44.064  0.00  0.00             0
ATOM     35   Al   1     1     -17.871   4.787  49.473  0.00  0.00             0
ATOM     36   Al   1     1     -15.185   8.941  49.516  0.00  0.00             0
ATOM     37   Al   1     1     -15.332   3.240  49.420  0.00  0.00             0
ATOM     38   Al   1     1     -17.801   7.725  49.403  0.00  0.00             0
ATOM     39   Si   1     1     -13.582   3.439  46.500  0.00  0.00             0
ATOM     40   Si   1     1     -15.928   7.853  46.698  0.00  0.00             0
ATOM     41   Si   1     1     -16.133   1.897  46.582  0.00  0.00             0
ATOM     42   Si   1     1     -18.428   6.296  46.528  0.00  0.00             0
ATOM     43    O   1     1     -18.822   3.378  48.292  0.00  0.00             0
ATOM     44    O   1     1     -16.065   7.894  48.233  0.00  0.00             0
ATOM     45    O   1     1     -18.366   6.231  48.242  0.00  0.00             0
ATOM     46    O   1     1     -15.926   1.932  48.165  0.00  0.00             0
ATOM     47    O   1     1     -18.552   4.688  46.131  0.00  0.00             0
ATOM     48    O   1     1     -15.933   0.395  45.947  0.00  0.00             0
ATOM     49    O   1     1     -17.531   2.406  46.221  0.00  0.00             0
ATOM     50    O   1     1     -14.616   7.083  46.393  0.00  0.00             0
ATOM     51    O   1     1     -17.175   7.024  46.064  0.00  0.00             0
ATOM     52    O   1     1     -14.971   2.843  46.083  0.00  0.00             0
ATOM     53    O   1     1     -18.690   9.080  48.515  0.00  0.00             0
ATOM     54    O   1     1     -16.266   4.634  48.443  0.00  0.00             0
ATOM     55    O   1     1     -14.629   1.768  50.366  0.00  0.00             0
ATOM     56    O   1     1     -17.206   6.271  50.460  0.00  0.00             0
ATOM     57    O   1     1     -19.616   4.767  50.539  0.00  0.00             0
ATOM     58    O   1     1     -16.682   8.866  50.496  0.00  0.00             0
ATOM     59    O   1     1     -19.553   7.732  50.550  0.00  0.00             0
ATOM     60    O   1     1     -17.000   3.459  50.573  0.00  0.00             0
ATOM     61    H   1     1     -18.231   0.898  48.402  0.00  0.00             0
ATOM     62    H   1     1     -15.720   5.407  48.015  0.00  0.00             0
ATOM     63    H   1     1     -19.624   1.689  51.358  0.00  0.00             0
ATOM     64    H   1     1     -16.488   6.005  51.093  0.00  0.00             0
ATOM     65    H   1     1     -20.013   4.792  51.387  0.00  0.00             0
ATOM     66    H   1     1     -16.953   0.337  51.404  0.00  0.00             0
ATOM     67    H   1     1     -17.285   2.665  51.077  0.00  0.00             0
ATOM     68    H   1     1     -19.791   6.990  51.051  0.00  0.00             0
ATOM     69   Al   1     1     -17.217   8.213  42.122  0.00  0.00             0
ATOM     70   Al   1     1     -14.852  12.797  42.350  0.00  0.00             0
ATOM     71   Al   1     1     -14.526   6.837  42.268  0.00  0.00             0
ATOM     72   Al   1     1     -17.303  11.182  42.253  0.00  0.00             0
ATOM     73   Si   1     1     -12.848   7.013  39.398  0.00  0.00             0
ATOM     74   Si   1     1     -15.621  11.500  39.500  0.00  0.00             0
ATOM     75   Si   1     1     -15.498   5.505  39.463  0.00  0.00             0
ATOM     76   Si   1     1     -18.135   9.982  39.563  0.00  0.00             0
ATOM     77    O   1     1     -18.107   7.060  40.976  0.00  0.00             0
ATOM     78    O   1     1     -15.715  11.590  41.180  0.00  0.00             0
ATOM     79    O   1     1     -18.046   9.761  41.210  0.00  0.00             0
ATOM     80    O   1     1     -15.380   5.480  41.102  0.00  0.00             0
ATOM     81    O   1     1     -18.047   8.554  38.927  0.00  0.00             0
ATOM     82    O   1     1     -15.536   3.956  38.987  0.00  0.00             0
ATOM     83    O   1     1     -16.769   6.195  38.929  0.00  0.00             0
ATOM     84    O   1     1     -14.291  10.639  39.107  0.00  0.00             0
ATOM     85    O   1     1     -16.925  10.805  39.218  0.00  0.00             0
ATOM     86    O   1     1     -14.228   6.260  38.974  0.00  0.00             0
ATOM     87    O   1     1     -18.204  12.810  41.134  0.00  0.00             0
ATOM     88    O   1     1     -15.591   8.336  41.197  0.00  0.00             0
ATOM     89    O   1     1     -13.961   5.344  43.256  0.00  0.00             0
ATOM     90    O   1     1     -16.381  10.034  43.418  0.00  0.00             0
ATOM     91    O   1     1     -18.817   8.192  43.237  0.00  0.00             0
ATOM     92    O   1     1     -16.376  13.069  43.293  0.00  0.00             0
ATOM     93    O   1     1     -18.933  11.416  43.266  0.00  0.00             0
ATOM     94    O   1     1     -16.326   6.951  43.108  0.00  0.00             0
ATOM     95    H   1     1     -17.833   4.717  41.063  0.00  0.00             0
ATOM     96    H   1     1     -14.948   8.964  40.997  0.00  0.00             0
ATOM     97    H   1     1     -19.062   5.189  44.129  0.00  0.00             0
ATOM     98    H   1     1     -16.084   9.389  44.058  0.00  0.00             0
ATOM     99    H   1     1     -19.274   8.929  43.537  0.00  0.00             0
ATOM    100    H   1     1     -16.754   4.627  43.753  0.00  0.00             0
ATOM    101    H   1     1     -16.701   6.694  43.855  0.00  0.00             0
ATOM    102    H   1     1     -19.097  11.278  44.347  0.00  0.00             0
ATOM    103   Al   1     1     -17.759  13.711  49.331  0.00  0.00             0
ATOM    104   Al   1     1     -15.303  18.034  49.459  0.00  0.00             0
ATOM    105   Al   1     1     -15.301  12.097  49.295  0.00  0.00             0
ATOM    106   Al   1     1     -17.809  16.698  49.371  0.00  0.00             0
ATOM    107   Si   1     1     -13.474  12.287  46.670  0.00  0.00             0
ATOM    108   Si   1     1     -16.108  16.836  46.560  0.00  0.00             0
ATOM    109   Si   1     1     -16.037  10.700  46.618  0.00  0.00             0
ATOM    110   Si   1     1     -18.493  15.306  46.550  0.00  0.00             0
ATOM    111    O   1     1     -18.734  12.542  48.148  0.00  0.00             0
ATOM    112    O   1     1     -16.245  16.971  48.225  0.00  0.00             0
ATOM    113    O   1     1     -18.338  15.201  48.159  0.00  0.00             0
ATOM    114    O   1     1     -15.964  10.721  48.221  0.00  0.00             0
ATOM    115    O   1     1     -18.355  13.833  46.021  0.00  0.00             0
ATOM    116    O   1     1     -15.893   9.311  46.158  0.00  0.00             0
ATOM    117    O   1     1     -17.310  11.521  46.350  0.00  0.00             0
ATOM    118    O   1     1     -14.905  15.924  46.409  0.00  0.00             0
ATOM    119    O   1     1     -17.419  16.251  46.131  0.00  0.00             0
ATOM    120    O   1     1     -14.720  11.603  46.133  0.00  0.00             0
ATOM    121    O   1     1     -18.733  18.105  48.442  0.00  0.00             0
ATOM    122    O   1     1     -16.042  13.552  48.187  0.00  0.00             0
ATOM    123    O   1     1     -14.564  10.485  50.469  0.00  0.00             0
ATOM    124    O   1     1     -16.934  15.121  50.278  0.00  0.00             0
ATOM    125    O   1     1     -19.242  13.553  50.428  0.00  0.00             0
ATOM    126    O   1     1     -16.828  17.929  50.463  0.00  0.00             0
ATOM    127    O   1     1     -19.343  16.664  50.672  0.00  0.00             0
ATOM    128    O   1     1     -16.863  12.268  50.240  0.00  0.00             0
ATOM    129    H   1     1     -18.235   9.915  48.441  0.00  0.00             0
ATOM    130    H   1     1     -16.088  13.538  47.174  0.00  0.00             0
ATOM    131    H   1     1     -19.248  10.274  51.170  0.00  0.00             0
ATOM    132    H   1     1     -15.968  15.457  50.454  0.00  0.00             0
ATOM    133    H   1     1     -19.347  12.971  51.202  0.00  0.00             0
ATOM    134    H   1     1     -16.586   9.294  51.417  0.00  0.00             0
ATOM    135    H   1     1     -17.365  11.610  50.772  0.00  0.00             0
ATOM    136    H   1     1     -19.536  15.632  50.919  0.00  0.00             0
ATOM    137   Al   1     1     -12.039  -0.477  42.201  0.00  0.00             0
ATOM    138   Al   1     1      -9.481   3.747  42.187  0.00  0.00             0
ATOM    139   Al   1     1      -9.572  -2.012  42.315  0.00  0.00             0
ATOM    140   Al   1     1     -12.156   2.521  42.017  0.00  0.00             0
ATOM    141   Si   1     1      -7.912  -1.942  39.591  0.00  0.00             0
ATOM    142   Si   1     1     -10.341   2.537  39.384  0.00  0.00             0
ATOM    143   Si   1     1     -10.456  -3.482  39.549  0.00  0.00             0
ATOM    144   Si   1     1     -12.907   1.074  39.420  0.00  0.00             0
ATOM    145    O   1     1     -13.105  -1.666  41.085  0.00  0.00             0
ATOM    146    O   1     1     -10.498   2.652  41.032  0.00  0.00             0
ATOM    147    O   1     1     -12.736   0.976  40.914  0.00  0.00             0
ATOM    148    O   1     1     -10.250  -3.551  41.113  0.00  0.00             0
ATOM    149    O   1     1     -12.929  -0.421  38.987  0.00  0.00             0
ATOM    150    O   1     1     -10.428  -4.905  39.037  0.00  0.00             0
ATOM    151    O   1     1     -11.789  -2.732  39.225  0.00  0.00             0
ATOM    152    O   1     1      -9.169   1.614  39.022  0.00  0.00             0
ATOM    153    O   1     1     -11.712   1.986  38.757  0.00  0.00             0
ATOM    154    O   1     1      -9.132  -2.585  39.042  0.00  0.00             0
ATOM    155    O   1     1     -13.049   3.837  40.984  0.00  0.00             0
ATOM    156    O   1     1     -10.547  -0.663  41.041  0.00  0.00             0
ATOM    157    O   1     1     -19.306  -3.512  43.461  0.00  0.00             0
ATOM    158    O   1     1     -11.340   0.946  43.186  0.00  0.00             0
ATOM    159    O   1     1     -13.763  -0.422  43.223  0.00  0.00             0
ATOM    160    O   1     1     -11.086   3.860  43.310  0.00  0.00             0
ATOM    161    O   1     1     -13.669   2.536  43.148  0.00  0.00             0
ATOM    162    O   1     1     -11.266  -1.887  43.150  0.00  0.00             0
ATOM    163    H   1     1     -13.191  -4.910  40.239  0.00  0.00             0
ATOM    164    H   1     1     -10.241  -0.493  40.087  0.00  0.00             0
ATOM    165    H   1     1     -14.171  -3.633  44.397  0.00  0.00             0
ATOM    166    H   1     1     -10.285   0.792  43.260  0.00  0.00             0
ATOM    167    H   1     1     -13.906   0.388  43.501  0.00  0.00             0
ATOM    168    H   1     1     -12.047  -4.390  43.245  0.00  0.00             0
ATOM    169    H   1     1     -11.916  -2.449  43.343  0.00  0.00             0
ATOM    170    H   1     1     -14.176   2.130  43.817  0.00  0.00             0
ATOM    171   Al   1     1     -12.780   4.682  49.401  0.00  0.00             0
ATOM    172   Al   1     1     -10.048   9.187  49.295  0.00  0.00             0
ATOM    173   Al   1     1     -10.127   3.309  49.344  0.00  0.00             0
ATOM    174   Al   1     1     -12.594   7.558  49.463  0.00  0.00             0
ATOM    175   Si   1     1      -8.440   3.267  46.577  0.00  0.00             0
ATOM    176   Si   1     1     -10.661   7.848  46.512  0.00  0.00             0
ATOM    177   Si   1     1     -10.951   1.733  46.508  0.00  0.00             0
ATOM    178   Si   1     1     -13.285   6.408  46.626  0.00  0.00             0
ATOM    179    O   1     1     -13.708   3.499  48.132  0.00  0.00             0
ATOM    180    O   1     1     -10.789   7.928  48.157  0.00  0.00             0
ATOM    181    O   1     1     -13.051   6.301  48.231  0.00  0.00             0
ATOM    182    O   1     1     -10.740   1.714  48.183  0.00  0.00             0
ATOM    183    O   1     1     -13.278   4.958  46.158  0.00  0.00             0
ATOM    184    O   1     1     -10.816   0.248  45.978  0.00  0.00             0
ATOM    185    O   1     1     -12.437   2.505  46.272  0.00  0.00             0
ATOM    186    O   1     1      -9.507   6.902  46.136  0.00  0.00             0
ATOM    187    O   1     1     -11.963   7.121  46.106  0.00  0.00             0
ATOM    188    O   1     1      -9.803   2.695  46.106  0.00  0.00             0
ATOM    189    O   1     1     -13.551   9.016  48.319  0.00  0.00             0
ATOM    190    O   1     1     -10.973   4.626  48.235  0.00  0.00             0
ATOM    191    O   1     1     -19.786   1.806  50.394  0.00  0.00             0
ATOM    192    O   1     1     -11.842   6.153  50.427  0.00  0.00             0
ATOM    193    O   1     1     -14.306   4.681  50.508  0.00  0.00             0
ATOM    194    O   1     1     -11.815   9.015  50.375  0.00  0.00             0
ATOM    195    O   1     1     -14.342   7.694  50.472  0.00  0.00             0
ATOM    196    O   1     1     -11.848   3.275  50.265  0.00  0.00             0
ATOM    197    H   1     1     -13.679   0.789  47.449  0.00  0.00             0
ATOM    198    H   1     1     -10.469   5.325  47.777  0.00  0.00             0
ATOM    199    H   1     1     -14.274   1.783  51.259  0.00  0.00             0
ATOM    200    H   1     1     -10.897   6.353  50.289  0.00  0.00             0
ATOM    201    H   1     1     -14.218   4.850  51.446  0.00  0.00             0
ATOM    202    H   1     1     -12.333   0.297  51.086  0.00  0.00             0
ATOM    203    H   1     1     -12.140   2.413  50.279  0.00  0.00             0
ATOM    204    H   1     1     -14.750   6.773  50.624  0.00  0.00             0
ATOM    205   Al   1     1     -12.026   8.430  42.242  0.00  0.00             0
ATOM    206   Al   1     1      -9.572  12.905  42.200  0.00  0.00             0
ATOM    207   Al   1     1      -9.497   6.712  42.252  0.00  0.00             0
ATOM    208   Al   1     1     -12.159  11.314  42.262  0.00  0.00             0
ATOM    209   Si   1     1      -7.717   7.034  39.347  0.00  0.00             0
ATOM    210   Si   1     1     -10.426  11.507  39.434  0.00  0.00             0
ATOM    211   Si   1     1     -10.236   5.577  39.417  0.00  0.00             0
ATOM    212   Si   1     1     -12.977   9.937  39.396  0.00  0.00             0
ATOM    213    O   1     1     -12.974   7.145  41.047  0.00  0.00             0
ATOM    214    O   1     1     -10.656  11.645  41.082  0.00  0.00             0
ATOM    215    O   1     1     -12.830   9.890  41.010  0.00  0.00             0
ATOM    216    O   1     1     -10.087   5.478  40.993  0.00  0.00             0
ATOM    217    O   1     1     -12.887   8.485  38.889  0.00  0.00             0
ATOM    218    O   1     1     -10.138   4.087  38.919  0.00  0.00             0
ATOM    219    O   1     1     -11.631   6.042  39.038  0.00  0.00             0
ATOM    220    O   1     1      -9.173  10.667  39.173  0.00  0.00             0
ATOM    221    O   1     1     -11.742  10.758  38.971  0.00  0.00             0
ATOM    222    O   1     1      -9.130   6.453  38.885  0.00  0.00             0
ATOM    223    O   1     1     -13.228  12.786  41.220  0.00  0.00             0
ATOM    224    O   1     1     -10.426   8.263  41.057  0.00  0.00             0
ATOM    225    O   1     1     -19.118   5.305  43.285  0.00  0.00             0
ATOM    226    O   1     1     -11.580   9.861  43.338  0.00  0.00             0
ATOM    227    O   1     1     -13.700   8.111  43.299  0.00  0.00             0
ATOM    228    O   1     1     -11.314  12.724  43.262  0.00  0.00             0
ATOM    229    O   1     1     -13.943  11.532  43.321  0.00  0.00             0
ATOM    230    O   1     1     -11.206   7.028  43.304  0.00  0.00             0
ATOM    231    H   1     1     -12.578   4.517  40.578  0.00  0.00             0
ATOM    232    H   1     1      -9.693   8.649  40.668  0.00  0.00             0
ATOM    233    H   1     1     -13.811   5.034  44.294  0.00  0.00             0
ATOM    234    H   1     1     -11.286   9.854  44.157  0.00  0.00             0
ATOM    235    H   1     1     -13.555   8.963  43.874  0.00  0.00             0
ATOM    236    H   1     1     -11.716   4.316  43.854  0.00  0.00             0
ATOM    237    H   1     1     -11.477   6.491  43.931  0.00  0.00             0
ATOM    238    H   1     1     -14.368  11.085  44.070  0.00  0.00             0
ATOM    239   Al   1     1     -12.795  13.526  49.434  0.00  0.00             0
ATOM    240   Al   1     1     -10.075  18.198  49.359  0.00  0.00             0
ATOM    241   Al   1     1     -10.049  12.217  49.337  0.00  0.00             0
ATOM    242   Al   1     1     -12.599  16.628  49.265  0.00  0.00             0
ATOM    243   Si   1     1      -8.263  12.384  46.603  0.00  0.00             0
ATOM    244   Si   1     1     -10.916  16.755  46.520  0.00  0.00             0
ATOM    245   Si   1     1     -10.739  10.807  46.549  0.00  0.00             0
ATOM    246   Si   1     1     -13.515  15.333  46.696  0.00  0.00             0
ATOM    247    O   1     1     -13.740  12.215  48.382  0.00  0.00             0
ATOM    248    O   1     1     -10.997  16.820  48.243  0.00  0.00             0
ATOM    249    O   1     1     -13.323  15.172  48.350  0.00  0.00             0
ATOM    250    O   1     1     -10.590  10.631  48.195  0.00  0.00             0
ATOM    251    O   1     1     -13.436  13.785  46.292  0.00  0.00             0
ATOM    252    O   1     1     -10.753   9.390  46.032  0.00  0.00             0
ATOM    253    O   1     1     -12.231  11.478  46.346  0.00  0.00             0
ATOM    254    O   1     1      -9.667  15.800  46.288  0.00  0.00             0
ATOM    255    O   1     1     -12.247  16.011  46.108  0.00  0.00             0
ATOM    256    O   1     1      -9.507  11.701  46.089  0.00  0.00             0
ATOM    257    O   1     1     -13.653  17.978  48.171  0.00  0.00             0
ATOM    258    O   1     1     -11.097  13.423  48.231  0.00  0.00             0
ATOM    259    O   1     1     -19.809  10.707  50.533  0.00  0.00             0
ATOM    260    O   1     1     -11.931  15.170  50.582  0.00  0.00             0
ATOM    261    O   1     1     -14.314  13.533  50.488  0.00  0.00             0
ATOM    262    O   1     1     -11.806  18.027  50.375  0.00  0.00             0
ATOM    263    O   1     1     -14.280  16.901  50.513  0.00  0.00             0
ATOM    264    O   1     1     -11.704  12.263  50.361  0.00  0.00             0
ATOM    265    H   1     1     -12.945   9.778  48.325  0.00  0.00             0
ATOM    266    H   1     1     -10.976  14.142  47.623  0.00  0.00             0
ATOM    267    H   1     1     -13.611  10.825  50.868  0.00  0.00             0
ATOM    268    H   1     1     -11.182  15.184  51.094  0.00  0.00             0
ATOM    269    H   1     1     -14.751  14.107  51.173  0.00  0.00             0
ATOM    270    H   1     1     -11.647   9.170  51.222  0.00  0.00             0
ATOM    271    H   1     1     -11.444  11.654  51.140  0.00  0.00             0
ATOM    272    H   1     1     -13.826  16.291  51.231  0.00  0.00             0
ATOM    273    O   1     1     -14.661  12.319  27.827  0.00  0.00             0
ATOM    274    H   1     1     -15.251  11.895  27.192  0.00  0.00             0
ATOM    275    H   1     1      -3.766  11.750  28.286  0.00  0.00             0
ATOM    276    O   1     1      19.108 -16.857  20.373  0.00  0.00             0
ATOM    277    H   1     1      18.642 -17.196  21.108  0.00  0.00             0
ATOM    278    H   1     1      30.291 -17.272  20.594  0.00  0.00             0
ATOM    279    O   1     1      38.219  22.738  16.231  0.00  0.00             0
ATOM    280    H   1     1      27.345  21.973  16.197  0.00  0.00             0
ATOM    281    H   1     1      39.151  22.347  15.960  0.00  0.00             0
ATOM    282    O   1     1      -4.241   1.358  28.947  0.00  0.00             0
ATOM    283    H   1     1      -3.907   0.848  28.271  0.00  0.00             0
ATOM    284    H   1     1       5.871   2.160  28.472  0.00  0.00             0
ATOM    285    O   1     1     -19.094  -3.438  24.185  0.00  0.00             0
ATOM    286    H   1     1     -18.210  -3.515  23.905  0.00  0.00             0
ATOM    287    H   1     1      -9.277  -4.226  24.181  0.00  0.00             0
ATOM    288    O   1     1     -16.587 -17.893  21.100  0.00  0.00             0
ATOM    289    H   1     1     -16.673 -18.830  20.829  0.00  0.00             0
ATOM    290    H   1     1      -7.172 -17.324  20.782  0.00  0.00             0
ATOM    291    O   1     1     -13.359  35.330  26.804  0.00  0.00             0
ATOM    292    H   1     1     -12.838  35.661  25.974  0.00  0.00             0
ATOM    293    H   1     1     -12.965  34.575  26.918  0.00  0.00             0
ATOM    294    O   1     1      -3.368  17.481  21.801  0.00  0.00             0
ATOM    295    H   1     1      -3.246  17.711  22.726  0.00  0.00             0
ATOM    296    H   1     1      -4.383  17.665  21.614  0.00  0.00             0
ATOM    297    O   1     1      -7.225  20.412  29.263  0.00  0.00             0
ATOM    298    H   1     1      -7.577  19.826  29.773  0.00  0.00             0
ATOM    299    H   1     1      -7.164  20.202  28.379  0.00  0.00             0
ATOM    300    O   1     1      32.713  22.850  18.398  0.00  0.00             0
ATOM    301    H   1     1      33.184  22.244  18.794  0.00  0.00             0
ATOM    302    H   1     1      32.515  22.430  17.582  0.00  0.00             0
ATOM    303    O   1     1       8.646   1.478  17.476  0.00  0.00             0
ATOM    304    H   1     1       8.561   1.636  18.571  0.00  0.00             0
ATOM    305    H   1     1       8.522   0.415  17.447  0.00  0.00             0
ATOM    306    O   1     1     -17.022  28.931  32.864  0.00  0.00             0
ATOM    307    H   1     1     -17.015  28.316  33.630  0.00  0.00             0
ATOM    308    H   1     1     -17.763  29.453  32.907  0.00  0.00             0
ATOM    309    O   1     1       1.164 -16.811  32.558  0.00  0.00             0
ATOM    310    H   1     1       1.634 -17.595  32.683  0.00  0.00             0
ATOM    311    H   1     1       1.738 -15.934  32.467  0.00  0.00             0
ATOM    312    O   1     1      35.064   4.957  30.197  0.00  0.00             0
ATOM    313    H   1     1      34.512   4.447  30.456  0.00  0.00             0
ATOM    314    H   1     1      35.048   5.653  30.932  0.00  0.00             0
ATOM    315    O   1     1       3.409  14.457  32.170  0.00  0.00             0
ATOM    316    H   1     1       3.417  14.252  31.203  0.00  0.00             0
ATOM    317    H   1     1       4.363  14.276  32.415  0.00  0.00             0
ATOM    318    O   1     1       9.340  13.157  34.105  0.00  0.00             0
ATOM    319    H   1     1      10.218  13.322  33.747  0.00  0.00             0
ATOM    320    H   1     1       9.266  14.134  34.033  0.00  0.00             0
ATOM    321    O   1     1      40.381  21.066  15.282  0.00  0.00             0
ATOM    322    H   1     1      40.163  20.466  16.024  0.00  0.00             0
ATOM    323    H   1     1      40.541  20.732  14.505  0.00  0.00             0
ATOM    324    O   1     1      10.106  -0.140  37.069  0.00  0.00             0
ATOM    325    H   1     1       9.236  -0.595  37.139  0.00  0.00             0
ATOM    326    H   1     1      10.727  -0.863  36.663  0.00  0.00             0
ATOM    327    O   1     1      15.132  34.205  35.981  0.00  0.00             0
ATOM    328    H   1     1      14.220  33.998  35.864  0.00  0.00             0
ATOM    329    H   1     1      26.039  15.980  35.408  0.00  0.00             0
ATOM    330    O   1     1     -15.905  59.892  18.734  0.00  0.00             0
ATOM    331    H   1     1     -15.249  60.388  18.422  0.00  0.00             0
ATOM    332    H   1     1      -6.270  59.633  18.102  0.00  0.00             0
ATOM    333    O   1     1      -4.441  30.361  19.490  0.00  0.00             0
ATOM    334    H   1     1     -14.932  30.462  20.355  0.00  0.00             0
ATOM    335    H   1     1      -3.619  29.743  19.845  0.00  0.00             0
ATOM    336    O   1     1     -20.015  12.244  15.794  0.00  0.00             0
ATOM    337    H   1     1     -19.650  11.377  15.247  0.00  0.00             0
ATOM    338    H   1     1     -10.662  11.942  16.133  0.00  0.00             0
ATOM    339    O   1     1       5.948  54.214  13.945  0.00  0.00             0
ATOM    340    H   1     1      -3.893  53.437  13.780  0.00  0.00             0
ATOM    341    H   1     1       5.372  53.851  14.629  0.00  0.00             0
ATOM    342    O   1     1      17.154  38.838  36.324  0.00  0.00             0
ATOM    343    H   1     1      16.502  38.142  36.033  0.00  0.00             0
ATOM    344    H   1     1      28.153  38.305  36.664  0.00  0.00             0
ATOM    345    O   1     1      46.001   7.623  23.011  0.00  0.00             0
ATOM    346    H   1     1      45.427   7.517  22.076  0.00  0.00             0
ATOM    347    H   1     1      45.192 -10.512  23.793  0.00  0.00             0
ATOM    348    O   1     1      38.451  13.814  24.243  0.00  0.00             0
ATOM    349    H   1     1      39.225  13.606  24.726  0.00  0.00             0
ATOM    350    H   1     1      38.091  13.175  24.122  0.00  0.00             0
ATOM    351    O   1     1      20.976 -19.480  17.646  0.00  0.00             0
ATOM    352    H   1     1      21.194 -19.958  16.851  0.00  0.00             0
ATOM    353    H   1     1      21.818 -18.903  17.605  0.00  0.00             0
ATOM    354    O   1     1      -0.398  11.159  28.329  0.00  0.00             0
ATOM    355    H   1     1      -0.564  10.346  27.910  0.00  0.00             0
ATOM    356    H   1     1      -0.599  11.826  27.615  0.00  0.00             0
ATOM    357    O   1     1      14.134  -9.086  20.298  0.00  0.00             0
ATOM    358    H   1     1      14.974  -9.225  19.761  0.00  0.00             0
ATOM    359    H   1     1      13.640  -9.786  20.247  0.00  0.00             0
ATOM    360    O   1     1      -7.201  37.799  15.339  0.00  0.00             0
ATOM    361    H   1     1      -7.184  36.812  15.443  0.00  0.00             0
ATOM    362    H   1     1      -6.253  38.071  15.252  0.00  0.00             0
ATOM    363    O   1     1      40.425  13.172  26.256  0.00  0.00             0
ATOM    364    H   1     1      41.422  13.603  26.489  0.00  0.00             0
ATOM    365    H   1     1      40.017  -3.949  26.644  0.00  0.00             0
ATOM    366    O   1     1      14.585   4.546  27.365  0.00  0.00             0
ATOM    367    H   1     1      14.369   4.395  28.232  0.00  0.00             0
ATOM    368    H   1     1      15.561   4.490  27.354  0.00  0.00             0
ATOM    369    O   1     1      13.898 -14.393  25.014  0.00  0.00             0
ATOM    370    H   1     1      13.152 -15.112  25.141  0.00  0.00             0
ATOM    371    H   1     1      13.939 -13.996  25.894  0.00  0.00             0
ATOM    372    O   1     1      34.281 -17.682  23.600  0.00  0.00             0
ATOM    373    H   1     1      34.673 -18.265  24.269  0.00  0.00             0
ATOM    374    H   1     1      34.348 -18.118  22.528  0.00  0.00             0
ATOM    375    O   1     1      -1.919  44.209  29.441  0.00  0.00             0
ATOM    376    H   1     1      -1.724  44.392  28.532  0.00  0.00             0
ATOM    377    H   1     1      -2.720  43.757  29.348  0.00  0.00             0
ATOM    378    O   1     1      10.421  -9.250  20.827  0.00  0.00             0
ATOM    379    H   1     1      11.229  -9.946  20.935  0.00  0.00             0
ATOM    380    H   1     1      10.962  -8.661  20.417  0.00  0.00             0
ATOM    381    O   1     1     -15.092  -5.017  32.587  0.00  0.00             0
ATOM    382    H   1     1     -15.732  -5.655  32.726  0.00  0.00             0
ATOM    383    H   1     1      -3.925  -5.433  32.248  0.00  0.00             0
ATOM    384    O   1     1      15.195 -13.159  21.026  0.00  0.00             0
ATOM    385    H   1     1      14.821 -12.733  20.235  0.00  0.00             0
ATOM    386    H   1     1      26.278 -13.671  20.790  0.00  0.00             0
ATOM    387    O   1     1       8.760  16.149  33.927  0.00  0.00             0
ATOM    388    H   1     1      -2.480  15.982  33.628  0.00  0.00             0
ATOM    389    H   1     1       8.851  17.225  34.140  0.00  0.00             0
ATOM    390    O   1     1      18.211  18.472  24.163  0.00  0.00             0
ATOM    391    H   1     1      17.787  19.286  24.185  0.00  0.00             0
ATOM    392    H   1     1      29.356  18.665  23.974  0.00  0.00             0
ATOM    393    O   1     1     -43.828  -2.931  27.809  0.00  0.00             0
ATOM    394    H   1     1     -44.025  -2.747  28.819  0.00  0.00             0
ATOM    395    H   1     1     -34.340  -3.553  27.728  0.00  0.00             0
ATOM    396    O   1     1     -24.149  -1.834  30.440  0.00  0.00             0
ATOM    397    H   1     1     -24.574  -1.066  30.430  0.00  0.00             0
ATOM    398    H   1     1     -14.685  -2.310  30.197  0.00  0.00             0
ATOM    399    O   1     1      21.363 -19.278  25.760  0.00  0.00             0
ATOM    400    H   1     1      21.596 -20.081  25.566  0.00  0.00             0
ATOM    401    H   1     1      21.552 -19.582  26.607  0.00  0.00             0
ATOM    402    O   1     1       7.351  25.087  33.246  0.00  0.00             0
ATOM    403    H   1     1       6.478  24.843  32.909  0.00  0.00             0
ATOM    404    H   1     1       7.651  24.496  32.566  0.00  0.00             0
ATOM    405    O   1     1      24.633  16.260  27.265  0.00  0.00             0
ATOM    406    H   1     1      24.393  15.881  26.501  0.00  0.00             0
ATOM    407    H   1     1      24.713  17.233  27.348  0.00  0.00             0
ATOM    408    O   1     1      46.817  69.494  25.022  0.00  0.00             0
ATOM    409    H   1     1      46.929  69.698  26.001  0.00  0.00             0
ATOM    410    H   1     1      47.682  69.042  24.736  0.00  0.00             0
ATOM    411    O   1     1      19.306  58.589  32.027  0.00  0.00             0
ATOM    412    H   1     1      19.168  58.176  32.932  0.00  0.00             0
ATOM    413    H   1     1      18.832  58.101  31.480  0.00  0.00             0
ATOM    414    O   1     1      34.351  84.983  16.554  0.00  0.00             0
ATOM    415    H   1     1      33.641  84.451  16.471  0.00  0.00             0
ATOM    416    H   1     1      35.133  84.450  16.755  0.00  0.00             0
ATOM    417    O   1     1      37.985 -14.830  19.920  0.00  0.00             0
ATOM    418    H   1     1      38.386 -15.644  19.966  0.00  0.00             0
ATOM    419    H   1     1      38.663 -14.183  19.566  0.00  0.00             0
ATOM    420    O   1     1      41.883 -12.443  27.880  0.00  0.00             0
ATOM    421    H   1     1      41.610 -11.838  28.601  0.00  0.00             0
ATOM    422    H   1     1      42.597 -12.846  28.189  0.00  0.00             0
ATOM    423    O   1     1      -4.093  15.521  33.288  0.00  0.00             0
ATOM    424    H   1     1      -4.448  15.928  32.474  0.00  0.00             0
ATOM    425    H   1     1      -4.255  14.510  33.355  0.00  0.00             0
ATOM    426    O   1     1      17.290  27.497  15.710  0.00  0.00             0
ATOM    427    H   1     1      16.653  28.325  15.730  0.00  0.00             0
ATOM    428    H   1     1      17.272  26.559  16.301  0.00  0.00             0
ATOM    429    O   1     1      27.225  57.311  30.672  0.00  0.00             0
ATOM    430    H   1     1      27.380  56.424  30.200  0.00  0.00             0
ATOM    431    H   1     1      26.421  57.642  30.314  0.00  0.00             0
ATOM    432    O   1     1     -19.290   1.089  20.384  0.00  0.00             0
ATOM    433    H   1     1     -19.018   1.924  20.617  0.00  0.00             0
ATOM    434    H   1     1     -19.603   1.131  19.442  0.00  0.00             0
ATOM    435    O   1     1     -19.625  15.369  28.438  0.00  0.00             0
ATOM    436    H   1     1     -20.154  15.299  29.193  0.00  0.00             0
ATOM    437    H   1     1      -8.975  14.504  28.720  0.00  0.00             0
ATOM    438    O   1     1      49.686  33.066  22.043  0.00  0.00             0
ATOM    439    H   1     1      49.312  32.522  22.839  0.00  0.00             0
ATOM    440    H   1     1      59.398  33.953  21.978  0.00  0.00             0
ATOM    441    O   1     1      37.804  10.687  29.603  0.00  0.00             0
ATOM    442    H   1     1      27.844  11.176  30.218  0.00  0.00             0
ATOM    443    H   1     1      38.438   9.724  29.607  0.00  0.00             0
ATOM    444    O   1     1       0.230 -46.232  34.363  0.00  0.00             0
ATOM    445    H   1     1       0.134 -46.125  35.339  0.00  0.00             0
ATOM    446    H   1     1      10.558 -47.247  34.186  0.00  0.00             0
ATOM    447    O   1     1      -5.545   7.090  32.089  0.00  0.00             0
ATOM    448    H   1     1     -16.058   7.857  31.630  0.00  0.00             0
ATOM    449    H   1     1      -6.044   7.349  32.842  0.00  0.00             0
ATOM    450    O   1     1      37.759  25.293  17.481  0.00  0.00             0
ATOM    451    H   1     1      38.135  24.817  18.276  0.00  0.00             0
ATOM    452    H   1     1      48.098  24.433  16.889  0.00  0.00             0
ATOM    453    O   1     1      30.252   0.977  34.500  0.00  0.00             0
ATOM    454    H   1     1      30.627   0.583  35.257  0.00  0.00             0
ATOM    455    H   1     1      30.977   0.893  33.867  0.00  0.00             0
ATOM    456    O   1     1       1.339  20.118  25.375  0.00  0.00             0
ATOM    457    H   1     1       0.915  19.602  24.660  0.00  0.00             0
ATOM    458    H   1     1       0.579  20.594  25.484  0.00  0.00             0
ATOM    459    O   1     1      21.352  -6.860  31.103  0.00  0.00             0
ATOM    460    H   1     1      21.322  -7.657  31.663  0.00  0.00             0
ATOM    461    H   1     1      20.615  -7.052  30.663  0.00  0.00             0
ATOM    462    O   1     1     -25.674  19.076  35.352  0.00  0.00             0
ATOM    463    H   1     1     -25.407  18.937  34.455  0.00  0.00             0
ATOM    464    H   1     1     -25.840  18.275  35.722  0.00  0.00             0
ATOM    465    O   1     1     -15.761  -6.530  16.759  0.00  0.00             0
ATOM    466    H   1     1     -16.241  -7.511  16.823  0.00  0.00             0
ATOM    467    H   1     1     -15.078  -6.343  17.515  0.00  0.00             0
ATOM    468    O   1     1     -24.510   1.457  32.987  0.00  0.00             0
ATOM    469    H   1     1     -24.719   2.430  33.050  0.00  0.00             0
ATOM    470    H   1     1     -23.866   1.326  32.215  0.00  0.00             0
ATOM    471    O   1     1      50.703  -5.394  21.748  0.00  0.00             0
ATOM    472    H   1     1      50.032  -4.482  21.871  0.00  0.00             0
ATOM    473    H   1     1      49.970  -5.866  21.128  0.00  0.00             0
ATOM    474    O   1     1      41.775 -19.498  22.340  0.00  0.00             0
ATOM    475    H   1     1      41.967 -19.609  23.291  0.00  0.00             0
ATOM    476    H   1     1      40.963 -19.962  22.184  0.00  0.00             0
ATOM    477    O   1     1      20.031  -0.942  14.666  0.00  0.00             0
ATOM    478    H   1     1      19.386  -1.035  15.355  0.00  0.00             0
ATOM    479    H   1     1      20.695  -1.849  14.792  0.00  0.00             0
ATOM    480    O   1     1      19.947  39.194  26.768  0.00  0.00             0
ATOM    481    H   1     1      20.252  38.531  27.376  0.00  0.00             0
ATOM    482    H   1     1      20.276  39.964  27.215  0.00  0.00             0
ATOM    483    O   1     1      -0.742  -2.142  31.079  0.00  0.00             0
ATOM    484    H   1     1      -0.829  -2.318  32.156  0.00  0.00             0
ATOM    485    H   1     1      -1.674  -2.061  30.836  0.00  0.00             0
ATOM    486    O   1     1     -21.758   3.837  34.999  0.00  0.00             0
ATOM    487    H   1     1     -22.650   3.929  35.448  0.00  0.00             0
ATOM    488    H   1     1     -21.781   2.854  34.923  0.00  0.00             0
ATOM    489    O   1     1     -10.030  18.736  23.230  0.00  0.00             0
ATOM    490    H   1     1     -10.073  17.741  22.964  0.00  0.00             0
ATOM    491    H   1     1       0.948   1.227  22.826  0.00  0.00             0
ATOM    492    O   1     1      23.223 -44.149  28.726  0.00  0.00             0
ATOM    493    H   1     1      22.672 -44.736  28.931  0.00  0.00             0
ATOM    494    H   1     1      34.136 -43.981  29.551  0.00  0.00             0
ATOM    495    O   1     1     -28.056   2.766  35.862  0.00  0.00             0
ATOM    496    H   1     1     -38.480   2.205  36.607  0.00  0.00             0
ATOM    497    H   1     1     -27.518   2.435  35.500  0.00  0.00             0
ATOM    498    O   1     1      -4.731 -24.076  23.712  0.00  0.00             0
ATOM    499    H   1     1      -5.058 -24.531  23.020  0.00  0.00             0
ATOM    500    H   1     1       5.276 -24.600  24.548  0.00  0.00             0
ATOM    501    O   1     1     -19.321  22.666  35.274  0.00  0.00             0
ATOM    502    H   1     1     -20.238  22.173  35.388  0.00  0.00             0
ATOM    503    H   1     1      -8.417  22.042  35.832  0.00  0.00             0
ATOM    504    O   1     1      -2.177  11.458  32.058  0.00  0.00             0
ATOM    505    H   1     1      -1.613  12.158  32.476  0.00  0.00             0
ATOM    506    H   1     1       8.423  10.668  32.429  0.00  0.00             0
ATOM    507    O   1     1      63.093  36.903  17.508  0.00  0.00             0
ATOM    508    H   1     1      63.606  37.174  16.813  0.00  0.00             0
ATOM    509    H   1     1      62.136  18.955  17.332  0.00  0.00             0
ATOM    510    O   1     1      17.036 -30.165  23.366  0.00  0.00             0
ATOM    511    H   1     1      16.325 -29.400  23.347  0.00  0.00             0
ATOM    512    H   1     1      16.939 -30.327  22.465  0.00  0.00             0
ATOM    513    O   1     1     -42.887   9.068  26.847  0.00  0.00             0
ATOM    514    H   1     1     -42.321   9.668  26.418  0.00  0.00             0
ATOM    515    H   1     1     -43.088   8.339  26.091  0.00  0.00             0
ATOM    516    O   1     1      17.293  -4.042  17.403  0.00  0.00             0
ATOM    517    H   1     1      16.387  -3.697  16.925  0.00  0.00             0
ATOM    518    H   1     1      17.319  -3.964  18.456  0.00  0.00             0
ATOM    519    O   1     1      43.042  40.019  15.812  0.00  0.00             0
ATOM    520    H   1     1      43.522  39.097  15.278  0.00  0.00             0
ATOM    521    H   1     1      42.212  40.218  15.718  0.00  0.00             0
ATOM    522    O   1     1      15.717  23.301  36.023  0.00  0.00             0
ATOM    523    H   1     1      16.109  22.557  36.548  0.00  0.00             0
ATOM    524    H   1     1      16.495  23.884  36.046  0.00  0.00             0
ATOM    525    O   1     1      64.955  27.094  17.085  0.00  0.00             0
ATOM    526    H   1     1      64.351  26.992  17.796  0.00  0.00             0
ATOM    527    H   1     1      64.963   8.242  16.897  0.00  0.00             0
ATOM    528    O   1     1      33.202  48.935  29.707  0.00  0.00             0
ATOM    529    H   1     1      32.985  47.936  29.801  0.00  0.00             0
ATOM    530    H   1     1      34.141  48.975  29.529  0.00  0.00             0
ATOM    531    O   1     1      24.036   9.313  34.938  0.00  0.00             0
ATOM    532    H   1     1      24.995   9.530  35.360  0.00  0.00             0
ATOM    533    H   1     1      23.760   8.735  35.600  0.00  0.00             0
ATOM    534    O   1     1       6.849  39.316  26.961  0.00  0.00             0
ATOM    535    H   1     1       6.521  39.029  26.198  0.00  0.00             0
ATOM    536    H   1     1       7.742  39.341  27.176  0.00  0.00             0
ATOM    537    O   1     1       1.454  11.731  23.182  0.00  0.00             0
ATOM    538    H   1     1       2.351  11.834  22.793  0.00  0.00             0
ATOM    539    H   1     1       0.952  12.117  22.450  0.00  0.00             0
ATOM    540    O   1     1     -26.670 -27.738  27.002  0.00  0.00             0
ATOM    541    H   1     1     -25.715 -28.015  27.280  0.00  0.00             0
ATOM    542    H   1     1     -26.928 -27.652  27.913  0.00  0.00             0
ATOM    543    O   1     1     -15.044  42.723  14.883  0.00  0.00             0
ATOM    544    H   1     1     -14.691  42.028  14.323  0.00  0.00             0
ATOM    545    H   1     1      -3.836  43.199  14.766  0.00  0.00             0
ATOM    546    O   1     1      -4.171   6.794  28.609  0.00  0.00             0
ATOM    547    H   1     1      -3.829   6.527  27.769  0.00  0.00             0
ATOM    548    H   1     1       5.477   6.090  28.771  0.00  0.00             0
ATOM    549    O   1     1      -7.689  39.276  21.052  0.00  0.00             0
ATOM    550    H   1     1     -18.431  39.802  21.564  0.00  0.00             0
ATOM    551    H   1     1      -6.804  39.793  21.009  0.00  0.00             0
ATOM    552    O   1     1      14.740  31.905  23.244  0.00  0.00             0
ATOM    553    H   1     1      15.224  32.452  24.037  0.00  0.00             0
ATOM    554    H   1     1      25.570  31.032  23.237  0.00  0.00             0
ATOM    555    O   1     1      56.019  10.978  26.210  0.00  0.00             0
ATOM    556    H   1     1      45.388  10.138  26.320  0.00  0.00             0
ATOM    557    H   1     1      55.341  11.407  26.283  0.00  0.00             0
ATOM    558    O   1     1      22.316  27.734  14.796  0.00  0.00             0
ATOM    559    H   1     1      22.998  27.845  14.130  0.00  0.00             0
ATOM    560    H   1     1      33.146  27.381  15.386  0.00  0.00             0
ATOM    561    O   1     1     -29.055  -5.756  26.382  0.00  0.00             0
ATOM    562    H   1     1     -29.303  -6.191  27.188  0.00  0.00             0
ATOM    563    H   1     1     -29.134  -6.489  25.764  0.00  0.00             0
ATOM    564    O   1     1     -21.755 -16.750  28.358  0.00  0.00             0
ATOM    565    H   1     1     -22.296 -17.164  27.761  0.00  0.00             0
ATOM    566    H   1     1     -21.017 -17.248  28.763  0.00  0.00             0
ATOM    567    O   1     1       1.242  46.218  35.835  0.00  0.00             0
ATOM    568    H   1     1       0.676  45.922  35.065  0.00  0.00             0
ATOM    569    H   1     1       2.006  45.934  35.329  0.00  0.00             0
ATOM    570    O   1     1      10.164   6.650  30.105  0.00  0.00             0
ATOM    571    H   1     1       9.375   7.144  30.004  0.00  0.00             0
ATOM    572    H   1     1       9.985   5.884  30.632  0.00  0.00             0
ATOM    573    O   1     1     -40.017  -9.530  31.943  0.00  0.00             0
ATOM    574    H   1     1     -40.077  -9.758  32.879  0.00  0.00             0
ATOM    575    H   1     1     -40.324 -10.405  31.549  0.00  0.00             0
ATOM    576    O   1     1     -33.490  24.143  26.057  0.00  0.00             0
ATOM    577    H   1     1     -33.721  23.699  25.095  0.00  0.00             0
ATOM    578    H   1     1     -32.550  24.036  26.414  0.00  0.00             0
ATOM    579    O   1     1      18.424  -1.451  16.944  0.00  0.00             0
ATOM    580    H   1     1      17.872  -2.212  17.054  0.00  0.00             0
ATOM    581    H   1     1      19.200  -1.646  17.435  0.00  0.00             0
ATOM    582    O   1     1     -17.448  -0.748  33.053  0.00  0.00             0
ATOM    583    H   1     1     -17.356  -1.611  32.788  0.00  0.00             0
ATOM    584    H   1     1     -16.920  -0.327  32.352  0.00  0.00             0
ATOM    585    O   1     1     -28.838 -11.231  20.549  0.00  0.00             0
ATOM    586    H   1     1     -29.185 -11.822  21.350  0.00  0.00             0
ATOM    587    H   1     1     -28.911 -11.783  19.797  0.00  0.00             0
ATOM    588    O   1     1      32.305  12.926  32.816  0.00  0.00             0
ATOM    589    H   1     1      32.118  12.269  32.110  0.00  0.00             0
ATOM    590    H   1     1      32.756  13.772  32.416  0.00  0.00             0
ATOM    591    O   1     1      45.232  11.246  21.673  0.00  0.00             0
ATOM    592    H   1     1      45.274  10.423  21.084  0.00  0.00             0
ATOM    593    H   1     1      44.598  11.628  21.080  0.00  0.00             0
ATOM    594    O   1     1      50.839   4.159  19.833  0.00  0.00             0
ATOM    595    H   1     1      51.722   4.424  19.541  0.00  0.00             0
ATOM    596    H   1     1      51.104   3.275  20.030  0.00  0.00             0
ATOM    597    O   1     1      -0.863  -7.924  33.895  0.00  0.00             0
ATOM    598    H   1     1      -1.528  -7.655  34.493  0.00  0.00             0
ATOM    599    H   1     1       9.297  -8.909  33.613  0.00  0.00             0
ATOM    600    O   1     1       7.392   7.469  35.966  0.00  0.00             0
ATOM    601    H   1     1       8.285   7.569  36.129  0.00  0.00             0
ATOM    602    H   1     1      17.690   7.361  35.030  0.00  0.00             0
ATOM    603    O   1     1       1.863 -45.480  24.597  0.00  0.00             0
ATOM    604    H   1     1      -9.077 -44.793  24.801  0.00  0.00             0
ATOM    605    H   1     1       2.233 -45.592  25.476  0.00  0.00             0
ATOM    606    O   1     1      26.893  20.921  24.032  0.00  0.00             0
ATOM    607    H   1     1      27.093  21.835  23.682  0.00  0.00             0
ATOM    608    H   1     1      36.069  20.974  24.156  0.00  0.00             0
ATOM    609    O   1     1      53.751  12.482  19.457  0.00  0.00             0
ATOM    610    H   1     1      44.050  12.825  18.819  0.00  0.00             0
ATOM    611    H   1     1      53.153  13.093  19.472  0.00  0.00             0
ATOM    612    O   1     1     -20.304  27.902  25.079  0.00  0.00             0
ATOM    613    H   1     1     -19.979  28.519  24.391  0.00  0.00             0
ATOM    614    H   1     1     -10.710  27.430  24.528  0.00  0.00             0
ATOM    615    O   1     1     -34.385  -9.424  21.552  0.00  0.00             0
ATOM    616    H   1     1     -35.188  -9.998  22.064  0.00  0.00             0
ATOM    617    H   1     1     -33.920 -10.072  21.008  0.00  0.00             0
ATOM    618    O   1     1       1.946  13.622  35.525  0.00  0.00             0
ATOM    619    H   1     1       1.794  13.224  34.712  0.00  0.00             0
ATOM    620    H   1     1       1.649  13.011  36.058  0.00  0.00             0
ATOM    621    O   1     1     -18.662  16.414  35.469  0.00  0.00             0
ATOM    622    H   1     1     -17.948  16.518  34.762  0.00  0.00             0
ATOM    623    H   1     1     -18.620  15.408  35.549  0.00  0.00             0
ATOM    624    O   1     1      49.898  29.229  17.058  0.00  0.00             0
ATOM    625    H   1     1      49.483  30.006  17.292  0.00  0.00             0
ATOM    626    H   1     1      49.361  28.705  16.323  0.00  0.00             0
ATOM    627    O   1     1     -15.705  14.404  29.204  0.00  0.00             0
ATOM    628    H   1     1     -15.289  13.657  28.463  0.00  0.00             0
ATOM    629    H   1     1     -16.007  15.137  28.840  0.00  0.00             0
ATOM    630    O   1     1     -15.273  -3.054  15.163  0.00  0.00             0
ATOM    631    H   1     1     -15.817  -3.553  15.742  0.00  0.00             0
ATOM    632    H   1     1     -14.783  -3.756  14.598  0.00  0.00             0
ATOM    633    O   1     1     -48.273  24.434  16.297  0.00  0.00             0
ATOM    634    H   1     1     -47.350  24.342  15.741  0.00  0.00             0
ATOM    635    H   1     1     -48.846  23.697  16.320  0.00  0.00             0
ATOM    636    O   1     1      15.809  19.427  18.475  0.00  0.00             0
ATOM    637    H   1     1      15.067  19.088  18.948  0.00  0.00             0
ATOM    638    H   1     1      16.163  20.077  18.995  0.00  0.00             0
ATOM    639    O   1     1     -12.599  -7.175  20.310  0.00  0.00             0
ATOM    640    H   1     1     -11.835  -7.518  20.044  0.00  0.00             0
ATOM    641    H   1     1     -13.057  -7.878  20.902  0.00  0.00             0
ATOM    642    O   1     1       2.480  21.494  32.752  0.00  0.00             0
ATOM    643    H   1     1       2.146  21.639  33.570  0.00  0.00             0
ATOM    644    H   1     1       3.528  21.332  32.931  0.00  0.00             0
ATOM    645    O   1     1      -5.825  -8.260  30.830  0.00  0.00             0
ATOM    646    H   1     1      -5.062  -7.980  30.409  0.00  0.00             0
ATOM    647    H   1     1      -6.145  -7.470  31.518  0.00  0.00             0
ATOM    648    O   1     1       8.295   0.883  31.065  0.00  0.00             0
ATOM    649    H   1     1       8.188   0.918  30.000  0.00  0.00             0
ATOM    650    H   1     1       9.224   0.753  31.295  0.00  0.00             0
ATOM    651    O   1     1       4.302  17.387  30.398  0.00  0.00             0
ATOM    652    H   1     1       4.615  18.151  30.147  0.00  0.00             0
ATOM    653    H   1     1      13.448  -0.497  30.094  0.00  0.00             0
ATOM    654    O   1     1      14.267  32.883  20.679  0.00  0.00             0
ATOM    655    H   1     1      14.541  32.480  21.523  0.00  0.00             0
ATOM    656    H   1     1      23.566  32.906  20.596  0.00  0.00             0
ATOM    657    O   1     1      34.504  17.267  15.900  0.00  0.00             0
ATOM    658    H   1     1      24.383  16.470  15.516  0.00  0.00             0
ATOM    659    H   1     1      34.908  17.167  16.726  0.00  0.00             0
ATOM    660    O   1     1      -4.284  63.293  36.126  0.00  0.00             0
ATOM    661    H   1     1      -3.807  64.163  35.810  0.00  0.00             0
ATOM    662    H   1     1       6.643  62.488  35.959  0.00  0.00             0
ATOM    663    O   1     1      25.529  16.156  18.417  0.00  0.00             0
ATOM    664    H   1     1      15.077  15.533  19.119  0.00  0.00             0
ATOM    665    H   1     1      26.275  16.812  18.563  0.00  0.00             0
ATOM    666    O   1     1      22.272  17.772  29.744  0.00  0.00             0
ATOM    667    H   1     1      22.169  16.930  29.290  0.00  0.00             0
ATOM    668    H   1     1      32.226  17.806  30.665  0.00  0.00             0
ATOM    669    O   1     1       5.612  75.500  33.587  0.00  0.00             0
ATOM    670    H   1     1       5.996  75.990  34.460  0.00  0.00             0
ATOM    671    H   1     1       6.066  58.323  32.831  0.00  0.00             0
ATOM    672    O   1     1      22.517  41.172  22.884  0.00  0.00             0
ATOM    673    H   1     1      23.291  40.863  23.298  0.00  0.00             0
ATOM    674    H   1     1      22.155  41.701  23.550  0.00  0.00             0
ATOM    675    O   1     1      19.212  -8.829  23.180  0.00  0.00             0
ATOM    676    H   1     1      18.320  -8.867  22.853  0.00  0.00             0
ATOM    677    H   1     1      19.776  -9.081  22.391  0.00  0.00             0
ATOM    678    O   1     1       5.683   2.587  15.820  0.00  0.00             0
ATOM    679    H   1     1       5.837   1.728  15.229  0.00  0.00             0
ATOM    680    H   1     1       5.569   2.377  16.747  0.00  0.00             0
ATOM    681    O   1     1     -27.555   0.955  26.837  0.00  0.00             0
ATOM    682    H   1     1     -28.288   0.519  26.649  0.00  0.00             0
ATOM    683    H   1     1     -27.506   1.432  25.872  0.00  0.00             0
ATOM    684    O   1     1     -12.781  11.381  35.708  0.00  0.00             0
ATOM    685    H   1     1     -12.306  11.522  36.521  0.00  0.00             0
ATOM    686    H   1     1     -12.103  11.894  35.094  0.00  0.00             0
ATOM    687    O   1     1      31.960  -2.655  20.011  0.00  0.00             0
ATOM    688    H   1     1      31.768  -2.238  20.916  0.00  0.00             0
ATOM    689    H   1     1      31.800 -20.059  19.085  0.00  0.00             0
ATOM    690    O   1     1      41.071 -27.616  36.998  0.00  0.00             0
ATOM    691    H   1     1      41.374 -26.576  36.827  0.00  0.00             0
ATOM    692    H   1     1      41.607 -28.083  37.680  0.00  0.00             0
ATOM    693    O   1     1     -50.446  15.029  15.184  0.00  0.00             0
ATOM    694    H   1     1     -50.672  14.059  14.948  0.00  0.00             0
ATOM    695    H   1     1     -49.465  15.217  15.402  0.00  0.00             0
ATOM    696    O   1     1      20.993  28.300  18.667  0.00  0.00             0
ATOM    697    H   1     1      21.459  29.192  18.675  0.00  0.00             0
ATOM    698    H   1     1      20.369  28.487  17.923  0.00  0.00             0
ATOM    699    O   1     1      59.959   6.831  19.956  0.00  0.00             0
ATOM    700    H   1     1      60.475   5.925  19.894  0.00  0.00             0
ATOM    701    H   1     1      60.452   7.683  20.129  0.00  0.00             0
ATOM    702    O   1     1      23.527   6.660  36.319  0.00  0.00             0
ATOM    703    H   1     1      24.334   6.157  36.134  0.00  0.00             0
ATOM    704    H   1     1      22.887   6.152  36.042  0.00  0.00             0
ATOM    705   Al   1     1       4.963  14.270   8.799  0.00  0.00             0
ATOM    706   Al   1     1       2.395   9.844   8.624  0.00  0.00             0
ATOM    707   Al   1     1       2.442  15.868   8.692  0.00  0.00             0
ATOM    708   Al   1     1       4.878  11.218   8.886  0.00  0.00             0
ATOM    709   Si   1     1       0.644  15.516  11.621  0.00  0.00             0
ATOM    710   Si   1     1       3.208  11.092  11.473  0.00  0.00             0
ATOM    711   Si   1     1       3.151  17.130  11.575  0.00  0.00             0
ATOM    712   Si   1     1       5.722  12.637  11.451  0.00  0.00             0
ATOM    713    O   1     1       5.855  15.553   9.884  0.00  0.00             0
ATOM    714    O   1     1       3.376  10.995   9.946  0.00  0.00             0
ATOM    715    O   1     1       5.608  12.761   9.884  0.00  0.00             0
ATOM    716    O   1     1       2.995  17.318  10.006  0.00  0.00             0
ATOM    717    O   1     1       5.688  14.155  11.969  0.00  0.00             0
ATOM    718    O   1     1       3.156  18.550  12.132  0.00  0.00             0
ATOM    719    O   1     1       4.471  16.403  11.835  0.00  0.00             0
ATOM    720    O   1     1       1.837  11.859  11.843  0.00  0.00             0
ATOM    721    O   1     1       4.441  11.983  11.977  0.00  0.00             0
ATOM    722    O   1     1       1.869  16.374  12.070  0.00  0.00             0
ATOM    723    O   1     1       5.793   9.914   9.773  0.00  0.00             0
ATOM    724    O   1     1       3.303  14.355   9.660  0.00  0.00             0
ATOM    725    O   1     1       1.946  17.136   7.593  0.00  0.00             0
ATOM    726    O   1     1       4.391  12.690   7.635  0.00  0.00             0
ATOM    727    O   1     1       6.570  14.304   7.870  0.00  0.00             0
ATOM    728    O   1     1       3.946   9.997   7.613  0.00  0.00             0
ATOM    729    O   1     1       6.735  10.985   7.492  0.00  0.00             0
ATOM    730    O   1     1       4.253  15.669   7.615  0.00  0.00             0
ATOM    731    H   1     1       5.789  18.907  11.191  0.00  0.00             0
ATOM    732    H   1     1       2.810  13.430   9.767  0.00  0.00             0
ATOM    733    H   1     1       6.046  16.755   7.456  0.00  0.00             0
ATOM    734    H   1     1       4.469  13.077   6.737  0.00  0.00             0
ATOM    735    H   1     1       6.889  13.342   7.946  0.00  0.00             0
ATOM    736    H   1     1       5.039  18.158   7.618  0.00  0.00             0
ATOM    737    H   1     1       4.120  16.291   6.852  0.00  0.00             0
ATOM    738    H   1     1       6.876  11.308   6.610  0.00  0.00             0
ATOM    739   Al   1     1      10.086   8.533   1.661  0.00  0.00             0
ATOM    740   Al   1     1       7.550   4.078   1.699  0.00  0.00             0
ATOM    741   Al   1     1       7.669  10.122   1.448  0.00  0.00             0
ATOM    742   Al   1     1      10.255   5.560   1.712  0.00  0.00             0
ATOM    743   Si   1     1       5.754   9.908   4.453  0.00  0.00             0
ATOM    744   Si   1     1       8.577   5.414   4.496  0.00  0.00             0
ATOM    745   Si   1     1       8.381  11.444   4.318  0.00  0.00             0
ATOM    746   Si   1     1      11.061   6.936   4.387  0.00  0.00             0
ATOM    747    O   1     1      10.998   9.845   2.862  0.00  0.00             0
ATOM    748    O   1     1       8.643   5.303   2.915  0.00  0.00             0
ATOM    749    O   1     1      10.910   7.018   2.823  0.00  0.00             0
ATOM    750    O   1     1       8.259  11.550   2.782  0.00  0.00             0
ATOM    751    O   1     1      10.889   8.374   5.019  0.00  0.00             0
ATOM    752    O   1     1       8.272  12.894   4.915  0.00  0.00             0
ATOM    753    O   1     1       9.639  10.754   4.736  0.00  0.00             0
ATOM    754    O   1     1       7.293   6.414   4.789  0.00  0.00             0
ATOM    755    O   1     1       9.943   6.041   5.024  0.00  0.00             0
ATOM    756    O   1     1       6.939  10.741   4.809  0.00  0.00             0
ATOM    757    O   1     1      11.170   4.073   2.809  0.00  0.00             0
ATOM    758    O   1     1       8.379   8.607   2.713  0.00  0.00             0
ATOM    759    O   1     1       6.978  11.547   0.389  0.00  0.00             0
ATOM    760    O   1     1       9.450   7.030   0.693  0.00  0.00             0
ATOM    761    O   1     1      11.700   8.597   0.530  0.00  0.00             0
ATOM    762    O   1     1       9.255   4.255   0.481  0.00  0.00             0
ATOM    763    O   1     1      11.895   5.470   0.696  0.00  0.00             0
ATOM    764    O   1     1       9.409  10.032   0.627  0.00  0.00             0
ATOM    765    H   1     1      10.589  12.141   2.846  0.00  0.00             0
ATOM    766    H   1     1       7.778   7.843   2.762  0.00  0.00             0
ATOM    767    H   1     1      11.584  11.410  -0.359  0.00  0.00             0
ATOM    768    H   1     1       8.843   7.362   0.011  0.00  0.00             0
ATOM    769    H   1     1      12.103   8.514  -0.376  0.00  0.00             0
ATOM    770    H   1     1       9.474  12.728  -0.397  0.00  0.00             0
ATOM    771    H   1     1      10.076  10.891   1.188  0.00  0.00             0
ATOM    772    H   1     1      12.276   6.473   0.401  0.00  0.00             0
ATOM    773   Al   1     1       4.971   5.313   8.838  0.00  0.00             0
ATOM    774   Al   1     1       2.444   1.079   8.917  0.00  0.00             0
ATOM    775   Al   1     1       2.548   6.804   8.878  0.00  0.00             0
ATOM    776   Al   1     1       4.930   2.441   9.142  0.00  0.00             0
ATOM    777   Si   1     1       0.697   6.710  11.626  0.00  0.00             0
ATOM    778   Si   1     1       3.222   2.192  11.771  0.00  0.00             0
ATOM    779   Si   1     1       3.296   8.153  11.661  0.00  0.00             0
ATOM    780   Si   1     1       5.762   3.732  11.706  0.00  0.00             0
ATOM    781    O   1     1       5.855   6.489  10.044  0.00  0.00             0
ATOM    782    O   1     1       3.339   2.167  10.139  0.00  0.00             0
ATOM    783    O   1     1       5.585   3.893  10.179  0.00  0.00             0
ATOM    784    O   1     1       3.205   8.079  10.062  0.00  0.00             0
ATOM    785    O   1     1       5.752   5.095  12.404  0.00  0.00             0
ATOM    786    O   1     1       3.218   9.660  12.106  0.00  0.00             0
ATOM    787    O   1     1       4.674   7.497  11.945  0.00  0.00             0
ATOM    788    O   1     1       1.944   2.994  12.089  0.00  0.00             0
ATOM    789    O   1     1       4.553   2.932  12.199  0.00  0.00             0
ATOM    790    O   1     1       1.964   7.429  12.142  0.00  0.00             0
ATOM    791    O   1     1       5.854   1.044  10.208  0.00  0.00             0
ATOM    792    O   1     1       3.188   5.312   9.776  0.00  0.00             0
ATOM    793    O   1     1       1.738   8.330   7.707  0.00  0.00             0
ATOM    794    O   1     1       4.267   3.743   7.973  0.00  0.00             0
ATOM    795    O   1     1       6.598   5.276   7.884  0.00  0.00             0
ATOM    796    O   1     1       4.198   0.997   7.922  0.00  0.00             0
ATOM    797    O   1     1       6.602   2.261   8.041  0.00  0.00             0
ATOM    798    O   1     1       4.136   6.703   7.840  0.00  0.00             0
ATOM    799    H   1     1       5.432   8.947  10.106  0.00  0.00             0
ATOM    800    H   1     1       2.923   4.402   9.948  0.00  0.00             0
ATOM    801    H   1     1       6.269   8.654   7.096  0.00  0.00             0
ATOM    802    H   1     1       3.611   3.858   7.364  0.00  0.00             0
ATOM    803    H   1     1       6.880   4.441   8.245  0.00  0.00             0
ATOM    804    H   1     1       4.380   9.486   6.726  0.00  0.00             0
ATOM    805    H   1     1       4.730   7.364   7.450  0.00  0.00             0
ATOM    806    H   1     1       5.978   2.474   7.199  0.00  0.00             0
ATOM    807   Al   1     1      10.240  -0.422   1.534  0.00  0.00             0
ATOM    808   Al   1     1       7.637  -4.829   1.539  0.00  0.00             0
ATOM    809   Al   1     1       7.564   1.131   1.792  0.00  0.00             0
ATOM    810   Al   1     1      10.162  -3.372   1.480  0.00  0.00             0
ATOM    811   Si   1     1       5.930   0.879   4.573  0.00  0.00             0
ATOM    812   Si   1     1       8.448  -3.518   4.412  0.00  0.00             0
ATOM    813   Si   1     1       8.451   2.488   4.595  0.00  0.00             0
ATOM    814   Si   1     1      10.978  -1.997   4.347  0.00  0.00             0
ATOM    815    O   1     1      11.161   0.976   2.803  0.00  0.00             0
ATOM    816    O   1     1       8.603  -3.598   2.778  0.00  0.00             0
ATOM    817    O   1     1      10.711  -2.010   2.728  0.00  0.00             0
ATOM    818    O   1     1       8.294   2.429   2.944  0.00  0.00             0
ATOM    819    O   1     1      10.943  -0.507   4.849  0.00  0.00             0
ATOM    820    O   1     1       8.385   3.942   5.012  0.00  0.00             0
ATOM    821    O   1     1       9.818   1.824   4.722  0.00  0.00             0
ATOM    822    O   1     1       7.245  -2.604   4.653  0.00  0.00             0
ATOM    823    O   1     1       9.773  -2.809   4.910  0.00  0.00             0
ATOM    824    O   1     1       7.166   1.641   5.024  0.00  0.00             0
ATOM    825    O   1     1      11.036  -4.911   2.717  0.00  0.00             0
ATOM    826    O   1     1       8.432  -0.331   2.768  0.00  0.00             0
ATOM    827    O   1     1       6.750   2.613   0.844  0.00  0.00             0
ATOM    828    O   1     1       9.584  -1.800   0.377  0.00  0.00             0
ATOM    829    O   1     1      11.849  -0.213   0.656  0.00  0.00             0
ATOM    830    O   1     1       9.247  -4.756   0.494  0.00  0.00             0
ATOM    831    O   1     1      11.922  -3.515   0.627  0.00  0.00             0
ATOM    832    O   1     1       9.192   0.993   0.741  0.00  0.00             0
ATOM    833    H   1     1      10.707   3.245   2.877  0.00  0.00             0
ATOM    834    H   1     1       7.785  -0.906   3.270  0.00  0.00             0
ATOM    835    H   1     1      11.970   2.482  -0.260  0.00  0.00             0
ATOM    836    H   1     1       9.318  -1.588  -0.488  0.00  0.00             0
ATOM    837    H   1     1      12.490  -0.555   0.031  0.00  0.00             0
ATOM    838    H   1     1       9.188   4.079  -0.518  0.00  0.00             0
ATOM    839    H   1     1       9.605   1.971   0.648  0.00  0.00             0
ATOM    840    H   1     1      12.311  -2.622   1.098  0.00  0.00             0
ATOM    841   Al   1     1      -0.176  14.270   8.796  0.00  0.00             0
ATOM    842   Al   1     1      -2.821   9.812   8.662  0.00  0.00             0
ATOM    843   Al   1     1      -2.802  15.708   8.816  0.00  0.00             0
ATOM    844   Al   1     1      -0.291  11.268   8.820  0.00  0.00             0
ATOM    845   Si   1     1      -4.552  15.653  11.486  0.00  0.00             0
ATOM    846   Si   1     1      -1.942  11.093  11.470  0.00  0.00             0
ATOM    847   Si   1     1      -1.907  17.099  11.639  0.00  0.00             0
ATOM    848   Si   1     1       0.572  12.581  11.637  0.00  0.00             0
ATOM    849    O   1     1       0.808  15.438   9.932  0.00  0.00             0
ATOM    850    O   1     1      -1.804  10.963   9.831  0.00  0.00             0
ATOM    851    O   1     1       0.556  12.670   9.894  0.00  0.00             0
ATOM    852    O   1     1      -2.020  17.238   9.921  0.00  0.00             0
ATOM    853    O   1     1       0.634  14.090  12.071  0.00  0.00             0
ATOM    854    O   1     1      -1.968  18.533  12.182  0.00  0.00             0
ATOM    855    O   1     1      -0.718  16.223  11.900  0.00  0.00             0
ATOM    856    O   1     1      -3.340  11.851  11.712  0.00  0.00             0
ATOM    857    O   1     1      -0.757  11.907  12.028  0.00  0.00             0
ATOM    858    O   1     1      -3.267  16.268  12.003  0.00  0.00             0
ATOM    859    O   1     1       0.566   9.847   9.715  0.00  0.00             0
ATOM    860    O   1     1      -1.915  14.417  10.035  0.00  0.00             0
ATOM    861    O   1     1       6.874  17.254   7.664  0.00  0.00             0
ATOM    862    O   1     1      -0.969  12.740   7.743  0.00  0.00             0
ATOM    863    O   1     1       1.400  14.324   7.668  0.00  0.00             0
ATOM    864    O   1     1      -1.182   9.802   7.644  0.00  0.00             0
ATOM    865    O   1     1       1.369  11.146   7.711  0.00  0.00             0
ATOM    866    O   1     1      -1.231  15.499   7.781  0.00  0.00             0
ATOM    867    H   1     1       0.169  17.970   9.465  0.00  0.00             0
ATOM    868    H   1     1      -2.028  14.134  11.022  0.00  0.00             0
ATOM    869    H   1     1       1.828  17.392   6.653  0.00  0.00             0
ATOM    870    H   1     1      -1.358  13.142   6.930  0.00  0.00             0
ATOM    871    H   1     1       1.630  13.182   7.585  0.00  0.00             0
ATOM    872    H   1     1      -0.911  18.250   7.181  0.00  0.00             0
ATOM    873    H   1     1      -0.689  15.674   6.920  0.00  0.00             0
ATOM    874    H   1     1       1.647  11.089   6.825  0.00  0.00             0
ATOM    875   Al   1     1       4.911   8.584   1.693  0.00  0.00             0
ATOM    876   Al   1     1       2.605   4.066   1.578  0.00  0.00             0
ATOM    877   Al   1     1       2.332   9.927   1.711  0.00  0.00             0
ATOM    878   Al   1     1       5.020   5.518   1.847  0.00  0.00             0
ATOM    879   Si   1     1       0.632   9.850   4.476  0.00  0.00             0
ATOM    880   Si   1     1       3.395   5.396   4.504  0.00  0.00             0
ATOM    881   Si   1     1       3.154  11.310   4.419  0.00  0.00             0
ATOM    882   Si   1     1       5.933   6.989   4.470  0.00  0.00             0
ATOM    883    O   1     1       5.808   9.622   2.858  0.00  0.00             0
ATOM    884    O   1     1       3.576   5.331   2.774  0.00  0.00             0
ATOM    885    O   1     1       5.756   6.993   2.852  0.00  0.00             0
ATOM    886    O   1     1       3.039  11.393   2.815  0.00  0.00             0
ATOM    887    O   1     1       5.770   8.386   5.052  0.00  0.00             0
ATOM    888    O   1     1       3.057  12.774   4.915  0.00  0.00             0
ATOM    889    O   1     1       4.462  10.657   4.750  0.00  0.00             0
ATOM    890    O   1     1       2.115   6.226   4.753  0.00  0.00             0
ATOM    891    O   1     1       4.706   6.075   4.902  0.00  0.00             0
ATOM    892    O   1     1       1.963  10.538   4.948  0.00  0.00             0
ATOM    893    O   1     1       6.002   4.211   2.998  0.00  0.00             0
ATOM    894    O   1     1       3.137   8.639   2.751  0.00  0.00             0
ATOM    895    O   1     1      12.145  11.491   0.518  0.00  0.00             0
ATOM    896    O   1     1       4.454   6.985   0.645  0.00  0.00             0
ATOM    897    O   1     1       6.773   8.832   0.425  0.00  0.00             0
ATOM    898    O   1     1       4.132   4.185   0.593  0.00  0.00             0
ATOM    899    O   1     1       6.747   5.474   0.746  0.00  0.00             0
ATOM    900    O   1     1       3.951   9.809   0.641  0.00  0.00             0
ATOM    901    H   1     1       5.687  12.220   3.037  0.00  0.00             0
ATOM    902    H   1     1       2.502   7.841   2.580  0.00  0.00             0
ATOM    903    H   1     1       6.186  11.607  -0.333  0.00  0.00             0
ATOM    904    H   1     1       4.357   6.976  -0.237  0.00  0.00             0
ATOM    905    H   1     1       6.465   8.240  -0.088  0.00  0.00             0
ATOM    906    H   1     1       4.079  13.095  -0.594  0.00  0.00             0
ATOM    907    H   1     1       3.918  10.474  -0.201  0.00  0.00             0
ATOM    908    H   1     1       7.347   6.098   1.043  0.00  0.00             0
ATOM    909   Al   1     1      -0.104   5.329   8.863  0.00  0.00             0
ATOM    910   Al   1     1      -2.736   0.772   8.792  0.00  0.00             0
ATOM    911   Al   1     1      -2.783   6.783   8.782  0.00  0.00             0
ATOM    912   Al   1     1      -0.208   2.411   8.797  0.00  0.00             0
ATOM    913   Si   1     1      -4.459   6.584  11.757  0.00  0.00             0
ATOM    914   Si   1     1      -1.855   2.158  11.668  0.00  0.00             0
ATOM    915   Si   1     1      -1.978   8.129  11.518  0.00  0.00             0
ATOM    916   Si   1     1       0.565   3.794  11.676  0.00  0.00             0
ATOM    917    O   1     1       0.734   6.704  10.049  0.00  0.00             0
ATOM    918    O   1     1      -1.670   2.105  10.062  0.00  0.00             0
ATOM    919    O   1     1       0.464   3.756  10.010  0.00  0.00             0
ATOM    920    O   1     1      -2.186   8.220   9.928  0.00  0.00             0
ATOM    921    O   1     1       0.643   5.226  12.080  0.00  0.00             0
ATOM    922    O   1     1      -2.001   9.650  12.053  0.00  0.00             0
ATOM    923    O   1     1      -0.557   7.541  11.916  0.00  0.00             0
ATOM    924    O   1     1      -3.129   3.036  11.962  0.00  0.00             0
ATOM    925    O   1     1      -0.532   2.883  12.242  0.00  0.00             0
ATOM    926    O   1     1      -3.150   7.265  12.131  0.00  0.00             0
ATOM    927    O   1     1       0.736   0.851   9.687  0.00  0.00             0
ATOM    928    O   1     1      -1.779   5.406   9.968  0.00  0.00             0
ATOM    929    O   1     1       6.724   8.147   7.752  0.00  0.00             0
ATOM    930    O   1     1      -0.993   3.893   7.710  0.00  0.00             0
ATOM    931    O   1     1       1.381   5.543   7.717  0.00  0.00             0
ATOM    932    O   1     1      -1.185   1.107   7.657  0.00  0.00             0
ATOM    933    O   1     1       1.588   2.370   7.718  0.00  0.00             0
ATOM    934    O   1     1      -1.057   6.541   7.817  0.00  0.00             0
ATOM    935    H   1     1      -0.068   9.113   9.857  0.00  0.00             0
ATOM    936    H   1     1      -2.209   4.669  10.340  0.00  0.00             0
ATOM    937    H   1     1       1.070   7.908   7.155  0.00  0.00             0
ATOM    938    H   1     1      -1.687   3.797   7.202  0.00  0.00             0
ATOM    939    H   1     1       1.421   4.922   6.745  0.00  0.00             0
ATOM    940    H   1     1      -0.833   9.246   6.972  0.00  0.00             0
ATOM    941    H   1     1      -1.211   6.818   6.937  0.00  0.00             0
ATOM    942    H   1     1       1.964   2.281   6.853  0.00  0.00             0
ATOM    943   Al   1     1       5.042  -0.458   1.799  0.00  0.00             0
ATOM    944   Al   1     1       2.440  -4.902   1.623  0.00  0.00             0
ATOM    945   Al   1     1       2.590   1.162   1.754  0.00  0.00             0
ATOM    946   Al   1     1       5.000  -3.548   1.729  0.00  0.00             0
ATOM    947   Si   1     1       0.770   1.031   4.323  0.00  0.00             0
ATOM    948   Si   1     1       3.222  -3.600   4.475  0.00  0.00             0
ATOM    949   Si   1     1       3.378   2.429   4.429  0.00  0.00             0
ATOM    950   Si   1     1       5.804  -2.022   4.356  0.00  0.00             0
ATOM    951    O   1     1       5.960   0.870   2.870  0.00  0.00             0
ATOM    952    O   1     1       3.415  -3.730   2.814  0.00  0.00             0
ATOM    953    O   1     1       5.648  -1.912   2.849  0.00  0.00             0
ATOM    954    O   1     1       3.153   2.546   2.854  0.00  0.00             0
ATOM    955    O   1     1       5.664  -0.497   4.872  0.00  0.00             0
ATOM    956    O   1     1       3.300   3.913   4.901  0.00  0.00             0
ATOM    957    O   1     1       4.671   1.776   4.824  0.00  0.00             0
ATOM    958    O   1     1       2.061  -2.683   4.625  0.00  0.00             0
ATOM    959    O   1     1       4.601  -2.809   4.897  0.00  0.00             0
ATOM    960    O   1     1       2.004   1.767   4.935  0.00  0.00             0
ATOM    961    O   1     1       6.065  -4.909   2.764  0.00  0.00             0
ATOM    962    O   1     1       3.278  -0.207   2.790  0.00  0.00             0
ATOM    963    O   1     1      12.197   2.598   0.661  0.00  0.00             0
ATOM    964    O   1     1       4.221  -2.003   0.474  0.00  0.00             0
ATOM    965    O   1     1       6.599  -0.330   0.671  0.00  0.00             0
ATOM    966    O   1     1       4.043  -4.824   0.450  0.00  0.00             0
ATOM    967    O   1     1       6.635  -3.474   0.751  0.00  0.00             0
ATOM    968    O   1     1       4.010   0.933   0.663  0.00  0.00             0
ATOM    969    H   1     1       5.696   3.933   3.872  0.00  0.00             0
ATOM    970    H   1     1       3.040  -0.944   3.393  0.00  0.00             0
ATOM    971    H   1     1       5.734   2.303   0.585  0.00  0.00             0
ATOM    972    H   1     1       4.451  -1.952  -0.488  0.00  0.00             0
ATOM    973    H   1     1       6.668   0.013  -0.343  0.00  0.00             0
ATOM    974    H   1     1       4.932   4.257  -0.045  0.00  0.00             0
ATOM    975    H   1     1       3.880   1.306  -0.128  0.00  0.00             0
ATOM    976    H   1     1       6.875  -2.495   0.440  0.00  0.00             0
END
