# Supplementary material for: Competing Nuclear Quantum Effects and Hydrogen-Bond Jumps in Hydrated Kaolinite
Source: J Phys Chem Lett. 2023 Feb 6;14(6):1542–7. doi: 10.1021/acs.jpclett.2c03896 (PMC9940297; doi:10.1021/acs.jpclett.2c03896)
Supplement: Supplementary file 1 — jz2c03896_si_001.zip [file jz2c03896_si_001.zip › Clay_NQEs_HBond_Jumps_SI/silica-surface/QM/prod-3/init.14.pdb]

TITLE     Step:     2000000  Bead:      14 positions{angstrom}  cell{angstrom}
CRYST1   10.307   17.884   76.812  91.93 105.05  89.80 P 1           1
ATOM      1   Al   1     1     -17.316  -0.617  42.415  0.00  0.00             0
ATOM      2   Al   1     1     -14.852   3.943  42.083  0.00  0.00             0
ATOM      3   Al   1     1     -14.706  -1.983  42.208  0.00  0.00             0
ATOM      4   Al   1     1     -17.263   2.368  42.195  0.00  0.00             0
ATOM      5   Si   1     1     -13.084  -1.866  39.489  0.00  0.00             0
ATOM      6   Si   1     1     -15.525   2.548  39.392  0.00  0.00             0
ATOM      7   Si   1     1     -15.600  -3.476  39.627  0.00  0.00             0
ATOM      8   Si   1     1     -18.041   0.904  39.390  0.00  0.00             0
ATOM      9    O   1     1     -18.277  -1.771  41.240  0.00  0.00             0
ATOM     10    O   1     1     -15.613   2.636  41.110  0.00  0.00             0
ATOM     11    O   1     1     -18.014   0.973  40.970  0.00  0.00             0
ATOM     12    O   1     1     -15.296  -3.493  41.169  0.00  0.00             0
ATOM     13    O   1     1     -17.951  -0.542  38.982  0.00  0.00             0
ATOM     14    O   1     1     -15.467  -4.943  39.088  0.00  0.00             0
ATOM     15    O   1     1     -16.965  -2.878  39.343  0.00  0.00             0
ATOM     16    O   1     1     -14.282   1.718  39.046  0.00  0.00             0
ATOM     17    O   1     1     -16.836   1.738  38.889  0.00  0.00             0
ATOM     18    O   1     1     -14.394  -2.642  39.098  0.00  0.00             0
ATOM     19    O   1     1     -18.152   3.811  41.132  0.00  0.00             0
ATOM     20    O   1     1     -15.684  -0.770  41.189  0.00  0.00             0
ATOM     21    O   1     1     -14.035  -3.254  43.449  0.00  0.00             0
ATOM     22    O   1     1     -16.655   0.849  43.310  0.00  0.00             0
ATOM     23    O   1     1     -19.044  -0.684  43.412  0.00  0.00             0
ATOM     24    O   1     1     -16.217   3.787  43.365  0.00  0.00             0
ATOM     25    O   1     1     -18.850   2.572  43.284  0.00  0.00             0
ATOM     26    O   1     1     -16.521  -2.023  43.244  0.00  0.00             0
ATOM     27    H   1     1     -17.427  -4.454  40.817  0.00  0.00             0
ATOM     28    H   1     1     -15.100  -0.148  40.613  0.00  0.00             0
ATOM     29    H   1     1     -18.849  -3.826  44.277  0.00  0.00             0
ATOM     30    H   1     1     -16.250   0.610  44.161  0.00  0.00             0
ATOM     31    H   1     1     -18.986  -0.570  44.367  0.00  0.00             0
ATOM     32    H   1     1     -17.088  -4.138  43.220  0.00  0.00             0
ATOM     33    H   1     1     -16.437  -2.802  43.845  0.00  0.00             0
ATOM     34    H   1     1     -19.323   1.932  43.857  0.00  0.00             0
ATOM     35   Al   1     1     -17.878   4.817  49.463  0.00  0.00             0
ATOM     36   Al   1     1     -15.162   8.958  49.504  0.00  0.00             0
ATOM     37   Al   1     1     -15.389   3.240  49.372  0.00  0.00             0
ATOM     38   Al   1     1     -17.768   7.722  49.433  0.00  0.00             0
ATOM     39   Si   1     1     -13.579   3.446  46.485  0.00  0.00             0
ATOM     40   Si   1     1     -15.906   7.886  46.715  0.00  0.00             0
ATOM     41   Si   1     1     -16.150   1.933  46.528  0.00  0.00             0
ATOM     42   Si   1     1     -18.411   6.290  46.573  0.00  0.00             0
ATOM     43    O   1     1     -18.798   3.383  48.329  0.00  0.00             0
ATOM     44    O   1     1     -16.065   7.869  48.255  0.00  0.00             0
ATOM     45    O   1     1     -18.384   6.318  48.207  0.00  0.00             0
ATOM     46    O   1     1     -15.917   1.888  48.123  0.00  0.00             0
ATOM     47    O   1     1     -18.576   4.707  46.189  0.00  0.00             0
ATOM     48    O   1     1     -15.978   0.387  45.962  0.00  0.00             0
ATOM     49    O   1     1     -17.593   2.377  46.204  0.00  0.00             0
ATOM     50    O   1     1     -14.589   7.061  46.349  0.00  0.00             0
ATOM     51    O   1     1     -17.199   6.985  46.050  0.00  0.00             0
ATOM     52    O   1     1     -14.990   2.812  46.048  0.00  0.00             0
ATOM     53    O   1     1     -18.645   9.099  48.490  0.00  0.00             0
ATOM     54    O   1     1     -16.281   4.635  48.379  0.00  0.00             0
ATOM     55    O   1     1     -14.632   1.789  50.332  0.00  0.00             0
ATOM     56    O   1     1     -17.229   6.243  50.456  0.00  0.00             0
ATOM     57    O   1     1     -19.598   4.775  50.524  0.00  0.00             0
ATOM     58    O   1     1     -16.699   8.931  50.513  0.00  0.00             0
ATOM     59    O   1     1     -19.608   7.725  50.558  0.00  0.00             0
ATOM     60    O   1     1     -16.988   3.442  50.576  0.00  0.00             0
ATOM     61    H   1     1     -18.179   1.045  48.218  0.00  0.00             0
ATOM     62    H   1     1     -15.599   5.368  48.180  0.00  0.00             0
ATOM     63    H   1     1     -19.937   1.799  51.338  0.00  0.00             0
ATOM     64    H   1     1     -16.570   6.100  51.114  0.00  0.00             0
ATOM     65    H   1     1     -20.044   4.503  51.269  0.00  0.00             0
ATOM     66    H   1     1     -16.878   0.298  51.393  0.00  0.00             0
ATOM     67    H   1     1     -17.231   2.749  51.051  0.00  0.00             0
ATOM     68    H   1     1     -19.927   6.698  50.907  0.00  0.00             0
ATOM     69   Al   1     1     -17.234   8.188  42.125  0.00  0.00             0
ATOM     70   Al   1     1     -14.863  12.835  42.345  0.00  0.00             0
ATOM     71   Al   1     1     -14.591   6.826  42.266  0.00  0.00             0
ATOM     72   Al   1     1     -17.305  11.179  42.206  0.00  0.00             0
ATOM     73   Si   1     1     -12.890   7.013  39.361  0.00  0.00             0
ATOM     74   Si   1     1     -15.623  11.459  39.521  0.00  0.00             0
ATOM     75   Si   1     1     -15.536   5.509  39.451  0.00  0.00             0
ATOM     76   Si   1     1     -18.119   9.977  39.574  0.00  0.00             0
ATOM     77    O   1     1     -18.062   7.060  40.990  0.00  0.00             0
ATOM     78    O   1     1     -15.691  11.617  41.182  0.00  0.00             0
ATOM     79    O   1     1     -18.000   9.784  41.149  0.00  0.00             0
ATOM     80    O   1     1     -15.387   5.508  41.103  0.00  0.00             0
ATOM     81    O   1     1     -18.054   8.529  39.038  0.00  0.00             0
ATOM     82    O   1     1     -15.535   3.966  38.960  0.00  0.00             0
ATOM     83    O   1     1     -16.769   6.207  38.957  0.00  0.00             0
ATOM     84    O   1     1     -14.296  10.596  39.081  0.00  0.00             0
ATOM     85    O   1     1     -16.929  10.804  39.184  0.00  0.00             0
ATOM     86    O   1     1     -14.236   6.209  38.963  0.00  0.00             0
ATOM     87    O   1     1     -18.232  12.827  41.139  0.00  0.00             0
ATOM     88    O   1     1     -15.619   8.305  41.245  0.00  0.00             0
ATOM     89    O   1     1     -13.956   5.329  43.273  0.00  0.00             0
ATOM     90    O   1     1     -16.366  10.098  43.412  0.00  0.00             0
ATOM     91    O   1     1     -18.834   8.207  43.210  0.00  0.00             0
ATOM     92    O   1     1     -16.352  13.076  43.317  0.00  0.00             0
ATOM     93    O   1     1     -18.939  11.414  43.246  0.00  0.00             0
ATOM     94    O   1     1     -16.346   6.892  43.188  0.00  0.00             0
ATOM     95    H   1     1     -17.745   4.716  40.983  0.00  0.00             0
ATOM     96    H   1     1     -15.101   9.177  40.981  0.00  0.00             0
ATOM     97    H   1     1     -19.011   5.183  44.156  0.00  0.00             0
ATOM     98    H   1     1     -16.106   9.437  44.182  0.00  0.00             0
ATOM     99    H   1     1     -19.282   8.924  43.565  0.00  0.00             0
ATOM    100    H   1     1     -16.485   4.683  43.750  0.00  0.00             0
ATOM    101    H   1     1     -16.708   6.515  43.852  0.00  0.00             0
ATOM    102    H   1     1     -19.172  11.355  44.203  0.00  0.00             0
ATOM    103   Al   1     1     -17.793  13.732  49.316  0.00  0.00             0
ATOM    104   Al   1     1     -15.295  18.041  49.463  0.00  0.00             0
ATOM    105   Al   1     1     -15.327  12.146  49.288  0.00  0.00             0
ATOM    106   Al   1     1     -17.811  16.672  49.361  0.00  0.00             0
ATOM    107   Si   1     1     -13.485  12.251  46.694  0.00  0.00             0
ATOM    108   Si   1     1     -16.070  16.833  46.551  0.00  0.00             0
ATOM    109   Si   1     1     -16.050  10.707  46.582  0.00  0.00             0
ATOM    110   Si   1     1     -18.491  15.294  46.557  0.00  0.00             0
ATOM    111    O   1     1     -18.708  12.588  48.193  0.00  0.00             0
ATOM    112    O   1     1     -16.266  16.943  48.197  0.00  0.00             0
ATOM    113    O   1     1     -18.377  15.238  48.178  0.00  0.00             0
ATOM    114    O   1     1     -15.967  10.683  48.221  0.00  0.00             0
ATOM    115    O   1     1     -18.374  13.879  46.062  0.00  0.00             0
ATOM    116    O   1     1     -15.859   9.279  46.211  0.00  0.00             0
ATOM    117    O   1     1     -17.287  11.499  46.300  0.00  0.00             0
ATOM    118    O   1     1     -14.915  15.882  46.409  0.00  0.00             0
ATOM    119    O   1     1     -17.458  16.245  46.088  0.00  0.00             0
ATOM    120    O   1     1     -14.729  11.613  46.097  0.00  0.00             0
ATOM    121    O   1     1     -18.736  18.114  48.393  0.00  0.00             0
ATOM    122    O   1     1     -16.032  13.571  48.183  0.00  0.00             0
ATOM    123    O   1     1     -14.563  10.488  50.457  0.00  0.00             0
ATOM    124    O   1     1     -16.950  15.096  50.261  0.00  0.00             0
ATOM    125    O   1     1     -19.207  13.598  50.395  0.00  0.00             0
ATOM    126    O   1     1     -16.846  17.863  50.467  0.00  0.00             0
ATOM    127    O   1     1     -19.365  16.652  50.687  0.00  0.00             0
ATOM    128    O   1     1     -16.891  12.296  50.232  0.00  0.00             0
ATOM    129    H   1     1     -18.092   9.994  48.337  0.00  0.00             0
ATOM    130    H   1     1     -16.131  13.755  47.242  0.00  0.00             0
ATOM    131    H   1     1     -19.164  10.265  51.173  0.00  0.00             0
ATOM    132    H   1     1     -16.147  15.261  50.619  0.00  0.00             0
ATOM    133    H   1     1     -19.580  13.237  51.217  0.00  0.00             0
ATOM    134    H   1     1     -16.605   9.239  51.318  0.00  0.00             0
ATOM    135    H   1     1     -17.419  11.787  50.732  0.00  0.00             0
ATOM    136    H   1     1     -19.545  15.840  51.173  0.00  0.00             0
ATOM    137   Al   1     1     -12.057  -0.488  42.196  0.00  0.00             0
ATOM    138   Al   1     1      -9.462   3.714  42.167  0.00  0.00             0
ATOM    139   Al   1     1      -9.548  -2.011  42.288  0.00  0.00             0
ATOM    140   Al   1     1     -12.197   2.526  42.052  0.00  0.00             0
ATOM    141   Si   1     1      -7.905  -1.939  39.603  0.00  0.00             0
ATOM    142   Si   1     1     -10.351   2.565  39.369  0.00  0.00             0
ATOM    143   Si   1     1     -10.479  -3.443  39.572  0.00  0.00             0
ATOM    144   Si   1     1     -12.885   1.112  39.394  0.00  0.00             0
ATOM    145    O   1     1     -13.137  -1.637  41.051  0.00  0.00             0
ATOM    146    O   1     1     -10.515   2.621  40.992  0.00  0.00             0
ATOM    147    O   1     1     -12.746   1.054  40.934  0.00  0.00             0
ATOM    148    O   1     1     -10.262  -3.563  41.091  0.00  0.00             0
ATOM    149    O   1     1     -12.901  -0.407  39.005  0.00  0.00             0
ATOM    150    O   1     1     -10.440  -4.834  39.002  0.00  0.00             0
ATOM    151    O   1     1     -11.813  -2.763  39.224  0.00  0.00             0
ATOM    152    O   1     1      -9.150   1.610  39.050  0.00  0.00             0
ATOM    153    O   1     1     -11.739   1.976  38.762  0.00  0.00             0
ATOM    154    O   1     1      -9.151  -2.568  39.048  0.00  0.00             0
ATOM    155    O   1     1     -13.102   3.850  40.945  0.00  0.00             0
ATOM    156    O   1     1     -10.537  -0.694  41.031  0.00  0.00             0
ATOM    157    O   1     1     -19.314  -3.567  43.420  0.00  0.00             0
ATOM    158    O   1     1     -11.333   0.937  43.205  0.00  0.00             0
ATOM    159    O   1     1     -13.839  -0.434  43.237  0.00  0.00             0
ATOM    160    O   1     1     -11.135   3.797  43.334  0.00  0.00             0
ATOM    161    O   1     1     -13.607   2.519  43.111  0.00  0.00             0
ATOM    162    O   1     1     -11.201  -1.839  43.134  0.00  0.00             0
ATOM    163    H   1     1     -13.061  -5.045  40.185  0.00  0.00             0
ATOM    164    H   1     1     -10.110  -0.412  40.019  0.00  0.00             0
ATOM    165    H   1     1     -14.100  -3.484  44.422  0.00  0.00             0
ATOM    166    H   1     1     -10.462   0.709  43.399  0.00  0.00             0
ATOM    167    H   1     1     -13.949   0.330  43.686  0.00  0.00             0
ATOM    168    H   1     1     -11.924  -4.492  43.312  0.00  0.00             0
ATOM    169    H   1     1     -11.914  -2.448  43.409  0.00  0.00             0
ATOM    170    H   1     1     -14.190   2.080  43.831  0.00  0.00             0
ATOM    171   Al   1     1     -12.771   4.687  49.366  0.00  0.00             0
ATOM    172   Al   1     1     -10.077   9.206  49.281  0.00  0.00             0
ATOM    173   Al   1     1     -10.182   3.348  49.326  0.00  0.00             0
ATOM    174   Al   1     1     -12.572   7.574  49.466  0.00  0.00             0
ATOM    175   Si   1     1      -8.439   3.264  46.597  0.00  0.00             0
ATOM    176   Si   1     1     -10.673   7.859  46.514  0.00  0.00             0
ATOM    177   Si   1     1     -10.929   1.750  46.523  0.00  0.00             0
ATOM    178   Si   1     1     -13.276   6.383  46.609  0.00  0.00             0
ATOM    179    O   1     1     -13.693   3.538  48.149  0.00  0.00             0
ATOM    180    O   1     1     -10.786   7.938  48.125  0.00  0.00             0
ATOM    181    O   1     1     -13.128   6.255  48.252  0.00  0.00             0
ATOM    182    O   1     1     -10.751   1.723  48.189  0.00  0.00             0
ATOM    183    O   1     1     -13.247   4.972  46.195  0.00  0.00             0
ATOM    184    O   1     1     -10.867   0.295  46.060  0.00  0.00             0
ATOM    185    O   1     1     -12.436   2.468  46.283  0.00  0.00             0
ATOM    186    O   1     1      -9.536   6.967  46.111  0.00  0.00             0
ATOM    187    O   1     1     -11.994   7.142  46.142  0.00  0.00             0
ATOM    188    O   1     1      -9.785   2.664  46.089  0.00  0.00             0
ATOM    189    O   1     1     -13.562   9.002  48.332  0.00  0.00             0
ATOM    190    O   1     1     -10.957   4.615  48.216  0.00  0.00             0
ATOM    191    O   1     1     -19.742   1.771  50.451  0.00  0.00             0
ATOM    192    O   1     1     -11.845   6.180  50.439  0.00  0.00             0
ATOM    193    O   1     1     -14.301   4.658  50.498  0.00  0.00             0
ATOM    194    O   1     1     -11.779   9.041  50.375  0.00  0.00             0
ATOM    195    O   1     1     -14.351   7.628  50.443  0.00  0.00             0
ATOM    196    O   1     1     -11.825   3.295  50.251  0.00  0.00             0
ATOM    197    H   1     1     -13.666   0.558  47.307  0.00  0.00             0
ATOM    198    H   1     1     -10.562   5.315  47.717  0.00  0.00             0
ATOM    199    H   1     1     -14.126   1.815  51.230  0.00  0.00             0
ATOM    200    H   1     1     -10.770   6.139  50.188  0.00  0.00             0
ATOM    201    H   1     1     -14.085   4.920  51.490  0.00  0.00             0
ATOM    202    H   1     1     -12.193   0.314  51.158  0.00  0.00             0
ATOM    203    H   1     1     -11.921   2.363  50.207  0.00  0.00             0
ATOM    204    H   1     1     -14.558   6.830  50.763  0.00  0.00             0
ATOM    205   Al   1     1     -12.038   8.404  42.219  0.00  0.00             0
ATOM    206   Al   1     1      -9.593  12.895  42.217  0.00  0.00             0
ATOM    207   Al   1     1      -9.478   6.718  42.287  0.00  0.00             0
ATOM    208   Al   1     1     -12.208  11.336  42.245  0.00  0.00             0
ATOM    209   Si   1     1      -7.739   7.039  39.316  0.00  0.00             0
ATOM    210   Si   1     1     -10.429  11.506  39.457  0.00  0.00             0
ATOM    211   Si   1     1     -10.236   5.576  39.417  0.00  0.00             0
ATOM    212   Si   1     1     -12.985   9.931  39.384  0.00  0.00             0
ATOM    213    O   1     1     -13.015   7.144  41.058  0.00  0.00             0
ATOM    214    O   1     1     -10.633  11.646  41.074  0.00  0.00             0
ATOM    215    O   1     1     -12.806   9.856  41.013  0.00  0.00             0
ATOM    216    O   1     1     -10.055   5.434  40.990  0.00  0.00             0
ATOM    217    O   1     1     -12.867   8.494  38.862  0.00  0.00             0
ATOM    218    O   1     1     -10.118   4.079  38.911  0.00  0.00             0
ATOM    219    O   1     1     -11.621   6.036  39.050  0.00  0.00             0
ATOM    220    O   1     1      -9.134  10.609  39.174  0.00  0.00             0
ATOM    221    O   1     1     -11.714  10.790  38.946  0.00  0.00             0
ATOM    222    O   1     1      -9.151   6.457  38.891  0.00  0.00             0
ATOM    223    O   1     1     -13.180  12.857  41.219  0.00  0.00             0
ATOM    224    O   1     1     -10.377   8.257  41.039  0.00  0.00             0
ATOM    225    O   1     1     -19.140   5.318  43.270  0.00  0.00             0
ATOM    226    O   1     1     -11.560   9.821  43.332  0.00  0.00             0
ATOM    227    O   1     1     -13.679   8.096  43.275  0.00  0.00             0
ATOM    228    O   1     1     -11.345  12.712  43.265  0.00  0.00             0
ATOM    229    O   1     1     -13.825  11.567  43.335  0.00  0.00             0
ATOM    230    O   1     1     -11.173   7.025  43.296  0.00  0.00             0
ATOM    231    H   1     1     -12.415   4.491  40.487  0.00  0.00             0
ATOM    232    H   1     1      -9.720   8.661  40.671  0.00  0.00             0
ATOM    233    H   1     1     -13.590   5.136  44.152  0.00  0.00             0
ATOM    234    H   1     1     -11.413   9.819  44.246  0.00  0.00             0
ATOM    235    H   1     1     -13.400   8.698  43.939  0.00  0.00             0
ATOM    236    H   1     1     -11.830   4.157  43.887  0.00  0.00             0
ATOM    237    H   1     1     -11.729   6.455  43.960  0.00  0.00             0
ATOM    238    H   1     1     -14.432  11.056  44.061  0.00  0.00             0
ATOM    239   Al   1     1     -12.819  13.497  49.443  0.00  0.00             0
ATOM    240   Al   1     1     -10.118  18.204  49.351  0.00  0.00             0
ATOM    241   Al   1     1     -10.048  12.222  49.321  0.00  0.00             0
ATOM    242   Al   1     1     -12.567  16.641  49.297  0.00  0.00             0
ATOM    243   Si   1     1      -8.235  12.353  46.588  0.00  0.00             0
ATOM    244   Si   1     1     -10.888  16.706  46.501  0.00  0.00             0
ATOM    245   Si   1     1     -10.714  10.853  46.527  0.00  0.00             0
ATOM    246   Si   1     1     -13.467  15.293  46.743  0.00  0.00             0
ATOM    247    O   1     1     -13.785  12.219  48.366  0.00  0.00             0
ATOM    248    O   1     1     -11.006  16.831  48.265  0.00  0.00             0
ATOM    249    O   1     1     -13.302  15.174  48.382  0.00  0.00             0
ATOM    250    O   1     1     -10.589  10.628  48.188  0.00  0.00             0
ATOM    251    O   1     1     -13.450  13.811  46.273  0.00  0.00             0
ATOM    252    O   1     1     -10.729   9.410  45.978  0.00  0.00             0
ATOM    253    O   1     1     -12.205  11.528  46.316  0.00  0.00             0
ATOM    254    O   1     1      -9.664  15.811  46.319  0.00  0.00             0
ATOM    255    O   1     1     -12.242  16.081  46.106  0.00  0.00             0
ATOM    256    O   1     1      -9.526  11.676  46.056  0.00  0.00             0
ATOM    257    O   1     1     -13.654  17.947  48.208  0.00  0.00             0
ATOM    258    O   1     1     -11.138  13.413  48.269  0.00  0.00             0
ATOM    259    O   1     1     -19.789  10.757  50.573  0.00  0.00             0
ATOM    260    O   1     1     -11.858  15.133  50.571  0.00  0.00             0
ATOM    261    O   1     1     -14.382  13.532  50.490  0.00  0.00             0
ATOM    262    O   1     1     -11.801  18.092  50.374  0.00  0.00             0
ATOM    263    O   1     1     -14.285  16.886  50.530  0.00  0.00             0
ATOM    264    O   1     1     -11.678  12.287  50.410  0.00  0.00             0
ATOM    265    H   1     1     -13.032   9.830  48.332  0.00  0.00             0
ATOM    266    H   1     1     -11.035  14.053  47.688  0.00  0.00             0
ATOM    267    H   1     1     -13.606  10.770  50.882  0.00  0.00             0
ATOM    268    H   1     1     -11.136  15.265  51.309  0.00  0.00             0
ATOM    269    H   1     1     -14.865  14.068  51.270  0.00  0.00             0
ATOM    270    H   1     1     -11.537   9.007  51.227  0.00  0.00             0
ATOM    271    H   1     1     -11.600  11.574  51.064  0.00  0.00             0
ATOM    272    H   1     1     -13.855  16.056  51.065  0.00  0.00             0
ATOM    273    O   1     1     -14.678  12.403  27.826  0.00  0.00             0
ATOM    274    H   1     1     -15.193  11.883  27.094  0.00  0.00             0
ATOM    275    H   1     1      -3.783  11.762  28.537  0.00  0.00             0
ATOM    276    O   1     1      19.124 -16.859  20.411  0.00  0.00             0
ATOM    277    H   1     1      18.716 -17.334  20.919  0.00  0.00             0
ATOM    278    H   1     1      30.330 -17.352  20.716  0.00  0.00             0
ATOM    279    O   1     1      38.246  22.723  16.234  0.00  0.00             0
ATOM    280    H   1     1      27.291  22.150  16.090  0.00  0.00             0
ATOM    281    H   1     1      39.063  22.359  15.969  0.00  0.00             0
ATOM    282    O   1     1      -4.209   1.387  28.894  0.00  0.00             0
ATOM    283    H   1     1      -4.014   0.704  28.277  0.00  0.00             0
ATOM    284    H   1     1       6.027   2.311  28.596  0.00  0.00             0
ATOM    285    O   1     1     -19.083  -3.467  24.225  0.00  0.00             0
ATOM    286    H   1     1     -18.189  -3.648  24.081  0.00  0.00             0
ATOM    287    H   1     1      -9.237  -4.362  24.248  0.00  0.00             0
ATOM    288    O   1     1     -16.603 -17.858  21.101  0.00  0.00             0
ATOM    289    H   1     1     -16.571 -18.753  20.790  0.00  0.00             0
ATOM    290    H   1     1      -7.063 -17.420  20.730  0.00  0.00             0
ATOM    291    O   1     1     -13.316  35.331  26.753  0.00  0.00             0
ATOM    292    H   1     1     -12.925  35.701  25.946  0.00  0.00             0
ATOM    293    H   1     1     -12.998  34.405  26.851  0.00  0.00             0
ATOM    294    O   1     1      -3.377  17.470  21.799  0.00  0.00             0
ATOM    295    H   1     1      -3.357  17.693  22.738  0.00  0.00             0
ATOM    296    H   1     1      -4.136  17.821  21.501  0.00  0.00             0
ATOM    297    O   1     1      -7.248  20.388  29.256  0.00  0.00             0
ATOM    298    H   1     1      -7.756  19.733  29.764  0.00  0.00             0
ATOM    299    H   1     1      -7.197  20.177  28.202  0.00  0.00             0
ATOM    300    O   1     1      32.698  22.852  18.478  0.00  0.00             0
ATOM    301    H   1     1      33.255  22.328  19.049  0.00  0.00             0
ATOM    302    H   1     1      32.751  22.354  17.419  0.00  0.00             0
ATOM    303    O   1     1       8.659   1.503  17.477  0.00  0.00             0
ATOM    304    H   1     1       8.541   1.674  18.490  0.00  0.00             0
ATOM    305    H   1     1       8.324   0.547  17.320  0.00  0.00             0
ATOM    306    O   1     1     -17.002  28.895  32.815  0.00  0.00             0
ATOM    307    H   1     1     -16.926  28.437  33.519  0.00  0.00             0
ATOM    308    H   1     1     -17.771  29.487  32.838  0.00  0.00             0
ATOM    309    O   1     1       1.161 -16.822  32.486  0.00  0.00             0
ATOM    310    H   1     1       1.659 -17.563  32.669  0.00  0.00             0
ATOM    311    H   1     1       1.827 -15.967  32.529  0.00  0.00             0
ATOM    312    O   1     1      35.113   5.042  30.238  0.00  0.00             0
ATOM    313    H   1     1      34.534   4.366  30.621  0.00  0.00             0
ATOM    314    H   1     1      35.109   5.640  31.085  0.00  0.00             0
ATOM    315    O   1     1       3.368  14.423  32.170  0.00  0.00             0
ATOM    316    H   1     1       3.238  14.421  31.247  0.00  0.00             0
ATOM    317    H   1     1       4.315  14.136  32.325  0.00  0.00             0
ATOM    318    O   1     1       9.293  13.192  34.083  0.00  0.00             0
ATOM    319    H   1     1      10.216  13.231  33.750  0.00  0.00             0
ATOM    320    H   1     1       8.987  14.141  34.062  0.00  0.00             0
ATOM    321    O   1     1      40.433  21.122  15.274  0.00  0.00             0
ATOM    322    H   1     1      40.010  20.429  15.846  0.00  0.00             0
ATOM    323    H   1     1      40.528  20.768  14.423  0.00  0.00             0
ATOM    324    O   1     1      10.153  -0.209  37.006  0.00  0.00             0
ATOM    325    H   1     1       9.195  -0.725  37.022  0.00  0.00             0
ATOM    326    H   1     1      10.767  -0.944  36.706  0.00  0.00             0
ATOM    327    O   1     1      15.094  34.208  36.004  0.00  0.00             0
ATOM    328    H   1     1      14.208  34.079  35.884  0.00  0.00             0
ATOM    329    H   1     1      25.914  15.982  35.312  0.00  0.00             0
ATOM    330    O   1     1     -15.890  59.837  18.686  0.00  0.00             0
ATOM    331    H   1     1     -15.191  60.465  18.191  0.00  0.00             0
ATOM    332    H   1     1      -6.242  59.675  18.041  0.00  0.00             0
ATOM    333    O   1     1      -4.392  30.307  19.483  0.00  0.00             0
ATOM    334    H   1     1     -15.049  30.545  20.452  0.00  0.00             0
ATOM    335    H   1     1      -3.602  29.857  19.827  0.00  0.00             0
ATOM    336    O   1     1     -19.978  12.222  15.808  0.00  0.00             0
ATOM    337    H   1     1     -19.664  11.368  15.242  0.00  0.00             0
ATOM    338    H   1     1     -10.556  12.077  16.313  0.00  0.00             0
ATOM    339    O   1     1       5.945  54.208  13.915  0.00  0.00             0
ATOM    340    H   1     1      -3.742  53.554  13.626  0.00  0.00             0
ATOM    341    H   1     1       5.314  53.932  14.461  0.00  0.00             0
ATOM    342    O   1     1      17.199  38.860  36.298  0.00  0.00             0
ATOM    343    H   1     1      16.532  38.098  35.925  0.00  0.00             0
ATOM    344    H   1     1      28.293  38.262  36.725  0.00  0.00             0
ATOM    345    O   1     1      45.981   7.629  22.984  0.00  0.00             0
ATOM    346    H   1     1      45.333   7.587  22.402  0.00  0.00             0
ATOM    347    H   1     1      45.367 -10.450  23.798  0.00  0.00             0
ATOM    348    O   1     1      38.472  13.817  24.228  0.00  0.00             0
ATOM    349    H   1     1      39.156  13.559  24.696  0.00  0.00             0
ATOM    350    H   1     1      37.915  13.073  23.961  0.00  0.00             0
ATOM    351    O   1     1      21.022 -19.415  17.621  0.00  0.00             0
ATOM    352    H   1     1      21.187 -19.992  16.880  0.00  0.00             0
ATOM    353    H   1     1      21.691 -18.702  17.681  0.00  0.00             0
ATOM    354    O   1     1      -0.390  11.191  28.260  0.00  0.00             0
ATOM    355    H   1     1      -0.613  10.358  27.788  0.00  0.00             0
ATOM    356    H   1     1      -0.615  11.889  27.518  0.00  0.00             0
ATOM    357    O   1     1      14.190  -9.076  20.302  0.00  0.00             0
ATOM    358    H   1     1      14.920  -9.165  19.827  0.00  0.00             0
ATOM    359    H   1     1      13.761  -9.815  20.367  0.00  0.00             0
ATOM    360    O   1     1      -7.199  37.786  15.342  0.00  0.00             0
ATOM    361    H   1     1      -7.275  36.731  15.450  0.00  0.00             0
ATOM    362    H   1     1      -6.361  38.038  15.273  0.00  0.00             0
ATOM    363    O   1     1      40.389  13.137  26.244  0.00  0.00             0
ATOM    364    H   1     1      41.215  13.427  26.370  0.00  0.00             0
ATOM    365    H   1     1      39.949  -4.035  26.837  0.00  0.00             0
ATOM    366    O   1     1      14.639   4.488  27.386  0.00  0.00             0
ATOM    367    H   1     1      14.320   4.412  28.224  0.00  0.00             0
ATOM    368    H   1     1      15.730   4.550  27.435  0.00  0.00             0
ATOM    369    O   1     1      13.912 -14.371  25.027  0.00  0.00             0
ATOM    370    H   1     1      13.341 -15.133  25.245  0.00  0.00             0
ATOM    371    H   1     1      13.970 -13.993  25.984  0.00  0.00             0
ATOM    372    O   1     1      34.264 -17.693  23.670  0.00  0.00             0
ATOM    373    H   1     1      34.469 -18.272  24.260  0.00  0.00             0
ATOM    374    H   1     1      34.456 -17.931  22.734  0.00  0.00             0
ATOM    375    O   1     1      -1.964  44.243  29.495  0.00  0.00             0
ATOM    376    H   1     1      -1.757  44.186  28.570  0.00  0.00             0
ATOM    377    H   1     1      -2.691  43.739  29.377  0.00  0.00             0
ATOM    378    O   1     1      10.457  -9.279  20.849  0.00  0.00             0
ATOM    379    H   1     1      11.072  -9.927  20.930  0.00  0.00             0
ATOM    380    H   1     1      10.774  -8.531  20.369  0.00  0.00             0
ATOM    381    O   1     1     -15.095  -4.983  32.578  0.00  0.00             0
ATOM    382    H   1     1     -15.587  -5.813  32.729  0.00  0.00             0
ATOM    383    H   1     1      -3.987  -5.291  32.236  0.00  0.00             0
ATOM    384    O   1     1      15.185 -13.168  20.967  0.00  0.00             0
ATOM    385    H   1     1      15.042 -12.697  20.194  0.00  0.00             0
ATOM    386    H   1     1      26.282 -13.646  20.849  0.00  0.00             0
ATOM    387    O   1     1       8.848  16.156  33.911  0.00  0.00             0
ATOM    388    H   1     1      -2.524  16.000  33.718  0.00  0.00             0
ATOM    389    H   1     1       8.928  16.969  34.044  0.00  0.00             0
ATOM    390    O   1     1      18.233  18.510  24.203  0.00  0.00             0
ATOM    391    H   1     1      17.768  19.353  24.052  0.00  0.00             0
ATOM    392    H   1     1      29.465  18.413  24.030  0.00  0.00             0
ATOM    393    O   1     1     -43.863  -2.929  27.867  0.00  0.00             0
ATOM    394    H   1     1     -44.163  -2.496  28.600  0.00  0.00             0
ATOM    395    H   1     1     -34.198  -3.694  27.804  0.00  0.00             0
ATOM    396    O   1     1     -24.160  -1.802  30.389  0.00  0.00             0
ATOM    397    H   1     1     -24.378  -0.915  30.657  0.00  0.00             0
ATOM    398    H   1     1     -14.663  -2.173  30.066  0.00  0.00             0
ATOM    399    O   1     1      21.432 -19.305  25.788  0.00  0.00             0
ATOM    400    H   1     1      21.665 -20.186  25.317  0.00  0.00             0
ATOM    401    H   1     1      21.252 -19.747  26.668  0.00  0.00             0
ATOM    402    O   1     1       7.355  25.082  33.268  0.00  0.00             0
ATOM    403    H   1     1       6.327  25.068  32.899  0.00  0.00             0
ATOM    404    H   1     1       7.538  24.478  32.417  0.00  0.00             0
ATOM    405    O   1     1      24.676  16.286  27.304  0.00  0.00             0
ATOM    406    H   1     1      24.286  15.891  26.529  0.00  0.00             0
ATOM    407    H   1     1      24.669  17.203  27.250  0.00  0.00             0
ATOM    408    O   1     1      46.845  69.495  24.991  0.00  0.00             0
ATOM    409    H   1     1      46.881  69.756  26.053  0.00  0.00             0
ATOM    410    H   1     1      47.579  69.043  24.887  0.00  0.00             0
ATOM    411    O   1     1      19.246  58.648  32.056  0.00  0.00             0
ATOM    412    H   1     1      19.236  58.286  32.879  0.00  0.00             0
ATOM    413    H   1     1      18.686  57.967  31.569  0.00  0.00             0
ATOM    414    O   1     1      34.352  84.962  16.561  0.00  0.00             0
ATOM    415    H   1     1      33.653  84.485  16.434  0.00  0.00             0
ATOM    416    H   1     1      35.181  84.309  16.616  0.00  0.00             0
ATOM    417    O   1     1      38.010 -14.866  19.901  0.00  0.00             0
ATOM    418    H   1     1      38.493 -15.741  20.019  0.00  0.00             0
ATOM    419    H   1     1      38.668 -14.177  19.549  0.00  0.00             0
ATOM    420    O   1     1      41.897 -12.395  27.893  0.00  0.00             0
ATOM    421    H   1     1      41.698 -11.775  28.585  0.00  0.00             0
ATOM    422    H   1     1      42.799 -12.895  28.201  0.00  0.00             0
ATOM    423    O   1     1      -4.063  15.492  33.284  0.00  0.00             0
ATOM    424    H   1     1      -4.437  15.795  32.495  0.00  0.00             0
ATOM    425    H   1     1      -4.125  14.512  33.318  0.00  0.00             0
ATOM    426    O   1     1      17.299  27.529  15.697  0.00  0.00             0
ATOM    427    H   1     1      16.637  28.288  16.057  0.00  0.00             0
ATOM    428    H   1     1      17.308  26.573  16.255  0.00  0.00             0
ATOM    429    O   1     1      27.281  57.255  30.663  0.00  0.00             0
ATOM    430    H   1     1      27.266  56.394  30.352  0.00  0.00             0
ATOM    431    H   1     1      26.202  57.660  30.447  0.00  0.00             0
ATOM    432    O   1     1     -19.335   1.112  20.417  0.00  0.00             0
ATOM    433    H   1     1     -18.706   1.943  20.511  0.00  0.00             0
ATOM    434    H   1     1     -19.521   1.169  19.437  0.00  0.00             0
ATOM    435    O   1     1     -19.671  15.395  28.444  0.00  0.00             0
ATOM    436    H   1     1     -20.214  15.327  29.209  0.00  0.00             0
ATOM    437    H   1     1      -8.994  14.493  28.606  0.00  0.00             0
ATOM    438    O   1     1      49.692  33.042  22.088  0.00  0.00             0
ATOM    439    H   1     1      49.278  32.698  22.857  0.00  0.00             0
ATOM    440    H   1     1      59.590  33.955  22.068  0.00  0.00             0
ATOM    441    O   1     1      37.820  10.669  29.644  0.00  0.00             0
ATOM    442    H   1     1      27.876  11.186  30.355  0.00  0.00             0
ATOM    443    H   1     1      38.261   9.657  29.731  0.00  0.00             0
ATOM    444    O   1     1       0.245 -46.283  34.364  0.00  0.00             0
ATOM    445    H   1     1       0.164 -46.002  35.320  0.00  0.00             0
ATOM    446    H   1     1      10.609 -47.184  34.264  0.00  0.00             0
ATOM    447    O   1     1      -5.557   7.083  32.088  0.00  0.00             0
ATOM    448    H   1     1     -15.962   7.985  31.591  0.00  0.00             0
ATOM    449    H   1     1      -6.051   7.295  32.804  0.00  0.00             0
ATOM    450    O   1     1      37.777  25.345  17.479  0.00  0.00             0
ATOM    451    H   1     1      38.204  25.058  18.228  0.00  0.00             0
ATOM    452    H   1     1      48.030  24.399  16.895  0.00  0.00             0
ATOM    453    O   1     1      30.288   1.010  34.519  0.00  0.00             0
ATOM    454    H   1     1      30.598   0.645  35.313  0.00  0.00             0
ATOM    455    H   1     1      31.082   1.131  33.779  0.00  0.00             0
ATOM    456    O   1     1       1.279  20.146  25.361  0.00  0.00             0
ATOM    457    H   1     1       0.852  19.709  24.630  0.00  0.00             0
ATOM    458    H   1     1       0.592  20.672  25.669  0.00  0.00             0
ATOM    459    O   1     1      21.308  -6.853  31.102  0.00  0.00             0
ATOM    460    H   1     1      21.411  -7.654  31.523  0.00  0.00             0
ATOM    461    H   1     1      20.683  -6.970  30.422  0.00  0.00             0
ATOM    462    O   1     1     -25.673  19.073  35.264  0.00  0.00             0
ATOM    463    H   1     1     -25.190  18.933  34.473  0.00  0.00             0
ATOM    464    H   1     1     -25.800  18.173  35.575  0.00  0.00             0
ATOM    465    O   1     1     -15.752  -6.504  16.745  0.00  0.00             0
ATOM    466    H   1     1     -16.418  -7.362  17.038  0.00  0.00             0
ATOM    467    H   1     1     -15.294  -6.315  17.642  0.00  0.00             0
ATOM    468    O   1     1     -24.513   1.454  32.923  0.00  0.00             0
ATOM    469    H   1     1     -24.697   2.403  32.915  0.00  0.00             0
ATOM    470    H   1     1     -23.723   1.219  32.360  0.00  0.00             0
ATOM    471    O   1     1      50.697  -5.399  21.679  0.00  0.00             0
ATOM    472    H   1     1      50.223  -4.583  21.887  0.00  0.00             0
ATOM    473    H   1     1      50.018  -5.908  21.451  0.00  0.00             0
ATOM    474    O   1     1      41.735 -19.521  22.331  0.00  0.00             0
ATOM    475    H   1     1      41.818 -19.780  23.088  0.00  0.00             0
ATOM    476    H   1     1      40.872 -19.986  22.332  0.00  0.00             0
ATOM    477    O   1     1      20.060  -0.986  14.686  0.00  0.00             0
ATOM    478    H   1     1      19.380  -0.986  15.377  0.00  0.00             0
ATOM    479    H   1     1      20.747  -1.659  14.792  0.00  0.00             0
ATOM    480    O   1     1      19.968  39.211  26.762  0.00  0.00             0
ATOM    481    H   1     1      20.198  38.443  27.297  0.00  0.00             0
ATOM    482    H   1     1      20.483  39.970  27.184  0.00  0.00             0
ATOM    483    O   1     1      -0.719  -2.088  31.127  0.00  0.00             0
ATOM    484    H   1     1      -0.956  -2.365  32.132  0.00  0.00             0
ATOM    485    H   1     1      -1.597  -2.196  30.631  0.00  0.00             0
ATOM    486    O   1     1     -21.708   3.822  34.970  0.00  0.00             0
ATOM    487    H   1     1     -22.678   3.912  35.384  0.00  0.00             0
ATOM    488    H   1     1     -21.618   2.943  34.769  0.00  0.00             0
ATOM    489    O   1     1     -10.002  18.774  23.194  0.00  0.00             0
ATOM    490    H   1     1     -10.066  17.918  22.827  0.00  0.00             0
ATOM    491    H   1     1       0.896   1.261  22.603  0.00  0.00             0
ATOM    492    O   1     1      23.260 -44.185  28.684  0.00  0.00             0
ATOM    493    H   1     1      22.468 -44.618  29.202  0.00  0.00             0
ATOM    494    H   1     1      34.275 -43.798  29.430  0.00  0.00             0
ATOM    495    O   1     1     -28.080   2.735  35.862  0.00  0.00             0
ATOM    496    H   1     1     -38.447   2.247  36.621  0.00  0.00             0
ATOM    497    H   1     1     -27.515   2.321  35.256  0.00  0.00             0
ATOM    498    O   1     1      -4.739 -24.089  23.733  0.00  0.00             0
ATOM    499    H   1     1      -4.988 -24.544  22.962  0.00  0.00             0
ATOM    500    H   1     1       5.097 -24.365  24.574  0.00  0.00             0
ATOM    501    O   1     1     -19.327  22.680  35.305  0.00  0.00             0
ATOM    502    H   1     1     -20.208  22.359  35.351  0.00  0.00             0
ATOM    503    H   1     1      -8.492  22.011  35.626  0.00  0.00             0
ATOM    504    O   1     1      -2.190  11.377  32.067  0.00  0.00             0
ATOM    505    H   1     1      -1.502  12.072  32.365  0.00  0.00             0
ATOM    506    H   1     1       8.393  10.464  32.349  0.00  0.00             0
ATOM    507    O   1     1      63.089  36.884  17.580  0.00  0.00             0
ATOM    508    H   1     1      63.517  37.202  16.731  0.00  0.00             0
ATOM    509    H   1     1      62.085  18.911  17.518  0.00  0.00             0
ATOM    510    O   1     1      17.038 -30.134  23.320  0.00  0.00             0
ATOM    511    H   1     1      16.316 -29.419  23.280  0.00  0.00             0
ATOM    512    H   1     1      16.942 -30.400  22.437  0.00  0.00             0
ATOM    513    O   1     1     -42.839   9.070  26.804  0.00  0.00             0
ATOM    514    H   1     1     -42.300   9.764  26.364  0.00  0.00             0
ATOM    515    H   1     1     -43.134   8.389  26.142  0.00  0.00             0
ATOM    516    O   1     1      17.301  -4.035  17.346  0.00  0.00             0
ATOM    517    H   1     1      16.454  -3.893  17.021  0.00  0.00             0
ATOM    518    H   1     1      17.099  -3.880  18.249  0.00  0.00             0
ATOM    519    O   1     1      43.036  40.016  15.862  0.00  0.00             0
ATOM    520    H   1     1      43.407  39.169  15.574  0.00  0.00             0
ATOM    521    H   1     1      42.199  40.143  15.699  0.00  0.00             0
ATOM    522    O   1     1      15.757  23.315  36.029  0.00  0.00             0
ATOM    523    H   1     1      16.178  22.660  36.464  0.00  0.00             0
ATOM    524    H   1     1      16.496  24.122  36.174  0.00  0.00             0
ATOM    525    O   1     1      64.937  27.141  17.116  0.00  0.00             0
ATOM    526    H   1     1      64.423  27.208  17.901  0.00  0.00             0
ATOM    527    H   1     1      64.965   8.399  16.930  0.00  0.00             0
ATOM    528    O   1     1      33.157  48.897  29.671  0.00  0.00             0
ATOM    529    H   1     1      32.965  47.907  29.707  0.00  0.00             0
ATOM    530    H   1     1      34.064  48.741  29.449  0.00  0.00             0
ATOM    531    O   1     1      24.037   9.261  34.934  0.00  0.00             0
ATOM    532    H   1     1      24.983   9.630  35.412  0.00  0.00             0
ATOM    533    H   1     1      23.592   8.756  35.676  0.00  0.00             0
ATOM    534    O   1     1       6.824  39.292  27.031  0.00  0.00             0
ATOM    535    H   1     1       6.568  38.928  26.250  0.00  0.00             0
ATOM    536    H   1     1       7.700  39.199  27.069  0.00  0.00             0
ATOM    537    O   1     1       1.466  11.777  23.192  0.00  0.00             0
ATOM    538    H   1     1       2.279  11.580  22.923  0.00  0.00             0
ATOM    539    H   1     1       0.779  12.141  22.489  0.00  0.00             0
ATOM    540    O   1     1     -26.681 -27.692  26.987  0.00  0.00             0
ATOM    541    H   1     1     -25.779 -27.956  27.213  0.00  0.00             0
ATOM    542    H   1     1     -27.166 -27.605  27.847  0.00  0.00             0
ATOM    543    O   1     1     -15.059  42.722  14.832  0.00  0.00             0
ATOM    544    H   1     1     -14.837  42.049  14.265  0.00  0.00             0
ATOM    545    H   1     1      -3.962  43.319  14.949  0.00  0.00             0
ATOM    546    O   1     1      -4.192   6.756  28.628  0.00  0.00             0
ATOM    547    H   1     1      -3.708   6.532  27.850  0.00  0.00             0
ATOM    548    H   1     1       5.408   6.264  28.952  0.00  0.00             0
ATOM    549    O   1     1      -7.695  39.297  21.009  0.00  0.00             0
ATOM    550    H   1     1     -18.366  39.670  21.802  0.00  0.00             0
ATOM    551    H   1     1      -6.882  39.588  21.056  0.00  0.00             0
ATOM    552    O   1     1      14.709  31.895  23.207  0.00  0.00             0
ATOM    553    H   1     1      15.088  32.371  23.960  0.00  0.00             0
ATOM    554    H   1     1      25.461  31.062  23.432  0.00  0.00             0
ATOM    555    O   1     1      55.964  10.892  26.174  0.00  0.00             0
ATOM    556    H   1     1      45.212  10.069  26.350  0.00  0.00             0
ATOM    557    H   1     1      55.252  11.623  26.301  0.00  0.00             0
ATOM    558    O   1     1      22.294  27.786  14.821  0.00  0.00             0
ATOM    559    H   1     1      22.943  28.051  14.207  0.00  0.00             0
ATOM    560    H   1     1      33.138  27.316  15.441  0.00  0.00             0
ATOM    561    O   1     1     -29.092  -5.794  26.346  0.00  0.00             0
ATOM    562    H   1     1     -29.306  -6.222  27.260  0.00  0.00             0
ATOM    563    H   1     1     -29.110  -6.445  25.738  0.00  0.00             0
ATOM    564    O   1     1     -21.705 -16.714  28.391  0.00  0.00             0
ATOM    565    H   1     1     -22.319 -17.081  27.867  0.00  0.00             0
ATOM    566    H   1     1     -21.057 -17.489  28.699  0.00  0.00             0
ATOM    567    O   1     1       1.182  46.231  35.870  0.00  0.00             0
ATOM    568    H   1     1       0.897  45.952  35.053  0.00  0.00             0
ATOM    569    H   1     1       2.104  45.974  35.519  0.00  0.00             0
ATOM    570    O   1     1      10.137   6.658  30.086  0.00  0.00             0
ATOM    571    H   1     1       9.495   7.197  29.899  0.00  0.00             0
ATOM    572    H   1     1       9.895   5.803  30.527  0.00  0.00             0
ATOM    573    O   1     1     -40.006  -9.563  31.954  0.00  0.00             0
ATOM    574    H   1     1     -40.092  -9.781  32.913  0.00  0.00             0
ATOM    575    H   1     1     -40.104 -10.371  31.443  0.00  0.00             0
ATOM    576    O   1     1     -33.512  24.139  26.132  0.00  0.00             0
ATOM    577    H   1     1     -33.664  23.540  25.332  0.00  0.00             0
ATOM    578    H   1     1     -32.701  23.805  26.386  0.00  0.00             0
ATOM    579    O   1     1      18.359  -1.423  16.939  0.00  0.00             0
ATOM    580    H   1     1      17.748  -2.235  16.932  0.00  0.00             0
ATOM    581    H   1     1      19.186  -1.633  17.610  0.00  0.00             0
ATOM    582    O   1     1     -17.449  -0.739  33.042  0.00  0.00             0
ATOM    583    H   1     1     -17.331  -1.771  32.723  0.00  0.00             0
ATOM    584    H   1     1     -16.851  -0.440  32.528  0.00  0.00             0
ATOM    585    O   1     1     -28.841 -11.198  20.520  0.00  0.00             0
ATOM    586    H   1     1     -29.214 -11.911  21.259  0.00  0.00             0
ATOM    587    H   1     1     -28.951 -11.715  19.693  0.00  0.00             0
ATOM    588    O   1     1      32.281  12.909  32.827  0.00  0.00             0
ATOM    589    H   1     1      31.918  12.252  32.213  0.00  0.00             0
ATOM    590    H   1     1      32.889  13.530  32.484  0.00  0.00             0
ATOM    591    O   1     1      45.225  11.270  21.569  0.00  0.00             0
ATOM    592    H   1     1      45.273  10.338  21.242  0.00  0.00             0
ATOM    593    H   1     1      44.632  11.732  20.953  0.00  0.00             0
ATOM    594    O   1     1      50.861   4.153  19.864  0.00  0.00             0
ATOM    595    H   1     1      51.801   4.356  19.515  0.00  0.00             0
ATOM    596    H   1     1      51.020   3.255  19.978  0.00  0.00             0
ATOM    597    O   1     1      -0.827  -7.973  33.931  0.00  0.00             0
ATOM    598    H   1     1      -1.641  -7.652  34.395  0.00  0.00             0
ATOM    599    H   1     1       9.297  -8.837  33.597  0.00  0.00             0
ATOM    600    O   1     1       7.378   7.453  36.006  0.00  0.00             0
ATOM    601    H   1     1       8.468   7.493  36.076  0.00  0.00             0
ATOM    602    H   1     1      17.630   7.443  34.982  0.00  0.00             0
ATOM    603    O   1     1       1.856 -45.538  24.636  0.00  0.00             0
ATOM    604    H   1     1      -9.095 -44.714  24.779  0.00  0.00             0
ATOM    605    H   1     1       2.140 -45.745  25.440  0.00  0.00             0
ATOM    606    O   1     1      26.900  20.883  24.064  0.00  0.00             0
ATOM    607    H   1     1      27.064  21.687  23.782  0.00  0.00             0
ATOM    608    H   1     1      36.277  20.907  24.069  0.00  0.00             0
ATOM    609    O   1     1      53.728  12.477  19.455  0.00  0.00             0
ATOM    610    H   1     1      44.175  12.872  18.829  0.00  0.00             0
ATOM    611    H   1     1      53.028  13.059  19.488  0.00  0.00             0
ATOM    612    O   1     1     -20.319  27.883  25.120  0.00  0.00             0
ATOM    613    H   1     1     -19.970  28.570  24.459  0.00  0.00             0
ATOM    614    H   1     1     -10.731  27.427  24.635  0.00  0.00             0
ATOM    615    O   1     1     -34.396  -9.410  21.552  0.00  0.00             0
ATOM    616    H   1     1     -35.200 -10.105  21.868  0.00  0.00             0
ATOM    617    H   1     1     -33.918 -10.209  21.036  0.00  0.00             0
ATOM    618    O   1     1       1.952  13.676  35.552  0.00  0.00             0
ATOM    619    H   1     1       1.708  13.106  34.694  0.00  0.00             0
ATOM    620    H   1     1       1.692  13.040  36.124  0.00  0.00             0
ATOM    621    O   1     1     -18.636  16.438  35.500  0.00  0.00             0
ATOM    622    H   1     1     -18.207  16.570  34.701  0.00  0.00             0
ATOM    623    H   1     1     -18.535  15.402  35.336  0.00  0.00             0
ATOM    624    O   1     1      49.892  29.189  17.039  0.00  0.00             0
ATOM    625    H   1     1      49.406  29.900  17.354  0.00  0.00             0
ATOM    626    H   1     1      49.202  28.641  16.693  0.00  0.00             0
ATOM    627    O   1     1     -15.635  14.411  29.204  0.00  0.00             0
ATOM    628    H   1     1     -15.453  13.574  28.676  0.00  0.00             0
ATOM    629    H   1     1     -16.173  15.114  28.901  0.00  0.00             0
ATOM    630    O   1     1     -15.256  -3.013  15.190  0.00  0.00             0
ATOM    631    H   1     1     -15.973  -3.555  15.793  0.00  0.00             0
ATOM    632    H   1     1     -14.855  -3.662  14.649  0.00  0.00             0
ATOM    633    O   1     1     -48.237  24.420  16.319  0.00  0.00             0
ATOM    634    H   1     1     -47.622  24.373  15.717  0.00  0.00             0
ATOM    635    H   1     1     -48.898  23.676  16.257  0.00  0.00             0
ATOM    636    O   1     1      15.832  19.415  18.446  0.00  0.00             0
ATOM    637    H   1     1      15.051  19.152  19.060  0.00  0.00             0
ATOM    638    H   1     1      16.290  20.126  18.971  0.00  0.00             0
ATOM    639    O   1     1     -12.608  -7.200  20.309  0.00  0.00             0
ATOM    640    H   1     1     -11.781  -7.465  20.049  0.00  0.00             0
ATOM    641    H   1     1     -13.049  -7.889  20.581  0.00  0.00             0
ATOM    642    O   1     1       2.490  21.540  32.768  0.00  0.00             0
ATOM    643    H   1     1       2.073  21.558  33.674  0.00  0.00             0
ATOM    644    H   1     1       3.447  21.533  32.809  0.00  0.00             0
ATOM    645    O   1     1      -5.780  -8.236  30.751  0.00  0.00             0
ATOM    646    H   1     1      -4.954  -7.922  30.442  0.00  0.00             0
ATOM    647    H   1     1      -6.168  -7.712  31.478  0.00  0.00             0
ATOM    648    O   1     1       8.263   0.934  31.010  0.00  0.00             0
ATOM    649    H   1     1       8.216   0.918  29.954  0.00  0.00             0
ATOM    650    H   1     1       9.282   0.725  31.129  0.00  0.00             0
ATOM    651    O   1     1       4.317  17.388  30.409  0.00  0.00             0
ATOM    652    H   1     1       4.753  18.186  30.025  0.00  0.00             0
ATOM    653    H   1     1      13.601  -0.362  30.189  0.00  0.00             0
ATOM    654    O   1     1      14.212  32.899  20.686  0.00  0.00             0
ATOM    655    H   1     1      14.461  32.300  21.339  0.00  0.00             0
ATOM    656    H   1     1      23.651  32.945  20.427  0.00  0.00             0
ATOM    657    O   1     1      34.493  17.206  15.879  0.00  0.00             0
ATOM    658    H   1     1      24.290  16.440  15.473  0.00  0.00             0
ATOM    659    H   1     1      34.971  17.153  16.677  0.00  0.00             0
ATOM    660    O   1     1      -4.303  63.254  36.066  0.00  0.00             0
ATOM    661    H   1     1      -3.753  64.151  36.011  0.00  0.00             0
ATOM    662    H   1     1       6.471  62.573  36.201  0.00  0.00             0
ATOM    663    O   1     1      25.526  16.154  18.420  0.00  0.00             0
ATOM    664    H   1     1      15.308  15.586  19.262  0.00  0.00             0
ATOM    665    H   1     1      26.291  16.726  18.558  0.00  0.00             0
ATOM    666    O   1     1      22.325  17.733  29.771  0.00  0.00             0
ATOM    667    H   1     1      22.252  16.899  29.464  0.00  0.00             0
ATOM    668    H   1     1      32.235  17.759  30.601  0.00  0.00             0
ATOM    669    O   1     1       5.598  75.540  33.560  0.00  0.00             0
ATOM    670    H   1     1       5.781  76.067  34.380  0.00  0.00             0
ATOM    671    H   1     1       5.829  58.352  32.779  0.00  0.00             0
ATOM    672    O   1     1      22.491  41.141  22.859  0.00  0.00             0
ATOM    673    H   1     1      23.206  40.811  23.348  0.00  0.00             0
ATOM    674    H   1     1      21.956  41.659  23.532  0.00  0.00             0
ATOM    675    O   1     1      19.207  -8.831  23.173  0.00  0.00             0
ATOM    676    H   1     1      18.393  -8.613  22.646  0.00  0.00             0
ATOM    677    H   1     1      19.808  -9.100  22.444  0.00  0.00             0
ATOM    678    O   1     1       5.670   2.605  15.859  0.00  0.00             0
ATOM    679    H   1     1       6.038   1.894  15.424  0.00  0.00             0
ATOM    680    H   1     1       5.657   2.386  16.691  0.00  0.00             0
ATOM    681    O   1     1     -27.537   0.928  26.834  0.00  0.00             0
ATOM    682    H   1     1     -28.467   0.793  26.710  0.00  0.00             0
ATOM    683    H   1     1     -27.204   1.135  25.999  0.00  0.00             0
ATOM    684    O   1     1     -12.710  11.367  35.685  0.00  0.00             0
ATOM    685    H   1     1     -12.394  11.476  36.569  0.00  0.00             0
ATOM    686    H   1     1     -11.992  11.831  34.983  0.00  0.00             0
ATOM    687    O   1     1      31.901  -2.670  20.027  0.00  0.00             0
ATOM    688    H   1     1      31.983  -2.142  20.996  0.00  0.00             0
ATOM    689    H   1     1      31.469 -20.086  19.154  0.00  0.00             0
ATOM    690    O   1     1      41.039 -27.576  37.038  0.00  0.00             0
ATOM    691    H   1     1      41.408 -26.709  36.728  0.00  0.00             0
ATOM    692    H   1     1      41.569 -28.158  37.417  0.00  0.00             0
ATOM    693    O   1     1     -50.434  15.031  15.158  0.00  0.00             0
ATOM    694    H   1     1     -50.679  14.120  14.914  0.00  0.00             0
ATOM    695    H   1     1     -49.563  15.089  15.499  0.00  0.00             0
ATOM    696    O   1     1      21.029  28.308  18.717  0.00  0.00             0
ATOM    697    H   1     1      21.526  29.166  18.779  0.00  0.00             0
ATOM    698    H   1     1      20.263  28.471  17.960  0.00  0.00             0
ATOM    699    O   1     1      59.909   6.788  19.955  0.00  0.00             0
ATOM    700    H   1     1      60.433   5.819  19.950  0.00  0.00             0
ATOM    701    H   1     1      60.551   7.464  19.839  0.00  0.00             0
ATOM    702    O   1     1      23.519   6.655  36.375  0.00  0.00             0
ATOM    703    H   1     1      24.325   6.105  36.272  0.00  0.00             0
ATOM    704    H   1     1      22.941   5.854  36.078  0.00  0.00             0
ATOM    705   Al   1     1       4.963  14.270   8.799  0.00  0.00             0
ATOM    706   Al   1     1       2.361   9.834   8.615  0.00  0.00             0
ATOM    707   Al   1     1       2.435  15.864   8.696  0.00  0.00             0
ATOM    708   Al   1     1       4.875  11.236   8.839  0.00  0.00             0
ATOM    709   Si   1     1       0.681  15.527  11.611  0.00  0.00             0
ATOM    710   Si   1     1       3.170  11.106  11.486  0.00  0.00             0
ATOM    711   Si   1     1       3.145  17.160  11.570  0.00  0.00             0
ATOM    712   Si   1     1       5.684  12.650  11.459  0.00  0.00             0
ATOM    713    O   1     1       5.839  15.562   9.892  0.00  0.00             0
ATOM    714    O   1     1       3.397  11.020   9.938  0.00  0.00             0
ATOM    715    O   1     1       5.629  12.779   9.845  0.00  0.00             0
ATOM    716    O   1     1       3.022  17.288  10.003  0.00  0.00             0
ATOM    717    O   1     1       5.702  14.118  11.973  0.00  0.00             0
ATOM    718    O   1     1       3.181  18.519  12.112  0.00  0.00             0
ATOM    719    O   1     1       4.517  16.416  11.813  0.00  0.00             0
ATOM    720    O   1     1       1.884  11.842  11.885  0.00  0.00             0
ATOM    721    O   1     1       4.475  11.960  11.992  0.00  0.00             0
ATOM    722    O   1     1       1.857  16.350  12.090  0.00  0.00             0
ATOM    723    O   1     1       5.742   9.848   9.732  0.00  0.00             0
ATOM    724    O   1     1       3.296  14.371   9.691  0.00  0.00             0
ATOM    725    O   1     1       1.893  17.093   7.520  0.00  0.00             0
ATOM    726    O   1     1       4.435  12.639   7.598  0.00  0.00             0
ATOM    727    O   1     1       6.644  14.304   7.830  0.00  0.00             0
ATOM    728    O   1     1       3.950   9.974   7.636  0.00  0.00             0
ATOM    729    O   1     1       6.720  11.016   7.526  0.00  0.00             0
ATOM    730    O   1     1       4.264  15.618   7.618  0.00  0.00             0
ATOM    731    H   1     1       5.838  18.858  11.154  0.00  0.00             0
ATOM    732    H   1     1       2.792  13.504   9.759  0.00  0.00             0
ATOM    733    H   1     1       6.130  16.615   7.505  0.00  0.00             0
ATOM    734    H   1     1       4.641  12.887   6.622  0.00  0.00             0
ATOM    735    H   1     1       6.808  13.265   8.044  0.00  0.00             0
ATOM    736    H   1     1       4.855  18.153   7.797  0.00  0.00             0
ATOM    737    H   1     1       4.129  16.109   6.734  0.00  0.00             0
ATOM    738    H   1     1       6.826  11.438   6.645  0.00  0.00             0
ATOM    739   Al   1     1      10.091   8.531   1.662  0.00  0.00             0
ATOM    740   Al   1     1       7.548   4.024   1.674  0.00  0.00             0
ATOM    741   Al   1     1       7.659  10.128   1.398  0.00  0.00             0
ATOM    742   Al   1     1      10.257   5.524   1.647  0.00  0.00             0
ATOM    743   Si   1     1       5.770   9.909   4.435  0.00  0.00             0
ATOM    744   Si   1     1       8.570   5.438   4.495  0.00  0.00             0
ATOM    745   Si   1     1       8.352  11.444   4.329  0.00  0.00             0
ATOM    746   Si   1     1      11.052   6.936   4.413  0.00  0.00             0
ATOM    747    O   1     1      10.978   9.774   2.822  0.00  0.00             0
ATOM    748    O   1     1       8.717   5.314   2.919  0.00  0.00             0
ATOM    749    O   1     1      10.871   7.019   2.863  0.00  0.00             0
ATOM    750    O   1     1       8.202  11.549   2.810  0.00  0.00             0
ATOM    751    O   1     1      10.871   8.420   4.999  0.00  0.00             0
ATOM    752    O   1     1       8.312  12.927   4.899  0.00  0.00             0
ATOM    753    O   1     1       9.684  10.774   4.761  0.00  0.00             0
ATOM    754    O   1     1       7.325   6.420   4.824  0.00  0.00             0
ATOM    755    O   1     1       9.933   6.018   5.014  0.00  0.00             0
ATOM    756    O   1     1       6.962  10.694   4.803  0.00  0.00             0
ATOM    757    O   1     1      11.138   4.076   2.855  0.00  0.00             0
ATOM    758    O   1     1       8.413   8.580   2.627  0.00  0.00             0
ATOM    759    O   1     1       7.015  11.579   0.450  0.00  0.00             0
ATOM    760    O   1     1       9.414   7.015   0.688  0.00  0.00             0
ATOM    761    O   1     1      11.687   8.601   0.537  0.00  0.00             0
ATOM    762    O   1     1       9.221   4.260   0.502  0.00  0.00             0
ATOM    763    O   1     1      11.927   5.445   0.677  0.00  0.00             0
ATOM    764    O   1     1       9.405  10.062   0.635  0.00  0.00             0
ATOM    765    H   1     1      10.663  12.037   2.984  0.00  0.00             0
ATOM    766    H   1     1       7.829   7.941   2.756  0.00  0.00             0
ATOM    767    H   1     1      11.574  11.430  -0.355  0.00  0.00             0
ATOM    768    H   1     1       8.832   7.417  -0.051  0.00  0.00             0
ATOM    769    H   1     1      12.016   8.571  -0.315  0.00  0.00             0
ATOM    770    H   1     1       9.529  12.730  -0.386  0.00  0.00             0
ATOM    771    H   1     1       9.929  10.753   1.081  0.00  0.00             0
ATOM    772    H   1     1      12.045   6.438   0.314  0.00  0.00             0
ATOM    773   Al   1     1       4.983   5.355   8.812  0.00  0.00             0
ATOM    774   Al   1     1       2.425   1.055   8.950  0.00  0.00             0
ATOM    775   Al   1     1       2.575   6.803   8.901  0.00  0.00             0
ATOM    776   Al   1     1       4.945   2.439   9.096  0.00  0.00             0
ATOM    777   Si   1     1       0.702   6.706  11.660  0.00  0.00             0
ATOM    778   Si   1     1       3.226   2.158  11.788  0.00  0.00             0
ATOM    779   Si   1     1       3.244   8.144  11.653  0.00  0.00             0
ATOM    780   Si   1     1       5.746   3.759  11.744  0.00  0.00             0
ATOM    781    O   1     1       5.895   6.523  10.056  0.00  0.00             0
ATOM    782    O   1     1       3.310   2.197  10.140  0.00  0.00             0
ATOM    783    O   1     1       5.570   3.905  10.162  0.00  0.00             0
ATOM    784    O   1     1       3.187   8.126  10.061  0.00  0.00             0
ATOM    785    O   1     1       5.751   5.168  12.438  0.00  0.00             0
ATOM    786    O   1     1       3.212   9.635  12.072  0.00  0.00             0
ATOM    787    O   1     1       4.623   7.439  11.937  0.00  0.00             0
ATOM    788    O   1     1       1.987   3.049  12.072  0.00  0.00             0
ATOM    789    O   1     1       4.520   2.947  12.188  0.00  0.00             0
ATOM    790    O   1     1       1.920   7.447  12.179  0.00  0.00             0
ATOM    791    O   1     1       5.856   1.070  10.222  0.00  0.00             0
ATOM    792    O   1     1       3.202   5.357   9.881  0.00  0.00             0
ATOM    793    O   1     1       1.688   8.380   7.720  0.00  0.00             0
ATOM    794    O   1     1       4.297   3.723   7.950  0.00  0.00             0
ATOM    795    O   1     1       6.547   5.291   7.846  0.00  0.00             0
ATOM    796    O   1     1       4.174   0.992   7.921  0.00  0.00             0
ATOM    797    O   1     1       6.606   2.283   8.011  0.00  0.00             0
ATOM    798    O   1     1       4.140   6.713   7.839  0.00  0.00             0
ATOM    799    H   1     1       5.390   9.041   9.987  0.00  0.00             0
ATOM    800    H   1     1       2.828   4.499   9.948  0.00  0.00             0
ATOM    801    H   1     1       6.308   8.705   7.005  0.00  0.00             0
ATOM    802    H   1     1       3.433   3.789   7.389  0.00  0.00             0
ATOM    803    H   1     1       6.978   4.583   8.047  0.00  0.00             0
ATOM    804    H   1     1       4.219   9.555   6.771  0.00  0.00             0
ATOM    805    H   1     1       4.867   7.180   7.282  0.00  0.00             0
ATOM    806    H   1     1       6.118   2.413   7.245  0.00  0.00             0
ATOM    807   Al   1     1      10.255  -0.448   1.503  0.00  0.00             0
ATOM    808   Al   1     1       7.659  -4.874   1.564  0.00  0.00             0
ATOM    809   Al   1     1       7.581   1.117   1.836  0.00  0.00             0
ATOM    810   Al   1     1      10.158  -3.372   1.455  0.00  0.00             0
ATOM    811   Si   1     1       5.942   0.879   4.574  0.00  0.00             0
ATOM    812   Si   1     1       8.446  -3.516   4.420  0.00  0.00             0
ATOM    813   Si   1     1       8.445   2.494   4.547  0.00  0.00             0
ATOM    814   Si   1     1      10.986  -1.993   4.354  0.00  0.00             0
ATOM    815    O   1     1      11.170   1.001   2.766  0.00  0.00             0
ATOM    816    O   1     1       8.657  -3.614   2.783  0.00  0.00             0
ATOM    817    O   1     1      10.734  -2.020   2.673  0.00  0.00             0
ATOM    818    O   1     1       8.287   2.470   2.940  0.00  0.00             0
ATOM    819    O   1     1      10.935  -0.479   4.806  0.00  0.00             0
ATOM    820    O   1     1       8.425   3.921   5.035  0.00  0.00             0
ATOM    821    O   1     1       9.814   1.787   4.793  0.00  0.00             0
ATOM    822    O   1     1       7.213  -2.649   4.615  0.00  0.00             0
ATOM    823    O   1     1       9.775  -2.828   4.910  0.00  0.00             0
ATOM    824    O   1     1       7.153   1.631   4.992  0.00  0.00             0
ATOM    825    O   1     1      11.062  -4.903   2.732  0.00  0.00             0
ATOM    826    O   1     1       8.465  -0.307   2.754  0.00  0.00             0
ATOM    827    O   1     1       6.767   2.569   0.869  0.00  0.00             0
ATOM    828    O   1     1       9.586  -1.773   0.414  0.00  0.00             0
ATOM    829    O   1     1      11.893  -0.208   0.674  0.00  0.00             0
ATOM    830    O   1     1       9.255  -4.690   0.517  0.00  0.00             0
ATOM    831    O   1     1      11.955  -3.505   0.654  0.00  0.00             0
ATOM    832    O   1     1       9.158   1.005   0.714  0.00  0.00             0
ATOM    833    H   1     1      10.539   3.310   2.861  0.00  0.00             0
ATOM    834    H   1     1       7.853  -0.951   3.216  0.00  0.00             0
ATOM    835    H   1     1      11.736   2.426  -0.115  0.00  0.00             0
ATOM    836    H   1     1       9.204  -1.830  -0.375  0.00  0.00             0
ATOM    837    H   1     1      12.820  -0.453   0.175  0.00  0.00             0
ATOM    838    H   1     1       8.979   4.059  -0.479  0.00  0.00             0
ATOM    839    H   1     1       9.451   1.922   0.719  0.00  0.00             0
ATOM    840    H   1     1      12.363  -2.623   0.953  0.00  0.00             0
ATOM    841   Al   1     1      -0.174  14.257   8.799  0.00  0.00             0
ATOM    842   Al   1     1      -2.804   9.792   8.689  0.00  0.00             0
ATOM    843   Al   1     1      -2.755  15.681   8.773  0.00  0.00             0
ATOM    844   Al   1     1      -0.300  11.273   8.782  0.00  0.00             0
ATOM    845   Si   1     1      -4.571  15.614  11.454  0.00  0.00             0
ATOM    846   Si   1     1      -1.953  11.106  11.499  0.00  0.00             0
ATOM    847   Si   1     1      -1.896  17.071  11.604  0.00  0.00             0
ATOM    848   Si   1     1       0.566  12.622  11.608  0.00  0.00             0
ATOM    849    O   1     1       0.811  15.429   9.948  0.00  0.00             0
ATOM    850    O   1     1      -1.816  10.962   9.827  0.00  0.00             0
ATOM    851    O   1     1       0.489  12.652   9.887  0.00  0.00             0
ATOM    852    O   1     1      -2.080  17.168   9.960  0.00  0.00             0
ATOM    853    O   1     1       0.623  14.060  12.057  0.00  0.00             0
ATOM    854    O   1     1      -1.939  18.611  12.232  0.00  0.00             0
ATOM    855    O   1     1      -0.695  16.222  11.933  0.00  0.00             0
ATOM    856    O   1     1      -3.263  11.843  11.759  0.00  0.00             0
ATOM    857    O   1     1      -0.759  11.926  12.005  0.00  0.00             0
ATOM    858    O   1     1      -3.205  16.284  12.017  0.00  0.00             0
ATOM    859    O   1     1       0.583   9.836   9.727  0.00  0.00             0
ATOM    860    O   1     1      -1.904  14.436   9.977  0.00  0.00             0
ATOM    861    O   1     1       6.867  17.245   7.694  0.00  0.00             0
ATOM    862    O   1     1      -0.971  12.731   7.747  0.00  0.00             0
ATOM    863    O   1     1       1.354  14.302   7.612  0.00  0.00             0
ATOM    864    O   1     1      -1.204   9.793   7.675  0.00  0.00             0
ATOM    865    O   1     1       1.409  11.167   7.771  0.00  0.00             0
ATOM    866    O   1     1      -1.222  15.476   7.781  0.00  0.00             0
ATOM    867    H   1     1       0.436  17.961   9.468  0.00  0.00             0
ATOM    868    H   1     1      -2.009  14.214  10.916  0.00  0.00             0
ATOM    869    H   1     1       1.831  17.424   6.676  0.00  0.00             0
ATOM    870    H   1     1      -1.127  13.083   6.753  0.00  0.00             0
ATOM    871    H   1     1       1.576  13.342   7.532  0.00  0.00             0
ATOM    872    H   1     1      -0.807  18.244   7.090  0.00  0.00             0
ATOM    873    H   1     1      -0.674  15.731   6.872  0.00  0.00             0
ATOM    874    H   1     1       1.545  11.057   6.808  0.00  0.00             0
ATOM    875   Al   1     1       4.959   8.624   1.671  0.00  0.00             0
ATOM    876   Al   1     1       2.591   4.047   1.574  0.00  0.00             0
ATOM    877   Al   1     1       2.313   9.947   1.725  0.00  0.00             0
ATOM    878   Al   1     1       5.032   5.469   1.860  0.00  0.00             0
ATOM    879   Si   1     1       0.651   9.889   4.433  0.00  0.00             0
ATOM    880   Si   1     1       3.387   5.382   4.475  0.00  0.00             0
ATOM    881   Si   1     1       3.117  11.318   4.414  0.00  0.00             0
ATOM    882   Si   1     1       5.973   6.987   4.525  0.00  0.00             0
ATOM    883    O   1     1       5.820   9.603   2.854  0.00  0.00             0
ATOM    884    O   1     1       3.558   5.294   2.815  0.00  0.00             0
ATOM    885    O   1     1       5.767   7.009   2.809  0.00  0.00             0
ATOM    886    O   1     1       3.031  11.397   2.762  0.00  0.00             0
ATOM    887    O   1     1       5.754   8.367   5.112  0.00  0.00             0
ATOM    888    O   1     1       3.061  12.857   4.915  0.00  0.00             0
ATOM    889    O   1     1       4.430  10.698   4.794  0.00  0.00             0
ATOM    890    O   1     1       2.081   6.261   4.784  0.00  0.00             0
ATOM    891    O   1     1       4.715   6.054   4.901  0.00  0.00             0
ATOM    892    O   1     1       1.933  10.608   4.970  0.00  0.00             0
ATOM    893    O   1     1       6.039   4.244   2.941  0.00  0.00             0
ATOM    894    O   1     1       3.107   8.592   2.696  0.00  0.00             0
ATOM    895    O   1     1      12.166  11.466   0.507  0.00  0.00             0
ATOM    896    O   1     1       4.469   7.064   0.616  0.00  0.00             0
ATOM    897    O   1     1       6.692   8.871   0.438  0.00  0.00             0
ATOM    898    O   1     1       4.164   4.221   0.577  0.00  0.00             0
ATOM    899    O   1     1       6.759   5.410   0.789  0.00  0.00             0
ATOM    900    O   1     1       3.981   9.786   0.630  0.00  0.00             0
ATOM    901    H   1     1       5.657  12.028   3.020  0.00  0.00             0
ATOM    902    H   1     1       2.803   7.691   2.656  0.00  0.00             0
ATOM    903    H   1     1       6.227  11.575  -0.143  0.00  0.00             0
ATOM    904    H   1     1       4.312   7.083  -0.490  0.00  0.00             0
ATOM    905    H   1     1       6.491   8.274  -0.377  0.00  0.00             0
ATOM    906    H   1     1       4.069  13.275  -0.475  0.00  0.00             0
ATOM    907    H   1     1       3.930  10.238  -0.180  0.00  0.00             0
ATOM    908    H   1     1       7.241   6.092   1.081  0.00  0.00             0
ATOM    909   Al   1     1      -0.077   5.356   8.913  0.00  0.00             0
ATOM    910   Al   1     1      -2.699   0.804   8.833  0.00  0.00             0
ATOM    911   Al   1     1      -2.768   6.785   8.807  0.00  0.00             0
ATOM    912   Al   1     1      -0.241   2.387   8.798  0.00  0.00             0
ATOM    913   Si   1     1      -4.413   6.605  11.735  0.00  0.00             0
ATOM    914   Si   1     1      -1.879   2.156  11.688  0.00  0.00             0
ATOM    915   Si   1     1      -1.964   8.118  11.526  0.00  0.00             0
ATOM    916   Si   1     1       0.562   3.747  11.663  0.00  0.00             0
ATOM    917    O   1     1       0.756   6.763  10.027  0.00  0.00             0
ATOM    918    O   1     1      -1.670   2.093  10.069  0.00  0.00             0
ATOM    919    O   1     1       0.475   3.790   9.986  0.00  0.00             0
ATOM    920    O   1     1      -2.169   8.175   9.919  0.00  0.00             0
ATOM    921    O   1     1       0.605   5.248  12.083  0.00  0.00             0
ATOM    922    O   1     1      -1.994   9.646  12.045  0.00  0.00             0
ATOM    923    O   1     1      -0.600   7.530  11.915  0.00  0.00             0
ATOM    924    O   1     1      -3.145   2.990  11.975  0.00  0.00             0
ATOM    925    O   1     1      -0.586   2.864  12.263  0.00  0.00             0
ATOM    926    O   1     1      -3.170   7.316  12.102  0.00  0.00             0
ATOM    927    O   1     1       0.752   0.885   9.699  0.00  0.00             0
ATOM    928    O   1     1      -1.827   5.352   9.940  0.00  0.00             0
ATOM    929    O   1     1       6.787   8.193   7.715  0.00  0.00             0
ATOM    930    O   1     1      -0.962   3.870   7.669  0.00  0.00             0
ATOM    931    O   1     1       1.410   5.505   7.689  0.00  0.00             0
ATOM    932    O   1     1      -1.258   1.100   7.668  0.00  0.00             0
ATOM    933    O   1     1       1.568   2.382   7.768  0.00  0.00             0
ATOM    934    O   1     1      -1.071   6.546   7.883  0.00  0.00             0
ATOM    935    H   1     1       0.016   8.987   9.917  0.00  0.00             0
ATOM    936    H   1     1      -1.937   4.652  10.425  0.00  0.00             0
ATOM    937    H   1     1       1.102   7.946   7.054  0.00  0.00             0
ATOM    938    H   1     1      -1.676   3.805   6.953  0.00  0.00             0
ATOM    939    H   1     1       1.447   4.978   6.781  0.00  0.00             0
ATOM    940    H   1     1      -0.839   9.308   6.982  0.00  0.00             0
ATOM    941    H   1     1      -1.089   6.845   6.986  0.00  0.00             0
ATOM    942    H   1     1       1.852   2.420   6.840  0.00  0.00             0
ATOM    943   Al   1     1       5.055  -0.419   1.762  0.00  0.00             0
ATOM    944   Al   1     1       2.463  -4.917   1.649  0.00  0.00             0
ATOM    945   Al   1     1       2.587   1.152   1.740  0.00  0.00             0
ATOM    946   Al   1     1       5.009  -3.555   1.702  0.00  0.00             0
ATOM    947   Si   1     1       0.723   1.030   4.287  0.00  0.00             0
ATOM    948   Si   1     1       3.261  -3.608   4.465  0.00  0.00             0
ATOM    949   Si   1     1       3.332   2.474   4.385  0.00  0.00             0
ATOM    950   Si   1     1       5.842  -2.018   4.345  0.00  0.00             0
ATOM    951    O   1     1       5.975   0.924   2.853  0.00  0.00             0
ATOM    952    O   1     1       3.463  -3.682   2.773  0.00  0.00             0
ATOM    953    O   1     1       5.641  -1.896   2.848  0.00  0.00             0
ATOM    954    O   1     1       3.160   2.546   2.838  0.00  0.00             0
ATOM    955    O   1     1       5.664  -0.533   4.906  0.00  0.00             0
ATOM    956    O   1     1       3.313   3.915   4.923  0.00  0.00             0
ATOM    957    O   1     1       4.638   1.783   4.849  0.00  0.00             0
ATOM    958    O   1     1       2.057  -2.705   4.664  0.00  0.00             0
ATOM    959    O   1     1       4.619  -2.843   4.877  0.00  0.00             0
ATOM    960    O   1     1       2.012   1.753   4.920  0.00  0.00             0
ATOM    961    O   1     1       6.045  -4.932   2.757  0.00  0.00             0
ATOM    962    O   1     1       3.312  -0.221   2.816  0.00  0.00             0
ATOM    963    O   1     1      12.226   2.569   0.659  0.00  0.00             0
ATOM    964    O   1     1       4.176  -1.982   0.528  0.00  0.00             0
ATOM    965    O   1     1       6.578  -0.320   0.584  0.00  0.00             0
ATOM    966    O   1     1       4.077  -4.800   0.490  0.00  0.00             0
ATOM    967    O   1     1       6.662  -3.474   0.744  0.00  0.00             0
ATOM    968    O   1     1       4.013   0.884   0.678  0.00  0.00             0
ATOM    969    H   1     1       5.866   3.903   3.899  0.00  0.00             0
ATOM    970    H   1     1       2.928  -0.867   3.531  0.00  0.00             0
ATOM    971    H   1     1       6.032   2.168   0.491  0.00  0.00             0
ATOM    972    H   1     1       4.489  -1.999  -0.379  0.00  0.00             0
ATOM    973    H   1     1       6.781  -0.203  -0.252  0.00  0.00             0
ATOM    974    H   1     1       4.872   4.252   0.021  0.00  0.00             0
ATOM    975    H   1     1       3.813   1.304  -0.210  0.00  0.00             0
ATOM    976    H   1     1       7.022  -2.627   0.539  0.00  0.00             0
END
