# Supplementary material for: Competing Nuclear Quantum Effects and Hydrogen-Bond Jumps in Hydrated Kaolinite
Source: J Phys Chem Lett. 2023 Feb 6;14(6):1542–7. doi: 10.1021/acs.jpclett.2c03896 (PMC9940297; doi:10.1021/acs.jpclett.2c03896)
Supplement: Supplementary file 1 — jz2c03896_si_001.zip [file jz2c03896_si_001.zip › Clay_NQEs_HBond_Jumps_SI/silica-surface/QM/prod-3/init.08.pdb]

TITLE     Step:     2000000  Bead:       8 positions{angstrom}  cell{angstrom}
CRYST1   10.307   17.884   76.812  91.93 105.05  89.80 P 1           1
ATOM      1   Al   1     1     -17.369  -0.674  42.409  0.00  0.00             0
ATOM      2   Al   1     1     -14.872   3.903  42.100  0.00  0.00             0
ATOM      3   Al   1     1     -14.683  -2.018  42.189  0.00  0.00             0
ATOM      4   Al   1     1     -17.222   2.406  42.229  0.00  0.00             0
ATOM      5   Si   1     1     -13.088  -1.898  39.495  0.00  0.00             0
ATOM      6   Si   1     1     -15.547   2.541  39.394  0.00  0.00             0
ATOM      7   Si   1     1     -15.586  -3.487  39.596  0.00  0.00             0
ATOM      8   Si   1     1     -18.081   0.939  39.403  0.00  0.00             0
ATOM      9    O   1     1     -18.301  -1.748  41.220  0.00  0.00             0
ATOM     10    O   1     1     -15.613   2.650  41.095  0.00  0.00             0
ATOM     11    O   1     1     -18.025   0.988  40.924  0.00  0.00             0
ATOM     12    O   1     1     -15.320  -3.522  41.182  0.00  0.00             0
ATOM     13    O   1     1     -17.940  -0.558  39.022  0.00  0.00             0
ATOM     14    O   1     1     -15.500  -4.944  39.046  0.00  0.00             0
ATOM     15    O   1     1     -17.001  -2.903  39.366  0.00  0.00             0
ATOM     16    O   1     1     -14.294   1.696  39.090  0.00  0.00             0
ATOM     17    O   1     1     -16.817   1.735  38.908  0.00  0.00             0
ATOM     18    O   1     1     -14.368  -2.595  39.144  0.00  0.00             0
ATOM     19    O   1     1     -18.197   3.841  41.194  0.00  0.00             0
ATOM     20    O   1     1     -15.695  -0.775  41.183  0.00  0.00             0
ATOM     21    O   1     1     -13.971  -3.325  43.442  0.00  0.00             0
ATOM     22    O   1     1     -16.627   0.856  43.360  0.00  0.00             0
ATOM     23    O   1     1     -19.025  -0.633  43.363  0.00  0.00             0
ATOM     24    O   1     1     -16.205   3.779  43.357  0.00  0.00             0
ATOM     25    O   1     1     -18.848   2.566  43.276  0.00  0.00             0
ATOM     26    O   1     1     -16.513  -1.987  43.355  0.00  0.00             0
ATOM     27    H   1     1     -17.787  -4.243  40.991  0.00  0.00             0
ATOM     28    H   1     1     -15.079  -0.103  40.792  0.00  0.00             0
ATOM     29    H   1     1     -18.786  -3.773  44.223  0.00  0.00             0
ATOM     30    H   1     1     -16.276   0.686  44.162  0.00  0.00             0
ATOM     31    H   1     1     -18.999  -0.299  44.226  0.00  0.00             0
ATOM     32    H   1     1     -17.216  -4.190  43.136  0.00  0.00             0
ATOM     33    H   1     1     -16.432  -2.698  43.842  0.00  0.00             0
ATOM     34    H   1     1     -19.167   1.965  44.018  0.00  0.00             0
ATOM     35   Al   1     1     -17.871   4.790  49.432  0.00  0.00             0
ATOM     36   Al   1     1     -15.169   8.974  49.532  0.00  0.00             0
ATOM     37   Al   1     1     -15.320   3.229  49.412  0.00  0.00             0
ATOM     38   Al   1     1     -17.800   7.726  49.380  0.00  0.00             0
ATOM     39   Si   1     1     -13.611   3.431  46.492  0.00  0.00             0
ATOM     40   Si   1     1     -15.941   7.838  46.698  0.00  0.00             0
ATOM     41   Si   1     1     -16.158   1.900  46.570  0.00  0.00             0
ATOM     42   Si   1     1     -18.452   6.288  46.539  0.00  0.00             0
ATOM     43    O   1     1     -18.804   3.415  48.333  0.00  0.00             0
ATOM     44    O   1     1     -16.072   7.919  48.220  0.00  0.00             0
ATOM     45    O   1     1     -18.382   6.194  48.241  0.00  0.00             0
ATOM     46    O   1     1     -15.885   1.925  48.206  0.00  0.00             0
ATOM     47    O   1     1     -18.582   4.740  46.158  0.00  0.00             0
ATOM     48    O   1     1     -15.935   0.400  45.955  0.00  0.00             0
ATOM     49    O   1     1     -17.562   2.397  46.253  0.00  0.00             0
ATOM     50    O   1     1     -14.620   7.090  46.335  0.00  0.00             0
ATOM     51    O   1     1     -17.179   7.016  46.037  0.00  0.00             0
ATOM     52    O   1     1     -14.954   2.824  46.073  0.00  0.00             0
ATOM     53    O   1     1     -18.684   9.090  48.511  0.00  0.00             0
ATOM     54    O   1     1     -16.245   4.665  48.423  0.00  0.00             0
ATOM     55    O   1     1     -14.636   1.758  50.365  0.00  0.00             0
ATOM     56    O   1     1     -17.191   6.254  50.453  0.00  0.00             0
ATOM     57    O   1     1     -19.590   4.803  50.515  0.00  0.00             0
ATOM     58    O   1     1     -16.708   8.868  50.531  0.00  0.00             0
ATOM     59    O   1     1     -19.562   7.729  50.537  0.00  0.00             0
ATOM     60    O   1     1     -17.037   3.443  50.594  0.00  0.00             0
ATOM     61    H   1     1     -18.092   0.917  48.541  0.00  0.00             0
ATOM     62    H   1     1     -15.694   5.336  48.104  0.00  0.00             0
ATOM     63    H   1     1     -19.580   1.584  51.195  0.00  0.00             0
ATOM     64    H   1     1     -16.396   6.010  51.006  0.00  0.00             0
ATOM     65    H   1     1     -20.008   4.826  51.391  0.00  0.00             0
ATOM     66    H   1     1     -16.986   0.068  51.287  0.00  0.00             0
ATOM     67    H   1     1     -17.296   2.639  51.054  0.00  0.00             0
ATOM     68    H   1     1     -19.637   6.932  51.116  0.00  0.00             0
ATOM     69   Al   1     1     -17.204   8.215  42.132  0.00  0.00             0
ATOM     70   Al   1     1     -14.849  12.819  42.377  0.00  0.00             0
ATOM     71   Al   1     1     -14.527   6.823  42.260  0.00  0.00             0
ATOM     72   Al   1     1     -17.301  11.169  42.253  0.00  0.00             0
ATOM     73   Si   1     1     -12.859   7.016  39.373  0.00  0.00             0
ATOM     74   Si   1     1     -15.622  11.497  39.501  0.00  0.00             0
ATOM     75   Si   1     1     -15.487   5.520  39.478  0.00  0.00             0
ATOM     76   Si   1     1     -18.136   9.987  39.547  0.00  0.00             0
ATOM     77    O   1     1     -18.114   7.061  40.964  0.00  0.00             0
ATOM     78    O   1     1     -15.673  11.626  41.190  0.00  0.00             0
ATOM     79    O   1     1     -18.010   9.765  41.206  0.00  0.00             0
ATOM     80    O   1     1     -15.372   5.518  41.064  0.00  0.00             0
ATOM     81    O   1     1     -18.048   8.535  38.930  0.00  0.00             0
ATOM     82    O   1     1     -15.548   3.962  38.998  0.00  0.00             0
ATOM     83    O   1     1     -16.800   6.201  38.935  0.00  0.00             0
ATOM     84    O   1     1     -14.292  10.634  39.081  0.00  0.00             0
ATOM     85    O   1     1     -16.906  10.792  39.188  0.00  0.00             0
ATOM     86    O   1     1     -14.237   6.302  39.016  0.00  0.00             0
ATOM     87    O   1     1     -18.262  12.792  41.084  0.00  0.00             0
ATOM     88    O   1     1     -15.572   8.320  41.224  0.00  0.00             0
ATOM     89    O   1     1     -13.974   5.278  43.260  0.00  0.00             0
ATOM     90    O   1     1     -16.363  10.006  43.434  0.00  0.00             0
ATOM     91    O   1     1     -18.827   8.199  43.218  0.00  0.00             0
ATOM     92    O   1     1     -16.349  13.048  43.268  0.00  0.00             0
ATOM     93    O   1     1     -18.903  11.462  43.259  0.00  0.00             0
ATOM     94    O   1     1     -16.292   6.913  43.105  0.00  0.00             0
ATOM     95    H   1     1     -17.745   4.866  41.134  0.00  0.00             0
ATOM     96    H   1     1     -15.012   9.000  40.918  0.00  0.00             0
ATOM     97    H   1     1     -18.992   5.044  44.088  0.00  0.00             0
ATOM     98    H   1     1     -16.016   9.492  44.187  0.00  0.00             0
ATOM     99    H   1     1     -19.364   8.822  43.432  0.00  0.00             0
ATOM    100    H   1     1     -16.781   4.573  43.644  0.00  0.00             0
ATOM    101    H   1     1     -16.716   6.583  43.967  0.00  0.00             0
ATOM    102    H   1     1     -19.115  11.408  44.287  0.00  0.00             0
ATOM    103   Al   1     1     -17.786  13.730  49.351  0.00  0.00             0
ATOM    104   Al   1     1     -15.261  18.023  49.444  0.00  0.00             0
ATOM    105   Al   1     1     -15.306  12.136  49.265  0.00  0.00             0
ATOM    106   Al   1     1     -17.827  16.680  49.373  0.00  0.00             0
ATOM    107   Si   1     1     -13.476  12.289  46.691  0.00  0.00             0
ATOM    108   Si   1     1     -16.098  16.841  46.578  0.00  0.00             0
ATOM    109   Si   1     1     -16.028  10.682  46.629  0.00  0.00             0
ATOM    110   Si   1     1     -18.497  15.303  46.594  0.00  0.00             0
ATOM    111    O   1     1     -18.711  12.531  48.178  0.00  0.00             0
ATOM    112    O   1     1     -16.221  16.938  48.231  0.00  0.00             0
ATOM    113    O   1     1     -18.357  15.229  48.178  0.00  0.00             0
ATOM    114    O   1     1     -16.010  10.729  48.194  0.00  0.00             0
ATOM    115    O   1     1     -18.373  13.829  46.031  0.00  0.00             0
ATOM    116    O   1     1     -15.880   9.303  46.180  0.00  0.00             0
ATOM    117    O   1     1     -17.264  11.482  46.301  0.00  0.00             0
ATOM    118    O   1     1     -14.893  15.956  46.375  0.00  0.00             0
ATOM    119    O   1     1     -17.421  16.310  46.104  0.00  0.00             0
ATOM    120    O   1     1     -14.742  11.585  46.135  0.00  0.00             0
ATOM    121    O   1     1     -18.724  18.097  48.451  0.00  0.00             0
ATOM    122    O   1     1     -16.097  13.535  48.210  0.00  0.00             0
ATOM    123    O   1     1     -14.612  10.517  50.482  0.00  0.00             0
ATOM    124    O   1     1     -16.906  15.100  50.274  0.00  0.00             0
ATOM    125    O   1     1     -19.222  13.538  50.433  0.00  0.00             0
ATOM    126    O   1     1     -16.812  17.880  50.464  0.00  0.00             0
ATOM    127    O   1     1     -19.351  16.653  50.727  0.00  0.00             0
ATOM    128    O   1     1     -16.899  12.243  50.282  0.00  0.00             0
ATOM    129    H   1     1     -18.195   9.948  48.416  0.00  0.00             0
ATOM    130    H   1     1     -16.151  13.462  47.176  0.00  0.00             0
ATOM    131    H   1     1     -19.287  10.386  51.263  0.00  0.00             0
ATOM    132    H   1     1     -16.017  15.461  50.703  0.00  0.00             0
ATOM    133    H   1     1     -19.369  13.056  51.224  0.00  0.00             0
ATOM    134    H   1     1     -16.601   9.322  51.306  0.00  0.00             0
ATOM    135    H   1     1     -17.300  11.649  50.860  0.00  0.00             0
ATOM    136    H   1     1     -19.512  15.701  51.040  0.00  0.00             0
ATOM    137   Al   1     1     -12.040  -0.480  42.167  0.00  0.00             0
ATOM    138   Al   1     1      -9.510   3.736  42.160  0.00  0.00             0
ATOM    139   Al   1     1      -9.609  -2.030  42.323  0.00  0.00             0
ATOM    140   Al   1     1     -12.156   2.526  42.017  0.00  0.00             0
ATOM    141   Si   1     1      -7.871  -1.921  39.578  0.00  0.00             0
ATOM    142   Si   1     1     -10.368   2.543  39.380  0.00  0.00             0
ATOM    143   Si   1     1     -10.460  -3.462  39.518  0.00  0.00             0
ATOM    144   Si   1     1     -12.902   1.052  39.372  0.00  0.00             0
ATOM    145    O   1     1     -13.140  -1.651  41.077  0.00  0.00             0
ATOM    146    O   1     1     -10.508   2.684  41.069  0.00  0.00             0
ATOM    147    O   1     1     -12.731   0.990  40.889  0.00  0.00             0
ATOM    148    O   1     1     -10.284  -3.515  41.081  0.00  0.00             0
ATOM    149    O   1     1     -12.912  -0.404  38.970  0.00  0.00             0
ATOM    150    O   1     1     -10.449  -4.888  39.017  0.00  0.00             0
ATOM    151    O   1     1     -11.810  -2.697  39.209  0.00  0.00             0
ATOM    152    O   1     1      -9.181   1.658  39.058  0.00  0.00             0
ATOM    153    O   1     1     -11.717   1.983  38.765  0.00  0.00             0
ATOM    154    O   1     1      -9.154  -2.602  39.030  0.00  0.00             0
ATOM    155    O   1     1     -13.024   3.855  40.988  0.00  0.00             0
ATOM    156    O   1     1     -10.541  -0.662  41.044  0.00  0.00             0
ATOM    157    O   1     1     -19.291  -3.501  43.428  0.00  0.00             0
ATOM    158    O   1     1     -11.353   0.936  43.183  0.00  0.00             0
ATOM    159    O   1     1     -13.747  -0.412  43.252  0.00  0.00             0
ATOM    160    O   1     1     -11.108   3.851  43.340  0.00  0.00             0
ATOM    161    O   1     1     -13.664   2.540  43.176  0.00  0.00             0
ATOM    162    O   1     1     -11.276  -1.925  43.167  0.00  0.00             0
ATOM    163    H   1     1     -13.257  -5.025  40.235  0.00  0.00             0
ATOM    164    H   1     1     -10.214  -0.375  40.184  0.00  0.00             0
ATOM    165    H   1     1     -14.142  -3.559  44.339  0.00  0.00             0
ATOM    166    H   1     1     -10.299   1.032  43.027  0.00  0.00             0
ATOM    167    H   1     1     -13.911   0.552  43.531  0.00  0.00             0
ATOM    168    H   1     1     -12.009  -4.392  43.266  0.00  0.00             0
ATOM    169    H   1     1     -12.000  -2.475  43.378  0.00  0.00             0
ATOM    170    H   1     1     -14.223   2.128  43.879  0.00  0.00             0
ATOM    171   Al   1     1     -12.756   4.668  49.402  0.00  0.00             0
ATOM    172   Al   1     1     -10.043   9.191  49.307  0.00  0.00             0
ATOM    173   Al   1     1     -10.125   3.302  49.327  0.00  0.00             0
ATOM    174   Al   1     1     -12.626   7.552  49.454  0.00  0.00             0
ATOM    175   Si   1     1      -8.435   3.254  46.574  0.00  0.00             0
ATOM    176   Si   1     1     -10.650   7.830  46.503  0.00  0.00             0
ATOM    177   Si   1     1     -10.956   1.776  46.528  0.00  0.00             0
ATOM    178   Si   1     1     -13.273   6.403  46.618  0.00  0.00             0
ATOM    179    O   1     1     -13.723   3.511  48.129  0.00  0.00             0
ATOM    180    O   1     1     -10.781   7.936  48.165  0.00  0.00             0
ATOM    181    O   1     1     -13.068   6.262  48.234  0.00  0.00             0
ATOM    182    O   1     1     -10.760   1.730  48.146  0.00  0.00             0
ATOM    183    O   1     1     -13.235   4.945  46.166  0.00  0.00             0
ATOM    184    O   1     1     -10.853   0.271  45.971  0.00  0.00             0
ATOM    185    O   1     1     -12.438   2.477  46.337  0.00  0.00             0
ATOM    186    O   1     1      -9.491   6.889  46.117  0.00  0.00             0
ATOM    187    O   1     1     -11.992   7.171  46.150  0.00  0.00             0
ATOM    188    O   1     1      -9.797   2.687  46.160  0.00  0.00             0
ATOM    189    O   1     1     -13.542   9.013  48.291  0.00  0.00             0
ATOM    190    O   1     1     -10.960   4.619  48.254  0.00  0.00             0
ATOM    191    O   1     1     -19.778   1.802  50.401  0.00  0.00             0
ATOM    192    O   1     1     -11.864   6.131  50.404  0.00  0.00             0
ATOM    193    O   1     1     -14.343   4.685  50.531  0.00  0.00             0
ATOM    194    O   1     1     -11.835   9.000  50.379  0.00  0.00             0
ATOM    195    O   1     1     -14.349   7.658  50.487  0.00  0.00             0
ATOM    196    O   1     1     -11.873   3.263  50.299  0.00  0.00             0
ATOM    197    H   1     1     -13.900   0.807  47.468  0.00  0.00             0
ATOM    198    H   1     1     -10.477   5.311  47.769  0.00  0.00             0
ATOM    199    H   1     1     -14.299   1.856  51.290  0.00  0.00             0
ATOM    200    H   1     1     -10.986   6.425  50.339  0.00  0.00             0
ATOM    201    H   1     1     -14.177   4.828  51.453  0.00  0.00             0
ATOM    202    H   1     1     -12.251   0.457  51.140  0.00  0.00             0
ATOM    203    H   1     1     -12.094   2.371  50.209  0.00  0.00             0
ATOM    204    H   1     1     -14.801   6.843  50.569  0.00  0.00             0
ATOM    205   Al   1     1     -11.999   8.418  42.223  0.00  0.00             0
ATOM    206   Al   1     1      -9.566  12.901  42.192  0.00  0.00             0
ATOM    207   Al   1     1      -9.496   6.702  42.245  0.00  0.00             0
ATOM    208   Al   1     1     -12.182  11.308  42.259  0.00  0.00             0
ATOM    209   Si   1     1      -7.710   7.035  39.325  0.00  0.00             0
ATOM    210   Si   1     1     -10.440  11.463  39.440  0.00  0.00             0
ATOM    211   Si   1     1     -10.258   5.581  39.429  0.00  0.00             0
ATOM    212   Si   1     1     -12.968   9.949  39.384  0.00  0.00             0
ATOM    213    O   1     1     -12.978   7.112  41.052  0.00  0.00             0
ATOM    214    O   1     1     -10.615  11.657  41.037  0.00  0.00             0
ATOM    215    O   1     1     -12.820   9.895  40.989  0.00  0.00             0
ATOM    216    O   1     1     -10.033   5.495  40.978  0.00  0.00             0
ATOM    217    O   1     1     -12.836   8.500  38.882  0.00  0.00             0
ATOM    218    O   1     1     -10.122   4.034  38.910  0.00  0.00             0
ATOM    219    O   1     1     -11.649   6.042  39.063  0.00  0.00             0
ATOM    220    O   1     1      -9.158  10.682  39.165  0.00  0.00             0
ATOM    221    O   1     1     -11.728  10.757  38.963  0.00  0.00             0
ATOM    222    O   1     1      -9.111   6.431  38.918  0.00  0.00             0
ATOM    223    O   1     1     -13.230  12.806  41.234  0.00  0.00             0
ATOM    224    O   1     1     -10.407   8.305  41.052  0.00  0.00             0
ATOM    225    O   1     1     -19.118   5.280  43.273  0.00  0.00             0
ATOM    226    O   1     1     -11.561   9.853  43.371  0.00  0.00             0
ATOM    227    O   1     1     -13.662   8.151  43.286  0.00  0.00             0
ATOM    228    O   1     1     -11.322  12.759  43.287  0.00  0.00             0
ATOM    229    O   1     1     -13.958  11.531  43.364  0.00  0.00             0
ATOM    230    O   1     1     -11.226   7.008  43.294  0.00  0.00             0
ATOM    231    H   1     1     -12.548   4.618  40.635  0.00  0.00             0
ATOM    232    H   1     1      -9.797   8.646  40.575  0.00  0.00             0
ATOM    233    H   1     1     -14.004   5.126  44.297  0.00  0.00             0
ATOM    234    H   1     1     -11.258   9.987  44.236  0.00  0.00             0
ATOM    235    H   1     1     -13.588   8.965  43.880  0.00  0.00             0
ATOM    236    H   1     1     -11.834   4.330  43.748  0.00  0.00             0
ATOM    237    H   1     1     -11.453   6.285  43.994  0.00  0.00             0
ATOM    238    H   1     1     -14.418  11.191  44.153  0.00  0.00             0
ATOM    239   Al   1     1     -12.806  13.540  49.430  0.00  0.00             0
ATOM    240   Al   1     1     -10.116  18.202  49.366  0.00  0.00             0
ATOM    241   Al   1     1     -10.054  12.247  49.332  0.00  0.00             0
ATOM    242   Al   1     1     -12.600  16.582  49.257  0.00  0.00             0
ATOM    243   Si   1     1      -8.251  12.406  46.580  0.00  0.00             0
ATOM    244   Si   1     1     -10.919  16.744  46.517  0.00  0.00             0
ATOM    245   Si   1     1     -10.712  10.822  46.533  0.00  0.00             0
ATOM    246   Si   1     1     -13.514  15.333  46.688  0.00  0.00             0
ATOM    247    O   1     1     -13.742  12.203  48.387  0.00  0.00             0
ATOM    248    O   1     1     -10.997  16.826  48.257  0.00  0.00             0
ATOM    249    O   1     1     -13.325  15.159  48.312  0.00  0.00             0
ATOM    250    O   1     1     -10.536  10.594  48.216  0.00  0.00             0
ATOM    251    O   1     1     -13.457  13.789  46.287  0.00  0.00             0
ATOM    252    O   1     1     -10.740   9.373  46.027  0.00  0.00             0
ATOM    253    O   1     1     -12.193  11.449  46.347  0.00  0.00             0
ATOM    254    O   1     1      -9.666  15.794  46.293  0.00  0.00             0
ATOM    255    O   1     1     -12.230  16.038  46.180  0.00  0.00             0
ATOM    256    O   1     1      -9.556  11.717  46.075  0.00  0.00             0
ATOM    257    O   1     1     -13.669  17.961  48.164  0.00  0.00             0
ATOM    258    O   1     1     -11.117  13.442  48.273  0.00  0.00             0
ATOM    259    O   1     1     -19.777  10.738  50.520  0.00  0.00             0
ATOM    260    O   1     1     -11.938  15.196  50.598  0.00  0.00             0
ATOM    261    O   1     1     -14.325  13.510  50.514  0.00  0.00             0
ATOM    262    O   1     1     -11.824  17.997  50.409  0.00  0.00             0
ATOM    263    O   1     1     -14.289  16.833  50.496  0.00  0.00             0
ATOM    264    O   1     1     -11.732  12.227  50.348  0.00  0.00             0
ATOM    265    H   1     1     -13.083   9.885  48.449  0.00  0.00             0
ATOM    266    H   1     1     -10.929  14.149  47.599  0.00  0.00             0
ATOM    267    H   1     1     -13.613  10.722  50.879  0.00  0.00             0
ATOM    268    H   1     1     -11.159  15.037  51.127  0.00  0.00             0
ATOM    269    H   1     1     -14.758  14.183  51.155  0.00  0.00             0
ATOM    270    H   1     1     -11.695   9.055  51.277  0.00  0.00             0
ATOM    271    H   1     1     -11.430  11.684  51.168  0.00  0.00             0
ATOM    272    H   1     1     -13.888  16.336  51.350  0.00  0.00             0
ATOM    273    O   1     1     -14.668  12.340  27.807  0.00  0.00             0
ATOM    274    H   1     1     -15.094  11.899  27.070  0.00  0.00             0
ATOM    275    H   1     1      -3.796  11.722  28.388  0.00  0.00             0
ATOM    276    O   1     1      19.113 -16.871  20.405  0.00  0.00             0
ATOM    277    H   1     1      18.557 -17.166  21.043  0.00  0.00             0
ATOM    278    H   1     1      30.257 -17.177  20.632  0.00  0.00             0
ATOM    279    O   1     1      38.223  22.754  16.233  0.00  0.00             0
ATOM    280    H   1     1      27.264  21.988  16.179  0.00  0.00             0
ATOM    281    H   1     1      39.151  22.407  15.924  0.00  0.00             0
ATOM    282    O   1     1      -4.289   1.332  28.949  0.00  0.00             0
ATOM    283    H   1     1      -3.903   0.769  28.239  0.00  0.00             0
ATOM    284    H   1     1       5.857   2.157  28.331  0.00  0.00             0
ATOM    285    O   1     1     -19.075  -3.390  24.180  0.00  0.00             0
ATOM    286    H   1     1     -18.237  -3.434  23.943  0.00  0.00             0
ATOM    287    H   1     1      -9.265  -4.232  24.111  0.00  0.00             0
ATOM    288    O   1     1     -16.584 -17.890  21.072  0.00  0.00             0
ATOM    289    H   1     1     -16.496 -18.826  20.870  0.00  0.00             0
ATOM    290    H   1     1      -7.178 -17.433  20.835  0.00  0.00             0
ATOM    291    O   1     1     -13.367  35.364  26.791  0.00  0.00             0
ATOM    292    H   1     1     -12.914  35.622  25.920  0.00  0.00             0
ATOM    293    H   1     1     -12.799  34.591  26.950  0.00  0.00             0
ATOM    294    O   1     1      -3.361  17.477  21.806  0.00  0.00             0
ATOM    295    H   1     1      -3.238  17.710  22.887  0.00  0.00             0
ATOM    296    H   1     1      -4.408  17.601  21.653  0.00  0.00             0
ATOM    297    O   1     1      -7.227  20.421  29.220  0.00  0.00             0
ATOM    298    H   1     1      -7.507  19.871  29.794  0.00  0.00             0
ATOM    299    H   1     1      -7.222  20.098  28.420  0.00  0.00             0
ATOM    300    O   1     1      32.728  22.807  18.458  0.00  0.00             0
ATOM    301    H   1     1      33.317  22.147  18.918  0.00  0.00             0
ATOM    302    H   1     1      32.607  22.568  17.615  0.00  0.00             0
ATOM    303    O   1     1       8.615   1.473  17.404  0.00  0.00             0
ATOM    304    H   1     1       8.627   1.687  18.395  0.00  0.00             0
ATOM    305    H   1     1       8.573   0.453  17.314  0.00  0.00             0
ATOM    306    O   1     1     -17.030  28.975  32.837  0.00  0.00             0
ATOM    307    H   1     1     -17.087  28.290  33.563  0.00  0.00             0
ATOM    308    H   1     1     -17.813  29.567  32.788  0.00  0.00             0
ATOM    309    O   1     1       1.146 -16.822  32.565  0.00  0.00             0
ATOM    310    H   1     1       1.702 -17.636  32.830  0.00  0.00             0
ATOM    311    H   1     1       1.696 -15.843  32.603  0.00  0.00             0
ATOM    312    O   1     1      35.087   4.997  30.198  0.00  0.00             0
ATOM    313    H   1     1      34.436   4.268  30.458  0.00  0.00             0
ATOM    314    H   1     1      34.940   5.747  30.809  0.00  0.00             0
ATOM    315    O   1     1       3.420  14.458  32.146  0.00  0.00             0
ATOM    316    H   1     1       3.489  14.313  31.246  0.00  0.00             0
ATOM    317    H   1     1       4.351  14.183  32.347  0.00  0.00             0
ATOM    318    O   1     1       9.306  13.155  34.085  0.00  0.00             0
ATOM    319    H   1     1      10.166  13.328  33.847  0.00  0.00             0
ATOM    320    H   1     1       9.182  14.212  34.009  0.00  0.00             0
ATOM    321    O   1     1      40.370  21.122  15.327  0.00  0.00             0
ATOM    322    H   1     1      40.167  20.516  16.090  0.00  0.00             0
ATOM    323    H   1     1      40.511  20.588  14.519  0.00  0.00             0
ATOM    324    O   1     1      10.111  -0.171  37.061  0.00  0.00             0
ATOM    325    H   1     1       9.347  -0.585  37.089  0.00  0.00             0
ATOM    326    H   1     1      10.761  -0.804  36.687  0.00  0.00             0
ATOM    327    O   1     1      15.158  34.228  35.984  0.00  0.00             0
ATOM    328    H   1     1      14.262  34.120  35.757  0.00  0.00             0
ATOM    329    H   1     1      25.952  15.844  35.296  0.00  0.00             0
ATOM    330    O   1     1     -15.910  59.914  18.758  0.00  0.00             0
ATOM    331    H   1     1     -15.227  60.451  18.362  0.00  0.00             0
ATOM    332    H   1     1      -6.288  59.782  18.041  0.00  0.00             0
ATOM    333    O   1     1      -4.439  30.353  19.487  0.00  0.00             0
ATOM    334    H   1     1     -15.012  30.542  20.350  0.00  0.00             0
ATOM    335    H   1     1      -3.556  29.816  19.665  0.00  0.00             0
ATOM    336    O   1     1     -20.015  12.226  15.790  0.00  0.00             0
ATOM    337    H   1     1     -19.591  11.440  15.399  0.00  0.00             0
ATOM    338    H   1     1     -10.639  11.954  16.205  0.00  0.00             0
ATOM    339    O   1     1       5.914  54.237  13.947  0.00  0.00             0
ATOM    340    H   1     1      -3.729  53.555  13.783  0.00  0.00             0
ATOM    341    H   1     1       5.465  53.859  14.671  0.00  0.00             0
ATOM    342    O   1     1      17.158  38.811  36.354  0.00  0.00             0
ATOM    343    H   1     1      16.434  38.094  36.006  0.00  0.00             0
ATOM    344    H   1     1      28.217  38.360  36.614  0.00  0.00             0
ATOM    345    O   1     1      45.981   7.562  23.027  0.00  0.00             0
ATOM    346    H   1     1      45.501   7.526  22.245  0.00  0.00             0
ATOM    347    H   1     1      45.352 -10.371  23.865  0.00  0.00             0
ATOM    348    O   1     1      38.465  13.790  24.256  0.00  0.00             0
ATOM    349    H   1     1      39.163  13.494  24.689  0.00  0.00             0
ATOM    350    H   1     1      38.079  12.979  24.093  0.00  0.00             0
ATOM    351    O   1     1      20.967 -19.434  17.644  0.00  0.00             0
ATOM    352    H   1     1      21.208 -19.858  16.787  0.00  0.00             0
ATOM    353    H   1     1      21.699 -18.887  17.667  0.00  0.00             0
ATOM    354    O   1     1      -0.329  11.153  28.380  0.00  0.00             0
ATOM    355    H   1     1      -0.550  10.315  27.836  0.00  0.00             0
ATOM    356    H   1     1      -0.630  11.783  27.674  0.00  0.00             0
ATOM    357    O   1     1      14.140  -9.056  20.280  0.00  0.00             0
ATOM    358    H   1     1      14.826  -9.233  19.819  0.00  0.00             0
ATOM    359    H   1     1      13.692  -9.890  20.262  0.00  0.00             0
ATOM    360    O   1     1      -7.230  37.827  15.316  0.00  0.00             0
ATOM    361    H   1     1      -7.214  36.891  15.445  0.00  0.00             0
ATOM    362    H   1     1      -6.261  38.023  15.262  0.00  0.00             0
ATOM    363    O   1     1      40.417  13.150  26.279  0.00  0.00             0
ATOM    364    H   1     1      41.416  13.432  26.404  0.00  0.00             0
ATOM    365    H   1     1      40.163  -4.046  26.687  0.00  0.00             0
ATOM    366    O   1     1      14.579   4.566  27.369  0.00  0.00             0
ATOM    367    H   1     1      14.321   4.366  28.144  0.00  0.00             0
ATOM    368    H   1     1      15.424   4.330  27.285  0.00  0.00             0
ATOM    369    O   1     1      13.895 -14.379  24.991  0.00  0.00             0
ATOM    370    H   1     1      13.143 -14.936  25.083  0.00  0.00             0
ATOM    371    H   1     1      13.876 -14.040  25.945  0.00  0.00             0
ATOM    372    O   1     1      34.247 -17.656  23.607  0.00  0.00             0
ATOM    373    H   1     1      34.605 -18.137  24.237  0.00  0.00             0
ATOM    374    H   1     1      34.351 -17.959  22.479  0.00  0.00             0
ATOM    375    O   1     1      -1.904  44.205  29.408  0.00  0.00             0
ATOM    376    H   1     1      -1.723  44.461  28.487  0.00  0.00             0
ATOM    377    H   1     1      -2.824  43.763  29.429  0.00  0.00             0
ATOM    378    O   1     1      10.443  -9.230  20.818  0.00  0.00             0
ATOM    379    H   1     1      11.161  -9.984  20.894  0.00  0.00             0
ATOM    380    H   1     1      10.910  -8.626  20.310  0.00  0.00             0
ATOM    381    O   1     1     -15.086  -5.033  32.613  0.00  0.00             0
ATOM    382    H   1     1     -15.670  -5.709  32.681  0.00  0.00             0
ATOM    383    H   1     1      -3.970  -5.454  32.289  0.00  0.00             0
ATOM    384    O   1     1      15.228 -13.176  21.015  0.00  0.00             0
ATOM    385    H   1     1      14.972 -12.539  20.284  0.00  0.00             0
ATOM    386    H   1     1      26.249 -13.713  20.728  0.00  0.00             0
ATOM    387    O   1     1       8.740  16.146  33.924  0.00  0.00             0
ATOM    388    H   1     1      -2.424  15.987  33.601  0.00  0.00             0
ATOM    389    H   1     1       8.965  17.093  34.231  0.00  0.00             0
ATOM    390    O   1     1      18.241  18.430  24.191  0.00  0.00             0
ATOM    391    H   1     1      17.714  19.242  24.005  0.00  0.00             0
ATOM    392    H   1     1      29.281  18.786  23.864  0.00  0.00             0
ATOM    393    O   1     1     -43.828  -2.924  27.784  0.00  0.00             0
ATOM    394    H   1     1     -44.016  -2.712  28.741  0.00  0.00             0
ATOM    395    H   1     1     -34.373  -3.633  27.669  0.00  0.00             0
ATOM    396    O   1     1     -24.119  -1.811  30.430  0.00  0.00             0
ATOM    397    H   1     1     -24.466  -0.938  30.482  0.00  0.00             0
ATOM    398    H   1     1     -14.578  -2.349  30.188  0.00  0.00             0
ATOM    399    O   1     1      21.370 -19.261  25.751  0.00  0.00             0
ATOM    400    H   1     1      21.586 -20.158  25.466  0.00  0.00             0
ATOM    401    H   1     1      21.489 -19.368  26.752  0.00  0.00             0
ATOM    402    O   1     1       7.350  25.056  33.246  0.00  0.00             0
ATOM    403    H   1     1       6.695  24.800  32.934  0.00  0.00             0
ATOM    404    H   1     1       7.799  24.530  32.666  0.00  0.00             0
ATOM    405    O   1     1      24.613  16.219  27.279  0.00  0.00             0
ATOM    406    H   1     1      24.314  16.000  26.465  0.00  0.00             0
ATOM    407    H   1     1      24.697  17.286  27.252  0.00  0.00             0
ATOM    408    O   1     1      46.808  69.470  25.014  0.00  0.00             0
ATOM    409    H   1     1      47.028  69.625  26.018  0.00  0.00             0
ATOM    410    H   1     1      47.754  69.043  24.826  0.00  0.00             0
ATOM    411    O   1     1      19.338  58.604  32.014  0.00  0.00             0
ATOM    412    H   1     1      19.155  58.267  32.926  0.00  0.00             0
ATOM    413    H   1     1      18.681  58.018  31.466  0.00  0.00             0
ATOM    414    O   1     1      34.413  84.991  16.574  0.00  0.00             0
ATOM    415    H   1     1      33.465  84.343  16.494  0.00  0.00             0
ATOM    416    H   1     1      35.073  84.324  16.673  0.00  0.00             0
ATOM    417    O   1     1      37.961 -14.855  19.921  0.00  0.00             0
ATOM    418    H   1     1      38.608 -15.532  20.025  0.00  0.00             0
ATOM    419    H   1     1      38.655 -14.241  19.495  0.00  0.00             0
ATOM    420    O   1     1      41.892 -12.442  27.906  0.00  0.00             0
ATOM    421    H   1     1      41.440 -11.967  28.648  0.00  0.00             0
ATOM    422    H   1     1      42.602 -12.855  28.293  0.00  0.00             0
ATOM    423    O   1     1      -4.114  15.504  33.257  0.00  0.00             0
ATOM    424    H   1     1      -4.137  15.851  32.436  0.00  0.00             0
ATOM    425    H   1     1      -4.298  14.579  33.209  0.00  0.00             0
ATOM    426    O   1     1      17.290  27.505  15.714  0.00  0.00             0
ATOM    427    H   1     1      16.687  28.353  15.982  0.00  0.00             0
ATOM    428    H   1     1      17.228  26.718  16.233  0.00  0.00             0
ATOM    429    O   1     1      27.246  57.293  30.687  0.00  0.00             0
ATOM    430    H   1     1      27.263  56.594  30.187  0.00  0.00             0
ATOM    431    H   1     1      26.447  57.604  30.326  0.00  0.00             0
ATOM    432    O   1     1     -19.320   1.109  20.397  0.00  0.00             0
ATOM    433    H   1     1     -19.018   2.095  20.584  0.00  0.00             0
ATOM    434    H   1     1     -19.587   1.170  19.448  0.00  0.00             0
ATOM    435    O   1     1     -19.628  15.374  28.408  0.00  0.00             0
ATOM    436    H   1     1     -20.209  15.392  29.245  0.00  0.00             0
ATOM    437    H   1     1      -8.945  14.544  28.789  0.00  0.00             0
ATOM    438    O   1     1      49.706  33.039  22.044  0.00  0.00             0
ATOM    439    H   1     1      49.274  32.570  22.925  0.00  0.00             0
ATOM    440    H   1     1      59.521  33.940  21.954  0.00  0.00             0
ATOM    441    O   1     1      37.826  10.681  29.589  0.00  0.00             0
ATOM    442    H   1     1      27.854  11.234  30.270  0.00  0.00             0
ATOM    443    H   1     1      38.332   9.843  29.661  0.00  0.00             0
ATOM    444    O   1     1       0.217 -46.279  34.354  0.00  0.00             0
ATOM    445    H   1     1       0.028 -46.171  35.401  0.00  0.00             0
ATOM    446    H   1     1      10.548 -47.184  34.086  0.00  0.00             0
ATOM    447    O   1     1      -5.534   7.098  32.087  0.00  0.00             0
ATOM    448    H   1     1     -16.138   7.928  31.563  0.00  0.00             0
ATOM    449    H   1     1      -5.964   7.407  32.851  0.00  0.00             0
ATOM    450    O   1     1      37.809  25.333  17.510  0.00  0.00             0
ATOM    451    H   1     1      38.167  25.027  18.341  0.00  0.00             0
ATOM    452    H   1     1      48.095  24.377  16.991  0.00  0.00             0
ATOM    453    O   1     1      30.271   0.935  34.488  0.00  0.00             0
ATOM    454    H   1     1      30.604   0.668  35.291  0.00  0.00             0
ATOM    455    H   1     1      31.209   0.880  34.038  0.00  0.00             0
ATOM    456    O   1     1       1.335  20.086  25.331  0.00  0.00             0
ATOM    457    H   1     1       0.937  19.481  24.680  0.00  0.00             0
ATOM    458    H   1     1       0.740  20.738  25.568  0.00  0.00             0
ATOM    459    O   1     1      21.342  -6.854  31.141  0.00  0.00             0
ATOM    460    H   1     1      21.439  -7.733  31.621  0.00  0.00             0
ATOM    461    H   1     1      20.819  -7.199  30.694  0.00  0.00             0
ATOM    462    O   1     1     -25.708  19.076  35.386  0.00  0.00             0
ATOM    463    H   1     1     -25.507  18.955  34.466  0.00  0.00             0
ATOM    464    H   1     1     -25.801  18.213  35.836  0.00  0.00             0
ATOM    465    O   1     1     -15.750  -6.507  16.765  0.00  0.00             0
ATOM    466    H   1     1     -16.188  -7.495  16.858  0.00  0.00             0
ATOM    467    H   1     1     -15.308  -6.422  17.526  0.00  0.00             0
ATOM    468    O   1     1     -24.547   1.457  32.986  0.00  0.00             0
ATOM    469    H   1     1     -24.732   2.363  33.156  0.00  0.00             0
ATOM    470    H   1     1     -23.755   1.468  32.200  0.00  0.00             0
ATOM    471    O   1     1      50.670  -5.410  21.777  0.00  0.00             0
ATOM    472    H   1     1      50.064  -4.630  21.914  0.00  0.00             0
ATOM    473    H   1     1      50.065  -5.841  21.236  0.00  0.00             0
ATOM    474    O   1     1      41.778 -19.506  22.366  0.00  0.00             0
ATOM    475    H   1     1      42.001 -19.492  23.303  0.00  0.00             0
ATOM    476    H   1     1      40.912 -19.860  22.211  0.00  0.00             0
ATOM    477    O   1     1      20.053  -0.967  14.651  0.00  0.00             0
ATOM    478    H   1     1      19.319  -1.078  15.371  0.00  0.00             0
ATOM    479    H   1     1      20.643  -1.857  14.732  0.00  0.00             0
ATOM    480    O   1     1      19.930  39.183  26.704  0.00  0.00             0
ATOM    481    H   1     1      20.112  38.446  27.460  0.00  0.00             0
ATOM    482    H   1     1      20.267  40.007  27.164  0.00  0.00             0
ATOM    483    O   1     1      -0.749  -2.140  31.089  0.00  0.00             0
ATOM    484    H   1     1      -0.816  -2.290  32.115  0.00  0.00             0
ATOM    485    H   1     1      -1.574  -1.980  30.706  0.00  0.00             0
ATOM    486    O   1     1     -21.798   3.826  34.961  0.00  0.00             0
ATOM    487    H   1     1     -22.806   3.868  35.413  0.00  0.00             0
ATOM    488    H   1     1     -21.675   2.812  34.859  0.00  0.00             0
ATOM    489    O   1     1     -10.043  18.776  23.249  0.00  0.00             0
ATOM    490    H   1     1      -9.980  17.742  22.949  0.00  0.00             0
ATOM    491    H   1     1       1.010   1.327  22.996  0.00  0.00             0
ATOM    492    O   1     1      23.252 -44.155  28.711  0.00  0.00             0
ATOM    493    H   1     1      22.577 -44.719  29.044  0.00  0.00             0
ATOM    494    H   1     1      34.220 -44.000  29.530  0.00  0.00             0
ATOM    495    O   1     1     -28.037   2.760  35.856  0.00  0.00             0
ATOM    496    H   1     1     -38.418   2.166  36.666  0.00  0.00             0
ATOM    497    H   1     1     -27.411   2.273  35.366  0.00  0.00             0
ATOM    498    O   1     1      -4.716 -24.094  23.698  0.00  0.00             0
ATOM    499    H   1     1      -5.145 -24.628  22.933  0.00  0.00             0
ATOM    500    H   1     1       5.305 -24.692  24.350  0.00  0.00             0
ATOM    501    O   1     1     -19.310  22.707  35.283  0.00  0.00             0
ATOM    502    H   1     1     -20.252  22.216  35.380  0.00  0.00             0
ATOM    503    H   1     1      -8.322  22.062  35.840  0.00  0.00             0
ATOM    504    O   1     1      -2.166  11.460  32.112  0.00  0.00             0
ATOM    505    H   1     1      -1.567  12.168  32.496  0.00  0.00             0
ATOM    506    H   1     1       8.526  10.650  32.490  0.00  0.00             0
ATOM    507    O   1     1      63.102  36.844  17.510  0.00  0.00             0
ATOM    508    H   1     1      63.564  37.274  16.806  0.00  0.00             0
ATOM    509    H   1     1      62.147  18.980  17.362  0.00  0.00             0
ATOM    510    O   1     1      17.024 -30.186  23.365  0.00  0.00             0
ATOM    511    H   1     1      16.384 -29.467  23.326  0.00  0.00             0
ATOM    512    H   1     1      17.076 -30.286  22.370  0.00  0.00             0
ATOM    513    O   1     1     -42.871   9.026  26.880  0.00  0.00             0
ATOM    514    H   1     1     -42.169   9.556  26.405  0.00  0.00             0
ATOM    515    H   1     1     -43.350   8.318  26.092  0.00  0.00             0
ATOM    516    O   1     1      17.256  -4.057  17.419  0.00  0.00             0
ATOM    517    H   1     1      16.536  -3.675  16.966  0.00  0.00             0
ATOM    518    H   1     1      17.124  -4.076  18.319  0.00  0.00             0
ATOM    519    O   1     1      43.064  40.028  15.827  0.00  0.00             0
ATOM    520    H   1     1      43.450  39.073  15.488  0.00  0.00             0
ATOM    521    H   1     1      42.143  40.152  15.656  0.00  0.00             0
ATOM    522    O   1     1      15.690  23.295  36.021  0.00  0.00             0
ATOM    523    H   1     1      16.061  22.566  36.564  0.00  0.00             0
ATOM    524    H   1     1      16.475  23.869  36.024  0.00  0.00             0
ATOM    525    O   1     1      65.001  27.097  17.093  0.00  0.00             0
ATOM    526    H   1     1      64.323  26.941  17.745  0.00  0.00             0
ATOM    527    H   1     1      64.929   8.171  16.942  0.00  0.00             0
ATOM    528    O   1     1      33.202  48.902  29.734  0.00  0.00             0
ATOM    529    H   1     1      33.062  48.004  29.784  0.00  0.00             0
ATOM    530    H   1     1      34.096  48.897  29.527  0.00  0.00             0
ATOM    531    O   1     1      24.021   9.282  34.917  0.00  0.00             0
ATOM    532    H   1     1      24.985   9.566  35.394  0.00  0.00             0
ATOM    533    H   1     1      23.772   8.478  35.329  0.00  0.00             0
ATOM    534    O   1     1       6.838  39.337  26.933  0.00  0.00             0
ATOM    535    H   1     1       6.504  38.859  26.074  0.00  0.00             0
ATOM    536    H   1     1       7.740  39.347  27.024  0.00  0.00             0
ATOM    537    O   1     1       1.515  11.751  23.193  0.00  0.00             0
ATOM    538    H   1     1       2.425  11.830  22.780  0.00  0.00             0
ATOM    539    H   1     1       1.139  12.087  22.468  0.00  0.00             0
ATOM    540    O   1     1     -26.709 -27.775  26.960  0.00  0.00             0
ATOM    541    H   1     1     -25.756 -28.126  27.318  0.00  0.00             0
ATOM    542    H   1     1     -26.902 -27.657  27.770  0.00  0.00             0
ATOM    543    O   1     1     -15.020  42.714  14.881  0.00  0.00             0
ATOM    544    H   1     1     -14.602  41.829  14.420  0.00  0.00             0
ATOM    545    H   1     1      -3.950  43.218  14.735  0.00  0.00             0
ATOM    546    O   1     1      -4.236   6.777  28.598  0.00  0.00             0
ATOM    547    H   1     1      -3.822   6.548  27.675  0.00  0.00             0
ATOM    548    H   1     1       5.521   6.025  28.817  0.00  0.00             0
ATOM    549    O   1     1      -7.664  39.287  21.057  0.00  0.00             0
ATOM    550    H   1     1     -18.509  39.744  21.720  0.00  0.00             0
ATOM    551    H   1     1      -6.867  39.600  20.978  0.00  0.00             0
ATOM    552    O   1     1      14.714  31.935  23.286  0.00  0.00             0
ATOM    553    H   1     1      15.184  32.398  24.020  0.00  0.00             0
ATOM    554    H   1     1      25.537  31.148  23.301  0.00  0.00             0
ATOM    555    O   1     1      55.999  10.999  26.183  0.00  0.00             0
ATOM    556    H   1     1      45.313  10.090  26.318  0.00  0.00             0
ATOM    557    H   1     1      55.214  11.540  26.384  0.00  0.00             0
ATOM    558    O   1     1      22.306  27.778  14.766  0.00  0.00             0
ATOM    559    H   1     1      22.968  27.905  14.203  0.00  0.00             0
ATOM    560    H   1     1      33.146  27.245  15.490  0.00  0.00             0
ATOM    561    O   1     1     -29.056  -5.731  26.380  0.00  0.00             0
ATOM    562    H   1     1     -29.274  -6.370  27.218  0.00  0.00             0
ATOM    563    H   1     1     -29.086  -6.481  25.695  0.00  0.00             0
ATOM    564    O   1     1     -21.787 -16.733  28.392  0.00  0.00             0
ATOM    565    H   1     1     -22.400 -17.258  27.783  0.00  0.00             0
ATOM    566    H   1     1     -20.995 -17.266  28.703  0.00  0.00             0
ATOM    567    O   1     1       1.231  46.197  35.773  0.00  0.00             0
ATOM    568    H   1     1       0.619  45.887  35.069  0.00  0.00             0
ATOM    569    H   1     1       1.926  45.907  35.340  0.00  0.00             0
ATOM    570    O   1     1      10.201   6.665  30.084  0.00  0.00             0
ATOM    571    H   1     1       9.403   7.345  29.795  0.00  0.00             0
ATOM    572    H   1     1      10.036   5.873  30.614  0.00  0.00             0
ATOM    573    O   1     1     -40.033  -9.525  31.978  0.00  0.00             0
ATOM    574    H   1     1     -40.294  -9.571  32.796  0.00  0.00             0
ATOM    575    H   1     1     -40.347 -10.345  31.550  0.00  0.00             0
ATOM    576    O   1     1     -33.466  24.145  26.028  0.00  0.00             0
ATOM    577    H   1     1     -33.776  23.743  25.149  0.00  0.00             0
ATOM    578    H   1     1     -32.551  24.022  26.386  0.00  0.00             0
ATOM    579    O   1     1      18.438  -1.454  16.908  0.00  0.00             0
ATOM    580    H   1     1      17.813  -2.301  16.972  0.00  0.00             0
ATOM    581    H   1     1      19.162  -1.512  17.555  0.00  0.00             0
ATOM    582    O   1     1     -17.423  -0.718  33.052  0.00  0.00             0
ATOM    583    H   1     1     -17.405  -1.644  32.834  0.00  0.00             0
ATOM    584    H   1     1     -17.084  -0.200  32.382  0.00  0.00             0
ATOM    585    O   1     1     -28.848 -11.236  20.617  0.00  0.00             0
ATOM    586    H   1     1     -29.053 -11.829  21.313  0.00  0.00             0
ATOM    587    H   1     1     -28.905 -11.712  19.791  0.00  0.00             0
ATOM    588    O   1     1      32.311  12.938  32.801  0.00  0.00             0
ATOM    589    H   1     1      32.047  12.257  32.170  0.00  0.00             0
ATOM    590    H   1     1      32.895  13.684  32.427  0.00  0.00             0
ATOM    591    O   1     1      45.231  11.228  21.666  0.00  0.00             0
ATOM    592    H   1     1      45.151  10.420  21.117  0.00  0.00             0
ATOM    593    H   1     1      44.728  11.925  21.000  0.00  0.00             0
ATOM    594    O   1     1      50.809   4.192  19.824  0.00  0.00             0
ATOM    595    H   1     1      51.756   4.404  19.407  0.00  0.00             0
ATOM    596    H   1     1      51.077   3.416  20.106  0.00  0.00             0
ATOM    597    O   1     1      -0.836  -7.938  33.914  0.00  0.00             0
ATOM    598    H   1     1      -1.581  -7.641  34.568  0.00  0.00             0
ATOM    599    H   1     1       9.407  -8.802  33.698  0.00  0.00             0
ATOM    600    O   1     1       7.392   7.489  35.978  0.00  0.00             0
ATOM    601    H   1     1       8.340   7.544  36.279  0.00  0.00             0
ATOM    602    H   1     1      17.697   7.392  35.021  0.00  0.00             0
ATOM    603    O   1     1       1.872 -45.525  24.542  0.00  0.00             0
ATOM    604    H   1     1      -9.007 -44.775  24.646  0.00  0.00             0
ATOM    605    H   1     1       2.174 -45.572  25.461  0.00  0.00             0
ATOM    606    O   1     1      26.897  20.934  24.044  0.00  0.00             0
ATOM    607    H   1     1      27.228  22.014  23.819  0.00  0.00             0
ATOM    608    H   1     1      36.195  21.008  24.083  0.00  0.00             0
ATOM    609    O   1     1      53.699  12.528  19.483  0.00  0.00             0
ATOM    610    H   1     1      44.006  12.877  18.806  0.00  0.00             0
ATOM    611    H   1     1      53.080  13.226  19.479  0.00  0.00             0
ATOM    612    O   1     1     -20.306  27.870  25.107  0.00  0.00             0
ATOM    613    H   1     1     -19.868  28.439  24.454  0.00  0.00             0
ATOM    614    H   1     1     -10.634  27.389  24.610  0.00  0.00             0
ATOM    615    O   1     1     -34.449  -9.431  21.528  0.00  0.00             0
ATOM    616    H   1     1     -34.898  -9.966  22.088  0.00  0.00             0
ATOM    617    H   1     1     -33.985 -10.128  21.102  0.00  0.00             0
ATOM    618    O   1     1       1.927  13.660  35.543  0.00  0.00             0
ATOM    619    H   1     1       1.735  13.384  34.721  0.00  0.00             0
ATOM    620    H   1     1       1.583  12.960  35.952  0.00  0.00             0
ATOM    621    O   1     1     -18.641  16.383  35.462  0.00  0.00             0
ATOM    622    H   1     1     -18.026  16.269  34.792  0.00  0.00             0
ATOM    623    H   1     1     -18.609  15.315  35.706  0.00  0.00             0
ATOM    624    O   1     1      49.862  29.221  17.029  0.00  0.00             0
ATOM    625    H   1     1      49.420  29.975  17.254  0.00  0.00             0
ATOM    626    H   1     1      49.560  28.678  16.279  0.00  0.00             0
ATOM    627    O   1     1     -15.712  14.408  29.226  0.00  0.00             0
ATOM    628    H   1     1     -15.380  13.584  28.534  0.00  0.00             0
ATOM    629    H   1     1     -16.099  15.114  28.787  0.00  0.00             0
ATOM    630    O   1     1     -15.245  -3.023  15.156  0.00  0.00             0
ATOM    631    H   1     1     -15.738  -3.448  15.785  0.00  0.00             0
ATOM    632    H   1     1     -14.790  -3.693  14.557  0.00  0.00             0
ATOM    633    O   1     1     -48.255  24.403  16.311  0.00  0.00             0
ATOM    634    H   1     1     -47.379  24.151  15.659  0.00  0.00             0
ATOM    635    H   1     1     -48.914  23.727  16.362  0.00  0.00             0
ATOM    636    O   1     1      15.733  19.417  18.420  0.00  0.00             0
ATOM    637    H   1     1      15.204  19.101  19.089  0.00  0.00             0
ATOM    638    H   1     1      16.278  20.095  18.914  0.00  0.00             0
ATOM    639    O   1     1     -12.603  -7.252  20.284  0.00  0.00             0
ATOM    640    H   1     1     -11.855  -7.638  20.091  0.00  0.00             0
ATOM    641    H   1     1     -13.043  -7.848  20.973  0.00  0.00             0
ATOM    642    O   1     1       2.487  21.477  32.760  0.00  0.00             0
ATOM    643    H   1     1       2.172  21.832  33.476  0.00  0.00             0
ATOM    644    H   1     1       3.484  21.409  33.086  0.00  0.00             0
ATOM    645    O   1     1      -5.804  -8.278  30.851  0.00  0.00             0
ATOM    646    H   1     1      -5.013  -7.822  30.436  0.00  0.00             0
ATOM    647    H   1     1      -6.171  -7.468  31.337  0.00  0.00             0
ATOM    648    O   1     1       8.321   0.892  31.035  0.00  0.00             0
ATOM    649    H   1     1       8.280   1.044  30.088  0.00  0.00             0
ATOM    650    H   1     1       9.308   0.654  31.215  0.00  0.00             0
ATOM    651    O   1     1       4.272  17.366  30.425  0.00  0.00             0
ATOM    652    H   1     1       4.671  18.090  30.040  0.00  0.00             0
ATOM    653    H   1     1      13.681  -0.397  29.941  0.00  0.00             0
ATOM    654    O   1     1      14.269  32.873  20.715  0.00  0.00             0
ATOM    655    H   1     1      14.519  32.377  21.625  0.00  0.00             0
ATOM    656    H   1     1      23.558  32.798  20.555  0.00  0.00             0
ATOM    657    O   1     1      34.489  17.266  15.887  0.00  0.00             0
ATOM    658    H   1     1      24.475  16.518  15.442  0.00  0.00             0
ATOM    659    H   1     1      35.000  17.062  16.737  0.00  0.00             0
ATOM    660    O   1     1      -4.274  63.294  36.129  0.00  0.00             0
ATOM    661    H   1     1      -3.855  64.079  35.760  0.00  0.00             0
ATOM    662    H   1     1       6.576  62.487  36.020  0.00  0.00             0
ATOM    663    O   1     1      25.527  16.145  18.364  0.00  0.00             0
ATOM    664    H   1     1      14.899  15.549  19.103  0.00  0.00             0
ATOM    665    H   1     1      26.133  16.783  18.692  0.00  0.00             0
ATOM    666    O   1     1      22.282  17.736  29.749  0.00  0.00             0
ATOM    667    H   1     1      22.145  16.880  29.246  0.00  0.00             0
ATOM    668    H   1     1      32.176  17.641  30.574  0.00  0.00             0
ATOM    669    O   1     1       5.547  75.488  33.597  0.00  0.00             0
ATOM    670    H   1     1       5.933  76.009  34.419  0.00  0.00             0
ATOM    671    H   1     1       5.923  58.222  32.732  0.00  0.00             0
ATOM    672    O   1     1      22.465  41.128  22.893  0.00  0.00             0
ATOM    673    H   1     1      23.393  40.882  23.281  0.00  0.00             0
ATOM    674    H   1     1      22.088  41.674  23.553  0.00  0.00             0
ATOM    675    O   1     1      19.246  -8.863  23.169  0.00  0.00             0
ATOM    676    H   1     1      18.369  -8.842  22.872  0.00  0.00             0
ATOM    677    H   1     1      19.717  -8.812  22.265  0.00  0.00             0
ATOM    678    O   1     1       5.686   2.635  15.788  0.00  0.00             0
ATOM    679    H   1     1       5.924   1.763  15.233  0.00  0.00             0
ATOM    680    H   1     1       5.544   2.421  16.732  0.00  0.00             0
ATOM    681    O   1     1     -27.541   0.952  26.864  0.00  0.00             0
ATOM    682    H   1     1     -28.400   0.529  26.852  0.00  0.00             0
ATOM    683    H   1     1     -27.545   1.504  25.963  0.00  0.00             0
ATOM    684    O   1     1     -12.764  11.381  35.720  0.00  0.00             0
ATOM    685    H   1     1     -12.195  11.568  36.545  0.00  0.00             0
ATOM    686    H   1     1     -12.144  11.913  35.037  0.00  0.00             0
ATOM    687    O   1     1      31.968  -2.673  20.024  0.00  0.00             0
ATOM    688    H   1     1      31.688  -2.239  20.982  0.00  0.00             0
ATOM    689    H   1     1      31.691 -20.037  19.242  0.00  0.00             0
ATOM    690    O   1     1      41.058 -27.566  36.955  0.00  0.00             0
ATOM    691    H   1     1      41.471 -26.513  36.773  0.00  0.00             0
ATOM    692    H   1     1      41.634 -28.166  37.629  0.00  0.00             0
ATOM    693    O   1     1     -50.419  15.047  15.203  0.00  0.00             0
ATOM    694    H   1     1     -50.517  14.188  15.051  0.00  0.00             0
ATOM    695    H   1     1     -49.425  15.151  15.374  0.00  0.00             0
ATOM    696    O   1     1      21.013  28.316  18.682  0.00  0.00             0
ATOM    697    H   1     1      21.397  29.134  18.756  0.00  0.00             0
ATOM    698    H   1     1      20.287  28.580  18.028  0.00  0.00             0
ATOM    699    O   1     1      59.910   6.817  19.978  0.00  0.00             0
ATOM    700    H   1     1      60.600   5.897  19.783  0.00  0.00             0
ATOM    701    H   1     1      60.474   7.591  20.121  0.00  0.00             0
ATOM    702    O   1     1      23.537   6.645  36.326  0.00  0.00             0
ATOM    703    H   1     1      24.350   6.122  36.053  0.00  0.00             0
ATOM    704    H   1     1      22.793   6.091  36.026  0.00  0.00             0
ATOM    705   Al   1     1       4.974  14.258   8.815  0.00  0.00             0
ATOM    706   Al   1     1       2.388   9.845   8.592  0.00  0.00             0
ATOM    707   Al   1     1       2.486  15.867   8.701  0.00  0.00             0
ATOM    708   Al   1     1       4.881  11.211   8.903  0.00  0.00             0
ATOM    709   Si   1     1       0.621  15.535  11.638  0.00  0.00             0
ATOM    710   Si   1     1       3.210  11.083  11.499  0.00  0.00             0
ATOM    711   Si   1     1       3.156  17.144  11.598  0.00  0.00             0
ATOM    712   Si   1     1       5.699  12.630  11.460  0.00  0.00             0
ATOM    713    O   1     1       5.850  15.566   9.892  0.00  0.00             0
ATOM    714    O   1     1       3.384  10.959   9.963  0.00  0.00             0
ATOM    715    O   1     1       5.598  12.732   9.912  0.00  0.00             0
ATOM    716    O   1     1       2.972  17.318  10.029  0.00  0.00             0
ATOM    717    O   1     1       5.732  14.145  11.980  0.00  0.00             0
ATOM    718    O   1     1       3.181  18.546  12.144  0.00  0.00             0
ATOM    719    O   1     1       4.428  16.425  11.899  0.00  0.00             0
ATOM    720    O   1     1       1.852  11.816  11.836  0.00  0.00             0
ATOM    721    O   1     1       4.455  11.995  11.991  0.00  0.00             0
ATOM    722    O   1     1       1.868  16.368  12.089  0.00  0.00             0
ATOM    723    O   1     1       5.808   9.912   9.750  0.00  0.00             0
ATOM    724    O   1     1       3.337  14.338   9.642  0.00  0.00             0
ATOM    725    O   1     1       1.916  17.162   7.598  0.00  0.00             0
ATOM    726    O   1     1       4.397  12.656   7.645  0.00  0.00             0
ATOM    727    O   1     1       6.624  14.333   7.869  0.00  0.00             0
ATOM    728    O   1     1       3.923   9.946   7.578  0.00  0.00             0
ATOM    729    O   1     1       6.722  10.982   7.481  0.00  0.00             0
ATOM    730    O   1     1       4.242  15.695   7.589  0.00  0.00             0
ATOM    731    H   1     1       5.690  18.907  11.275  0.00  0.00             0
ATOM    732    H   1     1       2.900  13.613   9.685  0.00  0.00             0
ATOM    733    H   1     1       6.045  16.813   7.465  0.00  0.00             0
ATOM    734    H   1     1       4.623  12.796   6.727  0.00  0.00             0
ATOM    735    H   1     1       6.683  13.315   8.012  0.00  0.00             0
ATOM    736    H   1     1       4.949  18.307   7.583  0.00  0.00             0
ATOM    737    H   1     1       4.134  16.317   6.825  0.00  0.00             0
ATOM    738    H   1     1       6.984  11.371   6.576  0.00  0.00             0
ATOM    739   Al   1     1      10.105   8.559   1.672  0.00  0.00             0
ATOM    740   Al   1     1       7.568   4.085   1.691  0.00  0.00             0
ATOM    741   Al   1     1       7.674  10.136   1.457  0.00  0.00             0
ATOM    742   Al   1     1      10.261   5.536   1.722  0.00  0.00             0
ATOM    743   Si   1     1       5.759   9.921   4.403  0.00  0.00             0
ATOM    744   Si   1     1       8.569   5.417   4.496  0.00  0.00             0
ATOM    745   Si   1     1       8.375  11.461   4.344  0.00  0.00             0
ATOM    746   Si   1     1      11.053   6.927   4.412  0.00  0.00             0
ATOM    747    O   1     1      11.069   9.801   2.843  0.00  0.00             0
ATOM    748    O   1     1       8.651   5.285   2.929  0.00  0.00             0
ATOM    749    O   1     1      10.900   7.010   2.817  0.00  0.00             0
ATOM    750    O   1     1       8.250  11.615   2.804  0.00  0.00             0
ATOM    751    O   1     1      10.894   8.363   5.001  0.00  0.00             0
ATOM    752    O   1     1       8.277  12.878   4.886  0.00  0.00             0
ATOM    753    O   1     1       9.637  10.744   4.761  0.00  0.00             0
ATOM    754    O   1     1       7.258   6.389   4.765  0.00  0.00             0
ATOM    755    O   1     1       9.936   6.041   5.008  0.00  0.00             0
ATOM    756    O   1     1       6.962  10.743   4.801  0.00  0.00             0
ATOM    757    O   1     1      11.126   4.086   2.819  0.00  0.00             0
ATOM    758    O   1     1       8.412   8.621   2.731  0.00  0.00             0
ATOM    759    O   1     1       6.984  11.533   0.411  0.00  0.00             0
ATOM    760    O   1     1       9.476   7.027   0.705  0.00  0.00             0
ATOM    761    O   1     1      11.723   8.601   0.529  0.00  0.00             0
ATOM    762    O   1     1       9.211   4.308   0.491  0.00  0.00             0
ATOM    763    O   1     1      11.864   5.464   0.705  0.00  0.00             0
ATOM    764    O   1     1       9.446  10.034   0.661  0.00  0.00             0
ATOM    765    H   1     1      10.777  12.184   2.859  0.00  0.00             0
ATOM    766    H   1     1       7.844   7.927   2.873  0.00  0.00             0
ATOM    767    H   1     1      11.704  11.590  -0.479  0.00  0.00             0
ATOM    768    H   1     1       8.919   7.298  -0.051  0.00  0.00             0
ATOM    769    H   1     1      12.056   8.628  -0.448  0.00  0.00             0
ATOM    770    H   1     1       9.611  12.793  -0.394  0.00  0.00             0
ATOM    771    H   1     1       9.978  10.858   0.979  0.00  0.00             0
ATOM    772    H   1     1      12.257   6.331   0.470  0.00  0.00             0
ATOM    773   Al   1     1       4.994   5.322   8.818  0.00  0.00             0
ATOM    774   Al   1     1       2.424   1.069   8.947  0.00  0.00             0
ATOM    775   Al   1     1       2.562   6.806   8.907  0.00  0.00             0
ATOM    776   Al   1     1       4.934   2.449   9.141  0.00  0.00             0
ATOM    777   Si   1     1       0.693   6.705  11.613  0.00  0.00             0
ATOM    778   Si   1     1       3.243   2.170  11.778  0.00  0.00             0
ATOM    779   Si   1     1       3.291   8.144  11.659  0.00  0.00             0
ATOM    780   Si   1     1       5.750   3.719  11.746  0.00  0.00             0
ATOM    781    O   1     1       5.847   6.453  10.055  0.00  0.00             0
ATOM    782    O   1     1       3.340   2.179  10.142  0.00  0.00             0
ATOM    783    O   1     1       5.579   3.899  10.188  0.00  0.00             0
ATOM    784    O   1     1       3.198   8.077  10.026  0.00  0.00             0
ATOM    785    O   1     1       5.794   5.129  12.432  0.00  0.00             0
ATOM    786    O   1     1       3.236   9.659  12.084  0.00  0.00             0
ATOM    787    O   1     1       4.639   7.510  11.957  0.00  0.00             0
ATOM    788    O   1     1       1.960   3.015  12.077  0.00  0.00             0
ATOM    789    O   1     1       4.515   2.921  12.212  0.00  0.00             0
ATOM    790    O   1     1       1.962   7.423  12.127  0.00  0.00             0
ATOM    791    O   1     1       5.883   1.049  10.237  0.00  0.00             0
ATOM    792    O   1     1       3.199   5.313   9.773  0.00  0.00             0
ATOM    793    O   1     1       1.766   8.345   7.689  0.00  0.00             0
ATOM    794    O   1     1       4.288   3.751   7.965  0.00  0.00             0
ATOM    795    O   1     1       6.569   5.266   7.890  0.00  0.00             0
ATOM    796    O   1     1       4.188   1.024   7.991  0.00  0.00             0
ATOM    797    O   1     1       6.588   2.266   8.011  0.00  0.00             0
ATOM    798    O   1     1       4.128   6.684   7.802  0.00  0.00             0
ATOM    799    H   1     1       5.471   9.000  10.053  0.00  0.00             0
ATOM    800    H   1     1       2.959   4.267   9.953  0.00  0.00             0
ATOM    801    H   1     1       6.214   8.758   7.075  0.00  0.00             0
ATOM    802    H   1     1       3.573   4.075   7.319  0.00  0.00             0
ATOM    803    H   1     1       7.058   4.433   8.265  0.00  0.00             0
ATOM    804    H   1     1       4.398   9.582   6.768  0.00  0.00             0
ATOM    805    H   1     1       4.786   7.323   7.577  0.00  0.00             0
ATOM    806    H   1     1       5.962   2.541   7.362  0.00  0.00             0
ATOM    807   Al   1     1      10.251  -0.415   1.582  0.00  0.00             0
ATOM    808   Al   1     1       7.613  -4.817   1.555  0.00  0.00             0
ATOM    809   Al   1     1       7.557   1.142   1.806  0.00  0.00             0
ATOM    810   Al   1     1      10.148  -3.350   1.470  0.00  0.00             0
ATOM    811   Si   1     1       5.919   0.913   4.571  0.00  0.00             0
ATOM    812   Si   1     1       8.448  -3.484   4.416  0.00  0.00             0
ATOM    813   Si   1     1       8.448   2.489   4.575  0.00  0.00             0
ATOM    814   Si   1     1      10.989  -2.015   4.347  0.00  0.00             0
ATOM    815    O   1     1      11.178   0.983   2.769  0.00  0.00             0
ATOM    816    O   1     1       8.604  -3.581   2.789  0.00  0.00             0
ATOM    817    O   1     1      10.750  -2.016   2.723  0.00  0.00             0
ATOM    818    O   1     1       8.317   2.459   2.968  0.00  0.00             0
ATOM    819    O   1     1      10.969  -0.490   4.826  0.00  0.00             0
ATOM    820    O   1     1       8.399   3.961   5.030  0.00  0.00             0
ATOM    821    O   1     1       9.841   1.817   4.774  0.00  0.00             0
ATOM    822    O   1     1       7.261  -2.581   4.713  0.00  0.00             0
ATOM    823    O   1     1       9.770  -2.790   4.890  0.00  0.00             0
ATOM    824    O   1     1       7.161   1.634   5.022  0.00  0.00             0
ATOM    825    O   1     1      11.041  -4.939   2.702  0.00  0.00             0
ATOM    826    O   1     1       8.410  -0.315   2.748  0.00  0.00             0
ATOM    827    O   1     1       6.739   2.598   0.883  0.00  0.00             0
ATOM    828    O   1     1       9.573  -1.801   0.404  0.00  0.00             0
ATOM    829    O   1     1      11.861  -0.209   0.640  0.00  0.00             0
ATOM    830    O   1     1       9.252  -4.757   0.498  0.00  0.00             0
ATOM    831    O   1     1      11.889  -3.520   0.679  0.00  0.00             0
ATOM    832    O   1     1       9.152   1.026   0.744  0.00  0.00             0
ATOM    833    H   1     1      10.700   3.197   2.817  0.00  0.00             0
ATOM    834    H   1     1       7.857  -0.699   3.311  0.00  0.00             0
ATOM    835    H   1     1      11.948   2.432  -0.306  0.00  0.00             0
ATOM    836    H   1     1       9.178  -1.719  -0.394  0.00  0.00             0
ATOM    837    H   1     1      12.667  -0.516   0.049  0.00  0.00             0
ATOM    838    H   1     1       9.179   4.028  -0.469  0.00  0.00             0
ATOM    839    H   1     1       9.546   1.926   0.657  0.00  0.00             0
ATOM    840    H   1     1      12.140  -2.611   1.017  0.00  0.00             0
ATOM    841   Al   1     1      -0.148  14.247   8.772  0.00  0.00             0
ATOM    842   Al   1     1      -2.817   9.786   8.653  0.00  0.00             0
ATOM    843   Al   1     1      -2.786  15.716   8.802  0.00  0.00             0
ATOM    844   Al   1     1      -0.287  11.241   8.848  0.00  0.00             0
ATOM    845   Si   1     1      -4.571  15.636  11.477  0.00  0.00             0
ATOM    846   Si   1     1      -1.946  11.142  11.465  0.00  0.00             0
ATOM    847   Si   1     1      -1.928  17.061  11.649  0.00  0.00             0
ATOM    848   Si   1     1       0.526  12.569  11.616  0.00  0.00             0
ATOM    849    O   1     1       0.790  15.438   9.932  0.00  0.00             0
ATOM    850    O   1     1      -1.784  10.943   9.877  0.00  0.00             0
ATOM    851    O   1     1       0.542  12.730   9.914  0.00  0.00             0
ATOM    852    O   1     1      -2.057  17.256   9.934  0.00  0.00             0
ATOM    853    O   1     1       0.593  14.113  12.042  0.00  0.00             0
ATOM    854    O   1     1      -1.957  18.560  12.182  0.00  0.00             0
ATOM    855    O   1     1      -0.729  16.195  11.898  0.00  0.00             0
ATOM    856    O   1     1      -3.318  11.833  11.695  0.00  0.00             0
ATOM    857    O   1     1      -0.743  11.948  12.029  0.00  0.00             0
ATOM    858    O   1     1      -3.289  16.282  12.007  0.00  0.00             0
ATOM    859    O   1     1       0.594   9.866   9.720  0.00  0.00             0
ATOM    860    O   1     1      -1.933  14.400  10.054  0.00  0.00             0
ATOM    861    O   1     1       6.889  17.253   7.664  0.00  0.00             0
ATOM    862    O   1     1      -0.951  12.747   7.727  0.00  0.00             0
ATOM    863    O   1     1       1.432  14.333   7.699  0.00  0.00             0
ATOM    864    O   1     1      -1.183   9.775   7.613  0.00  0.00             0
ATOM    865    O   1     1       1.329  11.159   7.692  0.00  0.00             0
ATOM    866    O   1     1      -1.221  15.519   7.767  0.00  0.00             0
ATOM    867    H   1     1       0.253  18.001   9.476  0.00  0.00             0
ATOM    868    H   1     1      -1.978  14.217  10.949  0.00  0.00             0
ATOM    869    H   1     1       1.865  17.477   6.792  0.00  0.00             0
ATOM    870    H   1     1      -1.527  12.857   6.902  0.00  0.00             0
ATOM    871    H   1     1       1.670  13.234   7.587  0.00  0.00             0
ATOM    872    H   1     1      -1.018  18.158   7.250  0.00  0.00             0
ATOM    873    H   1     1      -0.603  15.727   6.906  0.00  0.00             0
ATOM    874    H   1     1       1.560  11.097   6.883  0.00  0.00             0
ATOM    875   Al   1     1       4.919   8.592   1.704  0.00  0.00             0
ATOM    876   Al   1     1       2.617   4.071   1.578  0.00  0.00             0
ATOM    877   Al   1     1       2.323   9.947   1.676  0.00  0.00             0
ATOM    878   Al   1     1       5.019   5.522   1.872  0.00  0.00             0
ATOM    879   Si   1     1       0.654   9.856   4.446  0.00  0.00             0
ATOM    880   Si   1     1       3.380   5.406   4.515  0.00  0.00             0
ATOM    881   Si   1     1       3.109  11.318   4.450  0.00  0.00             0
ATOM    882   Si   1     1       5.898   6.981   4.474  0.00  0.00             0
ATOM    883    O   1     1       5.814   9.655   2.836  0.00  0.00             0
ATOM    884    O   1     1       3.576   5.362   2.767  0.00  0.00             0
ATOM    885    O   1     1       5.756   6.987   2.885  0.00  0.00             0
ATOM    886    O   1     1       3.040  11.415   2.815  0.00  0.00             0
ATOM    887    O   1     1       5.780   8.381   5.064  0.00  0.00             0
ATOM    888    O   1     1       3.086  12.733   4.883  0.00  0.00             0
ATOM    889    O   1     1       4.440  10.655   4.782  0.00  0.00             0
ATOM    890    O   1     1       2.083   6.202   4.719  0.00  0.00             0
ATOM    891    O   1     1       4.725   6.065   4.925  0.00  0.00             0
ATOM    892    O   1     1       1.927  10.508   4.944  0.00  0.00             0
ATOM    893    O   1     1       5.978   4.242   2.993  0.00  0.00             0
ATOM    894    O   1     1       3.134   8.656   2.725  0.00  0.00             0
ATOM    895    O   1     1      12.145  11.478   0.465  0.00  0.00             0
ATOM    896    O   1     1       4.430   6.982   0.648  0.00  0.00             0
ATOM    897    O   1     1       6.758   8.853   0.426  0.00  0.00             0
ATOM    898    O   1     1       4.127   4.159   0.561  0.00  0.00             0
ATOM    899    O   1     1       6.759   5.456   0.720  0.00  0.00             0
ATOM    900    O   1     1       3.936   9.824   0.622  0.00  0.00             0
ATOM    901    H   1     1       5.586  12.235   2.889  0.00  0.00             0
ATOM    902    H   1     1       2.548   7.823   2.476  0.00  0.00             0
ATOM    903    H   1     1       6.176  11.656  -0.260  0.00  0.00             0
ATOM    904    H   1     1       4.338   7.128  -0.309  0.00  0.00             0
ATOM    905    H   1     1       6.533   8.227  -0.271  0.00  0.00             0
ATOM    906    H   1     1       4.124  13.007  -0.499  0.00  0.00             0
ATOM    907    H   1     1       3.966  10.461  -0.159  0.00  0.00             0
ATOM    908    H   1     1       7.408   6.024   1.050  0.00  0.00             0
ATOM    909   Al   1     1      -0.111   5.358   8.895  0.00  0.00             0
ATOM    910   Al   1     1      -2.757   0.766   8.796  0.00  0.00             0
ATOM    911   Al   1     1      -2.790   6.765   8.776  0.00  0.00             0
ATOM    912   Al   1     1      -0.248   2.408   8.783  0.00  0.00             0
ATOM    913   Si   1     1      -4.442   6.586  11.728  0.00  0.00             0
ATOM    914   Si   1     1      -1.858   2.162  11.630  0.00  0.00             0
ATOM    915   Si   1     1      -1.987   8.165  11.554  0.00  0.00             0
ATOM    916   Si   1     1       0.576   3.742  11.695  0.00  0.00             0
ATOM    917    O   1     1       0.736   6.718  10.036  0.00  0.00             0
ATOM    918    O   1     1      -1.695   2.093  10.062  0.00  0.00             0
ATOM    919    O   1     1       0.477   3.751   9.988  0.00  0.00             0
ATOM    920    O   1     1      -2.151   8.222   9.951  0.00  0.00             0
ATOM    921    O   1     1       0.633   5.202  12.073  0.00  0.00             0
ATOM    922    O   1     1      -2.010   9.661  12.033  0.00  0.00             0
ATOM    923    O   1     1      -0.569   7.560  11.933  0.00  0.00             0
ATOM    924    O   1     1      -3.121   3.011  11.950  0.00  0.00             0
ATOM    925    O   1     1      -0.580   2.899  12.257  0.00  0.00             0
ATOM    926    O   1     1      -3.157   7.257  12.118  0.00  0.00             0
ATOM    927    O   1     1       0.746   0.817   9.720  0.00  0.00             0
ATOM    928    O   1     1      -1.785   5.372   9.930  0.00  0.00             0
ATOM    929    O   1     1       6.721   8.166   7.725  0.00  0.00             0
ATOM    930    O   1     1      -1.002   3.908   7.750  0.00  0.00             0
ATOM    931    O   1     1       1.376   5.535   7.752  0.00  0.00             0
ATOM    932    O   1     1      -1.165   1.109   7.705  0.00  0.00             0
ATOM    933    O   1     1       1.590   2.384   7.711  0.00  0.00             0
ATOM    934    O   1     1      -1.064   6.537   7.841  0.00  0.00             0
ATOM    935    H   1     1       0.113   9.013   9.794  0.00  0.00             0
ATOM    936    H   1     1      -2.236   4.591  10.392  0.00  0.00             0
ATOM    937    H   1     1       1.073   7.897   7.099  0.00  0.00             0
ATOM    938    H   1     1      -1.642   3.799   7.061  0.00  0.00             0
ATOM    939    H   1     1       1.490   4.889   6.948  0.00  0.00             0
ATOM    940    H   1     1      -0.807   9.252   6.956  0.00  0.00             0
ATOM    941    H   1     1      -1.176   6.892   7.043  0.00  0.00             0
ATOM    942    H   1     1       2.021   2.357   6.763  0.00  0.00             0
ATOM    943   Al   1     1       5.024  -0.472   1.758  0.00  0.00             0
ATOM    944   Al   1     1       2.393  -4.897   1.624  0.00  0.00             0
ATOM    945   Al   1     1       2.576   1.146   1.745  0.00  0.00             0
ATOM    946   Al   1     1       5.019  -3.556   1.742  0.00  0.00             0
ATOM    947   Si   1     1       0.767   1.032   4.348  0.00  0.00             0
ATOM    948   Si   1     1       3.231  -3.603   4.441  0.00  0.00             0
ATOM    949   Si   1     1       3.384   2.424   4.400  0.00  0.00             0
ATOM    950   Si   1     1       5.790  -1.982   4.328  0.00  0.00             0
ATOM    951    O   1     1       5.966   0.862   2.819  0.00  0.00             0
ATOM    952    O   1     1       3.433  -3.746   2.785  0.00  0.00             0
ATOM    953    O   1     1       5.641  -1.892   2.855  0.00  0.00             0
ATOM    954    O   1     1       3.209   2.506   2.851  0.00  0.00             0
ATOM    955    O   1     1       5.686  -0.546   4.863  0.00  0.00             0
ATOM    956    O   1     1       3.283   3.892   4.886  0.00  0.00             0
ATOM    957    O   1     1       4.660   1.777   4.817  0.00  0.00             0
ATOM    958    O   1     1       2.086  -2.656   4.638  0.00  0.00             0
ATOM    959    O   1     1       4.632  -2.854   4.877  0.00  0.00             0
ATOM    960    O   1     1       2.004   1.771   4.946  0.00  0.00             0
ATOM    961    O   1     1       6.026  -4.824   2.752  0.00  0.00             0
ATOM    962    O   1     1       3.296  -0.200   2.788  0.00  0.00             0
ATOM    963    O   1     1      12.194   2.598   0.657  0.00  0.00             0
ATOM    964    O   1     1       4.210  -2.002   0.465  0.00  0.00             0
ATOM    965    O   1     1       6.598  -0.338   0.615  0.00  0.00             0
ATOM    966    O   1     1       4.056  -4.799   0.450  0.00  0.00             0
ATOM    967    O   1     1       6.654  -3.465   0.719  0.00  0.00             0
ATOM    968    O   1     1       4.028   0.912   0.655  0.00  0.00             0
ATOM    969    H   1     1       5.689   3.794   3.842  0.00  0.00             0
ATOM    970    H   1     1       3.000  -1.028   3.402  0.00  0.00             0
ATOM    971    H   1     1       5.682   2.236   0.563  0.00  0.00             0
ATOM    972    H   1     1       4.404  -1.979  -0.595  0.00  0.00             0
ATOM    973    H   1     1       6.773  -0.011  -0.381  0.00  0.00             0
ATOM    974    H   1     1       5.003   4.174   0.053  0.00  0.00             0
ATOM    975    H   1     1       3.945   1.345  -0.203  0.00  0.00             0
ATOM    976    H   1     1       6.830  -2.609   0.239  0.00  0.00             0
END
