# Supplementary material for: Competing Nuclear Quantum Effects and Hydrogen-Bond Jumps in Hydrated Kaolinite
Source: J Phys Chem Lett. 2023 Feb 6;14(6):1542–7. doi: 10.1021/acs.jpclett.2c03896 (PMC9940297; doi:10.1021/acs.jpclett.2c03896)
Supplement: Supplementary file 1 — jz2c03896_si_001.zip [file jz2c03896_si_001.zip › Clay_NQEs_HBond_Jumps_SI/silica-surface/QM/prod-1/init.26.pdb]

TITLE     Step:      400000  Bead:      26 positions{angstrom}  cell{angstrom}
CRYST1   10.307   17.884   76.812  91.93 105.05  89.80 P 1           1
ATOM      1   Al   1     1     -13.424  12.409  42.554  0.00  0.00             0
ATOM      2   Al   1     1     -11.082  17.040  42.251  0.00  0.00             0
ATOM      3   Al   1     1     -10.917  10.990  42.498  0.00  0.00             0
ATOM      4   Al   1     1     -13.469  15.527  42.335  0.00  0.00             0
ATOM      5   Si   1     1      -9.084  11.192  39.644  0.00  0.00             0
ATOM      6   Si   1     1     -11.939  15.731  39.439  0.00  0.00             0
ATOM      7   Si   1     1     -11.738   9.642  39.750  0.00  0.00             0
ATOM      8   Si   1     1     -14.386  14.190  39.612  0.00  0.00             0
ATOM      9    O   1     1     -14.501  11.317  41.471  0.00  0.00             0
ATOM     10    O   1     1     -11.955  15.837  41.154  0.00  0.00             0
ATOM     11    O   1     1     -14.290  14.120  41.196  0.00  0.00             0
ATOM     12    O   1     1     -11.537   9.539  41.484  0.00  0.00             0
ATOM     13    O   1     1     -14.276  12.653  39.212  0.00  0.00             0
ATOM     14    O   1     1     -11.690   8.092  39.329  0.00  0.00             0
ATOM     15    O   1     1     -13.111  10.348  39.662  0.00  0.00             0
ATOM     16    O   1     1     -10.701  14.887  39.224  0.00  0.00             0
ATOM     17    O   1     1     -13.256  15.072  39.059  0.00  0.00             0
ATOM     18    O   1     1     -10.435  10.277  39.215  0.00  0.00             0
ATOM     19    O   1     1     -14.513  16.862  41.429  0.00  0.00             0
ATOM     20    O   1     1     -11.856  12.302  41.409  0.00  0.00             0
ATOM     21    O   1     1     -10.169   9.649  43.674  0.00  0.00             0
ATOM     22    O   1     1     -12.855  14.126  43.312  0.00  0.00             0
ATOM     23    O   1     1     -15.111  12.322  43.750  0.00  0.00             0
ATOM     24    O   1     1     -12.690  16.885  43.438  0.00  0.00             0
ATOM     25    O   1     1     -15.216  15.496  43.498  0.00  0.00             0
ATOM     26    O   1     1     -12.576  11.152  43.680  0.00  0.00             0
ATOM     27    H   1     1     -14.153   8.662  41.875  0.00  0.00             0
ATOM     28    H   1     1     -11.613  13.010  40.589  0.00  0.00             0
ATOM     29    H   1     1     -15.215   9.158  44.638  0.00  0.00             0
ATOM     30    H   1     1     -11.984  14.561  43.702  0.00  0.00             0
ATOM     31    H   1     1     -15.246  12.398  44.689  0.00  0.00             0
ATOM     32    H   1     1     -12.779   7.666  44.662  0.00  0.00             0
ATOM     33    H   1     1     -13.102  10.328  43.827  0.00  0.00             0
ATOM     34    H   1     1     -15.371  14.575  44.027  0.00  0.00             0
ATOM     35   Al   1     1     -13.502  14.870  49.701  0.00  0.00             0
ATOM     36   Al   1     1     -10.716  19.239  49.792  0.00  0.00             0
ATOM     37   Al   1     1     -10.826  13.346  49.632  0.00  0.00             0
ATOM     38   Al   1     1     -13.405  17.694  49.626  0.00  0.00             0
ATOM     39   Si   1     1      -9.033  13.411  46.954  0.00  0.00             0
ATOM     40   Si   1     1     -11.656  17.925  46.899  0.00  0.00             0
ATOM     41   Si   1     1     -11.564  11.860  46.892  0.00  0.00             0
ATOM     42   Si   1     1     -14.209  16.381  46.787  0.00  0.00             0
ATOM     43    O   1     1     -14.441  13.565  48.544  0.00  0.00             0
ATOM     44    O   1     1     -11.840  17.982  48.586  0.00  0.00             0
ATOM     45    O   1     1     -14.080  16.390  48.514  0.00  0.00             0
ATOM     46    O   1     1     -11.584  11.802  48.593  0.00  0.00             0
ATOM     47    O   1     1     -14.133  14.897  46.410  0.00  0.00             0
ATOM     48    O   1     1     -11.466  10.395  46.503  0.00  0.00             0
ATOM     49    O   1     1     -12.973  12.489  46.680  0.00  0.00             0
ATOM     50    O   1     1     -10.341  17.053  46.664  0.00  0.00             0
ATOM     51    O   1     1     -12.944  17.160  46.363  0.00  0.00             0
ATOM     52    O   1     1     -10.380  12.779  46.500  0.00  0.00             0
ATOM     53    O   1     1     -14.339  19.194  48.684  0.00  0.00             0
ATOM     54    O   1     1     -11.745  14.668  48.503  0.00  0.00             0
ATOM     55    O   1     1     -10.193  11.897  50.927  0.00  0.00             0
ATOM     56    O   1     1     -12.712  16.320  50.810  0.00  0.00             0
ATOM     57    O   1     1     -15.197  14.626  50.735  0.00  0.00             0
ATOM     58    O   1     1     -12.313  19.123  50.873  0.00  0.00             0
ATOM     59    O   1     1     -14.781  18.117  50.891  0.00  0.00             0
ATOM     60    O   1     1     -12.508  13.633  50.885  0.00  0.00             0
ATOM     61    H   1     1     -13.637  11.063  48.489  0.00  0.00             0
ATOM     62    H   1     1     -11.316  15.579  48.610  0.00  0.00             0
ATOM     63    H   1     1     -14.305  11.826  51.270  0.00  0.00             0
ATOM     64    H   1     1     -12.311  16.193  51.727  0.00  0.00             0
ATOM     65    H   1     1     -15.361  15.087  51.618  0.00  0.00             0
ATOM     66    H   1     1     -12.973   9.932  52.082  0.00  0.00             0
ATOM     67    H   1     1     -12.495  12.961  51.475  0.00  0.00             0
ATOM     68    H   1     1     -14.513  18.132  51.830  0.00  0.00             0
ATOM     69   Al   1     1     -13.511  21.348  42.570  0.00  0.00             0
ATOM     70   Al   1     1     -11.029  25.958  42.557  0.00  0.00             0
ATOM     71   Al   1     1     -10.936  19.876  42.485  0.00  0.00             0
ATOM     72   Al   1     1     -13.604  24.339  42.518  0.00  0.00             0
ATOM     73   Si   1     1      -9.300  20.170  39.706  0.00  0.00             0
ATOM     74   Si   1     1     -11.826  24.575  39.803  0.00  0.00             0
ATOM     75   Si   1     1     -11.786  18.667  39.532  0.00  0.00             0
ATOM     76   Si   1     1     -14.453  23.163  39.685  0.00  0.00             0
ATOM     77    O   1     1     -14.520  20.227  41.208  0.00  0.00             0
ATOM     78    O   1     1     -11.969  24.651  41.431  0.00  0.00             0
ATOM     79    O   1     1     -14.305  23.132  41.344  0.00  0.00             0
ATOM     80    O   1     1     -11.683  18.589  41.281  0.00  0.00             0
ATOM     81    O   1     1     -14.510  21.673  39.194  0.00  0.00             0
ATOM     82    O   1     1     -11.935  17.174  38.982  0.00  0.00             0
ATOM     83    O   1     1     -13.050  19.467  39.274  0.00  0.00             0
ATOM     84    O   1     1     -10.662  23.539  39.588  0.00  0.00             0
ATOM     85    O   1     1     -13.115  23.872  39.233  0.00  0.00             0
ATOM     86    O   1     1     -10.429  19.362  39.127  0.00  0.00             0
ATOM     87    O   1     1     -14.668  25.781  41.602  0.00  0.00             0
ATOM     88    O   1     1     -11.940  21.384  41.291  0.00  0.00             0
ATOM     89    O   1     1     -10.230  18.416  43.301  0.00  0.00             0
ATOM     90    O   1     1     -12.787  22.850  43.446  0.00  0.00             0
ATOM     91    O   1     1     -15.130  21.239  43.563  0.00  0.00             0
ATOM     92    O   1     1     -12.649  25.704  43.730  0.00  0.00             0
ATOM     93    O   1     1     -15.274  24.535  43.704  0.00  0.00             0
ATOM     94    O   1     1     -12.676  19.903  43.377  0.00  0.00             0
ATOM     95    H   1     1     -13.985  17.651  40.994  0.00  0.00             0
ATOM     96    H   1     1     -11.478  22.126  40.756  0.00  0.00             0
ATOM     97    H   1     1     -14.690  18.173  43.756  0.00  0.00             0
ATOM     98    H   1     1     -11.841  23.210  43.381  0.00  0.00             0
ATOM     99    H   1     1     -15.307  21.625  44.398  0.00  0.00             0
ATOM    100    H   1     1     -12.506  16.989  44.473  0.00  0.00             0
ATOM    101    H   1     1     -12.665  18.827  43.516  0.00  0.00             0
ATOM    102    H   1     1     -15.366  24.039  44.404  0.00  0.00             0
ATOM    103   Al   1     1     -13.422  23.755  49.733  0.00  0.00             0
ATOM    104   Al   1     1     -10.876  28.343  49.855  0.00  0.00             0
ATOM    105   Al   1     1     -10.773  22.082  49.931  0.00  0.00             0
ATOM    106   Al   1     1     -13.285  26.593  49.905  0.00  0.00             0
ATOM    107   Si   1     1      -8.931  22.331  47.004  0.00  0.00             0
ATOM    108   Si   1     1     -11.584  26.850  47.175  0.00  0.00             0
ATOM    109   Si   1     1     -11.439  20.803  47.065  0.00  0.00             0
ATOM    110   Si   1     1     -14.120  25.337  47.154  0.00  0.00             0
ATOM    111    O   1     1     -14.420  22.473  48.666  0.00  0.00             0
ATOM    112    O   1     1     -11.768  26.946  48.747  0.00  0.00             0
ATOM    113    O   1     1     -14.071  25.352  48.717  0.00  0.00             0
ATOM    114    O   1     1     -11.458  20.730  48.668  0.00  0.00             0
ATOM    115    O   1     1     -13.999  23.754  46.641  0.00  0.00             0
ATOM    116    O   1     1     -11.471  19.389  46.484  0.00  0.00             0
ATOM    117    O   1     1     -12.830  21.527  46.791  0.00  0.00             0
ATOM    118    O   1     1     -10.325  25.887  46.964  0.00  0.00             0
ATOM    119    O   1     1     -12.831  26.177  46.686  0.00  0.00             0
ATOM    120    O   1     1     -10.210  21.707  46.591  0.00  0.00             0
ATOM    121    O   1     1     -14.105  28.167  48.708  0.00  0.00             0
ATOM    122    O   1     1     -11.780  23.521  48.749  0.00  0.00             0
ATOM    123    O   1     1      -9.875  20.682  50.822  0.00  0.00             0
ATOM    124    O   1     1     -12.529  25.149  50.784  0.00  0.00             0
ATOM    125    O   1     1     -15.017  23.670  50.944  0.00  0.00             0
ATOM    126    O   1     1     -12.483  28.041  51.158  0.00  0.00             0
ATOM    127    O   1     1     -14.989  26.876  51.018  0.00  0.00             0
ATOM    128    O   1     1     -12.370  22.347  50.913  0.00  0.00             0
ATOM    129    H   1     1     -13.832  20.103  48.341  0.00  0.00             0
ATOM    130    H   1     1     -11.160  24.069  48.235  0.00  0.00             0
ATOM    131    H   1     1     -14.451  21.078  51.234  0.00  0.00             0
ATOM    132    H   1     1     -11.701  24.827  50.925  0.00  0.00             0
ATOM    133    H   1     1     -15.623  24.451  51.079  0.00  0.00             0
ATOM    134    H   1     1     -12.413  19.791  51.606  0.00  0.00             0
ATOM    135    H   1     1     -12.674  22.560  51.670  0.00  0.00             0
ATOM    136    H   1     1     -15.165  26.547  51.914  0.00  0.00             0
ATOM    137   Al   1     1      -8.408  12.587  42.440  0.00  0.00             0
ATOM    138   Al   1     1      -6.010  17.000  42.395  0.00  0.00             0
ATOM    139   Al   1     1      -5.966  10.875  42.561  0.00  0.00             0
ATOM    140   Al   1     1      -8.471  15.462  42.381  0.00  0.00             0
ATOM    141   Si   1     1      -4.082  11.277  39.860  0.00  0.00             0
ATOM    142   Si   1     1      -6.725  15.652  39.613  0.00  0.00             0
ATOM    143   Si   1     1      -6.502   9.654  39.780  0.00  0.00             0
ATOM    144   Si   1     1      -9.293  14.185  39.604  0.00  0.00             0
ATOM    145    O   1     1      -9.284  11.372  41.271  0.00  0.00             0
ATOM    146    O   1     1      -6.785  15.712  41.203  0.00  0.00             0
ATOM    147    O   1     1      -9.019  14.207  41.255  0.00  0.00             0
ATOM    148    O   1     1      -6.459   9.553  41.427  0.00  0.00             0
ATOM    149    O   1     1      -9.282  12.693  39.171  0.00  0.00             0
ATOM    150    O   1     1      -6.580   8.219  39.204  0.00  0.00             0
ATOM    151    O   1     1      -7.867  10.329  39.411  0.00  0.00             0
ATOM    152    O   1     1      -5.465  14.813  39.201  0.00  0.00             0
ATOM    153    O   1     1      -8.062  14.983  39.083  0.00  0.00             0
ATOM    154    O   1     1      -5.294  10.478  39.334  0.00  0.00             0
ATOM    155    O   1     1      -9.464  16.969  41.256  0.00  0.00             0
ATOM    156    O   1     1      -6.565  12.461  41.485  0.00  0.00             0
ATOM    157    O   1     1     -15.476   9.398  43.708  0.00  0.00             0
ATOM    158    O   1     1      -7.808  14.053  43.454  0.00  0.00             0
ATOM    159    O   1     1      -9.909  12.365  43.633  0.00  0.00             0
ATOM    160    O   1     1      -7.634  16.920  43.498  0.00  0.00             0
ATOM    161    O   1     1     -10.245  15.566  43.399  0.00  0.00             0
ATOM    162    O   1     1      -7.508  11.186  43.564  0.00  0.00             0
ATOM    163    H   1     1      -8.809   8.648  41.325  0.00  0.00             0
ATOM    164    H   1     1      -6.018  13.463  41.735  0.00  0.00             0
ATOM    165    H   1     1      -9.975   9.888  44.539  0.00  0.00             0
ATOM    166    H   1     1      -6.876  14.238  43.689  0.00  0.00             0
ATOM    167    H   1     1     -10.333  12.824  44.426  0.00  0.00             0
ATOM    168    H   1     1      -8.404   8.377  44.041  0.00  0.00             0
ATOM    169    H   1     1      -8.016  10.806  44.160  0.00  0.00             0
ATOM    170    H   1     1      -9.852  15.004  44.032  0.00  0.00             0
ATOM    171   Al   1     1      -8.347  14.782  49.610  0.00  0.00             0
ATOM    172   Al   1     1      -5.589  19.232  49.810  0.00  0.00             0
ATOM    173   Al   1     1      -5.776  13.160  49.754  0.00  0.00             0
ATOM    174   Al   1     1      -8.070  17.644  49.781  0.00  0.00             0
ATOM    175   Si   1     1      -3.892  13.436  46.906  0.00  0.00             0
ATOM    176   Si   1     1      -6.462  17.885  46.960  0.00  0.00             0
ATOM    177   Si   1     1      -6.416  11.881  46.893  0.00  0.00             0
ATOM    178   Si   1     1      -8.936  16.461  46.911  0.00  0.00             0
ATOM    179    O   1     1      -9.246  13.545  48.609  0.00  0.00             0
ATOM    180    O   1     1      -6.458  17.793  48.588  0.00  0.00             0
ATOM    181    O   1     1      -8.714  16.345  48.515  0.00  0.00             0
ATOM    182    O   1     1      -6.123  11.768  48.554  0.00  0.00             0
ATOM    183    O   1     1      -8.919  14.892  46.545  0.00  0.00             0
ATOM    184    O   1     1      -6.303  10.456  46.398  0.00  0.00             0
ATOM    185    O   1     1      -7.794  12.510  46.696  0.00  0.00             0
ATOM    186    O   1     1      -5.217  17.099  46.526  0.00  0.00             0
ATOM    187    O   1     1      -7.777  17.252  46.421  0.00  0.00             0
ATOM    188    O   1     1      -5.303  12.747  46.299  0.00  0.00             0
ATOM    189    O   1     1      -9.271  19.174  48.631  0.00  0.00             0
ATOM    190    O   1     1      -6.675  14.612  48.681  0.00  0.00             0
ATOM    191    O   1     1     -15.237  11.711  50.791  0.00  0.00             0
ATOM    192    O   1     1      -7.317  16.227  50.745  0.00  0.00             0
ATOM    193    O   1     1      -9.729  14.918  50.749  0.00  0.00             0
ATOM    194    O   1     1      -7.136  19.078  50.851  0.00  0.00             0
ATOM    195    O   1     1      -9.761  17.840  50.806  0.00  0.00             0
ATOM    196    O   1     1      -7.270  13.233  50.865  0.00  0.00             0
ATOM    197    H   1     1      -8.660  11.117  48.552  0.00  0.00             0
ATOM    198    H   1     1      -6.132  15.276  48.172  0.00  0.00             0
ATOM    199    H   1     1      -9.458  12.165  51.412  0.00  0.00             0
ATOM    200    H   1     1      -6.436  15.737  50.689  0.00  0.00             0
ATOM    201    H   1     1      -9.839  15.226  51.649  0.00  0.00             0
ATOM    202    H   1     1      -7.271  11.260  51.132  0.00  0.00             0
ATOM    203    H   1     1      -7.071  13.207  51.908  0.00  0.00             0
ATOM    204    H   1     1     -10.469  17.423  51.086  0.00  0.00             0
ATOM    205   Al   1     1      -8.446  21.539  42.479  0.00  0.00             0
ATOM    206   Al   1     1      -5.898  25.837  42.745  0.00  0.00             0
ATOM    207   Al   1     1      -5.862  19.939  42.457  0.00  0.00             0
ATOM    208   Al   1     1      -8.433  24.319  42.531  0.00  0.00             0
ATOM    209   Si   1     1      -4.012  20.191  39.599  0.00  0.00             0
ATOM    210   Si   1     1      -6.675  24.631  39.740  0.00  0.00             0
ATOM    211   Si   1     1      -6.576  18.656  39.652  0.00  0.00             0
ATOM    212   Si   1     1      -9.218  23.057  39.774  0.00  0.00             0
ATOM    213    O   1     1      -9.436  20.117  41.353  0.00  0.00             0
ATOM    214    O   1     1      -6.840  24.741  41.295  0.00  0.00             0
ATOM    215    O   1     1      -8.978  22.932  41.416  0.00  0.00             0
ATOM    216    O   1     1      -6.414  18.562  41.315  0.00  0.00             0
ATOM    217    O   1     1      -9.165  21.577  39.150  0.00  0.00             0
ATOM    218    O   1     1      -6.669  17.173  39.054  0.00  0.00             0
ATOM    219    O   1     1      -7.926  19.377  39.402  0.00  0.00             0
ATOM    220    O   1     1      -5.447  23.786  39.214  0.00  0.00             0
ATOM    221    O   1     1      -8.017  23.989  39.266  0.00  0.00             0
ATOM    222    O   1     1      -5.252  19.273  39.165  0.00  0.00             0
ATOM    223    O   1     1      -9.332  25.750  41.530  0.00  0.00             0
ATOM    224    O   1     1      -6.683  21.342  41.427  0.00  0.00             0
ATOM    225    O   1     1     -15.561  18.431  43.539  0.00  0.00             0
ATOM    226    O   1     1      -7.606  22.894  43.560  0.00  0.00             0
ATOM    227    O   1     1     -10.107  21.446  43.575  0.00  0.00             0
ATOM    228    O   1     1      -7.493  25.785  43.611  0.00  0.00             0
ATOM    229    O   1     1      -9.929  24.503  43.727  0.00  0.00             0
ATOM    230    O   1     1      -7.435  20.126  43.691  0.00  0.00             0
ATOM    231    H   1     1      -8.963  17.770  41.190  0.00  0.00             0
ATOM    232    H   1     1      -5.839  22.014  41.242  0.00  0.00             0
ATOM    233    H   1     1      -9.297  18.453  43.541  0.00  0.00             0
ATOM    234    H   1     1      -6.895  22.295  43.945  0.00  0.00             0
ATOM    235    H   1     1     -10.658  21.673  44.267  0.00  0.00             0
ATOM    236    H   1     1      -7.653  17.345  44.329  0.00  0.00             0
ATOM    237    H   1     1      -7.341  20.128  44.705  0.00  0.00             0
ATOM    238    H   1     1      -9.700  24.250  44.599  0.00  0.00             0
ATOM    239   Al   1     1      -8.412  23.789  49.921  0.00  0.00             0
ATOM    240   Al   1     1      -5.507  28.126  49.719  0.00  0.00             0
ATOM    241   Al   1     1      -5.749  22.202  50.045  0.00  0.00             0
ATOM    242   Al   1     1      -8.332  26.894  49.797  0.00  0.00             0
ATOM    243   Si   1     1      -3.782  22.304  47.097  0.00  0.00             0
ATOM    244   Si   1     1      -6.369  26.840  46.967  0.00  0.00             0
ATOM    245   Si   1     1      -6.355  20.870  47.089  0.00  0.00             0
ATOM    246   Si   1     1      -8.957  25.337  47.217  0.00  0.00             0
ATOM    247    O   1     1      -9.075  22.344  48.730  0.00  0.00             0
ATOM    248    O   1     1      -6.332  26.996  48.634  0.00  0.00             0
ATOM    249    O   1     1      -8.778  25.368  48.825  0.00  0.00             0
ATOM    250    O   1     1      -6.333  20.831  48.643  0.00  0.00             0
ATOM    251    O   1     1      -8.886  23.827  46.758  0.00  0.00             0
ATOM    252    O   1     1      -6.364  19.396  46.604  0.00  0.00             0
ATOM    253    O   1     1      -7.663  21.556  46.648  0.00  0.00             0
ATOM    254    O   1     1      -5.151  25.939  46.671  0.00  0.00             0
ATOM    255    O   1     1      -7.749  26.204  46.669  0.00  0.00             0
ATOM    256    O   1     1      -5.085  21.648  46.568  0.00  0.00             0
ATOM    257    O   1     1      -9.081  28.119  48.592  0.00  0.00             0
ATOM    258    O   1     1      -6.708  23.608  48.973  0.00  0.00             0
ATOM    259    O   1     1     -15.236  20.850  50.879  0.00  0.00             0
ATOM    260    O   1     1      -7.773  25.215  51.179  0.00  0.00             0
ATOM    261    O   1     1      -9.883  23.514  50.959  0.00  0.00             0
ATOM    262    O   1     1      -7.300  28.191  50.742  0.00  0.00             0
ATOM    263    O   1     1      -9.982  27.029  50.913  0.00  0.00             0
ATOM    264    O   1     1      -7.158  22.397  51.220  0.00  0.00             0
ATOM    265    H   1     1      -8.983  19.894  48.012  0.00  0.00             0
ATOM    266    H   1     1      -6.184  24.398  49.137  0.00  0.00             0
ATOM    267    H   1     1      -8.768  20.567  50.621  0.00  0.00             0
ATOM    268    H   1     1      -7.855  25.476  52.070  0.00  0.00             0
ATOM    269    H   1     1     -10.156  23.630  51.881  0.00  0.00             0
ATOM    270    H   1     1      -7.605  19.466  51.677  0.00  0.00             0
ATOM    271    H   1     1      -6.928  22.160  51.996  0.00  0.00             0
ATOM    272    H   1     1     -10.356  26.549  51.591  0.00  0.00             0
ATOM    273    O   1     1      -2.598  -5.034  27.265  0.00  0.00             0
ATOM    274    H   1     1      -2.608  -4.244  26.648  0.00  0.00             0
ATOM    275    H   1     1       8.757  -5.110  27.284  0.00  0.00             0
ATOM    276    O   1     1       1.494   2.870  30.622  0.00  0.00             0
ATOM    277    H   1     1       1.242   2.236  31.333  0.00  0.00             0
ATOM    278    H   1     1      11.355   2.446  29.891  0.00  0.00             0
ATOM    279    O   1     1      14.951  11.636  25.869  0.00  0.00             0
ATOM    280    H   1     1       4.958  11.526  26.664  0.00  0.00             0
ATOM    281    H   1     1      14.619  10.655  25.624  0.00  0.00             0
ATOM    282    O   1     1       0.174  12.310  31.115  0.00  0.00             0
ATOM    283    H   1     1       0.658  11.799  31.734  0.00  0.00             0
ATOM    284    H   1     1      11.059  12.915  30.628  0.00  0.00             0
ATOM    285    O   1     1      -4.330   8.661  27.501  0.00  0.00             0
ATOM    286    H   1     1      -3.715   8.996  26.715  0.00  0.00             0
ATOM    287    H   1     1       5.429   9.382  27.879  0.00  0.00             0
ATOM    288    O   1     1     -17.760   6.566  30.804  0.00  0.00             0
ATOM    289    H   1     1     -16.867   6.851  30.899  0.00  0.00             0
ATOM    290    H   1     1      -7.164   5.569  30.313  0.00  0.00             0
ATOM    291    O   1     1      -4.882 -15.700  20.769  0.00  0.00             0
ATOM    292    H   1     1      -4.847 -16.549  20.621  0.00  0.00             0
ATOM    293    H   1     1      -4.926 -15.135  19.934  0.00  0.00             0
ATOM    294    O   1     1      -0.569   4.073  33.246  0.00  0.00             0
ATOM    295    H   1     1       0.211   4.800  33.272  0.00  0.00             0
ATOM    296    H   1     1      -0.836   3.769  32.375  0.00  0.00             0
ATOM    297    O   1     1       7.893   1.048  32.724  0.00  0.00             0
ATOM    298    H   1     1       8.080   1.684  32.023  0.00  0.00             0
ATOM    299    H   1     1       7.137   1.214  33.103  0.00  0.00             0
ATOM    300    O   1     1       0.776  16.629  26.304  0.00  0.00             0
ATOM    301    H   1     1       0.247  16.508  26.918  0.00  0.00             0
ATOM    302    H   1     1       0.626  17.435  25.930  0.00  0.00             0
ATOM    303    O   1     1       3.963   4.853  29.218  0.00  0.00             0
ATOM    304    H   1     1       4.836   4.549  29.097  0.00  0.00             0
ATOM    305    H   1     1       3.350   4.102  28.801  0.00  0.00             0
ATOM    306    O   1     1      -9.026  15.875  34.119  0.00  0.00             0
ATOM    307    H   1     1      -9.498  16.641  33.737  0.00  0.00             0
ATOM    308    H   1     1      -8.586  16.111  34.868  0.00  0.00             0
ATOM    309    O   1     1       4.779  -1.643  33.185  0.00  0.00             0
ATOM    310    H   1     1       5.617  -2.131  33.535  0.00  0.00             0
ATOM    311    H   1     1       3.971  -2.087  32.879  0.00  0.00             0
ATOM    312    O   1     1      13.335   2.077  35.540  0.00  0.00             0
ATOM    313    H   1     1      12.519   2.312  35.783  0.00  0.00             0
ATOM    314    H   1     1      13.524   2.559  34.743  0.00  0.00             0
ATOM    315    O   1     1       6.079  11.589  30.218  0.00  0.00             0
ATOM    316    H   1     1       6.810  11.011  30.466  0.00  0.00             0
ATOM    317    H   1     1       6.090  12.087  31.001  0.00  0.00             0
ATOM    318    O   1     1      -1.446   5.586  23.994  0.00  0.00             0
ATOM    319    H   1     1      -2.115   6.379  23.997  0.00  0.00             0
ATOM    320    H   1     1      -1.744   5.052  23.408  0.00  0.00             0
ATOM    321    O   1     1      18.914  10.383  30.824  0.00  0.00             0
ATOM    322    H   1     1      19.408  10.104  30.109  0.00  0.00             0
ATOM    323    H   1     1      19.378  11.347  31.110  0.00  0.00             0
ATOM    324    O   1     1       5.718   9.136  21.736  0.00  0.00             0
ATOM    325    H   1     1       4.776   8.934  21.808  0.00  0.00             0
ATOM    326    H   1     1       6.079   8.792  20.825  0.00  0.00             0
ATOM    327    O   1     1       2.865  14.638  32.507  0.00  0.00             0
ATOM    328    H   1     1       3.258  13.779  33.029  0.00  0.00             0
ATOM    329    H   1     1      12.409  -2.772  33.182  0.00  0.00             0
ATOM    330    O   1     1       0.067  17.489  32.592  0.00  0.00             0
ATOM    331    H   1     1       0.199  17.238  31.689  0.00  0.00             0
ATOM    332    H   1     1       9.430  17.875  32.890  0.00  0.00             0
ATOM    333    O   1     1      14.310  12.580  34.092  0.00  0.00             0
ATOM    334    H   1     1       4.630  11.881  33.944  0.00  0.00             0
ATOM    335    H   1     1      14.709  13.167  34.828  0.00  0.00             0
ATOM    336    O   1     1      -3.013  22.596  35.393  0.00  0.00             0
ATOM    337    H   1     1      -3.420  22.775  34.438  0.00  0.00             0
ATOM    338    H   1     1       6.884  21.823  35.777  0.00  0.00             0
ATOM    339    O   1     1       5.710  14.405  35.482  0.00  0.00             0
ATOM    340    H   1     1      -4.527  15.440  35.828  0.00  0.00             0
ATOM    341    H   1     1       6.493  14.499  34.909  0.00  0.00             0
ATOM    342    O   1     1      -9.755  12.661  27.965  0.00  0.00             0
ATOM    343    H   1     1      -9.737  13.336  28.783  0.00  0.00             0
ATOM    344    H   1     1       0.391  11.806  28.560  0.00  0.00             0
ATOM    345    O   1     1       5.301  19.086  33.344  0.00  0.00             0
ATOM    346    H   1     1       5.015  18.070  33.122  0.00  0.00             0
ATOM    347    H   1     1       4.571   1.852  32.883  0.00  0.00             0
ATOM    348    O   1     1      -9.849   3.046  35.663  0.00  0.00             0
ATOM    349    H   1     1     -10.692   2.595  36.126  0.00  0.00             0
ATOM    350    H   1     1     -10.337   3.459  34.772  0.00  0.00             0
ATOM    351    O   1     1      -1.609  13.731  32.892  0.00  0.00             0
ATOM    352    H   1     1      -1.460  13.208  33.686  0.00  0.00             0
ATOM    353    H   1     1      -0.890  13.688  32.148  0.00  0.00             0
ATOM    354    O   1     1       3.806   4.919  36.067  0.00  0.00             0
ATOM    355    H   1     1       4.500   4.635  36.667  0.00  0.00             0
ATOM    356    H   1     1       3.598   3.936  35.711  0.00  0.00             0
ATOM    357    O   1     1       9.929   5.943  35.944  0.00  0.00             0
ATOM    358    H   1     1       9.488   5.127  36.094  0.00  0.00             0
ATOM    359    H   1     1      10.802   5.613  35.505  0.00  0.00             0
ATOM    360    O   1     1      -2.526  15.836  34.655  0.00  0.00             0
ATOM    361    H   1     1      -2.151  15.277  35.471  0.00  0.00             0
ATOM    362    H   1     1      -1.899  15.769  33.916  0.00  0.00             0
ATOM    363    O   1     1       6.285  17.391  30.891  0.00  0.00             0
ATOM    364    H   1     1       5.937  16.750  31.427  0.00  0.00             0
ATOM    365    H   1     1       6.830  -0.225  31.576  0.00  0.00             0
ATOM    366    O   1     1      13.142  10.760  36.359  0.00  0.00             0
ATOM    367    H   1     1      13.765  10.260  35.984  0.00  0.00             0
ATOM    368    H   1     1      13.379  11.522  35.950  0.00  0.00             0
ATOM    369    O   1     1      -0.587  -3.510  36.028  0.00  0.00             0
ATOM    370    H   1     1      -0.814  -4.365  35.795  0.00  0.00             0
ATOM    371    H   1     1      -0.328  -3.244  35.235  0.00  0.00             0
ATOM    372    O   1     1      -5.108  -0.625  36.542  0.00  0.00             0
ATOM    373    H   1     1      -4.898   0.229  36.635  0.00  0.00             0
ATOM    374    H   1     1      -6.052  -0.646  36.234  0.00  0.00             0
ATOM    375    O   1     1      -5.126   5.672  32.924  0.00  0.00             0
ATOM    376    H   1     1      -4.063   5.887  32.749  0.00  0.00             0
ATOM    377    H   1     1      -5.425   6.241  33.663  0.00  0.00             0
ATOM    378    O   1     1      -6.410   3.413  22.694  0.00  0.00             0
ATOM    379    H   1     1      -6.020   4.225  22.958  0.00  0.00             0
ATOM    380    H   1     1      -5.765   2.925  22.086  0.00  0.00             0
ATOM    381    O   1     1     -11.699  -1.376  28.405  0.00  0.00             0
ATOM    382    H   1     1     -12.265  -1.110  27.688  0.00  0.00             0
ATOM    383    H   1     1      -2.060  -2.111  28.843  0.00  0.00             0
ATOM    384    O   1     1      -8.035   9.266  30.194  0.00  0.00             0
ATOM    385    H   1     1      -8.173   9.635  31.169  0.00  0.00             0
ATOM    386    H   1     1       2.272   8.346  30.388  0.00  0.00             0
ATOM    387    O   1     1       6.844   7.585  36.034  0.00  0.00             0
ATOM    388    H   1     1      -2.803   8.203  36.264  0.00  0.00             0
ATOM    389    H   1     1       7.111   6.676  35.808  0.00  0.00             0
ATOM    390    O   1     1      -6.495  15.741  28.869  0.00  0.00             0
ATOM    391    H   1     1      -6.903  16.665  28.916  0.00  0.00             0
ATOM    392    H   1     1       3.716  15.767  27.988  0.00  0.00             0
ATOM    393    O   1     1      -4.920   9.531  34.601  0.00  0.00             0
ATOM    394    H   1     1      -4.622   8.954  35.338  0.00  0.00             0
ATOM    395    H   1     1       4.579   9.054  34.132  0.00  0.00             0
ATOM    396    O   1     1     -12.803   9.378  33.392  0.00  0.00             0
ATOM    397    H   1     1     -13.660   9.564  33.633  0.00  0.00             0
ATOM    398    H   1     1      -2.607   9.723  32.482  0.00  0.00             0
ATOM    399    O   1     1      -4.224   2.459  36.348  0.00  0.00             0
ATOM    400    H   1     1      -3.447   1.891  36.128  0.00  0.00             0
ATOM    401    H   1     1      -4.967   2.218  35.683  0.00  0.00             0
ATOM    402    O   1     1      -2.571   7.589  29.209  0.00  0.00             0
ATOM    403    H   1     1      -3.261   8.045  28.620  0.00  0.00             0
ATOM    404    H   1     1      -2.517   8.005  30.081  0.00  0.00             0
ATOM    405    O   1     1      -0.406   7.605  27.298  0.00  0.00             0
ATOM    406    H   1     1      -0.751   7.929  26.521  0.00  0.00             0
ATOM    407    H   1     1      -1.112   7.537  28.086  0.00  0.00             0
ATOM    408    O   1     1       8.225   0.673  35.637  0.00  0.00             0
ATOM    409    H   1     1       8.485   1.002  34.774  0.00  0.00             0
ATOM    410    H   1     1       8.276  -0.294  35.297  0.00  0.00             0
ATOM    411    O   1     1       0.738  16.916  30.045  0.00  0.00             0
ATOM    412    H   1     1       1.197  15.938  30.304  0.00  0.00             0
ATOM    413    H   1     1       0.055  16.725  29.465  0.00  0.00             0
ATOM    414    O   1     1      -9.986  27.882  28.599  0.00  0.00             0
ATOM    415    H   1     1     -10.152  27.120  28.112  0.00  0.00             0
ATOM    416    H   1     1      -9.141  27.590  29.153  0.00  0.00             0
ATOM    417    O   1     1      -3.210   3.531  24.966  0.00  0.00             0
ATOM    418    H   1     1      -2.675   4.188  24.353  0.00  0.00             0
ATOM    419    H   1     1      -2.794   3.776  25.867  0.00  0.00             0
ATOM    420    O   1     1      22.625  10.535  32.611  0.00  0.00             0
ATOM    421    H   1     1      21.974   9.981  33.076  0.00  0.00             0
ATOM    422    H   1     1      22.928  11.042  33.310  0.00  0.00             0
ATOM    423    O   1     1      13.825   7.100  34.449  0.00  0.00             0
ATOM    424    H   1     1      13.073   6.605  34.318  0.00  0.00             0
ATOM    425    H   1     1      13.950   6.329  35.243  0.00  0.00             0
ATOM    426    O   1     1       6.913   4.997  29.770  0.00  0.00             0
ATOM    427    H   1     1       7.511   5.762  29.564  0.00  0.00             0
ATOM    428    H   1     1       6.999   4.528  28.935  0.00  0.00             0
ATOM    429    O   1     1      -6.656  21.395  32.563  0.00  0.00             0
ATOM    430    H   1     1      -7.282  21.609  31.851  0.00  0.00             0
ATOM    431    H   1     1      -6.071  22.169  32.442  0.00  0.00             0
ATOM    432    O   1     1      -7.738  17.023  36.117  0.00  0.00             0
ATOM    433    H   1     1      -8.057  17.750  35.691  0.00  0.00             0
ATOM    434    H   1     1      -7.910  16.765  37.107  0.00  0.00             0
ATOM    435    O   1     1      -0.544   0.480  21.518  0.00  0.00             0
ATOM    436    H   1     1      -0.862   0.963  20.709  0.00  0.00             0
ATOM    437    H   1     1       9.422  -0.361  21.524  0.00  0.00             0
ATOM    438    O   1     1      15.800  -1.693  15.215  0.00  0.00             0
ATOM    439    H   1     1      16.752  -1.265  14.885  0.00  0.00             0
ATOM    440    H   1     1      25.785  -1.246  16.017  0.00  0.00             0
ATOM    441    O   1     1      14.130 -17.030  14.581  0.00  0.00             0
ATOM    442    H   1     1       4.217 -17.926  14.469  0.00  0.00             0
ATOM    443    H   1     1      14.813 -16.528  15.025  0.00  0.00             0
ATOM    444    O   1     1      17.680  -2.734  18.651  0.00  0.00             0
ATOM    445    H   1     1      17.950  -2.687  17.692  0.00  0.00             0
ATOM    446    H   1     1      28.610  -2.714  19.328  0.00  0.00             0
ATOM    447    O   1     1       2.652   5.675  15.498  0.00  0.00             0
ATOM    448    H   1     1      -8.620   5.847  15.184  0.00  0.00             0
ATOM    449    H   1     1       2.700   5.236  16.167  0.00  0.00             0
ATOM    450    O   1     1      -3.175   5.674  18.029  0.00  0.00             0
ATOM    451    H   1     1      -3.677   5.001  18.369  0.00  0.00             0
ATOM    452    H   1     1       7.980   5.475  17.878  0.00  0.00             0
ATOM    453    O   1     1      -0.055  -3.785  19.531  0.00  0.00             0
ATOM    454    H   1     1       0.469  -3.568  20.294  0.00  0.00             0
ATOM    455    H   1     1       0.424  -3.911  18.636  0.00  0.00             0
ATOM    456    O   1     1     -12.059   2.349  16.183  0.00  0.00             0
ATOM    457    H   1     1     -12.084   2.160  17.168  0.00  0.00             0
ATOM    458    H   1     1     -11.318   3.029  15.989  0.00  0.00             0
ATOM    459    O   1     1       7.024 -11.560  15.184  0.00  0.00             0
ATOM    460    H   1     1       6.606 -10.718  15.320  0.00  0.00             0
ATOM    461    H   1     1       7.002 -11.626  16.222  0.00  0.00             0
ATOM    462    O   1     1       5.658   1.249  28.444  0.00  0.00             0
ATOM    463    H   1     1       4.611   1.377  28.366  0.00  0.00             0
ATOM    464    H   1     1       5.654   0.476  29.048  0.00  0.00             0
ATOM    465    O   1     1       2.240   0.397  21.171  0.00  0.00             0
ATOM    466    H   1     1       1.401   0.385  21.868  0.00  0.00             0
ATOM    467    H   1     1       2.939   0.475  21.769  0.00  0.00             0
ATOM    468    O   1     1     -10.643   4.605  16.796  0.00  0.00             0
ATOM    469    H   1     1     -10.615   5.425  16.193  0.00  0.00             0
ATOM    470    H   1     1      -9.671   4.648  17.123  0.00  0.00             0
ATOM    471    O   1     1       5.848  -6.435  15.393  0.00  0.00             0
ATOM    472    H   1     1       5.093  -5.877  15.595  0.00  0.00             0
ATOM    473    H   1     1       6.472  -5.775  15.502  0.00  0.00             0
ATOM    474    O   1     1      -0.034  -0.669  17.214  0.00  0.00             0
ATOM    475    H   1     1       0.136  -0.243  16.340  0.00  0.00             0
ATOM    476    H   1     1      -0.489  -0.156  17.888  0.00  0.00             0
ATOM    477    O   1     1       8.401  -8.626  17.335  0.00  0.00             0
ATOM    478    H   1     1       8.847  -7.911  16.933  0.00  0.00             0
ATOM    479    H   1     1       7.953  -9.149  16.643  0.00  0.00             0
ATOM    480    O   1     1      -1.091   3.122  19.967  0.00  0.00             0
ATOM    481    H   1     1      -1.433   3.706  20.639  0.00  0.00             0
ATOM    482    H   1     1      -0.160   3.176  20.053  0.00  0.00             0
ATOM    483    O   1     1      10.103  11.191  16.510  0.00  0.00             0
ATOM    484    H   1     1      10.554  10.626  15.999  0.00  0.00             0
ATOM    485    H   1     1      10.894  11.304  17.096  0.00  0.00             0
ATOM    486    O   1     1      -5.254   4.356  14.410  0.00  0.00             0
ATOM    487    H   1     1      -5.923   4.968  14.598  0.00  0.00             0
ATOM    488    H   1     1      -4.507   4.898  14.306  0.00  0.00             0
ATOM    489    O   1     1      -7.769  16.397  19.089  0.00  0.00             0
ATOM    490    H   1     1      -8.669  16.361  18.620  0.00  0.00             0
ATOM    491    H   1     1       2.396  -1.062  20.107  0.00  0.00             0
ATOM    492    O   1     1      -2.657 -18.059  14.688  0.00  0.00             0
ATOM    493    H   1     1      -2.646 -17.285  15.003  0.00  0.00             0
ATOM    494    H   1     1       8.169 -17.783  13.891  0.00  0.00             0
ATOM    495    O   1     1      11.039  -8.677  24.819  0.00  0.00             0
ATOM    496    H   1     1       1.487  -8.800  25.124  0.00  0.00             0
ATOM    497    H   1     1      10.779  -7.764  24.957  0.00  0.00             0
ATOM    498    O   1     1      -0.522 -11.076  15.044  0.00  0.00             0
ATOM    499    H   1     1      -0.260 -10.136  14.875  0.00  0.00             0
ATOM    500    H   1     1       8.727 -11.214  15.036  0.00  0.00             0
ATOM    501    O   1     1       2.812   7.067  18.923  0.00  0.00             0
ATOM    502    H   1     1       1.760   7.014  18.722  0.00  0.00             0
ATOM    503    H   1     1      13.508   7.848  18.661  0.00  0.00             0
ATOM    504    O   1     1     -10.076   7.243  18.452  0.00  0.00             0
ATOM    505    H   1     1     -10.851   7.198  19.050  0.00  0.00             0
ATOM    506    H   1     1      -0.513   7.460  17.893  0.00  0.00             0
ATOM    507    O   1     1       1.200   9.667  14.757  0.00  0.00             0
ATOM    508    H   1     1       1.106   9.998  13.806  0.00  0.00             0
ATOM    509    H   1     1       2.078  -8.499  14.612  0.00  0.00             0
ATOM    510    O   1     1      -3.685  -9.667  19.417  0.00  0.00             0
ATOM    511    H   1     1      -3.054  -9.022  18.765  0.00  0.00             0
ATOM    512    H   1     1      -3.879 -10.397  18.865  0.00  0.00             0
ATOM    513    O   1     1      -2.727   3.050  27.780  0.00  0.00             0
ATOM    514    H   1     1      -3.155   2.140  27.916  0.00  0.00             0
ATOM    515    H   1     1      -1.780   3.100  28.179  0.00  0.00             0
ATOM    516    O   1     1       7.341  -0.360  26.126  0.00  0.00             0
ATOM    517    H   1     1       6.654   0.343  26.160  0.00  0.00             0
ATOM    518    H   1     1       7.932   0.197  25.456  0.00  0.00             0
ATOM    519    O   1     1       5.636   2.185  15.998  0.00  0.00             0
ATOM    520    H   1     1       6.599   1.967  16.040  0.00  0.00             0
ATOM    521    H   1     1       5.329   3.057  15.684  0.00  0.00             0
ATOM    522    O   1     1      -3.445  14.118  22.264  0.00  0.00             0
ATOM    523    H   1     1      -3.573  13.110  22.103  0.00  0.00             0
ATOM    524    H   1     1      -3.422  14.226  23.219  0.00  0.00             0
ATOM    525    O   1     1      16.852  17.512  22.630  0.00  0.00             0
ATOM    526    H   1     1      17.645  16.896  22.180  0.00  0.00             0
ATOM    527    H   1     1      17.487   0.084  23.209  0.00  0.00             0
ATOM    528    O   1     1      14.203   0.235  23.190  0.00  0.00             0
ATOM    529    H   1     1      15.104   0.224  22.914  0.00  0.00             0
ATOM    530    H   1     1      14.139   0.799  23.969  0.00  0.00             0
ATOM    531    O   1     1      12.323  -6.627  18.125  0.00  0.00             0
ATOM    532    H   1     1      12.222  -5.705  17.839  0.00  0.00             0
ATOM    533    H   1     1      11.718  -6.813  18.904  0.00  0.00             0
ATOM    534    O   1     1       8.552   1.025  18.546  0.00  0.00             0
ATOM    535    H   1     1       8.545   1.858  19.023  0.00  0.00             0
ATOM    536    H   1     1       7.795   0.527  18.840  0.00  0.00             0
ATOM    537    O   1     1      18.858  -2.580  16.126  0.00  0.00             0
ATOM    538    H   1     1      18.528  -2.000  15.540  0.00  0.00             0
ATOM    539    H   1     1      19.555  -1.948  16.467  0.00  0.00             0
ATOM    540    O   1     1      -6.333   6.868  26.836  0.00  0.00             0
ATOM    541    H   1     1      -6.599   6.500  27.647  0.00  0.00             0
ATOM    542    H   1     1      -5.664   7.473  27.197  0.00  0.00             0
ATOM    543    O   1     1       8.664   1.138  23.981  0.00  0.00             0
ATOM    544    H   1     1       8.175   1.967  24.182  0.00  0.00             0
ATOM    545    H   1     1      19.256   1.040  23.168  0.00  0.00             0
ATOM    546    O   1     1       0.552   8.342  33.752  0.00  0.00             0
ATOM    547    H   1     1      -0.252   8.624  33.330  0.00  0.00             0
ATOM    548    H   1     1      10.523   8.473  34.706  0.00  0.00             0
ATOM    549    O   1     1      17.129  14.662  29.318  0.00  0.00             0
ATOM    550    H   1     1       6.318  15.233  28.666  0.00  0.00             0
ATOM    551    H   1     1      17.294  13.815  28.974  0.00  0.00             0
ATOM    552    O   1     1      -3.357  15.047  24.918  0.00  0.00             0
ATOM    553    H   1     1      -4.245  15.090  25.495  0.00  0.00             0
ATOM    554    H   1     1       7.129  15.991  24.985  0.00  0.00             0
ATOM    555    O   1     1       9.759  13.287  14.662  0.00  0.00             0
ATOM    556    H   1     1      -1.020  13.899  15.317  0.00  0.00             0
ATOM    557    H   1     1       9.722  12.422  15.159  0.00  0.00             0
ATOM    558    O   1     1      -4.231   8.776  15.776  0.00  0.00             0
ATOM    559    H   1     1      -5.175   8.612  15.286  0.00  0.00             0
ATOM    560    H   1     1       6.102   9.869  15.688  0.00  0.00             0
ATOM    561    O   1     1      -4.121 -18.093  19.119  0.00  0.00             0
ATOM    562    H   1     1      -4.884 -18.063  18.500  0.00  0.00             0
ATOM    563    H   1     1      -3.916 -19.109  19.160  0.00  0.00             0
ATOM    564    O   1     1      -7.061  -9.619  15.251  0.00  0.00             0
ATOM    565    H   1     1      -7.342 -10.461  15.318  0.00  0.00             0
ATOM    566    H   1     1      -7.169  -9.071  16.103  0.00  0.00             0
ATOM    567    O   1     1       5.675  11.826  19.769  0.00  0.00             0
ATOM    568    H   1     1       6.536  11.719  19.676  0.00  0.00             0
ATOM    569    H   1     1       5.476  12.459  18.946  0.00  0.00             0
ATOM    570    O   1     1       3.410  11.860  21.563  0.00  0.00             0
ATOM    571    H   1     1       4.303  11.936  20.722  0.00  0.00             0
ATOM    572    H   1     1       3.615  12.632  22.163  0.00  0.00             0
ATOM    573    O   1     1      -6.553   9.286  25.308  0.00  0.00             0
ATOM    574    H   1     1      -6.822   9.221  24.388  0.00  0.00             0
ATOM    575    H   1     1      -6.631   8.499  25.806  0.00  0.00             0
ATOM    576    O   1     1      -8.254  20.989  20.495  0.00  0.00             0
ATOM    577    H   1     1      -7.607  21.314  21.191  0.00  0.00             0
ATOM    578    H   1     1      -8.254  20.145  20.690  0.00  0.00             0
ATOM    579    O   1     1      14.548  -0.381  17.420  0.00  0.00             0
ATOM    580    H   1     1      14.030   0.355  17.134  0.00  0.00             0
ATOM    581    H   1     1      13.869  -0.914  18.069  0.00  0.00             0
ATOM    582    O   1     1       0.194   1.515  25.674  0.00  0.00             0
ATOM    583    H   1     1       0.738   1.909  25.070  0.00  0.00             0
ATOM    584    H   1     1      -0.443   1.322  24.974  0.00  0.00             0
ATOM    585    O   1     1       4.516  -4.104  15.390  0.00  0.00             0
ATOM    586    H   1     1       4.603  -3.135  15.394  0.00  0.00             0
ATOM    587    H   1     1       3.583  -4.165  15.025  0.00  0.00             0
ATOM    588    O   1     1      -2.318   9.572  26.167  0.00  0.00             0
ATOM    589    H   1     1      -2.547   9.330  25.204  0.00  0.00             0
ATOM    590    H   1     1      -2.274  10.486  25.956  0.00  0.00             0
ATOM    591    O   1     1       0.861  11.566  20.583  0.00  0.00             0
ATOM    592    H   1     1       0.285  12.315  20.574  0.00  0.00             0
ATOM    593    H   1     1       1.559  11.865  20.802  0.00  0.00             0
ATOM    594    O   1     1      -1.852  11.826  19.662  0.00  0.00             0
ATOM    595    H   1     1      -1.698  12.633  19.597  0.00  0.00             0
ATOM    596    H   1     1      -1.386  11.100  19.247  0.00  0.00             0
ATOM    597    O   1     1      -6.226  -7.010  28.564  0.00  0.00             0
ATOM    598    H   1     1      -5.580  -6.640  29.255  0.00  0.00             0
ATOM    599    H   1     1       3.511  -7.802  29.020  0.00  0.00             0
ATOM    600    O   1     1       9.246  -6.349  34.980  0.00  0.00             0
ATOM    601    H   1     1       8.771  -6.877  34.411  0.00  0.00             0
ATOM    602    H   1     1      20.050  -7.061  35.534  0.00  0.00             0
ATOM    603    O   1     1       4.017  -2.902  22.841  0.00  0.00             0
ATOM    604    H   1     1      -6.221  -1.931  23.065  0.00  0.00             0
ATOM    605    H   1     1       4.885  -3.053  22.602  0.00  0.00             0
ATOM    606    O   1     1      -1.344   7.326  20.609  0.00  0.00             0
ATOM    607    H   1     1      -2.222   7.658  20.452  0.00  0.00             0
ATOM    608    H   1     1       9.514   8.118  21.055  0.00  0.00             0
ATOM    609    O   1     1      14.952  -3.744  18.255  0.00  0.00             0
ATOM    610    H   1     1       5.396  -3.135  18.609  0.00  0.00             0
ATOM    611    H   1     1      15.026  -4.056  17.320  0.00  0.00             0
ATOM    612    O   1     1      -7.239   9.487  22.764  0.00  0.00             0
ATOM    613    H   1     1      -7.206  10.421  22.437  0.00  0.00             0
ATOM    614    H   1     1       2.543   8.911  22.120  0.00  0.00             0
ATOM    615    O   1     1      -8.347  -3.968  17.621  0.00  0.00             0
ATOM    616    H   1     1      -8.381  -3.215  17.072  0.00  0.00             0
ATOM    617    H   1     1      -7.799  -3.288  18.142  0.00  0.00             0
ATOM    618    O   1     1       7.765   4.759  21.552  0.00  0.00             0
ATOM    619    H   1     1       8.070   5.697  21.203  0.00  0.00             0
ATOM    620    H   1     1       6.814   4.918  21.565  0.00  0.00             0
ATOM    621    O   1     1      -4.202  13.688  31.860  0.00  0.00             0
ATOM    622    H   1     1      -3.244  13.562  32.175  0.00  0.00             0
ATOM    623    H   1     1      -4.169  13.971  30.996  0.00  0.00             0
ATOM    624    O   1     1      -4.242  -6.294  23.465  0.00  0.00             0
ATOM    625    H   1     1      -4.410  -7.127  23.095  0.00  0.00             0
ATOM    626    H   1     1      -4.727  -6.497  24.229  0.00  0.00             0
ATOM    627    O   1     1       1.175   0.450  14.648  0.00  0.00             0
ATOM    628    H   1     1       2.070   0.367  14.777  0.00  0.00             0
ATOM    629    H   1     1       1.229   0.807  13.939  0.00  0.00             0
ATOM    630    O   1     1      -7.788   4.473  18.027  0.00  0.00             0
ATOM    631    H   1     1      -7.631   5.326  18.265  0.00  0.00             0
ATOM    632    H   1     1      -7.908   3.908  18.866  0.00  0.00             0
ATOM    633    O   1     1      -5.306   5.508  24.692  0.00  0.00             0
ATOM    634    H   1     1      -5.349   6.017  25.484  0.00  0.00             0
ATOM    635    H   1     1      -4.560   4.743  25.086  0.00  0.00             0
ATOM    636    O   1     1       9.210  -5.680  24.283  0.00  0.00             0
ATOM    637    H   1     1       9.488  -4.736  24.164  0.00  0.00             0
ATOM    638    H   1     1       8.514  -5.825  23.675  0.00  0.00             0
ATOM    639    O   1     1      -0.034   2.733  28.308  0.00  0.00             0
ATOM    640    H   1     1       0.322   3.717  28.106  0.00  0.00             0
ATOM    641    H   1     1      -0.146   2.379  27.548  0.00  0.00             0
ATOM    642    O   1     1       1.392  14.807  21.822  0.00  0.00             0
ATOM    643    H   1     1       1.288  14.896  22.838  0.00  0.00             0
ATOM    644    H   1     1       2.397  14.744  21.878  0.00  0.00             0
ATOM    645    O   1     1       1.481   5.844  33.179  0.00  0.00             0
ATOM    646    H   1     1       1.276   6.826  33.515  0.00  0.00             0
ATOM    647    H   1     1       1.851   6.162  32.260  0.00  0.00             0
ATOM    648    O   1     1       1.521  -3.094  14.759  0.00  0.00             0
ATOM    649    H   1     1       1.187  -2.259  14.424  0.00  0.00             0
ATOM    650    H   1     1       0.761  -3.738  14.563  0.00  0.00             0
ATOM    651    O   1     1      -9.636  14.373  24.430  0.00  0.00             0
ATOM    652    H   1     1      -9.290  14.986  25.042  0.00  0.00             0
ATOM    653    H   1     1       1.204  -4.331  24.765  0.00  0.00             0
ATOM    654    O   1     1      -5.022 -14.155  18.407  0.00  0.00             0
ATOM    655    H   1     1      -5.052 -14.713  17.532  0.00  0.00             0
ATOM    656    H   1     1       4.415 -13.789  18.203  0.00  0.00             0
ATOM    657    O   1     1      14.827  -3.054  26.269  0.00  0.00             0
ATOM    658    H   1     1       4.259  -3.961  26.091  0.00  0.00             0
ATOM    659    H   1     1      14.325  -2.707  25.621  0.00  0.00             0
ATOM    660    O   1     1       2.042  12.429  25.737  0.00  0.00             0
ATOM    661    H   1     1       1.495  12.453  26.429  0.00  0.00             0
ATOM    662    H   1     1      13.292  12.095  26.102  0.00  0.00             0
ATOM    663    O   1     1      -0.219   8.786  36.477  0.00  0.00             0
ATOM    664    H   1     1     -10.713   7.973  36.489  0.00  0.00             0
ATOM    665    H   1     1       0.412   9.054  37.175  0.00  0.00             0
ATOM    666    O   1     1      -6.940  20.245  27.627  0.00  0.00             0
ATOM    667    H   1     1      -7.499  19.725  28.026  0.00  0.00             0
ATOM    668    H   1     1       3.252  20.209  26.732  0.00  0.00             0
ATOM    669    O   1     1       8.029  24.435  32.775  0.00  0.00             0
ATOM    670    H   1     1       8.543  23.576  33.038  0.00  0.00             0
ATOM    671    H   1     1       7.929   7.307  33.445  0.00  0.00             0
ATOM    672    O   1     1       5.257   1.169  25.619  0.00  0.00             0
ATOM    673    H   1     1       5.770   1.914  25.311  0.00  0.00             0
ATOM    674    H   1     1       5.161   1.201  26.577  0.00  0.00             0
ATOM    675    O   1     1       8.741   3.252  30.838  0.00  0.00             0
ATOM    676    H   1     1       8.105   3.733  30.544  0.00  0.00             0
ATOM    677    H   1     1       9.343   3.130  30.210  0.00  0.00             0
ATOM    678    O   1     1      -2.608   8.410  23.653  0.00  0.00             0
ATOM    679    H   1     1      -3.340   8.339  23.009  0.00  0.00             0
ATOM    680    H   1     1      -1.829   8.531  23.346  0.00  0.00             0
ATOM    681    O   1     1      -5.002   6.208  22.056  0.00  0.00             0
ATOM    682    H   1     1      -5.031   6.471  23.059  0.00  0.00             0
ATOM    683    H   1     1      -4.871   7.110  21.741  0.00  0.00             0
ATOM    684    O   1     1      -6.252   9.237  17.869  0.00  0.00             0
ATOM    685    H   1     1      -5.622   9.532  17.220  0.00  0.00             0
ATOM    686    H   1     1      -6.919   9.943  18.070  0.00  0.00             0
ATOM    687    O   1     1      -0.174   9.323  22.101  0.00  0.00             0
ATOM    688    H   1     1       0.102   9.482  23.003  0.00  0.00             0
ATOM    689    H   1     1       0.205  -7.916  21.629  0.00  0.00             0
ATOM    690    O   1     1      -1.678  -1.942  21.699  0.00  0.00             0
ATOM    691    H   1     1      -2.219  -2.701  21.909  0.00  0.00             0
ATOM    692    H   1     1      -0.877  -2.234  22.041  0.00  0.00             0
ATOM    693    O   1     1       0.773   4.862  26.171  0.00  0.00             0
ATOM    694    H   1     1       0.263   4.687  25.390  0.00  0.00             0
ATOM    695    H   1     1       0.783   5.746  26.716  0.00  0.00             0
ATOM    696    O   1     1       3.058  18.295  29.551  0.00  0.00             0
ATOM    697    H   1     1       2.019  17.946  29.586  0.00  0.00             0
ATOM    698    H   1     1       3.089  19.065  30.196  0.00  0.00             0
ATOM    699    O   1     1       2.563  20.743  25.009  0.00  0.00             0
ATOM    700    H   1     1       2.303  21.620  25.247  0.00  0.00             0
ATOM    701    H   1     1       2.851  20.803  24.114  0.00  0.00             0
ATOM    702    O   1     1       1.850  14.332  30.116  0.00  0.00             0
ATOM    703    H   1     1       2.534  14.534  29.515  0.00  0.00             0
ATOM    704    H   1     1       2.272  14.242  30.997  0.00  0.00             0
ATOM    705   Al   1     1       6.289   4.159   8.768  0.00  0.00             0
ATOM    706   Al   1     1       3.759  -0.310   8.807  0.00  0.00             0
ATOM    707   Al   1     1       3.786   5.767   8.779  0.00  0.00             0
ATOM    708   Al   1     1       6.283   1.116   8.936  0.00  0.00             0
ATOM    709   Si   1     1       2.023   5.576  11.592  0.00  0.00             0
ATOM    710   Si   1     1       4.603   1.104  11.699  0.00  0.00             0
ATOM    711   Si   1     1       4.420   7.118  11.697  0.00  0.00             0
ATOM    712   Si   1     1       7.156   2.641  11.574  0.00  0.00             0
ATOM    713    O   1     1       7.425   5.593  10.044  0.00  0.00             0
ATOM    714    O   1     1       4.796   0.993   9.956  0.00  0.00             0
ATOM    715    O   1     1       6.931   2.703   9.982  0.00  0.00             0
ATOM    716    O   1     1       4.342   7.206  10.064  0.00  0.00             0
ATOM    717    O   1     1       7.047   4.099  12.082  0.00  0.00             0
ATOM    718    O   1     1       4.496   8.650  12.169  0.00  0.00             0
ATOM    719    O   1     1       5.811   6.415  12.000  0.00  0.00             0
ATOM    720    O   1     1       3.315   1.869  11.886  0.00  0.00             0
ATOM    721    O   1     1       5.886   1.881  12.066  0.00  0.00             0
ATOM    722    O   1     1       3.257   6.344  12.164  0.00  0.00             0
ATOM    723    O   1     1       7.263  -0.214  10.062  0.00  0.00             0
ATOM    724    O   1     1       4.723   4.312   9.865  0.00  0.00             0
ATOM    725    O   1     1       2.935   7.128   7.741  0.00  0.00             0
ATOM    726    O   1     1       5.684   2.715   7.751  0.00  0.00             0
ATOM    727    O   1     1       7.887   4.261   7.765  0.00  0.00             0
ATOM    728    O   1     1       5.489  -0.059   7.699  0.00  0.00             0
ATOM    729    O   1     1       8.039   1.106   7.898  0.00  0.00             0
ATOM    730    O   1     1       5.437   5.490   7.647  0.00  0.00             0
ATOM    731    H   1     1       6.749   7.885  10.190  0.00  0.00             0
ATOM    732    H   1     1       4.451   3.844  10.632  0.00  0.00             0
ATOM    733    H   1     1       7.770   7.393   6.766  0.00  0.00             0
ATOM    734    H   1     1       4.943   2.642   7.023  0.00  0.00             0
ATOM    735    H   1     1       8.230   3.926   7.051  0.00  0.00             0
ATOM    736    H   1     1       5.994   8.054   7.565  0.00  0.00             0
ATOM    737    H   1     1       5.981   5.997   7.268  0.00  0.00             0
ATOM    738    H   1     1       8.370   2.078   7.909  0.00  0.00             0
ATOM    739   Al   1     1       9.478   3.287   1.424  0.00  0.00             0
ATOM    740   Al   1     1       6.890  -1.060   1.642  0.00  0.00             0
ATOM    741   Al   1     1       6.803   4.767   1.398  0.00  0.00             0
ATOM    742   Al   1     1       9.515   0.189   1.502  0.00  0.00             0
ATOM    743   Si   1     1       5.068   4.537   4.296  0.00  0.00             0
ATOM    744   Si   1     1       7.783   0.256   4.403  0.00  0.00             0
ATOM    745   Si   1     1       7.649   6.009   4.260  0.00  0.00             0
ATOM    746   Si   1     1      10.301   1.813   4.252  0.00  0.00             0
ATOM    747    O   1     1      10.547   4.659   2.689  0.00  0.00             0
ATOM    748    O   1     1       7.983   0.144   2.735  0.00  0.00             0
ATOM    749    O   1     1      10.291   1.950   2.593  0.00  0.00             0
ATOM    750    O   1     1       7.488   6.032   2.675  0.00  0.00             0
ATOM    751    O   1     1      10.441   3.282   4.747  0.00  0.00             0
ATOM    752    O   1     1       7.523   7.525   4.737  0.00  0.00             0
ATOM    753    O   1     1       9.063   5.369   4.536  0.00  0.00             0
ATOM    754    O   1     1       6.481   0.975   4.788  0.00  0.00             0
ATOM    755    O   1     1       9.035   1.070   4.736  0.00  0.00             0
ATOM    756    O   1     1       6.435   5.172   4.785  0.00  0.00             0
ATOM    757    O   1     1      10.364  -1.137   2.702  0.00  0.00             0
ATOM    758    O   1     1       7.859   3.448   2.564  0.00  0.00             0
ATOM    759    O   1     1       6.242   6.155   0.304  0.00  0.00             0
ATOM    760    O   1     1       8.946   1.771   0.498  0.00  0.00             0
ATOM    761    O   1     1      11.111   3.559   0.269  0.00  0.00             0
ATOM    762    O   1     1       8.444  -0.946   0.474  0.00  0.00             0
ATOM    763    O   1     1      11.113   0.057   0.465  0.00  0.00             0
ATOM    764    O   1     1       8.568   4.576   0.377  0.00  0.00             0
ATOM    765    H   1     1       9.828   6.910   2.688  0.00  0.00             0
ATOM    766    H   1     1       7.194   2.972   2.901  0.00  0.00             0
ATOM    767    H   1     1      10.613   6.376  -0.081  0.00  0.00             0
ATOM    768    H   1     1       8.445   1.374  -0.269  0.00  0.00             0
ATOM    769    H   1     1      11.736   3.498  -0.485  0.00  0.00             0
ATOM    770    H   1     1       8.974   7.965  -0.648  0.00  0.00             0
ATOM    771    H   1     1       9.231   5.186  -0.156  0.00  0.00             0
ATOM    772    H   1     1      11.188   0.849  -0.228  0.00  0.00             0
ATOM    773   Al   1     1       6.144  -4.724   8.792  0.00  0.00             0
ATOM    774   Al   1     1       3.778  -9.122   8.864  0.00  0.00             0
ATOM    775   Al   1     1       3.552  -3.163   8.700  0.00  0.00             0
ATOM    776   Al   1     1       6.239  -7.747   8.787  0.00  0.00             0
ATOM    777   Si   1     1       1.895  -3.415  11.544  0.00  0.00             0
ATOM    778   Si   1     1       4.625  -7.828  11.544  0.00  0.00             0
ATOM    779   Si   1     1       4.462  -1.843  11.513  0.00  0.00             0
ATOM    780   Si   1     1       7.147  -6.330  11.595  0.00  0.00             0
ATOM    781    O   1     1       7.141  -3.502   9.906  0.00  0.00             0
ATOM    782    O   1     1       4.705  -7.957   9.950  0.00  0.00             0
ATOM    783    O   1     1       6.798  -6.302   9.969  0.00  0.00             0
ATOM    784    O   1     1       4.288  -1.769   9.902  0.00  0.00             0
ATOM    785    O   1     1       6.976  -4.861  11.985  0.00  0.00             0
ATOM    786    O   1     1       4.532  -0.420  12.067  0.00  0.00             0
ATOM    787    O   1     1       5.741  -2.614  11.890  0.00  0.00             0
ATOM    788    O   1     1       3.345  -6.982  11.915  0.00  0.00             0
ATOM    789    O   1     1       5.925  -7.239  12.099  0.00  0.00             0
ATOM    790    O   1     1       3.165  -2.629  11.929  0.00  0.00             0
ATOM    791    O   1     1       7.222  -9.185   9.812  0.00  0.00             0
ATOM    792    O   1     1       4.508  -4.667   9.894  0.00  0.00             0
ATOM    793    O   1     1       3.072  -1.683   7.694  0.00  0.00             0
ATOM    794    O   1     1       5.485  -6.321   7.796  0.00  0.00             0
ATOM    795    O   1     1       7.822  -4.714   7.732  0.00  0.00             0
ATOM    796    O   1     1       5.294  -9.194   7.823  0.00  0.00             0
ATOM    797    O   1     1       7.880  -7.699   7.817  0.00  0.00             0
ATOM    798    O   1     1       5.343  -3.403   7.805  0.00  0.00             0
ATOM    799    H   1     1       7.120  -1.097  10.330  0.00  0.00             0
ATOM    800    H   1     1       3.971  -5.514   9.952  0.00  0.00             0
ATOM    801    H   1     1       7.460  -1.405   6.856  0.00  0.00             0
ATOM    802    H   1     1       5.290  -5.899   6.752  0.00  0.00             0
ATOM    803    H   1     1       7.585  -4.949   6.739  0.00  0.00             0
ATOM    804    H   1     1       5.423  -0.777   6.986  0.00  0.00             0
ATOM    805    H   1     1       6.077  -2.753   7.662  0.00  0.00             0
ATOM    806    H   1     1       8.132  -7.100   7.200  0.00  0.00             0
ATOM    807   Al   1     1       9.438  -5.671   1.627  0.00  0.00             0
ATOM    808   Al   1     1       6.847 -10.015   1.191  0.00  0.00             0
ATOM    809   Al   1     1       6.652  -4.050   1.277  0.00  0.00             0
ATOM    810   Al   1     1       9.577  -8.680   1.455  0.00  0.00             0
ATOM    811   Si   1     1       5.170  -4.269   4.113  0.00  0.00             0
ATOM    812   Si   1     1       7.409  -8.980   4.136  0.00  0.00             0
ATOM    813   Si   1     1       7.759  -2.715   4.123  0.00  0.00             0
ATOM    814   Si   1     1       9.981  -7.383   4.315  0.00  0.00             0
ATOM    815    O   1     1      10.328  -4.548   2.696  0.00  0.00             0
ATOM    816    O   1     1       7.712  -9.042   2.561  0.00  0.00             0
ATOM    817    O   1     1       9.851  -7.185   2.725  0.00  0.00             0
ATOM    818    O   1     1       7.563  -2.533   2.609  0.00  0.00             0
ATOM    819    O   1     1       9.987  -5.891   4.832  0.00  0.00             0
ATOM    820    O   1     1       7.761  -1.267   4.746  0.00  0.00             0
ATOM    821    O   1     1       9.084  -3.375   4.517  0.00  0.00             0
ATOM    822    O   1     1       6.097  -8.204   4.449  0.00  0.00             0
ATOM    823    O   1     1       8.692  -8.169   4.709  0.00  0.00             0
ATOM    824    O   1     1       6.447  -3.560   4.563  0.00  0.00             0
ATOM    825    O   1     1      10.219 -10.057   2.501  0.00  0.00             0
ATOM    826    O   1     1       7.649  -5.388   2.345  0.00  0.00             0
ATOM    827    O   1     1       6.073  -2.539   0.495  0.00  0.00             0
ATOM    828    O   1     1       8.633  -7.146   0.429  0.00  0.00             0
ATOM    829    O   1     1      10.907  -5.546   0.355  0.00  0.00             0
ATOM    830    O   1     1       8.419 -10.023   0.169  0.00  0.00             0
ATOM    831    O   1     1      11.034  -8.739   0.427  0.00  0.00             0
ATOM    832    O   1     1       8.510  -4.225   0.165  0.00  0.00             0
ATOM    833    H   1     1      10.176  -1.721   3.336  0.00  0.00             0
ATOM    834    H   1     1       7.163  -6.253   2.546  0.00  0.00             0
ATOM    835    H   1     1      10.631  -2.580  -0.341  0.00  0.00             0
ATOM    836    H   1     1       8.139  -6.652  -0.289  0.00  0.00             0
ATOM    837    H   1     1      10.337  -5.248  -0.431  0.00  0.00             0
ATOM    838    H   1     1       8.130  -1.158  -0.501  0.00  0.00             0
ATOM    839    H   1     1       8.891  -3.449   0.456  0.00  0.00             0
ATOM    840    H   1     1      11.615  -8.097  -0.006  0.00  0.00             0
ATOM    841   Al   1     1       1.239   4.298   8.610  0.00  0.00             0
ATOM    842   Al   1     1      -1.385  -0.314   8.741  0.00  0.00             0
ATOM    843   Al   1     1      -1.445   5.691   8.769  0.00  0.00             0
ATOM    844   Al   1     1       1.168   1.297   8.830  0.00  0.00             0
ATOM    845   Si   1     1      -3.139   5.551  11.651  0.00  0.00             0
ATOM    846   Si   1     1      -0.490   1.034  11.481  0.00  0.00             0
ATOM    847   Si   1     1      -0.607   7.109  11.543  0.00  0.00             0
ATOM    848   Si   1     1       1.992   2.531  11.514  0.00  0.00             0
ATOM    849    O   1     1       2.297   5.442   9.978  0.00  0.00             0
ATOM    850    O   1     1      -0.358   0.984   9.903  0.00  0.00             0
ATOM    851    O   1     1       1.826   2.622   9.936  0.00  0.00             0
ATOM    852    O   1     1      -0.657   7.122   9.905  0.00  0.00             0
ATOM    853    O   1     1       1.926   3.981  12.005  0.00  0.00             0
ATOM    854    O   1     1      -0.617   8.559  12.028  0.00  0.00             0
ATOM    855    O   1     1       0.761   6.412  11.761  0.00  0.00             0
ATOM    856    O   1     1      -1.714   2.051  11.807  0.00  0.00             0
ATOM    857    O   1     1       0.792   1.655  12.106  0.00  0.00             0
ATOM    858    O   1     1      -1.827   6.308  12.077  0.00  0.00             0
ATOM    859    O   1     1       1.967  -0.372   9.782  0.00  0.00             0
ATOM    860    O   1     1      -0.405   4.320   9.713  0.00  0.00             0
ATOM    861    O   1     1       8.216   7.170   7.623  0.00  0.00             0
ATOM    862    O   1     1       0.424   2.673   7.698  0.00  0.00             0
ATOM    863    O   1     1       3.010   4.398   7.663  0.00  0.00             0
ATOM    864    O   1     1       0.108  -0.184   7.700  0.00  0.00             0
ATOM    865    O   1     1       2.927   1.240   7.904  0.00  0.00             0
ATOM    866    O   1     1       0.252   5.500   7.594  0.00  0.00             0
ATOM    867    H   1     1       1.934   7.942   9.982  0.00  0.00             0
ATOM    868    H   1     1      -0.820   3.631  10.226  0.00  0.00             0
ATOM    869    H   1     1       2.509   7.425   7.043  0.00  0.00             0
ATOM    870    H   1     1       0.264   2.836   6.724  0.00  0.00             0
ATOM    871    H   1     1       3.357   4.306   6.744  0.00  0.00             0
ATOM    872    H   1     1       0.383   7.853   7.517  0.00  0.00             0
ATOM    873    H   1     1       0.584   6.061   6.656  0.00  0.00             0
ATOM    874    H   1     1       3.291   2.168   8.142  0.00  0.00             0
ATOM    875   Al   1     1       4.497   2.987   1.641  0.00  0.00             0
ATOM    876   Al   1     1       1.696  -1.330   1.667  0.00  0.00             0
ATOM    877   Al   1     1       1.832   4.854   1.518  0.00  0.00             0
ATOM    878   Al   1     1       4.283   0.220   1.731  0.00  0.00             0
ATOM    879   Si   1     1       0.081   4.737   4.311  0.00  0.00             0
ATOM    880   Si   1     1       2.422   0.031   4.461  0.00  0.00             0
ATOM    881   Si   1     1       2.612   6.241   4.243  0.00  0.00             0
ATOM    882   Si   1     1       5.030   1.631   4.527  0.00  0.00             0
ATOM    883    O   1     1       5.295   4.331   2.643  0.00  0.00             0
ATOM    884    O   1     1       2.684   0.002   2.883  0.00  0.00             0
ATOM    885    O   1     1       4.943   1.723   2.866  0.00  0.00             0
ATOM    886    O   1     1       2.447   6.342   2.610  0.00  0.00             0
ATOM    887    O   1     1       4.930   3.112   4.940  0.00  0.00             0
ATOM    888    O   1     1       2.612   7.778   4.788  0.00  0.00             0
ATOM    889    O   1     1       3.953   5.471   4.586  0.00  0.00             0
ATOM    890    O   1     1       1.177   0.910   4.698  0.00  0.00             0
ATOM    891    O   1     1       3.773   0.812   4.910  0.00  0.00             0
ATOM    892    O   1     1       1.301   5.553   4.754  0.00  0.00             0
ATOM    893    O   1     1       5.337  -1.003   2.732  0.00  0.00             0
ATOM    894    O   1     1       2.712   3.470   2.640  0.00  0.00             0
ATOM    895    O   1     1      11.569   6.300   0.364  0.00  0.00             0
ATOM    896    O   1     1       3.599   1.636   0.667  0.00  0.00             0
ATOM    897    O   1     1       5.944   3.219   0.510  0.00  0.00             0
ATOM    898    O   1     1       3.304  -1.111   0.595  0.00  0.00             0
ATOM    899    O   1     1       5.907   0.196   0.528  0.00  0.00             0
ATOM    900    O   1     1       3.443   4.575   0.411  0.00  0.00             0
ATOM    901    H   1     1       4.608   7.097   2.077  0.00  0.00             0
ATOM    902    H   1     1       2.066   2.797   2.703  0.00  0.00             0
ATOM    903    H   1     1       6.654   6.199  -0.570  0.00  0.00             0
ATOM    904    H   1     1       3.063   2.207   0.128  0.00  0.00             0
ATOM    905    H   1     1       6.493   2.564   0.328  0.00  0.00             0
ATOM    906    H   1     1       3.369   7.525  -0.673  0.00  0.00             0
ATOM    907    H   1     1       3.843   5.103  -0.234  0.00  0.00             0
ATOM    908    H   1     1       5.297   0.869  -0.013  0.00  0.00             0
ATOM    909   Al   1     1       1.190  -4.709   8.695  0.00  0.00             0
ATOM    910   Al   1     1      -1.453  -9.068   8.782  0.00  0.00             0
ATOM    911   Al   1     1      -1.493  -3.274   8.610  0.00  0.00             0
ATOM    912   Al   1     1       1.097  -7.625   8.778  0.00  0.00             0
ATOM    913   Si   1     1      -3.276  -3.405  11.504  0.00  0.00             0
ATOM    914   Si   1     1      -0.566  -7.862  11.528  0.00  0.00             0
ATOM    915   Si   1     1      -0.730  -1.886  11.539  0.00  0.00             0
ATOM    916   Si   1     1       1.935  -6.320  11.536  0.00  0.00             0
ATOM    917    O   1     1       2.005  -3.526   9.888  0.00  0.00             0
ATOM    918    O   1     1      -0.450  -7.771   9.879  0.00  0.00             0
ATOM    919    O   1     1       1.891  -6.313   9.983  0.00  0.00             0
ATOM    920    O   1     1      -0.943  -1.861   9.856  0.00  0.00             0
ATOM    921    O   1     1       1.862  -4.887  12.109  0.00  0.00             0
ATOM    922    O   1     1      -0.794  -0.441  11.995  0.00  0.00             0
ATOM    923    O   1     1       0.572  -2.571  11.804  0.00  0.00             0
ATOM    924    O   1     1      -1.929  -7.019  11.874  0.00  0.00             0
ATOM    925    O   1     1       0.684  -7.095  12.039  0.00  0.00             0
ATOM    926    O   1     1      -2.019  -2.664  11.974  0.00  0.00             0
ATOM    927    O   1     1       2.124  -8.962   9.950  0.00  0.00             0
ATOM    928    O   1     1      -0.517  -4.749   9.547  0.00  0.00             0
ATOM    929    O   1     1       8.017  -1.770   7.573  0.00  0.00             0
ATOM    930    O   1     1       0.629  -6.258   7.665  0.00  0.00             0
ATOM    931    O   1     1       2.790  -4.469   7.602  0.00  0.00             0
ATOM    932    O   1     1       0.058  -9.030   7.715  0.00  0.00             0
ATOM    933    O   1     1       2.809  -7.910   7.550  0.00  0.00             0
ATOM    934    O   1     1       0.203  -3.379   7.495  0.00  0.00             0
ATOM    935    H   1     1       1.287  -1.078   9.577  0.00  0.00             0
ATOM    936    H   1     1      -1.057  -5.455   9.470  0.00  0.00             0
ATOM    937    H   1     1       2.215  -1.693   7.272  0.00  0.00             0
ATOM    938    H   1     1      -0.220  -5.998   7.171  0.00  0.00             0
ATOM    939    H   1     1       2.650  -5.323   7.161  0.00  0.00             0
ATOM    940    H   1     1       0.167   0.003   6.682  0.00  0.00             0
ATOM    941    H   1     1       0.611  -3.338   6.544  0.00  0.00             0
ATOM    942    H   1     1       3.617  -7.879   6.967  0.00  0.00             0
ATOM    943   Al   1     1       4.243  -5.550   1.393  0.00  0.00             0
ATOM    944   Al   1     1       1.754 -10.118   1.363  0.00  0.00             0
ATOM    945   Al   1     1       1.523  -4.241   1.512  0.00  0.00             0
ATOM    946   Al   1     1       4.283  -8.596   1.138  0.00  0.00             0
ATOM    947   Si   1     1      -0.027  -4.319   4.310  0.00  0.00             0
ATOM    948   Si   1     1       2.432  -8.755   4.221  0.00  0.00             0
ATOM    949   Si   1     1       2.494  -2.950   4.306  0.00  0.00             0
ATOM    950   Si   1     1       4.961  -7.252   4.049  0.00  0.00             0
ATOM    951    O   1     1       5.234  -4.401   2.512  0.00  0.00             0
ATOM    952    O   1     1       2.523  -8.908   2.593  0.00  0.00             0
ATOM    953    O   1     1       4.850  -7.172   2.386  0.00  0.00             0
ATOM    954    O   1     1       2.345  -2.721   2.755  0.00  0.00             0
ATOM    955    O   1     1       5.163  -5.734   4.608  0.00  0.00             0
ATOM    956    O   1     1       2.346  -1.515   4.905  0.00  0.00             0
ATOM    957    O   1     1       3.946  -3.497   4.497  0.00  0.00             0
ATOM    958    O   1     1       1.048  -8.002   4.454  0.00  0.00             0
ATOM    959    O   1     1       3.613  -7.790   4.589  0.00  0.00             0
ATOM    960    O   1     1       1.295  -3.834   4.790  0.00  0.00             0
ATOM    961    O   1     1       5.017 -10.091   2.099  0.00  0.00             0
ATOM    962    O   1     1       2.602  -5.511   2.594  0.00  0.00             0
ATOM    963    O   1     1      11.215  -2.760   0.285  0.00  0.00             0
ATOM    964    O   1     1       3.385  -7.057   0.265  0.00  0.00             0
ATOM    965    O   1     1       5.757  -5.347   0.284  0.00  0.00             0
ATOM    966    O   1     1       3.144  -9.800   0.192  0.00  0.00             0
ATOM    967    O   1     1       5.969  -8.508   0.275  0.00  0.00             0
ATOM    968    O   1     1       3.275  -4.277   0.248  0.00  0.00             0
ATOM    969    H   1     1       4.897  -1.769   3.115  0.00  0.00             0
ATOM    970    H   1     1       2.309  -6.021   3.305  0.00  0.00             0
ATOM    971    H   1     1       5.158  -2.552  -0.009  0.00  0.00             0
ATOM    972    H   1     1       2.876  -6.561  -0.608  0.00  0.00             0
ATOM    973    H   1     1       5.906  -5.614  -0.560  0.00  0.00             0
ATOM    974    H   1     1       3.691  -1.059  -0.332  0.00  0.00             0
ATOM    975    H   1     1       2.888  -3.585  -0.460  0.00  0.00             0
ATOM    976    H   1     1       6.689  -7.944   0.158  0.00  0.00             0
END
