# Supplementary material for: Competing Nuclear Quantum Effects and Hydrogen-Bond Jumps in Hydrated Kaolinite
Source: J Phys Chem Lett. 2023 Feb 6;14(6):1542–7. doi: 10.1021/acs.jpclett.2c03896 (PMC9940297; doi:10.1021/acs.jpclett.2c03896)
Supplement: Supplementary file 1 — jz2c03896_si_001.zip [file jz2c03896_si_001.zip › Clay_NQEs_HBond_Jumps_SI/silica-surface/QM/prod-1/init.30.pdb]

TITLE     Step:      400000  Bead:      30 positions{angstrom}  cell{angstrom}
CRYST1   10.307   17.884   76.812  91.93 105.05  89.80 P 1           1
ATOM      1   Al   1     1     -13.447  12.415  42.504  0.00  0.00             0
ATOM      2   Al   1     1     -11.066  17.051  42.272  0.00  0.00             0
ATOM      3   Al   1     1     -10.958  10.964  42.473  0.00  0.00             0
ATOM      4   Al   1     1     -13.431  15.537  42.292  0.00  0.00             0
ATOM      5   Si   1     1      -9.106  11.170  39.680  0.00  0.00             0
ATOM      6   Si   1     1     -11.938  15.718  39.424  0.00  0.00             0
ATOM      7   Si   1     1     -11.746   9.616  39.763  0.00  0.00             0
ATOM      8   Si   1     1     -14.359  14.181  39.648  0.00  0.00             0
ATOM      9    O   1     1     -14.463  11.269  41.412  0.00  0.00             0
ATOM     10    O   1     1     -11.976  15.823  41.217  0.00  0.00             0
ATOM     11    O   1     1     -14.255  14.102  41.197  0.00  0.00             0
ATOM     12    O   1     1     -11.479   9.453  41.466  0.00  0.00             0
ATOM     13    O   1     1     -14.229  12.688  39.180  0.00  0.00             0
ATOM     14    O   1     1     -11.705   8.072  39.295  0.00  0.00             0
ATOM     15    O   1     1     -13.079  10.372  39.641  0.00  0.00             0
ATOM     16    O   1     1     -10.691  14.903  39.246  0.00  0.00             0
ATOM     17    O   1     1     -13.329  15.082  39.051  0.00  0.00             0
ATOM     18    O   1     1     -10.468  10.300  39.182  0.00  0.00             0
ATOM     19    O   1     1     -14.513  16.863  41.422  0.00  0.00             0
ATOM     20    O   1     1     -11.874  12.330  41.400  0.00  0.00             0
ATOM     21    O   1     1     -10.167   9.644  43.629  0.00  0.00             0
ATOM     22    O   1     1     -12.860  14.134  43.283  0.00  0.00             0
ATOM     23    O   1     1     -15.098  12.318  43.726  0.00  0.00             0
ATOM     24    O   1     1     -12.698  16.875  43.470  0.00  0.00             0
ATOM     25    O   1     1     -15.198  15.456  43.531  0.00  0.00             0
ATOM     26    O   1     1     -12.596  11.152  43.650  0.00  0.00             0
ATOM     27    H   1     1     -14.131   8.758  41.496  0.00  0.00             0
ATOM     28    H   1     1     -11.373  12.725  40.645  0.00  0.00             0
ATOM     29    H   1     1     -15.232   9.248  44.666  0.00  0.00             0
ATOM     30    H   1     1     -12.054  14.490  43.651  0.00  0.00             0
ATOM     31    H   1     1     -15.177  12.408  44.759  0.00  0.00             0
ATOM     32    H   1     1     -12.718   7.836  44.773  0.00  0.00             0
ATOM     33    H   1     1     -13.170  10.211  43.668  0.00  0.00             0
ATOM     34    H   1     1     -15.521  14.543  43.707  0.00  0.00             0
ATOM     35   Al   1     1     -13.536  14.804  49.736  0.00  0.00             0
ATOM     36   Al   1     1     -10.736  19.258  49.808  0.00  0.00             0
ATOM     37   Al   1     1     -10.841  13.386  49.652  0.00  0.00             0
ATOM     38   Al   1     1     -13.367  17.670  49.602  0.00  0.00             0
ATOM     39   Si   1     1      -9.040  13.413  46.947  0.00  0.00             0
ATOM     40   Si   1     1     -11.642  17.938  46.894  0.00  0.00             0
ATOM     41   Si   1     1     -11.551  11.889  46.900  0.00  0.00             0
ATOM     42   Si   1     1     -14.182  16.391  46.741  0.00  0.00             0
ATOM     43    O   1     1     -14.429  13.580  48.522  0.00  0.00             0
ATOM     44    O   1     1     -11.880  17.964  48.570  0.00  0.00             0
ATOM     45    O   1     1     -14.041  16.368  48.479  0.00  0.00             0
ATOM     46    O   1     1     -11.616  11.832  48.640  0.00  0.00             0
ATOM     47    O   1     1     -14.093  14.883  46.447  0.00  0.00             0
ATOM     48    O   1     1     -11.489  10.395  46.533  0.00  0.00             0
ATOM     49    O   1     1     -13.005  12.495  46.695  0.00  0.00             0
ATOM     50    O   1     1     -10.336  17.130  46.687  0.00  0.00             0
ATOM     51    O   1     1     -12.952  17.172  46.355  0.00  0.00             0
ATOM     52    O   1     1     -10.389  12.706  46.475  0.00  0.00             0
ATOM     53    O   1     1     -14.296  19.245  48.681  0.00  0.00             0
ATOM     54    O   1     1     -11.758  14.662  48.487  0.00  0.00             0
ATOM     55    O   1     1     -10.192  11.954  50.915  0.00  0.00             0
ATOM     56    O   1     1     -12.712  16.317  50.807  0.00  0.00             0
ATOM     57    O   1     1     -15.195  14.677  50.661  0.00  0.00             0
ATOM     58    O   1     1     -12.243  19.179  50.909  0.00  0.00             0
ATOM     59    O   1     1     -14.783  18.115  50.880  0.00  0.00             0
ATOM     60    O   1     1     -12.489  13.650  50.845  0.00  0.00             0
ATOM     61    H   1     1     -13.483  10.994  48.608  0.00  0.00             0
ATOM     62    H   1     1     -11.270  15.549  48.563  0.00  0.00             0
ATOM     63    H   1     1     -14.465  11.863  51.319  0.00  0.00             0
ATOM     64    H   1     1     -12.434  16.012  51.593  0.00  0.00             0
ATOM     65    H   1     1     -15.396  15.078  51.573  0.00  0.00             0
ATOM     66    H   1     1     -12.922   9.917  52.083  0.00  0.00             0
ATOM     67    H   1     1     -12.503  12.754  51.515  0.00  0.00             0
ATOM     68    H   1     1     -14.458  18.078  51.901  0.00  0.00             0
ATOM     69   Al   1     1     -13.543  21.326  42.576  0.00  0.00             0
ATOM     70   Al   1     1     -10.982  25.950  42.529  0.00  0.00             0
ATOM     71   Al   1     1     -10.930  19.907  42.439  0.00  0.00             0
ATOM     72   Al   1     1     -13.582  24.310  42.513  0.00  0.00             0
ATOM     73   Si   1     1      -9.285  20.170  39.720  0.00  0.00             0
ATOM     74   Si   1     1     -11.835  24.573  39.827  0.00  0.00             0
ATOM     75   Si   1     1     -11.760  18.664  39.557  0.00  0.00             0
ATOM     76   Si   1     1     -14.417  23.145  39.694  0.00  0.00             0
ATOM     77    O   1     1     -14.508  20.258  41.309  0.00  0.00             0
ATOM     78    O   1     1     -12.006  24.688  41.411  0.00  0.00             0
ATOM     79    O   1     1     -14.287  23.124  41.313  0.00  0.00             0
ATOM     80    O   1     1     -11.684  18.491  41.249  0.00  0.00             0
ATOM     81    O   1     1     -14.495  21.707  39.202  0.00  0.00             0
ATOM     82    O   1     1     -11.903  17.170  39.055  0.00  0.00             0
ATOM     83    O   1     1     -13.069  19.445  39.296  0.00  0.00             0
ATOM     84    O   1     1     -10.680  23.527  39.607  0.00  0.00             0
ATOM     85    O   1     1     -13.146  23.944  39.265  0.00  0.00             0
ATOM     86    O   1     1     -10.449  19.415  39.155  0.00  0.00             0
ATOM     87    O   1     1     -14.610  25.777  41.597  0.00  0.00             0
ATOM     88    O   1     1     -11.909  21.414  41.311  0.00  0.00             0
ATOM     89    O   1     1     -10.215  18.396  43.308  0.00  0.00             0
ATOM     90    O   1     1     -12.755  22.827  43.516  0.00  0.00             0
ATOM     91    O   1     1     -15.102  21.226  43.572  0.00  0.00             0
ATOM     92    O   1     1     -12.657  25.628  43.765  0.00  0.00             0
ATOM     93    O   1     1     -15.285  24.554  43.723  0.00  0.00             0
ATOM     94    O   1     1     -12.649  19.915  43.386  0.00  0.00             0
ATOM     95    H   1     1     -14.156  17.583  41.169  0.00  0.00             0
ATOM     96    H   1     1     -11.498  22.183  40.707  0.00  0.00             0
ATOM     97    H   1     1     -14.869  18.149  43.892  0.00  0.00             0
ATOM     98    H   1     1     -11.765  23.117  43.285  0.00  0.00             0
ATOM     99    H   1     1     -15.245  21.868  44.397  0.00  0.00             0
ATOM    100    H   1     1     -12.418  16.963  44.389  0.00  0.00             0
ATOM    101    H   1     1     -12.834  18.890  43.542  0.00  0.00             0
ATOM    102    H   1     1     -15.521  24.191  44.613  0.00  0.00             0
ATOM    103   Al   1     1     -13.477  23.763  49.730  0.00  0.00             0
ATOM    104   Al   1     1     -10.886  28.353  49.891  0.00  0.00             0
ATOM    105   Al   1     1     -10.768  22.099  49.916  0.00  0.00             0
ATOM    106   Al   1     1     -13.244  26.592  49.913  0.00  0.00             0
ATOM    107   Si   1     1      -8.920  22.314  47.009  0.00  0.00             0
ATOM    108   Si   1     1     -11.592  26.835  47.179  0.00  0.00             0
ATOM    109   Si   1     1     -11.428  20.792  47.044  0.00  0.00             0
ATOM    110   Si   1     1     -14.129  25.292  47.138  0.00  0.00             0
ATOM    111    O   1     1     -14.359  22.480  48.651  0.00  0.00             0
ATOM    112    O   1     1     -11.759  26.957  48.763  0.00  0.00             0
ATOM    113    O   1     1     -14.054  25.353  48.759  0.00  0.00             0
ATOM    114    O   1     1     -11.439  20.795  48.686  0.00  0.00             0
ATOM    115    O   1     1     -13.995  23.828  46.647  0.00  0.00             0
ATOM    116    O   1     1     -11.401  19.387  46.461  0.00  0.00             0
ATOM    117    O   1     1     -12.820  21.593  46.770  0.00  0.00             0
ATOM    118    O   1     1     -10.324  25.899  46.974  0.00  0.00             0
ATOM    119    O   1     1     -12.876  26.127  46.613  0.00  0.00             0
ATOM    120    O   1     1     -10.258  21.694  46.573  0.00  0.00             0
ATOM    121    O   1     1     -14.120  28.182  48.739  0.00  0.00             0
ATOM    122    O   1     1     -11.778  23.583  48.740  0.00  0.00             0
ATOM    123    O   1     1      -9.865  20.705  50.857  0.00  0.00             0
ATOM    124    O   1     1     -12.513  25.147  50.742  0.00  0.00             0
ATOM    125    O   1     1     -15.011  23.720  50.943  0.00  0.00             0
ATOM    126    O   1     1     -12.456  28.013  51.168  0.00  0.00             0
ATOM    127    O   1     1     -14.927  26.876  50.983  0.00  0.00             0
ATOM    128    O   1     1     -12.337  22.267  50.857  0.00  0.00             0
ATOM    129    H   1     1     -13.811  20.140  48.484  0.00  0.00             0
ATOM    130    H   1     1     -11.399  24.182  48.121  0.00  0.00             0
ATOM    131    H   1     1     -14.290  20.895  50.999  0.00  0.00             0
ATOM    132    H   1     1     -11.687  24.656  51.116  0.00  0.00             0
ATOM    133    H   1     1     -15.605  24.440  51.028  0.00  0.00             0
ATOM    134    H   1     1     -12.371  19.911  51.656  0.00  0.00             0
ATOM    135    H   1     1     -12.913  22.596  51.651  0.00  0.00             0
ATOM    136    H   1     1     -15.330  26.885  51.905  0.00  0.00             0
ATOM    137   Al   1     1      -8.413  12.565  42.400  0.00  0.00             0
ATOM    138   Al   1     1      -6.003  16.985  42.377  0.00  0.00             0
ATOM    139   Al   1     1      -5.978  10.855  42.577  0.00  0.00             0
ATOM    140   Al   1     1      -8.480  15.490  42.361  0.00  0.00             0
ATOM    141   Si   1     1      -4.072  11.287  39.887  0.00  0.00             0
ATOM    142   Si   1     1      -6.733  15.671  39.595  0.00  0.00             0
ATOM    143   Si   1     1      -6.510   9.636  39.776  0.00  0.00             0
ATOM    144   Si   1     1      -9.347  14.157  39.620  0.00  0.00             0
ATOM    145    O   1     1      -9.309  11.376  41.284  0.00  0.00             0
ATOM    146    O   1     1      -6.797  15.710  41.150  0.00  0.00             0
ATOM    147    O   1     1      -9.061  14.223  41.241  0.00  0.00             0
ATOM    148    O   1     1      -6.421   9.534  41.383  0.00  0.00             0
ATOM    149    O   1     1      -9.251  12.694  39.205  0.00  0.00             0
ATOM    150    O   1     1      -6.577   8.237  39.186  0.00  0.00             0
ATOM    151    O   1     1      -7.921  10.332  39.449  0.00  0.00             0
ATOM    152    O   1     1      -5.468  14.775  39.150  0.00  0.00             0
ATOM    153    O   1     1      -8.122  14.944  39.089  0.00  0.00             0
ATOM    154    O   1     1      -5.332  10.477  39.362  0.00  0.00             0
ATOM    155    O   1     1      -9.427  17.009  41.295  0.00  0.00             0
ATOM    156    O   1     1      -6.549  12.452  41.441  0.00  0.00             0
ATOM    157    O   1     1     -15.446   9.404  43.680  0.00  0.00             0
ATOM    158    O   1     1      -7.791  14.015  43.467  0.00  0.00             0
ATOM    159    O   1     1      -9.893  12.347  43.581  0.00  0.00             0
ATOM    160    O   1     1      -7.631  16.951  43.490  0.00  0.00             0
ATOM    161    O   1     1     -10.218  15.550  43.385  0.00  0.00             0
ATOM    162    O   1     1      -7.495  11.161  43.574  0.00  0.00             0
ATOM    163    H   1     1      -8.794   8.554  41.346  0.00  0.00             0
ATOM    164    H   1     1      -6.042  13.347  41.620  0.00  0.00             0
ATOM    165    H   1     1     -10.057   9.877  44.600  0.00  0.00             0
ATOM    166    H   1     1      -6.848  14.051  43.761  0.00  0.00             0
ATOM    167    H   1     1     -10.226  12.876  44.251  0.00  0.00             0
ATOM    168    H   1     1      -8.323   8.355  44.016  0.00  0.00             0
ATOM    169    H   1     1      -7.913  10.775  44.242  0.00  0.00             0
ATOM    170    H   1     1      -9.749  14.847  44.045  0.00  0.00             0
ATOM    171   Al   1     1      -8.354  14.794  49.618  0.00  0.00             0
ATOM    172   Al   1     1      -5.601  19.286  49.813  0.00  0.00             0
ATOM    173   Al   1     1      -5.793  13.135  49.769  0.00  0.00             0
ATOM    174   Al   1     1      -8.096  17.652  49.759  0.00  0.00             0
ATOM    175   Si   1     1      -3.906  13.426  46.904  0.00  0.00             0
ATOM    176   Si   1     1      -6.479  17.864  46.945  0.00  0.00             0
ATOM    177   Si   1     1      -6.437  11.912  46.874  0.00  0.00             0
ATOM    178   Si   1     1      -8.926  16.400  46.900  0.00  0.00             0
ATOM    179    O   1     1      -9.203  13.523  48.635  0.00  0.00             0
ATOM    180    O   1     1      -6.493  17.823  48.616  0.00  0.00             0
ATOM    181    O   1     1      -8.733  16.357  48.499  0.00  0.00             0
ATOM    182    O   1     1      -6.151  11.785  48.491  0.00  0.00             0
ATOM    183    O   1     1      -8.918  14.893  46.491  0.00  0.00             0
ATOM    184    O   1     1      -6.364  10.415  46.383  0.00  0.00             0
ATOM    185    O   1     1      -7.797  12.512  46.721  0.00  0.00             0
ATOM    186    O   1     1      -5.206  17.067  46.462  0.00  0.00             0
ATOM    187    O   1     1      -7.733  17.280  46.408  0.00  0.00             0
ATOM    188    O   1     1      -5.256  12.727  46.288  0.00  0.00             0
ATOM    189    O   1     1      -9.244  19.176  48.646  0.00  0.00             0
ATOM    190    O   1     1      -6.723  14.607  48.694  0.00  0.00             0
ATOM    191    O   1     1     -15.274  11.764  50.814  0.00  0.00             0
ATOM    192    O   1     1      -7.273  16.176  50.739  0.00  0.00             0
ATOM    193    O   1     1      -9.726  14.886  50.721  0.00  0.00             0
ATOM    194    O   1     1      -7.163  19.013  50.913  0.00  0.00             0
ATOM    195    O   1     1      -9.719  17.823  50.841  0.00  0.00             0
ATOM    196    O   1     1      -7.230  13.201  50.913  0.00  0.00             0
ATOM    197    H   1     1      -8.836  11.036  48.810  0.00  0.00             0
ATOM    198    H   1     1      -6.095  15.200  48.262  0.00  0.00             0
ATOM    199    H   1     1      -9.469  12.262  51.421  0.00  0.00             0
ATOM    200    H   1     1      -6.284  15.827  50.522  0.00  0.00             0
ATOM    201    H   1     1      -9.775  15.276  51.589  0.00  0.00             0
ATOM    202    H   1     1      -7.325  11.138  51.116  0.00  0.00             0
ATOM    203    H   1     1      -7.098  13.291  51.854  0.00  0.00             0
ATOM    204    H   1     1     -10.565  17.354  50.859  0.00  0.00             0
ATOM    205   Al   1     1      -8.446  21.564  42.429  0.00  0.00             0
ATOM    206   Al   1     1      -5.878  25.819  42.744  0.00  0.00             0
ATOM    207   Al   1     1      -5.844  19.925  42.478  0.00  0.00             0
ATOM    208   Al   1     1      -8.428  24.336  42.571  0.00  0.00             0
ATOM    209   Si   1     1      -4.051  20.207  39.598  0.00  0.00             0
ATOM    210   Si   1     1      -6.684  24.618  39.742  0.00  0.00             0
ATOM    211   Si   1     1      -6.586  18.637  39.663  0.00  0.00             0
ATOM    212   Si   1     1      -9.241  23.037  39.741  0.00  0.00             0
ATOM    213    O   1     1      -9.421  20.130  41.380  0.00  0.00             0
ATOM    214    O   1     1      -6.877  24.742  41.328  0.00  0.00             0
ATOM    215    O   1     1      -8.980  22.970  41.421  0.00  0.00             0
ATOM    216    O   1     1      -6.404  18.567  41.367  0.00  0.00             0
ATOM    217    O   1     1      -9.166  21.610  39.159  0.00  0.00             0
ATOM    218    O   1     1      -6.725  17.161  39.086  0.00  0.00             0
ATOM    219    O   1     1      -7.900  19.383  39.403  0.00  0.00             0
ATOM    220    O   1     1      -5.450  23.801  39.206  0.00  0.00             0
ATOM    221    O   1     1      -7.988  23.996  39.293  0.00  0.00             0
ATOM    222    O   1     1      -5.287  19.299  39.160  0.00  0.00             0
ATOM    223    O   1     1      -9.292  25.821  41.561  0.00  0.00             0
ATOM    224    O   1     1      -6.700  21.334  41.462  0.00  0.00             0
ATOM    225    O   1     1     -15.573  18.410  43.569  0.00  0.00             0
ATOM    226    O   1     1      -7.588  22.869  43.565  0.00  0.00             0
ATOM    227    O   1     1     -10.091  21.389  43.547  0.00  0.00             0
ATOM    228    O   1     1      -7.467  25.821  43.614  0.00  0.00             0
ATOM    229    O   1     1      -9.895  24.498  43.725  0.00  0.00             0
ATOM    230    O   1     1      -7.437  20.139  43.651  0.00  0.00             0
ATOM    231    H   1     1      -8.968  17.887  41.456  0.00  0.00             0
ATOM    232    H   1     1      -5.965  22.047  41.358  0.00  0.00             0
ATOM    233    H   1     1      -9.086  18.413  43.420  0.00  0.00             0
ATOM    234    H   1     1      -6.709  22.289  43.790  0.00  0.00             0
ATOM    235    H   1     1     -10.514  21.650  44.352  0.00  0.00             0
ATOM    236    H   1     1      -7.544  17.371  44.350  0.00  0.00             0
ATOM    237    H   1     1      -7.306  20.187  44.594  0.00  0.00             0
ATOM    238    H   1     1      -9.727  24.302  44.652  0.00  0.00             0
ATOM    239   Al   1     1      -8.428  23.792  49.909  0.00  0.00             0
ATOM    240   Al   1     1      -5.485  28.126  49.697  0.00  0.00             0
ATOM    241   Al   1     1      -5.736  22.173  49.992  0.00  0.00             0
ATOM    242   Al   1     1      -8.313  26.878  49.781  0.00  0.00             0
ATOM    243   Si   1     1      -3.776  22.332  47.064  0.00  0.00             0
ATOM    244   Si   1     1      -6.329  26.836  46.964  0.00  0.00             0
ATOM    245   Si   1     1      -6.342  20.888  47.050  0.00  0.00             0
ATOM    246   Si   1     1      -8.964  25.339  47.218  0.00  0.00             0
ATOM    247    O   1     1      -9.086  22.340  48.744  0.00  0.00             0
ATOM    248    O   1     1      -6.393  27.014  48.690  0.00  0.00             0
ATOM    249    O   1     1      -8.770  25.321  48.800  0.00  0.00             0
ATOM    250    O   1     1      -6.315  20.796  48.646  0.00  0.00             0
ATOM    251    O   1     1      -8.968  23.828  46.763  0.00  0.00             0
ATOM    252    O   1     1      -6.378  19.409  46.594  0.00  0.00             0
ATOM    253    O   1     1      -7.641  21.608  46.675  0.00  0.00             0
ATOM    254    O   1     1      -5.135  25.951  46.619  0.00  0.00             0
ATOM    255    O   1     1      -7.753  26.159  46.676  0.00  0.00             0
ATOM    256    O   1     1      -5.066  21.622  46.604  0.00  0.00             0
ATOM    257    O   1     1      -9.106  28.126  48.607  0.00  0.00             0
ATOM    258    O   1     1      -6.715  23.661  48.971  0.00  0.00             0
ATOM    259    O   1     1     -15.274  20.887  50.877  0.00  0.00             0
ATOM    260    O   1     1      -7.762  25.195  51.164  0.00  0.00             0
ATOM    261    O   1     1      -9.903  23.559  50.950  0.00  0.00             0
ATOM    262    O   1     1      -7.334  28.219  50.712  0.00  0.00             0
ATOM    263    O   1     1      -9.959  26.983  50.894  0.00  0.00             0
ATOM    264    O   1     1      -7.198  22.402  51.210  0.00  0.00             0
ATOM    265    H   1     1      -9.020  20.016  47.975  0.00  0.00             0
ATOM    266    H   1     1      -6.174  24.517  49.105  0.00  0.00             0
ATOM    267    H   1     1      -8.932  20.574  50.585  0.00  0.00             0
ATOM    268    H   1     1      -7.772  25.394  52.085  0.00  0.00             0
ATOM    269    H   1     1      -9.973  23.422  51.861  0.00  0.00             0
ATOM    270    H   1     1      -7.536  19.388  51.793  0.00  0.00             0
ATOM    271    H   1     1      -6.946  22.120  52.071  0.00  0.00             0
ATOM    272    H   1     1     -10.453  26.544  51.621  0.00  0.00             0
ATOM    273    O   1     1      -2.614  -5.113  27.300  0.00  0.00             0
ATOM    274    H   1     1      -2.962  -4.460  26.645  0.00  0.00             0
ATOM    275    H   1     1       8.850  -5.128  27.272  0.00  0.00             0
ATOM    276    O   1     1       1.492   2.890  30.644  0.00  0.00             0
ATOM    277    H   1     1       1.239   2.415  31.388  0.00  0.00             0
ATOM    278    H   1     1      11.415   2.343  29.942  0.00  0.00             0
ATOM    279    O   1     1      14.936  11.629  25.819  0.00  0.00             0
ATOM    280    H   1     1       4.931  11.621  26.929  0.00  0.00             0
ATOM    281    H   1     1      14.516  10.872  25.507  0.00  0.00             0
ATOM    282    O   1     1       0.168  12.362  31.098  0.00  0.00             0
ATOM    283    H   1     1       0.657  11.936  31.588  0.00  0.00             0
ATOM    284    H   1     1      11.236  13.034  30.731  0.00  0.00             0
ATOM    285    O   1     1      -4.351   8.667  27.513  0.00  0.00             0
ATOM    286    H   1     1      -3.666   8.953  26.825  0.00  0.00             0
ATOM    287    H   1     1       5.464   9.623  27.782  0.00  0.00             0
ATOM    288    O   1     1     -17.775   6.582  30.747  0.00  0.00             0
ATOM    289    H   1     1     -17.011   7.068  31.102  0.00  0.00             0
ATOM    290    H   1     1      -7.092   5.789  30.341  0.00  0.00             0
ATOM    291    O   1     1      -4.883 -15.707  20.819  0.00  0.00             0
ATOM    292    H   1     1      -4.866 -16.585  20.465  0.00  0.00             0
ATOM    293    H   1     1      -5.147 -14.977  20.116  0.00  0.00             0
ATOM    294    O   1     1      -0.522   4.089  33.254  0.00  0.00             0
ATOM    295    H   1     1       0.242   4.748  33.298  0.00  0.00             0
ATOM    296    H   1     1      -0.581   4.034  32.288  0.00  0.00             0
ATOM    297    O   1     1       7.895   1.011  32.711  0.00  0.00             0
ATOM    298    H   1     1       7.967   1.702  31.999  0.00  0.00             0
ATOM    299    H   1     1       7.103   1.160  33.250  0.00  0.00             0
ATOM    300    O   1     1       0.747  16.691  26.267  0.00  0.00             0
ATOM    301    H   1     1       0.188  16.572  27.182  0.00  0.00             0
ATOM    302    H   1     1       0.597  17.583  25.849  0.00  0.00             0
ATOM    303    O   1     1       3.935   4.849  29.196  0.00  0.00             0
ATOM    304    H   1     1       4.904   4.675  29.050  0.00  0.00             0
ATOM    305    H   1     1       3.337   4.071  28.721  0.00  0.00             0
ATOM    306    O   1     1      -9.011  15.806  34.118  0.00  0.00             0
ATOM    307    H   1     1      -9.516  16.629  33.726  0.00  0.00             0
ATOM    308    H   1     1      -8.512  16.140  34.978  0.00  0.00             0
ATOM    309    O   1     1       4.749  -1.591  33.173  0.00  0.00             0
ATOM    310    H   1     1       5.539  -2.038  33.425  0.00  0.00             0
ATOM    311    H   1     1       3.911  -2.053  32.882  0.00  0.00             0
ATOM    312    O   1     1      13.382   2.137  35.519  0.00  0.00             0
ATOM    313    H   1     1      12.548   2.330  35.813  0.00  0.00             0
ATOM    314    H   1     1      13.485   2.356  34.617  0.00  0.00             0
ATOM    315    O   1     1       6.102  11.553  30.222  0.00  0.00             0
ATOM    316    H   1     1       6.951  11.167  30.333  0.00  0.00             0
ATOM    317    H   1     1       6.042  12.165  30.969  0.00  0.00             0
ATOM    318    O   1     1      -1.387   5.623  24.033  0.00  0.00             0
ATOM    319    H   1     1      -2.133   6.295  24.082  0.00  0.00             0
ATOM    320    H   1     1      -1.788   5.231  23.189  0.00  0.00             0
ATOM    321    O   1     1      18.853  10.424  30.820  0.00  0.00             0
ATOM    322    H   1     1      19.507   9.962  30.121  0.00  0.00             0
ATOM    323    H   1     1      19.287  11.181  31.156  0.00  0.00             0
ATOM    324    O   1     1       5.732   9.114  21.765  0.00  0.00             0
ATOM    325    H   1     1       4.858   9.055  21.611  0.00  0.00             0
ATOM    326    H   1     1       6.122   8.796  20.817  0.00  0.00             0
ATOM    327    O   1     1       2.870  14.588  32.481  0.00  0.00             0
ATOM    328    H   1     1       3.413  13.886  32.996  0.00  0.00             0
ATOM    329    H   1     1      12.664  -2.752  33.253  0.00  0.00             0
ATOM    330    O   1     1       0.036  17.474  32.560  0.00  0.00             0
ATOM    331    H   1     1       0.185  17.198  31.691  0.00  0.00             0
ATOM    332    H   1     1       9.532  17.798  32.885  0.00  0.00             0
ATOM    333    O   1     1      14.286  12.607  34.078  0.00  0.00             0
ATOM    334    H   1     1       4.740  11.923  33.914  0.00  0.00             0
ATOM    335    H   1     1      14.602  13.140  34.904  0.00  0.00             0
ATOM    336    O   1     1      -3.011  22.585  35.380  0.00  0.00             0
ATOM    337    H   1     1      -3.426  22.696  34.558  0.00  0.00             0
ATOM    338    H   1     1       6.882  21.880  35.757  0.00  0.00             0
ATOM    339    O   1     1       5.715  14.416  35.505  0.00  0.00             0
ATOM    340    H   1     1      -4.623  15.386  35.871  0.00  0.00             0
ATOM    341    H   1     1       6.368  14.616  34.818  0.00  0.00             0
ATOM    342    O   1     1      -9.755  12.636  27.897  0.00  0.00             0
ATOM    343    H   1     1      -9.637  13.391  28.568  0.00  0.00             0
ATOM    344    H   1     1       0.509  11.853  28.514  0.00  0.00             0
ATOM    345    O   1     1       5.277  19.074  33.336  0.00  0.00             0
ATOM    346    H   1     1       4.896  18.246  33.214  0.00  0.00             0
ATOM    347    H   1     1       4.646   1.836  32.972  0.00  0.00             0
ATOM    348    O   1     1      -9.825   3.110  35.635  0.00  0.00             0
ATOM    349    H   1     1     -10.359   2.560  36.112  0.00  0.00             0
ATOM    350    H   1     1     -10.214   3.299  34.794  0.00  0.00             0
ATOM    351    O   1     1      -1.653  13.719  32.874  0.00  0.00             0
ATOM    352    H   1     1      -1.283  13.218  33.651  0.00  0.00             0
ATOM    353    H   1     1      -0.938  13.580  32.146  0.00  0.00             0
ATOM    354    O   1     1       3.804   4.906  36.054  0.00  0.00             0
ATOM    355    H   1     1       4.465   4.821  36.786  0.00  0.00             0
ATOM    356    H   1     1       3.549   4.079  35.874  0.00  0.00             0
ATOM    357    O   1     1       9.951   5.916  35.961  0.00  0.00             0
ATOM    358    H   1     1       9.331   5.144  36.266  0.00  0.00             0
ATOM    359    H   1     1      10.615   5.541  35.349  0.00  0.00             0
ATOM    360    O   1     1      -2.476  15.846  34.641  0.00  0.00             0
ATOM    361    H   1     1      -2.182  15.269  35.354  0.00  0.00             0
ATOM    362    H   1     1      -2.085  15.775  33.725  0.00  0.00             0
ATOM    363    O   1     1       6.343  17.388  30.897  0.00  0.00             0
ATOM    364    H   1     1       5.953  16.792  31.414  0.00  0.00             0
ATOM    365    H   1     1       6.942  -0.090  31.782  0.00  0.00             0
ATOM    366    O   1     1      13.164  10.771  36.385  0.00  0.00             0
ATOM    367    H   1     1      13.774  10.334  35.979  0.00  0.00             0
ATOM    368    H   1     1      13.355  11.586  35.919  0.00  0.00             0
ATOM    369    O   1     1      -0.571  -3.510  36.080  0.00  0.00             0
ATOM    370    H   1     1      -0.675  -4.418  36.015  0.00  0.00             0
ATOM    371    H   1     1      -0.243  -3.260  35.102  0.00  0.00             0
ATOM    372    O   1     1      -5.110  -0.627  36.553  0.00  0.00             0
ATOM    373    H   1     1      -4.936   0.395  36.568  0.00  0.00             0
ATOM    374    H   1     1      -6.087  -0.914  36.243  0.00  0.00             0
ATOM    375    O   1     1      -5.081   5.656  32.956  0.00  0.00             0
ATOM    376    H   1     1      -4.173   5.971  32.822  0.00  0.00             0
ATOM    377    H   1     1      -5.478   6.186  33.616  0.00  0.00             0
ATOM    378    O   1     1      -6.427   3.417  22.715  0.00  0.00             0
ATOM    379    H   1     1      -6.194   4.280  22.909  0.00  0.00             0
ATOM    380    H   1     1      -5.832   2.857  22.030  0.00  0.00             0
ATOM    381    O   1     1     -11.694  -1.343  28.335  0.00  0.00             0
ATOM    382    H   1     1     -12.341  -0.917  27.776  0.00  0.00             0
ATOM    383    H   1     1      -1.917  -1.915  28.885  0.00  0.00             0
ATOM    384    O   1     1      -8.046   9.213  30.165  0.00  0.00             0
ATOM    385    H   1     1      -7.920   9.525  30.992  0.00  0.00             0
ATOM    386    H   1     1       2.446   8.327  30.363  0.00  0.00             0
ATOM    387    O   1     1       6.878   7.576  36.019  0.00  0.00             0
ATOM    388    H   1     1      -2.619   8.102  36.462  0.00  0.00             0
ATOM    389    H   1     1       7.123   6.655  35.846  0.00  0.00             0
ATOM    390    O   1     1      -6.550  15.796  28.924  0.00  0.00             0
ATOM    391    H   1     1      -6.836  16.721  28.984  0.00  0.00             0
ATOM    392    H   1     1       3.692  15.826  27.988  0.00  0.00             0
ATOM    393    O   1     1      -4.861   9.518  34.603  0.00  0.00             0
ATOM    394    H   1     1      -4.427   8.928  35.276  0.00  0.00             0
ATOM    395    H   1     1       4.674   8.968  34.193  0.00  0.00             0
ATOM    396    O   1     1     -12.819   9.356  33.408  0.00  0.00             0
ATOM    397    H   1     1     -13.801   9.570  33.781  0.00  0.00             0
ATOM    398    H   1     1      -2.531   9.558  32.411  0.00  0.00             0
ATOM    399    O   1     1      -4.253   2.429  36.336  0.00  0.00             0
ATOM    400    H   1     1      -3.373   1.863  36.267  0.00  0.00             0
ATOM    401    H   1     1      -4.884   2.206  35.601  0.00  0.00             0
ATOM    402    O   1     1      -2.582   7.601  29.146  0.00  0.00             0
ATOM    403    H   1     1      -3.184   7.849  28.685  0.00  0.00             0
ATOM    404    H   1     1      -2.474   7.939  30.065  0.00  0.00             0
ATOM    405    O   1     1      -0.423   7.596  27.279  0.00  0.00             0
ATOM    406    H   1     1      -0.684   8.090  26.414  0.00  0.00             0
ATOM    407    H   1     1      -1.060   7.489  27.993  0.00  0.00             0
ATOM    408    O   1     1       8.247   0.672  35.636  0.00  0.00             0
ATOM    409    H   1     1       8.573   0.896  34.668  0.00  0.00             0
ATOM    410    H   1     1       8.115  -0.200  35.407  0.00  0.00             0
ATOM    411    O   1     1       0.758  16.917  30.039  0.00  0.00             0
ATOM    412    H   1     1       1.098  16.005  30.268  0.00  0.00             0
ATOM    413    H   1     1       0.073  16.677  29.539  0.00  0.00             0
ATOM    414    O   1     1      -9.993  27.825  28.562  0.00  0.00             0
ATOM    415    H   1     1     -10.370  27.279  28.031  0.00  0.00             0
ATOM    416    H   1     1      -9.123  27.363  29.143  0.00  0.00             0
ATOM    417    O   1     1      -3.223   3.546  24.956  0.00  0.00             0
ATOM    418    H   1     1      -2.877   4.173  24.365  0.00  0.00             0
ATOM    419    H   1     1      -2.840   3.578  25.749  0.00  0.00             0
ATOM    420    O   1     1      22.571  10.551  32.672  0.00  0.00             0
ATOM    421    H   1     1      21.827  10.047  33.167  0.00  0.00             0
ATOM    422    H   1     1      23.068  10.973  33.238  0.00  0.00             0
ATOM    423    O   1     1      13.814   7.062  34.452  0.00  0.00             0
ATOM    424    H   1     1      13.129   6.574  34.241  0.00  0.00             0
ATOM    425    H   1     1      14.121   6.575  35.257  0.00  0.00             0
ATOM    426    O   1     1       6.861   5.006  29.734  0.00  0.00             0
ATOM    427    H   1     1       7.472   5.896  29.669  0.00  0.00             0
ATOM    428    H   1     1       7.007   4.647  28.819  0.00  0.00             0
ATOM    429    O   1     1      -6.703  21.379  32.542  0.00  0.00             0
ATOM    430    H   1     1      -7.193  21.387  31.744  0.00  0.00             0
ATOM    431    H   1     1      -6.102  22.145  32.455  0.00  0.00             0
ATOM    432    O   1     1      -7.755  16.960  36.165  0.00  0.00             0
ATOM    433    H   1     1      -8.300  17.850  35.826  0.00  0.00             0
ATOM    434    H   1     1      -7.831  16.710  37.057  0.00  0.00             0
ATOM    435    O   1     1      -0.555   0.425  21.544  0.00  0.00             0
ATOM    436    H   1     1      -0.662   0.941  20.799  0.00  0.00             0
ATOM    437    H   1     1       9.381  -0.554  21.391  0.00  0.00             0
ATOM    438    O   1     1      15.781  -1.646  15.170  0.00  0.00             0
ATOM    439    H   1     1      16.743  -1.215  14.913  0.00  0.00             0
ATOM    440    H   1     1      25.861  -1.102  15.939  0.00  0.00             0
ATOM    441    O   1     1      14.145 -17.085  14.552  0.00  0.00             0
ATOM    442    H   1     1       4.287 -18.012  14.477  0.00  0.00             0
ATOM    443    H   1     1      14.802 -16.564  15.072  0.00  0.00             0
ATOM    444    O   1     1      17.611  -2.788  18.636  0.00  0.00             0
ATOM    445    H   1     1      18.162  -2.767  17.929  0.00  0.00             0
ATOM    446    H   1     1      28.634  -2.510  19.203  0.00  0.00             0
ATOM    447    O   1     1       2.667   5.623  15.508  0.00  0.00             0
ATOM    448    H   1     1      -8.634   5.806  15.378  0.00  0.00             0
ATOM    449    H   1     1       2.671   5.203  16.299  0.00  0.00             0
ATOM    450    O   1     1      -3.163   5.633  18.034  0.00  0.00             0
ATOM    451    H   1     1      -3.627   4.959  18.548  0.00  0.00             0
ATOM    452    H   1     1       7.994   5.277  17.786  0.00  0.00             0
ATOM    453    O   1     1      -0.109  -3.781  19.526  0.00  0.00             0
ATOM    454    H   1     1       0.464  -3.524  20.434  0.00  0.00             0
ATOM    455    H   1     1       0.423  -3.820  18.796  0.00  0.00             0
ATOM    456    O   1     1     -12.070   2.369  16.169  0.00  0.00             0
ATOM    457    H   1     1     -12.064   2.223  17.121  0.00  0.00             0
ATOM    458    H   1     1     -11.476   3.097  16.146  0.00  0.00             0
ATOM    459    O   1     1       7.028 -11.504  15.185  0.00  0.00             0
ATOM    460    H   1     1       6.693 -10.626  15.274  0.00  0.00             0
ATOM    461    H   1     1       7.106 -11.744  16.174  0.00  0.00             0
ATOM    462    O   1     1       5.673   1.271  28.454  0.00  0.00             0
ATOM    463    H   1     1       4.759   1.432  28.426  0.00  0.00             0
ATOM    464    H   1     1       5.623   0.333  29.120  0.00  0.00             0
ATOM    465    O   1     1       2.230   0.433  21.126  0.00  0.00             0
ATOM    466    H   1     1       1.370   0.342  21.651  0.00  0.00             0
ATOM    467    H   1     1       2.865   0.569  21.848  0.00  0.00             0
ATOM    468    O   1     1     -10.606   4.583  16.779  0.00  0.00             0
ATOM    469    H   1     1     -10.602   5.383  16.372  0.00  0.00             0
ATOM    470    H   1     1      -9.801   4.447  17.234  0.00  0.00             0
ATOM    471    O   1     1       5.894  -6.406  15.351  0.00  0.00             0
ATOM    472    H   1     1       5.132  -6.014  15.600  0.00  0.00             0
ATOM    473    H   1     1       6.442  -5.673  15.612  0.00  0.00             0
ATOM    474    O   1     1      -0.045  -0.673  17.153  0.00  0.00             0
ATOM    475    H   1     1      -0.003  -0.276  16.372  0.00  0.00             0
ATOM    476    H   1     1      -0.525  -0.089  17.839  0.00  0.00             0
ATOM    477    O   1     1       8.400  -8.661  17.386  0.00  0.00             0
ATOM    478    H   1     1       8.937  -7.863  16.950  0.00  0.00             0
ATOM    479    H   1     1       7.811  -8.854  16.723  0.00  0.00             0
ATOM    480    O   1     1      -1.106   3.146  19.957  0.00  0.00             0
ATOM    481    H   1     1      -1.470   3.775  20.659  0.00  0.00             0
ATOM    482    H   1     1      -0.203   3.307  19.860  0.00  0.00             0
ATOM    483    O   1     1      10.137  11.190  16.522  0.00  0.00             0
ATOM    484    H   1     1      10.549  10.554  15.897  0.00  0.00             0
ATOM    485    H   1     1      10.876  11.498  17.097  0.00  0.00             0
ATOM    486    O   1     1      -5.295   4.325  14.401  0.00  0.00             0
ATOM    487    H   1     1      -6.107   4.814  14.757  0.00  0.00             0
ATOM    488    H   1     1      -4.601   4.916  14.320  0.00  0.00             0
ATOM    489    O   1     1      -7.778  16.401  19.115  0.00  0.00             0
ATOM    490    H   1     1      -8.649  16.352  18.602  0.00  0.00             0
ATOM    491    H   1     1       2.459  -1.034  19.919  0.00  0.00             0
ATOM    492    O   1     1      -2.661 -18.046  14.658  0.00  0.00             0
ATOM    493    H   1     1      -2.390 -17.279  15.037  0.00  0.00             0
ATOM    494    H   1     1       8.209 -17.951  13.929  0.00  0.00             0
ATOM    495    O   1     1      10.977  -8.681  24.843  0.00  0.00             0
ATOM    496    H   1     1       1.634  -8.891  25.219  0.00  0.00             0
ATOM    497    H   1     1      11.017  -7.710  24.917  0.00  0.00             0
ATOM    498    O   1     1      -0.510 -11.056  15.012  0.00  0.00             0
ATOM    499    H   1     1      -0.270  -9.935  14.904  0.00  0.00             0
ATOM    500    H   1     1       8.743 -11.166  15.021  0.00  0.00             0
ATOM    501    O   1     1       2.821   7.098  18.949  0.00  0.00             0
ATOM    502    H   1     1       1.892   7.126  18.886  0.00  0.00             0
ATOM    503    H   1     1      13.418   7.936  18.690  0.00  0.00             0
ATOM    504    O   1     1     -10.122   7.260  18.432  0.00  0.00             0
ATOM    505    H   1     1     -10.688   7.258  19.289  0.00  0.00             0
ATOM    506    H   1     1      -0.351   7.646  17.761  0.00  0.00             0
ATOM    507    O   1     1       1.152   9.653  14.733  0.00  0.00             0
ATOM    508    H   1     1       1.135   9.715  13.667  0.00  0.00             0
ATOM    509    H   1     1       1.936  -8.384  14.628  0.00  0.00             0
ATOM    510    O   1     1      -3.668  -9.713  19.418  0.00  0.00             0
ATOM    511    H   1     1      -3.219  -9.007  18.750  0.00  0.00             0
ATOM    512    H   1     1      -3.864 -10.408  18.874  0.00  0.00             0
ATOM    513    O   1     1      -2.736   3.042  27.718  0.00  0.00             0
ATOM    514    H   1     1      -3.156   2.277  28.025  0.00  0.00             0
ATOM    515    H   1     1      -1.836   2.898  28.140  0.00  0.00             0
ATOM    516    O   1     1       7.352  -0.318  26.189  0.00  0.00             0
ATOM    517    H   1     1       6.622   0.397  26.177  0.00  0.00             0
ATOM    518    H   1     1       7.939   0.009  25.510  0.00  0.00             0
ATOM    519    O   1     1       5.648   2.203  15.987  0.00  0.00             0
ATOM    520    H   1     1       6.476   2.003  15.839  0.00  0.00             0
ATOM    521    H   1     1       5.521   3.137  15.693  0.00  0.00             0
ATOM    522    O   1     1      -3.387  14.126  22.257  0.00  0.00             0
ATOM    523    H   1     1      -3.527  13.233  22.194  0.00  0.00             0
ATOM    524    H   1     1      -3.416  14.177  23.307  0.00  0.00             0
ATOM    525    O   1     1      16.901  17.463  22.615  0.00  0.00             0
ATOM    526    H   1     1      17.684  17.014  22.157  0.00  0.00             0
ATOM    527    H   1     1      17.495   0.196  23.126  0.00  0.00             0
ATOM    528    O   1     1      14.195   0.227  23.179  0.00  0.00             0
ATOM    529    H   1     1      15.137   0.277  22.896  0.00  0.00             0
ATOM    530    H   1     1      14.394   0.804  23.924  0.00  0.00             0
ATOM    531    O   1     1      12.365  -6.649  18.134  0.00  0.00             0
ATOM    532    H   1     1      12.501  -5.759  17.957  0.00  0.00             0
ATOM    533    H   1     1      11.777  -6.684  18.964  0.00  0.00             0
ATOM    534    O   1     1       8.623   0.997  18.496  0.00  0.00             0
ATOM    535    H   1     1       8.663   1.833  18.921  0.00  0.00             0
ATOM    536    H   1     1       7.869   0.505  18.576  0.00  0.00             0
ATOM    537    O   1     1      18.847  -2.564  16.180  0.00  0.00             0
ATOM    538    H   1     1      18.363  -1.996  15.733  0.00  0.00             0
ATOM    539    H   1     1      19.619  -1.943  16.480  0.00  0.00             0
ATOM    540    O   1     1      -6.313   6.867  26.903  0.00  0.00             0
ATOM    541    H   1     1      -6.620   6.483  27.714  0.00  0.00             0
ATOM    542    H   1     1      -5.711   7.550  27.198  0.00  0.00             0
ATOM    543    O   1     1       8.715   1.168  23.988  0.00  0.00             0
ATOM    544    H   1     1       7.952   2.006  24.007  0.00  0.00             0
ATOM    545    H   1     1      19.150   0.954  23.013  0.00  0.00             0
ATOM    546    O   1     1       0.528   8.326  33.765  0.00  0.00             0
ATOM    547    H   1     1      -0.264   8.891  33.244  0.00  0.00             0
ATOM    548    H   1     1      10.564   8.298  34.732  0.00  0.00             0
ATOM    549    O   1     1      17.147  14.674  29.311  0.00  0.00             0
ATOM    550    H   1     1       6.252  15.197  28.633  0.00  0.00             0
ATOM    551    H   1     1      17.323  13.739  28.877  0.00  0.00             0
ATOM    552    O   1     1      -3.385  15.035  24.882  0.00  0.00             0
ATOM    553    H   1     1      -4.204  15.108  25.486  0.00  0.00             0
ATOM    554    H   1     1       7.271  15.857  25.163  0.00  0.00             0
ATOM    555    O   1     1       9.856  13.306  14.652  0.00  0.00             0
ATOM    556    H   1     1      -1.091  13.831  15.188  0.00  0.00             0
ATOM    557    H   1     1       9.907  12.497  15.078  0.00  0.00             0
ATOM    558    O   1     1      -4.281   8.779  15.813  0.00  0.00             0
ATOM    559    H   1     1      -4.977   8.411  15.225  0.00  0.00             0
ATOM    560    H   1     1       6.199   9.821  15.706  0.00  0.00             0
ATOM    561    O   1     1      -4.108 -18.143  19.096  0.00  0.00             0
ATOM    562    H   1     1      -4.886 -17.972  18.446  0.00  0.00             0
ATOM    563    H   1     1      -3.914 -19.137  19.189  0.00  0.00             0
ATOM    564    O   1     1      -7.033  -9.597  15.258  0.00  0.00             0
ATOM    565    H   1     1      -7.179 -10.527  15.479  0.00  0.00             0
ATOM    566    H   1     1      -7.069  -9.172  16.188  0.00  0.00             0
ATOM    567    O   1     1       5.669  11.828  19.735  0.00  0.00             0
ATOM    568    H   1     1       6.547  11.805  19.763  0.00  0.00             0
ATOM    569    H   1     1       5.415  12.536  19.107  0.00  0.00             0
ATOM    570    O   1     1       3.351  11.880  21.554  0.00  0.00             0
ATOM    571    H   1     1       4.012  11.954  20.900  0.00  0.00             0
ATOM    572    H   1     1       3.508  12.508  22.198  0.00  0.00             0
ATOM    573    O   1     1      -6.595   9.268  25.307  0.00  0.00             0
ATOM    574    H   1     1      -6.573   9.406  24.282  0.00  0.00             0
ATOM    575    H   1     1      -6.657   8.539  25.780  0.00  0.00             0
ATOM    576    O   1     1      -8.306  20.995  20.492  0.00  0.00             0
ATOM    577    H   1     1      -7.514  21.379  20.953  0.00  0.00             0
ATOM    578    H   1     1      -8.391  19.977  20.513  0.00  0.00             0
ATOM    579    O   1     1      14.531  -0.398  17.405  0.00  0.00             0
ATOM    580    H   1     1      14.011   0.324  16.942  0.00  0.00             0
ATOM    581    H   1     1      14.002  -0.895  18.145  0.00  0.00             0
ATOM    582    O   1     1       0.188   1.550  25.693  0.00  0.00             0
ATOM    583    H   1     1       1.000   1.882  25.114  0.00  0.00             0
ATOM    584    H   1     1      -0.384   1.468  24.854  0.00  0.00             0
ATOM    585    O   1     1       4.542  -4.071  15.448  0.00  0.00             0
ATOM    586    H   1     1       4.574  -3.136  15.425  0.00  0.00             0
ATOM    587    H   1     1       3.718  -4.125  15.002  0.00  0.00             0
ATOM    588    O   1     1      -2.312   9.543  26.184  0.00  0.00             0
ATOM    589    H   1     1      -2.438   9.254  25.343  0.00  0.00             0
ATOM    590    H   1     1      -2.359  10.487  25.955  0.00  0.00             0
ATOM    591    O   1     1       0.808  11.548  20.542  0.00  0.00             0
ATOM    592    H   1     1       0.112  12.118  20.866  0.00  0.00             0
ATOM    593    H   1     1       1.682  11.856  21.040  0.00  0.00             0
ATOM    594    O   1     1      -1.883  11.786  19.634  0.00  0.00             0
ATOM    595    H   1     1      -1.638  12.771  19.584  0.00  0.00             0
ATOM    596    H   1     1      -1.322  11.047  19.201  0.00  0.00             0
ATOM    597    O   1     1      -6.217  -7.024  28.577  0.00  0.00             0
ATOM    598    H   1     1      -5.509  -6.767  29.353  0.00  0.00             0
ATOM    599    H   1     1       3.516  -7.810  29.104  0.00  0.00             0
ATOM    600    O   1     1       9.233  -6.360  34.943  0.00  0.00             0
ATOM    601    H   1     1       8.671  -6.976  34.485  0.00  0.00             0
ATOM    602    H   1     1      20.071  -7.034  35.194  0.00  0.00             0
ATOM    603    O   1     1       4.026  -2.894  22.846  0.00  0.00             0
ATOM    604    H   1     1      -6.252  -1.899  23.001  0.00  0.00             0
ATOM    605    H   1     1       5.074  -3.069  22.620  0.00  0.00             0
ATOM    606    O   1     1      -1.359   7.306  20.604  0.00  0.00             0
ATOM    607    H   1     1      -2.221   7.661  20.380  0.00  0.00             0
ATOM    608    H   1     1       9.565   8.003  20.877  0.00  0.00             0
ATOM    609    O   1     1      14.995  -3.804  18.220  0.00  0.00             0
ATOM    610    H   1     1       5.597  -3.349  18.434  0.00  0.00             0
ATOM    611    H   1     1      15.078  -4.050  17.295  0.00  0.00             0
ATOM    612    O   1     1      -7.307   9.428  22.708  0.00  0.00             0
ATOM    613    H   1     1      -7.254  10.380  22.259  0.00  0.00             0
ATOM    614    H   1     1       2.452   8.877  22.166  0.00  0.00             0
ATOM    615    O   1     1      -8.398  -3.977  17.603  0.00  0.00             0
ATOM    616    H   1     1      -8.569  -3.278  16.971  0.00  0.00             0
ATOM    617    H   1     1      -7.799  -3.346  17.971  0.00  0.00             0
ATOM    618    O   1     1       7.795   4.858  21.542  0.00  0.00             0
ATOM    619    H   1     1       8.231   5.828  21.197  0.00  0.00             0
ATOM    620    H   1     1       6.857   5.269  21.585  0.00  0.00             0
ATOM    621    O   1     1      -4.221  13.696  31.856  0.00  0.00             0
ATOM    622    H   1     1      -3.256  13.766  32.183  0.00  0.00             0
ATOM    623    H   1     1      -4.114  14.055  30.859  0.00  0.00             0
ATOM    624    O   1     1      -4.267  -6.301  23.482  0.00  0.00             0
ATOM    625    H   1     1      -4.468  -7.189  23.121  0.00  0.00             0
ATOM    626    H   1     1      -4.930  -6.278  24.162  0.00  0.00             0
ATOM    627    O   1     1       1.195   0.430  14.702  0.00  0.00             0
ATOM    628    H   1     1       2.221   0.464  14.921  0.00  0.00             0
ATOM    629    H   1     1       1.148   0.828  13.759  0.00  0.00             0
ATOM    630    O   1     1      -7.790   4.480  18.055  0.00  0.00             0
ATOM    631    H   1     1      -7.465   5.422  18.243  0.00  0.00             0
ATOM    632    H   1     1      -8.131   3.946  18.752  0.00  0.00             0
ATOM    633    O   1     1      -5.291   5.461  24.692  0.00  0.00             0
ATOM    634    H   1     1      -5.611   5.947  25.642  0.00  0.00             0
ATOM    635    H   1     1      -4.386   4.967  25.170  0.00  0.00             0
ATOM    636    O   1     1       9.213  -5.725  24.285  0.00  0.00             0
ATOM    637    H   1     1       9.643  -4.859  24.164  0.00  0.00             0
ATOM    638    H   1     1       8.446  -5.658  23.754  0.00  0.00             0
ATOM    639    O   1     1       0.030   2.744  28.324  0.00  0.00             0
ATOM    640    H   1     1       0.304   3.652  28.075  0.00  0.00             0
ATOM    641    H   1     1      -0.205   2.281  27.462  0.00  0.00             0
ATOM    642    O   1     1       1.396  14.856  21.847  0.00  0.00             0
ATOM    643    H   1     1       1.079  14.751  22.890  0.00  0.00             0
ATOM    644    H   1     1       2.346  14.814  21.896  0.00  0.00             0
ATOM    645    O   1     1       1.491   5.824  33.212  0.00  0.00             0
ATOM    646    H   1     1       1.105   6.706  33.519  0.00  0.00             0
ATOM    647    H   1     1       1.866   6.279  32.488  0.00  0.00             0
ATOM    648    O   1     1       1.473  -3.127  14.761  0.00  0.00             0
ATOM    649    H   1     1       1.172  -2.173  14.385  0.00  0.00             0
ATOM    650    H   1     1       0.732  -3.815  14.488  0.00  0.00             0
ATOM    651    O   1     1      -9.578  14.370  24.413  0.00  0.00             0
ATOM    652    H   1     1      -9.284  15.057  25.070  0.00  0.00             0
ATOM    653    H   1     1       1.255  -4.159  24.928  0.00  0.00             0
ATOM    654    O   1     1      -5.016 -14.151  18.368  0.00  0.00             0
ATOM    655    H   1     1      -4.905 -14.737  17.589  0.00  0.00             0
ATOM    656    H   1     1       4.520 -13.760  17.867  0.00  0.00             0
ATOM    657    O   1     1      14.838  -3.040  26.284  0.00  0.00             0
ATOM    658    H   1     1       4.244  -3.950  26.246  0.00  0.00             0
ATOM    659    H   1     1      14.291  -2.701  25.582  0.00  0.00             0
ATOM    660    O   1     1       2.055  12.413  25.683  0.00  0.00             0
ATOM    661    H   1     1       1.793  12.540  26.495  0.00  0.00             0
ATOM    662    H   1     1      13.376  11.913  25.952  0.00  0.00             0
ATOM    663    O   1     1      -0.230   8.793  36.433  0.00  0.00             0
ATOM    664    H   1     1     -10.516   7.952  36.482  0.00  0.00             0
ATOM    665    H   1     1       0.249   9.022  37.121  0.00  0.00             0
ATOM    666    O   1     1      -6.959  20.253  27.661  0.00  0.00             0
ATOM    667    H   1     1      -7.464  19.736  28.123  0.00  0.00             0
ATOM    668    H   1     1       3.151  20.058  26.714  0.00  0.00             0
ATOM    669    O   1     1       7.990  24.409  32.768  0.00  0.00             0
ATOM    670    H   1     1       8.616  23.744  33.069  0.00  0.00             0
ATOM    671    H   1     1       7.967   7.479  33.497  0.00  0.00             0
ATOM    672    O   1     1       5.269   1.158  25.615  0.00  0.00             0
ATOM    673    H   1     1       5.795   2.043  25.278  0.00  0.00             0
ATOM    674    H   1     1       4.936   1.273  26.514  0.00  0.00             0
ATOM    675    O   1     1       8.720   3.220  30.869  0.00  0.00             0
ATOM    676    H   1     1       7.956   3.740  30.542  0.00  0.00             0
ATOM    677    H   1     1       9.187   3.117  30.042  0.00  0.00             0
ATOM    678    O   1     1      -2.601   8.418  23.628  0.00  0.00             0
ATOM    679    H   1     1      -3.257   8.593  22.916  0.00  0.00             0
ATOM    680    H   1     1      -1.780   8.557  23.143  0.00  0.00             0
ATOM    681    O   1     1      -5.023   6.243  22.016  0.00  0.00             0
ATOM    682    H   1     1      -4.801   6.680  23.100  0.00  0.00             0
ATOM    683    H   1     1      -4.956   7.078  21.503  0.00  0.00             0
ATOM    684    O   1     1      -6.292   9.226  17.864  0.00  0.00             0
ATOM    685    H   1     1      -5.605   9.481  17.337  0.00  0.00             0
ATOM    686    H   1     1      -6.721  10.101  18.136  0.00  0.00             0
ATOM    687    O   1     1      -0.232   9.331  22.113  0.00  0.00             0
ATOM    688    H   1     1       0.004   9.486  23.042  0.00  0.00             0
ATOM    689    H   1     1       0.078  -7.872  21.610  0.00  0.00             0
ATOM    690    O   1     1      -1.640  -1.957  21.673  0.00  0.00             0
ATOM    691    H   1     1      -2.191  -2.669  21.686  0.00  0.00             0
ATOM    692    H   1     1      -0.726  -2.082  21.841  0.00  0.00             0
ATOM    693    O   1     1       0.809   4.832  26.257  0.00  0.00             0
ATOM    694    H   1     1       0.279   4.672  25.453  0.00  0.00             0
ATOM    695    H   1     1       0.523   5.677  26.595  0.00  0.00             0
ATOM    696    O   1     1       3.014  18.292  29.578  0.00  0.00             0
ATOM    697    H   1     1       2.082  17.865  29.815  0.00  0.00             0
ATOM    698    H   1     1       3.120  19.143  30.238  0.00  0.00             0
ATOM    699    O   1     1       2.548  20.713  25.024  0.00  0.00             0
ATOM    700    H   1     1       2.348  21.648  25.152  0.00  0.00             0
ATOM    701    H   1     1       2.755  20.795  24.085  0.00  0.00             0
ATOM    702    O   1     1       1.788  14.352  30.030  0.00  0.00             0
ATOM    703    H   1     1       2.545  14.446  29.667  0.00  0.00             0
ATOM    704    H   1     1       2.199  14.182  31.007  0.00  0.00             0
ATOM    705   Al   1     1       6.327   4.150   8.784  0.00  0.00             0
ATOM    706   Al   1     1       3.750  -0.314   8.822  0.00  0.00             0
ATOM    707   Al   1     1       3.798   5.760   8.785  0.00  0.00             0
ATOM    708   Al   1     1       6.258   1.117   8.928  0.00  0.00             0
ATOM    709   Si   1     1       1.982   5.596  11.594  0.00  0.00             0
ATOM    710   Si   1     1       4.617   1.094  11.714  0.00  0.00             0
ATOM    711   Si   1     1       4.402   7.117  11.689  0.00  0.00             0
ATOM    712   Si   1     1       7.162   2.644  11.642  0.00  0.00             0
ATOM    713    O   1     1       7.396   5.576   9.997  0.00  0.00             0
ATOM    714    O   1     1       4.787   0.991   9.993  0.00  0.00             0
ATOM    715    O   1     1       6.902   2.720   9.996  0.00  0.00             0
ATOM    716    O   1     1       4.362   7.172  10.074  0.00  0.00             0
ATOM    717    O   1     1       7.068   4.066  12.051  0.00  0.00             0
ATOM    718    O   1     1       4.498   8.576  12.105  0.00  0.00             0
ATOM    719    O   1     1       5.831   6.430  12.014  0.00  0.00             0
ATOM    720    O   1     1       3.334   1.849  11.949  0.00  0.00             0
ATOM    721    O   1     1       5.908   1.839  12.114  0.00  0.00             0
ATOM    722    O   1     1       3.301   6.315  12.167  0.00  0.00             0
ATOM    723    O   1     1       7.239  -0.124   9.991  0.00  0.00             0
ATOM    724    O   1     1       4.759   4.298   9.855  0.00  0.00             0
ATOM    725    O   1     1       2.950   7.077   7.791  0.00  0.00             0
ATOM    726    O   1     1       5.665   2.701   7.782  0.00  0.00             0
ATOM    727    O   1     1       7.887   4.234   7.768  0.00  0.00             0
ATOM    728    O   1     1       5.425  -0.012   7.727  0.00  0.00             0
ATOM    729    O   1     1       8.045   1.118   7.924  0.00  0.00             0
ATOM    730    O   1     1       5.395   5.505   7.686  0.00  0.00             0
ATOM    731    H   1     1       6.896   7.764  10.368  0.00  0.00             0
ATOM    732    H   1     1       4.510   3.799  10.595  0.00  0.00             0
ATOM    733    H   1     1       7.681   7.598   6.869  0.00  0.00             0
ATOM    734    H   1     1       5.173   2.662   7.029  0.00  0.00             0
ATOM    735    H   1     1       8.332   3.925   7.071  0.00  0.00             0
ATOM    736    H   1     1       5.982   7.905   7.532  0.00  0.00             0
ATOM    737    H   1     1       6.118   6.088   7.351  0.00  0.00             0
ATOM    738    H   1     1       8.383   2.008   7.677  0.00  0.00             0
ATOM    739   Al   1     1       9.526   3.277   1.441  0.00  0.00             0
ATOM    740   Al   1     1       6.888  -1.079   1.658  0.00  0.00             0
ATOM    741   Al   1     1       6.820   4.718   1.401  0.00  0.00             0
ATOM    742   Al   1     1       9.481   0.229   1.482  0.00  0.00             0
ATOM    743   Si   1     1       5.049   4.531   4.303  0.00  0.00             0
ATOM    744   Si   1     1       7.762   0.249   4.391  0.00  0.00             0
ATOM    745   Si   1     1       7.616   5.984   4.275  0.00  0.00             0
ATOM    746   Si   1     1      10.343   1.789   4.288  0.00  0.00             0
ATOM    747    O   1     1      10.573   4.653   2.660  0.00  0.00             0
ATOM    748    O   1     1       7.932   0.115   2.721  0.00  0.00             0
ATOM    749    O   1     1      10.227   1.939   2.678  0.00  0.00             0
ATOM    750    O   1     1       7.503   6.049   2.652  0.00  0.00             0
ATOM    751    O   1     1      10.412   3.329   4.792  0.00  0.00             0
ATOM    752    O   1     1       7.548   7.487   4.736  0.00  0.00             0
ATOM    753    O   1     1       9.070   5.395   4.540  0.00  0.00             0
ATOM    754    O   1     1       6.505   0.973   4.750  0.00  0.00             0
ATOM    755    O   1     1       8.987   1.101   4.710  0.00  0.00             0
ATOM    756    O   1     1       6.434   5.164   4.788  0.00  0.00             0
ATOM    757    O   1     1      10.368  -1.166   2.716  0.00  0.00             0
ATOM    758    O   1     1       7.883   3.453   2.620  0.00  0.00             0
ATOM    759    O   1     1       6.208   6.159   0.343  0.00  0.00             0
ATOM    760    O   1     1       8.881   1.755   0.493  0.00  0.00             0
ATOM    761    O   1     1      11.117   3.512   0.301  0.00  0.00             0
ATOM    762    O   1     1       8.494  -0.913   0.426  0.00  0.00             0
ATOM    763    O   1     1      11.120   0.049   0.494  0.00  0.00             0
ATOM    764    O   1     1       8.531   4.562   0.379  0.00  0.00             0
ATOM    765    H   1     1       9.919   7.046   2.739  0.00  0.00             0
ATOM    766    H   1     1       7.340   2.805   3.077  0.00  0.00             0
ATOM    767    H   1     1      10.648   6.503  -0.093  0.00  0.00             0
ATOM    768    H   1     1       8.370   1.479  -0.313  0.00  0.00             0
ATOM    769    H   1     1      11.712   3.239  -0.400  0.00  0.00             0
ATOM    770    H   1     1       8.990   8.050  -0.628  0.00  0.00             0
ATOM    771    H   1     1       9.294   4.942  -0.169  0.00  0.00             0
ATOM    772    H   1     1      11.164   0.762  -0.148  0.00  0.00             0
ATOM    773   Al   1     1       6.130  -4.686   8.823  0.00  0.00             0
ATOM    774   Al   1     1       3.786  -9.142   8.867  0.00  0.00             0
ATOM    775   Al   1     1       3.577  -3.193   8.741  0.00  0.00             0
ATOM    776   Al   1     1       6.227  -7.696   8.846  0.00  0.00             0
ATOM    777   Si   1     1       1.932  -3.394  11.550  0.00  0.00             0
ATOM    778   Si   1     1       4.617  -7.824  11.560  0.00  0.00             0
ATOM    779   Si   1     1       4.492  -1.865  11.558  0.00  0.00             0
ATOM    780   Si   1     1       7.140  -6.354  11.600  0.00  0.00             0
ATOM    781    O   1     1       7.122  -3.497   9.927  0.00  0.00             0
ATOM    782    O   1     1       4.709  -8.021   9.916  0.00  0.00             0
ATOM    783    O   1     1       6.788  -6.325   9.942  0.00  0.00             0
ATOM    784    O   1     1       4.314  -1.781   9.903  0.00  0.00             0
ATOM    785    O   1     1       6.981  -4.872  12.017  0.00  0.00             0
ATOM    786    O   1     1       4.548  -0.404  12.023  0.00  0.00             0
ATOM    787    O   1     1       5.792  -2.653  11.908  0.00  0.00             0
ATOM    788    O   1     1       3.313  -6.983  11.921  0.00  0.00             0
ATOM    789    O   1     1       5.912  -7.222  12.123  0.00  0.00             0
ATOM    790    O   1     1       3.161  -2.599  11.936  0.00  0.00             0
ATOM    791    O   1     1       7.148  -9.233   9.847  0.00  0.00             0
ATOM    792    O   1     1       4.491  -4.660   9.877  0.00  0.00             0
ATOM    793    O   1     1       3.026  -1.644   7.777  0.00  0.00             0
ATOM    794    O   1     1       5.517  -6.301   7.813  0.00  0.00             0
ATOM    795    O   1     1       7.831  -4.701   7.718  0.00  0.00             0
ATOM    796    O   1     1       5.322  -9.212   7.830  0.00  0.00             0
ATOM    797    O   1     1       7.881  -7.681   7.797  0.00  0.00             0
ATOM    798    O   1     1       5.290  -3.392   7.793  0.00  0.00             0
ATOM    799    H   1     1       6.962  -0.842  10.552  0.00  0.00             0
ATOM    800    H   1     1       4.043  -5.435   9.841  0.00  0.00             0
ATOM    801    H   1     1       7.562  -1.524   6.650  0.00  0.00             0
ATOM    802    H   1     1       5.093  -5.926   6.968  0.00  0.00             0
ATOM    803    H   1     1       7.763  -4.853   6.796  0.00  0.00             0
ATOM    804    H   1     1       5.487  -0.601   6.941  0.00  0.00             0
ATOM    805    H   1     1       5.974  -2.569   7.521  0.00  0.00             0
ATOM    806    H   1     1       8.139  -6.957   7.096  0.00  0.00             0
ATOM    807   Al   1     1       9.475  -5.700   1.639  0.00  0.00             0
ATOM    808   Al   1     1       6.857 -10.005   1.227  0.00  0.00             0
ATOM    809   Al   1     1       6.697  -4.060   1.250  0.00  0.00             0
ATOM    810   Al   1     1       9.546  -8.694   1.471  0.00  0.00             0
ATOM    811   Si   1     1       5.188  -4.259   4.105  0.00  0.00             0
ATOM    812   Si   1     1       7.445  -8.978   4.139  0.00  0.00             0
ATOM    813   Si   1     1       7.743  -2.710   4.133  0.00  0.00             0
ATOM    814   Si   1     1       9.969  -7.391   4.318  0.00  0.00             0
ATOM    815    O   1     1      10.346  -4.558   2.726  0.00  0.00             0
ATOM    816    O   1     1       7.674  -9.054   2.554  0.00  0.00             0
ATOM    817    O   1     1       9.878  -7.225   2.697  0.00  0.00             0
ATOM    818    O   1     1       7.604  -2.578   2.585  0.00  0.00             0
ATOM    819    O   1     1       9.985  -5.873   4.863  0.00  0.00             0
ATOM    820    O   1     1       7.733  -1.316   4.747  0.00  0.00             0
ATOM    821    O   1     1       9.139  -3.384   4.513  0.00  0.00             0
ATOM    822    O   1     1       6.100  -8.207   4.409  0.00  0.00             0
ATOM    823    O   1     1       8.658  -8.216   4.761  0.00  0.00             0
ATOM    824    O   1     1       6.495  -3.545   4.585  0.00  0.00             0
ATOM    825    O   1     1      10.203 -10.020   2.526  0.00  0.00             0
ATOM    826    O   1     1       7.665  -5.415   2.354  0.00  0.00             0
ATOM    827    O   1     1       6.142  -2.542   0.475  0.00  0.00             0
ATOM    828    O   1     1       8.611  -7.196   0.480  0.00  0.00             0
ATOM    829    O   1     1      10.932  -5.528   0.314  0.00  0.00             0
ATOM    830    O   1     1       8.436 -10.047   0.235  0.00  0.00             0
ATOM    831    O   1     1      11.065  -8.710   0.417  0.00  0.00             0
ATOM    832    O   1     1       8.521  -4.232   0.208  0.00  0.00             0
ATOM    833    H   1     1      10.133  -1.681   3.497  0.00  0.00             0
ATOM    834    H   1     1       7.139  -6.177   2.327  0.00  0.00             0
ATOM    835    H   1     1      10.480  -2.740  -0.381  0.00  0.00             0
ATOM    836    H   1     1       8.114  -6.577  -0.155  0.00  0.00             0
ATOM    837    H   1     1      10.557  -5.436  -0.642  0.00  0.00             0
ATOM    838    H   1     1       8.092  -1.118  -0.352  0.00  0.00             0
ATOM    839    H   1     1       8.881  -3.403   0.118  0.00  0.00             0
ATOM    840    H   1     1      11.838  -8.111   0.075  0.00  0.00             0
ATOM    841   Al   1     1       1.257   4.319   8.612  0.00  0.00             0
ATOM    842   Al   1     1      -1.439  -0.346   8.762  0.00  0.00             0
ATOM    843   Al   1     1      -1.469   5.676   8.801  0.00  0.00             0
ATOM    844   Al   1     1       1.115   1.274   8.808  0.00  0.00             0
ATOM    845   Si   1     1      -3.172   5.600  11.658  0.00  0.00             0
ATOM    846   Si   1     1      -0.449   1.039  11.491  0.00  0.00             0
ATOM    847   Si   1     1      -0.615   7.046  11.503  0.00  0.00             0
ATOM    848   Si   1     1       1.970   2.524  11.511  0.00  0.00             0
ATOM    849    O   1     1       2.298   5.442  10.004  0.00  0.00             0
ATOM    850    O   1     1      -0.347   0.970   9.887  0.00  0.00             0
ATOM    851    O   1     1       1.781   2.570   9.922  0.00  0.00             0
ATOM    852    O   1     1      -0.688   7.125   9.901  0.00  0.00             0
ATOM    853    O   1     1       1.923   3.966  12.012  0.00  0.00             0
ATOM    854    O   1     1      -0.690   8.583  12.052  0.00  0.00             0
ATOM    855    O   1     1       0.689   6.338  11.722  0.00  0.00             0
ATOM    856    O   1     1      -1.726   2.084  11.794  0.00  0.00             0
ATOM    857    O   1     1       0.760   1.608  12.110  0.00  0.00             0
ATOM    858    O   1     1      -1.775   6.283  12.071  0.00  0.00             0
ATOM    859    O   1     1       1.881  -0.314   9.799  0.00  0.00             0
ATOM    860    O   1     1      -0.393   4.363   9.606  0.00  0.00             0
ATOM    861    O   1     1       8.226   7.138   7.587  0.00  0.00             0
ATOM    862    O   1     1       0.426   2.683   7.634  0.00  0.00             0
ATOM    863    O   1     1       2.914   4.430   7.660  0.00  0.00             0
ATOM    864    O   1     1       0.084  -0.135   7.654  0.00  0.00             0
ATOM    865    O   1     1       2.888   1.191   7.861  0.00  0.00             0
ATOM    866    O   1     1       0.316   5.531   7.615  0.00  0.00             0
ATOM    867    H   1     1       1.913   8.049   9.837  0.00  0.00             0
ATOM    868    H   1     1      -0.822   3.659  10.081  0.00  0.00             0
ATOM    869    H   1     1       2.495   7.433   7.000  0.00  0.00             0
ATOM    870    H   1     1       0.220   2.696   6.690  0.00  0.00             0
ATOM    871    H   1     1       3.413   4.445   6.863  0.00  0.00             0
ATOM    872    H   1     1       0.514   7.874   7.678  0.00  0.00             0
ATOM    873    H   1     1       0.480   5.994   6.856  0.00  0.00             0
ATOM    874    H   1     1       3.446   2.008   8.043  0.00  0.00             0
ATOM    875   Al   1     1       4.496   3.021   1.600  0.00  0.00             0
ATOM    876   Al   1     1       1.725  -1.339   1.662  0.00  0.00             0
ATOM    877   Al   1     1       1.832   4.854   1.510  0.00  0.00             0
ATOM    878   Al   1     1       4.306   0.166   1.730  0.00  0.00             0
ATOM    879   Si   1     1       0.056   4.731   4.306  0.00  0.00             0
ATOM    880   Si   1     1       2.485   0.003   4.460  0.00  0.00             0
ATOM    881   Si   1     1       2.595   6.267   4.211  0.00  0.00             0
ATOM    882   Si   1     1       5.051   1.661   4.550  0.00  0.00             0
ATOM    883    O   1     1       5.291   4.344   2.666  0.00  0.00             0
ATOM    884    O   1     1       2.720  -0.011   2.846  0.00  0.00             0
ATOM    885    O   1     1       4.920   1.734   2.878  0.00  0.00             0
ATOM    886    O   1     1       2.477   6.332   2.657  0.00  0.00             0
ATOM    887    O   1     1       4.927   3.147   4.949  0.00  0.00             0
ATOM    888    O   1     1       2.623   7.704   4.791  0.00  0.00             0
ATOM    889    O   1     1       3.891   5.464   4.564  0.00  0.00             0
ATOM    890    O   1     1       1.227   0.917   4.683  0.00  0.00             0
ATOM    891    O   1     1       3.741   0.801   4.907  0.00  0.00             0
ATOM    892    O   1     1       1.268   5.554   4.747  0.00  0.00             0
ATOM    893    O   1     1       5.332  -0.959   2.732  0.00  0.00             0
ATOM    894    O   1     1       2.685   3.452   2.697  0.00  0.00             0
ATOM    895    O   1     1      11.576   6.318   0.440  0.00  0.00             0
ATOM    896    O   1     1       3.564   1.641   0.667  0.00  0.00             0
ATOM    897    O   1     1       5.955   3.216   0.455  0.00  0.00             0
ATOM    898    O   1     1       3.341  -1.130   0.553  0.00  0.00             0
ATOM    899    O   1     1       5.841   0.210   0.509  0.00  0.00             0
ATOM    900    O   1     1       3.447   4.539   0.455  0.00  0.00             0
ATOM    901    H   1     1       4.699   6.973   2.259  0.00  0.00             0
ATOM    902    H   1     1       1.953   2.711   2.760  0.00  0.00             0
ATOM    903    H   1     1       6.912   6.224  -0.435  0.00  0.00             0
ATOM    904    H   1     1       2.957   2.129   0.093  0.00  0.00             0
ATOM    905    H   1     1       6.689   2.661   0.253  0.00  0.00             0
ATOM    906    H   1     1       3.610   7.496  -0.549  0.00  0.00             0
ATOM    907    H   1     1       4.008   5.244  -0.095  0.00  0.00             0
ATOM    908    H   1     1       5.568   0.934  -0.230  0.00  0.00             0
ATOM    909   Al   1     1       1.186  -4.758   8.677  0.00  0.00             0
ATOM    910   Al   1     1      -1.452  -9.087   8.762  0.00  0.00             0
ATOM    911   Al   1     1      -1.561  -3.238   8.631  0.00  0.00             0
ATOM    912   Al   1     1       1.086  -7.603   8.757  0.00  0.00             0
ATOM    913   Si   1     1      -3.265  -3.423  11.490  0.00  0.00             0
ATOM    914   Si   1     1      -0.577  -7.862  11.498  0.00  0.00             0
ATOM    915   Si   1     1      -0.760  -1.860  11.543  0.00  0.00             0
ATOM    916   Si   1     1       1.894  -6.310  11.581  0.00  0.00             0
ATOM    917    O   1     1       2.015  -3.549   9.833  0.00  0.00             0
ATOM    918    O   1     1      -0.512  -7.829   9.869  0.00  0.00             0
ATOM    919    O   1     1       1.934  -6.324   9.935  0.00  0.00             0
ATOM    920    O   1     1      -0.944  -1.893   9.877  0.00  0.00             0
ATOM    921    O   1     1       1.829  -4.877  12.109  0.00  0.00             0
ATOM    922    O   1     1      -0.831  -0.456  11.949  0.00  0.00             0
ATOM    923    O   1     1       0.552  -2.580  11.788  0.00  0.00             0
ATOM    924    O   1     1      -1.903  -7.020  11.853  0.00  0.00             0
ATOM    925    O   1     1       0.661  -7.069  12.065  0.00  0.00             0
ATOM    926    O   1     1      -2.045  -2.650  11.966  0.00  0.00             0
ATOM    927    O   1     1       2.126  -9.009   9.933  0.00  0.00             0
ATOM    928    O   1     1      -0.491  -4.739   9.551  0.00  0.00             0
ATOM    929    O   1     1       8.014  -1.836   7.548  0.00  0.00             0
ATOM    930    O   1     1       0.634  -6.210   7.684  0.00  0.00             0
ATOM    931    O   1     1       2.779  -4.517   7.575  0.00  0.00             0
ATOM    932    O   1     1       0.098  -9.087   7.731  0.00  0.00             0
ATOM    933    O   1     1       2.837  -7.878   7.559  0.00  0.00             0
ATOM    934    O   1     1       0.207  -3.307   7.429  0.00  0.00             0
ATOM    935    H   1     1       1.325  -1.158   9.554  0.00  0.00             0
ATOM    936    H   1     1      -1.230  -5.394   9.520  0.00  0.00             0
ATOM    937    H   1     1       2.363  -1.729   7.219  0.00  0.00             0
ATOM    938    H   1     1      -0.121  -6.004   7.159  0.00  0.00             0
ATOM    939    H   1     1       2.817  -5.320   7.049  0.00  0.00             0
ATOM    940    H   1     1       0.089  -0.134   6.647  0.00  0.00             0
ATOM    941    H   1     1       0.622  -3.368   6.455  0.00  0.00             0
ATOM    942    H   1     1       3.649  -7.828   7.106  0.00  0.00             0
ATOM    943   Al   1     1       4.274  -5.573   1.402  0.00  0.00             0
ATOM    944   Al   1     1       1.741 -10.130   1.400  0.00  0.00             0
ATOM    945   Al   1     1       1.540  -4.263   1.526  0.00  0.00             0
ATOM    946   Al   1     1       4.318  -8.585   1.156  0.00  0.00             0
ATOM    947   Si   1     1      -0.060  -4.353   4.325  0.00  0.00             0
ATOM    948   Si   1     1       2.457  -8.701   4.225  0.00  0.00             0
ATOM    949   Si   1     1       2.530  -2.948   4.351  0.00  0.00             0
ATOM    950   Si   1     1       4.973  -7.265   4.019  0.00  0.00             0
ATOM    951    O   1     1       5.236  -4.408   2.571  0.00  0.00             0
ATOM    952    O   1     1       2.543  -8.913   2.615  0.00  0.00             0
ATOM    953    O   1     1       4.852  -7.148   2.383  0.00  0.00             0
ATOM    954    O   1     1       2.338  -2.723   2.755  0.00  0.00             0
ATOM    955    O   1     1       5.140  -5.792   4.608  0.00  0.00             0
ATOM    956    O   1     1       2.330  -1.505   4.911  0.00  0.00             0
ATOM    957    O   1     1       3.975  -3.485   4.489  0.00  0.00             0
ATOM    958    O   1     1       1.097  -8.009   4.453  0.00  0.00             0
ATOM    959    O   1     1       3.625  -7.756   4.578  0.00  0.00             0
ATOM    960    O   1     1       1.315  -3.770   4.785  0.00  0.00             0
ATOM    961    O   1     1       5.032 -10.042   2.104  0.00  0.00             0
ATOM    962    O   1     1       2.616  -5.548   2.585  0.00  0.00             0
ATOM    963    O   1     1      11.229  -2.824   0.238  0.00  0.00             0
ATOM    964    O   1     1       3.359  -7.001   0.232  0.00  0.00             0
ATOM    965    O   1     1       5.755  -5.362   0.290  0.00  0.00             0
ATOM    966    O   1     1       3.125  -9.824   0.207  0.00  0.00             0
ATOM    967    O   1     1       5.887  -8.517   0.266  0.00  0.00             0
ATOM    968    O   1     1       3.316  -4.343   0.237  0.00  0.00             0
ATOM    969    H   1     1       4.919  -1.613   3.151  0.00  0.00             0
ATOM    970    H   1     1       2.398  -6.249   3.374  0.00  0.00             0
ATOM    971    H   1     1       5.310  -2.573  -0.078  0.00  0.00             0
ATOM    972    H   1     1       2.941  -6.570  -0.570  0.00  0.00             0
ATOM    973    H   1     1       5.816  -5.570  -0.522  0.00  0.00             0
ATOM    974    H   1     1       3.587  -1.014  -0.371  0.00  0.00             0
ATOM    975    H   1     1       2.884  -3.539  -0.276  0.00  0.00             0
ATOM    976    H   1     1       6.769  -7.929   0.011  0.00  0.00             0
END
