# Supplementary material for: Competing Nuclear Quantum Effects and Hydrogen-Bond Jumps in Hydrated Kaolinite
Source: J Phys Chem Lett. 2023 Feb 6;14(6):1542–7. doi: 10.1021/acs.jpclett.2c03896 (PMC9940297; doi:10.1021/acs.jpclett.2c03896)
Supplement: Supplementary file 1 — jz2c03896_si_001.zip [file jz2c03896_si_001.zip › Clay_NQEs_HBond_Jumps_SI/silica-surface/QM/prod-1/init.28.pdb]

TITLE     Step:      400000  Bead:      28 positions{angstrom}  cell{angstrom}
CRYST1   10.307   17.884   76.812  91.93 105.05  89.80 P 1           1
ATOM      1   Al   1     1     -13.442  12.441  42.516  0.00  0.00             0
ATOM      2   Al   1     1     -11.063  17.046  42.272  0.00  0.00             0
ATOM      3   Al   1     1     -10.958  10.979  42.481  0.00  0.00             0
ATOM      4   Al   1     1     -13.455  15.542  42.317  0.00  0.00             0
ATOM      5   Si   1     1      -9.111  11.164  39.671  0.00  0.00             0
ATOM      6   Si   1     1     -11.918  15.730  39.415  0.00  0.00             0
ATOM      7   Si   1     1     -11.735   9.621  39.780  0.00  0.00             0
ATOM      8   Si   1     1     -14.387  14.169  39.653  0.00  0.00             0
ATOM      9    O   1     1     -14.503  11.323  41.445  0.00  0.00             0
ATOM     10    O   1     1     -11.973  15.858  41.193  0.00  0.00             0
ATOM     11    O   1     1     -14.276  14.113  41.207  0.00  0.00             0
ATOM     12    O   1     1     -11.507   9.503  41.448  0.00  0.00             0
ATOM     13    O   1     1     -14.271  12.683  39.217  0.00  0.00             0
ATOM     14    O   1     1     -11.715   8.062  39.361  0.00  0.00             0
ATOM     15    O   1     1     -13.079  10.381  39.653  0.00  0.00             0
ATOM     16    O   1     1     -10.693  14.878  39.252  0.00  0.00             0
ATOM     17    O   1     1     -13.274  15.098  39.062  0.00  0.00             0
ATOM     18    O   1     1     -10.428  10.295  39.185  0.00  0.00             0
ATOM     19    O   1     1     -14.522  16.876  41.435  0.00  0.00             0
ATOM     20    O   1     1     -11.869  12.330  41.406  0.00  0.00             0
ATOM     21    O   1     1     -10.161   9.654  43.647  0.00  0.00             0
ATOM     22    O   1     1     -12.832  14.133  43.262  0.00  0.00             0
ATOM     23    O   1     1     -15.057  12.342  43.741  0.00  0.00             0
ATOM     24    O   1     1     -12.715  16.906  43.442  0.00  0.00             0
ATOM     25    O   1     1     -15.224  15.485  43.515  0.00  0.00             0
ATOM     26    O   1     1     -12.551  11.128  43.656  0.00  0.00             0
ATOM     27    H   1     1     -14.128   8.669  41.679  0.00  0.00             0
ATOM     28    H   1     1     -11.511  12.959  40.680  0.00  0.00             0
ATOM     29    H   1     1     -15.197   9.124  44.678  0.00  0.00             0
ATOM     30    H   1     1     -11.971  14.422  43.613  0.00  0.00             0
ATOM     31    H   1     1     -15.159  12.508  44.738  0.00  0.00             0
ATOM     32    H   1     1     -12.663   7.698  44.707  0.00  0.00             0
ATOM     33    H   1     1     -13.164  10.255  43.751  0.00  0.00             0
ATOM     34    H   1     1     -15.545  14.575  43.859  0.00  0.00             0
ATOM     35   Al   1     1     -13.523  14.833  49.726  0.00  0.00             0
ATOM     36   Al   1     1     -10.731  19.293  49.803  0.00  0.00             0
ATOM     37   Al   1     1     -10.833  13.381  49.652  0.00  0.00             0
ATOM     38   Al   1     1     -13.390  17.667  49.611  0.00  0.00             0
ATOM     39   Si   1     1      -9.016  13.402  46.957  0.00  0.00             0
ATOM     40   Si   1     1     -11.654  17.925  46.930  0.00  0.00             0
ATOM     41   Si   1     1     -11.564  11.893  46.866  0.00  0.00             0
ATOM     42   Si   1     1     -14.190  16.397  46.779  0.00  0.00             0
ATOM     43    O   1     1     -14.450  13.584  48.548  0.00  0.00             0
ATOM     44    O   1     1     -11.875  17.953  48.579  0.00  0.00             0
ATOM     45    O   1     1     -14.052  16.381  48.519  0.00  0.00             0
ATOM     46    O   1     1     -11.590  11.831  48.607  0.00  0.00             0
ATOM     47    O   1     1     -14.153  14.928  46.416  0.00  0.00             0
ATOM     48    O   1     1     -11.460  10.401  46.506  0.00  0.00             0
ATOM     49    O   1     1     -12.988  12.523  46.716  0.00  0.00             0
ATOM     50    O   1     1     -10.340  17.104  46.687  0.00  0.00             0
ATOM     51    O   1     1     -12.953  17.180  46.329  0.00  0.00             0
ATOM     52    O   1     1     -10.410  12.722  46.502  0.00  0.00             0
ATOM     53    O   1     1     -14.325  19.236  48.704  0.00  0.00             0
ATOM     54    O   1     1     -11.763  14.659  48.486  0.00  0.00             0
ATOM     55    O   1     1     -10.200  11.933  50.921  0.00  0.00             0
ATOM     56    O   1     1     -12.721  16.291  50.801  0.00  0.00             0
ATOM     57    O   1     1     -15.167  14.689  50.679  0.00  0.00             0
ATOM     58    O   1     1     -12.296  19.149  50.893  0.00  0.00             0
ATOM     59    O   1     1     -14.760  18.130  50.864  0.00  0.00             0
ATOM     60    O   1     1     -12.462  13.639  50.890  0.00  0.00             0
ATOM     61    H   1     1     -13.616  11.035  48.563  0.00  0.00             0
ATOM     62    H   1     1     -11.276  15.644  48.618  0.00  0.00             0
ATOM     63    H   1     1     -14.384  11.914  51.317  0.00  0.00             0
ATOM     64    H   1     1     -12.365  16.203  51.714  0.00  0.00             0
ATOM     65    H   1     1     -15.369  14.953  51.551  0.00  0.00             0
ATOM     66    H   1     1     -13.006   9.912  51.918  0.00  0.00             0
ATOM     67    H   1     1     -12.444  12.946  51.465  0.00  0.00             0
ATOM     68    H   1     1     -14.394  17.942  51.757  0.00  0.00             0
ATOM     69   Al   1     1     -13.533  21.326  42.569  0.00  0.00             0
ATOM     70   Al   1     1     -11.005  25.961  42.543  0.00  0.00             0
ATOM     71   Al   1     1     -10.937  19.894  42.465  0.00  0.00             0
ATOM     72   Al   1     1     -13.605  24.319  42.521  0.00  0.00             0
ATOM     73   Si   1     1      -9.295  20.159  39.718  0.00  0.00             0
ATOM     74   Si   1     1     -11.848  24.564  39.804  0.00  0.00             0
ATOM     75   Si   1     1     -11.808  18.663  39.545  0.00  0.00             0
ATOM     76   Si   1     1     -14.436  23.157  39.665  0.00  0.00             0
ATOM     77    O   1     1     -14.553  20.212  41.273  0.00  0.00             0
ATOM     78    O   1     1     -11.999  24.704  41.433  0.00  0.00             0
ATOM     79    O   1     1     -14.295  23.121  41.313  0.00  0.00             0
ATOM     80    O   1     1     -11.674  18.537  41.271  0.00  0.00             0
ATOM     81    O   1     1     -14.487  21.672  39.235  0.00  0.00             0
ATOM     82    O   1     1     -11.921  17.163  39.008  0.00  0.00             0
ATOM     83    O   1     1     -13.069  19.439  39.300  0.00  0.00             0
ATOM     84    O   1     1     -10.651  23.544  39.583  0.00  0.00             0
ATOM     85    O   1     1     -13.157  23.901  39.252  0.00  0.00             0
ATOM     86    O   1     1     -10.439  19.405  39.153  0.00  0.00             0
ATOM     87    O   1     1     -14.620  25.786  41.584  0.00  0.00             0
ATOM     88    O   1     1     -11.929  21.382  41.301  0.00  0.00             0
ATOM     89    O   1     1     -10.235  18.370  43.292  0.00  0.00             0
ATOM     90    O   1     1     -12.781  22.845  43.479  0.00  0.00             0
ATOM     91    O   1     1     -15.129  21.220  43.570  0.00  0.00             0
ATOM     92    O   1     1     -12.667  25.673  43.783  0.00  0.00             0
ATOM     93    O   1     1     -15.322  24.543  43.713  0.00  0.00             0
ATOM     94    O   1     1     -12.679  19.894  43.406  0.00  0.00             0
ATOM     95    H   1     1     -14.188  17.672  41.037  0.00  0.00             0
ATOM     96    H   1     1     -11.493  22.213  40.809  0.00  0.00             0
ATOM     97    H   1     1     -14.758  18.155  43.764  0.00  0.00             0
ATOM     98    H   1     1     -11.820  23.185  43.399  0.00  0.00             0
ATOM     99    H   1     1     -15.255  21.725  44.465  0.00  0.00             0
ATOM    100    H   1     1     -12.492  16.991  44.450  0.00  0.00             0
ATOM    101    H   1     1     -12.812  18.787  43.514  0.00  0.00             0
ATOM    102    H   1     1     -15.436  24.146  44.481  0.00  0.00             0
ATOM    103   Al   1     1     -13.444  23.744  49.748  0.00  0.00             0
ATOM    104   Al   1     1     -10.883  28.339  49.871  0.00  0.00             0
ATOM    105   Al   1     1     -10.759  22.094  49.926  0.00  0.00             0
ATOM    106   Al   1     1     -13.260  26.606  49.926  0.00  0.00             0
ATOM    107   Si   1     1      -8.925  22.339  47.008  0.00  0.00             0
ATOM    108   Si   1     1     -11.602  26.858  47.170  0.00  0.00             0
ATOM    109   Si   1     1     -11.451  20.814  47.047  0.00  0.00             0
ATOM    110   Si   1     1     -14.114  25.303  47.148  0.00  0.00             0
ATOM    111    O   1     1     -14.393  22.465  48.621  0.00  0.00             0
ATOM    112    O   1     1     -11.778  26.977  48.734  0.00  0.00             0
ATOM    113    O   1     1     -14.063  25.368  48.717  0.00  0.00             0
ATOM    114    O   1     1     -11.455  20.767  48.669  0.00  0.00             0
ATOM    115    O   1     1     -13.989  23.810  46.653  0.00  0.00             0
ATOM    116    O   1     1     -11.425  19.407  46.481  0.00  0.00             0
ATOM    117    O   1     1     -12.797  21.534  46.829  0.00  0.00             0
ATOM    118    O   1     1     -10.344  25.895  46.947  0.00  0.00             0
ATOM    119    O   1     1     -12.866  26.140  46.666  0.00  0.00             0
ATOM    120    O   1     1     -10.218  21.677  46.604  0.00  0.00             0
ATOM    121    O   1     1     -14.140  28.157  48.706  0.00  0.00             0
ATOM    122    O   1     1     -11.779  23.546  48.734  0.00  0.00             0
ATOM    123    O   1     1      -9.877  20.715  50.866  0.00  0.00             0
ATOM    124    O   1     1     -12.519  25.159  50.761  0.00  0.00             0
ATOM    125    O   1     1     -15.009  23.716  50.946  0.00  0.00             0
ATOM    126    O   1     1     -12.458  28.012  51.153  0.00  0.00             0
ATOM    127    O   1     1     -14.953  26.845  51.023  0.00  0.00             0
ATOM    128    O   1     1     -12.365  22.314  50.898  0.00  0.00             0
ATOM    129    H   1     1     -13.829  20.066  48.404  0.00  0.00             0
ATOM    130    H   1     1     -11.341  24.042  48.178  0.00  0.00             0
ATOM    131    H   1     1     -14.341  20.989  51.143  0.00  0.00             0
ATOM    132    H   1     1     -11.639  24.810  51.006  0.00  0.00             0
ATOM    133    H   1     1     -15.564  24.462  51.026  0.00  0.00             0
ATOM    134    H   1     1     -12.407  19.765  51.758  0.00  0.00             0
ATOM    135    H   1     1     -12.859  22.545  51.739  0.00  0.00             0
ATOM    136    H   1     1     -15.153  26.700  52.013  0.00  0.00             0
ATOM    137   Al   1     1      -8.419  12.599  42.429  0.00  0.00             0
ATOM    138   Al   1     1      -5.990  16.990  42.390  0.00  0.00             0
ATOM    139   Al   1     1      -6.000  10.879  42.556  0.00  0.00             0
ATOM    140   Al   1     1      -8.464  15.487  42.370  0.00  0.00             0
ATOM    141   Si   1     1      -4.075  11.265  39.904  0.00  0.00             0
ATOM    142   Si   1     1      -6.737  15.655  39.600  0.00  0.00             0
ATOM    143   Si   1     1      -6.483   9.631  39.778  0.00  0.00             0
ATOM    144   Si   1     1      -9.313  14.174  39.613  0.00  0.00             0
ATOM    145    O   1     1      -9.286  11.371  41.292  0.00  0.00             0
ATOM    146    O   1     1      -6.790  15.699  41.161  0.00  0.00             0
ATOM    147    O   1     1      -9.019  14.205  41.211  0.00  0.00             0
ATOM    148    O   1     1      -6.428   9.538  41.415  0.00  0.00             0
ATOM    149    O   1     1      -9.241  12.672  39.204  0.00  0.00             0
ATOM    150    O   1     1      -6.606   8.222  39.186  0.00  0.00             0
ATOM    151    O   1     1      -7.885  10.316  39.435  0.00  0.00             0
ATOM    152    O   1     1      -5.465  14.820  39.178  0.00  0.00             0
ATOM    153    O   1     1      -8.124  14.965  39.144  0.00  0.00             0
ATOM    154    O   1     1      -5.324  10.473  39.332  0.00  0.00             0
ATOM    155    O   1     1      -9.442  16.988  41.280  0.00  0.00             0
ATOM    156    O   1     1      -6.563  12.432  41.470  0.00  0.00             0
ATOM    157    O   1     1     -15.472   9.423  43.695  0.00  0.00             0
ATOM    158    O   1     1      -7.809  14.058  43.432  0.00  0.00             0
ATOM    159    O   1     1      -9.897  12.328  43.608  0.00  0.00             0
ATOM    160    O   1     1      -7.666  16.915  43.469  0.00  0.00             0
ATOM    161    O   1     1     -10.206  15.556  43.421  0.00  0.00             0
ATOM    162    O   1     1      -7.497  11.173  43.553  0.00  0.00             0
ATOM    163    H   1     1      -8.812   8.585  41.311  0.00  0.00             0
ATOM    164    H   1     1      -6.169  13.344  41.735  0.00  0.00             0
ATOM    165    H   1     1      -9.996   9.754  44.529  0.00  0.00             0
ATOM    166    H   1     1      -6.853  14.120  43.768  0.00  0.00             0
ATOM    167    H   1     1     -10.293  12.786  44.372  0.00  0.00             0
ATOM    168    H   1     1      -8.347   8.314  44.102  0.00  0.00             0
ATOM    169    H   1     1      -8.011  10.709  44.204  0.00  0.00             0
ATOM    170    H   1     1      -9.844  14.938  44.036  0.00  0.00             0
ATOM    171   Al   1     1      -8.358  14.800  49.611  0.00  0.00             0
ATOM    172   Al   1     1      -5.560  19.260  49.799  0.00  0.00             0
ATOM    173   Al   1     1      -5.774  13.139  49.742  0.00  0.00             0
ATOM    174   Al   1     1      -8.081  17.643  49.756  0.00  0.00             0
ATOM    175   Si   1     1      -3.893  13.426  46.878  0.00  0.00             0
ATOM    176   Si   1     1      -6.467  17.871  46.931  0.00  0.00             0
ATOM    177   Si   1     1      -6.437  11.892  46.853  0.00  0.00             0
ATOM    178   Si   1     1      -8.924  16.424  46.900  0.00  0.00             0
ATOM    179    O   1     1      -9.235  13.544  48.617  0.00  0.00             0
ATOM    180    O   1     1      -6.461  17.811  48.606  0.00  0.00             0
ATOM    181    O   1     1      -8.699  16.358  48.506  0.00  0.00             0
ATOM    182    O   1     1      -6.177  11.758  48.525  0.00  0.00             0
ATOM    183    O   1     1      -8.934  14.882  46.535  0.00  0.00             0
ATOM    184    O   1     1      -6.315  10.410  46.379  0.00  0.00             0
ATOM    185    O   1     1      -7.800  12.500  46.695  0.00  0.00             0
ATOM    186    O   1     1      -5.213  17.067  46.507  0.00  0.00             0
ATOM    187    O   1     1      -7.734  17.268  46.417  0.00  0.00             0
ATOM    188    O   1     1      -5.277  12.762  46.318  0.00  0.00             0
ATOM    189    O   1     1      -9.259  19.189  48.631  0.00  0.00             0
ATOM    190    O   1     1      -6.694  14.588  48.733  0.00  0.00             0
ATOM    191    O   1     1     -15.275  11.735  50.850  0.00  0.00             0
ATOM    192    O   1     1      -7.300  16.165  50.749  0.00  0.00             0
ATOM    193    O   1     1      -9.749  14.908  50.759  0.00  0.00             0
ATOM    194    O   1     1      -7.152  19.078  50.894  0.00  0.00             0
ATOM    195    O   1     1      -9.741  17.818  50.826  0.00  0.00             0
ATOM    196    O   1     1      -7.245  13.181  50.879  0.00  0.00             0
ATOM    197    H   1     1      -8.763  11.201  48.646  0.00  0.00             0
ATOM    198    H   1     1      -6.169  15.291  48.264  0.00  0.00             0
ATOM    199    H   1     1      -9.441  12.227  51.507  0.00  0.00             0
ATOM    200    H   1     1      -6.396  15.820  50.697  0.00  0.00             0
ATOM    201    H   1     1      -9.843  15.168  51.606  0.00  0.00             0
ATOM    202    H   1     1      -7.307  11.247  51.113  0.00  0.00             0
ATOM    203    H   1     1      -6.990  13.244  51.973  0.00  0.00             0
ATOM    204    H   1     1     -10.494  17.390  50.979  0.00  0.00             0
ATOM    205   Al   1     1      -8.418  21.563  42.460  0.00  0.00             0
ATOM    206   Al   1     1      -5.886  25.842  42.746  0.00  0.00             0
ATOM    207   Al   1     1      -5.862  19.946  42.469  0.00  0.00             0
ATOM    208   Al   1     1      -8.444  24.332  42.555  0.00  0.00             0
ATOM    209   Si   1     1      -4.035  20.182  39.589  0.00  0.00             0
ATOM    210   Si   1     1      -6.670  24.635  39.761  0.00  0.00             0
ATOM    211   Si   1     1      -6.585  18.653  39.645  0.00  0.00             0
ATOM    212   Si   1     1      -9.213  23.059  39.764  0.00  0.00             0
ATOM    213    O   1     1      -9.428  20.116  41.351  0.00  0.00             0
ATOM    214    O   1     1      -6.869  24.706  41.297  0.00  0.00             0
ATOM    215    O   1     1      -8.986  22.948  41.420  0.00  0.00             0
ATOM    216    O   1     1      -6.377  18.576  41.345  0.00  0.00             0
ATOM    217    O   1     1      -9.171  21.569  39.175  0.00  0.00             0
ATOM    218    O   1     1      -6.693  17.161  39.082  0.00  0.00             0
ATOM    219    O   1     1      -7.930  19.368  39.412  0.00  0.00             0
ATOM    220    O   1     1      -5.448  23.775  39.203  0.00  0.00             0
ATOM    221    O   1     1      -7.990  24.003  39.261  0.00  0.00             0
ATOM    222    O   1     1      -5.255  19.310  39.170  0.00  0.00             0
ATOM    223    O   1     1      -9.308  25.754  41.552  0.00  0.00             0
ATOM    224    O   1     1      -6.670  21.340  41.448  0.00  0.00             0
ATOM    225    O   1     1     -15.611  18.410  43.537  0.00  0.00             0
ATOM    226    O   1     1      -7.603  22.896  43.563  0.00  0.00             0
ATOM    227    O   1     1     -10.079  21.416  43.593  0.00  0.00             0
ATOM    228    O   1     1      -7.464  25.781  43.610  0.00  0.00             0
ATOM    229    O   1     1      -9.892  24.535  43.743  0.00  0.00             0
ATOM    230    O   1     1      -7.430  20.108  43.686  0.00  0.00             0
ATOM    231    H   1     1      -8.928  17.846  41.266  0.00  0.00             0
ATOM    232    H   1     1      -5.986  22.034  41.293  0.00  0.00             0
ATOM    233    H   1     1      -9.234  18.431  43.465  0.00  0.00             0
ATOM    234    H   1     1      -6.780  22.310  43.899  0.00  0.00             0
ATOM    235    H   1     1     -10.525  21.673  44.357  0.00  0.00             0
ATOM    236    H   1     1      -7.522  17.315  44.395  0.00  0.00             0
ATOM    237    H   1     1      -7.405  20.173  44.600  0.00  0.00             0
ATOM    238    H   1     1      -9.672  24.171  44.626  0.00  0.00             0
ATOM    239   Al   1     1      -8.422  23.811  49.918  0.00  0.00             0
ATOM    240   Al   1     1      -5.493  28.113  49.711  0.00  0.00             0
ATOM    241   Al   1     1      -5.739  22.196  50.003  0.00  0.00             0
ATOM    242   Al   1     1      -8.306  26.866  49.779  0.00  0.00             0
ATOM    243   Si   1     1      -3.782  22.338  47.080  0.00  0.00             0
ATOM    244   Si   1     1      -6.348  26.836  46.971  0.00  0.00             0
ATOM    245   Si   1     1      -6.359  20.881  47.062  0.00  0.00             0
ATOM    246   Si   1     1      -8.964  25.328  47.233  0.00  0.00             0
ATOM    247    O   1     1      -9.104  22.337  48.734  0.00  0.00             0
ATOM    248    O   1     1      -6.369  26.992  48.675  0.00  0.00             0
ATOM    249    O   1     1      -8.807  25.357  48.773  0.00  0.00             0
ATOM    250    O   1     1      -6.334  20.792  48.637  0.00  0.00             0
ATOM    251    O   1     1      -8.924  23.853  46.745  0.00  0.00             0
ATOM    252    O   1     1      -6.371  19.411  46.597  0.00  0.00             0
ATOM    253    O   1     1      -7.623  21.543  46.649  0.00  0.00             0
ATOM    254    O   1     1      -5.136  25.940  46.637  0.00  0.00             0
ATOM    255    O   1     1      -7.769  26.204  46.682  0.00  0.00             0
ATOM    256    O   1     1      -5.086  21.623  46.581  0.00  0.00             0
ATOM    257    O   1     1      -9.116  28.113  48.603  0.00  0.00             0
ATOM    258    O   1     1      -6.706  23.604  48.952  0.00  0.00             0
ATOM    259    O   1     1     -15.272  20.873  50.880  0.00  0.00             0
ATOM    260    O   1     1      -7.757  25.212  51.192  0.00  0.00             0
ATOM    261    O   1     1      -9.884  23.507  50.956  0.00  0.00             0
ATOM    262    O   1     1      -7.283  28.223  50.735  0.00  0.00             0
ATOM    263    O   1     1      -9.955  27.011  50.882  0.00  0.00             0
ATOM    264    O   1     1      -7.158  22.419  51.205  0.00  0.00             0
ATOM    265    H   1     1      -9.077  20.004  47.992  0.00  0.00             0
ATOM    266    H   1     1      -6.220  24.479  49.061  0.00  0.00             0
ATOM    267    H   1     1      -8.826  20.500  50.614  0.00  0.00             0
ATOM    268    H   1     1      -7.751  25.435  52.124  0.00  0.00             0
ATOM    269    H   1     1      -9.965  23.543  51.858  0.00  0.00             0
ATOM    270    H   1     1      -7.626  19.340  51.619  0.00  0.00             0
ATOM    271    H   1     1      -6.932  22.115  52.196  0.00  0.00             0
ATOM    272    H   1     1     -10.339  26.580  51.599  0.00  0.00             0
ATOM    273    O   1     1      -2.622  -5.091  27.295  0.00  0.00             0
ATOM    274    H   1     1      -2.729  -4.356  26.719  0.00  0.00             0
ATOM    275    H   1     1       8.877  -5.153  27.256  0.00  0.00             0
ATOM    276    O   1     1       1.463   2.888  30.631  0.00  0.00             0
ATOM    277    H   1     1       1.195   2.347  31.460  0.00  0.00             0
ATOM    278    H   1     1      11.295   2.492  29.865  0.00  0.00             0
ATOM    279    O   1     1      14.956  11.593  25.827  0.00  0.00             0
ATOM    280    H   1     1       4.991  11.695  26.804  0.00  0.00             0
ATOM    281    H   1     1      14.519  10.741  25.445  0.00  0.00             0
ATOM    282    O   1     1       0.199  12.316  31.128  0.00  0.00             0
ATOM    283    H   1     1       0.730  11.864  31.682  0.00  0.00             0
ATOM    284    H   1     1      11.142  12.929  30.766  0.00  0.00             0
ATOM    285    O   1     1      -4.366   8.685  27.545  0.00  0.00             0
ATOM    286    H   1     1      -3.738   8.972  26.850  0.00  0.00             0
ATOM    287    H   1     1       5.495   9.526  27.862  0.00  0.00             0
ATOM    288    O   1     1     -17.785   6.557  30.783  0.00  0.00             0
ATOM    289    H   1     1     -16.880   6.925  31.041  0.00  0.00             0
ATOM    290    H   1     1      -7.181   5.665  30.203  0.00  0.00             0
ATOM    291    O   1     1      -4.882 -15.688  20.817  0.00  0.00             0
ATOM    292    H   1     1      -4.799 -16.572  20.559  0.00  0.00             0
ATOM    293    H   1     1      -5.113 -15.038  20.005  0.00  0.00             0
ATOM    294    O   1     1      -0.573   4.062  33.263  0.00  0.00             0
ATOM    295    H   1     1       0.172   4.718  33.269  0.00  0.00             0
ATOM    296    H   1     1      -0.731   3.826  32.406  0.00  0.00             0
ATOM    297    O   1     1       7.876   1.024  32.728  0.00  0.00             0
ATOM    298    H   1     1       7.887   1.679  32.011  0.00  0.00             0
ATOM    299    H   1     1       7.065   1.131  33.192  0.00  0.00             0
ATOM    300    O   1     1       0.749  16.660  26.289  0.00  0.00             0
ATOM    301    H   1     1       0.114  16.453  26.960  0.00  0.00             0
ATOM    302    H   1     1       0.728  17.421  25.920  0.00  0.00             0
ATOM    303    O   1     1       3.943   4.868  29.173  0.00  0.00             0
ATOM    304    H   1     1       4.866   4.468  29.076  0.00  0.00             0
ATOM    305    H   1     1       3.379   4.126  28.827  0.00  0.00             0
ATOM    306    O   1     1      -9.029  15.808  34.138  0.00  0.00             0
ATOM    307    H   1     1      -9.619  16.626  33.672  0.00  0.00             0
ATOM    308    H   1     1      -8.512  16.011  34.890  0.00  0.00             0
ATOM    309    O   1     1       4.780  -1.592  33.185  0.00  0.00             0
ATOM    310    H   1     1       5.587  -2.178  33.424  0.00  0.00             0
ATOM    311    H   1     1       4.010  -2.158  32.917  0.00  0.00             0
ATOM    312    O   1     1      13.355   2.095  35.489  0.00  0.00             0
ATOM    313    H   1     1      12.523   2.350  35.798  0.00  0.00             0
ATOM    314    H   1     1      13.439   2.319  34.699  0.00  0.00             0
ATOM    315    O   1     1       6.074  11.581  30.216  0.00  0.00             0
ATOM    316    H   1     1       6.938  10.974  30.335  0.00  0.00             0
ATOM    317    H   1     1       6.048  12.123  30.926  0.00  0.00             0
ATOM    318    O   1     1      -1.408   5.580  24.014  0.00  0.00             0
ATOM    319    H   1     1      -2.106   6.383  24.092  0.00  0.00             0
ATOM    320    H   1     1      -1.850   5.084  23.333  0.00  0.00             0
ATOM    321    O   1     1      18.879  10.398  30.836  0.00  0.00             0
ATOM    322    H   1     1      19.479   9.887  30.024  0.00  0.00             0
ATOM    323    H   1     1      19.210  11.233  31.221  0.00  0.00             0
ATOM    324    O   1     1       5.707   9.122  21.748  0.00  0.00             0
ATOM    325    H   1     1       4.854   9.074  21.652  0.00  0.00             0
ATOM    326    H   1     1       6.058   8.803  20.836  0.00  0.00             0
ATOM    327    O   1     1       2.870  14.606  32.494  0.00  0.00             0
ATOM    328    H   1     1       3.239  13.774  32.955  0.00  0.00             0
ATOM    329    H   1     1      12.640  -2.841  33.087  0.00  0.00             0
ATOM    330    O   1     1       0.037  17.489  32.574  0.00  0.00             0
ATOM    331    H   1     1       0.216  17.219  31.650  0.00  0.00             0
ATOM    332    H   1     1       9.461  17.802  32.954  0.00  0.00             0
ATOM    333    O   1     1      14.293  12.612  34.074  0.00  0.00             0
ATOM    334    H   1     1       4.683  11.930  33.930  0.00  0.00             0
ATOM    335    H   1     1      14.625  13.160  34.790  0.00  0.00             0
ATOM    336    O   1     1      -2.991  22.601  35.378  0.00  0.00             0
ATOM    337    H   1     1      -3.528  22.695  34.387  0.00  0.00             0
ATOM    338    H   1     1       6.953  21.851  35.665  0.00  0.00             0
ATOM    339    O   1     1       5.713  14.401  35.499  0.00  0.00             0
ATOM    340    H   1     1      -4.638  15.325  35.789  0.00  0.00             0
ATOM    341    H   1     1       6.467  14.529  34.798  0.00  0.00             0
ATOM    342    O   1     1      -9.770  12.641  27.911  0.00  0.00             0
ATOM    343    H   1     1      -9.839  13.401  28.679  0.00  0.00             0
ATOM    344    H   1     1       0.410  11.964  28.527  0.00  0.00             0
ATOM    345    O   1     1       5.285  19.089  33.314  0.00  0.00             0
ATOM    346    H   1     1       4.911  18.143  33.194  0.00  0.00             0
ATOM    347    H   1     1       4.445   1.873  33.034  0.00  0.00             0
ATOM    348    O   1     1      -9.842   3.083  35.659  0.00  0.00             0
ATOM    349    H   1     1     -10.502   2.561  36.171  0.00  0.00             0
ATOM    350    H   1     1     -10.374   3.434  34.823  0.00  0.00             0
ATOM    351    O   1     1      -1.662  13.690  32.862  0.00  0.00             0
ATOM    352    H   1     1      -1.222  13.375  33.548  0.00  0.00             0
ATOM    353    H   1     1      -1.011  13.685  32.123  0.00  0.00             0
ATOM    354    O   1     1       3.792   4.918  36.083  0.00  0.00             0
ATOM    355    H   1     1       4.483   4.779  36.774  0.00  0.00             0
ATOM    356    H   1     1       3.562   4.080  35.753  0.00  0.00             0
ATOM    357    O   1     1       9.923   5.911  35.951  0.00  0.00             0
ATOM    358    H   1     1       9.383   5.029  36.152  0.00  0.00             0
ATOM    359    H   1     1      10.655   5.489  35.610  0.00  0.00             0
ATOM    360    O   1     1      -2.487  15.823  34.665  0.00  0.00             0
ATOM    361    H   1     1      -2.202  15.257  35.406  0.00  0.00             0
ATOM    362    H   1     1      -2.006  15.924  33.786  0.00  0.00             0
ATOM    363    O   1     1       6.323  17.401  30.901  0.00  0.00             0
ATOM    364    H   1     1       5.836  16.741  31.384  0.00  0.00             0
ATOM    365    H   1     1       6.887  -0.045  31.674  0.00  0.00             0
ATOM    366    O   1     1      13.130  10.753  36.350  0.00  0.00             0
ATOM    367    H   1     1      13.744  10.252  35.925  0.00  0.00             0
ATOM    368    H   1     1      13.209  11.492  35.829  0.00  0.00             0
ATOM    369    O   1     1      -0.610  -3.515  36.017  0.00  0.00             0
ATOM    370    H   1     1      -0.798  -4.497  35.860  0.00  0.00             0
ATOM    371    H   1     1      -0.140  -3.327  35.194  0.00  0.00             0
ATOM    372    O   1     1      -5.106  -0.637  36.566  0.00  0.00             0
ATOM    373    H   1     1      -4.893   0.260  36.665  0.00  0.00             0
ATOM    374    H   1     1      -6.024  -0.730  36.159  0.00  0.00             0
ATOM    375    O   1     1      -5.119   5.663  32.934  0.00  0.00             0
ATOM    376    H   1     1      -4.117   5.861  32.885  0.00  0.00             0
ATOM    377    H   1     1      -5.375   6.151  33.733  0.00  0.00             0
ATOM    378    O   1     1      -6.391   3.426  22.704  0.00  0.00             0
ATOM    379    H   1     1      -6.159   4.222  22.891  0.00  0.00             0
ATOM    380    H   1     1      -5.816   3.026  22.053  0.00  0.00             0
ATOM    381    O   1     1     -11.724  -1.364  28.355  0.00  0.00             0
ATOM    382    H   1     1     -12.395  -0.938  27.739  0.00  0.00             0
ATOM    383    H   1     1      -1.931  -2.039  28.911  0.00  0.00             0
ATOM    384    O   1     1      -8.045   9.222  30.144  0.00  0.00             0
ATOM    385    H   1     1      -7.995   9.461  31.077  0.00  0.00             0
ATOM    386    H   1     1       2.317   8.285  30.285  0.00  0.00             0
ATOM    387    O   1     1       6.874   7.575  36.015  0.00  0.00             0
ATOM    388    H   1     1      -2.764   8.254  36.370  0.00  0.00             0
ATOM    389    H   1     1       7.156   6.628  35.833  0.00  0.00             0
ATOM    390    O   1     1      -6.543  15.788  28.876  0.00  0.00             0
ATOM    391    H   1     1      -6.905  16.721  28.983  0.00  0.00             0
ATOM    392    H   1     1       3.850  15.883  27.938  0.00  0.00             0
ATOM    393    O   1     1      -4.874   9.529  34.608  0.00  0.00             0
ATOM    394    H   1     1      -4.543   8.952  35.548  0.00  0.00             0
ATOM    395    H   1     1       4.754   8.997  34.373  0.00  0.00             0
ATOM    396    O   1     1     -12.846   9.364  33.411  0.00  0.00             0
ATOM    397    H   1     1     -13.741   9.633  33.666  0.00  0.00             0
ATOM    398    H   1     1      -2.551   9.700  32.439  0.00  0.00             0
ATOM    399    O   1     1      -4.247   2.482  36.321  0.00  0.00             0
ATOM    400    H   1     1      -3.438   1.758  36.181  0.00  0.00             0
ATOM    401    H   1     1      -4.996   2.207  35.841  0.00  0.00             0
ATOM    402    O   1     1      -2.577   7.564  29.167  0.00  0.00             0
ATOM    403    H   1     1      -3.303   7.820  28.720  0.00  0.00             0
ATOM    404    H   1     1      -2.594   7.967  30.066  0.00  0.00             0
ATOM    405    O   1     1      -0.407   7.586  27.284  0.00  0.00             0
ATOM    406    H   1     1      -0.723   8.114  26.523  0.00  0.00             0
ATOM    407    H   1     1      -1.113   7.415  28.010  0.00  0.00             0
ATOM    408    O   1     1       8.237   0.686  35.628  0.00  0.00             0
ATOM    409    H   1     1       8.524   1.012  34.706  0.00  0.00             0
ATOM    410    H   1     1       8.221  -0.179  35.280  0.00  0.00             0
ATOM    411    O   1     1       0.709  16.884  30.054  0.00  0.00             0
ATOM    412    H   1     1       1.166  16.079  30.282  0.00  0.00             0
ATOM    413    H   1     1      -0.055  16.673  29.297  0.00  0.00             0
ATOM    414    O   1     1      -9.984  27.877  28.587  0.00  0.00             0
ATOM    415    H   1     1     -10.194  27.205  28.136  0.00  0.00             0
ATOM    416    H   1     1      -9.158  27.407  29.114  0.00  0.00             0
ATOM    417    O   1     1      -3.204   3.557  24.955  0.00  0.00             0
ATOM    418    H   1     1      -2.780   4.115  24.510  0.00  0.00             0
ATOM    419    H   1     1      -2.831   3.683  25.785  0.00  0.00             0
ATOM    420    O   1     1      22.618  10.552  32.626  0.00  0.00             0
ATOM    421    H   1     1      21.940  10.096  33.071  0.00  0.00             0
ATOM    422    H   1     1      23.085  11.073  33.287  0.00  0.00             0
ATOM    423    O   1     1      13.823   7.103  34.483  0.00  0.00             0
ATOM    424    H   1     1      13.123   6.581  34.253  0.00  0.00             0
ATOM    425    H   1     1      14.044   6.610  35.274  0.00  0.00             0
ATOM    426    O   1     1       6.893   5.005  29.729  0.00  0.00             0
ATOM    427    H   1     1       7.447   5.732  29.563  0.00  0.00             0
ATOM    428    H   1     1       6.976   4.595  28.888  0.00  0.00             0
ATOM    429    O   1     1      -6.707  21.383  32.570  0.00  0.00             0
ATOM    430    H   1     1      -7.303  21.477  31.878  0.00  0.00             0
ATOM    431    H   1     1      -6.015  22.177  32.488  0.00  0.00             0
ATOM    432    O   1     1      -7.763  16.990  36.146  0.00  0.00             0
ATOM    433    H   1     1      -8.161  17.832  35.795  0.00  0.00             0
ATOM    434    H   1     1      -7.898  16.643  37.103  0.00  0.00             0
ATOM    435    O   1     1      -0.518   0.436  21.520  0.00  0.00             0
ATOM    436    H   1     1      -0.745   0.881  20.724  0.00  0.00             0
ATOM    437    H   1     1       9.366  -0.546  21.426  0.00  0.00             0
ATOM    438    O   1     1      15.770  -1.676  15.181  0.00  0.00             0
ATOM    439    H   1     1      16.805  -1.199  14.815  0.00  0.00             0
ATOM    440    H   1     1      25.821  -1.136  15.830  0.00  0.00             0
ATOM    441    O   1     1      14.116 -17.052  14.558  0.00  0.00             0
ATOM    442    H   1     1       4.247 -17.966  14.487  0.00  0.00             0
ATOM    443    H   1     1      14.771 -16.425  15.097  0.00  0.00             0
ATOM    444    O   1     1      17.640  -2.765  18.647  0.00  0.00             0
ATOM    445    H   1     1      18.072  -2.650  17.715  0.00  0.00             0
ATOM    446    H   1     1      28.671  -2.703  19.151  0.00  0.00             0
ATOM    447    O   1     1       2.648   5.655  15.474  0.00  0.00             0
ATOM    448    H   1     1      -8.574   5.772  15.362  0.00  0.00             0
ATOM    449    H   1     1       2.623   5.140  16.258  0.00  0.00             0
ATOM    450    O   1     1      -3.175   5.638  18.046  0.00  0.00             0
ATOM    451    H   1     1      -3.683   4.945  18.585  0.00  0.00             0
ATOM    452    H   1     1       7.989   5.276  17.794  0.00  0.00             0
ATOM    453    O   1     1      -0.101  -3.789  19.521  0.00  0.00             0
ATOM    454    H   1     1       0.404  -3.563  20.309  0.00  0.00             0
ATOM    455    H   1     1       0.468  -3.884  18.731  0.00  0.00             0
ATOM    456    O   1     1     -12.037   2.394  16.184  0.00  0.00             0
ATOM    457    H   1     1     -12.028   2.177  17.082  0.00  0.00             0
ATOM    458    H   1     1     -11.381   3.033  16.160  0.00  0.00             0
ATOM    459    O   1     1       7.022 -11.532  15.179  0.00  0.00             0
ATOM    460    H   1     1       6.701 -10.554  15.308  0.00  0.00             0
ATOM    461    H   1     1       6.926 -11.625  16.213  0.00  0.00             0
ATOM    462    O   1     1       5.686   1.255  28.456  0.00  0.00             0
ATOM    463    H   1     1       4.721   1.160  28.350  0.00  0.00             0
ATOM    464    H   1     1       5.647   0.428  29.073  0.00  0.00             0
ATOM    465    O   1     1       2.222   0.432  21.129  0.00  0.00             0
ATOM    466    H   1     1       1.479   0.548  21.735  0.00  0.00             0
ATOM    467    H   1     1       2.927   0.511  21.856  0.00  0.00             0
ATOM    468    O   1     1     -10.623   4.598  16.793  0.00  0.00             0
ATOM    469    H   1     1     -10.599   5.411  16.209  0.00  0.00             0
ATOM    470    H   1     1      -9.759   4.458  17.119  0.00  0.00             0
ATOM    471    O   1     1       5.876  -6.395  15.360  0.00  0.00             0
ATOM    472    H   1     1       5.150  -5.931  15.649  0.00  0.00             0
ATOM    473    H   1     1       6.393  -5.693  15.514  0.00  0.00             0
ATOM    474    O   1     1      -0.032  -0.671  17.214  0.00  0.00             0
ATOM    475    H   1     1       0.101  -0.321  16.398  0.00  0.00             0
ATOM    476    H   1     1      -0.609  -0.074  17.838  0.00  0.00             0
ATOM    477    O   1     1       8.389  -8.638  17.373  0.00  0.00             0
ATOM    478    H   1     1       9.084  -7.962  16.945  0.00  0.00             0
ATOM    479    H   1     1       7.907  -9.014  16.663  0.00  0.00             0
ATOM    480    O   1     1      -1.098   3.132  19.931  0.00  0.00             0
ATOM    481    H   1     1      -1.401   3.803  20.708  0.00  0.00             0
ATOM    482    H   1     1      -0.045   3.218  19.958  0.00  0.00             0
ATOM    483    O   1     1      10.126  11.201  16.496  0.00  0.00             0
ATOM    484    H   1     1      10.578  10.551  15.850  0.00  0.00             0
ATOM    485    H   1     1      10.910  11.406  17.044  0.00  0.00             0
ATOM    486    O   1     1      -5.304   4.342  14.406  0.00  0.00             0
ATOM    487    H   1     1      -6.079   4.892  14.762  0.00  0.00             0
ATOM    488    H   1     1      -4.587   4.975  14.256  0.00  0.00             0
ATOM    489    O   1     1      -7.755  16.393  19.112  0.00  0.00             0
ATOM    490    H   1     1      -8.719  16.256  18.407  0.00  0.00             0
ATOM    491    H   1     1       2.390  -1.187  20.003  0.00  0.00             0
ATOM    492    O   1     1      -2.658 -18.030  14.693  0.00  0.00             0
ATOM    493    H   1     1      -2.440 -17.270  15.071  0.00  0.00             0
ATOM    494    H   1     1       8.169 -17.882  14.015  0.00  0.00             0
ATOM    495    O   1     1      10.997  -8.661  24.811  0.00  0.00             0
ATOM    496    H   1     1       1.539  -8.802  25.073  0.00  0.00             0
ATOM    497    H   1     1      10.811  -7.753  25.001  0.00  0.00             0
ATOM    498    O   1     1      -0.497 -11.080  15.038  0.00  0.00             0
ATOM    499    H   1     1      -0.238 -10.077  14.845  0.00  0.00             0
ATOM    500    H   1     1       8.816 -11.237  15.071  0.00  0.00             0
ATOM    501    O   1     1       2.841   7.080  18.945  0.00  0.00             0
ATOM    502    H   1     1       1.845   7.126  18.856  0.00  0.00             0
ATOM    503    H   1     1      13.340   7.905  18.678  0.00  0.00             0
ATOM    504    O   1     1     -10.093   7.239  18.420  0.00  0.00             0
ATOM    505    H   1     1     -10.721   7.287  19.163  0.00  0.00             0
ATOM    506    H   1     1      -0.533   7.555  17.841  0.00  0.00             0
ATOM    507    O   1     1       1.165   9.638  14.747  0.00  0.00             0
ATOM    508    H   1     1       1.170   9.855  13.747  0.00  0.00             0
ATOM    509    H   1     1       1.996  -8.506  14.835  0.00  0.00             0
ATOM    510    O   1     1      -3.684  -9.650  19.420  0.00  0.00             0
ATOM    511    H   1     1      -3.169  -9.086  18.814  0.00  0.00             0
ATOM    512    H   1     1      -3.971 -10.447  18.951  0.00  0.00             0
ATOM    513    O   1     1      -2.735   3.020  27.782  0.00  0.00             0
ATOM    514    H   1     1      -3.212   2.278  27.882  0.00  0.00             0
ATOM    515    H   1     1      -1.805   2.831  28.061  0.00  0.00             0
ATOM    516    O   1     1       7.350  -0.348  26.159  0.00  0.00             0
ATOM    517    H   1     1       6.681   0.328  26.244  0.00  0.00             0
ATOM    518    H   1     1       7.911   0.219  25.460  0.00  0.00             0
ATOM    519    O   1     1       5.628   2.217  15.999  0.00  0.00             0
ATOM    520    H   1     1       6.503   2.049  16.057  0.00  0.00             0
ATOM    521    H   1     1       5.368   3.051  15.647  0.00  0.00             0
ATOM    522    O   1     1      -3.411  14.105  22.258  0.00  0.00             0
ATOM    523    H   1     1      -3.636  13.247  21.998  0.00  0.00             0
ATOM    524    H   1     1      -3.490  14.238  23.245  0.00  0.00             0
ATOM    525    O   1     1      16.893  17.472  22.638  0.00  0.00             0
ATOM    526    H   1     1      17.706  17.076  22.223  0.00  0.00             0
ATOM    527    H   1     1      17.404   0.164  23.098  0.00  0.00             0
ATOM    528    O   1     1      14.173   0.235  23.202  0.00  0.00             0
ATOM    529    H   1     1      15.078   0.328  22.890  0.00  0.00             0
ATOM    530    H   1     1      14.259   0.817  23.952  0.00  0.00             0
ATOM    531    O   1     1      12.342  -6.632  18.131  0.00  0.00             0
ATOM    532    H   1     1      12.370  -5.610  17.898  0.00  0.00             0
ATOM    533    H   1     1      11.714  -6.805  18.957  0.00  0.00             0
ATOM    534    O   1     1       8.603   1.025  18.527  0.00  0.00             0
ATOM    535    H   1     1       8.775   1.828  19.133  0.00  0.00             0
ATOM    536    H   1     1       7.784   0.437  18.716  0.00  0.00             0
ATOM    537    O   1     1      18.851  -2.552  16.132  0.00  0.00             0
ATOM    538    H   1     1      18.476  -1.801  15.740  0.00  0.00             0
ATOM    539    H   1     1      19.601  -2.032  16.489  0.00  0.00             0
ATOM    540    O   1     1      -6.277   6.860  26.874  0.00  0.00             0
ATOM    541    H   1     1      -6.507   6.576  27.686  0.00  0.00             0
ATOM    542    H   1     1      -5.560   7.494  27.151  0.00  0.00             0
ATOM    543    O   1     1       8.646   1.143  23.985  0.00  0.00             0
ATOM    544    H   1     1       8.068   1.928  24.060  0.00  0.00             0
ATOM    545    H   1     1      19.213   0.956  23.219  0.00  0.00             0
ATOM    546    O   1     1       0.535   8.307  33.723  0.00  0.00             0
ATOM    547    H   1     1      -0.117   8.766  33.196  0.00  0.00             0
ATOM    548    H   1     1      10.596   8.395  34.822  0.00  0.00             0
ATOM    549    O   1     1      17.139  14.675  29.318  0.00  0.00             0
ATOM    550    H   1     1       6.348  15.296  28.678  0.00  0.00             0
ATOM    551    H   1     1      17.353  13.800  28.893  0.00  0.00             0
ATOM    552    O   1     1      -3.367  15.049  24.896  0.00  0.00             0
ATOM    553    H   1     1      -4.213  15.073  25.494  0.00  0.00             0
ATOM    554    H   1     1       7.240  15.917  25.174  0.00  0.00             0
ATOM    555    O   1     1       9.802  13.322  14.656  0.00  0.00             0
ATOM    556    H   1     1      -1.139  13.779  15.373  0.00  0.00             0
ATOM    557    H   1     1       9.909  12.556  15.209  0.00  0.00             0
ATOM    558    O   1     1      -4.268   8.781  15.809  0.00  0.00             0
ATOM    559    H   1     1      -5.035   8.652  15.322  0.00  0.00             0
ATOM    560    H   1     1       6.235   9.790  15.862  0.00  0.00             0
ATOM    561    O   1     1      -4.080 -18.121  19.110  0.00  0.00             0
ATOM    562    H   1     1      -4.852 -17.991  18.536  0.00  0.00             0
ATOM    563    H   1     1      -3.890 -19.032  19.205  0.00  0.00             0
ATOM    564    O   1     1      -7.072  -9.588  15.281  0.00  0.00             0
ATOM    565    H   1     1      -7.218 -10.530  15.450  0.00  0.00             0
ATOM    566    H   1     1      -7.105  -9.130  16.178  0.00  0.00             0
ATOM    567    O   1     1       5.635  11.841  19.756  0.00  0.00             0
ATOM    568    H   1     1       6.539  11.733  19.601  0.00  0.00             0
ATOM    569    H   1     1       5.403  12.621  18.964  0.00  0.00             0
ATOM    570    O   1     1       3.376  11.887  21.571  0.00  0.00             0
ATOM    571    H   1     1       4.043  11.892  20.720  0.00  0.00             0
ATOM    572    H   1     1       3.545  12.752  22.061  0.00  0.00             0
ATOM    573    O   1     1      -6.588   9.289  25.317  0.00  0.00             0
ATOM    574    H   1     1      -6.626   9.342  24.325  0.00  0.00             0
ATOM    575    H   1     1      -6.596   8.560  25.709  0.00  0.00             0
ATOM    576    O   1     1      -8.312  20.983  20.506  0.00  0.00             0
ATOM    577    H   1     1      -7.553  21.414  21.052  0.00  0.00             0
ATOM    578    H   1     1      -8.387  20.007  20.490  0.00  0.00             0
ATOM    579    O   1     1      14.528  -0.401  17.413  0.00  0.00             0
ATOM    580    H   1     1      13.988   0.247  17.070  0.00  0.00             0
ATOM    581    H   1     1      13.928  -0.897  17.998  0.00  0.00             0
ATOM    582    O   1     1       0.193   1.545  25.671  0.00  0.00             0
ATOM    583    H   1     1       0.992   1.937  25.241  0.00  0.00             0
ATOM    584    H   1     1      -0.486   1.350  24.939  0.00  0.00             0
ATOM    585    O   1     1       4.537  -4.061  15.409  0.00  0.00             0
ATOM    586    H   1     1       4.601  -3.142  15.418  0.00  0.00             0
ATOM    587    H   1     1       3.638  -4.101  15.018  0.00  0.00             0
ATOM    588    O   1     1      -2.315   9.553  26.183  0.00  0.00             0
ATOM    589    H   1     1      -2.443   9.216  25.212  0.00  0.00             0
ATOM    590    H   1     1      -2.330  10.485  25.926  0.00  0.00             0
ATOM    591    O   1     1       0.825  11.535  20.544  0.00  0.00             0
ATOM    592    H   1     1       0.177  12.087  20.738  0.00  0.00             0
ATOM    593    H   1     1       1.678  11.824  20.957  0.00  0.00             0
ATOM    594    O   1     1      -1.865  11.777  19.663  0.00  0.00             0
ATOM    595    H   1     1      -1.616  12.572  19.616  0.00  0.00             0
ATOM    596    H   1     1      -1.378  11.045  19.212  0.00  0.00             0
ATOM    597    O   1     1      -6.253  -7.021  28.578  0.00  0.00             0
ATOM    598    H   1     1      -5.612  -6.713  29.193  0.00  0.00             0
ATOM    599    H   1     1       3.520  -7.796  29.030  0.00  0.00             0
ATOM    600    O   1     1       9.231  -6.324  34.956  0.00  0.00             0
ATOM    601    H   1     1       8.651  -6.962  34.319  0.00  0.00             0
ATOM    602    H   1     1      20.042  -7.021  35.381  0.00  0.00             0
ATOM    603    O   1     1       4.036  -2.922  22.842  0.00  0.00             0
ATOM    604    H   1     1      -6.212  -1.909  23.069  0.00  0.00             0
ATOM    605    H   1     1       4.960  -3.097  22.598  0.00  0.00             0
ATOM    606    O   1     1      -1.360   7.312  20.607  0.00  0.00             0
ATOM    607    H   1     1      -2.249   7.560  20.419  0.00  0.00             0
ATOM    608    H   1     1       9.537   8.066  21.005  0.00  0.00             0
ATOM    609    O   1     1      14.963  -3.783  18.270  0.00  0.00             0
ATOM    610    H   1     1       5.468  -3.238  18.489  0.00  0.00             0
ATOM    611    H   1     1      15.100  -3.994  17.321  0.00  0.00             0
ATOM    612    O   1     1      -7.301   9.478  22.744  0.00  0.00             0
ATOM    613    H   1     1      -7.264  10.413  22.372  0.00  0.00             0
ATOM    614    H   1     1       2.409   9.022  22.252  0.00  0.00             0
ATOM    615    O   1     1      -8.366  -3.980  17.595  0.00  0.00             0
ATOM    616    H   1     1      -8.431  -3.374  17.152  0.00  0.00             0
ATOM    617    H   1     1      -7.716  -3.317  18.032  0.00  0.00             0
ATOM    618    O   1     1       7.777   4.809  21.552  0.00  0.00             0
ATOM    619    H   1     1       8.238   5.601  21.238  0.00  0.00             0
ATOM    620    H   1     1       6.816   5.072  21.523  0.00  0.00             0
ATOM    621    O   1     1      -4.267  13.683  31.864  0.00  0.00             0
ATOM    622    H   1     1      -3.296  13.620  32.267  0.00  0.00             0
ATOM    623    H   1     1      -4.016  14.149  30.838  0.00  0.00             0
ATOM    624    O   1     1      -4.249  -6.306  23.500  0.00  0.00             0
ATOM    625    H   1     1      -4.399  -7.209  23.195  0.00  0.00             0
ATOM    626    H   1     1      -4.895  -6.336  24.273  0.00  0.00             0
ATOM    627    O   1     1       1.173   0.411  14.681  0.00  0.00             0
ATOM    628    H   1     1       2.034   0.490  14.870  0.00  0.00             0
ATOM    629    H   1     1       1.235   0.809  13.870  0.00  0.00             0
ATOM    630    O   1     1      -7.792   4.449  18.059  0.00  0.00             0
ATOM    631    H   1     1      -7.626   5.393  18.133  0.00  0.00             0
ATOM    632    H   1     1      -8.014   3.992  18.800  0.00  0.00             0
ATOM    633    O   1     1      -5.306   5.502  24.653  0.00  0.00             0
ATOM    634    H   1     1      -5.558   6.066  25.630  0.00  0.00             0
ATOM    635    H   1     1      -4.538   4.880  25.027  0.00  0.00             0
ATOM    636    O   1     1       9.188  -5.681  24.306  0.00  0.00             0
ATOM    637    H   1     1       9.622  -4.832  24.013  0.00  0.00             0
ATOM    638    H   1     1       8.541  -5.893  23.880  0.00  0.00             0
ATOM    639    O   1     1       0.019   2.692  28.312  0.00  0.00             0
ATOM    640    H   1     1       0.283   3.642  28.131  0.00  0.00             0
ATOM    641    H   1     1      -0.145   2.341  27.465  0.00  0.00             0
ATOM    642    O   1     1       1.374  14.829  21.834  0.00  0.00             0
ATOM    643    H   1     1       1.177  14.762  22.917  0.00  0.00             0
ATOM    644    H   1     1       2.419  14.792  21.841  0.00  0.00             0
ATOM    645    O   1     1       1.471   5.821  33.194  0.00  0.00             0
ATOM    646    H   1     1       1.266   6.775  33.547  0.00  0.00             0
ATOM    647    H   1     1       1.830   6.197  32.245  0.00  0.00             0
ATOM    648    O   1     1       1.501  -3.098  14.756  0.00  0.00             0
ATOM    649    H   1     1       1.181  -2.349  14.391  0.00  0.00             0
ATOM    650    H   1     1       0.690  -3.661  14.553  0.00  0.00             0
ATOM    651    O   1     1      -9.603  14.403  24.441  0.00  0.00             0
ATOM    652    H   1     1      -9.312  15.063  25.128  0.00  0.00             0
ATOM    653    H   1     1       1.298  -4.198  24.942  0.00  0.00             0
ATOM    654    O   1     1      -5.015 -14.147  18.403  0.00  0.00             0
ATOM    655    H   1     1      -5.013 -14.696  17.587  0.00  0.00             0
ATOM    656    H   1     1       4.535 -13.891  18.016  0.00  0.00             0
ATOM    657    O   1     1      14.849  -3.026  26.277  0.00  0.00             0
ATOM    658    H   1     1       4.290  -4.051  26.123  0.00  0.00             0
ATOM    659    H   1     1      14.239  -2.778  25.664  0.00  0.00             0
ATOM    660    O   1     1       2.060  12.410  25.739  0.00  0.00             0
ATOM    661    H   1     1       1.603  12.495  26.542  0.00  0.00             0
ATOM    662    H   1     1      13.333  11.990  25.974  0.00  0.00             0
ATOM    663    O   1     1      -0.256   8.792  36.454  0.00  0.00             0
ATOM    664    H   1     1     -10.604   7.799  36.449  0.00  0.00             0
ATOM    665    H   1     1       0.430   8.941  37.101  0.00  0.00             0
ATOM    666    O   1     1      -6.933  20.286  27.620  0.00  0.00             0
ATOM    667    H   1     1      -7.449  19.650  28.101  0.00  0.00             0
ATOM    668    H   1     1       3.126  20.185  26.740  0.00  0.00             0
ATOM    669    O   1     1       8.020  24.438  32.777  0.00  0.00             0
ATOM    670    H   1     1       8.660  23.714  33.069  0.00  0.00             0
ATOM    671    H   1     1       7.944   7.376  33.477  0.00  0.00             0
ATOM    672    O   1     1       5.281   1.157  25.627  0.00  0.00             0
ATOM    673    H   1     1       5.677   1.977  25.320  0.00  0.00             0
ATOM    674    H   1     1       5.109   1.168  26.429  0.00  0.00             0
ATOM    675    O   1     1       8.722   3.216  30.827  0.00  0.00             0
ATOM    676    H   1     1       8.017   3.779  30.618  0.00  0.00             0
ATOM    677    H   1     1       9.314   3.135  30.159  0.00  0.00             0
ATOM    678    O   1     1      -2.598   8.409  23.652  0.00  0.00             0
ATOM    679    H   1     1      -3.175   8.569  22.885  0.00  0.00             0
ATOM    680    H   1     1      -1.699   8.493  23.359  0.00  0.00             0
ATOM    681    O   1     1      -4.980   6.235  22.056  0.00  0.00             0
ATOM    682    H   1     1      -4.927   6.720  23.047  0.00  0.00             0
ATOM    683    H   1     1      -4.971   7.040  21.581  0.00  0.00             0
ATOM    684    O   1     1      -6.258   9.255  17.851  0.00  0.00             0
ATOM    685    H   1     1      -5.591   9.612  17.203  0.00  0.00             0
ATOM    686    H   1     1      -6.843   9.968  18.041  0.00  0.00             0
ATOM    687    O   1     1      -0.199   9.349  22.105  0.00  0.00             0
ATOM    688    H   1     1       0.210   9.432  22.949  0.00  0.00             0
ATOM    689    H   1     1       0.162  -7.908  21.649  0.00  0.00             0
ATOM    690    O   1     1      -1.638  -1.938  21.688  0.00  0.00             0
ATOM    691    H   1     1      -2.240  -2.780  21.834  0.00  0.00             0
ATOM    692    H   1     1      -0.724  -2.118  21.924  0.00  0.00             0
ATOM    693    O   1     1       0.815   4.836  26.221  0.00  0.00             0
ATOM    694    H   1     1       0.344   4.528  25.587  0.00  0.00             0
ATOM    695    H   1     1       0.685   5.661  26.659  0.00  0.00             0
ATOM    696    O   1     1       3.037  18.312  29.581  0.00  0.00             0
ATOM    697    H   1     1       2.058  17.855  29.874  0.00  0.00             0
ATOM    698    H   1     1       3.161  19.028  30.205  0.00  0.00             0
ATOM    699    O   1     1       2.545  20.705  25.004  0.00  0.00             0
ATOM    700    H   1     1       2.344  21.513  25.103  0.00  0.00             0
ATOM    701    H   1     1       2.913  20.837  24.065  0.00  0.00             0
ATOM    702    O   1     1       1.823  14.332  30.080  0.00  0.00             0
ATOM    703    H   1     1       2.477  14.562  29.524  0.00  0.00             0
ATOM    704    H   1     1       2.200  14.306  30.962  0.00  0.00             0
ATOM    705   Al   1     1       6.304   4.149   8.770  0.00  0.00             0
ATOM    706   Al   1     1       3.729  -0.316   8.816  0.00  0.00             0
ATOM    707   Al   1     1       3.828   5.775   8.772  0.00  0.00             0
ATOM    708   Al   1     1       6.284   1.100   8.917  0.00  0.00             0
ATOM    709   Si   1     1       2.005   5.586  11.592  0.00  0.00             0
ATOM    710   Si   1     1       4.603   1.128  11.714  0.00  0.00             0
ATOM    711   Si   1     1       4.403   7.113  11.700  0.00  0.00             0
ATOM    712   Si   1     1       7.168   2.619  11.602  0.00  0.00             0
ATOM    713    O   1     1       7.410   5.565  10.009  0.00  0.00             0
ATOM    714    O   1     1       4.792   0.953   9.969  0.00  0.00             0
ATOM    715    O   1     1       6.920   2.684   9.980  0.00  0.00             0
ATOM    716    O   1     1       4.318   7.149  10.091  0.00  0.00             0
ATOM    717    O   1     1       7.069   4.086  12.062  0.00  0.00             0
ATOM    718    O   1     1       4.488   8.604  12.104  0.00  0.00             0
ATOM    719    O   1     1       5.825   6.450  12.013  0.00  0.00             0
ATOM    720    O   1     1       3.342   1.871  11.911  0.00  0.00             0
ATOM    721    O   1     1       5.925   1.824  12.114  0.00  0.00             0
ATOM    722    O   1     1       3.261   6.349  12.169  0.00  0.00             0
ATOM    723    O   1     1       7.260  -0.184  10.043  0.00  0.00             0
ATOM    724    O   1     1       4.751   4.330   9.840  0.00  0.00             0
ATOM    725    O   1     1       2.961   7.078   7.754  0.00  0.00             0
ATOM    726    O   1     1       5.667   2.709   7.751  0.00  0.00             0
ATOM    727    O   1     1       7.851   4.249   7.783  0.00  0.00             0
ATOM    728    O   1     1       5.456   0.004   7.699  0.00  0.00             0
ATOM    729    O   1     1       8.046   1.140   7.894  0.00  0.00             0
ATOM    730    O   1     1       5.421   5.479   7.660  0.00  0.00             0
ATOM    731    H   1     1       6.941   7.879  10.362  0.00  0.00             0
ATOM    732    H   1     1       4.398   3.710  10.657  0.00  0.00             0
ATOM    733    H   1     1       7.776   7.503   6.869  0.00  0.00             0
ATOM    734    H   1     1       5.081   2.648   6.997  0.00  0.00             0
ATOM    735    H   1     1       8.272   3.986   7.100  0.00  0.00             0
ATOM    736    H   1     1       5.985   8.067   7.629  0.00  0.00             0
ATOM    737    H   1     1       6.221   5.850   7.407  0.00  0.00             0
ATOM    738    H   1     1       8.337   2.079   7.795  0.00  0.00             0
ATOM    739   Al   1     1       9.507   3.287   1.468  0.00  0.00             0
ATOM    740   Al   1     1       6.888  -1.068   1.646  0.00  0.00             0
ATOM    741   Al   1     1       6.803   4.736   1.402  0.00  0.00             0
ATOM    742   Al   1     1       9.514   0.192   1.504  0.00  0.00             0
ATOM    743   Si   1     1       5.063   4.545   4.295  0.00  0.00             0
ATOM    744   Si   1     1       7.767   0.257   4.386  0.00  0.00             0
ATOM    745   Si   1     1       7.641   6.001   4.257  0.00  0.00             0
ATOM    746   Si   1     1      10.318   1.801   4.284  0.00  0.00             0
ATOM    747    O   1     1      10.576   4.664   2.677  0.00  0.00             0
ATOM    748    O   1     1       7.974   0.131   2.723  0.00  0.00             0
ATOM    749    O   1     1      10.263   1.970   2.649  0.00  0.00             0
ATOM    750    O   1     1       7.471   6.035   2.666  0.00  0.00             0
ATOM    751    O   1     1      10.400   3.330   4.770  0.00  0.00             0
ATOM    752    O   1     1       7.549   7.520   4.726  0.00  0.00             0
ATOM    753    O   1     1       9.060   5.370   4.535  0.00  0.00             0
ATOM    754    O   1     1       6.462   0.960   4.764  0.00  0.00             0
ATOM    755    O   1     1       9.028   1.078   4.705  0.00  0.00             0
ATOM    756    O   1     1       6.440   5.173   4.794  0.00  0.00             0
ATOM    757    O   1     1      10.368  -1.159   2.719  0.00  0.00             0
ATOM    758    O   1     1       7.880   3.451   2.605  0.00  0.00             0
ATOM    759    O   1     1       6.241   6.154   0.302  0.00  0.00             0
ATOM    760    O   1     1       8.930   1.762   0.503  0.00  0.00             0
ATOM    761    O   1     1      11.114   3.532   0.279  0.00  0.00             0
ATOM    762    O   1     1       8.498  -0.912   0.429  0.00  0.00             0
ATOM    763    O   1     1      11.092   0.069   0.494  0.00  0.00             0
ATOM    764    O   1     1       8.556   4.553   0.389  0.00  0.00             0
ATOM    765    H   1     1       9.926   6.872   2.609  0.00  0.00             0
ATOM    766    H   1     1       7.233   2.769   2.970  0.00  0.00             0
ATOM    767    H   1     1      10.735   6.507  -0.160  0.00  0.00             0
ATOM    768    H   1     1       8.366   1.517  -0.217  0.00  0.00             0
ATOM    769    H   1     1      11.808   3.353  -0.533  0.00  0.00             0
ATOM    770    H   1     1       9.038   7.968  -0.571  0.00  0.00             0
ATOM    771    H   1     1       9.334   5.086  -0.169  0.00  0.00             0
ATOM    772    H   1     1      11.158   0.792  -0.242  0.00  0.00             0
ATOM    773   Al   1     1       6.146  -4.700   8.808  0.00  0.00             0
ATOM    774   Al   1     1       3.785  -9.153   8.852  0.00  0.00             0
ATOM    775   Al   1     1       3.569  -3.173   8.726  0.00  0.00             0
ATOM    776   Al   1     1       6.226  -7.744   8.828  0.00  0.00             0
ATOM    777   Si   1     1       1.900  -3.427  11.544  0.00  0.00             0
ATOM    778   Si   1     1       4.639  -7.814  11.575  0.00  0.00             0
ATOM    779   Si   1     1       4.502  -1.879  11.553  0.00  0.00             0
ATOM    780   Si   1     1       7.152  -6.340  11.575  0.00  0.00             0
ATOM    781    O   1     1       7.128  -3.518   9.917  0.00  0.00             0
ATOM    782    O   1     1       4.704  -7.979   9.953  0.00  0.00             0
ATOM    783    O   1     1       6.781  -6.282   9.986  0.00  0.00             0
ATOM    784    O   1     1       4.329  -1.778   9.898  0.00  0.00             0
ATOM    785    O   1     1       6.959  -4.862  12.020  0.00  0.00             0
ATOM    786    O   1     1       4.556  -0.419  12.019  0.00  0.00             0
ATOM    787    O   1     1       5.755  -2.654  11.897  0.00  0.00             0
ATOM    788    O   1     1       3.312  -6.972  11.924  0.00  0.00             0
ATOM    789    O   1     1       5.928  -7.206  12.137  0.00  0.00             0
ATOM    790    O   1     1       3.152  -2.609  11.969  0.00  0.00             0
ATOM    791    O   1     1       7.170  -9.201   9.822  0.00  0.00             0
ATOM    792    O   1     1       4.521  -4.658   9.868  0.00  0.00             0
ATOM    793    O   1     1       3.044  -1.658   7.715  0.00  0.00             0
ATOM    794    O   1     1       5.526  -6.285   7.798  0.00  0.00             0
ATOM    795    O   1     1       7.818  -4.715   7.732  0.00  0.00             0
ATOM    796    O   1     1       5.290  -9.205   7.842  0.00  0.00             0
ATOM    797    O   1     1       7.860  -7.694   7.802  0.00  0.00             0
ATOM    798    O   1     1       5.285  -3.400   7.804  0.00  0.00             0
ATOM    799    H   1     1       6.990  -1.008  10.374  0.00  0.00             0
ATOM    800    H   1     1       3.919  -5.478   9.972  0.00  0.00             0
ATOM    801    H   1     1       7.461  -1.516   6.675  0.00  0.00             0
ATOM    802    H   1     1       5.271  -5.925   6.853  0.00  0.00             0
ATOM    803    H   1     1       7.795  -4.839   6.737  0.00  0.00             0
ATOM    804    H   1     1       5.467  -0.699   6.990  0.00  0.00             0
ATOM    805    H   1     1       6.026  -2.759   7.720  0.00  0.00             0
ATOM    806    H   1     1       8.079  -6.959   7.132  0.00  0.00             0
ATOM    807   Al   1     1       9.473  -5.678   1.633  0.00  0.00             0
ATOM    808   Al   1     1       6.872 -10.008   1.221  0.00  0.00             0
ATOM    809   Al   1     1       6.676  -4.051   1.252  0.00  0.00             0
ATOM    810   Al   1     1       9.559  -8.704   1.452  0.00  0.00             0
ATOM    811   Si   1     1       5.181  -4.248   4.125  0.00  0.00             0
ATOM    812   Si   1     1       7.438  -8.952   4.130  0.00  0.00             0
ATOM    813   Si   1     1       7.733  -2.718   4.136  0.00  0.00             0
ATOM    814   Si   1     1       9.974  -7.370   4.294  0.00  0.00             0
ATOM    815    O   1     1      10.351  -4.539   2.717  0.00  0.00             0
ATOM    816    O   1     1       7.695  -9.051   2.543  0.00  0.00             0
ATOM    817    O   1     1       9.878  -7.204   2.680  0.00  0.00             0
ATOM    818    O   1     1       7.573  -2.559   2.595  0.00  0.00             0
ATOM    819    O   1     1       9.987  -5.861   4.866  0.00  0.00             0
ATOM    820    O   1     1       7.769  -1.296   4.713  0.00  0.00             0
ATOM    821    O   1     1       9.111  -3.353   4.525  0.00  0.00             0
ATOM    822    O   1     1       6.099  -8.191   4.410  0.00  0.00             0
ATOM    823    O   1     1       8.668  -8.200   4.749  0.00  0.00             0
ATOM    824    O   1     1       6.468  -3.552   4.563  0.00  0.00             0
ATOM    825    O   1     1      10.205 -10.023   2.530  0.00  0.00             0
ATOM    826    O   1     1       7.654  -5.400   2.368  0.00  0.00             0
ATOM    827    O   1     1       6.119  -2.546   0.496  0.00  0.00             0
ATOM    828    O   1     1       8.651  -7.181   0.464  0.00  0.00             0
ATOM    829    O   1     1      10.918  -5.545   0.321  0.00  0.00             0
ATOM    830    O   1     1       8.421 -10.046   0.216  0.00  0.00             0
ATOM    831    O   1     1      11.061  -8.711   0.409  0.00  0.00             0
ATOM    832    O   1     1       8.530  -4.242   0.216  0.00  0.00             0
ATOM    833    H   1     1      10.068  -1.684   3.444  0.00  0.00             0
ATOM    834    H   1     1       6.987  -6.200   2.369  0.00  0.00             0
ATOM    835    H   1     1      10.537  -2.603  -0.478  0.00  0.00             0
ATOM    836    H   1     1       8.077  -6.611  -0.156  0.00  0.00             0
ATOM    837    H   1     1      10.359  -5.236  -0.498  0.00  0.00             0
ATOM    838    H   1     1       8.054  -1.109  -0.382  0.00  0.00             0
ATOM    839    H   1     1       8.742  -3.406   0.290  0.00  0.00             0
ATOM    840    H   1     1      11.724  -8.075   0.086  0.00  0.00             0
ATOM    841   Al   1     1       1.223   4.312   8.602  0.00  0.00             0
ATOM    842   Al   1     1      -1.414  -0.340   8.749  0.00  0.00             0
ATOM    843   Al   1     1      -1.459   5.694   8.783  0.00  0.00             0
ATOM    844   Al   1     1       1.147   1.281   8.821  0.00  0.00             0
ATOM    845   Si   1     1      -3.153   5.566  11.650  0.00  0.00             0
ATOM    846   Si   1     1      -0.449   1.043  11.490  0.00  0.00             0
ATOM    847   Si   1     1      -0.616   7.064  11.532  0.00  0.00             0
ATOM    848   Si   1     1       1.979   2.518  11.515  0.00  0.00             0
ATOM    849    O   1     1       2.292   5.423   9.997  0.00  0.00             0
ATOM    850    O   1     1      -0.356   0.989   9.886  0.00  0.00             0
ATOM    851    O   1     1       1.801   2.567   9.942  0.00  0.00             0
ATOM    852    O   1     1      -0.651   7.151   9.911  0.00  0.00             0
ATOM    853    O   1     1       1.922   3.982  11.983  0.00  0.00             0
ATOM    854    O   1     1      -0.646   8.574  12.058  0.00  0.00             0
ATOM    855    O   1     1       0.738   6.383  11.753  0.00  0.00             0
ATOM    856    O   1     1      -1.701   2.064  11.785  0.00  0.00             0
ATOM    857    O   1     1       0.766   1.639  12.091  0.00  0.00             0
ATOM    858    O   1     1      -1.814   6.318  12.049  0.00  0.00             0
ATOM    859    O   1     1       1.929  -0.373   9.778  0.00  0.00             0
ATOM    860    O   1     1      -0.402   4.336   9.643  0.00  0.00             0
ATOM    861    O   1     1       8.235   7.158   7.592  0.00  0.00             0
ATOM    862    O   1     1       0.412   2.667   7.681  0.00  0.00             0
ATOM    863    O   1     1       2.962   4.438   7.641  0.00  0.00             0
ATOM    864    O   1     1       0.083  -0.189   7.672  0.00  0.00             0
ATOM    865    O   1     1       2.910   1.207   7.894  0.00  0.00             0
ATOM    866    O   1     1       0.266   5.535   7.620  0.00  0.00             0
ATOM    867    H   1     1       1.969   8.039   9.946  0.00  0.00             0
ATOM    868    H   1     1      -0.711   3.601  10.088  0.00  0.00             0
ATOM    869    H   1     1       2.530   7.327   6.998  0.00  0.00             0
ATOM    870    H   1     1       0.195   2.707   6.651  0.00  0.00             0
ATOM    871    H   1     1       3.437   4.364   6.830  0.00  0.00             0
ATOM    872    H   1     1       0.606   7.822   7.585  0.00  0.00             0
ATOM    873    H   1     1       0.514   6.060   6.873  0.00  0.00             0
ATOM    874    H   1     1       3.488   1.986   8.066  0.00  0.00             0
ATOM    875   Al   1     1       4.477   3.002   1.602  0.00  0.00             0
ATOM    876   Al   1     1       1.738  -1.347   1.675  0.00  0.00             0
ATOM    877   Al   1     1       1.823   4.857   1.516  0.00  0.00             0
ATOM    878   Al   1     1       4.285   0.198   1.698  0.00  0.00             0
ATOM    879   Si   1     1       0.085   4.735   4.307  0.00  0.00             0
ATOM    880   Si   1     1       2.433   0.041   4.434  0.00  0.00             0
ATOM    881   Si   1     1       2.620   6.232   4.233  0.00  0.00             0
ATOM    882   Si   1     1       5.051   1.664   4.529  0.00  0.00             0
ATOM    883    O   1     1       5.283   4.335   2.684  0.00  0.00             0
ATOM    884    O   1     1       2.691  -0.026   2.821  0.00  0.00             0
ATOM    885    O   1     1       4.950   1.715   2.893  0.00  0.00             0
ATOM    886    O   1     1       2.480   6.326   2.621  0.00  0.00             0
ATOM    887    O   1     1       4.909   3.176   4.925  0.00  0.00             0
ATOM    888    O   1     1       2.636   7.745   4.762  0.00  0.00             0
ATOM    889    O   1     1       3.935   5.489   4.581  0.00  0.00             0
ATOM    890    O   1     1       1.201   0.963   4.655  0.00  0.00             0
ATOM    891    O   1     1       3.767   0.822   4.918  0.00  0.00             0
ATOM    892    O   1     1       1.313   5.545   4.725  0.00  0.00             0
ATOM    893    O   1     1       5.328  -0.994   2.713  0.00  0.00             0
ATOM    894    O   1     1       2.701   3.465   2.682  0.00  0.00             0
ATOM    895    O   1     1      11.540   6.302   0.371  0.00  0.00             0
ATOM    896    O   1     1       3.563   1.665   0.689  0.00  0.00             0
ATOM    897    O   1     1       5.965   3.218   0.462  0.00  0.00             0
ATOM    898    O   1     1       3.299  -1.120   0.608  0.00  0.00             0
ATOM    899    O   1     1       5.874   0.186   0.540  0.00  0.00             0
ATOM    900    O   1     1       3.426   4.549   0.424  0.00  0.00             0
ATOM    901    H   1     1       4.688   6.913   2.154  0.00  0.00             0
ATOM    902    H   1     1       1.902   2.770   2.764  0.00  0.00             0
ATOM    903    H   1     1       6.931   6.272  -0.586  0.00  0.00             0
ATOM    904    H   1     1       3.073   2.051  -0.032  0.00  0.00             0
ATOM    905    H   1     1       6.662   2.600   0.334  0.00  0.00             0
ATOM    906    H   1     1       3.573   7.538  -0.525  0.00  0.00             0
ATOM    907    H   1     1       3.821   5.100  -0.088  0.00  0.00             0
ATOM    908    H   1     1       5.424   0.924  -0.080  0.00  0.00             0
ATOM    909   Al   1     1       1.204  -4.738   8.704  0.00  0.00             0
ATOM    910   Al   1     1      -1.437  -9.090   8.756  0.00  0.00             0
ATOM    911   Al   1     1      -1.517  -3.249   8.603  0.00  0.00             0
ATOM    912   Al   1     1       1.076  -7.611   8.758  0.00  0.00             0
ATOM    913   Si   1     1      -3.267  -3.409  11.496  0.00  0.00             0
ATOM    914   Si   1     1      -0.568  -7.850  11.550  0.00  0.00             0
ATOM    915   Si   1     1      -0.757  -1.869  11.542  0.00  0.00             0
ATOM    916   Si   1     1       1.934  -6.307  11.563  0.00  0.00             0
ATOM    917    O   1     1       2.014  -3.517   9.836  0.00  0.00             0
ATOM    918    O   1     1      -0.477  -7.824   9.880  0.00  0.00             0
ATOM    919    O   1     1       1.919  -6.308   9.938  0.00  0.00             0
ATOM    920    O   1     1      -0.938  -1.861   9.902  0.00  0.00             0
ATOM    921    O   1     1       1.862  -4.870  12.110  0.00  0.00             0
ATOM    922    O   1     1      -0.822  -0.411  11.972  0.00  0.00             0
ATOM    923    O   1     1       0.582  -2.559  11.799  0.00  0.00             0
ATOM    924    O   1     1      -1.904  -7.036  11.890  0.00  0.00             0
ATOM    925    O   1     1       0.703  -7.054  12.068  0.00  0.00             0
ATOM    926    O   1     1      -2.019  -2.662  11.973  0.00  0.00             0
ATOM    927    O   1     1       2.121  -8.981   9.947  0.00  0.00             0
ATOM    928    O   1     1      -0.525  -4.735   9.561  0.00  0.00             0
ATOM    929    O   1     1       8.004  -1.781   7.554  0.00  0.00             0
ATOM    930    O   1     1       0.609  -6.226   7.694  0.00  0.00             0
ATOM    931    O   1     1       2.810  -4.516   7.590  0.00  0.00             0
ATOM    932    O   1     1       0.064  -9.056   7.728  0.00  0.00             0
ATOM    933    O   1     1       2.817  -7.904   7.555  0.00  0.00             0
ATOM    934    O   1     1       0.213  -3.339   7.438  0.00  0.00             0
ATOM    935    H   1     1       1.230  -1.065   9.549  0.00  0.00             0
ATOM    936    H   1     1      -1.071  -5.407   9.660  0.00  0.00             0
ATOM    937    H   1     1       2.202  -1.753   7.352  0.00  0.00             0
ATOM    938    H   1     1      -0.226  -6.012   7.107  0.00  0.00             0
ATOM    939    H   1     1       2.848  -5.232   7.047  0.00  0.00             0
ATOM    940    H   1     1       0.128  -0.033   6.781  0.00  0.00             0
ATOM    941    H   1     1       0.687  -3.329   6.475  0.00  0.00             0
ATOM    942    H   1     1       3.693  -7.947   7.014  0.00  0.00             0
ATOM    943   Al   1     1       4.277  -5.549   1.392  0.00  0.00             0
ATOM    944   Al   1     1       1.751 -10.126   1.401  0.00  0.00             0
ATOM    945   Al   1     1       1.534  -4.271   1.528  0.00  0.00             0
ATOM    946   Al   1     1       4.299  -8.581   1.155  0.00  0.00             0
ATOM    947   Si   1     1      -0.031  -4.332   4.328  0.00  0.00             0
ATOM    948   Si   1     1       2.457  -8.722   4.225  0.00  0.00             0
ATOM    949   Si   1     1       2.513  -2.952   4.314  0.00  0.00             0
ATOM    950   Si   1     1       4.969  -7.253   4.013  0.00  0.00             0
ATOM    951    O   1     1       5.247  -4.393   2.554  0.00  0.00             0
ATOM    952    O   1     1       2.535  -8.914   2.580  0.00  0.00             0
ATOM    953    O   1     1       4.832  -7.153   2.373  0.00  0.00             0
ATOM    954    O   1     1       2.353  -2.766   2.747  0.00  0.00             0
ATOM    955    O   1     1       5.168  -5.742   4.606  0.00  0.00             0
ATOM    956    O   1     1       2.368  -1.531   4.929  0.00  0.00             0
ATOM    957    O   1     1       3.984  -3.439   4.483  0.00  0.00             0
ATOM    958    O   1     1       1.070  -8.014   4.482  0.00  0.00             0
ATOM    959    O   1     1       3.650  -7.776   4.608  0.00  0.00             0
ATOM    960    O   1     1       1.318  -3.780   4.764  0.00  0.00             0
ATOM    961    O   1     1       5.007 -10.057   2.082  0.00  0.00             0
ATOM    962    O   1     1       2.583  -5.561   2.557  0.00  0.00             0
ATOM    963    O   1     1      11.212  -2.815   0.262  0.00  0.00             0
ATOM    964    O   1     1       3.399  -7.029   0.231  0.00  0.00             0
ATOM    965    O   1     1       5.761  -5.374   0.268  0.00  0.00             0
ATOM    966    O   1     1       3.149  -9.811   0.191  0.00  0.00             0
ATOM    967    O   1     1       5.899  -8.512   0.256  0.00  0.00             0
ATOM    968    O   1     1       3.308  -4.308   0.226  0.00  0.00             0
ATOM    969    H   1     1       4.888  -1.647   3.201  0.00  0.00             0
ATOM    970    H   1     1       2.361  -6.021   3.342  0.00  0.00             0
ATOM    971    H   1     1       5.220  -2.556   0.041  0.00  0.00             0
ATOM    972    H   1     1       3.028  -6.438  -0.489  0.00  0.00             0
ATOM    973    H   1     1       5.904  -5.589  -0.634  0.00  0.00             0
ATOM    974    H   1     1       3.579  -1.039  -0.238  0.00  0.00             0
ATOM    975    H   1     1       2.961  -3.467  -0.264  0.00  0.00             0
ATOM    976    H   1     1       6.738  -7.897   0.043  0.00  0.00             0
END
