# Supplementary material for: Competing Nuclear Quantum Effects and Hydrogen-Bond Jumps in Hydrated Kaolinite
Source: J Phys Chem Lett. 2023 Feb 6;14(6):1542–7. doi: 10.1021/acs.jpclett.2c03896 (PMC9940297; doi:10.1021/acs.jpclett.2c03896)
Supplement: Supplementary file 1 — jz2c03896_si_001.zip [file jz2c03896_si_001.zip › Clay_NQEs_HBond_Jumps_SI/silica-surface/QM/prod-1/init.07.pdb]

TITLE     Step:      400000  Bead:       7 positions{angstrom}  cell{angstrom}
CRYST1   10.307   17.884   76.812  91.93 105.05  89.80 P 1           1
ATOM      1   Al   1     1     -13.481  12.449  42.543  0.00  0.00             0
ATOM      2   Al   1     1     -11.038  17.057  42.271  0.00  0.00             0
ATOM      3   Al   1     1     -11.012  10.977  42.505  0.00  0.00             0
ATOM      4   Al   1     1     -13.497  15.555  42.327  0.00  0.00             0
ATOM      5   Si   1     1      -9.171  11.193  39.724  0.00  0.00             0
ATOM      6   Si   1     1     -11.877  15.710  39.450  0.00  0.00             0
ATOM      7   Si   1     1     -11.720   9.561  39.743  0.00  0.00             0
ATOM      8   Si   1     1     -14.387  14.163  39.621  0.00  0.00             0
ATOM      9    O   1     1     -14.412  11.273  41.463  0.00  0.00             0
ATOM     10    O   1     1     -12.048  15.816  41.155  0.00  0.00             0
ATOM     11    O   1     1     -14.380  14.166  41.191  0.00  0.00             0
ATOM     12    O   1     1     -11.537   9.454  41.483  0.00  0.00             0
ATOM     13    O   1     1     -14.218  12.708  39.220  0.00  0.00             0
ATOM     14    O   1     1     -11.701   8.081  39.297  0.00  0.00             0
ATOM     15    O   1     1     -13.052  10.353  39.579  0.00  0.00             0
ATOM     16    O   1     1     -10.627  14.892  39.268  0.00  0.00             0
ATOM     17    O   1     1     -13.273  15.075  39.111  0.00  0.00             0
ATOM     18    O   1     1     -10.461  10.368  39.238  0.00  0.00             0
ATOM     19    O   1     1     -14.583  16.898  41.393  0.00  0.00             0
ATOM     20    O   1     1     -11.888  12.262  41.399  0.00  0.00             0
ATOM     21    O   1     1     -10.152   9.593  43.613  0.00  0.00             0
ATOM     22    O   1     1     -12.797  14.062  43.273  0.00  0.00             0
ATOM     23    O   1     1     -15.124  12.274  43.800  0.00  0.00             0
ATOM     24    O   1     1     -12.637  16.894  43.439  0.00  0.00             0
ATOM     25    O   1     1     -15.191  15.491  43.527  0.00  0.00             0
ATOM     26    O   1     1     -12.666  11.129  43.661  0.00  0.00             0
ATOM     27    H   1     1     -14.234   8.777  41.767  0.00  0.00             0
ATOM     28    H   1     1     -11.350  12.920  40.841  0.00  0.00             0
ATOM     29    H   1     1     -15.360   9.163  44.687  0.00  0.00             0
ATOM     30    H   1     1     -11.862  14.317  43.616  0.00  0.00             0
ATOM     31    H   1     1     -14.958  12.403  44.801  0.00  0.00             0
ATOM     32    H   1     1     -12.988   8.076  44.652  0.00  0.00             0
ATOM     33    H   1     1     -13.172  10.214  43.675  0.00  0.00             0
ATOM     34    H   1     1     -15.385  14.559  43.766  0.00  0.00             0
ATOM     35   Al   1     1     -13.547  14.811  49.714  0.00  0.00             0
ATOM     36   Al   1     1     -10.745  19.274  49.781  0.00  0.00             0
ATOM     37   Al   1     1     -10.851  13.370  49.642  0.00  0.00             0
ATOM     38   Al   1     1     -13.368  17.718  49.584  0.00  0.00             0
ATOM     39   Si   1     1      -9.049  13.373  46.941  0.00  0.00             0
ATOM     40   Si   1     1     -11.692  17.916  46.883  0.00  0.00             0
ATOM     41   Si   1     1     -11.601  11.901  46.921  0.00  0.00             0
ATOM     42   Si   1     1     -14.220  16.413  46.768  0.00  0.00             0
ATOM     43    O   1     1     -14.414  13.646  48.531  0.00  0.00             0
ATOM     44    O   1     1     -11.845  17.994  48.521  0.00  0.00             0
ATOM     45    O   1     1     -13.992  16.410  48.488  0.00  0.00             0
ATOM     46    O   1     1     -11.590  11.838  48.609  0.00  0.00             0
ATOM     47    O   1     1     -14.078  14.909  46.416  0.00  0.00             0
ATOM     48    O   1     1     -11.480  10.364  46.566  0.00  0.00             0
ATOM     49    O   1     1     -13.004  12.525  46.675  0.00  0.00             0
ATOM     50    O   1     1     -10.379  17.029  46.675  0.00  0.00             0
ATOM     51    O   1     1     -12.929  17.214  46.381  0.00  0.00             0
ATOM     52    O   1     1     -10.435  12.730  46.428  0.00  0.00             0
ATOM     53    O   1     1     -14.328  19.221  48.656  0.00  0.00             0
ATOM     54    O   1     1     -11.724  14.673  48.494  0.00  0.00             0
ATOM     55    O   1     1     -10.197  11.929  50.971  0.00  0.00             0
ATOM     56    O   1     1     -12.714  16.325  50.791  0.00  0.00             0
ATOM     57    O   1     1     -15.117  14.682  50.651  0.00  0.00             0
ATOM     58    O   1     1     -12.295  19.187  50.919  0.00  0.00             0
ATOM     59    O   1     1     -14.814  18.080  50.908  0.00  0.00             0
ATOM     60    O   1     1     -12.467  13.601  50.865  0.00  0.00             0
ATOM     61    H   1     1     -13.560  10.721  48.668  0.00  0.00             0
ATOM     62    H   1     1     -11.251  15.607  48.433  0.00  0.00             0
ATOM     63    H   1     1     -14.538  11.989  51.285  0.00  0.00             0
ATOM     64    H   1     1     -12.358  16.008  51.609  0.00  0.00             0
ATOM     65    H   1     1     -15.503  15.031  51.484  0.00  0.00             0
ATOM     66    H   1     1     -12.934   9.984  52.073  0.00  0.00             0
ATOM     67    H   1     1     -12.632  13.002  51.471  0.00  0.00             0
ATOM     68    H   1     1     -14.451  18.268  51.809  0.00  0.00             0
ATOM     69   Al   1     1     -13.560  21.316  42.548  0.00  0.00             0
ATOM     70   Al   1     1     -11.006  25.919  42.479  0.00  0.00             0
ATOM     71   Al   1     1     -10.927  19.903  42.469  0.00  0.00             0
ATOM     72   Al   1     1     -13.579  24.346  42.478  0.00  0.00             0
ATOM     73   Si   1     1      -9.243  20.189  39.743  0.00  0.00             0
ATOM     74   Si   1     1     -11.874  24.565  39.798  0.00  0.00             0
ATOM     75   Si   1     1     -11.803  18.639  39.562  0.00  0.00             0
ATOM     76   Si   1     1     -14.384  23.165  39.655  0.00  0.00             0
ATOM     77    O   1     1     -14.489  20.265  41.289  0.00  0.00             0
ATOM     78    O   1     1     -11.926  24.673  41.453  0.00  0.00             0
ATOM     79    O   1     1     -14.317  23.153  41.350  0.00  0.00             0
ATOM     80    O   1     1     -11.645  18.504  41.219  0.00  0.00             0
ATOM     81    O   1     1     -14.446  21.679  39.196  0.00  0.00             0
ATOM     82    O   1     1     -11.865  17.146  39.003  0.00  0.00             0
ATOM     83    O   1     1     -13.064  19.454  39.334  0.00  0.00             0
ATOM     84    O   1     1     -10.644  23.493  39.629  0.00  0.00             0
ATOM     85    O   1     1     -13.085  23.864  39.240  0.00  0.00             0
ATOM     86    O   1     1     -10.542  19.379  39.186  0.00  0.00             0
ATOM     87    O   1     1     -14.548  25.761  41.578  0.00  0.00             0
ATOM     88    O   1     1     -11.908  21.335  41.305  0.00  0.00             0
ATOM     89    O   1     1     -10.265  18.448  43.336  0.00  0.00             0
ATOM     90    O   1     1     -12.783  22.910  43.498  0.00  0.00             0
ATOM     91    O   1     1     -15.077  21.195  43.554  0.00  0.00             0
ATOM     92    O   1     1     -12.650  25.714  43.740  0.00  0.00             0
ATOM     93    O   1     1     -15.285  24.599  43.675  0.00  0.00             0
ATOM     94    O   1     1     -12.637  19.842  43.430  0.00  0.00             0
ATOM     95    H   1     1     -13.940  17.665  41.246  0.00  0.00             0
ATOM     96    H   1     1     -11.771  22.280  40.847  0.00  0.00             0
ATOM     97    H   1     1     -14.649  18.151  43.877  0.00  0.00             0
ATOM     98    H   1     1     -11.676  23.133  43.362  0.00  0.00             0
ATOM     99    H   1     1     -15.474  21.534  44.402  0.00  0.00             0
ATOM    100    H   1     1     -12.520  16.895  44.460  0.00  0.00             0
ATOM    101    H   1     1     -12.797  18.956  43.562  0.00  0.00             0
ATOM    102    H   1     1     -15.090  24.247  44.603  0.00  0.00             0
ATOM    103   Al   1     1     -13.524  23.789  49.767  0.00  0.00             0
ATOM    104   Al   1     1     -10.888  28.334  49.856  0.00  0.00             0
ATOM    105   Al   1     1     -10.778  22.078  49.885  0.00  0.00             0
ATOM    106   Al   1     1     -13.260  26.595  49.890  0.00  0.00             0
ATOM    107   Si   1     1      -8.938  22.343  47.005  0.00  0.00             0
ATOM    108   Si   1     1     -11.583  26.840  47.132  0.00  0.00             0
ATOM    109   Si   1     1     -11.463  20.838  46.974  0.00  0.00             0
ATOM    110   Si   1     1     -14.126  25.378  47.114  0.00  0.00             0
ATOM    111    O   1     1     -14.326  22.472  48.714  0.00  0.00             0
ATOM    112    O   1     1     -11.775  27.013  48.742  0.00  0.00             0
ATOM    113    O   1     1     -14.085  25.293  48.653  0.00  0.00             0
ATOM    114    O   1     1     -11.447  20.792  48.728  0.00  0.00             0
ATOM    115    O   1     1     -14.056  23.783  46.661  0.00  0.00             0
ATOM    116    O   1     1     -11.453  19.377  46.502  0.00  0.00             0
ATOM    117    O   1     1     -12.754  21.591  46.753  0.00  0.00             0
ATOM    118    O   1     1     -10.351  25.866  46.967  0.00  0.00             0
ATOM    119    O   1     1     -12.896  26.156  46.651  0.00  0.00             0
ATOM    120    O   1     1     -10.246  21.700  46.541  0.00  0.00             0
ATOM    121    O   1     1     -14.172  28.127  48.803  0.00  0.00             0
ATOM    122    O   1     1     -11.780  23.643  48.804  0.00  0.00             0
ATOM    123    O   1     1      -9.844  20.656  50.868  0.00  0.00             0
ATOM    124    O   1     1     -12.514  25.114  50.798  0.00  0.00             0
ATOM    125    O   1     1     -14.957  23.683  50.981  0.00  0.00             0
ATOM    126    O   1     1     -12.476  28.017  51.174  0.00  0.00             0
ATOM    127    O   1     1     -14.910  26.840  51.006  0.00  0.00             0
ATOM    128    O   1     1     -12.345  22.220  50.908  0.00  0.00             0
ATOM    129    H   1     1     -13.868  20.086  48.280  0.00  0.00             0
ATOM    130    H   1     1     -11.447  24.195  48.115  0.00  0.00             0
ATOM    131    H   1     1     -14.281  20.822  50.895  0.00  0.00             0
ATOM    132    H   1     1     -11.683  24.733  50.987  0.00  0.00             0
ATOM    133    H   1     1     -15.469  24.336  51.199  0.00  0.00             0
ATOM    134    H   1     1     -12.156  19.724  51.583  0.00  0.00             0
ATOM    135    H   1     1     -13.004  22.553  51.601  0.00  0.00             0
ATOM    136    H   1     1     -15.196  26.857  51.803  0.00  0.00             0
ATOM    137   Al   1     1      -8.430  12.575  42.464  0.00  0.00             0
ATOM    138   Al   1     1      -5.999  16.964  42.381  0.00  0.00             0
ATOM    139   Al   1     1      -6.008  10.933  42.558  0.00  0.00             0
ATOM    140   Al   1     1      -8.461  15.535  42.371  0.00  0.00             0
ATOM    141   Si   1     1      -4.072  11.274  39.868  0.00  0.00             0
ATOM    142   Si   1     1      -6.741  15.596  39.614  0.00  0.00             0
ATOM    143   Si   1     1      -6.570   9.609  39.726  0.00  0.00             0
ATOM    144   Si   1     1      -9.307  14.219  39.585  0.00  0.00             0
ATOM    145    O   1     1      -9.217  11.403  41.295  0.00  0.00             0
ATOM    146    O   1     1      -6.810  15.685  41.189  0.00  0.00             0
ATOM    147    O   1     1      -9.093  14.221  41.265  0.00  0.00             0
ATOM    148    O   1     1      -6.458   9.547  41.413  0.00  0.00             0
ATOM    149    O   1     1      -9.338  12.723  39.182  0.00  0.00             0
ATOM    150    O   1     1      -6.552   8.176  39.200  0.00  0.00             0
ATOM    151    O   1     1      -7.911  10.359  39.421  0.00  0.00             0
ATOM    152    O   1     1      -5.509  14.744  39.153  0.00  0.00             0
ATOM    153    O   1     1      -8.072  14.969  39.081  0.00  0.00             0
ATOM    154    O   1     1      -5.354  10.535  39.357  0.00  0.00             0
ATOM    155    O   1     1      -9.448  17.053  41.172  0.00  0.00             0
ATOM    156    O   1     1      -6.613  12.468  41.442  0.00  0.00             0
ATOM    157    O   1     1     -15.538   9.501  43.684  0.00  0.00             0
ATOM    158    O   1     1      -7.804  13.982  43.435  0.00  0.00             0
ATOM    159    O   1     1      -9.976  12.375  43.615  0.00  0.00             0
ATOM    160    O   1     1      -7.617  16.904  43.447  0.00  0.00             0
ATOM    161    O   1     1     -10.270  15.581  43.395  0.00  0.00             0
ATOM    162    O   1     1      -7.513  11.185  43.533  0.00  0.00             0
ATOM    163    H   1     1      -8.875   8.669  40.957  0.00  0.00             0
ATOM    164    H   1     1      -6.076  13.246  41.314  0.00  0.00             0
ATOM    165    H   1     1     -10.230   9.913  44.576  0.00  0.00             0
ATOM    166    H   1     1      -6.973  14.335  43.732  0.00  0.00             0
ATOM    167    H   1     1     -10.337  12.881  44.425  0.00  0.00             0
ATOM    168    H   1     1      -8.354   8.401  43.840  0.00  0.00             0
ATOM    169    H   1     1      -8.011  10.768  44.379  0.00  0.00             0
ATOM    170    H   1     1     -10.134  14.957  44.213  0.00  0.00             0
ATOM    171   Al   1     1      -8.338  14.745  49.624  0.00  0.00             0
ATOM    172   Al   1     1      -5.598  19.299  49.806  0.00  0.00             0
ATOM    173   Al   1     1      -5.816  13.171  49.786  0.00  0.00             0
ATOM    174   Al   1     1      -8.110  17.681  49.808  0.00  0.00             0
ATOM    175   Si   1     1      -3.933  13.427  46.924  0.00  0.00             0
ATOM    176   Si   1     1      -6.496  17.903  46.976  0.00  0.00             0
ATOM    177   Si   1     1      -6.375  11.893  46.867  0.00  0.00             0
ATOM    178   Si   1     1      -8.951  16.340  46.921  0.00  0.00             0
ATOM    179    O   1     1      -9.207  13.441  48.615  0.00  0.00             0
ATOM    180    O   1     1      -6.488  17.856  48.618  0.00  0.00             0
ATOM    181    O   1     1      -8.713  16.308  48.519  0.00  0.00             0
ATOM    182    O   1     1      -6.171  11.820  48.561  0.00  0.00             0
ATOM    183    O   1     1      -8.924  14.927  46.495  0.00  0.00             0
ATOM    184    O   1     1      -6.365  10.428  46.416  0.00  0.00             0
ATOM    185    O   1     1      -7.794  12.575  46.707  0.00  0.00             0
ATOM    186    O   1     1      -5.201  17.090  46.521  0.00  0.00             0
ATOM    187    O   1     1      -7.798  17.274  46.434  0.00  0.00             0
ATOM    188    O   1     1      -5.327  12.736  46.335  0.00  0.00             0
ATOM    189    O   1     1      -9.276  19.212  48.640  0.00  0.00             0
ATOM    190    O   1     1      -6.756  14.582  48.716  0.00  0.00             0
ATOM    191    O   1     1     -15.258  11.747  50.829  0.00  0.00             0
ATOM    192    O   1     1      -7.392  16.158  50.809  0.00  0.00             0
ATOM    193    O   1     1      -9.790  14.869  50.727  0.00  0.00             0
ATOM    194    O   1     1      -7.183  19.043  50.911  0.00  0.00             0
ATOM    195    O   1     1      -9.722  17.839  50.819  0.00  0.00             0
ATOM    196    O   1     1      -7.232  13.205  50.949  0.00  0.00             0
ATOM    197    H   1     1      -8.762  11.038  48.371  0.00  0.00             0
ATOM    198    H   1     1      -6.111  15.041  48.307  0.00  0.00             0
ATOM    199    H   1     1      -9.323  12.227  51.359  0.00  0.00             0
ATOM    200    H   1     1      -6.360  15.762  50.347  0.00  0.00             0
ATOM    201    H   1     1      -9.865  15.374  51.328  0.00  0.00             0
ATOM    202    H   1     1      -7.529  11.207  51.188  0.00  0.00             0
ATOM    203    H   1     1      -7.087  13.273  51.860  0.00  0.00             0
ATOM    204    H   1     1     -10.463  17.231  51.011  0.00  0.00             0
ATOM    205   Al   1     1      -8.444  21.513  42.459  0.00  0.00             0
ATOM    206   Al   1     1      -5.835  25.865  42.688  0.00  0.00             0
ATOM    207   Al   1     1      -5.837  19.956  42.457  0.00  0.00             0
ATOM    208   Al   1     1      -8.371  24.316  42.534  0.00  0.00             0
ATOM    209   Si   1     1      -4.017  20.200  39.576  0.00  0.00             0
ATOM    210   Si   1     1      -6.665  24.659  39.774  0.00  0.00             0
ATOM    211   Si   1     1      -6.606  18.660  39.662  0.00  0.00             0
ATOM    212   Si   1     1      -9.201  23.085  39.731  0.00  0.00             0
ATOM    213    O   1     1      -9.455  20.075  41.328  0.00  0.00             0
ATOM    214    O   1     1      -6.865  24.697  41.416  0.00  0.00             0
ATOM    215    O   1     1      -8.972  22.997  41.378  0.00  0.00             0
ATOM    216    O   1     1      -6.433  18.530  41.338  0.00  0.00             0
ATOM    217    O   1     1      -9.171  21.556  39.161  0.00  0.00             0
ATOM    218    O   1     1      -6.661  17.157  39.117  0.00  0.00             0
ATOM    219    O   1     1      -7.962  19.430  39.364  0.00  0.00             0
ATOM    220    O   1     1      -5.504  23.758  39.254  0.00  0.00             0
ATOM    221    O   1     1      -8.031  23.958  39.270  0.00  0.00             0
ATOM    222    O   1     1      -5.279  19.321  39.118  0.00  0.00             0
ATOM    223    O   1     1      -9.289  25.702  41.454  0.00  0.00             0
ATOM    224    O   1     1      -6.711  21.330  41.458  0.00  0.00             0
ATOM    225    O   1     1     -15.586  18.390  43.580  0.00  0.00             0
ATOM    226    O   1     1      -7.582  22.877  43.590  0.00  0.00             0
ATOM    227    O   1     1     -10.096  21.405  43.557  0.00  0.00             0
ATOM    228    O   1     1      -7.472  25.869  43.523  0.00  0.00             0
ATOM    229    O   1     1      -9.900  24.558  43.750  0.00  0.00             0
ATOM    230    O   1     1      -7.467  20.123  43.689  0.00  0.00             0
ATOM    231    H   1     1      -9.075  17.917  41.329  0.00  0.00             0
ATOM    232    H   1     1      -6.171  22.057  41.324  0.00  0.00             0
ATOM    233    H   1     1      -9.286  18.350  43.555  0.00  0.00             0
ATOM    234    H   1     1      -6.789  22.429  43.857  0.00  0.00             0
ATOM    235    H   1     1     -10.453  21.629  44.358  0.00  0.00             0
ATOM    236    H   1     1      -7.478  17.615  44.247  0.00  0.00             0
ATOM    237    H   1     1      -7.350  20.208  44.607  0.00  0.00             0
ATOM    238    H   1     1      -9.809  24.124  44.629  0.00  0.00             0
ATOM    239   Al   1     1      -8.392  23.759  49.930  0.00  0.00             0
ATOM    240   Al   1     1      -5.474  28.104  49.717  0.00  0.00             0
ATOM    241   Al   1     1      -5.748  22.235  49.928  0.00  0.00             0
ATOM    242   Al   1     1      -8.283  26.886  49.826  0.00  0.00             0
ATOM    243   Si   1     1      -3.782  22.358  47.077  0.00  0.00             0
ATOM    244   Si   1     1      -6.304  26.840  46.954  0.00  0.00             0
ATOM    245   Si   1     1      -6.346  20.921  47.030  0.00  0.00             0
ATOM    246   Si   1     1      -8.938  25.365  47.246  0.00  0.00             0
ATOM    247    O   1     1      -9.159  22.334  48.762  0.00  0.00             0
ATOM    248    O   1     1      -6.375  26.966  48.660  0.00  0.00             0
ATOM    249    O   1     1      -8.785  25.337  48.855  0.00  0.00             0
ATOM    250    O   1     1      -6.343  20.791  48.635  0.00  0.00             0
ATOM    251    O   1     1      -8.944  23.776  46.713  0.00  0.00             0
ATOM    252    O   1     1      -6.363  19.412  46.585  0.00  0.00             0
ATOM    253    O   1     1      -7.621  21.606  46.574  0.00  0.00             0
ATOM    254    O   1     1      -5.205  25.901  46.594  0.00  0.00             0
ATOM    255    O   1     1      -7.734  26.130  46.728  0.00  0.00             0
ATOM    256    O   1     1      -5.075  21.614  46.603  0.00  0.00             0
ATOM    257    O   1     1      -9.134  28.053  48.540  0.00  0.00             0
ATOM    258    O   1     1      -6.719  23.653  49.036  0.00  0.00             0
ATOM    259    O   1     1     -15.255  20.903  50.845  0.00  0.00             0
ATOM    260    O   1     1      -7.794  25.183  51.115  0.00  0.00             0
ATOM    261    O   1     1      -9.867  23.541  50.943  0.00  0.00             0
ATOM    262    O   1     1      -7.262  28.221  50.762  0.00  0.00             0
ATOM    263    O   1     1     -10.078  26.978  50.957  0.00  0.00             0
ATOM    264    O   1     1      -7.249  22.412  51.175  0.00  0.00             0
ATOM    265    H   1     1      -9.100  19.919  47.896  0.00  0.00             0
ATOM    266    H   1     1      -6.272  24.461  49.203  0.00  0.00             0
ATOM    267    H   1     1      -9.000  20.380  50.626  0.00  0.00             0
ATOM    268    H   1     1      -7.742  25.534  52.048  0.00  0.00             0
ATOM    269    H   1     1      -9.773  23.645  51.849  0.00  0.00             0
ATOM    270    H   1     1      -7.548  19.372  51.675  0.00  0.00             0
ATOM    271    H   1     1      -7.196  22.248  52.101  0.00  0.00             0
ATOM    272    H   1     1     -10.371  26.157  51.594  0.00  0.00             0
ATOM    273    O   1     1      -2.564  -5.053  27.314  0.00  0.00             0
ATOM    274    H   1     1      -2.922  -4.364  26.723  0.00  0.00             0
ATOM    275    H   1     1       8.756  -5.097  27.185  0.00  0.00             0
ATOM    276    O   1     1       1.482   2.877  30.617  0.00  0.00             0
ATOM    277    H   1     1       1.140   2.321  31.441  0.00  0.00             0
ATOM    278    H   1     1      11.390   2.527  29.858  0.00  0.00             0
ATOM    279    O   1     1      14.963  11.671  25.872  0.00  0.00             0
ATOM    280    H   1     1       4.529  11.500  26.836  0.00  0.00             0
ATOM    281    H   1     1      14.488  10.815  25.661  0.00  0.00             0
ATOM    282    O   1     1       0.170  12.309  31.059  0.00  0.00             0
ATOM    283    H   1     1       0.707  11.708  31.722  0.00  0.00             0
ATOM    284    H   1     1      10.962  13.078  30.815  0.00  0.00             0
ATOM    285    O   1     1      -4.391   8.664  27.523  0.00  0.00             0
ATOM    286    H   1     1      -3.649   9.015  26.893  0.00  0.00             0
ATOM    287    H   1     1       5.451   9.434  27.616  0.00  0.00             0
ATOM    288    O   1     1     -17.824   6.592  30.828  0.00  0.00             0
ATOM    289    H   1     1     -16.919   6.933  31.175  0.00  0.00             0
ATOM    290    H   1     1      -7.376   5.794  30.495  0.00  0.00             0
ATOM    291    O   1     1      -4.924 -15.648  20.799  0.00  0.00             0
ATOM    292    H   1     1      -4.735 -16.570  20.477  0.00  0.00             0
ATOM    293    H   1     1      -4.812 -15.150  20.023  0.00  0.00             0
ATOM    294    O   1     1      -0.499   4.075  33.298  0.00  0.00             0
ATOM    295    H   1     1       0.307   4.714  33.131  0.00  0.00             0
ATOM    296    H   1     1      -0.745   4.132  32.328  0.00  0.00             0
ATOM    297    O   1     1       7.871   0.981  32.776  0.00  0.00             0
ATOM    298    H   1     1       8.144   1.682  32.180  0.00  0.00             0
ATOM    299    H   1     1       6.984   1.253  33.130  0.00  0.00             0
ATOM    300    O   1     1       0.794  16.644  26.298  0.00  0.00             0
ATOM    301    H   1     1       0.503  16.677  27.090  0.00  0.00             0
ATOM    302    H   1     1       0.612  17.559  26.050  0.00  0.00             0
ATOM    303    O   1     1       3.937   4.807  29.180  0.00  0.00             0
ATOM    304    H   1     1       4.874   4.698  29.353  0.00  0.00             0
ATOM    305    H   1     1       3.512   4.108  28.674  0.00  0.00             0
ATOM    306    O   1     1      -8.984  15.773  34.115  0.00  0.00             0
ATOM    307    H   1     1      -9.479  16.596  33.639  0.00  0.00             0
ATOM    308    H   1     1      -8.489  16.242  34.944  0.00  0.00             0
ATOM    309    O   1     1       4.867  -1.586  33.081  0.00  0.00             0
ATOM    310    H   1     1       5.547  -2.131  33.483  0.00  0.00             0
ATOM    311    H   1     1       3.998  -2.109  32.868  0.00  0.00             0
ATOM    312    O   1     1      13.391   2.118  35.493  0.00  0.00             0
ATOM    313    H   1     1      12.506   2.395  35.701  0.00  0.00             0
ATOM    314    H   1     1      13.479   2.312  34.529  0.00  0.00             0
ATOM    315    O   1     1       6.140  11.525  30.248  0.00  0.00             0
ATOM    316    H   1     1       6.924  11.043  30.619  0.00  0.00             0
ATOM    317    H   1     1       6.162  12.338  31.000  0.00  0.00             0
ATOM    318    O   1     1      -1.365   5.686  24.076  0.00  0.00             0
ATOM    319    H   1     1      -2.002   6.404  23.889  0.00  0.00             0
ATOM    320    H   1     1      -1.556   5.113  23.337  0.00  0.00             0
ATOM    321    O   1     1      18.868  10.341  30.844  0.00  0.00             0
ATOM    322    H   1     1      19.458  10.113  30.144  0.00  0.00             0
ATOM    323    H   1     1      19.181  11.195  31.124  0.00  0.00             0
ATOM    324    O   1     1       5.796   9.138  21.794  0.00  0.00             0
ATOM    325    H   1     1       4.877   8.994  21.827  0.00  0.00             0
ATOM    326    H   1     1       6.079   9.060  20.868  0.00  0.00             0
ATOM    327    O   1     1       2.889  14.578  32.431  0.00  0.00             0
ATOM    328    H   1     1       3.319  14.114  33.126  0.00  0.00             0
ATOM    329    H   1     1      12.604  -2.735  33.279  0.00  0.00             0
ATOM    330    O   1     1      -0.031  17.441  32.574  0.00  0.00             0
ATOM    331    H   1     1       0.161  17.212  31.756  0.00  0.00             0
ATOM    332    H   1     1       9.546  17.772  32.404  0.00  0.00             0
ATOM    333    O   1     1      14.256  12.640  34.034  0.00  0.00             0
ATOM    334    H   1     1       4.613  11.798  33.881  0.00  0.00             0
ATOM    335    H   1     1      14.797  13.174  34.852  0.00  0.00             0
ATOM    336    O   1     1      -3.040  22.627  35.378  0.00  0.00             0
ATOM    337    H   1     1      -3.593  22.758  34.593  0.00  0.00             0
ATOM    338    H   1     1       6.913  22.018  36.020  0.00  0.00             0
ATOM    339    O   1     1       5.700  14.373  35.497  0.00  0.00             0
ATOM    340    H   1     1      -4.874  15.186  35.988  0.00  0.00             0
ATOM    341    H   1     1       6.441  14.726  34.976  0.00  0.00             0
ATOM    342    O   1     1      -9.731  12.706  27.877  0.00  0.00             0
ATOM    343    H   1     1      -9.651  13.344  28.518  0.00  0.00             0
ATOM    344    H   1     1       0.370  11.812  28.319  0.00  0.00             0
ATOM    345    O   1     1       5.232  19.052  33.310  0.00  0.00             0
ATOM    346    H   1     1       4.900  18.210  33.355  0.00  0.00             0
ATOM    347    H   1     1       4.544   1.745  33.021  0.00  0.00             0
ATOM    348    O   1     1      -9.886   3.144  35.678  0.00  0.00             0
ATOM    349    H   1     1     -10.556   2.603  36.026  0.00  0.00             0
ATOM    350    H   1     1     -10.322   3.403  34.753  0.00  0.00             0
ATOM    351    O   1     1      -1.606  13.734  32.913  0.00  0.00             0
ATOM    352    H   1     1      -1.533  13.136  33.650  0.00  0.00             0
ATOM    353    H   1     1      -0.932  13.460  32.271  0.00  0.00             0
ATOM    354    O   1     1       3.770   4.915  36.091  0.00  0.00             0
ATOM    355    H   1     1       4.498   4.713  36.652  0.00  0.00             0
ATOM    356    H   1     1       3.423   4.119  35.891  0.00  0.00             0
ATOM    357    O   1     1       9.923   5.895  35.952  0.00  0.00             0
ATOM    358    H   1     1       9.291   5.226  36.265  0.00  0.00             0
ATOM    359    H   1     1      10.648   5.479  35.624  0.00  0.00             0
ATOM    360    O   1     1      -2.566  15.821  34.657  0.00  0.00             0
ATOM    361    H   1     1      -2.133  15.001  35.277  0.00  0.00             0
ATOM    362    H   1     1      -2.059  15.759  33.836  0.00  0.00             0
ATOM    363    O   1     1       6.345  17.422  30.908  0.00  0.00             0
ATOM    364    H   1     1       5.826  16.727  31.300  0.00  0.00             0
ATOM    365    H   1     1       6.976  -0.127  31.445  0.00  0.00             0
ATOM    366    O   1     1      13.203  10.783  36.387  0.00  0.00             0
ATOM    367    H   1     1      13.761  10.202  36.136  0.00  0.00             0
ATOM    368    H   1     1      13.425  11.690  36.032  0.00  0.00             0
ATOM    369    O   1     1      -0.561  -3.562  36.122  0.00  0.00             0
ATOM    370    H   1     1      -0.682  -4.463  35.981  0.00  0.00             0
ATOM    371    H   1     1      -0.139  -3.413  35.344  0.00  0.00             0
ATOM    372    O   1     1      -5.073  -0.631  36.533  0.00  0.00             0
ATOM    373    H   1     1      -4.762   0.331  36.699  0.00  0.00             0
ATOM    374    H   1     1      -5.951  -0.525  36.146  0.00  0.00             0
ATOM    375    O   1     1      -4.993   5.734  32.945  0.00  0.00             0
ATOM    376    H   1     1      -4.269   6.135  32.592  0.00  0.00             0
ATOM    377    H   1     1      -5.514   6.408  33.508  0.00  0.00             0
ATOM    378    O   1     1      -6.334   3.364  22.771  0.00  0.00             0
ATOM    379    H   1     1      -5.788   4.166  22.944  0.00  0.00             0
ATOM    380    H   1     1      -5.804   3.105  22.096  0.00  0.00             0
ATOM    381    O   1     1     -11.754  -1.401  28.361  0.00  0.00             0
ATOM    382    H   1     1     -12.233  -0.957  27.706  0.00  0.00             0
ATOM    383    H   1     1      -1.863  -2.138  28.818  0.00  0.00             0
ATOM    384    O   1     1      -8.061   9.266  30.175  0.00  0.00             0
ATOM    385    H   1     1      -7.847   9.433  31.069  0.00  0.00             0
ATOM    386    H   1     1       2.330   8.340  30.309  0.00  0.00             0
ATOM    387    O   1     1       6.925   7.546  35.935  0.00  0.00             0
ATOM    388    H   1     1      -2.649   7.943  36.493  0.00  0.00             0
ATOM    389    H   1     1       7.104   6.599  35.978  0.00  0.00             0
ATOM    390    O   1     1      -6.631  15.757  28.889  0.00  0.00             0
ATOM    391    H   1     1      -6.912  16.724  29.021  0.00  0.00             0
ATOM    392    H   1     1       3.854  15.555  27.940  0.00  0.00             0
ATOM    393    O   1     1      -4.863   9.499  34.566  0.00  0.00             0
ATOM    394    H   1     1      -4.538   8.725  35.268  0.00  0.00             0
ATOM    395    H   1     1       4.714   8.981  34.228  0.00  0.00             0
ATOM    396    O   1     1     -12.738   9.340  33.393  0.00  0.00             0
ATOM    397    H   1     1     -13.661   9.393  33.709  0.00  0.00             0
ATOM    398    H   1     1      -2.491   9.468  32.349  0.00  0.00             0
ATOM    399    O   1     1      -4.285   2.346  36.324  0.00  0.00             0
ATOM    400    H   1     1      -3.530   1.814  35.959  0.00  0.00             0
ATOM    401    H   1     1      -5.027   2.273  35.911  0.00  0.00             0
ATOM    402    O   1     1      -2.529   7.616  29.208  0.00  0.00             0
ATOM    403    H   1     1      -3.247   8.016  28.671  0.00  0.00             0
ATOM    404    H   1     1      -2.502   8.140  30.046  0.00  0.00             0
ATOM    405    O   1     1      -0.483   7.568  27.324  0.00  0.00             0
ATOM    406    H   1     1      -0.717   7.836  26.587  0.00  0.00             0
ATOM    407    H   1     1      -1.231   7.793  27.928  0.00  0.00             0
ATOM    408    O   1     1       8.278   0.668  35.675  0.00  0.00             0
ATOM    409    H   1     1       8.467   1.109  34.819  0.00  0.00             0
ATOM    410    H   1     1       8.044  -0.306  35.332  0.00  0.00             0
ATOM    411    O   1     1       0.747  16.939  30.014  0.00  0.00             0
ATOM    412    H   1     1       1.315  16.011  30.210  0.00  0.00             0
ATOM    413    H   1     1       0.045  16.834  29.287  0.00  0.00             0
ATOM    414    O   1     1      -9.975  27.952  28.531  0.00  0.00             0
ATOM    415    H   1     1     -10.138  27.121  28.064  0.00  0.00             0
ATOM    416    H   1     1      -9.111  27.598  28.988  0.00  0.00             0
ATOM    417    O   1     1      -3.319   3.491  24.974  0.00  0.00             0
ATOM    418    H   1     1      -2.717   4.045  24.578  0.00  0.00             0
ATOM    419    H   1     1      -3.057   3.847  25.775  0.00  0.00             0
ATOM    420    O   1     1      22.582  10.555  32.611  0.00  0.00             0
ATOM    421    H   1     1      22.014  10.124  33.208  0.00  0.00             0
ATOM    422    H   1     1      23.085  11.083  33.191  0.00  0.00             0
ATOM    423    O   1     1      13.772   7.029  34.514  0.00  0.00             0
ATOM    424    H   1     1      13.010   6.551  34.065  0.00  0.00             0
ATOM    425    H   1     1      14.225   6.466  35.360  0.00  0.00             0
ATOM    426    O   1     1       6.912   4.983  29.741  0.00  0.00             0
ATOM    427    H   1     1       7.198   5.887  29.498  0.00  0.00             0
ATOM    428    H   1     1       6.962   4.329  29.017  0.00  0.00             0
ATOM    429    O   1     1      -6.690  21.351  32.576  0.00  0.00             0
ATOM    430    H   1     1      -7.238  21.487  31.643  0.00  0.00             0
ATOM    431    H   1     1      -5.988  22.088  32.519  0.00  0.00             0
ATOM    432    O   1     1      -7.749  16.982  36.115  0.00  0.00             0
ATOM    433    H   1     1      -8.042  17.914  36.210  0.00  0.00             0
ATOM    434    H   1     1      -7.628  16.736  37.091  0.00  0.00             0
ATOM    435    O   1     1      -0.529   0.483  21.574  0.00  0.00             0
ATOM    436    H   1     1      -0.560   1.022  20.816  0.00  0.00             0
ATOM    437    H   1     1       9.327  -0.470  21.526  0.00  0.00             0
ATOM    438    O   1     1      15.813  -1.716  15.091  0.00  0.00             0
ATOM    439    H   1     1      16.696  -1.323  15.021  0.00  0.00             0
ATOM    440    H   1     1      25.770  -1.461  16.077  0.00  0.00             0
ATOM    441    O   1     1      14.112 -17.080  14.478  0.00  0.00             0
ATOM    442    H   1     1       4.175 -17.950  14.519  0.00  0.00             0
ATOM    443    H   1     1      14.832 -16.507  15.026  0.00  0.00             0
ATOM    444    O   1     1      17.580  -2.754  18.654  0.00  0.00             0
ATOM    445    H   1     1      18.176  -2.753  17.876  0.00  0.00             0
ATOM    446    H   1     1      28.657  -2.637  19.263  0.00  0.00             0
ATOM    447    O   1     1       2.659   5.666  15.489  0.00  0.00             0
ATOM    448    H   1     1      -8.624   5.800  15.318  0.00  0.00             0
ATOM    449    H   1     1       2.753   5.344  16.355  0.00  0.00             0
ATOM    450    O   1     1      -3.168   5.678  18.011  0.00  0.00             0
ATOM    451    H   1     1      -3.643   4.889  18.225  0.00  0.00             0
ATOM    452    H   1     1       8.126   5.293  18.025  0.00  0.00             0
ATOM    453    O   1     1      -0.169  -3.806  19.532  0.00  0.00             0
ATOM    454    H   1     1       0.610  -3.501  20.381  0.00  0.00             0
ATOM    455    H   1     1       0.448  -3.726  18.827  0.00  0.00             0
ATOM    456    O   1     1     -12.118   2.449  16.159  0.00  0.00             0
ATOM    457    H   1     1     -11.994   2.219  17.085  0.00  0.00             0
ATOM    458    H   1     1     -11.646   3.199  16.036  0.00  0.00             0
ATOM    459    O   1     1       6.994 -11.501  15.186  0.00  0.00             0
ATOM    460    H   1     1       6.556 -10.732  15.243  0.00  0.00             0
ATOM    461    H   1     1       6.922 -11.702  16.059  0.00  0.00             0
ATOM    462    O   1     1       5.625   1.195  28.496  0.00  0.00             0
ATOM    463    H   1     1       4.836   1.570  28.373  0.00  0.00             0
ATOM    464    H   1     1       5.699   0.581  29.243  0.00  0.00             0
ATOM    465    O   1     1       2.163   0.486  21.180  0.00  0.00             0
ATOM    466    H   1     1       1.417   0.464  21.757  0.00  0.00             0
ATOM    467    H   1     1       2.885   0.734  21.646  0.00  0.00             0
ATOM    468    O   1     1     -10.608   4.624  16.823  0.00  0.00             0
ATOM    469    H   1     1     -10.531   5.427  16.267  0.00  0.00             0
ATOM    470    H   1     1      -9.782   4.526  17.165  0.00  0.00             0
ATOM    471    O   1     1       5.905  -6.396  15.433  0.00  0.00             0
ATOM    472    H   1     1       5.055  -6.038  15.487  0.00  0.00             0
ATOM    473    H   1     1       6.495  -5.406  15.319  0.00  0.00             0
ATOM    474    O   1     1      -0.035  -0.685  17.193  0.00  0.00             0
ATOM    475    H   1     1       0.042  -0.366  16.313  0.00  0.00             0
ATOM    476    H   1     1      -0.548  -0.230  17.753  0.00  0.00             0
ATOM    477    O   1     1       8.400  -8.617  17.351  0.00  0.00             0
ATOM    478    H   1     1       8.809  -7.771  16.960  0.00  0.00             0
ATOM    479    H   1     1       7.669  -8.964  16.617  0.00  0.00             0
ATOM    480    O   1     1      -1.090   3.145  19.999  0.00  0.00             0
ATOM    481    H   1     1      -1.654   3.727  20.423  0.00  0.00             0
ATOM    482    H   1     1      -0.180   3.425  20.042  0.00  0.00             0
ATOM    483    O   1     1      10.141  11.245  16.504  0.00  0.00             0
ATOM    484    H   1     1      10.635  10.603  15.897  0.00  0.00             0
ATOM    485    H   1     1      10.850  11.391  17.212  0.00  0.00             0
ATOM    486    O   1     1      -5.355   4.376  14.403  0.00  0.00             0
ATOM    487    H   1     1      -6.336   4.881  14.564  0.00  0.00             0
ATOM    488    H   1     1      -4.651   4.996  14.349  0.00  0.00             0
ATOM    489    O   1     1      -7.723  16.407  19.088  0.00  0.00             0
ATOM    490    H   1     1      -8.595  16.378  18.607  0.00  0.00             0
ATOM    491    H   1     1       2.346  -0.916  19.920  0.00  0.00             0
ATOM    492    O   1     1      -2.708 -18.060  14.665  0.00  0.00             0
ATOM    493    H   1     1      -2.581 -17.223  15.207  0.00  0.00             0
ATOM    494    H   1     1       8.065 -18.015  13.737  0.00  0.00             0
ATOM    495    O   1     1      11.039  -8.629  24.787  0.00  0.00             0
ATOM    496    H   1     1       1.658  -8.739  25.057  0.00  0.00             0
ATOM    497    H   1     1      11.208  -7.657  24.867  0.00  0.00             0
ATOM    498    O   1     1      -0.486 -11.026  15.046  0.00  0.00             0
ATOM    499    H   1     1      -0.242 -10.079  15.157  0.00  0.00             0
ATOM    500    H   1     1       8.904 -10.955  14.971  0.00  0.00             0
ATOM    501    O   1     1       2.764   7.111  18.969  0.00  0.00             0
ATOM    502    H   1     1       1.650   7.234  18.850  0.00  0.00             0
ATOM    503    H   1     1      13.605   7.874  18.719  0.00  0.00             0
ATOM    504    O   1     1     -10.207   7.272  18.425  0.00  0.00             0
ATOM    505    H   1     1     -11.044   7.154  18.965  0.00  0.00             0
ATOM    506    H   1     1      -0.506   7.614  17.854  0.00  0.00             0
ATOM    507    O   1     1       1.146   9.693  14.760  0.00  0.00             0
ATOM    508    H   1     1       1.284  10.262  13.931  0.00  0.00             0
ATOM    509    H   1     1       1.948  -8.551  14.981  0.00  0.00             0
ATOM    510    O   1     1      -3.729  -9.627  19.434  0.00  0.00             0
ATOM    511    H   1     1      -3.208  -8.901  19.041  0.00  0.00             0
ATOM    512    H   1     1      -3.608 -10.439  18.978  0.00  0.00             0
ATOM    513    O   1     1      -2.663   3.054  27.727  0.00  0.00             0
ATOM    514    H   1     1      -3.373   2.191  27.822  0.00  0.00             0
ATOM    515    H   1     1      -1.937   2.755  28.198  0.00  0.00             0
ATOM    516    O   1     1       7.396  -0.376  26.143  0.00  0.00             0
ATOM    517    H   1     1       6.578   0.134  26.406  0.00  0.00             0
ATOM    518    H   1     1       7.984  -0.040  25.530  0.00  0.00             0
ATOM    519    O   1     1       5.631   2.244  15.948  0.00  0.00             0
ATOM    520    H   1     1       6.581   2.379  15.968  0.00  0.00             0
ATOM    521    H   1     1       5.392   2.944  15.561  0.00  0.00             0
ATOM    522    O   1     1      -3.377  14.142  22.301  0.00  0.00             0
ATOM    523    H   1     1      -3.775  13.278  21.942  0.00  0.00             0
ATOM    524    H   1     1      -3.473  14.332  23.202  0.00  0.00             0
ATOM    525    O   1     1      16.938  17.494  22.681  0.00  0.00             0
ATOM    526    H   1     1      17.585  17.111  22.178  0.00  0.00             0
ATOM    527    H   1     1      17.567  -0.107  23.215  0.00  0.00             0
ATOM    528    O   1     1      14.204   0.240  23.250  0.00  0.00             0
ATOM    529    H   1     1      15.052   0.349  22.872  0.00  0.00             0
ATOM    530    H   1     1      14.426   0.796  24.025  0.00  0.00             0
ATOM    531    O   1     1      12.348  -6.658  18.107  0.00  0.00             0
ATOM    532    H   1     1      12.626  -5.650  17.915  0.00  0.00             0
ATOM    533    H   1     1      11.699  -6.501  18.878  0.00  0.00             0
ATOM    534    O   1     1       8.673   1.073  18.545  0.00  0.00             0
ATOM    535    H   1     1       8.764   1.929  19.017  0.00  0.00             0
ATOM    536    H   1     1       7.770   0.728  18.681  0.00  0.00             0
ATOM    537    O   1     1      18.880  -2.528  16.160  0.00  0.00             0
ATOM    538    H   1     1      18.320  -2.013  15.628  0.00  0.00             0
ATOM    539    H   1     1      19.498  -1.733  16.335  0.00  0.00             0
ATOM    540    O   1     1      -6.348   6.884  26.943  0.00  0.00             0
ATOM    541    H   1     1      -6.627   6.112  27.549  0.00  0.00             0
ATOM    542    H   1     1      -5.589   7.395  27.342  0.00  0.00             0
ATOM    543    O   1     1       8.711   1.149  23.951  0.00  0.00             0
ATOM    544    H   1     1       7.973   1.851  23.834  0.00  0.00             0
ATOM    545    H   1     1      19.337   1.099  23.034  0.00  0.00             0
ATOM    546    O   1     1       0.587   8.351  33.738  0.00  0.00             0
ATOM    547    H   1     1      -0.025   8.878  33.242  0.00  0.00             0
ATOM    548    H   1     1      10.643   8.582  34.634  0.00  0.00             0
ATOM    549    O   1     1      17.176  14.644  29.297  0.00  0.00             0
ATOM    550    H   1     1       6.107  15.117  28.845  0.00  0.00             0
ATOM    551    H   1     1      17.495  13.823  28.802  0.00  0.00             0
ATOM    552    O   1     1      -3.393  14.956  24.879  0.00  0.00             0
ATOM    553    H   1     1      -4.177  14.904  25.386  0.00  0.00             0
ATOM    554    H   1     1       7.334  15.774  25.239  0.00  0.00             0
ATOM    555    O   1     1       9.811  13.286  14.708  0.00  0.00             0
ATOM    556    H   1     1      -1.084  13.929  15.294  0.00  0.00             0
ATOM    557    H   1     1       9.893  12.511  15.219  0.00  0.00             0
ATOM    558    O   1     1      -4.301   8.829  15.921  0.00  0.00             0
ATOM    559    H   1     1      -5.038   8.640  15.262  0.00  0.00             0
ATOM    560    H   1     1       6.139   9.710  15.732  0.00  0.00             0
ATOM    561    O   1     1      -4.146 -18.113  19.144  0.00  0.00             0
ATOM    562    H   1     1      -4.729 -18.124  18.444  0.00  0.00             0
ATOM    563    H   1     1      -3.858 -19.002  19.313  0.00  0.00             0
ATOM    564    O   1     1      -7.031  -9.607  15.301  0.00  0.00             0
ATOM    565    H   1     1      -6.989 -10.422  15.381  0.00  0.00             0
ATOM    566    H   1     1      -7.231  -9.314  16.125  0.00  0.00             0
ATOM    567    O   1     1       5.599  11.810  19.760  0.00  0.00             0
ATOM    568    H   1     1       6.448  11.785  19.447  0.00  0.00             0
ATOM    569    H   1     1       5.293  12.628  19.228  0.00  0.00             0
ATOM    570    O   1     1       3.391  11.841  21.524  0.00  0.00             0
ATOM    571    H   1     1       3.950  11.822  20.833  0.00  0.00             0
ATOM    572    H   1     1       3.904  12.437  22.196  0.00  0.00             0
ATOM    573    O   1     1      -6.607   9.310  25.290  0.00  0.00             0
ATOM    574    H   1     1      -6.668   9.444  24.309  0.00  0.00             0
ATOM    575    H   1     1      -6.439   8.416  25.575  0.00  0.00             0
ATOM    576    O   1     1      -8.318  21.017  20.544  0.00  0.00             0
ATOM    577    H   1     1      -7.482  21.343  20.824  0.00  0.00             0
ATOM    578    H   1     1      -8.264  20.148  20.508  0.00  0.00             0
ATOM    579    O   1     1      14.567  -0.451  17.372  0.00  0.00             0
ATOM    580    H   1     1      14.400   0.481  17.116  0.00  0.00             0
ATOM    581    H   1     1      13.880  -0.823  18.056  0.00  0.00             0
ATOM    582    O   1     1       0.210   1.569  25.734  0.00  0.00             0
ATOM    583    H   1     1       0.939   1.983  25.166  0.00  0.00             0
ATOM    584    H   1     1      -0.447   1.387  25.071  0.00  0.00             0
ATOM    585    O   1     1       4.520  -3.992  15.426  0.00  0.00             0
ATOM    586    H   1     1       4.850  -3.029  15.578  0.00  0.00             0
ATOM    587    H   1     1       3.886  -3.818  14.886  0.00  0.00             0
ATOM    588    O   1     1      -2.301   9.558  26.172  0.00  0.00             0
ATOM    589    H   1     1      -2.470   9.213  25.406  0.00  0.00             0
ATOM    590    H   1     1      -2.309  10.477  26.028  0.00  0.00             0
ATOM    591    O   1     1       0.803  11.505  20.583  0.00  0.00             0
ATOM    592    H   1     1       0.192  12.105  20.545  0.00  0.00             0
ATOM    593    H   1     1       1.638  11.682  20.995  0.00  0.00             0
ATOM    594    O   1     1      -1.890  11.747  19.656  0.00  0.00             0
ATOM    595    H   1     1      -1.423  12.597  19.322  0.00  0.00             0
ATOM    596    H   1     1      -1.067  11.124  19.420  0.00  0.00             0
ATOM    597    O   1     1      -6.298  -6.998  28.530  0.00  0.00             0
ATOM    598    H   1     1      -5.685  -6.504  29.184  0.00  0.00             0
ATOM    599    H   1     1       3.436  -7.438  29.130  0.00  0.00             0
ATOM    600    O   1     1       9.250  -6.361  34.894  0.00  0.00             0
ATOM    601    H   1     1       8.541  -6.788  34.395  0.00  0.00             0
ATOM    602    H   1     1      20.221  -7.190  35.221  0.00  0.00             0
ATOM    603    O   1     1       4.041  -2.931  22.793  0.00  0.00             0
ATOM    604    H   1     1      -6.389  -1.975  23.099  0.00  0.00             0
ATOM    605    H   1     1       4.969  -3.121  22.665  0.00  0.00             0
ATOM    606    O   1     1      -1.369   7.279  20.534  0.00  0.00             0
ATOM    607    H   1     1      -2.182   7.723  20.346  0.00  0.00             0
ATOM    608    H   1     1       9.434   8.109  20.749  0.00  0.00             0
ATOM    609    O   1     1      15.083  -3.765  18.224  0.00  0.00             0
ATOM    610    H   1     1       5.585  -3.402  18.586  0.00  0.00             0
ATOM    611    H   1     1      15.325  -4.102  17.266  0.00  0.00             0
ATOM    612    O   1     1      -7.304   9.448  22.651  0.00  0.00             0
ATOM    613    H   1     1      -7.362  10.420  22.282  0.00  0.00             0
ATOM    614    H   1     1       2.401   8.772  22.238  0.00  0.00             0
ATOM    615    O   1     1      -8.431  -3.992  17.644  0.00  0.00             0
ATOM    616    H   1     1      -8.859  -3.522  16.845  0.00  0.00             0
ATOM    617    H   1     1      -7.644  -3.389  18.098  0.00  0.00             0
ATOM    618    O   1     1       7.727   4.834  21.553  0.00  0.00             0
ATOM    619    H   1     1       8.101   5.666  21.329  0.00  0.00             0
ATOM    620    H   1     1       6.811   5.017  21.488  0.00  0.00             0
ATOM    621    O   1     1      -4.210  13.666  31.860  0.00  0.00             0
ATOM    622    H   1     1      -3.355  13.842  32.153  0.00  0.00             0
ATOM    623    H   1     1      -4.384  14.240  31.057  0.00  0.00             0
ATOM    624    O   1     1      -4.293  -6.318  23.475  0.00  0.00             0
ATOM    625    H   1     1      -4.703  -7.126  23.103  0.00  0.00             0
ATOM    626    H   1     1      -4.908  -6.271  24.153  0.00  0.00             0
ATOM    627    O   1     1       1.143   0.378  14.727  0.00  0.00             0
ATOM    628    H   1     1       2.166   0.454  15.063  0.00  0.00             0
ATOM    629    H   1     1       1.001   0.830  13.766  0.00  0.00             0
ATOM    630    O   1     1      -7.762   4.434  18.076  0.00  0.00             0
ATOM    631    H   1     1      -7.679   5.355  18.366  0.00  0.00             0
ATOM    632    H   1     1      -8.078   3.899  18.760  0.00  0.00             0
ATOM    633    O   1     1      -5.193   5.426  24.737  0.00  0.00             0
ATOM    634    H   1     1      -5.791   5.664  25.688  0.00  0.00             0
ATOM    635    H   1     1      -4.470   4.886  25.130  0.00  0.00             0
ATOM    636    O   1     1       9.157  -5.720  24.272  0.00  0.00             0
ATOM    637    H   1     1       9.470  -4.760  24.041  0.00  0.00             0
ATOM    638    H   1     1       8.197  -5.789  23.835  0.00  0.00             0
ATOM    639    O   1     1      -0.053   2.805  28.299  0.00  0.00             0
ATOM    640    H   1     1       0.223   3.563  27.899  0.00  0.00             0
ATOM    641    H   1     1      -0.256   2.425  27.566  0.00  0.00             0
ATOM    642    O   1     1       1.373  14.828  21.885  0.00  0.00             0
ATOM    643    H   1     1       1.142  14.743  22.823  0.00  0.00             0
ATOM    644    H   1     1       2.449  15.064  22.139  0.00  0.00             0
ATOM    645    O   1     1       1.490   5.914  33.151  0.00  0.00             0
ATOM    646    H   1     1       1.091   6.671  33.438  0.00  0.00             0
ATOM    647    H   1     1       2.065   6.010  32.444  0.00  0.00             0
ATOM    648    O   1     1       1.489  -3.108  14.688  0.00  0.00             0
ATOM    649    H   1     1       1.117  -2.148  14.707  0.00  0.00             0
ATOM    650    H   1     1       0.870  -3.665  14.770  0.00  0.00             0
ATOM    651    O   1     1      -9.510  14.394  24.446  0.00  0.00             0
ATOM    652    H   1     1      -9.431  15.160  25.248  0.00  0.00             0
ATOM    653    H   1     1       1.173  -4.303  24.927  0.00  0.00             0
ATOM    654    O   1     1      -5.069 -14.189  18.351  0.00  0.00             0
ATOM    655    H   1     1      -4.866 -14.450  17.319  0.00  0.00             0
ATOM    656    H   1     1       4.328 -13.698  18.338  0.00  0.00             0
ATOM    657    O   1     1      14.827  -3.074  26.267  0.00  0.00             0
ATOM    658    H   1     1       4.380  -4.001  26.246  0.00  0.00             0
ATOM    659    H   1     1      14.145  -2.636  25.644  0.00  0.00             0
ATOM    660    O   1     1       2.031  12.457  25.713  0.00  0.00             0
ATOM    661    H   1     1       1.453  12.524  26.667  0.00  0.00             0
ATOM    662    H   1     1      13.254  12.130  25.716  0.00  0.00             0
ATOM    663    O   1     1      -0.237   8.810  36.441  0.00  0.00             0
ATOM    664    H   1     1     -10.474   7.846  36.438  0.00  0.00             0
ATOM    665    H   1     1       0.407   9.021  37.142  0.00  0.00             0
ATOM    666    O   1     1      -6.916  20.273  27.700  0.00  0.00             0
ATOM    667    H   1     1      -7.452  19.822  28.165  0.00  0.00             0
ATOM    668    H   1     1       3.284  20.343  26.658  0.00  0.00             0
ATOM    669    O   1     1       7.995  24.463  32.777  0.00  0.00             0
ATOM    670    H   1     1       8.712  23.969  33.061  0.00  0.00             0
ATOM    671    H   1     1       8.116   7.401  33.482  0.00  0.00             0
ATOM    672    O   1     1       5.277   1.163  25.636  0.00  0.00             0
ATOM    673    H   1     1       5.868   1.939  25.401  0.00  0.00             0
ATOM    674    H   1     1       5.176   1.247  26.649  0.00  0.00             0
ATOM    675    O   1     1       8.703   3.227  30.957  0.00  0.00             0
ATOM    676    H   1     1       7.952   4.029  30.856  0.00  0.00             0
ATOM    677    H   1     1       9.063   3.090  30.100  0.00  0.00             0
ATOM    678    O   1     1      -2.559   8.431  23.652  0.00  0.00             0
ATOM    679    H   1     1      -3.291   8.690  23.043  0.00  0.00             0
ATOM    680    H   1     1      -1.795   8.606  23.110  0.00  0.00             0
ATOM    681    O   1     1      -5.060   6.222  22.049  0.00  0.00             0
ATOM    682    H   1     1      -4.836   6.345  22.966  0.00  0.00             0
ATOM    683    H   1     1      -4.852   7.115  21.643  0.00  0.00             0
ATOM    684    O   1     1      -6.300   9.276  17.881  0.00  0.00             0
ATOM    685    H   1     1      -5.722   9.469  17.172  0.00  0.00             0
ATOM    686    H   1     1      -6.713  10.119  18.056  0.00  0.00             0
ATOM    687    O   1     1      -0.293   9.283  22.102  0.00  0.00             0
ATOM    688    H   1     1       0.111   9.482  23.086  0.00  0.00             0
ATOM    689    H   1     1      -0.049  -7.702  21.717  0.00  0.00             0
ATOM    690    O   1     1      -1.603  -2.004  21.745  0.00  0.00             0
ATOM    691    H   1     1      -2.356  -2.722  21.803  0.00  0.00             0
ATOM    692    H   1     1      -0.664  -2.479  21.994  0.00  0.00             0
ATOM    693    O   1     1       0.864   4.810  26.185  0.00  0.00             0
ATOM    694    H   1     1       0.177   4.639  25.488  0.00  0.00             0
ATOM    695    H   1     1       0.684   5.667  26.633  0.00  0.00             0
ATOM    696    O   1     1       2.990  18.318  29.584  0.00  0.00             0
ATOM    697    H   1     1       2.228  17.919  29.883  0.00  0.00             0
ATOM    698    H   1     1       2.933  19.132  30.101  0.00  0.00             0
ATOM    699    O   1     1       2.636  20.652  25.040  0.00  0.00             0
ATOM    700    H   1     1       2.201  21.553  25.150  0.00  0.00             0
ATOM    701    H   1     1       3.022  20.791  24.177  0.00  0.00             0
ATOM    702    O   1     1       1.741  14.336  29.993  0.00  0.00             0
ATOM    703    H   1     1       2.562  14.344  29.379  0.00  0.00             0
ATOM    704    H   1     1       2.123  14.285  30.842  0.00  0.00             0
ATOM    705   Al   1     1       6.319   4.131   8.756  0.00  0.00             0
ATOM    706   Al   1     1       3.766  -0.274   8.822  0.00  0.00             0
ATOM    707   Al   1     1       3.829   5.752   8.798  0.00  0.00             0
ATOM    708   Al   1     1       6.229   1.120   8.941  0.00  0.00             0
ATOM    709   Si   1     1       2.011   5.537  11.582  0.00  0.00             0
ATOM    710   Si   1     1       4.614   1.082  11.631  0.00  0.00             0
ATOM    711   Si   1     1       4.443   7.102  11.662  0.00  0.00             0
ATOM    712   Si   1     1       7.179   2.688  11.585  0.00  0.00             0
ATOM    713    O   1     1       7.367   5.589  10.001  0.00  0.00             0
ATOM    714    O   1     1       4.742   1.013  10.052  0.00  0.00             0
ATOM    715    O   1     1       6.935   2.707   9.971  0.00  0.00             0
ATOM    716    O   1     1       4.423   7.223   9.991  0.00  0.00             0
ATOM    717    O   1     1       7.057   4.130  12.088  0.00  0.00             0
ATOM    718    O   1     1       4.504   8.528  12.098  0.00  0.00             0
ATOM    719    O   1     1       5.796   6.475  11.986  0.00  0.00             0
ATOM    720    O   1     1       3.402   1.923  11.861  0.00  0.00             0
ATOM    721    O   1     1       5.906   1.889  12.102  0.00  0.00             0
ATOM    722    O   1     1       3.211   6.297  12.163  0.00  0.00             0
ATOM    723    O   1     1       7.229  -0.146  10.004  0.00  0.00             0
ATOM    724    O   1     1       4.731   4.309   9.896  0.00  0.00             0
ATOM    725    O   1     1       3.034   7.195   7.791  0.00  0.00             0
ATOM    726    O   1     1       5.614   2.682   7.748  0.00  0.00             0
ATOM    727    O   1     1       7.943   4.305   7.791  0.00  0.00             0
ATOM    728    O   1     1       5.510  -0.003   7.652  0.00  0.00             0
ATOM    729    O   1     1       8.082   1.195   7.879  0.00  0.00             0
ATOM    730    O   1     1       5.419   5.532   7.630  0.00  0.00             0
ATOM    731    H   1     1       6.879   7.810  10.198  0.00  0.00             0
ATOM    732    H   1     1       4.422   3.746  10.675  0.00  0.00             0
ATOM    733    H   1     1       7.740   7.151   6.821  0.00  0.00             0
ATOM    734    H   1     1       4.912   2.823   7.060  0.00  0.00             0
ATOM    735    H   1     1       8.463   3.862   7.062  0.00  0.00             0
ATOM    736    H   1     1       5.723   7.872   7.808  0.00  0.00             0
ATOM    737    H   1     1       6.189   5.834   7.118  0.00  0.00             0
ATOM    738    H   1     1       8.589   1.952   7.461  0.00  0.00             0
ATOM    739   Al   1     1       9.499   3.245   1.365  0.00  0.00             0
ATOM    740   Al   1     1       6.868  -1.126   1.672  0.00  0.00             0
ATOM    741   Al   1     1       6.826   4.730   1.383  0.00  0.00             0
ATOM    742   Al   1     1       9.534   0.247   1.521  0.00  0.00             0
ATOM    743   Si   1     1       5.105   4.531   4.301  0.00  0.00             0
ATOM    744   Si   1     1       7.770   0.222   4.390  0.00  0.00             0
ATOM    745   Si   1     1       7.599   5.909   4.270  0.00  0.00             0
ATOM    746   Si   1     1      10.316   1.780   4.285  0.00  0.00             0
ATOM    747    O   1     1      10.474   4.620   2.623  0.00  0.00             0
ATOM    748    O   1     1       7.903   0.131   2.766  0.00  0.00             0
ATOM    749    O   1     1      10.265   1.924   2.634  0.00  0.00             0
ATOM    750    O   1     1       7.473   6.074   2.622  0.00  0.00             0
ATOM    751    O   1     1      10.512   3.343   4.862  0.00  0.00             0
ATOM    752    O   1     1       7.486   7.486   4.748  0.00  0.00             0
ATOM    753    O   1     1       9.047   5.389   4.574  0.00  0.00             0
ATOM    754    O   1     1       6.517   0.982   4.793  0.00  0.00             0
ATOM    755    O   1     1       9.041   1.059   4.780  0.00  0.00             0
ATOM    756    O   1     1       6.439   5.158   4.839  0.00  0.00             0
ATOM    757    O   1     1      10.381  -1.120   2.695  0.00  0.00             0
ATOM    758    O   1     1       7.813   3.433   2.536  0.00  0.00             0
ATOM    759    O   1     1       6.223   6.180   0.301  0.00  0.00             0
ATOM    760    O   1     1       8.896   1.747   0.539  0.00  0.00             0
ATOM    761    O   1     1      11.097   3.431   0.282  0.00  0.00             0
ATOM    762    O   1     1       8.502  -0.904   0.415  0.00  0.00             0
ATOM    763    O   1     1      11.130   0.006   0.461  0.00  0.00             0
ATOM    764    O   1     1       8.533   4.537   0.380  0.00  0.00             0
ATOM    765    H   1     1       9.977   6.974   2.804  0.00  0.00             0
ATOM    766    H   1     1       7.174   2.839   2.975  0.00  0.00             0
ATOM    767    H   1     1      10.694   6.331  -0.218  0.00  0.00             0
ATOM    768    H   1     1       8.337   1.542  -0.147  0.00  0.00             0
ATOM    769    H   1     1      11.534   3.215  -0.544  0.00  0.00             0
ATOM    770    H   1     1       8.931   8.048  -0.548  0.00  0.00             0
ATOM    771    H   1     1       9.350   4.912  -0.062  0.00  0.00             0
ATOM    772    H   1     1      11.219   0.585  -0.310  0.00  0.00             0
ATOM    773   Al   1     1       6.149  -4.707   8.883  0.00  0.00             0
ATOM    774   Al   1     1       3.803  -9.198   8.882  0.00  0.00             0
ATOM    775   Al   1     1       3.568  -3.139   8.734  0.00  0.00             0
ATOM    776   Al   1     1       6.249  -7.729   8.847  0.00  0.00             0
ATOM    777   Si   1     1       1.902  -3.385  11.558  0.00  0.00             0
ATOM    778   Si   1     1       4.579  -7.856  11.549  0.00  0.00             0
ATOM    779   Si   1     1       4.486  -1.910  11.539  0.00  0.00             0
ATOM    780   Si   1     1       7.124  -6.382  11.577  0.00  0.00             0
ATOM    781    O   1     1       7.130  -3.435   9.915  0.00  0.00             0
ATOM    782    O   1     1       4.678  -8.015   9.899  0.00  0.00             0
ATOM    783    O   1     1       6.747  -6.230   9.982  0.00  0.00             0
ATOM    784    O   1     1       4.391  -1.738   9.957  0.00  0.00             0
ATOM    785    O   1     1       6.985  -4.861  12.070  0.00  0.00             0
ATOM    786    O   1     1       4.525  -0.465  12.054  0.00  0.00             0
ATOM    787    O   1     1       5.780  -2.686  11.915  0.00  0.00             0
ATOM    788    O   1     1       3.352  -7.067  11.801  0.00  0.00             0
ATOM    789    O   1     1       5.926  -7.284  12.063  0.00  0.00             0
ATOM    790    O   1     1       3.150  -2.622  11.983  0.00  0.00             0
ATOM    791    O   1     1       7.193  -9.208   9.824  0.00  0.00             0
ATOM    792    O   1     1       4.550  -4.551  10.005  0.00  0.00             0
ATOM    793    O   1     1       3.069  -1.673   7.776  0.00  0.00             0
ATOM    794    O   1     1       5.553  -6.257   7.795  0.00  0.00             0
ATOM    795    O   1     1       7.811  -4.745   7.707  0.00  0.00             0
ATOM    796    O   1     1       5.275  -9.233   7.827  0.00  0.00             0
ATOM    797    O   1     1       7.990  -7.652   7.800  0.00  0.00             0
ATOM    798    O   1     1       5.284  -3.358   7.825  0.00  0.00             0
ATOM    799    H   1     1       7.168  -0.928  10.484  0.00  0.00             0
ATOM    800    H   1     1       3.965  -5.428  10.119  0.00  0.00             0
ATOM    801    H   1     1       7.631  -1.411   6.895  0.00  0.00             0
ATOM    802    H   1     1       5.235  -5.949   7.004  0.00  0.00             0
ATOM    803    H   1     1       7.809  -4.812   6.748  0.00  0.00             0
ATOM    804    H   1     1       5.768  -0.648   6.969  0.00  0.00             0
ATOM    805    H   1     1       6.002  -2.858   7.493  0.00  0.00             0
ATOM    806    H   1     1       8.020  -7.086   7.137  0.00  0.00             0
ATOM    807   Al   1     1       9.516  -5.740   1.648  0.00  0.00             0
ATOM    808   Al   1     1       6.882  -9.954   1.184  0.00  0.00             0
ATOM    809   Al   1     1       6.672  -4.101   1.236  0.00  0.00             0
ATOM    810   Al   1     1       9.553  -8.730   1.479  0.00  0.00             0
ATOM    811   Si   1     1       5.184  -4.282   4.136  0.00  0.00             0
ATOM    812   Si   1     1       7.443  -8.940   4.146  0.00  0.00             0
ATOM    813   Si   1     1       7.754  -2.690   4.121  0.00  0.00             0
ATOM    814   Si   1     1       9.998  -7.408   4.283  0.00  0.00             0
ATOM    815    O   1     1      10.386  -4.502   2.718  0.00  0.00             0
ATOM    816    O   1     1       7.686  -9.070   2.588  0.00  0.00             0
ATOM    817    O   1     1       9.880  -7.245   2.702  0.00  0.00             0
ATOM    818    O   1     1       7.641  -2.576   2.530  0.00  0.00             0
ATOM    819    O   1     1      10.043  -5.870   4.849  0.00  0.00             0
ATOM    820    O   1     1       7.693  -1.329   4.769  0.00  0.00             0
ATOM    821    O   1     1       9.132  -3.376   4.479  0.00  0.00             0
ATOM    822    O   1     1       6.160  -8.181   4.413  0.00  0.00             0
ATOM    823    O   1     1       8.800  -8.162   4.747  0.00  0.00             0
ATOM    824    O   1     1       6.532  -3.540   4.599  0.00  0.00             0
ATOM    825    O   1     1      10.244 -10.074   2.443  0.00  0.00             0
ATOM    826    O   1     1       7.679  -5.424   2.402  0.00  0.00             0
ATOM    827    O   1     1       6.117  -2.567   0.500  0.00  0.00             0
ATOM    828    O   1     1       8.606  -7.181   0.445  0.00  0.00             0
ATOM    829    O   1     1      10.863  -5.541   0.395  0.00  0.00             0
ATOM    830    O   1     1       8.422 -10.058   0.243  0.00  0.00             0
ATOM    831    O   1     1      11.046  -8.677   0.373  0.00  0.00             0
ATOM    832    O   1     1       8.595  -4.278   0.279  0.00  0.00             0
ATOM    833    H   1     1      10.094  -1.861   3.181  0.00  0.00             0
ATOM    834    H   1     1       7.077  -6.107   2.392  0.00  0.00             0
ATOM    835    H   1     1      10.550  -2.451  -0.198  0.00  0.00             0
ATOM    836    H   1     1       8.109  -6.511  -0.232  0.00  0.00             0
ATOM    837    H   1     1      10.446  -5.383  -0.442  0.00  0.00             0
ATOM    838    H   1     1       8.167  -1.152  -0.571  0.00  0.00             0
ATOM    839    H   1     1       9.058  -3.434   0.087  0.00  0.00             0
ATOM    840    H   1     1      11.700  -8.127   0.057  0.00  0.00             0
ATOM    841   Al   1     1       1.348   4.315   8.665  0.00  0.00             0
ATOM    842   Al   1     1      -1.403  -0.307   8.821  0.00  0.00             0
ATOM    843   Al   1     1      -1.434   5.683   8.845  0.00  0.00             0
ATOM    844   Al   1     1       1.161   1.256   8.765  0.00  0.00             0
ATOM    845   Si   1     1      -3.122   5.585  11.630  0.00  0.00             0
ATOM    846   Si   1     1      -0.453   1.060  11.524  0.00  0.00             0
ATOM    847   Si   1     1      -0.607   7.094  11.523  0.00  0.00             0
ATOM    848   Si   1     1       1.988   2.533  11.589  0.00  0.00             0
ATOM    849    O   1     1       2.233   5.511   9.984  0.00  0.00             0
ATOM    850    O   1     1      -0.306   0.977   9.916  0.00  0.00             0
ATOM    851    O   1     1       1.761   2.585   9.946  0.00  0.00             0
ATOM    852    O   1     1      -0.772   7.136   9.910  0.00  0.00             0
ATOM    853    O   1     1       1.986   4.056  12.003  0.00  0.00             0
ATOM    854    O   1     1      -0.694   8.555  12.045  0.00  0.00             0
ATOM    855    O   1     1       0.711   6.343  11.763  0.00  0.00             0
ATOM    856    O   1     1      -1.730   2.075  11.858  0.00  0.00             0
ATOM    857    O   1     1       0.813   1.754  12.136  0.00  0.00             0
ATOM    858    O   1     1      -1.801   6.236  12.145  0.00  0.00             0
ATOM    859    O   1     1       1.900  -0.331   9.851  0.00  0.00             0
ATOM    860    O   1     1      -0.423   4.330   9.578  0.00  0.00             0
ATOM    861    O   1     1       8.275   7.073   7.627  0.00  0.00             0
ATOM    862    O   1     1       0.425   2.651   7.662  0.00  0.00             0
ATOM    863    O   1     1       2.916   4.427   7.588  0.00  0.00             0
ATOM    864    O   1     1       0.112  -0.207   7.690  0.00  0.00             0
ATOM    865    O   1     1       2.878   1.161   7.950  0.00  0.00             0
ATOM    866    O   1     1       0.366   5.601   7.594  0.00  0.00             0
ATOM    867    H   1     1       1.845   7.917   9.956  0.00  0.00             0
ATOM    868    H   1     1      -1.018   3.535  10.060  0.00  0.00             0
ATOM    869    H   1     1       2.420   7.393   6.857  0.00  0.00             0
ATOM    870    H   1     1       0.193   2.967   6.723  0.00  0.00             0
ATOM    871    H   1     1       3.245   4.354   6.675  0.00  0.00             0
ATOM    872    H   1     1       0.489   7.881   7.742  0.00  0.00             0
ATOM    873    H   1     1       0.674   6.110   6.904  0.00  0.00             0
ATOM    874    H   1     1       3.244   2.058   8.050  0.00  0.00             0
ATOM    875   Al   1     1       4.520   3.030   1.670  0.00  0.00             0
ATOM    876   Al   1     1       1.705  -1.317   1.702  0.00  0.00             0
ATOM    877   Al   1     1       1.856   4.888   1.515  0.00  0.00             0
ATOM    878   Al   1     1       4.302   0.264   1.711  0.00  0.00             0
ATOM    879   Si   1     1       0.071   4.714   4.297  0.00  0.00             0
ATOM    880   Si   1     1       2.512   0.095   4.517  0.00  0.00             0
ATOM    881   Si   1     1       2.599   6.246   4.257  0.00  0.00             0
ATOM    882   Si   1     1       5.051   1.614   4.571  0.00  0.00             0
ATOM    883    O   1     1       5.283   4.341   2.711  0.00  0.00             0
ATOM    884    O   1     1       2.719  -0.069   2.872  0.00  0.00             0
ATOM    885    O   1     1       4.909   1.713   2.856  0.00  0.00             0
ATOM    886    O   1     1       2.474   6.351   2.645  0.00  0.00             0
ATOM    887    O   1     1       4.941   3.159   4.987  0.00  0.00             0
ATOM    888    O   1     1       2.613   7.735   4.793  0.00  0.00             0
ATOM    889    O   1     1       3.936   5.502   4.545  0.00  0.00             0
ATOM    890    O   1     1       1.192   0.907   4.711  0.00  0.00             0
ATOM    891    O   1     1       3.780   0.851   4.911  0.00  0.00             0
ATOM    892    O   1     1       1.276   5.514   4.724  0.00  0.00             0
ATOM    893    O   1     1       5.261  -1.065   2.708  0.00  0.00             0
ATOM    894    O   1     1       2.668   3.482   2.621  0.00  0.00             0
ATOM    895    O   1     1      11.505   6.337   0.354  0.00  0.00             0
ATOM    896    O   1     1       3.542   1.573   0.707  0.00  0.00             0
ATOM    897    O   1     1       5.976   3.203   0.442  0.00  0.00             0
ATOM    898    O   1     1       3.411  -1.050   0.588  0.00  0.00             0
ATOM    899    O   1     1       5.854   0.208   0.548  0.00  0.00             0
ATOM    900    O   1     1       3.418   4.513   0.424  0.00  0.00             0
ATOM    901    H   1     1       4.540   6.888   1.986  0.00  0.00             0
ATOM    902    H   1     1       1.856   2.928   2.516  0.00  0.00             0
ATOM    903    H   1     1       6.707   6.178  -0.472  0.00  0.00             0
ATOM    904    H   1     1       3.032   1.917  -0.062  0.00  0.00             0
ATOM    905    H   1     1       6.627   2.609   0.197  0.00  0.00             0
ATOM    906    H   1     1       3.287   7.617  -0.649  0.00  0.00             0
ATOM    907    H   1     1       4.043   5.184  -0.048  0.00  0.00             0
ATOM    908    H   1     1       5.646   0.976  -0.035  0.00  0.00             0
ATOM    909   Al   1     1       1.192  -4.757   8.723  0.00  0.00             0
ATOM    910   Al   1     1      -1.438  -9.096   8.724  0.00  0.00             0
ATOM    911   Al   1     1      -1.489  -3.276   8.611  0.00  0.00             0
ATOM    912   Al   1     1       1.098  -7.570   8.815  0.00  0.00             0
ATOM    913   Si   1     1      -3.319  -3.433  11.559  0.00  0.00             0
ATOM    914   Si   1     1      -0.586  -7.872  11.520  0.00  0.00             0
ATOM    915   Si   1     1      -0.801  -1.898  11.502  0.00  0.00             0
ATOM    916   Si   1     1       1.962  -6.335  11.597  0.00  0.00             0
ATOM    917    O   1     1       2.004  -3.490   9.897  0.00  0.00             0
ATOM    918    O   1     1      -0.497  -7.833   9.871  0.00  0.00             0
ATOM    919    O   1     1       1.870  -6.295   9.921  0.00  0.00             0
ATOM    920    O   1     1      -0.988  -1.840   9.866  0.00  0.00             0
ATOM    921    O   1     1       1.889  -4.830  12.119  0.00  0.00             0
ATOM    922    O   1     1      -0.859  -0.445  11.954  0.00  0.00             0
ATOM    923    O   1     1       0.497  -2.659  11.754  0.00  0.00             0
ATOM    924    O   1     1      -1.851  -6.995  11.889  0.00  0.00             0
ATOM    925    O   1     1       0.698  -7.152  12.046  0.00  0.00             0
ATOM    926    O   1     1      -2.024  -2.612  11.995  0.00  0.00             0
ATOM    927    O   1     1       2.118  -9.008   9.945  0.00  0.00             0
ATOM    928    O   1     1      -0.523  -4.656   9.520  0.00  0.00             0
ATOM    929    O   1     1       7.997  -1.810   7.533  0.00  0.00             0
ATOM    930    O   1     1       0.630  -6.273   7.705  0.00  0.00             0
ATOM    931    O   1     1       2.775  -4.543   7.532  0.00  0.00             0
ATOM    932    O   1     1       0.072  -9.022   7.683  0.00  0.00             0
ATOM    933    O   1     1       2.782  -7.897   7.547  0.00  0.00             0
ATOM    934    O   1     1       0.225  -3.367   7.412  0.00  0.00             0
ATOM    935    H   1     1       1.352  -1.162   9.554  0.00  0.00             0
ATOM    936    H   1     1      -1.183  -5.393   9.380  0.00  0.00             0
ATOM    937    H   1     1       2.309  -1.524   7.172  0.00  0.00             0
ATOM    938    H   1     1      -0.146  -6.155   7.149  0.00  0.00             0
ATOM    939    H   1     1       2.843  -5.309   6.944  0.00  0.00             0
ATOM    940    H   1     1      -0.153   0.017   6.828  0.00  0.00             0
ATOM    941    H   1     1       0.730  -3.426   6.660  0.00  0.00             0
ATOM    942    H   1     1       3.700  -7.461   7.258  0.00  0.00             0
ATOM    943   Al   1     1       4.236  -5.611   1.421  0.00  0.00             0
ATOM    944   Al   1     1       1.740 -10.097   1.480  0.00  0.00             0
ATOM    945   Al   1     1       1.512  -4.228   1.513  0.00  0.00             0
ATOM    946   Al   1     1       4.267  -8.528   1.144  0.00  0.00             0
ATOM    947   Si   1     1      -0.117  -4.365   4.281  0.00  0.00             0
ATOM    948   Si   1     1       2.425  -8.715   4.220  0.00  0.00             0
ATOM    949   Si   1     1       2.562  -2.920   4.345  0.00  0.00             0
ATOM    950   Si   1     1       4.992  -7.209   4.047  0.00  0.00             0
ATOM    951    O   1     1       5.170  -4.396   2.544  0.00  0.00             0
ATOM    952    O   1     1       2.614  -8.901   2.609  0.00  0.00             0
ATOM    953    O   1     1       4.909  -7.099   2.435  0.00  0.00             0
ATOM    954    O   1     1       2.305  -2.765   2.765  0.00  0.00             0
ATOM    955    O   1     1       5.108  -5.801   4.598  0.00  0.00             0
ATOM    956    O   1     1       2.312  -1.419   4.890  0.00  0.00             0
ATOM    957    O   1     1       3.965  -3.467   4.484  0.00  0.00             0
ATOM    958    O   1     1       1.063  -7.982   4.430  0.00  0.00             0
ATOM    959    O   1     1       3.634  -7.791   4.562  0.00  0.00             0
ATOM    960    O   1     1       1.280  -3.744   4.772  0.00  0.00             0
ATOM    961    O   1     1       5.123 -10.064   2.129  0.00  0.00             0
ATOM    962    O   1     1       2.617  -5.528   2.536  0.00  0.00             0
ATOM    963    O   1     1      11.214  -2.769   0.282  0.00  0.00             0
ATOM    964    O   1     1       3.425  -7.044   0.319  0.00  0.00             0
ATOM    965    O   1     1       5.865  -5.303   0.245  0.00  0.00             0
ATOM    966    O   1     1       3.120  -9.845   0.231  0.00  0.00             0
ATOM    967    O   1     1       5.986  -8.493   0.318  0.00  0.00             0
ATOM    968    O   1     1       3.234  -4.260   0.327  0.00  0.00             0
ATOM    969    H   1     1       4.585  -1.775   3.033  0.00  0.00             0
ATOM    970    H   1     1       2.273  -5.798   3.245  0.00  0.00             0
ATOM    971    H   1     1       5.213  -2.522   0.143  0.00  0.00             0
ATOM    972    H   1     1       2.952  -6.512  -0.387  0.00  0.00             0
ATOM    973    H   1     1       5.978  -5.619  -0.608  0.00  0.00             0
ATOM    974    H   1     1       3.621  -0.821  -0.254  0.00  0.00             0
ATOM    975    H   1     1       2.909  -3.663  -0.401  0.00  0.00             0
ATOM    976    H   1     1       6.578  -7.855   0.021  0.00  0.00             0
END
