# Supplementary material for: Competing Nuclear Quantum Effects and Hydrogen-Bond Jumps in Hydrated Kaolinite
Source: J Phys Chem Lett. 2023 Feb 6;14(6):1542–7. doi: 10.1021/acs.jpclett.2c03896 (PMC9940297; doi:10.1021/acs.jpclett.2c03896)
Supplement: Supplementary file 1 — jz2c03896_si_001.zip [file jz2c03896_si_001.zip › Clay_NQEs_HBond_Jumps_SI/silica-surface/QM/prod-1/init.25.pdb]

TITLE     Step:      400000  Bead:      25 positions{angstrom}  cell{angstrom}
CRYST1   10.307   17.884   76.812  91.93 105.05  89.80 P 1           1
ATOM      1   Al   1     1     -13.449  12.433  42.543  0.00  0.00             0
ATOM      2   Al   1     1     -11.103  17.032  42.263  0.00  0.00             0
ATOM      3   Al   1     1     -10.914  10.986  42.498  0.00  0.00             0
ATOM      4   Al   1     1     -13.478  15.519  42.332  0.00  0.00             0
ATOM      5   Si   1     1      -9.087  11.194  39.651  0.00  0.00             0
ATOM      6   Si   1     1     -11.937  15.736  39.422  0.00  0.00             0
ATOM      7   Si   1     1     -11.723   9.631  39.730  0.00  0.00             0
ATOM      8   Si   1     1     -14.380  14.204  39.616  0.00  0.00             0
ATOM      9    O   1     1     -14.464  11.305  41.460  0.00  0.00             0
ATOM     10    O   1     1     -11.975  15.806  41.181  0.00  0.00             0
ATOM     11    O   1     1     -14.269  14.112  41.191  0.00  0.00             0
ATOM     12    O   1     1     -11.533   9.561  41.475  0.00  0.00             0
ATOM     13    O   1     1     -14.281  12.643  39.226  0.00  0.00             0
ATOM     14    O   1     1     -11.691   8.089  39.306  0.00  0.00             0
ATOM     15    O   1     1     -13.107  10.325  39.654  0.00  0.00             0
ATOM     16    O   1     1     -10.684  14.919  39.220  0.00  0.00             0
ATOM     17    O   1     1     -13.261  15.073  39.074  0.00  0.00             0
ATOM     18    O   1     1     -10.422  10.296  39.176  0.00  0.00             0
ATOM     19    O   1     1     -14.542  16.856  41.425  0.00  0.00             0
ATOM     20    O   1     1     -11.875  12.324  41.415  0.00  0.00             0
ATOM     21    O   1     1     -10.155   9.660  43.691  0.00  0.00             0
ATOM     22    O   1     1     -12.860  14.129  43.318  0.00  0.00             0
ATOM     23    O   1     1     -15.112  12.269  43.728  0.00  0.00             0
ATOM     24    O   1     1     -12.686  16.904  43.429  0.00  0.00             0
ATOM     25    O   1     1     -15.203  15.503  43.485  0.00  0.00             0
ATOM     26    O   1     1     -12.575  11.151  43.687  0.00  0.00             0
ATOM     27    H   1     1     -14.114   8.585  41.871  0.00  0.00             0
ATOM     28    H   1     1     -11.589  12.857  40.642  0.00  0.00             0
ATOM     29    H   1     1     -15.237   9.093  44.598  0.00  0.00             0
ATOM     30    H   1     1     -11.916  14.505  43.658  0.00  0.00             0
ATOM     31    H   1     1     -15.294  12.335  44.690  0.00  0.00             0
ATOM     32    H   1     1     -12.730   7.693  44.638  0.00  0.00             0
ATOM     33    H   1     1     -13.061  10.312  43.905  0.00  0.00             0
ATOM     34    H   1     1     -15.368  14.611  44.064  0.00  0.00             0
ATOM     35   Al   1     1     -13.514  14.856  49.689  0.00  0.00             0
ATOM     36   Al   1     1     -10.689  19.247  49.803  0.00  0.00             0
ATOM     37   Al   1     1     -10.800  13.368  49.630  0.00  0.00             0
ATOM     38   Al   1     1     -13.390  17.700  49.626  0.00  0.00             0
ATOM     39   Si   1     1      -9.034  13.412  46.957  0.00  0.00             0
ATOM     40   Si   1     1     -11.644  17.923  46.908  0.00  0.00             0
ATOM     41   Si   1     1     -11.554  11.845  46.863  0.00  0.00             0
ATOM     42   Si   1     1     -14.208  16.395  46.777  0.00  0.00             0
ATOM     43    O   1     1     -14.452  13.604  48.544  0.00  0.00             0
ATOM     44    O   1     1     -11.846  18.009  48.566  0.00  0.00             0
ATOM     45    O   1     1     -14.067  16.394  48.547  0.00  0.00             0
ATOM     46    O   1     1     -11.546  11.824  48.553  0.00  0.00             0
ATOM     47    O   1     1     -14.144  14.874  46.446  0.00  0.00             0
ATOM     48    O   1     1     -11.438  10.402  46.533  0.00  0.00             0
ATOM     49    O   1     1     -12.961  12.509  46.679  0.00  0.00             0
ATOM     50    O   1     1     -10.351  17.043  46.684  0.00  0.00             0
ATOM     51    O   1     1     -12.931  17.144  46.401  0.00  0.00             0
ATOM     52    O   1     1     -10.367  12.772  46.453  0.00  0.00             0
ATOM     53    O   1     1     -14.346  19.201  48.661  0.00  0.00             0
ATOM     54    O   1     1     -11.743  14.705  48.487  0.00  0.00             0
ATOM     55    O   1     1     -10.196  11.862  50.954  0.00  0.00             0
ATOM     56    O   1     1     -12.703  16.295  50.794  0.00  0.00             0
ATOM     57    O   1     1     -15.173  14.618  50.736  0.00  0.00             0
ATOM     58    O   1     1     -12.293  19.129  50.863  0.00  0.00             0
ATOM     59    O   1     1     -14.782  18.088  50.871  0.00  0.00             0
ATOM     60    O   1     1     -12.517  13.650  50.886  0.00  0.00             0
ATOM     61    H   1     1     -13.650  11.045  48.475  0.00  0.00             0
ATOM     62    H   1     1     -11.240  15.486  48.474  0.00  0.00             0
ATOM     63    H   1     1     -14.289  11.888  51.240  0.00  0.00             0
ATOM     64    H   1     1     -12.355  16.181  51.760  0.00  0.00             0
ATOM     65    H   1     1     -15.292  15.160  51.575  0.00  0.00             0
ATOM     66    H   1     1     -12.885   9.889  52.056  0.00  0.00             0
ATOM     67    H   1     1     -12.463  12.919  51.561  0.00  0.00             0
ATOM     68    H   1     1     -14.588  18.083  51.722  0.00  0.00             0
ATOM     69   Al   1     1     -13.497  21.323  42.586  0.00  0.00             0
ATOM     70   Al   1     1     -11.027  25.947  42.560  0.00  0.00             0
ATOM     71   Al   1     1     -10.931  19.892  42.489  0.00  0.00             0
ATOM     72   Al   1     1     -13.632  24.317  42.486  0.00  0.00             0
ATOM     73   Si   1     1      -9.301  20.183  39.689  0.00  0.00             0
ATOM     74   Si   1     1     -11.824  24.568  39.789  0.00  0.00             0
ATOM     75   Si   1     1     -11.771  18.656  39.549  0.00  0.00             0
ATOM     76   Si   1     1     -14.464  23.143  39.702  0.00  0.00             0
ATOM     77    O   1     1     -14.503  20.237  41.212  0.00  0.00             0
ATOM     78    O   1     1     -11.952  24.626  41.468  0.00  0.00             0
ATOM     79    O   1     1     -14.326  23.117  41.320  0.00  0.00             0
ATOM     80    O   1     1     -11.679  18.588  41.263  0.00  0.00             0
ATOM     81    O   1     1     -14.503  21.651  39.207  0.00  0.00             0
ATOM     82    O   1     1     -11.916  17.180  38.964  0.00  0.00             0
ATOM     83    O   1     1     -13.049  19.472  39.296  0.00  0.00             0
ATOM     84    O   1     1     -10.640  23.552  39.591  0.00  0.00             0
ATOM     85    O   1     1     -13.125  23.892  39.246  0.00  0.00             0
ATOM     86    O   1     1     -10.435  19.345  39.117  0.00  0.00             0
ATOM     87    O   1     1     -14.646  25.774  41.560  0.00  0.00             0
ATOM     88    O   1     1     -11.942  21.385  41.275  0.00  0.00             0
ATOM     89    O   1     1     -10.243  18.378  43.290  0.00  0.00             0
ATOM     90    O   1     1     -12.770  22.847  43.446  0.00  0.00             0
ATOM     91    O   1     1     -15.152  21.249  43.565  0.00  0.00             0
ATOM     92    O   1     1     -12.647  25.706  43.706  0.00  0.00             0
ATOM     93    O   1     1     -15.292  24.555  43.682  0.00  0.00             0
ATOM     94    O   1     1     -12.691  19.897  43.373  0.00  0.00             0
ATOM     95    H   1     1     -13.999  17.643  40.909  0.00  0.00             0
ATOM     96    H   1     1     -11.375  22.148  40.851  0.00  0.00             0
ATOM     97    H   1     1     -14.716  18.082  43.804  0.00  0.00             0
ATOM     98    H   1     1     -11.884  23.080  43.443  0.00  0.00             0
ATOM     99    H   1     1     -15.368  21.605  44.464  0.00  0.00             0
ATOM    100    H   1     1     -12.581  16.908  44.453  0.00  0.00             0
ATOM    101    H   1     1     -12.705  18.878  43.417  0.00  0.00             0
ATOM    102    H   1     1     -15.340  24.008  44.410  0.00  0.00             0
ATOM    103   Al   1     1     -13.432  23.715  49.737  0.00  0.00             0
ATOM    104   Al   1     1     -10.866  28.354  49.859  0.00  0.00             0
ATOM    105   Al   1     1     -10.779  22.066  49.932  0.00  0.00             0
ATOM    106   Al   1     1     -13.271  26.581  49.911  0.00  0.00             0
ATOM    107   Si   1     1      -8.938  22.312  47.013  0.00  0.00             0
ATOM    108   Si   1     1     -11.569  26.838  47.190  0.00  0.00             0
ATOM    109   Si   1     1     -11.446  20.808  47.052  0.00  0.00             0
ATOM    110   Si   1     1     -14.130  25.331  47.149  0.00  0.00             0
ATOM    111    O   1     1     -14.430  22.472  48.681  0.00  0.00             0
ATOM    112    O   1     1     -11.759  26.976  48.733  0.00  0.00             0
ATOM    113    O   1     1     -14.057  25.321  48.687  0.00  0.00             0
ATOM    114    O   1     1     -11.447  20.748  48.674  0.00  0.00             0
ATOM    115    O   1     1     -13.999  23.790  46.629  0.00  0.00             0
ATOM    116    O   1     1     -11.482  19.389  46.478  0.00  0.00             0
ATOM    117    O   1     1     -12.823  21.563  46.781  0.00  0.00             0
ATOM    118    O   1     1     -10.338  25.864  46.958  0.00  0.00             0
ATOM    119    O   1     1     -12.848  26.152  46.671  0.00  0.00             0
ATOM    120    O   1     1     -10.221  21.684  46.595  0.00  0.00             0
ATOM    121    O   1     1     -14.133  28.167  48.687  0.00  0.00             0
ATOM    122    O   1     1     -11.762  23.498  48.741  0.00  0.00             0
ATOM    123    O   1     1      -9.886  20.676  50.838  0.00  0.00             0
ATOM    124    O   1     1     -12.542  25.143  50.791  0.00  0.00             0
ATOM    125    O   1     1     -15.021  23.658  50.921  0.00  0.00             0
ATOM    126    O   1     1     -12.453  28.028  51.133  0.00  0.00             0
ATOM    127    O   1     1     -14.979  26.875  50.989  0.00  0.00             0
ATOM    128    O   1     1     -12.367  22.354  50.909  0.00  0.00             0
ATOM    129    H   1     1     -13.845  20.089  48.433  0.00  0.00             0
ATOM    130    H   1     1     -11.188  24.106  48.241  0.00  0.00             0
ATOM    131    H   1     1     -14.462  21.035  51.240  0.00  0.00             0
ATOM    132    H   1     1     -11.670  24.902  50.909  0.00  0.00             0
ATOM    133    H   1     1     -15.712  24.312  51.136  0.00  0.00             0
ATOM    134    H   1     1     -12.317  19.814  51.540  0.00  0.00             0
ATOM    135    H   1     1     -12.759  22.524  51.594  0.00  0.00             0
ATOM    136    H   1     1     -15.206  26.623  51.886  0.00  0.00             0
ATOM    137   Al   1     1      -8.399  12.579  42.436  0.00  0.00             0
ATOM    138   Al   1     1      -5.997  16.995  42.402  0.00  0.00             0
ATOM    139   Al   1     1      -5.964  10.893  42.597  0.00  0.00             0
ATOM    140   Al   1     1      -8.480  15.466  42.370  0.00  0.00             0
ATOM    141   Si   1     1      -4.074  11.264  39.868  0.00  0.00             0
ATOM    142   Si   1     1      -6.744  15.654  39.593  0.00  0.00             0
ATOM    143   Si   1     1      -6.522   9.659  39.781  0.00  0.00             0
ATOM    144   Si   1     1      -9.315  14.173  39.596  0.00  0.00             0
ATOM    145    O   1     1      -9.281  11.368  41.269  0.00  0.00             0
ATOM    146    O   1     1      -6.832  15.706  41.208  0.00  0.00             0
ATOM    147    O   1     1      -9.036  14.253  41.238  0.00  0.00             0
ATOM    148    O   1     1      -6.469   9.539  41.424  0.00  0.00             0
ATOM    149    O   1     1      -9.257  12.690  39.220  0.00  0.00             0
ATOM    150    O   1     1      -6.563   8.237  39.185  0.00  0.00             0
ATOM    151    O   1     1      -7.895  10.323  39.400  0.00  0.00             0
ATOM    152    O   1     1      -5.458  14.816  39.216  0.00  0.00             0
ATOM    153    O   1     1      -8.050  14.957  39.064  0.00  0.00             0
ATOM    154    O   1     1      -5.306  10.460  39.333  0.00  0.00             0
ATOM    155    O   1     1      -9.471  16.950  41.247  0.00  0.00             0
ATOM    156    O   1     1      -6.574  12.471  41.467  0.00  0.00             0
ATOM    157    O   1     1     -15.499   9.393  43.706  0.00  0.00             0
ATOM    158    O   1     1      -7.808  14.035  43.462  0.00  0.00             0
ATOM    159    O   1     1      -9.926  12.368  43.629  0.00  0.00             0
ATOM    160    O   1     1      -7.639  16.892  43.511  0.00  0.00             0
ATOM    161    O   1     1     -10.231  15.527  43.393  0.00  0.00             0
ATOM    162    O   1     1      -7.499  11.189  43.532  0.00  0.00             0
ATOM    163    H   1     1      -8.809   8.654  41.383  0.00  0.00             0
ATOM    164    H   1     1      -6.021  13.412  41.645  0.00  0.00             0
ATOM    165    H   1     1      -9.909   9.918  44.545  0.00  0.00             0
ATOM    166    H   1     1      -6.836  14.199  43.578  0.00  0.00             0
ATOM    167    H   1     1     -10.372  12.917  44.298  0.00  0.00             0
ATOM    168    H   1     1      -8.434   8.233  44.028  0.00  0.00             0
ATOM    169    H   1     1      -8.040  10.723  44.183  0.00  0.00             0
ATOM    170    H   1     1      -9.867  15.087  44.122  0.00  0.00             0
ATOM    171   Al   1     1      -8.361  14.798  49.639  0.00  0.00             0
ATOM    172   Al   1     1      -5.588  19.236  49.822  0.00  0.00             0
ATOM    173   Al   1     1      -5.774  13.158  49.750  0.00  0.00             0
ATOM    174   Al   1     1      -8.057  17.649  49.770  0.00  0.00             0
ATOM    175   Si   1     1      -3.886  13.434  46.907  0.00  0.00             0
ATOM    176   Si   1     1      -6.451  17.892  46.953  0.00  0.00             0
ATOM    177   Si   1     1      -6.422  11.898  46.917  0.00  0.00             0
ATOM    178   Si   1     1      -8.942  16.436  46.923  0.00  0.00             0
ATOM    179    O   1     1      -9.189  13.542  48.594  0.00  0.00             0
ATOM    180    O   1     1      -6.471  17.778  48.633  0.00  0.00             0
ATOM    181    O   1     1      -8.703  16.348  48.535  0.00  0.00             0
ATOM    182    O   1     1      -6.151  11.734  48.561  0.00  0.00             0
ATOM    183    O   1     1      -8.915  14.924  46.545  0.00  0.00             0
ATOM    184    O   1     1      -6.288  10.468  46.380  0.00  0.00             0
ATOM    185    O   1     1      -7.787  12.497  46.671  0.00  0.00             0
ATOM    186    O   1     1      -5.206  17.075  46.549  0.00  0.00             0
ATOM    187    O   1     1      -7.776  17.279  46.393  0.00  0.00             0
ATOM    188    O   1     1      -5.260  12.758  46.295  0.00  0.00             0
ATOM    189    O   1     1      -9.290  19.154  48.604  0.00  0.00             0
ATOM    190    O   1     1      -6.690  14.614  48.654  0.00  0.00             0
ATOM    191    O   1     1     -15.235  11.687  50.830  0.00  0.00             0
ATOM    192    O   1     1      -7.333  16.228  50.749  0.00  0.00             0
ATOM    193    O   1     1      -9.734  14.929  50.737  0.00  0.00             0
ATOM    194    O   1     1      -7.099  19.077  50.865  0.00  0.00             0
ATOM    195    O   1     1      -9.753  17.844  50.828  0.00  0.00             0
ATOM    196    O   1     1      -7.255  13.237  50.862  0.00  0.00             0
ATOM    197    H   1     1      -8.642  11.066  48.507  0.00  0.00             0
ATOM    198    H   1     1      -6.108  15.191  48.226  0.00  0.00             0
ATOM    199    H   1     1      -9.491  12.105  51.422  0.00  0.00             0
ATOM    200    H   1     1      -6.396  15.787  50.634  0.00  0.00             0
ATOM    201    H   1     1      -9.908  15.327  51.587  0.00  0.00             0
ATOM    202    H   1     1      -7.301  11.291  51.099  0.00  0.00             0
ATOM    203    H   1     1      -7.084  13.210  51.903  0.00  0.00             0
ATOM    204    H   1     1     -10.557  17.383  51.046  0.00  0.00             0
ATOM    205   Al   1     1      -8.448  21.557  42.478  0.00  0.00             0
ATOM    206   Al   1     1      -5.896  25.843  42.740  0.00  0.00             0
ATOM    207   Al   1     1      -5.857  19.929  42.482  0.00  0.00             0
ATOM    208   Al   1     1      -8.443  24.312  42.526  0.00  0.00             0
ATOM    209   Si   1     1      -4.008  20.197  39.618  0.00  0.00             0
ATOM    210   Si   1     1      -6.663  24.633  39.725  0.00  0.00             0
ATOM    211   Si   1     1      -6.577  18.638  39.649  0.00  0.00             0
ATOM    212   Si   1     1      -9.225  23.051  39.753  0.00  0.00             0
ATOM    213    O   1     1      -9.422  20.123  41.326  0.00  0.00             0
ATOM    214    O   1     1      -6.841  24.730  41.278  0.00  0.00             0
ATOM    215    O   1     1      -8.989  22.952  41.396  0.00  0.00             0
ATOM    216    O   1     1      -6.412  18.567  41.314  0.00  0.00             0
ATOM    217    O   1     1      -9.164  21.589  39.165  0.00  0.00             0
ATOM    218    O   1     1      -6.664  17.211  39.114  0.00  0.00             0
ATOM    219    O   1     1      -7.930  19.366  39.443  0.00  0.00             0
ATOM    220    O   1     1      -5.418  23.755  39.238  0.00  0.00             0
ATOM    221    O   1     1      -8.019  23.983  39.275  0.00  0.00             0
ATOM    222    O   1     1      -5.255  19.267  39.196  0.00  0.00             0
ATOM    223    O   1     1      -9.330  25.747  41.526  0.00  0.00             0
ATOM    224    O   1     1      -6.713  21.344  41.438  0.00  0.00             0
ATOM    225    O   1     1     -15.563  18.412  43.523  0.00  0.00             0
ATOM    226    O   1     1      -7.614  22.876  43.562  0.00  0.00             0
ATOM    227    O   1     1     -10.110  21.456  43.569  0.00  0.00             0
ATOM    228    O   1     1      -7.498  25.796  43.605  0.00  0.00             0
ATOM    229    O   1     1      -9.921  24.499  43.736  0.00  0.00             0
ATOM    230    O   1     1      -7.454  20.125  43.676  0.00  0.00             0
ATOM    231    H   1     1      -8.947  17.822  41.205  0.00  0.00             0
ATOM    232    H   1     1      -5.897  21.864  41.373  0.00  0.00             0
ATOM    233    H   1     1      -9.345  18.410  43.545  0.00  0.00             0
ATOM    234    H   1     1      -6.933  22.321  43.925  0.00  0.00             0
ATOM    235    H   1     1     -10.534  21.748  44.400  0.00  0.00             0
ATOM    236    H   1     1      -7.665  17.365  44.296  0.00  0.00             0
ATOM    237    H   1     1      -7.321  20.090  44.544  0.00  0.00             0
ATOM    238    H   1     1      -9.737  24.220  44.651  0.00  0.00             0
ATOM    239   Al   1     1      -8.410  23.769  49.912  0.00  0.00             0
ATOM    240   Al   1     1      -5.481  28.119  49.735  0.00  0.00             0
ATOM    241   Al   1     1      -5.730  22.205  50.037  0.00  0.00             0
ATOM    242   Al   1     1      -8.311  26.859  49.790  0.00  0.00             0
ATOM    243   Si   1     1      -3.799  22.316  47.086  0.00  0.00             0
ATOM    244   Si   1     1      -6.362  26.815  46.954  0.00  0.00             0
ATOM    245   Si   1     1      -6.353  20.868  47.094  0.00  0.00             0
ATOM    246   Si   1     1      -8.922  25.334  47.214  0.00  0.00             0
ATOM    247    O   1     1      -9.070  22.329  48.742  0.00  0.00             0
ATOM    248    O   1     1      -6.330  26.995  48.675  0.00  0.00             0
ATOM    249    O   1     1      -8.772  25.368  48.850  0.00  0.00             0
ATOM    250    O   1     1      -6.325  20.819  48.648  0.00  0.00             0
ATOM    251    O   1     1      -8.899  23.830  46.771  0.00  0.00             0
ATOM    252    O   1     1      -6.378  19.379  46.610  0.00  0.00             0
ATOM    253    O   1     1      -7.656  21.568  46.625  0.00  0.00             0
ATOM    254    O   1     1      -5.163  25.929  46.647  0.00  0.00             0
ATOM    255    O   1     1      -7.730  26.185  46.678  0.00  0.00             0
ATOM    256    O   1     1      -5.085  21.658  46.592  0.00  0.00             0
ATOM    257    O   1     1      -9.059  28.098  48.607  0.00  0.00             0
ATOM    258    O   1     1      -6.701  23.572  48.971  0.00  0.00             0
ATOM    259    O   1     1     -15.235  20.833  50.885  0.00  0.00             0
ATOM    260    O   1     1      -7.749  25.208  51.193  0.00  0.00             0
ATOM    261    O   1     1      -9.867  23.520  50.982  0.00  0.00             0
ATOM    262    O   1     1      -7.324  28.206  50.745  0.00  0.00             0
ATOM    263    O   1     1      -9.961  27.002  50.935  0.00  0.00             0
ATOM    264    O   1     1      -7.182  22.422  51.248  0.00  0.00             0
ATOM    265    H   1     1      -8.975  19.909  47.926  0.00  0.00             0
ATOM    266    H   1     1      -6.127  24.422  49.138  0.00  0.00             0
ATOM    267    H   1     1      -8.821  20.547  50.707  0.00  0.00             0
ATOM    268    H   1     1      -7.781  25.502  52.086  0.00  0.00             0
ATOM    269    H   1     1     -10.119  23.599  51.878  0.00  0.00             0
ATOM    270    H   1     1      -7.570  19.413  51.684  0.00  0.00             0
ATOM    271    H   1     1      -6.995  22.129  52.082  0.00  0.00             0
ATOM    272    H   1     1     -10.436  26.508  51.685  0.00  0.00             0
ATOM    273    O   1     1      -2.578  -5.056  27.253  0.00  0.00             0
ATOM    274    H   1     1      -2.719  -4.238  26.560  0.00  0.00             0
ATOM    275    H   1     1       8.782  -5.164  27.354  0.00  0.00             0
ATOM    276    O   1     1       1.516   2.858  30.637  0.00  0.00             0
ATOM    277    H   1     1       1.257   2.138  31.409  0.00  0.00             0
ATOM    278    H   1     1      11.378   2.521  29.773  0.00  0.00             0
ATOM    279    O   1     1      14.928  11.676  25.874  0.00  0.00             0
ATOM    280    H   1     1       4.851  11.636  26.783  0.00  0.00             0
ATOM    281    H   1     1      14.586  10.653  25.690  0.00  0.00             0
ATOM    282    O   1     1       0.163  12.346  31.093  0.00  0.00             0
ATOM    283    H   1     1       0.635  11.884  31.735  0.00  0.00             0
ATOM    284    H   1     1      11.008  12.968  30.556  0.00  0.00             0
ATOM    285    O   1     1      -4.337   8.638  27.502  0.00  0.00             0
ATOM    286    H   1     1      -3.679   9.108  26.788  0.00  0.00             0
ATOM    287    H   1     1       5.462   9.386  27.885  0.00  0.00             0
ATOM    288    O   1     1     -17.785   6.562  30.814  0.00  0.00             0
ATOM    289    H   1     1     -16.894   6.861  30.923  0.00  0.00             0
ATOM    290    H   1     1      -7.198   5.586  30.385  0.00  0.00             0
ATOM    291    O   1     1      -4.873 -15.691  20.756  0.00  0.00             0
ATOM    292    H   1     1      -4.757 -16.495  20.548  0.00  0.00             0
ATOM    293    H   1     1      -4.999 -15.168  19.971  0.00  0.00             0
ATOM    294    O   1     1      -0.585   4.064  33.278  0.00  0.00             0
ATOM    295    H   1     1       0.238   4.765  33.211  0.00  0.00             0
ATOM    296    H   1     1      -0.836   3.816  32.392  0.00  0.00             0
ATOM    297    O   1     1       7.891   1.046  32.691  0.00  0.00             0
ATOM    298    H   1     1       8.056   1.695  31.935  0.00  0.00             0
ATOM    299    H   1     1       7.053   1.242  33.139  0.00  0.00             0
ATOM    300    O   1     1       0.795  16.621  26.304  0.00  0.00             0
ATOM    301    H   1     1       0.281  16.431  26.935  0.00  0.00             0
ATOM    302    H   1     1       0.737  17.403  25.876  0.00  0.00             0
ATOM    303    O   1     1       3.952   4.832  29.211  0.00  0.00             0
ATOM    304    H   1     1       4.855   4.599  29.106  0.00  0.00             0
ATOM    305    H   1     1       3.439   4.124  28.787  0.00  0.00             0
ATOM    306    O   1     1      -9.019  15.862  34.151  0.00  0.00             0
ATOM    307    H   1     1      -9.536  16.684  33.797  0.00  0.00             0
ATOM    308    H   1     1      -8.592  16.131  34.932  0.00  0.00             0
ATOM    309    O   1     1       4.785  -1.673  33.172  0.00  0.00             0
ATOM    310    H   1     1       5.513  -2.144  33.534  0.00  0.00             0
ATOM    311    H   1     1       3.986  -2.087  32.946  0.00  0.00             0
ATOM    312    O   1     1      13.337   2.100  35.516  0.00  0.00             0
ATOM    313    H   1     1      12.619   2.373  35.815  0.00  0.00             0
ATOM    314    H   1     1      13.450   2.494  34.664  0.00  0.00             0
ATOM    315    O   1     1       6.072  11.603  30.238  0.00  0.00             0
ATOM    316    H   1     1       6.825  10.985  30.467  0.00  0.00             0
ATOM    317    H   1     1       6.002  12.279  30.961  0.00  0.00             0
ATOM    318    O   1     1      -1.463   5.586  24.005  0.00  0.00             0
ATOM    319    H   1     1      -2.166   6.386  23.995  0.00  0.00             0
ATOM    320    H   1     1      -1.633   5.087  23.327  0.00  0.00             0
ATOM    321    O   1     1      18.906  10.398  30.809  0.00  0.00             0
ATOM    322    H   1     1      19.293  10.070  30.046  0.00  0.00             0
ATOM    323    H   1     1      19.324  11.293  31.081  0.00  0.00             0
ATOM    324    O   1     1       5.723   9.149  21.770  0.00  0.00             0
ATOM    325    H   1     1       4.800   8.912  21.826  0.00  0.00             0
ATOM    326    H   1     1       6.130   8.849  20.781  0.00  0.00             0
ATOM    327    O   1     1       2.839  14.648  32.538  0.00  0.00             0
ATOM    328    H   1     1       3.198  13.824  33.091  0.00  0.00             0
ATOM    329    H   1     1      12.536  -2.727  33.137  0.00  0.00             0
ATOM    330    O   1     1       0.048  17.491  32.610  0.00  0.00             0
ATOM    331    H   1     1       0.203  17.235  31.559  0.00  0.00             0
ATOM    332    H   1     1       9.500  17.836  32.829  0.00  0.00             0
ATOM    333    O   1     1      14.303  12.557  34.086  0.00  0.00             0
ATOM    334    H   1     1       4.651  11.885  33.953  0.00  0.00             0
ATOM    335    H   1     1      14.717  13.076  34.865  0.00  0.00             0
ATOM    336    O   1     1      -3.013  22.602  35.397  0.00  0.00             0
ATOM    337    H   1     1      -3.352  22.643  34.526  0.00  0.00             0
ATOM    338    H   1     1       6.928  21.761  35.739  0.00  0.00             0
ATOM    339    O   1     1       5.696  14.427  35.492  0.00  0.00             0
ATOM    340    H   1     1      -4.395  15.426  35.853  0.00  0.00             0
ATOM    341    H   1     1       6.596  14.614  34.867  0.00  0.00             0
ATOM    342    O   1     1      -9.755  12.687  27.986  0.00  0.00             0
ATOM    343    H   1     1      -9.763  13.370  28.657  0.00  0.00             0
ATOM    344    H   1     1       0.404  11.837  28.529  0.00  0.00             0
ATOM    345    O   1     1       5.323  19.069  33.337  0.00  0.00             0
ATOM    346    H   1     1       4.986  18.010  33.028  0.00  0.00             0
ATOM    347    H   1     1       4.548   1.919  32.967  0.00  0.00             0
ATOM    348    O   1     1      -9.876   3.034  35.623  0.00  0.00             0
ATOM    349    H   1     1     -10.797   2.559  36.105  0.00  0.00             0
ATOM    350    H   1     1     -10.319   3.408  34.738  0.00  0.00             0
ATOM    351    O   1     1      -1.573  13.751  32.884  0.00  0.00             0
ATOM    352    H   1     1      -1.390  13.205  33.553  0.00  0.00             0
ATOM    353    H   1     1      -0.916  13.574  32.218  0.00  0.00             0
ATOM    354    O   1     1       3.822   4.893  36.058  0.00  0.00             0
ATOM    355    H   1     1       4.428   4.670  36.734  0.00  0.00             0
ATOM    356    H   1     1       3.616   3.985  35.784  0.00  0.00             0
ATOM    357    O   1     1       9.915   5.920  35.967  0.00  0.00             0
ATOM    358    H   1     1       9.449   5.203  36.143  0.00  0.00             0
ATOM    359    H   1     1      10.743   5.649  35.573  0.00  0.00             0
ATOM    360    O   1     1      -2.508  15.854  34.658  0.00  0.00             0
ATOM    361    H   1     1      -2.108  15.271  35.319  0.00  0.00             0
ATOM    362    H   1     1      -1.954  15.772  33.954  0.00  0.00             0
ATOM    363    O   1     1       6.239  17.395  30.891  0.00  0.00             0
ATOM    364    H   1     1       5.964  16.754  31.422  0.00  0.00             0
ATOM    365    H   1     1       6.818  -0.228  31.519  0.00  0.00             0
ATOM    366    O   1     1      13.147  10.775  36.340  0.00  0.00             0
ATOM    367    H   1     1      13.794  10.164  36.006  0.00  0.00             0
ATOM    368    H   1     1      13.350  11.592  35.938  0.00  0.00             0
ATOM    369    O   1     1      -0.608  -3.503  35.998  0.00  0.00             0
ATOM    370    H   1     1      -0.735  -4.518  35.809  0.00  0.00             0
ATOM    371    H   1     1      -0.370  -3.182  35.238  0.00  0.00             0
ATOM    372    O   1     1      -5.091  -0.635  36.542  0.00  0.00             0
ATOM    373    H   1     1      -4.836   0.305  36.614  0.00  0.00             0
ATOM    374    H   1     1      -6.000  -0.796  36.273  0.00  0.00             0
ATOM    375    O   1     1      -5.107   5.696  32.922  0.00  0.00             0
ATOM    376    H   1     1      -4.168   5.897  32.749  0.00  0.00             0
ATOM    377    H   1     1      -5.459   6.219  33.608  0.00  0.00             0
ATOM    378    O   1     1      -6.417   3.407  22.664  0.00  0.00             0
ATOM    379    H   1     1      -6.050   4.257  22.976  0.00  0.00             0
ATOM    380    H   1     1      -5.793   2.924  22.162  0.00  0.00             0
ATOM    381    O   1     1     -11.718  -1.364  28.409  0.00  0.00             0
ATOM    382    H   1     1     -12.306  -1.164  27.673  0.00  0.00             0
ATOM    383    H   1     1      -2.113  -2.221  28.768  0.00  0.00             0
ATOM    384    O   1     1      -8.061   9.262  30.175  0.00  0.00             0
ATOM    385    H   1     1      -8.097   9.630  31.219  0.00  0.00             0
ATOM    386    H   1     1       2.321   8.313  30.281  0.00  0.00             0
ATOM    387    O   1     1       6.849   7.612  36.030  0.00  0.00             0
ATOM    388    H   1     1      -2.803   8.290  36.319  0.00  0.00             0
ATOM    389    H   1     1       7.265   6.715  35.749  0.00  0.00             0
ATOM    390    O   1     1      -6.495  15.752  28.902  0.00  0.00             0
ATOM    391    H   1     1      -6.994  16.647  28.853  0.00  0.00             0
ATOM    392    H   1     1       3.788  15.799  27.894  0.00  0.00             0
ATOM    393    O   1     1      -4.919   9.527  34.584  0.00  0.00             0
ATOM    394    H   1     1      -4.747   8.989  35.382  0.00  0.00             0
ATOM    395    H   1     1       4.631   9.103  34.192  0.00  0.00             0
ATOM    396    O   1     1     -12.802   9.380  33.402  0.00  0.00             0
ATOM    397    H   1     1     -13.661   9.412  33.767  0.00  0.00             0
ATOM    398    H   1     1      -2.661   9.650  32.522  0.00  0.00             0
ATOM    399    O   1     1      -4.227   2.462  36.381  0.00  0.00             0
ATOM    400    H   1     1      -3.418   1.935  36.131  0.00  0.00             0
ATOM    401    H   1     1      -5.042   2.220  35.739  0.00  0.00             0
ATOM    402    O   1     1      -2.595   7.604  29.189  0.00  0.00             0
ATOM    403    H   1     1      -3.141   8.023  28.642  0.00  0.00             0
ATOM    404    H   1     1      -2.638   8.070  30.093  0.00  0.00             0
ATOM    405    O   1     1      -0.398   7.582  27.336  0.00  0.00             0
ATOM    406    H   1     1      -0.730   7.877  26.488  0.00  0.00             0
ATOM    407    H   1     1      -1.137   7.565  28.098  0.00  0.00             0
ATOM    408    O   1     1       8.221   0.664  35.635  0.00  0.00             0
ATOM    409    H   1     1       8.472   0.900  34.757  0.00  0.00             0
ATOM    410    H   1     1       8.155  -0.205  35.458  0.00  0.00             0
ATOM    411    O   1     1       0.743  16.910  30.037  0.00  0.00             0
ATOM    412    H   1     1       1.223  15.903  30.302  0.00  0.00             0
ATOM    413    H   1     1       0.085  16.726  29.402  0.00  0.00             0
ATOM    414    O   1     1      -9.995  27.877  28.601  0.00  0.00             0
ATOM    415    H   1     1     -10.183  27.044  28.110  0.00  0.00             0
ATOM    416    H   1     1      -9.097  27.460  29.106  0.00  0.00             0
ATOM    417    O   1     1      -3.246   3.498  24.970  0.00  0.00             0
ATOM    418    H   1     1      -2.775   4.289  24.415  0.00  0.00             0
ATOM    419    H   1     1      -2.860   3.778  25.898  0.00  0.00             0
ATOM    420    O   1     1      22.581  10.541  32.629  0.00  0.00             0
ATOM    421    H   1     1      22.003  10.032  33.088  0.00  0.00             0
ATOM    422    H   1     1      22.876  11.062  33.279  0.00  0.00             0
ATOM    423    O   1     1      13.847   7.115  34.430  0.00  0.00             0
ATOM    424    H   1     1      13.070   6.593  34.274  0.00  0.00             0
ATOM    425    H   1     1      14.029   6.281  35.224  0.00  0.00             0
ATOM    426    O   1     1       6.919   4.983  29.776  0.00  0.00             0
ATOM    427    H   1     1       7.549   5.696  29.577  0.00  0.00             0
ATOM    428    H   1     1       7.026   4.489  29.044  0.00  0.00             0
ATOM    429    O   1     1      -6.645  21.392  32.528  0.00  0.00             0
ATOM    430    H   1     1      -7.312  21.450  31.867  0.00  0.00             0
ATOM    431    H   1     1      -6.051  22.219  32.486  0.00  0.00             0
ATOM    432    O   1     1      -7.720  16.996  36.150  0.00  0.00             0
ATOM    433    H   1     1      -8.086  17.765  35.685  0.00  0.00             0
ATOM    434    H   1     1      -7.873  16.709  36.985  0.00  0.00             0
ATOM    435    O   1     1      -0.531   0.471  21.551  0.00  0.00             0
ATOM    436    H   1     1      -0.950   0.962  20.659  0.00  0.00             0
ATOM    437    H   1     1       9.289  -0.408  21.375  0.00  0.00             0
ATOM    438    O   1     1      15.814  -1.671  15.209  0.00  0.00             0
ATOM    439    H   1     1      16.631  -1.225  14.857  0.00  0.00             0
ATOM    440    H   1     1      25.772  -1.287  15.937  0.00  0.00             0
ATOM    441    O   1     1      14.112 -17.056  14.544  0.00  0.00             0
ATOM    442    H   1     1       4.186 -18.016  14.340  0.00  0.00             0
ATOM    443    H   1     1      14.775 -16.498  14.959  0.00  0.00             0
ATOM    444    O   1     1      17.661  -2.725  18.662  0.00  0.00             0
ATOM    445    H   1     1      18.088  -2.680  17.663  0.00  0.00             0
ATOM    446    H   1     1      28.611  -2.678  19.422  0.00  0.00             0
ATOM    447    O   1     1       2.647   5.676  15.490  0.00  0.00             0
ATOM    448    H   1     1      -8.746   5.848  15.286  0.00  0.00             0
ATOM    449    H   1     1       2.779   5.146  16.240  0.00  0.00             0
ATOM    450    O   1     1      -3.174   5.654  18.026  0.00  0.00             0
ATOM    451    H   1     1      -3.657   5.023  18.338  0.00  0.00             0
ATOM    452    H   1     1       7.993   5.544  17.831  0.00  0.00             0
ATOM    453    O   1     1      -0.045  -3.799  19.525  0.00  0.00             0
ATOM    454    H   1     1       0.602  -3.645  20.231  0.00  0.00             0
ATOM    455    H   1     1       0.364  -3.931  18.628  0.00  0.00             0
ATOM    456    O   1     1     -12.049   2.351  16.171  0.00  0.00             0
ATOM    457    H   1     1     -12.054   2.210  17.158  0.00  0.00             0
ATOM    458    H   1     1     -11.444   3.073  16.142  0.00  0.00             0
ATOM    459    O   1     1       7.000 -11.533  15.144  0.00  0.00             0
ATOM    460    H   1     1       6.585 -10.710  15.255  0.00  0.00             0
ATOM    461    H   1     1       6.902 -11.656  16.011  0.00  0.00             0
ATOM    462    O   1     1       5.634   1.272  28.478  0.00  0.00             0
ATOM    463    H   1     1       4.628   1.294  28.328  0.00  0.00             0
ATOM    464    H   1     1       5.741   0.509  29.023  0.00  0.00             0
ATOM    465    O   1     1       2.252   0.396  21.178  0.00  0.00             0
ATOM    466    H   1     1       1.426   0.396  21.773  0.00  0.00             0
ATOM    467    H   1     1       2.938   0.551  21.726  0.00  0.00             0
ATOM    468    O   1     1     -10.654   4.634  16.822  0.00  0.00             0
ATOM    469    H   1     1     -10.542   5.421  16.179  0.00  0.00             0
ATOM    470    H   1     1      -9.658   4.629  17.207  0.00  0.00             0
ATOM    471    O   1     1       5.855  -6.418  15.359  0.00  0.00             0
ATOM    472    H   1     1       5.203  -5.877  15.522  0.00  0.00             0
ATOM    473    H   1     1       6.467  -5.737  15.427  0.00  0.00             0
ATOM    474    O   1     1      -0.047  -0.665  17.224  0.00  0.00             0
ATOM    475    H   1     1       0.211  -0.181  16.433  0.00  0.00             0
ATOM    476    H   1     1      -0.608  -0.161  17.831  0.00  0.00             0
ATOM    477    O   1     1       8.405  -8.614  17.361  0.00  0.00             0
ATOM    478    H   1     1       8.774  -7.909  17.003  0.00  0.00             0
ATOM    479    H   1     1       7.955  -9.069  16.707  0.00  0.00             0
ATOM    480    O   1     1      -1.069   3.141  19.961  0.00  0.00             0
ATOM    481    H   1     1      -1.456   3.702  20.603  0.00  0.00             0
ATOM    482    H   1     1      -0.165   3.174  20.082  0.00  0.00             0
ATOM    483    O   1     1      10.114  11.174  16.534  0.00  0.00             0
ATOM    484    H   1     1      10.653  10.718  15.915  0.00  0.00             0
ATOM    485    H   1     1      10.920  11.233  17.110  0.00  0.00             0
ATOM    486    O   1     1      -5.263   4.353  14.435  0.00  0.00             0
ATOM    487    H   1     1      -5.890   4.930  14.579  0.00  0.00             0
ATOM    488    H   1     1      -4.559   4.945  14.337  0.00  0.00             0
ATOM    489    O   1     1      -7.768  16.404  19.101  0.00  0.00             0
ATOM    490    H   1     1      -8.709  16.374  18.638  0.00  0.00             0
ATOM    491    H   1     1       2.493  -1.112  20.006  0.00  0.00             0
ATOM    492    O   1     1      -2.660 -18.051  14.683  0.00  0.00             0
ATOM    493    H   1     1      -2.648 -17.196  14.932  0.00  0.00             0
ATOM    494    H   1     1       8.159 -17.795  13.911  0.00  0.00             0
ATOM    495    O   1     1      11.085  -8.659  24.830  0.00  0.00             0
ATOM    496    H   1     1       1.534  -8.833  25.261  0.00  0.00             0
ATOM    497    H   1     1      10.830  -7.672  24.894  0.00  0.00             0
ATOM    498    O   1     1      -0.516 -11.081  15.035  0.00  0.00             0
ATOM    499    H   1     1      -0.290 -10.243  14.816  0.00  0.00             0
ATOM    500    H   1     1       8.761 -11.130  14.922  0.00  0.00             0
ATOM    501    O   1     1       2.817   7.089  18.936  0.00  0.00             0
ATOM    502    H   1     1       1.796   6.971  18.798  0.00  0.00             0
ATOM    503    H   1     1      13.516   7.861  18.678  0.00  0.00             0
ATOM    504    O   1     1     -10.071   7.241  18.421  0.00  0.00             0
ATOM    505    H   1     1     -10.817   7.221  19.191  0.00  0.00             0
ATOM    506    H   1     1      -0.494   7.449  17.958  0.00  0.00             0
ATOM    507    O   1     1       1.184   9.670  14.768  0.00  0.00             0
ATOM    508    H   1     1       1.167  10.129  13.877  0.00  0.00             0
ATOM    509    H   1     1       2.172  -8.486  14.629  0.00  0.00             0
ATOM    510    O   1     1      -3.698  -9.697  19.430  0.00  0.00             0
ATOM    511    H   1     1      -3.148  -9.069  18.882  0.00  0.00             0
ATOM    512    H   1     1      -3.942 -10.446  18.859  0.00  0.00             0
ATOM    513    O   1     1      -2.727   3.049  27.785  0.00  0.00             0
ATOM    514    H   1     1      -3.226   2.132  28.015  0.00  0.00             0
ATOM    515    H   1     1      -1.812   3.122  28.116  0.00  0.00             0
ATOM    516    O   1     1       7.351  -0.363  26.128  0.00  0.00             0
ATOM    517    H   1     1       6.670   0.297  26.093  0.00  0.00             0
ATOM    518    H   1     1       7.953   0.202  25.524  0.00  0.00             0
ATOM    519    O   1     1       5.604   2.209  15.984  0.00  0.00             0
ATOM    520    H   1     1       6.644   1.995  16.045  0.00  0.00             0
ATOM    521    H   1     1       5.385   3.121  15.538  0.00  0.00             0
ATOM    522    O   1     1      -3.459  14.117  22.290  0.00  0.00             0
ATOM    523    H   1     1      -3.571  13.175  22.093  0.00  0.00             0
ATOM    524    H   1     1      -3.467  14.198  23.283  0.00  0.00             0
ATOM    525    O   1     1      16.879  17.524  22.621  0.00  0.00             0
ATOM    526    H   1     1      17.528  16.900  22.201  0.00  0.00             0
ATOM    527    H   1     1      17.347   0.029  23.360  0.00  0.00             0
ATOM    528    O   1     1      14.195   0.257  23.191  0.00  0.00             0
ATOM    529    H   1     1      15.230   0.269  22.904  0.00  0.00             0
ATOM    530    H   1     1      14.173   0.678  24.055  0.00  0.00             0
ATOM    531    O   1     1      12.310  -6.595  18.093  0.00  0.00             0
ATOM    532    H   1     1      12.279  -5.727  17.864  0.00  0.00             0
ATOM    533    H   1     1      11.643  -6.835  18.908  0.00  0.00             0
ATOM    534    O   1     1       8.561   1.024  18.523  0.00  0.00             0
ATOM    535    H   1     1       8.633   1.970  19.189  0.00  0.00             0
ATOM    536    H   1     1       7.754   0.543  18.777  0.00  0.00             0
ATOM    537    O   1     1      18.858  -2.588  16.119  0.00  0.00             0
ATOM    538    H   1     1      18.479  -2.052  15.398  0.00  0.00             0
ATOM    539    H   1     1      19.548  -1.958  16.662  0.00  0.00             0
ATOM    540    O   1     1      -6.343   6.847  26.871  0.00  0.00             0
ATOM    541    H   1     1      -6.603   6.371  27.670  0.00  0.00             0
ATOM    542    H   1     1      -5.622   7.455  27.222  0.00  0.00             0
ATOM    543    O   1     1       8.656   1.147  23.983  0.00  0.00             0
ATOM    544    H   1     1       8.289   1.924  24.212  0.00  0.00             0
ATOM    545    H   1     1      19.413   1.038  23.174  0.00  0.00             0
ATOM    546    O   1     1       0.542   8.375  33.745  0.00  0.00             0
ATOM    547    H   1     1      -0.255   8.588  33.300  0.00  0.00             0
ATOM    548    H   1     1      10.490   8.509  34.706  0.00  0.00             0
ATOM    549    O   1     1      17.150  14.662  29.311  0.00  0.00             0
ATOM    550    H   1     1       6.213  15.261  28.653  0.00  0.00             0
ATOM    551    H   1     1      17.279  13.825  28.905  0.00  0.00             0
ATOM    552    O   1     1      -3.350  15.043  24.898  0.00  0.00             0
ATOM    553    H   1     1      -4.122  15.020  25.389  0.00  0.00             0
ATOM    554    H   1     1       7.235  15.977  25.100  0.00  0.00             0
ATOM    555    O   1     1       9.757  13.270  14.668  0.00  0.00             0
ATOM    556    H   1     1      -1.033  13.881  15.292  0.00  0.00             0
ATOM    557    H   1     1       9.742  12.441  15.264  0.00  0.00             0
ATOM    558    O   1     1      -4.240   8.798  15.763  0.00  0.00             0
ATOM    559    H   1     1      -5.116   8.713  15.308  0.00  0.00             0
ATOM    560    H   1     1       6.059   9.818  15.763  0.00  0.00             0
ATOM    561    O   1     1      -4.141 -18.088  19.108  0.00  0.00             0
ATOM    562    H   1     1      -5.052 -18.101  18.579  0.00  0.00             0
ATOM    563    H   1     1      -3.913 -19.084  19.144  0.00  0.00             0
ATOM    564    O   1     1      -7.076  -9.633  15.254  0.00  0.00             0
ATOM    565    H   1     1      -7.352 -10.490  15.329  0.00  0.00             0
ATOM    566    H   1     1      -7.120  -9.010  16.021  0.00  0.00             0
ATOM    567    O   1     1       5.680  11.824  19.744  0.00  0.00             0
ATOM    568    H   1     1       6.590  11.610  19.610  0.00  0.00             0
ATOM    569    H   1     1       5.585  12.415  18.989  0.00  0.00             0
ATOM    570    O   1     1       3.433  11.845  21.559  0.00  0.00             0
ATOM    571    H   1     1       4.284  11.973  20.802  0.00  0.00             0
ATOM    572    H   1     1       3.698  12.568  22.261  0.00  0.00             0
ATOM    573    O   1     1      -6.531   9.259  25.298  0.00  0.00             0
ATOM    574    H   1     1      -6.750   9.123  24.367  0.00  0.00             0
ATOM    575    H   1     1      -6.710   8.515  25.761  0.00  0.00             0
ATOM    576    O   1     1      -8.274  20.992  20.519  0.00  0.00             0
ATOM    577    H   1     1      -7.597  21.395  21.086  0.00  0.00             0
ATOM    578    H   1     1      -8.247  20.078  20.651  0.00  0.00             0
ATOM    579    O   1     1      14.552  -0.379  17.428  0.00  0.00             0
ATOM    580    H   1     1      14.106   0.365  17.166  0.00  0.00             0
ATOM    581    H   1     1      13.872  -0.855  18.142  0.00  0.00             0
ATOM    582    O   1     1       0.210   1.499  25.685  0.00  0.00             0
ATOM    583    H   1     1       0.784   1.978  25.010  0.00  0.00             0
ATOM    584    H   1     1      -0.516   1.391  24.966  0.00  0.00             0
ATOM    585    O   1     1       4.506  -4.045  15.413  0.00  0.00             0
ATOM    586    H   1     1       4.585  -3.164  15.312  0.00  0.00             0
ATOM    587    H   1     1       3.684  -4.137  15.008  0.00  0.00             0
ATOM    588    O   1     1      -2.329   9.541  26.169  0.00  0.00             0
ATOM    589    H   1     1      -2.506   9.350  25.195  0.00  0.00             0
ATOM    590    H   1     1      -2.284  10.547  25.953  0.00  0.00             0
ATOM    591    O   1     1       0.867  11.561  20.578  0.00  0.00             0
ATOM    592    H   1     1       0.256  12.249  20.526  0.00  0.00             0
ATOM    593    H   1     1       1.660  11.981  20.808  0.00  0.00             0
ATOM    594    O   1     1      -1.862  11.800  19.666  0.00  0.00             0
ATOM    595    H   1     1      -1.708  12.607  19.582  0.00  0.00             0
ATOM    596    H   1     1      -1.342  11.165  19.272  0.00  0.00             0
ATOM    597    O   1     1      -6.242  -7.011  28.549  0.00  0.00             0
ATOM    598    H   1     1      -5.638  -6.706  29.214  0.00  0.00             0
ATOM    599    H   1     1       3.600  -7.724  29.045  0.00  0.00             0
ATOM    600    O   1     1       9.247  -6.342  34.981  0.00  0.00             0
ATOM    601    H   1     1       8.696  -7.066  34.523  0.00  0.00             0
ATOM    602    H   1     1      20.055  -7.004  35.495  0.00  0.00             0
ATOM    603    O   1     1       4.016  -2.921  22.800  0.00  0.00             0
ATOM    604    H   1     1      -6.270  -1.944  23.095  0.00  0.00             0
ATOM    605    H   1     1       4.929  -3.059  22.601  0.00  0.00             0
ATOM    606    O   1     1      -1.379   7.339  20.605  0.00  0.00             0
ATOM    607    H   1     1      -2.260   7.624  20.506  0.00  0.00             0
ATOM    608    H   1     1       9.431   8.161  21.127  0.00  0.00             0
ATOM    609    O   1     1      14.995  -3.758  18.244  0.00  0.00             0
ATOM    610    H   1     1       5.264  -3.148  18.614  0.00  0.00             0
ATOM    611    H   1     1      15.022  -3.933  17.282  0.00  0.00             0
ATOM    612    O   1     1      -7.227   9.460  22.774  0.00  0.00             0
ATOM    613    H   1     1      -7.223  10.273  22.223  0.00  0.00             0
ATOM    614    H   1     1       2.509   8.953  22.167  0.00  0.00             0
ATOM    615    O   1     1      -8.328  -3.962  17.631  0.00  0.00             0
ATOM    616    H   1     1      -8.413  -3.198  17.074  0.00  0.00             0
ATOM    617    H   1     1      -7.787  -3.299  18.107  0.00  0.00             0
ATOM    618    O   1     1       7.745   4.766  21.545  0.00  0.00             0
ATOM    619    H   1     1       8.074   5.663  21.226  0.00  0.00             0
ATOM    620    H   1     1       6.780   5.056  21.615  0.00  0.00             0
ATOM    621    O   1     1      -4.239  13.698  31.859  0.00  0.00             0
ATOM    622    H   1     1      -3.325  13.600  32.098  0.00  0.00             0
ATOM    623    H   1     1      -4.107  13.984  30.971  0.00  0.00             0
ATOM    624    O   1     1      -4.242  -6.333  23.465  0.00  0.00             0
ATOM    625    H   1     1      -4.383  -7.082  23.074  0.00  0.00             0
ATOM    626    H   1     1      -4.565  -6.575  24.158  0.00  0.00             0
ATOM    627    O   1     1       1.175   0.437  14.654  0.00  0.00             0
ATOM    628    H   1     1       2.210   0.444  14.701  0.00  0.00             0
ATOM    629    H   1     1       1.211   0.728  13.960  0.00  0.00             0
ATOM    630    O   1     1      -7.759   4.509  18.024  0.00  0.00             0
ATOM    631    H   1     1      -7.614   5.448  18.286  0.00  0.00             0
ATOM    632    H   1     1      -7.796   3.939  18.721  0.00  0.00             0
ATOM    633    O   1     1      -5.320   5.502  24.733  0.00  0.00             0
ATOM    634    H   1     1      -5.407   6.006  25.513  0.00  0.00             0
ATOM    635    H   1     1      -4.709   4.738  25.026  0.00  0.00             0
ATOM    636    O   1     1       9.202  -5.667  24.284  0.00  0.00             0
ATOM    637    H   1     1       9.424  -4.766  24.229  0.00  0.00             0
ATOM    638    H   1     1       8.470  -5.829  23.703  0.00  0.00             0
ATOM    639    O   1     1      -0.039   2.779  28.314  0.00  0.00             0
ATOM    640    H   1     1       0.428   3.709  28.037  0.00  0.00             0
ATOM    641    H   1     1      -0.158   2.392  27.472  0.00  0.00             0
ATOM    642    O   1     1       1.399  14.821  21.825  0.00  0.00             0
ATOM    643    H   1     1       1.291  14.900  22.804  0.00  0.00             0
ATOM    644    H   1     1       2.342  14.850  21.861  0.00  0.00             0
ATOM    645    O   1     1       1.441   5.848  33.166  0.00  0.00             0
ATOM    646    H   1     1       1.186   6.865  33.503  0.00  0.00             0
ATOM    647    H   1     1       1.911   6.117  32.204  0.00  0.00             0
ATOM    648    O   1     1       1.504  -3.083  14.755  0.00  0.00             0
ATOM    649    H   1     1       1.180  -2.245  14.562  0.00  0.00             0
ATOM    650    H   1     1       0.796  -3.786  14.543  0.00  0.00             0
ATOM    651    O   1     1      -9.603  14.361  24.440  0.00  0.00             0
ATOM    652    H   1     1      -9.272  14.963  25.180  0.00  0.00             0
ATOM    653    H   1     1       1.229  -4.390  24.582  0.00  0.00             0
ATOM    654    O   1     1      -5.045 -14.169  18.397  0.00  0.00             0
ATOM    655    H   1     1      -5.070 -14.624  17.519  0.00  0.00             0
ATOM    656    H   1     1       4.464 -13.708  18.164  0.00  0.00             0
ATOM    657    O   1     1      14.828  -3.054  26.288  0.00  0.00             0
ATOM    658    H   1     1       4.222  -4.032  26.112  0.00  0.00             0
ATOM    659    H   1     1      14.305  -2.737  25.613  0.00  0.00             0
ATOM    660    O   1     1       2.037  12.424  25.735  0.00  0.00             0
ATOM    661    H   1     1       1.507  12.408  26.466  0.00  0.00             0
ATOM    662    H   1     1      13.257  12.073  25.979  0.00  0.00             0
ATOM    663    O   1     1      -0.215   8.776  36.479  0.00  0.00             0
ATOM    664    H   1     1     -10.798   7.976  36.499  0.00  0.00             0
ATOM    665    H   1     1       0.329   9.060  37.187  0.00  0.00             0
ATOM    666    O   1     1      -6.919  20.241  27.645  0.00  0.00             0
ATOM    667    H   1     1      -7.443  19.672  27.929  0.00  0.00             0
ATOM    668    H   1     1       3.075  20.328  26.871  0.00  0.00             0
ATOM    669    O   1     1       8.043  24.431  32.787  0.00  0.00             0
ATOM    670    H   1     1       8.616  23.606  33.101  0.00  0.00             0
ATOM    671    H   1     1       7.987   7.302  33.399  0.00  0.00             0
ATOM    672    O   1     1       5.247   1.178  25.591  0.00  0.00             0
ATOM    673    H   1     1       5.843   1.912  25.396  0.00  0.00             0
ATOM    674    H   1     1       5.053   1.220  26.542  0.00  0.00             0
ATOM    675    O   1     1       8.701   3.283  30.822  0.00  0.00             0
ATOM    676    H   1     1       7.979   3.819  30.574  0.00  0.00             0
ATOM    677    H   1     1       9.337   3.228  30.130  0.00  0.00             0
ATOM    678    O   1     1      -2.615   8.414  23.651  0.00  0.00             0
ATOM    679    H   1     1      -3.250   8.299  22.897  0.00  0.00             0
ATOM    680    H   1     1      -1.771   8.582  23.276  0.00  0.00             0
ATOM    681    O   1     1      -5.000   6.174  22.054  0.00  0.00             0
ATOM    682    H   1     1      -5.054   6.432  22.983  0.00  0.00             0
ATOM    683    H   1     1      -5.048   7.196  21.653  0.00  0.00             0
ATOM    684    O   1     1      -6.225   9.252  17.891  0.00  0.00             0
ATOM    685    H   1     1      -5.539   9.487  17.363  0.00  0.00             0
ATOM    686    H   1     1      -6.878   9.925  18.032  0.00  0.00             0
ATOM    687    O   1     1      -0.172   9.317  22.104  0.00  0.00             0
ATOM    688    H   1     1       0.109   9.570  22.982  0.00  0.00             0
ATOM    689    H   1     1       0.129  -7.835  21.633  0.00  0.00             0
ATOM    690    O   1     1      -1.671  -1.922  21.689  0.00  0.00             0
ATOM    691    H   1     1      -2.119  -2.816  21.926  0.00  0.00             0
ATOM    692    H   1     1      -0.802  -2.323  22.028  0.00  0.00             0
ATOM    693    O   1     1       0.767   4.849  26.173  0.00  0.00             0
ATOM    694    H   1     1       0.285   4.671  25.362  0.00  0.00             0
ATOM    695    H   1     1       0.678   5.740  26.748  0.00  0.00             0
ATOM    696    O   1     1       3.063  18.314  29.574  0.00  0.00             0
ATOM    697    H   1     1       2.036  17.840  29.770  0.00  0.00             0
ATOM    698    H   1     1       3.018  19.021  30.137  0.00  0.00             0
ATOM    699    O   1     1       2.577  20.729  25.006  0.00  0.00             0
ATOM    700    H   1     1       2.323  21.679  25.218  0.00  0.00             0
ATOM    701    H   1     1       2.957  20.697  24.067  0.00  0.00             0
ATOM    702    O   1     1       1.857  14.290  30.114  0.00  0.00             0
ATOM    703    H   1     1       2.528  14.439  29.499  0.00  0.00             0
ATOM    704    H   1     1       2.234  14.213  31.061  0.00  0.00             0
ATOM    705   Al   1     1       6.298   4.151   8.790  0.00  0.00             0
ATOM    706   Al   1     1       3.722  -0.328   8.816  0.00  0.00             0
ATOM    707   Al   1     1       3.812   5.762   8.790  0.00  0.00             0
ATOM    708   Al   1     1       6.282   1.107   8.951  0.00  0.00             0
ATOM    709   Si   1     1       2.044   5.597  11.600  0.00  0.00             0
ATOM    710   Si   1     1       4.594   1.099  11.719  0.00  0.00             0
ATOM    711   Si   1     1       4.422   7.113  11.701  0.00  0.00             0
ATOM    712   Si   1     1       7.149   2.656  11.571  0.00  0.00             0
ATOM    713    O   1     1       7.396   5.610  10.056  0.00  0.00             0
ATOM    714    O   1     1       4.796   0.998   9.925  0.00  0.00             0
ATOM    715    O   1     1       6.905   2.679   9.976  0.00  0.00             0
ATOM    716    O   1     1       4.337   7.220  10.121  0.00  0.00             0
ATOM    717    O   1     1       7.038   4.096  12.091  0.00  0.00             0
ATOM    718    O   1     1       4.484   8.660  12.172  0.00  0.00             0
ATOM    719    O   1     1       5.786   6.401  11.976  0.00  0.00             0
ATOM    720    O   1     1       3.330   1.883  11.872  0.00  0.00             0
ATOM    721    O   1     1       5.901   1.868  12.047  0.00  0.00             0
ATOM    722    O   1     1       3.227   6.355  12.143  0.00  0.00             0
ATOM    723    O   1     1       7.270  -0.220  10.040  0.00  0.00             0
ATOM    724    O   1     1       4.743   4.357   9.881  0.00  0.00             0
ATOM    725    O   1     1       2.960   7.125   7.752  0.00  0.00             0
ATOM    726    O   1     1       5.646   2.709   7.796  0.00  0.00             0
ATOM    727    O   1     1       7.874   4.274   7.797  0.00  0.00             0
ATOM    728    O   1     1       5.509  -0.083   7.712  0.00  0.00             0
ATOM    729    O   1     1       8.051   1.105   7.899  0.00  0.00             0
ATOM    730    O   1     1       5.466   5.482   7.665  0.00  0.00             0
ATOM    731    H   1     1       6.741   7.939  10.168  0.00  0.00             0
ATOM    732    H   1     1       4.473   3.770  10.628  0.00  0.00             0
ATOM    733    H   1     1       7.747   7.336   6.771  0.00  0.00             0
ATOM    734    H   1     1       4.903   2.693   7.027  0.00  0.00             0
ATOM    735    H   1     1       8.188   3.970   7.035  0.00  0.00             0
ATOM    736    H   1     1       6.041   8.024   7.541  0.00  0.00             0
ATOM    737    H   1     1       6.037   6.009   7.193  0.00  0.00             0
ATOM    738    H   1     1       8.410   2.081   7.975  0.00  0.00             0
ATOM    739   Al   1     1       9.492   3.297   1.441  0.00  0.00             0
ATOM    740   Al   1     1       6.892  -1.057   1.625  0.00  0.00             0
ATOM    741   Al   1     1       6.814   4.765   1.402  0.00  0.00             0
ATOM    742   Al   1     1       9.513   0.225   1.505  0.00  0.00             0
ATOM    743   Si   1     1       5.072   4.538   4.295  0.00  0.00             0
ATOM    744   Si   1     1       7.775   0.227   4.382  0.00  0.00             0
ATOM    745   Si   1     1       7.645   6.014   4.235  0.00  0.00             0
ATOM    746   Si   1     1      10.315   1.820   4.255  0.00  0.00             0
ATOM    747    O   1     1      10.529   4.610   2.685  0.00  0.00             0
ATOM    748    O   1     1       7.992   0.129   2.725  0.00  0.00             0
ATOM    749    O   1     1      10.291   1.924   2.598  0.00  0.00             0
ATOM    750    O   1     1       7.476   6.031   2.681  0.00  0.00             0
ATOM    751    O   1     1      10.454   3.265   4.727  0.00  0.00             0
ATOM    752    O   1     1       7.551   7.549   4.742  0.00  0.00             0
ATOM    753    O   1     1       9.055   5.363   4.568  0.00  0.00             0
ATOM    754    O   1     1       6.496   1.023   4.789  0.00  0.00             0
ATOM    755    O   1     1       9.010   1.074   4.760  0.00  0.00             0
ATOM    756    O   1     1       6.454   5.145   4.767  0.00  0.00             0
ATOM    757    O   1     1      10.377  -1.147   2.673  0.00  0.00             0
ATOM    758    O   1     1       7.868   3.419   2.553  0.00  0.00             0
ATOM    759    O   1     1       6.264   6.184   0.315  0.00  0.00             0
ATOM    760    O   1     1       8.934   1.748   0.500  0.00  0.00             0
ATOM    761    O   1     1      11.137   3.547   0.255  0.00  0.00             0
ATOM    762    O   1     1       8.444  -0.921   0.487  0.00  0.00             0
ATOM    763    O   1     1      11.103   0.039   0.467  0.00  0.00             0
ATOM    764    O   1     1       8.556   4.562   0.351  0.00  0.00             0
ATOM    765    H   1     1       9.944   6.845   2.774  0.00  0.00             0
ATOM    766    H   1     1       7.185   2.892   2.904  0.00  0.00             0
ATOM    767    H   1     1      10.599   6.320  -0.009  0.00  0.00             0
ATOM    768    H   1     1       8.478   1.357  -0.232  0.00  0.00             0
ATOM    769    H   1     1      11.774   3.509  -0.472  0.00  0.00             0
ATOM    770    H   1     1       9.028   7.969  -0.698  0.00  0.00             0
ATOM    771    H   1     1       9.266   5.199  -0.215  0.00  0.00             0
ATOM    772    H   1     1      11.218   0.800  -0.084  0.00  0.00             0
ATOM    773   Al   1     1       6.153  -4.749   8.804  0.00  0.00             0
ATOM    774   Al   1     1       3.782  -9.116   8.876  0.00  0.00             0
ATOM    775   Al   1     1       3.546  -3.167   8.736  0.00  0.00             0
ATOM    776   Al   1     1       6.246  -7.737   8.817  0.00  0.00             0
ATOM    777   Si   1     1       1.899  -3.423  11.571  0.00  0.00             0
ATOM    778   Si   1     1       4.625  -7.830  11.542  0.00  0.00             0
ATOM    779   Si   1     1       4.459  -1.837  11.494  0.00  0.00             0
ATOM    780   Si   1     1       7.128  -6.340  11.593  0.00  0.00             0
ATOM    781    O   1     1       7.144  -3.497   9.917  0.00  0.00             0
ATOM    782    O   1     1       4.736  -7.965   9.914  0.00  0.00             0
ATOM    783    O   1     1       6.804  -6.299   9.974  0.00  0.00             0
ATOM    784    O   1     1       4.294  -1.750   9.894  0.00  0.00             0
ATOM    785    O   1     1       6.995  -4.870  12.018  0.00  0.00             0
ATOM    786    O   1     1       4.554  -0.423  12.056  0.00  0.00             0
ATOM    787    O   1     1       5.750  -2.630  11.879  0.00  0.00             0
ATOM    788    O   1     1       3.344  -6.988  11.891  0.00  0.00             0
ATOM    789    O   1     1       5.922  -7.231  12.104  0.00  0.00             0
ATOM    790    O   1     1       3.142  -2.625  11.937  0.00  0.00             0
ATOM    791    O   1     1       7.205  -9.169   9.815  0.00  0.00             0
ATOM    792    O   1     1       4.514  -4.675   9.880  0.00  0.00             0
ATOM    793    O   1     1       3.094  -1.652   7.679  0.00  0.00             0
ATOM    794    O   1     1       5.451  -6.369   7.764  0.00  0.00             0
ATOM    795    O   1     1       7.809  -4.729   7.750  0.00  0.00             0
ATOM    796    O   1     1       5.283  -9.190   7.833  0.00  0.00             0
ATOM    797    O   1     1       7.878  -7.690   7.824  0.00  0.00             0
ATOM    798    O   1     1       5.344  -3.408   7.804  0.00  0.00             0
ATOM    799    H   1     1       7.341  -1.091  10.178  0.00  0.00             0
ATOM    800    H   1     1       3.977  -5.410   9.993  0.00  0.00             0
ATOM    801    H   1     1       7.519  -1.431   6.841  0.00  0.00             0
ATOM    802    H   1     1       5.395  -5.989   6.748  0.00  0.00             0
ATOM    803    H   1     1       7.547  -4.993   6.754  0.00  0.00             0
ATOM    804    H   1     1       5.412  -0.674   6.977  0.00  0.00             0
ATOM    805    H   1     1       6.036  -2.779   7.562  0.00  0.00             0
ATOM    806    H   1     1       8.079  -7.088   7.046  0.00  0.00             0
ATOM    807   Al   1     1       9.436  -5.679   1.623  0.00  0.00             0
ATOM    808   Al   1     1       6.838 -10.038   1.180  0.00  0.00             0
ATOM    809   Al   1     1       6.664  -4.066   1.253  0.00  0.00             0
ATOM    810   Al   1     1       9.575  -8.705   1.456  0.00  0.00             0
ATOM    811   Si   1     1       5.193  -4.276   4.132  0.00  0.00             0
ATOM    812   Si   1     1       7.411  -8.952   4.122  0.00  0.00             0
ATOM    813   Si   1     1       7.755  -2.713   4.124  0.00  0.00             0
ATOM    814   Si   1     1       9.957  -7.378   4.315  0.00  0.00             0
ATOM    815    O   1     1      10.300  -4.532   2.674  0.00  0.00             0
ATOM    816    O   1     1       7.726  -9.009   2.565  0.00  0.00             0
ATOM    817    O   1     1       9.874  -7.199   2.713  0.00  0.00             0
ATOM    818    O   1     1       7.567  -2.550   2.624  0.00  0.00             0
ATOM    819    O   1     1       9.968  -5.864   4.819  0.00  0.00             0
ATOM    820    O   1     1       7.718  -1.283   4.739  0.00  0.00             0
ATOM    821    O   1     1       9.106  -3.356   4.515  0.00  0.00             0
ATOM    822    O   1     1       6.091  -8.229   4.482  0.00  0.00             0
ATOM    823    O   1     1       8.717  -8.182   4.703  0.00  0.00             0
ATOM    824    O   1     1       6.466  -3.564   4.580  0.00  0.00             0
ATOM    825    O   1     1      10.234 -10.075   2.491  0.00  0.00             0
ATOM    826    O   1     1       7.645  -5.416   2.387  0.00  0.00             0
ATOM    827    O   1     1       6.100  -2.539   0.488  0.00  0.00             0
ATOM    828    O   1     1       8.648  -7.153   0.424  0.00  0.00             0
ATOM    829    O   1     1      10.907  -5.526   0.351  0.00  0.00             0
ATOM    830    O   1     1       8.419 -10.036   0.162  0.00  0.00             0
ATOM    831    O   1     1      11.046  -8.737   0.423  0.00  0.00             0
ATOM    832    O   1     1       8.532  -4.227   0.164  0.00  0.00             0
ATOM    833    H   1     1      10.300  -1.797   3.303  0.00  0.00             0
ATOM    834    H   1     1       7.056  -6.316   2.533  0.00  0.00             0
ATOM    835    H   1     1      10.631  -2.429  -0.346  0.00  0.00             0
ATOM    836    H   1     1       8.168  -6.632  -0.291  0.00  0.00             0
ATOM    837    H   1     1      10.296  -5.206  -0.384  0.00  0.00             0
ATOM    838    H   1     1       8.173  -1.192  -0.520  0.00  0.00             0
ATOM    839    H   1     1       8.931  -3.352   0.416  0.00  0.00             0
ATOM    840    H   1     1      11.596  -8.180   0.007  0.00  0.00             0
ATOM    841   Al   1     1       1.235   4.310   8.648  0.00  0.00             0
ATOM    842   Al   1     1      -1.390  -0.332   8.750  0.00  0.00             0
ATOM    843   Al   1     1      -1.436   5.698   8.760  0.00  0.00             0
ATOM    844   Al   1     1       1.187   1.293   8.820  0.00  0.00             0
ATOM    845   Si   1     1      -3.148   5.544  11.640  0.00  0.00             0
ATOM    846   Si   1     1      -0.504   1.046  11.476  0.00  0.00             0
ATOM    847   Si   1     1      -0.623   7.106  11.525  0.00  0.00             0
ATOM    848   Si   1     1       2.003   2.542  11.498  0.00  0.00             0
ATOM    849    O   1     1       2.295   5.436   9.973  0.00  0.00             0
ATOM    850    O   1     1      -0.372   1.013   9.915  0.00  0.00             0
ATOM    851    O   1     1       1.828   2.599   9.924  0.00  0.00             0
ATOM    852    O   1     1      -0.704   7.127   9.929  0.00  0.00             0
ATOM    853    O   1     1       1.944   4.001  12.018  0.00  0.00             0
ATOM    854    O   1     1      -0.610   8.573  12.014  0.00  0.00             0
ATOM    855    O   1     1       0.746   6.418  11.751  0.00  0.00             0
ATOM    856    O   1     1      -1.730   2.029  11.778  0.00  0.00             0
ATOM    857    O   1     1       0.777   1.662  12.086  0.00  0.00             0
ATOM    858    O   1     1      -1.815   6.321  12.101  0.00  0.00             0
ATOM    859    O   1     1       1.984  -0.375   9.792  0.00  0.00             0
ATOM    860    O   1     1      -0.397   4.334   9.720  0.00  0.00             0
ATOM    861    O   1     1       8.205   7.171   7.629  0.00  0.00             0
ATOM    862    O   1     1       0.416   2.694   7.700  0.00  0.00             0
ATOM    863    O   1     1       2.990   4.408   7.627  0.00  0.00             0
ATOM    864    O   1     1       0.105  -0.181   7.692  0.00  0.00             0
ATOM    865    O   1     1       2.933   1.229   7.925  0.00  0.00             0
ATOM    866    O   1     1       0.288   5.502   7.612  0.00  0.00             0
ATOM    867    H   1     1       1.873   8.017   9.954  0.00  0.00             0
ATOM    868    H   1     1      -0.874   3.594  10.218  0.00  0.00             0
ATOM    869    H   1     1       2.599   7.403   7.039  0.00  0.00             0
ATOM    870    H   1     1       0.248   2.885   6.693  0.00  0.00             0
ATOM    871    H   1     1       3.268   4.273   6.761  0.00  0.00             0
ATOM    872    H   1     1       0.427   7.872   7.534  0.00  0.00             0
ATOM    873    H   1     1       0.584   5.937   6.680  0.00  0.00             0
ATOM    874    H   1     1       3.192   2.142   8.142  0.00  0.00             0
ATOM    875   Al   1     1       4.484   3.005   1.633  0.00  0.00             0
ATOM    876   Al   1     1       1.688  -1.296   1.664  0.00  0.00             0
ATOM    877   Al   1     1       1.828   4.876   1.530  0.00  0.00             0
ATOM    878   Al   1     1       4.274   0.246   1.727  0.00  0.00             0
ATOM    879   Si   1     1       0.095   4.730   4.300  0.00  0.00             0
ATOM    880   Si   1     1       2.428   0.045   4.477  0.00  0.00             0
ATOM    881   Si   1     1       2.638   6.242   4.248  0.00  0.00             0
ATOM    882   Si   1     1       5.058   1.618   4.533  0.00  0.00             0
ATOM    883    O   1     1       5.288   4.324   2.654  0.00  0.00             0
ATOM    884    O   1     1       2.707  -0.002   2.872  0.00  0.00             0
ATOM    885    O   1     1       4.961   1.700   2.854  0.00  0.00             0
ATOM    886    O   1     1       2.438   6.349   2.634  0.00  0.00             0
ATOM    887    O   1     1       4.942   3.114   4.926  0.00  0.00             0
ATOM    888    O   1     1       2.613   7.785   4.810  0.00  0.00             0
ATOM    889    O   1     1       3.952   5.454   4.589  0.00  0.00             0
ATOM    890    O   1     1       1.180   0.925   4.700  0.00  0.00             0
ATOM    891    O   1     1       3.784   0.822   4.902  0.00  0.00             0
ATOM    892    O   1     1       1.289   5.597   4.755  0.00  0.00             0
ATOM    893    O   1     1       5.310  -0.993   2.724  0.00  0.00             0
ATOM    894    O   1     1       2.705   3.500   2.641  0.00  0.00             0
ATOM    895    O   1     1      11.566   6.307   0.371  0.00  0.00             0
ATOM    896    O   1     1       3.604   1.652   0.676  0.00  0.00             0
ATOM    897    O   1     1       5.940   3.206   0.523  0.00  0.00             0
ATOM    898    O   1     1       3.331  -1.093   0.604  0.00  0.00             0
ATOM    899    O   1     1       5.894   0.212   0.550  0.00  0.00             0
ATOM    900    O   1     1       3.419   4.587   0.385  0.00  0.00             0
ATOM    901    H   1     1       4.604   7.033   2.003  0.00  0.00             0
ATOM    902    H   1     1       2.029   2.822   2.733  0.00  0.00             0
ATOM    903    H   1     1       6.621   6.050  -0.571  0.00  0.00             0
ATOM    904    H   1     1       3.060   2.124   0.183  0.00  0.00             0
ATOM    905    H   1     1       6.595   2.600   0.236  0.00  0.00             0
ATOM    906    H   1     1       3.395   7.580  -0.596  0.00  0.00             0
ATOM    907    H   1     1       3.802   5.129  -0.376  0.00  0.00             0
ATOM    908    H   1     1       5.427   0.804  -0.013  0.00  0.00             0
ATOM    909   Al   1     1       1.187  -4.721   8.726  0.00  0.00             0
ATOM    910   Al   1     1      -1.449  -9.069   8.787  0.00  0.00             0
ATOM    911   Al   1     1      -1.512  -3.258   8.593  0.00  0.00             0
ATOM    912   Al   1     1       1.077  -7.617   8.780  0.00  0.00             0
ATOM    913   Si   1     1      -3.253  -3.389  11.497  0.00  0.00             0
ATOM    914   Si   1     1      -0.558  -7.863  11.521  0.00  0.00             0
ATOM    915   Si   1     1      -0.727  -1.882  11.504  0.00  0.00             0
ATOM    916   Si   1     1       1.920  -6.325  11.559  0.00  0.00             0
ATOM    917    O   1     1       2.016  -3.536   9.897  0.00  0.00             0
ATOM    918    O   1     1      -0.430  -7.795   9.896  0.00  0.00             0
ATOM    919    O   1     1       1.847  -6.306   9.997  0.00  0.00             0
ATOM    920    O   1     1      -0.955  -1.863   9.847  0.00  0.00             0
ATOM    921    O   1     1       1.881  -4.872  12.087  0.00  0.00             0
ATOM    922    O   1     1      -0.774  -0.464  11.988  0.00  0.00             0
ATOM    923    O   1     1       0.546  -2.592  11.810  0.00  0.00             0
ATOM    924    O   1     1      -1.914  -7.010  11.881  0.00  0.00             0
ATOM    925    O   1     1       0.697  -7.095  12.043  0.00  0.00             0
ATOM    926    O   1     1      -2.007  -2.674  11.967  0.00  0.00             0
ATOM    927    O   1     1       2.113  -8.986   9.966  0.00  0.00             0
ATOM    928    O   1     1      -0.505  -4.716   9.529  0.00  0.00             0
ATOM    929    O   1     1       8.013  -1.743   7.566  0.00  0.00             0
ATOM    930    O   1     1       0.680  -6.275   7.637  0.00  0.00             0
ATOM    931    O   1     1       2.792  -4.485   7.589  0.00  0.00             0
ATOM    932    O   1     1       0.071  -9.047   7.722  0.00  0.00             0
ATOM    933    O   1     1       2.822  -7.907   7.545  0.00  0.00             0
ATOM    934    O   1     1       0.203  -3.381   7.522  0.00  0.00             0
ATOM    935    H   1     1       1.289  -1.130   9.639  0.00  0.00             0
ATOM    936    H   1     1      -1.096  -5.420   9.470  0.00  0.00             0
ATOM    937    H   1     1       2.194  -1.743   7.193  0.00  0.00             0
ATOM    938    H   1     1      -0.185  -5.976   7.232  0.00  0.00             0
ATOM    939    H   1     1       2.683  -5.277   7.155  0.00  0.00             0
ATOM    940    H   1     1       0.227   0.113   6.703  0.00  0.00             0
ATOM    941    H   1     1       0.629  -3.415   6.550  0.00  0.00             0
ATOM    942    H   1     1       3.594  -7.899   6.909  0.00  0.00             0
ATOM    943   Al   1     1       4.250  -5.548   1.393  0.00  0.00             0
ATOM    944   Al   1     1       1.787 -10.120   1.386  0.00  0.00             0
ATOM    945   Al   1     1       1.540  -4.253   1.510  0.00  0.00             0
ATOM    946   Al   1     1       4.288  -8.575   1.131  0.00  0.00             0
ATOM    947   Si   1     1      -0.018  -4.320   4.310  0.00  0.00             0
ATOM    948   Si   1     1       2.411  -8.746   4.233  0.00  0.00             0
ATOM    949   Si   1     1       2.504  -2.952   4.320  0.00  0.00             0
ATOM    950   Si   1     1       4.956  -7.235   4.063  0.00  0.00             0
ATOM    951    O   1     1       5.233  -4.387   2.511  0.00  0.00             0
ATOM    952    O   1     1       2.515  -8.912   2.603  0.00  0.00             0
ATOM    953    O   1     1       4.836  -7.131   2.373  0.00  0.00             0
ATOM    954    O   1     1       2.336  -2.741   2.736  0.00  0.00             0
ATOM    955    O   1     1       5.169  -5.721   4.600  0.00  0.00             0
ATOM    956    O   1     1       2.367  -1.520   4.932  0.00  0.00             0
ATOM    957    O   1     1       3.970  -3.465   4.490  0.00  0.00             0
ATOM    958    O   1     1       1.042  -8.019   4.459  0.00  0.00             0
ATOM    959    O   1     1       3.609  -7.792   4.588  0.00  0.00             0
ATOM    960    O   1     1       1.289  -3.831   4.789  0.00  0.00             0
ATOM    961    O   1     1       5.033 -10.083   2.102  0.00  0.00             0
ATOM    962    O   1     1       2.593  -5.501   2.588  0.00  0.00             0
ATOM    963    O   1     1      11.181  -2.762   0.283  0.00  0.00             0
ATOM    964    O   1     1       3.400  -7.030   0.257  0.00  0.00             0
ATOM    965    O   1     1       5.772  -5.348   0.263  0.00  0.00             0
ATOM    966    O   1     1       3.129  -9.804   0.171  0.00  0.00             0
ATOM    967    O   1     1       5.988  -8.536   0.308  0.00  0.00             0
ATOM    968    O   1     1       3.247  -4.251   0.247  0.00  0.00             0
ATOM    969    H   1     1       4.938  -1.816   3.055  0.00  0.00             0
ATOM    970    H   1     1       2.363  -6.107   3.246  0.00  0.00             0
ATOM    971    H   1     1       5.117  -2.518  -0.005  0.00  0.00             0
ATOM    972    H   1     1       2.980  -6.627  -0.562  0.00  0.00             0
ATOM    973    H   1     1       5.789  -5.682  -0.577  0.00  0.00             0
ATOM    974    H   1     1       3.760  -1.051  -0.379  0.00  0.00             0
ATOM    975    H   1     1       2.899  -3.672  -0.547  0.00  0.00             0
ATOM    976    H   1     1       6.655  -7.939   0.081  0.00  0.00             0
END
