# Supplementary material for: Competing Nuclear Quantum Effects and Hydrogen-Bond Jumps in Hydrated Kaolinite
Source: J Phys Chem Lett. 2023 Feb 6;14(6):1542–7. doi: 10.1021/acs.jpclett.2c03896 (PMC9940297; doi:10.1021/acs.jpclett.2c03896)
Supplement: Supplementary file 1 — jz2c03896_si_001.zip [file jz2c03896_si_001.zip › Clay_NQEs_HBond_Jumps_SI/silica-surface/QM/prod-1/init.23.pdb]

TITLE     Step:      400000  Bead:      23 positions{angstrom}  cell{angstrom}
CRYST1   10.307   17.884   76.812  91.93 105.05  89.80 P 1           1
ATOM      1   Al   1     1     -13.469  12.395  42.586  0.00  0.00             0
ATOM      2   Al   1     1     -11.093  17.078  42.238  0.00  0.00             0
ATOM      3   Al   1     1     -10.905  10.985  42.505  0.00  0.00             0
ATOM      4   Al   1     1     -13.480  15.542  42.351  0.00  0.00             0
ATOM      5   Si   1     1      -9.077  11.190  39.662  0.00  0.00             0
ATOM      6   Si   1     1     -11.917  15.737  39.423  0.00  0.00             0
ATOM      7   Si   1     1     -11.732   9.635  39.745  0.00  0.00             0
ATOM      8   Si   1     1     -14.364  14.195  39.624  0.00  0.00             0
ATOM      9    O   1     1     -14.454  11.263  41.501  0.00  0.00             0
ATOM     10    O   1     1     -11.961  15.901  41.193  0.00  0.00             0
ATOM     11    O   1     1     -14.314  14.091  41.202  0.00  0.00             0
ATOM     12    O   1     1     -11.499   9.533  41.497  0.00  0.00             0
ATOM     13    O   1     1     -14.292  12.649  39.178  0.00  0.00             0
ATOM     14    O   1     1     -11.732   8.097  39.308  0.00  0.00             0
ATOM     15    O   1     1     -13.085  10.313  39.623  0.00  0.00             0
ATOM     16    O   1     1     -10.701  14.904  39.208  0.00  0.00             0
ATOM     17    O   1     1     -13.256  15.033  39.127  0.00  0.00             0
ATOM     18    O   1     1     -10.425  10.265  39.147  0.00  0.00             0
ATOM     19    O   1     1     -14.538  16.877  41.448  0.00  0.00             0
ATOM     20    O   1     1     -11.855  12.342  41.385  0.00  0.00             0
ATOM     21    O   1     1     -10.128   9.651  43.682  0.00  0.00             0
ATOM     22    O   1     1     -12.845  14.105  43.304  0.00  0.00             0
ATOM     23    O   1     1     -15.147  12.317  43.736  0.00  0.00             0
ATOM     24    O   1     1     -12.735  16.935  43.455  0.00  0.00             0
ATOM     25    O   1     1     -15.223  15.491  43.497  0.00  0.00             0
ATOM     26    O   1     1     -12.590  11.160  43.676  0.00  0.00             0
ATOM     27    H   1     1     -14.153   8.532  41.855  0.00  0.00             0
ATOM     28    H   1     1     -11.512  12.896  40.659  0.00  0.00             0
ATOM     29    H   1     1     -15.146   9.024  44.552  0.00  0.00             0
ATOM     30    H   1     1     -11.938  14.522  43.646  0.00  0.00             0
ATOM     31    H   1     1     -15.292  12.324  44.731  0.00  0.00             0
ATOM     32    H   1     1     -12.784   7.774  44.645  0.00  0.00             0
ATOM     33    H   1     1     -13.032  10.310  43.887  0.00  0.00             0
ATOM     34    H   1     1     -15.277  14.576  44.007  0.00  0.00             0
ATOM     35   Al   1     1     -13.486  14.836  49.696  0.00  0.00             0
ATOM     36   Al   1     1     -10.669  19.243  49.815  0.00  0.00             0
ATOM     37   Al   1     1     -10.789  13.385  49.649  0.00  0.00             0
ATOM     38   Al   1     1     -13.382  17.685  49.599  0.00  0.00             0
ATOM     39   Si   1     1      -9.012  13.445  46.963  0.00  0.00             0
ATOM     40   Si   1     1     -11.677  17.912  46.921  0.00  0.00             0
ATOM     41   Si   1     1     -11.573  11.835  46.858  0.00  0.00             0
ATOM     42   Si   1     1     -14.209  16.390  46.781  0.00  0.00             0
ATOM     43    O   1     1     -14.436  13.617  48.544  0.00  0.00             0
ATOM     44    O   1     1     -11.845  18.009  48.548  0.00  0.00             0
ATOM     45    O   1     1     -14.050  16.382  48.580  0.00  0.00             0
ATOM     46    O   1     1     -11.556  11.870  48.555  0.00  0.00             0
ATOM     47    O   1     1     -14.130  14.870  46.456  0.00  0.00             0
ATOM     48    O   1     1     -11.416  10.415  46.541  0.00  0.00             0
ATOM     49    O   1     1     -12.971  12.494  46.678  0.00  0.00             0
ATOM     50    O   1     1     -10.393  17.020  46.677  0.00  0.00             0
ATOM     51    O   1     1     -12.987  17.150  46.399  0.00  0.00             0
ATOM     52    O   1     1     -10.342  12.787  46.451  0.00  0.00             0
ATOM     53    O   1     1     -14.358  19.206  48.619  0.00  0.00             0
ATOM     54    O   1     1     -11.730  14.687  48.474  0.00  0.00             0
ATOM     55    O   1     1     -10.213  11.852  50.935  0.00  0.00             0
ATOM     56    O   1     1     -12.649  16.305  50.803  0.00  0.00             0
ATOM     57    O   1     1     -15.141  14.636  50.748  0.00  0.00             0
ATOM     58    O   1     1     -12.310  19.110  50.859  0.00  0.00             0
ATOM     59    O   1     1     -14.780  18.065  50.871  0.00  0.00             0
ATOM     60    O   1     1     -12.549  13.652  50.843  0.00  0.00             0
ATOM     61    H   1     1     -13.687  11.084  48.423  0.00  0.00             0
ATOM     62    H   1     1     -11.120  15.502  48.285  0.00  0.00             0
ATOM     63    H   1     1     -14.480  11.846  51.209  0.00  0.00             0
ATOM     64    H   1     1     -12.379  16.186  51.654  0.00  0.00             0
ATOM     65    H   1     1     -15.375  15.271  51.607  0.00  0.00             0
ATOM     66    H   1     1     -12.932   9.836  51.899  0.00  0.00             0
ATOM     67    H   1     1     -12.335  13.079  51.587  0.00  0.00             0
ATOM     68    H   1     1     -14.476  18.127  51.752  0.00  0.00             0
ATOM     69   Al   1     1     -13.525  21.341  42.576  0.00  0.00             0
ATOM     70   Al   1     1     -11.006  25.914  42.563  0.00  0.00             0
ATOM     71   Al   1     1     -10.917  19.901  42.482  0.00  0.00             0
ATOM     72   Al   1     1     -13.623  24.339  42.495  0.00  0.00             0
ATOM     73   Si   1     1      -9.312  20.161  39.730  0.00  0.00             0
ATOM     74   Si   1     1     -11.852  24.560  39.800  0.00  0.00             0
ATOM     75   Si   1     1     -11.790  18.625  39.536  0.00  0.00             0
ATOM     76   Si   1     1     -14.460  23.141  39.664  0.00  0.00             0
ATOM     77    O   1     1     -14.502  20.239  41.205  0.00  0.00             0
ATOM     78    O   1     1     -11.939  24.635  41.455  0.00  0.00             0
ATOM     79    O   1     1     -14.326  23.122  41.318  0.00  0.00             0
ATOM     80    O   1     1     -11.676  18.591  41.211  0.00  0.00             0
ATOM     81    O   1     1     -14.467  21.650  39.190  0.00  0.00             0
ATOM     82    O   1     1     -11.912  17.159  38.968  0.00  0.00             0
ATOM     83    O   1     1     -13.049  19.508  39.350  0.00  0.00             0
ATOM     84    O   1     1     -10.659  23.541  39.590  0.00  0.00             0
ATOM     85    O   1     1     -13.167  23.906  39.238  0.00  0.00             0
ATOM     86    O   1     1     -10.440  19.362  39.065  0.00  0.00             0
ATOM     87    O   1     1     -14.611  25.778  41.512  0.00  0.00             0
ATOM     88    O   1     1     -11.989  21.399  41.283  0.00  0.00             0
ATOM     89    O   1     1     -10.256  18.413  43.279  0.00  0.00             0
ATOM     90    O   1     1     -12.778  22.822  43.424  0.00  0.00             0
ATOM     91    O   1     1     -15.133  21.196  43.513  0.00  0.00             0
ATOM     92    O   1     1     -12.649  25.704  43.746  0.00  0.00             0
ATOM     93    O   1     1     -15.267  24.564  43.725  0.00  0.00             0
ATOM     94    O   1     1     -12.717  19.897  43.399  0.00  0.00             0
ATOM     95    H   1     1     -14.011  17.758  41.018  0.00  0.00             0
ATOM     96    H   1     1     -11.338  22.061  40.855  0.00  0.00             0
ATOM     97    H   1     1     -14.738  18.181  43.760  0.00  0.00             0
ATOM     98    H   1     1     -11.829  23.054  43.401  0.00  0.00             0
ATOM     99    H   1     1     -15.369  21.472  44.426  0.00  0.00             0
ATOM    100    H   1     1     -12.629  16.822  44.407  0.00  0.00             0
ATOM    101    H   1     1     -12.606  18.744  43.413  0.00  0.00             0
ATOM    102    H   1     1     -15.524  24.057  44.419  0.00  0.00             0
ATOM    103   Al   1     1     -13.457  23.719  49.734  0.00  0.00             0
ATOM    104   Al   1     1     -10.888  28.365  49.855  0.00  0.00             0
ATOM    105   Al   1     1     -10.772  22.085  49.910  0.00  0.00             0
ATOM    106   Al   1     1     -13.263  26.573  49.897  0.00  0.00             0
ATOM    107   Si   1     1      -8.940  22.316  47.008  0.00  0.00             0
ATOM    108   Si   1     1     -11.558  26.831  47.165  0.00  0.00             0
ATOM    109   Si   1     1     -11.455  20.794  47.045  0.00  0.00             0
ATOM    110   Si   1     1     -14.132  25.347  47.131  0.00  0.00             0
ATOM    111    O   1     1     -14.441  22.474  48.667  0.00  0.00             0
ATOM    112    O   1     1     -11.791  26.969  48.730  0.00  0.00             0
ATOM    113    O   1     1     -14.062  25.314  48.701  0.00  0.00             0
ATOM    114    O   1     1     -11.462  20.724  48.668  0.00  0.00             0
ATOM    115    O   1     1     -14.036  23.832  46.648  0.00  0.00             0
ATOM    116    O   1     1     -11.467  19.406  46.485  0.00  0.00             0
ATOM    117    O   1     1     -12.824  21.548  46.805  0.00  0.00             0
ATOM    118    O   1     1     -10.331  25.851  46.977  0.00  0.00             0
ATOM    119    O   1     1     -12.836  26.179  46.666  0.00  0.00             0
ATOM    120    O   1     1     -10.237  21.675  46.591  0.00  0.00             0
ATOM    121    O   1     1     -14.123  28.138  48.702  0.00  0.00             0
ATOM    122    O   1     1     -11.766  23.524  48.762  0.00  0.00             0
ATOM    123    O   1     1      -9.888  20.668  50.824  0.00  0.00             0
ATOM    124    O   1     1     -12.576  25.112  50.785  0.00  0.00             0
ATOM    125    O   1     1     -15.007  23.679  50.934  0.00  0.00             0
ATOM    126    O   1     1     -12.460  27.998  51.110  0.00  0.00             0
ATOM    127    O   1     1     -15.009  26.856  51.001  0.00  0.00             0
ATOM    128    O   1     1     -12.361  22.310  50.920  0.00  0.00             0
ATOM    129    H   1     1     -13.934  19.993  48.436  0.00  0.00             0
ATOM    130    H   1     1     -11.185  24.012  48.199  0.00  0.00             0
ATOM    131    H   1     1     -14.326  20.985  50.965  0.00  0.00             0
ATOM    132    H   1     1     -11.688  24.897  50.836  0.00  0.00             0
ATOM    133    H   1     1     -15.733  24.225  51.021  0.00  0.00             0
ATOM    134    H   1     1     -12.529  19.856  51.524  0.00  0.00             0
ATOM    135    H   1     1     -12.646  22.609  51.640  0.00  0.00             0
ATOM    136    H   1     1     -15.187  26.561  51.925  0.00  0.00             0
ATOM    137   Al   1     1      -8.428  12.573  42.412  0.00  0.00             0
ATOM    138   Al   1     1      -5.992  17.014  42.400  0.00  0.00             0
ATOM    139   Al   1     1      -6.005  10.882  42.624  0.00  0.00             0
ATOM    140   Al   1     1      -8.499  15.497  42.336  0.00  0.00             0
ATOM    141   Si   1     1      -4.069  11.257  39.853  0.00  0.00             0
ATOM    142   Si   1     1      -6.752  15.631  39.604  0.00  0.00             0
ATOM    143   Si   1     1      -6.561   9.649  39.789  0.00  0.00             0
ATOM    144   Si   1     1      -9.327  14.194  39.593  0.00  0.00             0
ATOM    145    O   1     1      -9.228  11.350  41.247  0.00  0.00             0
ATOM    146    O   1     1      -6.810  15.703  41.180  0.00  0.00             0
ATOM    147    O   1     1      -9.073  14.211  41.237  0.00  0.00             0
ATOM    148    O   1     1      -6.478   9.557  41.429  0.00  0.00             0
ATOM    149    O   1     1      -9.304  12.704  39.209  0.00  0.00             0
ATOM    150    O   1     1      -6.534   8.215  39.171  0.00  0.00             0
ATOM    151    O   1     1      -7.861  10.335  39.412  0.00  0.00             0
ATOM    152    O   1     1      -5.474  14.766  39.205  0.00  0.00             0
ATOM    153    O   1     1      -8.020  14.934  39.039  0.00  0.00             0
ATOM    154    O   1     1      -5.291  10.483  39.349  0.00  0.00             0
ATOM    155    O   1     1      -9.448  16.917  41.245  0.00  0.00             0
ATOM    156    O   1     1      -6.597  12.478  41.484  0.00  0.00             0
ATOM    157    O   1     1     -15.480   9.425  43.714  0.00  0.00             0
ATOM    158    O   1     1      -7.825  14.026  43.483  0.00  0.00             0
ATOM    159    O   1     1      -9.941  12.353  43.619  0.00  0.00             0
ATOM    160    O   1     1      -7.678  16.879  43.510  0.00  0.00             0
ATOM    161    O   1     1     -10.235  15.542  43.364  0.00  0.00             0
ATOM    162    O   1     1      -7.490  11.162  43.519  0.00  0.00             0
ATOM    163    H   1     1      -8.674   8.542  41.499  0.00  0.00             0
ATOM    164    H   1     1      -6.128  13.322  41.586  0.00  0.00             0
ATOM    165    H   1     1      -9.871   9.978  44.505  0.00  0.00             0
ATOM    166    H   1     1      -6.822  14.151  43.630  0.00  0.00             0
ATOM    167    H   1     1     -10.445  12.873  44.468  0.00  0.00             0
ATOM    168    H   1     1      -8.295   8.381  43.998  0.00  0.00             0
ATOM    169    H   1     1      -8.130  10.857  44.231  0.00  0.00             0
ATOM    170    H   1     1      -9.829  15.179  44.200  0.00  0.00             0
ATOM    171   Al   1     1      -8.356  14.822  49.631  0.00  0.00             0
ATOM    172   Al   1     1      -5.621  19.232  49.801  0.00  0.00             0
ATOM    173   Al   1     1      -5.777  13.175  49.784  0.00  0.00             0
ATOM    174   Al   1     1      -8.050  17.661  49.753  0.00  0.00             0
ATOM    175   Si   1     1      -3.917  13.447  46.920  0.00  0.00             0
ATOM    176   Si   1     1      -6.451  17.912  46.959  0.00  0.00             0
ATOM    177   Si   1     1      -6.436  11.912  46.920  0.00  0.00             0
ATOM    178   Si   1     1      -8.961  16.421  46.955  0.00  0.00             0
ATOM    179    O   1     1      -9.161  13.499  48.573  0.00  0.00             0
ATOM    180    O   1     1      -6.430  17.783  48.648  0.00  0.00             0
ATOM    181    O   1     1      -8.701  16.362  48.546  0.00  0.00             0
ATOM    182    O   1     1      -6.159  11.734  48.547  0.00  0.00             0
ATOM    183    O   1     1      -8.958  14.915  46.522  0.00  0.00             0
ATOM    184    O   1     1      -6.272  10.439  46.379  0.00  0.00             0
ATOM    185    O   1     1      -7.788  12.510  46.638  0.00  0.00             0
ATOM    186    O   1     1      -5.217  17.087  46.538  0.00  0.00             0
ATOM    187    O   1     1      -7.786  17.249  46.419  0.00  0.00             0
ATOM    188    O   1     1      -5.266  12.737  46.345  0.00  0.00             0
ATOM    189    O   1     1      -9.274  19.185  48.561  0.00  0.00             0
ATOM    190    O   1     1      -6.675  14.598  48.645  0.00  0.00             0
ATOM    191    O   1     1     -15.251  11.693  50.815  0.00  0.00             0
ATOM    192    O   1     1      -7.335  16.207  50.735  0.00  0.00             0
ATOM    193    O   1     1      -9.743  14.890  50.709  0.00  0.00             0
ATOM    194    O   1     1      -7.133  19.025  50.878  0.00  0.00             0
ATOM    195    O   1     1      -9.743  17.845  50.836  0.00  0.00             0
ATOM    196    O   1     1      -7.254  13.191  50.838  0.00  0.00             0
ATOM    197    H   1     1      -8.671  11.058  48.432  0.00  0.00             0
ATOM    198    H   1     1      -6.223  15.153  48.059  0.00  0.00             0
ATOM    199    H   1     1      -9.575  12.127  51.544  0.00  0.00             0
ATOM    200    H   1     1      -6.398  15.874  50.715  0.00  0.00             0
ATOM    201    H   1     1      -9.833  15.275  51.627  0.00  0.00             0
ATOM    202    H   1     1      -7.362  11.162  51.117  0.00  0.00             0
ATOM    203    H   1     1      -7.158  13.268  51.884  0.00  0.00             0
ATOM    204    H   1     1     -10.649  17.367  51.131  0.00  0.00             0
ATOM    205   Al   1     1      -8.442  21.550  42.471  0.00  0.00             0
ATOM    206   Al   1     1      -5.896  25.847  42.736  0.00  0.00             0
ATOM    207   Al   1     1      -5.871  19.930  42.517  0.00  0.00             0
ATOM    208   Al   1     1      -8.461  24.325  42.530  0.00  0.00             0
ATOM    209   Si   1     1      -4.025  20.217  39.589  0.00  0.00             0
ATOM    210   Si   1     1      -6.677  24.619  39.721  0.00  0.00             0
ATOM    211   Si   1     1      -6.581  18.639  39.682  0.00  0.00             0
ATOM    212   Si   1     1      -9.217  23.050  39.767  0.00  0.00             0
ATOM    213    O   1     1      -9.473  20.131  41.312  0.00  0.00             0
ATOM    214    O   1     1      -6.858  24.699  41.301  0.00  0.00             0
ATOM    215    O   1     1      -8.949  22.960  41.410  0.00  0.00             0
ATOM    216    O   1     1      -6.408  18.547  41.323  0.00  0.00             0
ATOM    217    O   1     1      -9.159  21.601  39.149  0.00  0.00             0
ATOM    218    O   1     1      -6.659  17.186  39.118  0.00  0.00             0
ATOM    219    O   1     1      -7.962  19.370  39.468  0.00  0.00             0
ATOM    220    O   1     1      -5.448  23.761  39.230  0.00  0.00             0
ATOM    221    O   1     1      -8.031  23.971  39.274  0.00  0.00             0
ATOM    222    O   1     1      -5.296  19.256  39.188  0.00  0.00             0
ATOM    223    O   1     1      -9.319  25.732  41.515  0.00  0.00             0
ATOM    224    O   1     1      -6.709  21.330  41.439  0.00  0.00             0
ATOM    225    O   1     1     -15.559  18.419  43.517  0.00  0.00             0
ATOM    226    O   1     1      -7.620  22.891  43.538  0.00  0.00             0
ATOM    227    O   1     1     -10.110  21.430  43.557  0.00  0.00             0
ATOM    228    O   1     1      -7.487  25.791  43.635  0.00  0.00             0
ATOM    229    O   1     1      -9.933  24.516  43.772  0.00  0.00             0
ATOM    230    O   1     1      -7.464  20.157  43.677  0.00  0.00             0
ATOM    231    H   1     1      -9.051  17.768  41.216  0.00  0.00             0
ATOM    232    H   1     1      -6.025  21.919  41.392  0.00  0.00             0
ATOM    233    H   1     1      -9.272  18.417  43.577  0.00  0.00             0
ATOM    234    H   1     1      -6.854  22.349  43.809  0.00  0.00             0
ATOM    235    H   1     1     -10.654  21.612  44.474  0.00  0.00             0
ATOM    236    H   1     1      -7.543  17.355  44.367  0.00  0.00             0
ATOM    237    H   1     1      -7.339  20.382  44.717  0.00  0.00             0
ATOM    238    H   1     1      -9.880  24.063  44.703  0.00  0.00             0
ATOM    239   Al   1     1      -8.393  23.778  49.903  0.00  0.00             0
ATOM    240   Al   1     1      -5.475  28.125  49.733  0.00  0.00             0
ATOM    241   Al   1     1      -5.726  22.214  49.993  0.00  0.00             0
ATOM    242   Al   1     1      -8.314  26.864  49.796  0.00  0.00             0
ATOM    243   Si   1     1      -3.775  22.317  47.109  0.00  0.00             0
ATOM    244   Si   1     1      -6.372  26.827  46.966  0.00  0.00             0
ATOM    245   Si   1     1      -6.361  20.849  47.093  0.00  0.00             0
ATOM    246   Si   1     1      -8.923  25.337  47.212  0.00  0.00             0
ATOM    247    O   1     1      -9.068  22.346  48.744  0.00  0.00             0
ATOM    248    O   1     1      -6.347  26.933  48.643  0.00  0.00             0
ATOM    249    O   1     1      -8.803  25.349  48.848  0.00  0.00             0
ATOM    250    O   1     1      -6.335  20.811  48.630  0.00  0.00             0
ATOM    251    O   1     1      -8.925  23.819  46.767  0.00  0.00             0
ATOM    252    O   1     1      -6.397  19.394  46.619  0.00  0.00             0
ATOM    253    O   1     1      -7.671  21.598  46.625  0.00  0.00             0
ATOM    254    O   1     1      -5.216  25.862  46.628  0.00  0.00             0
ATOM    255    O   1     1      -7.702  26.182  46.670  0.00  0.00             0
ATOM    256    O   1     1      -5.067  21.642  46.576  0.00  0.00             0
ATOM    257    O   1     1      -9.086  28.105  48.550  0.00  0.00             0
ATOM    258    O   1     1      -6.676  23.612  48.991  0.00  0.00             0
ATOM    259    O   1     1     -15.253  20.850  50.905  0.00  0.00             0
ATOM    260    O   1     1      -7.776  25.212  51.226  0.00  0.00             0
ATOM    261    O   1     1      -9.865  23.513  50.954  0.00  0.00             0
ATOM    262    O   1     1      -7.305  28.228  50.722  0.00  0.00             0
ATOM    263    O   1     1      -9.943  26.961  50.908  0.00  0.00             0
ATOM    264    O   1     1      -7.191  22.450  51.243  0.00  0.00             0
ATOM    265    H   1     1      -9.035  19.931  47.930  0.00  0.00             0
ATOM    266    H   1     1      -6.044  24.481  49.153  0.00  0.00             0
ATOM    267    H   1     1      -8.897  20.496  50.780  0.00  0.00             0
ATOM    268    H   1     1      -7.780  25.404  52.208  0.00  0.00             0
ATOM    269    H   1     1     -10.088  23.636  51.886  0.00  0.00             0
ATOM    270    H   1     1      -7.604  19.490  51.687  0.00  0.00             0
ATOM    271    H   1     1      -6.853  22.271  52.027  0.00  0.00             0
ATOM    272    H   1     1     -10.391  26.459  51.641  0.00  0.00             0
ATOM    273    O   1     1      -2.545  -5.060  27.258  0.00  0.00             0
ATOM    274    H   1     1      -2.684  -4.363  26.558  0.00  0.00             0
ATOM    275    H   1     1       8.758  -5.117  27.433  0.00  0.00             0
ATOM    276    O   1     1       1.542   2.857  30.657  0.00  0.00             0
ATOM    277    H   1     1       1.273   2.279  31.468  0.00  0.00             0
ATOM    278    H   1     1      11.464   2.367  29.842  0.00  0.00             0
ATOM    279    O   1     1      14.934  11.659  25.858  0.00  0.00             0
ATOM    280    H   1     1       4.881  11.534  26.815  0.00  0.00             0
ATOM    281    H   1     1      14.613  10.759  25.643  0.00  0.00             0
ATOM    282    O   1     1       0.201  12.341  31.083  0.00  0.00             0
ATOM    283    H   1     1       0.666  11.893  31.687  0.00  0.00             0
ATOM    284    H   1     1      11.082  12.970  30.667  0.00  0.00             0
ATOM    285    O   1     1      -4.373   8.648  27.490  0.00  0.00             0
ATOM    286    H   1     1      -3.670   9.131  26.972  0.00  0.00             0
ATOM    287    H   1     1       5.493   9.418  27.805  0.00  0.00             0
ATOM    288    O   1     1     -17.782   6.565  30.828  0.00  0.00             0
ATOM    289    H   1     1     -16.836   6.808  30.972  0.00  0.00             0
ATOM    290    H   1     1      -7.262   5.699  30.390  0.00  0.00             0
ATOM    291    O   1     1      -4.851 -15.707  20.768  0.00  0.00             0
ATOM    292    H   1     1      -4.677 -16.589  20.628  0.00  0.00             0
ATOM    293    H   1     1      -4.973 -15.187  20.019  0.00  0.00             0
ATOM    294    O   1     1      -0.535   4.090  33.314  0.00  0.00             0
ATOM    295    H   1     1       0.265   4.874  33.106  0.00  0.00             0
ATOM    296    H   1     1      -0.753   3.727  32.437  0.00  0.00             0
ATOM    297    O   1     1       7.852   1.040  32.714  0.00  0.00             0
ATOM    298    H   1     1       8.057   1.702  31.931  0.00  0.00             0
ATOM    299    H   1     1       7.049   1.281  33.152  0.00  0.00             0
ATOM    300    O   1     1       0.799  16.595  26.271  0.00  0.00             0
ATOM    301    H   1     1       0.211  16.388  26.981  0.00  0.00             0
ATOM    302    H   1     1       0.774  17.448  25.935  0.00  0.00             0
ATOM    303    O   1     1       3.937   4.811  29.176  0.00  0.00             0
ATOM    304    H   1     1       4.886   4.748  29.197  0.00  0.00             0
ATOM    305    H   1     1       3.488   4.026  28.814  0.00  0.00             0
ATOM    306    O   1     1      -9.040  15.877  34.145  0.00  0.00             0
ATOM    307    H   1     1      -9.521  16.597  33.754  0.00  0.00             0
ATOM    308    H   1     1      -8.482  16.107  34.960  0.00  0.00             0
ATOM    309    O   1     1       4.797  -1.659  33.154  0.00  0.00             0
ATOM    310    H   1     1       5.548  -2.255  33.524  0.00  0.00             0
ATOM    311    H   1     1       3.875  -2.175  32.892  0.00  0.00             0
ATOM    312    O   1     1      13.317   2.094  35.507  0.00  0.00             0
ATOM    313    H   1     1      12.448   2.154  35.754  0.00  0.00             0
ATOM    314    H   1     1      13.513   2.451  34.642  0.00  0.00             0
ATOM    315    O   1     1       6.048  11.589  30.267  0.00  0.00             0
ATOM    316    H   1     1       6.800  10.872  30.461  0.00  0.00             0
ATOM    317    H   1     1       6.030  12.325  30.980  0.00  0.00             0
ATOM    318    O   1     1      -1.460   5.592  24.054  0.00  0.00             0
ATOM    319    H   1     1      -2.147   6.317  23.881  0.00  0.00             0
ATOM    320    H   1     1      -1.416   5.074  23.277  0.00  0.00             0
ATOM    321    O   1     1      18.914  10.393  30.788  0.00  0.00             0
ATOM    322    H   1     1      19.407  10.107  30.155  0.00  0.00             0
ATOM    323    H   1     1      19.395  11.164  31.089  0.00  0.00             0
ATOM    324    O   1     1       5.732   9.166  21.787  0.00  0.00             0
ATOM    325    H   1     1       4.846   9.084  21.872  0.00  0.00             0
ATOM    326    H   1     1       5.988   8.954  20.920  0.00  0.00             0
ATOM    327    O   1     1       2.859  14.599  32.543  0.00  0.00             0
ATOM    328    H   1     1       3.057  13.841  33.007  0.00  0.00             0
ATOM    329    H   1     1      12.584  -2.645  33.133  0.00  0.00             0
ATOM    330    O   1     1       0.065  17.481  32.590  0.00  0.00             0
ATOM    331    H   1     1       0.226  17.230  31.479  0.00  0.00             0
ATOM    332    H   1     1       9.575  17.779  32.712  0.00  0.00             0
ATOM    333    O   1     1      14.245  12.561  34.102  0.00  0.00             0
ATOM    334    H   1     1       4.640  11.967  33.965  0.00  0.00             0
ATOM    335    H   1     1      14.696  13.195  34.577  0.00  0.00             0
ATOM    336    O   1     1      -3.054  22.585  35.395  0.00  0.00             0
ATOM    337    H   1     1      -3.407  22.639  34.538  0.00  0.00             0
ATOM    338    H   1     1       6.957  21.882  35.724  0.00  0.00             0
ATOM    339    O   1     1       5.687  14.374  35.455  0.00  0.00             0
ATOM    340    H   1     1      -4.595  15.302  35.832  0.00  0.00             0
ATOM    341    H   1     1       6.474  14.679  34.892  0.00  0.00             0
ATOM    342    O   1     1      -9.783  12.677  27.977  0.00  0.00             0
ATOM    343    H   1     1      -9.778  13.453  28.672  0.00  0.00             0
ATOM    344    H   1     1       0.428  11.799  28.378  0.00  0.00             0
ATOM    345    O   1     1       5.278  19.063  33.342  0.00  0.00             0
ATOM    346    H   1     1       4.966  18.167  33.218  0.00  0.00             0
ATOM    347    H   1     1       4.522   1.901  32.900  0.00  0.00             0
ATOM    348    O   1     1      -9.905   3.028  35.635  0.00  0.00             0
ATOM    349    H   1     1     -10.729   2.638  36.069  0.00  0.00             0
ATOM    350    H   1     1     -10.385   3.522  34.777  0.00  0.00             0
ATOM    351    O   1     1      -1.581  13.758  32.846  0.00  0.00             0
ATOM    352    H   1     1      -1.359  13.181  33.604  0.00  0.00             0
ATOM    353    H   1     1      -0.846  13.596  32.279  0.00  0.00             0
ATOM    354    O   1     1       3.831   4.940  36.004  0.00  0.00             0
ATOM    355    H   1     1       4.433   4.809  36.717  0.00  0.00             0
ATOM    356    H   1     1       3.540   3.954  35.811  0.00  0.00             0
ATOM    357    O   1     1       9.875   5.914  35.951  0.00  0.00             0
ATOM    358    H   1     1       9.417   5.130  36.266  0.00  0.00             0
ATOM    359    H   1     1      10.754   5.520  35.414  0.00  0.00             0
ATOM    360    O   1     1      -2.480  15.856  34.659  0.00  0.00             0
ATOM    361    H   1     1      -2.025  15.291  35.266  0.00  0.00             0
ATOM    362    H   1     1      -1.966  15.703  33.949  0.00  0.00             0
ATOM    363    O   1     1       6.292  17.360  30.926  0.00  0.00             0
ATOM    364    H   1     1       5.961  16.671  31.443  0.00  0.00             0
ATOM    365    H   1     1       6.825  -0.122  31.463  0.00  0.00             0
ATOM    366    O   1     1      13.146  10.741  36.352  0.00  0.00             0
ATOM    367    H   1     1      13.731  10.146  36.081  0.00  0.00             0
ATOM    368    H   1     1      13.502  11.591  36.080  0.00  0.00             0
ATOM    369    O   1     1      -0.587  -3.519  36.031  0.00  0.00             0
ATOM    370    H   1     1      -0.687  -4.535  35.829  0.00  0.00             0
ATOM    371    H   1     1      -0.256  -3.014  35.194  0.00  0.00             0
ATOM    372    O   1     1      -5.056  -0.627  36.542  0.00  0.00             0
ATOM    373    H   1     1      -4.689   0.226  36.610  0.00  0.00             0
ATOM    374    H   1     1      -6.083  -0.811  36.273  0.00  0.00             0
ATOM    375    O   1     1      -5.107   5.672  32.907  0.00  0.00             0
ATOM    376    H   1     1      -4.163   5.965  32.734  0.00  0.00             0
ATOM    377    H   1     1      -5.409   6.368  33.571  0.00  0.00             0
ATOM    378    O   1     1      -6.420   3.382  22.647  0.00  0.00             0
ATOM    379    H   1     1      -5.868   4.298  22.992  0.00  0.00             0
ATOM    380    H   1     1      -5.816   2.761  22.208  0.00  0.00             0
ATOM    381    O   1     1     -11.713  -1.366  28.385  0.00  0.00             0
ATOM    382    H   1     1     -12.337  -1.090  27.728  0.00  0.00             0
ATOM    383    H   1     1      -2.063  -2.189  28.690  0.00  0.00             0
ATOM    384    O   1     1      -8.061   9.248  30.166  0.00  0.00             0
ATOM    385    H   1     1      -8.168   9.586  31.057  0.00  0.00             0
ATOM    386    H   1     1       2.401   8.268  30.335  0.00  0.00             0
ATOM    387    O   1     1       6.843   7.592  36.014  0.00  0.00             0
ATOM    388    H   1     1      -2.717   8.360  36.480  0.00  0.00             0
ATOM    389    H   1     1       7.241   6.642  35.675  0.00  0.00             0
ATOM    390    O   1     1      -6.511  15.765  28.903  0.00  0.00             0
ATOM    391    H   1     1      -6.794  16.750  28.791  0.00  0.00             0
ATOM    392    H   1     1       3.930  15.734  27.883  0.00  0.00             0
ATOM    393    O   1     1      -4.938   9.544  34.575  0.00  0.00             0
ATOM    394    H   1     1      -4.709   8.971  35.402  0.00  0.00             0
ATOM    395    H   1     1       4.686   9.047  34.125  0.00  0.00             0
ATOM    396    O   1     1     -12.759   9.373  33.394  0.00  0.00             0
ATOM    397    H   1     1     -13.606   9.274  33.740  0.00  0.00             0
ATOM    398    H   1     1      -2.758   9.501  32.552  0.00  0.00             0
ATOM    399    O   1     1      -4.238   2.449  36.330  0.00  0.00             0
ATOM    400    H   1     1      -3.392   1.928  35.950  0.00  0.00             0
ATOM    401    H   1     1      -4.985   2.169  35.840  0.00  0.00             0
ATOM    402    O   1     1      -2.662   7.582  29.251  0.00  0.00             0
ATOM    403    H   1     1      -3.289   8.015  28.627  0.00  0.00             0
ATOM    404    H   1     1      -2.710   8.052  29.970  0.00  0.00             0
ATOM    405    O   1     1      -0.410   7.634  27.317  0.00  0.00             0
ATOM    406    H   1     1      -0.781   7.991  26.480  0.00  0.00             0
ATOM    407    H   1     1      -1.112   7.757  27.943  0.00  0.00             0
ATOM    408    O   1     1       8.233   0.675  35.625  0.00  0.00             0
ATOM    409    H   1     1       8.476   0.875  34.827  0.00  0.00             0
ATOM    410    H   1     1       7.985  -0.346  35.417  0.00  0.00             0
ATOM    411    O   1     1       0.746  16.939  30.050  0.00  0.00             0
ATOM    412    H   1     1       1.364  16.025  30.367  0.00  0.00             0
ATOM    413    H   1     1       0.129  16.766  29.319  0.00  0.00             0
ATOM    414    O   1     1      -9.968  27.868  28.585  0.00  0.00             0
ATOM    415    H   1     1     -10.152  27.144  28.143  0.00  0.00             0
ATOM    416    H   1     1      -9.142  27.441  29.083  0.00  0.00             0
ATOM    417    O   1     1      -3.258   3.473  24.988  0.00  0.00             0
ATOM    418    H   1     1      -2.789   4.198  24.467  0.00  0.00             0
ATOM    419    H   1     1      -3.038   3.879  25.800  0.00  0.00             0
ATOM    420    O   1     1      22.577  10.588  32.606  0.00  0.00             0
ATOM    421    H   1     1      22.100   9.958  33.104  0.00  0.00             0
ATOM    422    H   1     1      22.857  11.095  33.291  0.00  0.00             0
ATOM    423    O   1     1      13.812   7.118  34.425  0.00  0.00             0
ATOM    424    H   1     1      13.110   6.572  34.115  0.00  0.00             0
ATOM    425    H   1     1      14.123   6.411  35.138  0.00  0.00             0
ATOM    426    O   1     1       6.914   5.003  29.721  0.00  0.00             0
ATOM    427    H   1     1       7.558   5.731  29.523  0.00  0.00             0
ATOM    428    H   1     1       6.922   4.394  29.004  0.00  0.00             0
ATOM    429    O   1     1      -6.625  21.316  32.527  0.00  0.00             0
ATOM    430    H   1     1      -7.275  21.451  31.818  0.00  0.00             0
ATOM    431    H   1     1      -6.004  22.202  32.495  0.00  0.00             0
ATOM    432    O   1     1      -7.711  16.954  36.163  0.00  0.00             0
ATOM    433    H   1     1      -7.970  17.852  35.732  0.00  0.00             0
ATOM    434    H   1     1      -7.754  16.769  37.036  0.00  0.00             0
ATOM    435    O   1     1      -0.529   0.490  21.517  0.00  0.00             0
ATOM    436    H   1     1      -0.905   1.090  20.788  0.00  0.00             0
ATOM    437    H   1     1       9.389  -0.426  21.459  0.00  0.00             0
ATOM    438    O   1     1      15.769  -1.669  15.218  0.00  0.00             0
ATOM    439    H   1     1      16.612  -0.998  15.035  0.00  0.00             0
ATOM    440    H   1     1      25.880  -1.371  15.990  0.00  0.00             0
ATOM    441    O   1     1      14.103 -17.035  14.542  0.00  0.00             0
ATOM    442    H   1     1       4.266 -17.920  14.482  0.00  0.00             0
ATOM    443    H   1     1      14.701 -16.628  15.050  0.00  0.00             0
ATOM    444    O   1     1      17.679  -2.717  18.654  0.00  0.00             0
ATOM    445    H   1     1      18.176  -2.543  17.757  0.00  0.00             0
ATOM    446    H   1     1      28.557  -2.772  19.399  0.00  0.00             0
ATOM    447    O   1     1       2.656   5.679  15.506  0.00  0.00             0
ATOM    448    H   1     1      -8.683   5.837  15.472  0.00  0.00             0
ATOM    449    H   1     1       2.628   5.349  16.268  0.00  0.00             0
ATOM    450    O   1     1      -3.182   5.728  18.044  0.00  0.00             0
ATOM    451    H   1     1      -3.578   4.887  18.268  0.00  0.00             0
ATOM    452    H   1     1       8.086   5.583  17.987  0.00  0.00             0
ATOM    453    O   1     1      -0.087  -3.758  19.559  0.00  0.00             0
ATOM    454    H   1     1       0.532  -3.607  20.136  0.00  0.00             0
ATOM    455    H   1     1       0.454  -3.803  18.820  0.00  0.00             0
ATOM    456    O   1     1     -12.047   2.341  16.180  0.00  0.00             0
ATOM    457    H   1     1     -11.958   2.126  17.151  0.00  0.00             0
ATOM    458    H   1     1     -11.336   3.098  16.104  0.00  0.00             0
ATOM    459    O   1     1       7.001 -11.550  15.122  0.00  0.00             0
ATOM    460    H   1     1       6.627 -10.685  15.265  0.00  0.00             0
ATOM    461    H   1     1       6.868 -11.820  16.091  0.00  0.00             0
ATOM    462    O   1     1       5.581   1.293  28.472  0.00  0.00             0
ATOM    463    H   1     1       4.675   1.525  28.314  0.00  0.00             0
ATOM    464    H   1     1       5.554   0.494  29.072  0.00  0.00             0
ATOM    465    O   1     1       2.239   0.424  21.165  0.00  0.00             0
ATOM    466    H   1     1       1.415   0.371  21.686  0.00  0.00             0
ATOM    467    H   1     1       2.893   0.570  21.717  0.00  0.00             0
ATOM    468    O   1     1     -10.678   4.684  16.816  0.00  0.00             0
ATOM    469    H   1     1     -10.598   5.397  16.155  0.00  0.00             0
ATOM    470    H   1     1      -9.733   4.547  17.192  0.00  0.00             0
ATOM    471    O   1     1       5.894  -6.434  15.354  0.00  0.00             0
ATOM    472    H   1     1       5.084  -5.852  15.461  0.00  0.00             0
ATOM    473    H   1     1       6.500  -5.709  15.446  0.00  0.00             0
ATOM    474    O   1     1      -0.007  -0.671  17.225  0.00  0.00             0
ATOM    475    H   1     1       0.137  -0.163  16.465  0.00  0.00             0
ATOM    476    H   1     1      -0.608  -0.215  17.938  0.00  0.00             0
ATOM    477    O   1     1       8.388  -8.637  17.372  0.00  0.00             0
ATOM    478    H   1     1       8.701  -7.878  16.959  0.00  0.00             0
ATOM    479    H   1     1       7.904  -9.211  16.747  0.00  0.00             0
ATOM    480    O   1     1      -1.062   3.159  19.913  0.00  0.00             0
ATOM    481    H   1     1      -1.614   3.678  20.524  0.00  0.00             0
ATOM    482    H   1     1      -0.066   3.179  20.118  0.00  0.00             0
ATOM    483    O   1     1      10.129  11.187  16.507  0.00  0.00             0
ATOM    484    H   1     1      10.777  10.754  15.944  0.00  0.00             0
ATOM    485    H   1     1      10.868  11.222  17.204  0.00  0.00             0
ATOM    486    O   1     1      -5.271   4.336  14.445  0.00  0.00             0
ATOM    487    H   1     1      -5.937   4.932  14.737  0.00  0.00             0
ATOM    488    H   1     1      -4.615   4.943  14.408  0.00  0.00             0
ATOM    489    O   1     1      -7.757  16.424  19.098  0.00  0.00             0
ATOM    490    H   1     1      -8.728  16.455  18.691  0.00  0.00             0
ATOM    491    H   1     1       2.478  -1.077  19.905  0.00  0.00             0
ATOM    492    O   1     1      -2.644 -18.048  14.657  0.00  0.00             0
ATOM    493    H   1     1      -2.550 -17.204  14.961  0.00  0.00             0
ATOM    494    H   1     1       8.391 -18.070  13.832  0.00  0.00             0
ATOM    495    O   1     1      11.094  -8.668  24.865  0.00  0.00             0
ATOM    496    H   1     1       1.569  -8.922  25.365  0.00  0.00             0
ATOM    497    H   1     1      10.777  -7.733  24.865  0.00  0.00             0
ATOM    498    O   1     1      -0.489 -11.063  15.034  0.00  0.00             0
ATOM    499    H   1     1      -0.208 -10.093  14.795  0.00  0.00             0
ATOM    500    H   1     1       8.817 -11.242  14.884  0.00  0.00             0
ATOM    501    O   1     1       2.817   7.114  18.950  0.00  0.00             0
ATOM    502    H   1     1       1.944   6.957  18.923  0.00  0.00             0
ATOM    503    H   1     1      13.451   7.805  18.668  0.00  0.00             0
ATOM    504    O   1     1     -10.074   7.272  18.473  0.00  0.00             0
ATOM    505    H   1     1     -10.763   7.132  19.249  0.00  0.00             0
ATOM    506    H   1     1      -0.418   7.373  17.743  0.00  0.00             0
ATOM    507    O   1     1       1.200   9.692  14.790  0.00  0.00             0
ATOM    508    H   1     1       1.199  10.255  14.026  0.00  0.00             0
ATOM    509    H   1     1       2.015  -8.549  14.655  0.00  0.00             0
ATOM    510    O   1     1      -3.677  -9.679  19.415  0.00  0.00             0
ATOM    511    H   1     1      -3.041  -9.077  18.896  0.00  0.00             0
ATOM    512    H   1     1      -3.813 -10.491  18.909  0.00  0.00             0
ATOM    513    O   1     1      -2.706   3.054  27.774  0.00  0.00             0
ATOM    514    H   1     1      -3.180   2.153  27.937  0.00  0.00             0
ATOM    515    H   1     1      -1.764   2.957  28.059  0.00  0.00             0
ATOM    516    O   1     1       7.335  -0.352  26.139  0.00  0.00             0
ATOM    517    H   1     1       6.705   0.219  26.000  0.00  0.00             0
ATOM    518    H   1     1       7.822   0.105  25.476  0.00  0.00             0
ATOM    519    O   1     1       5.575   2.235  15.989  0.00  0.00             0
ATOM    520    H   1     1       6.538   2.073  15.966  0.00  0.00             0
ATOM    521    H   1     1       5.466   3.018  15.315  0.00  0.00             0
ATOM    522    O   1     1      -3.434  14.113  22.302  0.00  0.00             0
ATOM    523    H   1     1      -3.490  13.208  22.144  0.00  0.00             0
ATOM    524    H   1     1      -3.420  14.270  23.164  0.00  0.00             0
ATOM    525    O   1     1      16.951  17.513  22.667  0.00  0.00             0
ATOM    526    H   1     1      17.612  16.916  22.123  0.00  0.00             0
ATOM    527    H   1     1      17.468   0.123  23.265  0.00  0.00             0
ATOM    528    O   1     1      14.175   0.200  23.209  0.00  0.00             0
ATOM    529    H   1     1      15.237   0.254  22.924  0.00  0.00             0
ATOM    530    H   1     1      14.119   0.549  24.179  0.00  0.00             0
ATOM    531    O   1     1      12.255  -6.603  18.118  0.00  0.00             0
ATOM    532    H   1     1      12.316  -5.675  17.933  0.00  0.00             0
ATOM    533    H   1     1      11.734  -6.797  18.883  0.00  0.00             0
ATOM    534    O   1     1       8.573   1.040  18.547  0.00  0.00             0
ATOM    535    H   1     1       8.679   1.818  19.093  0.00  0.00             0
ATOM    536    H   1     1       7.749   0.607  18.904  0.00  0.00             0
ATOM    537    O   1     1      18.884  -2.607  16.156  0.00  0.00             0
ATOM    538    H   1     1      18.509  -1.933  15.438  0.00  0.00             0
ATOM    539    H   1     1      19.570  -2.014  16.603  0.00  0.00             0
ATOM    540    O   1     1      -6.315   6.870  26.848  0.00  0.00             0
ATOM    541    H   1     1      -6.544   6.296  27.602  0.00  0.00             0
ATOM    542    H   1     1      -5.627   7.493  27.194  0.00  0.00             0
ATOM    543    O   1     1       8.627   1.167  24.005  0.00  0.00             0
ATOM    544    H   1     1       8.010   1.858  24.097  0.00  0.00             0
ATOM    545    H   1     1      19.384   1.219  23.128  0.00  0.00             0
ATOM    546    O   1     1       0.524   8.326  33.715  0.00  0.00             0
ATOM    547    H   1     1      -0.250   8.409  33.199  0.00  0.00             0
ATOM    548    H   1     1      10.625   8.450  34.614  0.00  0.00             0
ATOM    549    O   1     1      17.159  14.642  29.293  0.00  0.00             0
ATOM    550    H   1     1       6.258  15.340  28.834  0.00  0.00             0
ATOM    551    H   1     1      17.216  13.996  28.840  0.00  0.00             0
ATOM    552    O   1     1      -3.361  15.057  24.878  0.00  0.00             0
ATOM    553    H   1     1      -4.179  15.002  25.361  0.00  0.00             0
ATOM    554    H   1     1       7.348  15.876  25.191  0.00  0.00             0
ATOM    555    O   1     1       9.716  13.236  14.691  0.00  0.00             0
ATOM    556    H   1     1      -1.006  13.889  15.386  0.00  0.00             0
ATOM    557    H   1     1       9.677  12.414  15.108  0.00  0.00             0
ATOM    558    O   1     1      -4.241   8.835  15.782  0.00  0.00             0
ATOM    559    H   1     1      -5.093   8.757  15.392  0.00  0.00             0
ATOM    560    H   1     1       5.967   9.815  15.791  0.00  0.00             0
ATOM    561    O   1     1      -4.137 -18.108  19.105  0.00  0.00             0
ATOM    562    H   1     1      -5.133 -18.100  18.591  0.00  0.00             0
ATOM    563    H   1     1      -3.851 -19.110  19.180  0.00  0.00             0
ATOM    564    O   1     1      -7.107  -9.570  15.290  0.00  0.00             0
ATOM    565    H   1     1      -7.143 -10.445  15.396  0.00  0.00             0
ATOM    566    H   1     1      -7.187  -9.032  16.160  0.00  0.00             0
ATOM    567    O   1     1       5.669  11.841  19.778  0.00  0.00             0
ATOM    568    H   1     1       6.591  11.570  19.538  0.00  0.00             0
ATOM    569    H   1     1       5.430  12.501  19.005  0.00  0.00             0
ATOM    570    O   1     1       3.487  11.861  21.560  0.00  0.00             0
ATOM    571    H   1     1       4.155  12.036  20.847  0.00  0.00             0
ATOM    572    H   1     1       3.774  12.458  22.187  0.00  0.00             0
ATOM    573    O   1     1      -6.559   9.252  25.274  0.00  0.00             0
ATOM    574    H   1     1      -6.755   9.247  24.236  0.00  0.00             0
ATOM    575    H   1     1      -6.471   8.458  25.809  0.00  0.00             0
ATOM    576    O   1     1      -8.276  20.990  20.526  0.00  0.00             0
ATOM    577    H   1     1      -7.733  21.374  21.098  0.00  0.00             0
ATOM    578    H   1     1      -8.312  20.099  20.781  0.00  0.00             0
ATOM    579    O   1     1      14.564  -0.390  17.413  0.00  0.00             0
ATOM    580    H   1     1      14.173   0.436  17.288  0.00  0.00             0
ATOM    581    H   1     1      14.000  -0.847  17.958  0.00  0.00             0
ATOM    582    O   1     1       0.184   1.491  25.656  0.00  0.00             0
ATOM    583    H   1     1       0.867   1.981  25.187  0.00  0.00             0
ATOM    584    H   1     1      -0.441   1.324  25.004  0.00  0.00             0
ATOM    585    O   1     1       4.501  -4.041  15.440  0.00  0.00             0
ATOM    586    H   1     1       4.785  -3.213  15.219  0.00  0.00             0
ATOM    587    H   1     1       3.646  -4.288  15.092  0.00  0.00             0
ATOM    588    O   1     1      -2.335   9.545  26.176  0.00  0.00             0
ATOM    589    H   1     1      -2.532   9.351  25.251  0.00  0.00             0
ATOM    590    H   1     1      -2.239  10.462  25.956  0.00  0.00             0
ATOM    591    O   1     1       0.897  11.564  20.566  0.00  0.00             0
ATOM    592    H   1     1       0.175  12.313  20.422  0.00  0.00             0
ATOM    593    H   1     1       1.746  11.982  20.775  0.00  0.00             0
ATOM    594    O   1     1      -1.862  11.820  19.704  0.00  0.00             0
ATOM    595    H   1     1      -1.734  12.794  19.603  0.00  0.00             0
ATOM    596    H   1     1      -1.363  11.056  19.447  0.00  0.00             0
ATOM    597    O   1     1      -6.262  -7.031  28.522  0.00  0.00             0
ATOM    598    H   1     1      -5.632  -6.645  29.236  0.00  0.00             0
ATOM    599    H   1     1       3.606  -7.816  29.009  0.00  0.00             0
ATOM    600    O   1     1       9.264  -6.309  34.983  0.00  0.00             0
ATOM    601    H   1     1       8.764  -7.098  34.475  0.00  0.00             0
ATOM    602    H   1     1      20.079  -7.041  35.504  0.00  0.00             0
ATOM    603    O   1     1       4.045  -2.971  22.802  0.00  0.00             0
ATOM    604    H   1     1      -6.198  -2.000  23.023  0.00  0.00             0
ATOM    605    H   1     1       5.017  -3.122  22.564  0.00  0.00             0
ATOM    606    O   1     1      -1.359   7.350  20.593  0.00  0.00             0
ATOM    607    H   1     1      -2.239   7.678  20.406  0.00  0.00             0
ATOM    608    H   1     1       9.360   8.183  21.090  0.00  0.00             0
ATOM    609    O   1     1      15.018  -3.721  18.225  0.00  0.00             0
ATOM    610    H   1     1       5.299  -3.002  18.599  0.00  0.00             0
ATOM    611    H   1     1      15.142  -3.870  17.253  0.00  0.00             0
ATOM    612    O   1     1      -7.260   9.446  22.755  0.00  0.00             0
ATOM    613    H   1     1      -7.228  10.257  22.295  0.00  0.00             0
ATOM    614    H   1     1       2.530   9.011  22.097  0.00  0.00             0
ATOM    615    O   1     1      -8.381  -3.940  17.598  0.00  0.00             0
ATOM    616    H   1     1      -8.510  -3.462  16.907  0.00  0.00             0
ATOM    617    H   1     1      -7.821  -3.297  18.064  0.00  0.00             0
ATOM    618    O   1     1       7.737   4.771  21.569  0.00  0.00             0
ATOM    619    H   1     1       8.018   5.454  21.167  0.00  0.00             0
ATOM    620    H   1     1       6.822   4.906  21.532  0.00  0.00             0
ATOM    621    O   1     1      -4.229  13.689  31.859  0.00  0.00             0
ATOM    622    H   1     1      -3.301  13.615  32.072  0.00  0.00             0
ATOM    623    H   1     1      -4.068  14.055  30.988  0.00  0.00             0
ATOM    624    O   1     1      -4.282  -6.312  23.485  0.00  0.00             0
ATOM    625    H   1     1      -4.387  -7.090  22.870  0.00  0.00             0
ATOM    626    H   1     1      -4.660  -6.554  24.211  0.00  0.00             0
ATOM    627    O   1     1       1.190   0.384  14.672  0.00  0.00             0
ATOM    628    H   1     1       2.170   0.348  14.681  0.00  0.00             0
ATOM    629    H   1     1       1.090   0.644  13.964  0.00  0.00             0
ATOM    630    O   1     1      -7.791   4.530  18.072  0.00  0.00             0
ATOM    631    H   1     1      -7.615   5.400  18.367  0.00  0.00             0
ATOM    632    H   1     1      -7.761   3.948  18.692  0.00  0.00             0
ATOM    633    O   1     1      -5.332   5.504  24.723  0.00  0.00             0
ATOM    634    H   1     1      -5.524   6.021  25.501  0.00  0.00             0
ATOM    635    H   1     1      -4.747   4.817  24.915  0.00  0.00             0
ATOM    636    O   1     1       9.188  -5.641  24.266  0.00  0.00             0
ATOM    637    H   1     1       9.474  -4.756  24.262  0.00  0.00             0
ATOM    638    H   1     1       8.299  -5.867  23.767  0.00  0.00             0
ATOM    639    O   1     1      -0.035   2.796  28.379  0.00  0.00             0
ATOM    640    H   1     1       0.529   3.610  27.983  0.00  0.00             0
ATOM    641    H   1     1       0.071   2.427  27.449  0.00  0.00             0
ATOM    642    O   1     1       1.390  14.868  21.800  0.00  0.00             0
ATOM    643    H   1     1       1.263  14.844  22.723  0.00  0.00             0
ATOM    644    H   1     1       2.332  14.932  21.845  0.00  0.00             0
ATOM    645    O   1     1       1.460   5.875  33.148  0.00  0.00             0
ATOM    646    H   1     1       1.041   6.801  33.393  0.00  0.00             0
ATOM    647    H   1     1       1.838   6.102  32.161  0.00  0.00             0
ATOM    648    O   1     1       1.498  -3.065  14.740  0.00  0.00             0
ATOM    649    H   1     1       1.318  -2.254  14.546  0.00  0.00             0
ATOM    650    H   1     1       0.658  -3.783  14.406  0.00  0.00             0
ATOM    651    O   1     1      -9.547  14.404  24.439  0.00  0.00             0
ATOM    652    H   1     1      -9.385  15.056  25.175  0.00  0.00             0
ATOM    653    H   1     1       1.218  -4.323  24.695  0.00  0.00             0
ATOM    654    O   1     1      -5.048 -14.192  18.387  0.00  0.00             0
ATOM    655    H   1     1      -4.974 -14.745  17.499  0.00  0.00             0
ATOM    656    H   1     1       4.454 -13.668  18.148  0.00  0.00             0
ATOM    657    O   1     1      14.866  -3.062  26.322  0.00  0.00             0
ATOM    658    H   1     1       4.260  -4.033  26.115  0.00  0.00             0
ATOM    659    H   1     1      14.344  -2.658  25.693  0.00  0.00             0
ATOM    660    O   1     1       1.999  12.446  25.752  0.00  0.00             0
ATOM    661    H   1     1       1.502  12.455  26.513  0.00  0.00             0
ATOM    662    H   1     1      13.185  12.114  25.895  0.00  0.00             0
ATOM    663    O   1     1      -0.213   8.793  36.471  0.00  0.00             0
ATOM    664    H   1     1     -10.778   7.813  36.593  0.00  0.00             0
ATOM    665    H   1     1       0.376   8.846  37.230  0.00  0.00             0
ATOM    666    O   1     1      -6.918  20.305  27.699  0.00  0.00             0
ATOM    667    H   1     1      -7.463  19.685  27.906  0.00  0.00             0
ATOM    668    H   1     1       3.118  20.229  26.800  0.00  0.00             0
ATOM    669    O   1     1       8.042  24.424  32.787  0.00  0.00             0
ATOM    670    H   1     1       8.646  23.679  33.124  0.00  0.00             0
ATOM    671    H   1     1       8.134   7.170  33.413  0.00  0.00             0
ATOM    672    O   1     1       5.219   1.144  25.626  0.00  0.00             0
ATOM    673    H   1     1       5.816   1.877  25.343  0.00  0.00             0
ATOM    674    H   1     1       5.231   1.160  26.525  0.00  0.00             0
ATOM    675    O   1     1       8.722   3.275  30.780  0.00  0.00             0
ATOM    676    H   1     1       7.883   3.817  30.572  0.00  0.00             0
ATOM    677    H   1     1       9.348   3.271  30.064  0.00  0.00             0
ATOM    678    O   1     1      -2.629   8.401  23.633  0.00  0.00             0
ATOM    679    H   1     1      -3.320   8.185  22.952  0.00  0.00             0
ATOM    680    H   1     1      -1.848   8.504  23.198  0.00  0.00             0
ATOM    681    O   1     1      -5.002   6.212  22.052  0.00  0.00             0
ATOM    682    H   1     1      -5.136   6.345  23.099  0.00  0.00             0
ATOM    683    H   1     1      -5.072   7.120  21.702  0.00  0.00             0
ATOM    684    O   1     1      -6.214   9.256  17.864  0.00  0.00             0
ATOM    685    H   1     1      -5.536   9.337  17.369  0.00  0.00             0
ATOM    686    H   1     1      -6.885   9.951  17.998  0.00  0.00             0
ATOM    687    O   1     1      -0.166   9.307  22.119  0.00  0.00             0
ATOM    688    H   1     1       0.069   9.524  23.034  0.00  0.00             0
ATOM    689    H   1     1       0.049  -7.851  21.807  0.00  0.00             0
ATOM    690    O   1     1      -1.658  -1.933  21.700  0.00  0.00             0
ATOM    691    H   1     1      -2.152  -2.640  22.146  0.00  0.00             0
ATOM    692    H   1     1      -0.835  -2.381  21.804  0.00  0.00             0
ATOM    693    O   1     1       0.815   4.848  26.210  0.00  0.00             0
ATOM    694    H   1     1       0.255   4.826  25.489  0.00  0.00             0
ATOM    695    H   1     1       0.555   5.780  26.711  0.00  0.00             0
ATOM    696    O   1     1       3.093  18.342  29.551  0.00  0.00             0
ATOM    697    H   1     1       2.081  17.913  29.828  0.00  0.00             0
ATOM    698    H   1     1       3.127  19.035  30.123  0.00  0.00             0
ATOM    699    O   1     1       2.605  20.699  24.998  0.00  0.00             0
ATOM    700    H   1     1       2.249  21.620  25.318  0.00  0.00             0
ATOM    701    H   1     1       2.760  20.703  24.089  0.00  0.00             0
ATOM    702    O   1     1       1.836  14.332  30.120  0.00  0.00             0
ATOM    703    H   1     1       2.612  14.479  29.579  0.00  0.00             0
ATOM    704    H   1     1       2.211  14.196  31.000  0.00  0.00             0
ATOM    705   Al   1     1       6.342   4.165   8.797  0.00  0.00             0
ATOM    706   Al   1     1       3.720  -0.293   8.807  0.00  0.00             0
ATOM    707   Al   1     1       3.811   5.781   8.784  0.00  0.00             0
ATOM    708   Al   1     1       6.258   1.108   8.976  0.00  0.00             0
ATOM    709   Si   1     1       2.006   5.576  11.619  0.00  0.00             0
ATOM    710   Si   1     1       4.609   1.080  11.679  0.00  0.00             0
ATOM    711   Si   1     1       4.427   7.116  11.698  0.00  0.00             0
ATOM    712   Si   1     1       7.159   2.650  11.575  0.00  0.00             0
ATOM    713    O   1     1       7.443   5.554  10.033  0.00  0.00             0
ATOM    714    O   1     1       4.730   0.990   9.921  0.00  0.00             0
ATOM    715    O   1     1       6.914   2.722   9.970  0.00  0.00             0
ATOM    716    O   1     1       4.320   7.241  10.103  0.00  0.00             0
ATOM    717    O   1     1       7.113   4.109  12.082  0.00  0.00             0
ATOM    718    O   1     1       4.518   8.616  12.212  0.00  0.00             0
ATOM    719    O   1     1       5.767   6.436  11.971  0.00  0.00             0
ATOM    720    O   1     1       3.314   1.826  11.903  0.00  0.00             0
ATOM    721    O   1     1       5.876   1.874  12.064  0.00  0.00             0
ATOM    722    O   1     1       3.231   6.321  12.125  0.00  0.00             0
ATOM    723    O   1     1       7.313  -0.137  10.039  0.00  0.00             0
ATOM    724    O   1     1       4.736   4.354   9.915  0.00  0.00             0
ATOM    725    O   1     1       2.952   7.122   7.778  0.00  0.00             0
ATOM    726    O   1     1       5.624   2.685   7.790  0.00  0.00             0
ATOM    727    O   1     1       7.879   4.278   7.806  0.00  0.00             0
ATOM    728    O   1     1       5.519  -0.061   7.702  0.00  0.00             0
ATOM    729    O   1     1       8.051   1.078   7.882  0.00  0.00             0
ATOM    730    O   1     1       5.464   5.481   7.663  0.00  0.00             0
ATOM    731    H   1     1       6.840   7.939  10.263  0.00  0.00             0
ATOM    732    H   1     1       4.496   3.691  10.690  0.00  0.00             0
ATOM    733    H   1     1       7.764   7.296   6.711  0.00  0.00             0
ATOM    734    H   1     1       4.999   2.788   6.863  0.00  0.00             0
ATOM    735    H   1     1       8.286   4.034   6.975  0.00  0.00             0
ATOM    736    H   1     1       5.967   7.941   7.504  0.00  0.00             0
ATOM    737    H   1     1       5.985   6.019   7.159  0.00  0.00             0
ATOM    738    H   1     1       8.363   2.033   7.991  0.00  0.00             0
ATOM    739   Al   1     1       9.493   3.299   1.421  0.00  0.00             0
ATOM    740   Al   1     1       6.884  -1.049   1.644  0.00  0.00             0
ATOM    741   Al   1     1       6.805   4.771   1.395  0.00  0.00             0
ATOM    742   Al   1     1       9.516   0.233   1.511  0.00  0.00             0
ATOM    743   Si   1     1       5.062   4.528   4.313  0.00  0.00             0
ATOM    744   Si   1     1       7.742   0.237   4.400  0.00  0.00             0
ATOM    745   Si   1     1       7.646   6.029   4.194  0.00  0.00             0
ATOM    746   Si   1     1      10.302   1.783   4.265  0.00  0.00             0
ATOM    747    O   1     1      10.501   4.597   2.691  0.00  0.00             0
ATOM    748    O   1     1       7.940   0.111   2.740  0.00  0.00             0
ATOM    749    O   1     1      10.289   1.916   2.635  0.00  0.00             0
ATOM    750    O   1     1       7.440   6.054   2.643  0.00  0.00             0
ATOM    751    O   1     1      10.436   3.288   4.739  0.00  0.00             0
ATOM    752    O   1     1       7.531   7.527   4.758  0.00  0.00             0
ATOM    753    O   1     1       9.013   5.351   4.563  0.00  0.00             0
ATOM    754    O   1     1       6.480   1.036   4.799  0.00  0.00             0
ATOM    755    O   1     1       9.031   1.072   4.794  0.00  0.00             0
ATOM    756    O   1     1       6.459   5.175   4.807  0.00  0.00             0
ATOM    757    O   1     1      10.355  -1.115   2.680  0.00  0.00             0
ATOM    758    O   1     1       7.891   3.412   2.523  0.00  0.00             0
ATOM    759    O   1     1       6.275   6.214   0.284  0.00  0.00             0
ATOM    760    O   1     1       8.912   1.758   0.518  0.00  0.00             0
ATOM    761    O   1     1      11.118   3.530   0.247  0.00  0.00             0
ATOM    762    O   1     1       8.487  -0.923   0.494  0.00  0.00             0
ATOM    763    O   1     1      11.125   0.049   0.423  0.00  0.00             0
ATOM    764    O   1     1       8.558   4.520   0.305  0.00  0.00             0
ATOM    765    H   1     1       9.823   6.924   2.764  0.00  0.00             0
ATOM    766    H   1     1       7.127   2.750   2.872  0.00  0.00             0
ATOM    767    H   1     1      10.636   6.311   0.017  0.00  0.00             0
ATOM    768    H   1     1       8.562   1.451  -0.296  0.00  0.00             0
ATOM    769    H   1     1      11.840   3.527  -0.444  0.00  0.00             0
ATOM    770    H   1     1       8.875   8.013  -0.679  0.00  0.00             0
ATOM    771    H   1     1       9.401   5.147  -0.201  0.00  0.00             0
ATOM    772    H   1     1      11.356   0.820  -0.190  0.00  0.00             0
ATOM    773   Al   1     1       6.159  -4.756   8.806  0.00  0.00             0
ATOM    774   Al   1     1       3.796  -9.121   8.896  0.00  0.00             0
ATOM    775   Al   1     1       3.544  -3.203   8.743  0.00  0.00             0
ATOM    776   Al   1     1       6.241  -7.721   8.813  0.00  0.00             0
ATOM    777   Si   1     1       1.903  -3.414  11.581  0.00  0.00             0
ATOM    778   Si   1     1       4.596  -7.809  11.525  0.00  0.00             0
ATOM    779   Si   1     1       4.471  -1.866  11.540  0.00  0.00             0
ATOM    780   Si   1     1       7.133  -6.342  11.581  0.00  0.00             0
ATOM    781    O   1     1       7.093  -3.475   9.928  0.00  0.00             0
ATOM    782    O   1     1       4.735  -7.954   9.934  0.00  0.00             0
ATOM    783    O   1     1       6.808  -6.331   9.961  0.00  0.00             0
ATOM    784    O   1     1       4.298  -1.791   9.925  0.00  0.00             0
ATOM    785    O   1     1       6.995  -4.798  12.005  0.00  0.00             0
ATOM    786    O   1     1       4.539  -0.426  12.060  0.00  0.00             0
ATOM    787    O   1     1       5.730  -2.602  11.902  0.00  0.00             0
ATOM    788    O   1     1       3.313  -6.987  11.872  0.00  0.00             0
ATOM    789    O   1     1       5.957  -7.222  12.100  0.00  0.00             0
ATOM    790    O   1     1       3.106  -2.632  11.914  0.00  0.00             0
ATOM    791    O   1     1       7.159  -9.157   9.821  0.00  0.00             0
ATOM    792    O   1     1       4.507  -4.636   9.935  0.00  0.00             0
ATOM    793    O   1     1       3.102  -1.647   7.722  0.00  0.00             0
ATOM    794    O   1     1       5.441  -6.362   7.774  0.00  0.00             0
ATOM    795    O   1     1       7.793  -4.698   7.752  0.00  0.00             0
ATOM    796    O   1     1       5.234  -9.183   7.845  0.00  0.00             0
ATOM    797    O   1     1       7.895  -7.670   7.792  0.00  0.00             0
ATOM    798    O   1     1       5.330  -3.401   7.775  0.00  0.00             0
ATOM    799    H   1     1       7.317  -1.071  10.237  0.00  0.00             0
ATOM    800    H   1     1       4.054  -5.454  10.106  0.00  0.00             0
ATOM    801    H   1     1       7.537  -1.279   6.978  0.00  0.00             0
ATOM    802    H   1     1       5.483  -5.910   6.868  0.00  0.00             0
ATOM    803    H   1     1       7.610  -5.142   6.868  0.00  0.00             0
ATOM    804    H   1     1       5.419  -0.674   6.839  0.00  0.00             0
ATOM    805    H   1     1       6.089  -2.765   7.567  0.00  0.00             0
ATOM    806    H   1     1       7.968  -7.038   7.022  0.00  0.00             0
ATOM    807   Al   1     1       9.460  -5.711   1.637  0.00  0.00             0
ATOM    808   Al   1     1       6.850 -10.031   1.174  0.00  0.00             0
ATOM    809   Al   1     1       6.663  -4.075   1.259  0.00  0.00             0
ATOM    810   Al   1     1       9.598  -8.691   1.457  0.00  0.00             0
ATOM    811   Si   1     1       5.200  -4.297   4.128  0.00  0.00             0
ATOM    812   Si   1     1       7.385  -8.933   4.157  0.00  0.00             0
ATOM    813   Si   1     1       7.765  -2.677   4.131  0.00  0.00             0
ATOM    814   Si   1     1       9.961  -7.393   4.342  0.00  0.00             0
ATOM    815    O   1     1      10.306  -4.535   2.664  0.00  0.00             0
ATOM    816    O   1     1       7.737  -8.988   2.561  0.00  0.00             0
ATOM    817    O   1     1       9.846  -7.204   2.727  0.00  0.00             0
ATOM    818    O   1     1       7.580  -2.512   2.592  0.00  0.00             0
ATOM    819    O   1     1       9.940  -5.816   4.839  0.00  0.00             0
ATOM    820    O   1     1       7.694  -1.273   4.721  0.00  0.00             0
ATOM    821    O   1     1       9.121  -3.306   4.492  0.00  0.00             0
ATOM    822    O   1     1       6.085  -8.248   4.492  0.00  0.00             0
ATOM    823    O   1     1       8.747  -8.158   4.703  0.00  0.00             0
ATOM    824    O   1     1       6.521  -3.563   4.608  0.00  0.00             0
ATOM    825    O   1     1      10.185 -10.097   2.470  0.00  0.00             0
ATOM    826    O   1     1       7.605  -5.438   2.355  0.00  0.00             0
ATOM    827    O   1     1       6.107  -2.583   0.530  0.00  0.00             0
ATOM    828    O   1     1       8.645  -7.166   0.401  0.00  0.00             0
ATOM    829    O   1     1      10.913  -5.533   0.308  0.00  0.00             0
ATOM    830    O   1     1       8.397 -10.014   0.157  0.00  0.00             0
ATOM    831    O   1     1      11.016  -8.692   0.405  0.00  0.00             0
ATOM    832    O   1     1       8.563  -4.254   0.148  0.00  0.00             0
ATOM    833    H   1     1      10.264  -1.877   3.302  0.00  0.00             0
ATOM    834    H   1     1       7.068  -6.298   2.405  0.00  0.00             0
ATOM    835    H   1     1      10.633  -2.340  -0.474  0.00  0.00             0
ATOM    836    H   1     1       8.213  -6.508  -0.146  0.00  0.00             0
ATOM    837    H   1     1      10.533  -4.984  -0.386  0.00  0.00             0
ATOM    838    H   1     1       8.309  -1.282  -0.481  0.00  0.00             0
ATOM    839    H   1     1       8.930  -3.299   0.471  0.00  0.00             0
ATOM    840    H   1     1      11.549  -8.162  -0.018  0.00  0.00             0
ATOM    841   Al   1     1       1.240   4.297   8.668  0.00  0.00             0
ATOM    842   Al   1     1      -1.381  -0.320   8.773  0.00  0.00             0
ATOM    843   Al   1     1      -1.430   5.687   8.775  0.00  0.00             0
ATOM    844   Al   1     1       1.178   1.288   8.796  0.00  0.00             0
ATOM    845   Si   1     1      -3.137   5.566  11.628  0.00  0.00             0
ATOM    846   Si   1     1      -0.514   1.066  11.492  0.00  0.00             0
ATOM    847   Si   1     1      -0.607   7.085  11.516  0.00  0.00             0
ATOM    848   Si   1     1       2.013   2.522  11.491  0.00  0.00             0
ATOM    849    O   1     1       2.306   5.429   9.968  0.00  0.00             0
ATOM    850    O   1     1      -0.376   1.038   9.906  0.00  0.00             0
ATOM    851    O   1     1       1.806   2.583   9.940  0.00  0.00             0
ATOM    852    O   1     1      -0.710   7.145   9.894  0.00  0.00             0
ATOM    853    O   1     1       1.989   4.001  12.040  0.00  0.00             0
ATOM    854    O   1     1      -0.606   8.604  12.003  0.00  0.00             0
ATOM    855    O   1     1       0.708   6.440  11.751  0.00  0.00             0
ATOM    856    O   1     1      -1.766   1.983  11.794  0.00  0.00             0
ATOM    857    O   1     1       0.768   1.707  12.062  0.00  0.00             0
ATOM    858    O   1     1      -1.823   6.299  12.123  0.00  0.00             0
ATOM    859    O   1     1       1.978  -0.397   9.785  0.00  0.00             0
ATOM    860    O   1     1      -0.415   4.317   9.716  0.00  0.00             0
ATOM    861    O   1     1       8.229   7.200   7.658  0.00  0.00             0
ATOM    862    O   1     1       0.445   2.659   7.677  0.00  0.00             0
ATOM    863    O   1     1       2.953   4.405   7.655  0.00  0.00             0
ATOM    864    O   1     1       0.125  -0.175   7.690  0.00  0.00             0
ATOM    865    O   1     1       2.972   1.268   7.952  0.00  0.00             0
ATOM    866    O   1     1       0.301   5.506   7.578  0.00  0.00             0
ATOM    867    H   1     1       1.883   7.997   9.993  0.00  0.00             0
ATOM    868    H   1     1      -0.849   3.721  10.124  0.00  0.00             0
ATOM    869    H   1     1       2.612   7.497   7.055  0.00  0.00             0
ATOM    870    H   1     1       0.292   2.871   6.737  0.00  0.00             0
ATOM    871    H   1     1       3.404   4.216   6.812  0.00  0.00             0
ATOM    872    H   1     1       0.311   7.967   7.555  0.00  0.00             0
ATOM    873    H   1     1       0.661   5.842   6.767  0.00  0.00             0
ATOM    874    H   1     1       3.001   2.244   8.065  0.00  0.00             0
ATOM    875   Al   1     1       4.478   3.013   1.636  0.00  0.00             0
ATOM    876   Al   1     1       1.675  -1.294   1.673  0.00  0.00             0
ATOM    877   Al   1     1       1.813   4.884   1.549  0.00  0.00             0
ATOM    878   Al   1     1       4.275   0.251   1.720  0.00  0.00             0
ATOM    879   Si   1     1       0.107   4.726   4.294  0.00  0.00             0
ATOM    880   Si   1     1       2.443   0.051   4.473  0.00  0.00             0
ATOM    881   Si   1     1       2.628   6.236   4.241  0.00  0.00             0
ATOM    882   Si   1     1       5.064   1.621   4.548  0.00  0.00             0
ATOM    883    O   1     1       5.302   4.347   2.678  0.00  0.00             0
ATOM    884    O   1     1       2.674  -0.021   2.838  0.00  0.00             0
ATOM    885    O   1     1       4.970   1.675   2.859  0.00  0.00             0
ATOM    886    O   1     1       2.441   6.365   2.583  0.00  0.00             0
ATOM    887    O   1     1       4.935   3.123   4.929  0.00  0.00             0
ATOM    888    O   1     1       2.645   7.728   4.791  0.00  0.00             0
ATOM    889    O   1     1       3.947   5.451   4.587  0.00  0.00             0
ATOM    890    O   1     1       1.129   0.929   4.734  0.00  0.00             0
ATOM    891    O   1     1       3.798   0.852   4.927  0.00  0.00             0
ATOM    892    O   1     1       1.335   5.606   4.752  0.00  0.00             0
ATOM    893    O   1     1       5.306  -0.975   2.728  0.00  0.00             0
ATOM    894    O   1     1       2.735   3.474   2.643  0.00  0.00             0
ATOM    895    O   1     1      11.560   6.325   0.419  0.00  0.00             0
ATOM    896    O   1     1       3.623   1.639   0.638  0.00  0.00             0
ATOM    897    O   1     1       5.896   3.197   0.499  0.00  0.00             0
ATOM    898    O   1     1       3.334  -1.087   0.570  0.00  0.00             0
ATOM    899    O   1     1       5.905   0.208   0.544  0.00  0.00             0
ATOM    900    O   1     1       3.411   4.556   0.405  0.00  0.00             0
ATOM    901    H   1     1       4.586   7.015   2.045  0.00  0.00             0
ATOM    902    H   1     1       2.083   2.820   2.644  0.00  0.00             0
ATOM    903    H   1     1       6.615   5.994  -0.639  0.00  0.00             0
ATOM    904    H   1     1       3.032   2.043   0.278  0.00  0.00             0
ATOM    905    H   1     1       6.723   2.654   0.270  0.00  0.00             0
ATOM    906    H   1     1       3.426   7.648  -0.682  0.00  0.00             0
ATOM    907    H   1     1       3.937   5.021  -0.464  0.00  0.00             0
ATOM    908    H   1     1       5.532   0.741  -0.124  0.00  0.00             0
ATOM    909   Al   1     1       1.197  -4.708   8.719  0.00  0.00             0
ATOM    910   Al   1     1      -1.447  -9.080   8.793  0.00  0.00             0
ATOM    911   Al   1     1      -1.509  -3.273   8.587  0.00  0.00             0
ATOM    912   Al   1     1       1.096  -7.624   8.775  0.00  0.00             0
ATOM    913   Si   1     1      -3.235  -3.401  11.506  0.00  0.00             0
ATOM    914   Si   1     1      -0.552  -7.872  11.528  0.00  0.00             0
ATOM    915   Si   1     1      -0.749  -1.904  11.490  0.00  0.00             0
ATOM    916   Si   1     1       1.918  -6.308  11.568  0.00  0.00             0
ATOM    917    O   1     1       1.998  -3.538   9.895  0.00  0.00             0
ATOM    918    O   1     1      -0.436  -7.852   9.914  0.00  0.00             0
ATOM    919    O   1     1       1.839  -6.303   9.951  0.00  0.00             0
ATOM    920    O   1     1      -0.914  -1.877   9.836  0.00  0.00             0
ATOM    921    O   1     1       1.873  -4.867  12.086  0.00  0.00             0
ATOM    922    O   1     1      -0.806  -0.434  11.960  0.00  0.00             0
ATOM    923    O   1     1       0.558  -2.566  11.828  0.00  0.00             0
ATOM    924    O   1     1      -1.913  -7.007  11.916  0.00  0.00             0
ATOM    925    O   1     1       0.688  -7.127  12.059  0.00  0.00             0
ATOM    926    O   1     1      -2.014  -2.683  11.987  0.00  0.00             0
ATOM    927    O   1     1       2.081  -8.972   9.945  0.00  0.00             0
ATOM    928    O   1     1      -0.489  -4.690   9.570  0.00  0.00             0
ATOM    929    O   1     1       7.980  -1.806   7.566  0.00  0.00             0
ATOM    930    O   1     1       0.662  -6.294   7.697  0.00  0.00             0
ATOM    931    O   1     1       2.783  -4.484   7.600  0.00  0.00             0
ATOM    932    O   1     1       0.115  -9.022   7.720  0.00  0.00             0
ATOM    933    O   1     1       2.815  -7.897   7.557  0.00  0.00             0
ATOM    934    O   1     1       0.192  -3.391   7.506  0.00  0.00             0
ATOM    935    H   1     1       1.407  -1.112   9.594  0.00  0.00             0
ATOM    936    H   1     1      -1.208  -5.365   9.597  0.00  0.00             0
ATOM    937    H   1     1       2.240  -1.597   7.127  0.00  0.00             0
ATOM    938    H   1     1      -0.184  -6.042   7.134  0.00  0.00             0
ATOM    939    H   1     1       2.616  -5.201   6.967  0.00  0.00             0
ATOM    940    H   1     1       0.257   0.091   6.686  0.00  0.00             0
ATOM    941    H   1     1       0.750  -3.491   6.545  0.00  0.00             0
ATOM    942    H   1     1       3.634  -7.708   7.036  0.00  0.00             0
ATOM    943   Al   1     1       4.256  -5.539   1.398  0.00  0.00             0
ATOM    944   Al   1     1       1.790 -10.128   1.398  0.00  0.00             0
ATOM    945   Al   1     1       1.523  -4.259   1.479  0.00  0.00             0
ATOM    946   Al   1     1       4.281  -8.562   1.128  0.00  0.00             0
ATOM    947   Si   1     1      -0.036  -4.299   4.329  0.00  0.00             0
ATOM    948   Si   1     1       2.424  -8.760   4.234  0.00  0.00             0
ATOM    949   Si   1     1       2.540  -2.983   4.313  0.00  0.00             0
ATOM    950   Si   1     1       4.944  -7.241   4.073  0.00  0.00             0
ATOM    951    O   1     1       5.261  -4.404   2.521  0.00  0.00             0
ATOM    952    O   1     1       2.522  -8.843   2.617  0.00  0.00             0
ATOM    953    O   1     1       4.822  -7.102   2.366  0.00  0.00             0
ATOM    954    O   1     1       2.289  -2.716   2.716  0.00  0.00             0
ATOM    955    O   1     1       5.142  -5.733   4.618  0.00  0.00             0
ATOM    956    O   1     1       2.347  -1.493   4.942  0.00  0.00             0
ATOM    957    O   1     1       3.971  -3.431   4.499  0.00  0.00             0
ATOM    958    O   1     1       1.040  -8.062   4.494  0.00  0.00             0
ATOM    959    O   1     1       3.619  -7.798   4.575  0.00  0.00             0
ATOM    960    O   1     1       1.317  -3.825   4.766  0.00  0.00             0
ATOM    961    O   1     1       5.077 -10.060   2.127  0.00  0.00             0
ATOM    962    O   1     1       2.538  -5.489   2.605  0.00  0.00             0
ATOM    963    O   1     1      11.208  -2.745   0.326  0.00  0.00             0
ATOM    964    O   1     1       3.405  -7.076   0.247  0.00  0.00             0
ATOM    965    O   1     1       5.737  -5.337   0.205  0.00  0.00             0
ATOM    966    O   1     1       3.112  -9.792   0.150  0.00  0.00             0
ATOM    967    O   1     1       5.996  -8.509   0.318  0.00  0.00             0
ATOM    968    O   1     1       3.258  -4.241   0.256  0.00  0.00             0
ATOM    969    H   1     1       4.881  -1.878   2.965  0.00  0.00             0
ATOM    970    H   1     1       2.246  -6.092   3.350  0.00  0.00             0
ATOM    971    H   1     1       5.214  -2.622   0.199  0.00  0.00             0
ATOM    972    H   1     1       2.892  -6.564  -0.434  0.00  0.00             0
ATOM    973    H   1     1       5.866  -5.704  -0.687  0.00  0.00             0
ATOM    974    H   1     1       3.595  -1.098  -0.399  0.00  0.00             0
ATOM    975    H   1     1       3.090  -3.623  -0.555  0.00  0.00             0
ATOM    976    H   1     1       6.756  -8.011  -0.025  0.00  0.00             0
END
