# Supplementary material for: Competing Nuclear Quantum Effects and Hydrogen-Bond Jumps in Hydrated Kaolinite
Source: J Phys Chem Lett. 2023 Feb 6;14(6):1542–7. doi: 10.1021/acs.jpclett.2c03896 (PMC9940297; doi:10.1021/acs.jpclett.2c03896)
Supplement: Supplementary file 1 — jz2c03896_si_001.zip [file jz2c03896_si_001.zip › Clay_NQEs_HBond_Jumps_SI/silica-surface/QM/prod-1/init.21.pdb]

TITLE     Step:      400000  Bead:      21 positions{angstrom}  cell{angstrom}
CRYST1   10.307   17.884   76.812  91.93 105.05  89.80 P 1           1
ATOM      1   Al   1     1     -13.476  12.382  42.594  0.00  0.00             0
ATOM      2   Al   1     1     -11.076  17.074  42.274  0.00  0.00             0
ATOM      3   Al   1     1     -10.921  10.970  42.490  0.00  0.00             0
ATOM      4   Al   1     1     -13.491  15.555  42.328  0.00  0.00             0
ATOM      5   Si   1     1      -9.106  11.141  39.656  0.00  0.00             0
ATOM      6   Si   1     1     -11.924  15.736  39.459  0.00  0.00             0
ATOM      7   Si   1     1     -11.735   9.644  39.748  0.00  0.00             0
ATOM      8   Si   1     1     -14.384  14.199  39.630  0.00  0.00             0
ATOM      9    O   1     1     -14.429  11.266  41.531  0.00  0.00             0
ATOM     10    O   1     1     -11.965  15.863  41.163  0.00  0.00             0
ATOM     11    O   1     1     -14.325  14.085  41.205  0.00  0.00             0
ATOM     12    O   1     1     -11.490   9.524  41.508  0.00  0.00             0
ATOM     13    O   1     1     -14.301  12.660  39.151  0.00  0.00             0
ATOM     14    O   1     1     -11.714   8.117  39.333  0.00  0.00             0
ATOM     15    O   1     1     -13.090  10.323  39.588  0.00  0.00             0
ATOM     16    O   1     1     -10.687  14.900  39.223  0.00  0.00             0
ATOM     17    O   1     1     -13.243  15.001  39.132  0.00  0.00             0
ATOM     18    O   1     1     -10.395  10.274  39.174  0.00  0.00             0
ATOM     19    O   1     1     -14.526  16.870  41.442  0.00  0.00             0
ATOM     20    O   1     1     -11.833  12.332  41.373  0.00  0.00             0
ATOM     21    O   1     1     -10.120   9.623  43.669  0.00  0.00             0
ATOM     22    O   1     1     -12.791  14.100  43.304  0.00  0.00             0
ATOM     23    O   1     1     -15.165  12.318  43.740  0.00  0.00             0
ATOM     24    O   1     1     -12.747  16.987  43.452  0.00  0.00             0
ATOM     25    O   1     1     -15.225  15.502  43.464  0.00  0.00             0
ATOM     26    O   1     1     -12.626  11.162  43.638  0.00  0.00             0
ATOM     27    H   1     1     -14.060   8.675  41.747  0.00  0.00             0
ATOM     28    H   1     1     -11.697  12.865  40.626  0.00  0.00             0
ATOM     29    H   1     1     -15.147   9.178  44.618  0.00  0.00             0
ATOM     30    H   1     1     -12.005  14.482  43.565  0.00  0.00             0
ATOM     31    H   1     1     -15.390  12.338  44.594  0.00  0.00             0
ATOM     32    H   1     1     -12.830   7.802  44.613  0.00  0.00             0
ATOM     33    H   1     1     -12.896  10.401  43.809  0.00  0.00             0
ATOM     34    H   1     1     -15.336  14.559  43.907  0.00  0.00             0
ATOM     35   Al   1     1     -13.457  14.804  49.707  0.00  0.00             0
ATOM     36   Al   1     1     -10.689  19.253  49.816  0.00  0.00             0
ATOM     37   Al   1     1     -10.802  13.396  49.663  0.00  0.00             0
ATOM     38   Al   1     1     -13.378  17.708  49.583  0.00  0.00             0
ATOM     39   Si   1     1      -9.008  13.423  46.947  0.00  0.00             0
ATOM     40   Si   1     1     -11.678  17.891  46.884  0.00  0.00             0
ATOM     41   Si   1     1     -11.558  11.839  46.871  0.00  0.00             0
ATOM     42   Si   1     1     -14.173  16.402  46.801  0.00  0.00             0
ATOM     43    O   1     1     -14.428  13.598  48.530  0.00  0.00             0
ATOM     44    O   1     1     -11.806  18.009  48.523  0.00  0.00             0
ATOM     45    O   1     1     -14.053  16.398  48.588  0.00  0.00             0
ATOM     46    O   1     1     -11.548  11.880  48.538  0.00  0.00             0
ATOM     47    O   1     1     -14.112  14.826  46.431  0.00  0.00             0
ATOM     48    O   1     1     -11.429  10.398  46.550  0.00  0.00             0
ATOM     49    O   1     1     -12.941  12.476  46.701  0.00  0.00             0
ATOM     50    O   1     1     -10.377  17.003  46.668  0.00  0.00             0
ATOM     51    O   1     1     -12.941  17.133  46.355  0.00  0.00             0
ATOM     52    O   1     1     -10.360  12.799  46.441  0.00  0.00             0
ATOM     53    O   1     1     -14.356  19.207  48.623  0.00  0.00             0
ATOM     54    O   1     1     -11.727  14.715  48.457  0.00  0.00             0
ATOM     55    O   1     1     -10.218  11.863  50.885  0.00  0.00             0
ATOM     56    O   1     1     -12.642  16.334  50.804  0.00  0.00             0
ATOM     57    O   1     1     -15.139  14.640  50.743  0.00  0.00             0
ATOM     58    O   1     1     -12.284  19.164  50.882  0.00  0.00             0
ATOM     59    O   1     1     -14.751  18.054  50.915  0.00  0.00             0
ATOM     60    O   1     1     -12.542  13.641  50.846  0.00  0.00             0
ATOM     61    H   1     1     -13.708  11.026  48.624  0.00  0.00             0
ATOM     62    H   1     1     -11.060  15.555  48.339  0.00  0.00             0
ATOM     63    H   1     1     -14.399  12.014  51.189  0.00  0.00             0
ATOM     64    H   1     1     -12.340  16.028  51.663  0.00  0.00             0
ATOM     65    H   1     1     -15.493  15.201  51.647  0.00  0.00             0
ATOM     66    H   1     1     -12.890   9.835  51.873  0.00  0.00             0
ATOM     67    H   1     1     -12.302  13.154  51.603  0.00  0.00             0
ATOM     68    H   1     1     -14.469  18.141  51.718  0.00  0.00             0
ATOM     69   Al   1     1     -13.547  21.328  42.572  0.00  0.00             0
ATOM     70   Al   1     1     -10.990  25.913  42.539  0.00  0.00             0
ATOM     71   Al   1     1     -10.923  19.921  42.505  0.00  0.00             0
ATOM     72   Al   1     1     -13.593  24.325  42.475  0.00  0.00             0
ATOM     73   Si   1     1      -9.324  20.159  39.730  0.00  0.00             0
ATOM     74   Si   1     1     -11.889  24.569  39.801  0.00  0.00             0
ATOM     75   Si   1     1     -11.811  18.640  39.541  0.00  0.00             0
ATOM     76   Si   1     1     -14.470  23.120  39.648  0.00  0.00             0
ATOM     77    O   1     1     -14.483  20.251  41.176  0.00  0.00             0
ATOM     78    O   1     1     -12.003  24.643  41.454  0.00  0.00             0
ATOM     79    O   1     1     -14.327  23.113  41.283  0.00  0.00             0
ATOM     80    O   1     1     -11.642  18.566  41.227  0.00  0.00             0
ATOM     81    O   1     1     -14.447  21.687  39.154  0.00  0.00             0
ATOM     82    O   1     1     -11.934  17.160  38.998  0.00  0.00             0
ATOM     83    O   1     1     -13.046  19.503  39.372  0.00  0.00             0
ATOM     84    O   1     1     -10.672  23.549  39.591  0.00  0.00             0
ATOM     85    O   1     1     -13.140  23.871  39.240  0.00  0.00             0
ATOM     86    O   1     1     -10.483  19.356  39.079  0.00  0.00             0
ATOM     87    O   1     1     -14.610  25.766  41.523  0.00  0.00             0
ATOM     88    O   1     1     -11.981  21.385  41.290  0.00  0.00             0
ATOM     89    O   1     1     -10.251  18.447  43.323  0.00  0.00             0
ATOM     90    O   1     1     -12.813  22.827  43.413  0.00  0.00             0
ATOM     91    O   1     1     -15.112  21.189  43.530  0.00  0.00             0
ATOM     92    O   1     1     -12.619  25.714  43.738  0.00  0.00             0
ATOM     93    O   1     1     -15.319  24.575  43.726  0.00  0.00             0
ATOM     94    O   1     1     -12.690  19.861  43.437  0.00  0.00             0
ATOM     95    H   1     1     -14.044  17.703  41.102  0.00  0.00             0
ATOM     96    H   1     1     -11.416  21.888  40.705  0.00  0.00             0
ATOM     97    H   1     1     -14.767  18.105  43.837  0.00  0.00             0
ATOM     98    H   1     1     -11.864  23.118  43.514  0.00  0.00             0
ATOM     99    H   1     1     -15.324  21.687  44.479  0.00  0.00             0
ATOM    100    H   1     1     -12.727  16.900  44.398  0.00  0.00             0
ATOM    101    H   1     1     -12.759  18.889  43.611  0.00  0.00             0
ATOM    102    H   1     1     -15.350  23.981  44.287  0.00  0.00             0
ATOM    103   Al   1     1     -13.447  23.731  49.749  0.00  0.00             0
ATOM    104   Al   1     1     -10.905  28.347  49.827  0.00  0.00             0
ATOM    105   Al   1     1     -10.759  22.059  49.924  0.00  0.00             0
ATOM    106   Al   1     1     -13.240  26.587  49.920  0.00  0.00             0
ATOM    107   Si   1     1      -8.943  22.323  47.029  0.00  0.00             0
ATOM    108   Si   1     1     -11.562  26.859  47.156  0.00  0.00             0
ATOM    109   Si   1     1     -11.450  20.817  47.043  0.00  0.00             0
ATOM    110   Si   1     1     -14.120  25.372  47.139  0.00  0.00             0
ATOM    111    O   1     1     -14.438  22.451  48.697  0.00  0.00             0
ATOM    112    O   1     1     -11.806  27.018  48.710  0.00  0.00             0
ATOM    113    O   1     1     -14.066  25.286  48.710  0.00  0.00             0
ATOM    114    O   1     1     -11.450  20.705  48.662  0.00  0.00             0
ATOM    115    O   1     1     -14.020  23.833  46.650  0.00  0.00             0
ATOM    116    O   1     1     -11.499  19.418  46.499  0.00  0.00             0
ATOM    117    O   1     1     -12.798  21.539  46.781  0.00  0.00             0
ATOM    118    O   1     1     -10.378  25.883  46.966  0.00  0.00             0
ATOM    119    O   1     1     -12.830  26.177  46.682  0.00  0.00             0
ATOM    120    O   1     1     -10.219  21.643  46.591  0.00  0.00             0
ATOM    121    O   1     1     -14.113  28.126  48.727  0.00  0.00             0
ATOM    122    O   1     1     -11.749  23.565  48.776  0.00  0.00             0
ATOM    123    O   1     1      -9.883  20.648  50.848  0.00  0.00             0
ATOM    124    O   1     1     -12.557  25.136  50.811  0.00  0.00             0
ATOM    125    O   1     1     -14.992  23.677  50.913  0.00  0.00             0
ATOM    126    O   1     1     -12.477  27.991  51.156  0.00  0.00             0
ATOM    127    O   1     1     -14.985  26.839  50.952  0.00  0.00             0
ATOM    128    O   1     1     -12.387  22.324  50.948  0.00  0.00             0
ATOM    129    H   1     1     -13.883  19.943  48.325  0.00  0.00             0
ATOM    130    H   1     1     -11.270  24.080  48.260  0.00  0.00             0
ATOM    131    H   1     1     -14.199  21.112  51.026  0.00  0.00             0
ATOM    132    H   1     1     -11.679  24.885  50.918  0.00  0.00             0
ATOM    133    H   1     1     -15.679  24.208  50.952  0.00  0.00             0
ATOM    134    H   1     1     -12.581  19.706  51.655  0.00  0.00             0
ATOM    135    H   1     1     -12.780  22.712  51.610  0.00  0.00             0
ATOM    136    H   1     1     -15.206  26.516  51.980  0.00  0.00             0
ATOM    137   Al   1     1      -8.452  12.559  42.430  0.00  0.00             0
ATOM    138   Al   1     1      -5.982  17.023  42.386  0.00  0.00             0
ATOM    139   Al   1     1      -5.995  10.879  42.599  0.00  0.00             0
ATOM    140   Al   1     1      -8.505  15.487  42.328  0.00  0.00             0
ATOM    141   Si   1     1      -4.068  11.271  39.880  0.00  0.00             0
ATOM    142   Si   1     1      -6.758  15.620  39.599  0.00  0.00             0
ATOM    143   Si   1     1      -6.576   9.663  39.770  0.00  0.00             0
ATOM    144   Si   1     1      -9.340  14.189  39.579  0.00  0.00             0
ATOM    145    O   1     1      -9.212  11.419  41.286  0.00  0.00             0
ATOM    146    O   1     1      -6.809  15.700  41.179  0.00  0.00             0
ATOM    147    O   1     1      -9.076  14.172  41.241  0.00  0.00             0
ATOM    148    O   1     1      -6.467   9.568  41.405  0.00  0.00             0
ATOM    149    O   1     1      -9.309  12.735  39.157  0.00  0.00             0
ATOM    150    O   1     1      -6.542   8.190  39.216  0.00  0.00             0
ATOM    151    O   1     1      -7.864  10.327  39.415  0.00  0.00             0
ATOM    152    O   1     1      -5.512  14.709  39.214  0.00  0.00             0
ATOM    153    O   1     1      -8.038  14.942  39.040  0.00  0.00             0
ATOM    154    O   1     1      -5.330  10.474  39.330  0.00  0.00             0
ATOM    155    O   1     1      -9.472  16.950  41.222  0.00  0.00             0
ATOM    156    O   1     1      -6.610  12.470  41.480  0.00  0.00             0
ATOM    157    O   1     1     -15.451   9.400  43.717  0.00  0.00             0
ATOM    158    O   1     1      -7.819  14.022  43.438  0.00  0.00             0
ATOM    159    O   1     1      -9.953  12.376  43.630  0.00  0.00             0
ATOM    160    O   1     1      -7.691  16.900  43.489  0.00  0.00             0
ATOM    161    O   1     1     -10.228  15.550  43.391  0.00  0.00             0
ATOM    162    O   1     1      -7.519  11.166  43.518  0.00  0.00             0
ATOM    163    H   1     1      -8.613   8.465  41.408  0.00  0.00             0
ATOM    164    H   1     1      -6.157  13.332  41.480  0.00  0.00             0
ATOM    165    H   1     1      -9.812   9.947  44.521  0.00  0.00             0
ATOM    166    H   1     1      -6.886  14.128  43.614  0.00  0.00             0
ATOM    167    H   1     1     -10.439  12.927  44.318  0.00  0.00             0
ATOM    168    H   1     1      -8.350   8.414  44.064  0.00  0.00             0
ATOM    169    H   1     1      -7.992  10.938  44.339  0.00  0.00             0
ATOM    170    H   1     1      -9.876  15.320  44.298  0.00  0.00             0
ATOM    171   Al   1     1      -8.348  14.793  49.634  0.00  0.00             0
ATOM    172   Al   1     1      -5.617  19.227  49.782  0.00  0.00             0
ATOM    173   Al   1     1      -5.775  13.170  49.786  0.00  0.00             0
ATOM    174   Al   1     1      -8.065  17.680  49.765  0.00  0.00             0
ATOM    175   Si   1     1      -3.934  13.427  46.928  0.00  0.00             0
ATOM    176   Si   1     1      -6.451  17.911  46.969  0.00  0.00             0
ATOM    177   Si   1     1      -6.411  11.891  46.879  0.00  0.00             0
ATOM    178   Si   1     1      -8.939  16.414  46.957  0.00  0.00             0
ATOM    179    O   1     1      -9.173  13.483  48.554  0.00  0.00             0
ATOM    180    O   1     1      -6.449  17.770  48.659  0.00  0.00             0
ATOM    181    O   1     1      -8.719  16.378  48.523  0.00  0.00             0
ATOM    182    O   1     1      -6.162  11.762  48.545  0.00  0.00             0
ATOM    183    O   1     1      -8.953  14.946  46.484  0.00  0.00             0
ATOM    184    O   1     1      -6.293  10.415  46.390  0.00  0.00             0
ATOM    185    O   1     1      -7.794  12.518  46.683  0.00  0.00             0
ATOM    186    O   1     1      -5.243  17.113  46.575  0.00  0.00             0
ATOM    187    O   1     1      -7.737  17.258  46.403  0.00  0.00             0
ATOM    188    O   1     1      -5.248  12.765  46.344  0.00  0.00             0
ATOM    189    O   1     1      -9.213  19.193  48.579  0.00  0.00             0
ATOM    190    O   1     1      -6.688  14.588  48.637  0.00  0.00             0
ATOM    191    O   1     1     -15.270  11.715  50.840  0.00  0.00             0
ATOM    192    O   1     1      -7.343  16.192  50.737  0.00  0.00             0
ATOM    193    O   1     1      -9.726  14.893  50.645  0.00  0.00             0
ATOM    194    O   1     1      -7.111  19.032  50.918  0.00  0.00             0
ATOM    195    O   1     1      -9.747  17.850  50.854  0.00  0.00             0
ATOM    196    O   1     1      -7.246  13.193  50.872  0.00  0.00             0
ATOM    197    H   1     1      -8.710  11.134  48.494  0.00  0.00             0
ATOM    198    H   1     1      -6.293  15.200  48.008  0.00  0.00             0
ATOM    199    H   1     1      -9.683  12.000  51.649  0.00  0.00             0
ATOM    200    H   1     1      -6.470  15.882  50.553  0.00  0.00             0
ATOM    201    H   1     1      -9.843  15.366  51.464  0.00  0.00             0
ATOM    202    H   1     1      -7.368  11.056  51.142  0.00  0.00             0
ATOM    203    H   1     1      -7.163  13.270  51.855  0.00  0.00             0
ATOM    204    H   1     1     -10.637  17.361  51.132  0.00  0.00             0
ATOM    205   Al   1     1      -8.415  21.559  42.475  0.00  0.00             0
ATOM    206   Al   1     1      -5.886  25.830  42.709  0.00  0.00             0
ATOM    207   Al   1     1      -5.875  19.931  42.514  0.00  0.00             0
ATOM    208   Al   1     1      -8.427  24.293  42.509  0.00  0.00             0
ATOM    209   Si   1     1      -4.030  20.211  39.590  0.00  0.00             0
ATOM    210   Si   1     1      -6.692  24.624  39.732  0.00  0.00             0
ATOM    211   Si   1     1      -6.556  18.638  39.665  0.00  0.00             0
ATOM    212   Si   1     1      -9.156  23.035  39.753  0.00  0.00             0
ATOM    213    O   1     1      -9.500  20.150  41.346  0.00  0.00             0
ATOM    214    O   1     1      -6.877  24.679  41.352  0.00  0.00             0
ATOM    215    O   1     1      -8.966  22.928  41.406  0.00  0.00             0
ATOM    216    O   1     1      -6.441  18.490  41.311  0.00  0.00             0
ATOM    217    O   1     1      -9.142  21.562  39.103  0.00  0.00             0
ATOM    218    O   1     1      -6.658  17.185  39.102  0.00  0.00             0
ATOM    219    O   1     1      -7.934  19.359  39.475  0.00  0.00             0
ATOM    220    O   1     1      -5.439  23.744  39.231  0.00  0.00             0
ATOM    221    O   1     1      -8.024  23.980  39.209  0.00  0.00             0
ATOM    222    O   1     1      -5.269  19.271  39.187  0.00  0.00             0
ATOM    223    O   1     1      -9.336  25.752  41.534  0.00  0.00             0
ATOM    224    O   1     1      -6.725  21.314  41.445  0.00  0.00             0
ATOM    225    O   1     1     -15.562  18.427  43.530  0.00  0.00             0
ATOM    226    O   1     1      -7.588  22.894  43.519  0.00  0.00             0
ATOM    227    O   1     1     -10.162  21.435  43.539  0.00  0.00             0
ATOM    228    O   1     1      -7.497  25.811  43.636  0.00  0.00             0
ATOM    229    O   1     1      -9.921  24.560  43.762  0.00  0.00             0
ATOM    230    O   1     1      -7.492  20.172  43.692  0.00  0.00             0
ATOM    231    H   1     1      -9.161  17.909  41.165  0.00  0.00             0
ATOM    232    H   1     1      -6.186  22.099  41.198  0.00  0.00             0
ATOM    233    H   1     1      -9.245  18.544  43.525  0.00  0.00             0
ATOM    234    H   1     1      -6.797  22.490  43.928  0.00  0.00             0
ATOM    235    H   1     1     -10.632  21.523  44.495  0.00  0.00             0
ATOM    236    H   1     1      -7.651  17.164  44.356  0.00  0.00             0
ATOM    237    H   1     1      -7.370  20.347  44.693  0.00  0.00             0
ATOM    238    H   1     1      -9.814  24.153  44.735  0.00  0.00             0
ATOM    239   Al   1     1      -8.380  23.761  49.916  0.00  0.00             0
ATOM    240   Al   1     1      -5.479  28.123  49.745  0.00  0.00             0
ATOM    241   Al   1     1      -5.707  22.218  49.989  0.00  0.00             0
ATOM    242   Al   1     1      -8.290  26.867  49.788  0.00  0.00             0
ATOM    243   Si   1     1      -3.757  22.306  47.125  0.00  0.00             0
ATOM    244   Si   1     1      -6.368  26.842  46.975  0.00  0.00             0
ATOM    245   Si   1     1      -6.332  20.837  47.103  0.00  0.00             0
ATOM    246   Si   1     1      -8.951  25.341  47.236  0.00  0.00             0
ATOM    247    O   1     1      -9.039  22.388  48.736  0.00  0.00             0
ATOM    248    O   1     1      -6.311  26.966  48.638  0.00  0.00             0
ATOM    249    O   1     1      -8.764  25.322  48.860  0.00  0.00             0
ATOM    250    O   1     1      -6.298  20.820  48.657  0.00  0.00             0
ATOM    251    O   1     1      -8.924  23.818  46.759  0.00  0.00             0
ATOM    252    O   1     1      -6.395  19.406  46.590  0.00  0.00             0
ATOM    253    O   1     1      -7.651  21.598  46.636  0.00  0.00             0
ATOM    254    O   1     1      -5.192  25.899  46.615  0.00  0.00             0
ATOM    255    O   1     1      -7.729  26.175  46.671  0.00  0.00             0
ATOM    256    O   1     1      -5.056  21.612  46.569  0.00  0.00             0
ATOM    257    O   1     1      -9.094  28.110  48.522  0.00  0.00             0
ATOM    258    O   1     1      -6.661  23.627  48.995  0.00  0.00             0
ATOM    259    O   1     1     -15.254  20.864  50.850  0.00  0.00             0
ATOM    260    O   1     1      -7.778  25.197  51.199  0.00  0.00             0
ATOM    261    O   1     1      -9.862  23.537  50.960  0.00  0.00             0
ATOM    262    O   1     1      -7.327  28.178  50.719  0.00  0.00             0
ATOM    263    O   1     1      -9.965  26.978  50.917  0.00  0.00             0
ATOM    264    O   1     1      -7.192  22.443  51.212  0.00  0.00             0
ATOM    265    H   1     1      -8.975  19.796  47.653  0.00  0.00             0
ATOM    266    H   1     1      -6.028  24.422  49.096  0.00  0.00             0
ATOM    267    H   1     1      -9.009  20.352  50.772  0.00  0.00             0
ATOM    268    H   1     1      -7.957  25.649  52.136  0.00  0.00             0
ATOM    269    H   1     1     -10.081  23.775  51.875  0.00  0.00             0
ATOM    270    H   1     1      -7.473  19.391  51.607  0.00  0.00             0
ATOM    271    H   1     1      -6.837  22.367  52.006  0.00  0.00             0
ATOM    272    H   1     1     -10.364  26.445  51.594  0.00  0.00             0
ATOM    273    O   1     1      -2.541  -5.019  27.219  0.00  0.00             0
ATOM    274    H   1     1      -2.711  -4.310  26.601  0.00  0.00             0
ATOM    275    H   1     1       8.699  -4.929  27.458  0.00  0.00             0
ATOM    276    O   1     1       1.558   2.834  30.658  0.00  0.00             0
ATOM    277    H   1     1       1.198   2.350  31.370  0.00  0.00             0
ATOM    278    H   1     1      11.306   2.501  29.838  0.00  0.00             0
ATOM    279    O   1     1      14.955  11.649  25.871  0.00  0.00             0
ATOM    280    H   1     1       4.820  11.458  26.730  0.00  0.00             0
ATOM    281    H   1     1      14.686  10.649  25.826  0.00  0.00             0
ATOM    282    O   1     1       0.202  12.324  31.094  0.00  0.00             0
ATOM    283    H   1     1       0.795  11.922  31.757  0.00  0.00             0
ATOM    284    H   1     1      11.055  12.904  30.667  0.00  0.00             0
ATOM    285    O   1     1      -4.370   8.687  27.462  0.00  0.00             0
ATOM    286    H   1     1      -3.622   9.182  27.017  0.00  0.00             0
ATOM    287    H   1     1       5.390   9.408  27.821  0.00  0.00             0
ATOM    288    O   1     1     -17.790   6.581  30.802  0.00  0.00             0
ATOM    289    H   1     1     -16.911   6.857  30.961  0.00  0.00             0
ATOM    290    H   1     1      -7.326   5.705  30.356  0.00  0.00             0
ATOM    291    O   1     1      -4.853 -15.700  20.781  0.00  0.00             0
ATOM    292    H   1     1      -4.517 -16.521  20.504  0.00  0.00             0
ATOM    293    H   1     1      -4.939 -15.373  19.950  0.00  0.00             0
ATOM    294    O   1     1      -0.517   4.093  33.321  0.00  0.00             0
ATOM    295    H   1     1       0.256   4.823  33.117  0.00  0.00             0
ATOM    296    H   1     1      -0.739   3.675  32.598  0.00  0.00             0
ATOM    297    O   1     1       7.882   1.086  32.709  0.00  0.00             0
ATOM    298    H   1     1       8.050   1.527  31.947  0.00  0.00             0
ATOM    299    H   1     1       6.986   1.239  33.072  0.00  0.00             0
ATOM    300    O   1     1       0.794  16.619  26.308  0.00  0.00             0
ATOM    301    H   1     1       0.239  16.566  27.137  0.00  0.00             0
ATOM    302    H   1     1       0.579  17.302  25.768  0.00  0.00             0
ATOM    303    O   1     1       3.918   4.824  29.183  0.00  0.00             0
ATOM    304    H   1     1       4.965   4.684  29.205  0.00  0.00             0
ATOM    305    H   1     1       3.608   3.967  28.909  0.00  0.00             0
ATOM    306    O   1     1      -8.981  15.836  34.144  0.00  0.00             0
ATOM    307    H   1     1      -9.616  16.614  33.702  0.00  0.00             0
ATOM    308    H   1     1      -8.489  16.224  35.049  0.00  0.00             0
ATOM    309    O   1     1       4.833  -1.623  33.154  0.00  0.00             0
ATOM    310    H   1     1       5.510  -2.194  33.470  0.00  0.00             0
ATOM    311    H   1     1       4.016  -2.210  32.975  0.00  0.00             0
ATOM    312    O   1     1      13.331   2.061  35.497  0.00  0.00             0
ATOM    313    H   1     1      12.363   2.016  35.834  0.00  0.00             0
ATOM    314    H   1     1      13.524   2.424  34.598  0.00  0.00             0
ATOM    315    O   1     1       6.069  11.566  30.317  0.00  0.00             0
ATOM    316    H   1     1       6.781  10.952  30.382  0.00  0.00             0
ATOM    317    H   1     1       6.104  12.375  30.885  0.00  0.00             0
ATOM    318    O   1     1      -1.479   5.619  24.072  0.00  0.00             0
ATOM    319    H   1     1      -2.050   6.198  23.783  0.00  0.00             0
ATOM    320    H   1     1      -1.537   5.169  23.227  0.00  0.00             0
ATOM    321    O   1     1      18.918  10.397  30.790  0.00  0.00             0
ATOM    322    H   1     1      19.507  10.102  30.113  0.00  0.00             0
ATOM    323    H   1     1      19.501  11.283  31.160  0.00  0.00             0
ATOM    324    O   1     1       5.722   9.206  21.790  0.00  0.00             0
ATOM    325    H   1     1       4.759   9.079  21.773  0.00  0.00             0
ATOM    326    H   1     1       5.755   8.977  20.774  0.00  0.00             0
ATOM    327    O   1     1       2.880  14.613  32.541  0.00  0.00             0
ATOM    328    H   1     1       3.188  13.888  33.139  0.00  0.00             0
ATOM    329    H   1     1      12.714  -2.699  33.089  0.00  0.00             0
ATOM    330    O   1     1       0.033  17.503  32.579  0.00  0.00             0
ATOM    331    H   1     1       0.092  17.189  31.641  0.00  0.00             0
ATOM    332    H   1     1       9.411  17.900  32.542  0.00  0.00             0
ATOM    333    O   1     1      14.268  12.533  34.113  0.00  0.00             0
ATOM    334    H   1     1       4.607  11.768  33.878  0.00  0.00             0
ATOM    335    H   1     1      14.840  13.233  34.487  0.00  0.00             0
ATOM    336    O   1     1      -3.055  22.595  35.390  0.00  0.00             0
ATOM    337    H   1     1      -3.502  22.709  34.547  0.00  0.00             0
ATOM    338    H   1     1       6.921  21.818  35.521  0.00  0.00             0
ATOM    339    O   1     1       5.661  14.390  35.480  0.00  0.00             0
ATOM    340    H   1     1      -4.931  15.285  35.727  0.00  0.00             0
ATOM    341    H   1     1       6.383  14.668  35.049  0.00  0.00             0
ATOM    342    O   1     1      -9.752  12.707  27.985  0.00  0.00             0
ATOM    343    H   1     1      -9.819  13.550  28.572  0.00  0.00             0
ATOM    344    H   1     1       0.491  11.819  28.339  0.00  0.00             0
ATOM    345    O   1     1       5.309  19.090  33.337  0.00  0.00             0
ATOM    346    H   1     1       4.879  18.204  33.104  0.00  0.00             0
ATOM    347    H   1     1       4.603   1.733  32.935  0.00  0.00             0
ATOM    348    O   1     1      -9.885   3.052  35.683  0.00  0.00             0
ATOM    349    H   1     1     -10.712   2.639  36.019  0.00  0.00             0
ATOM    350    H   1     1     -10.351   3.505  34.774  0.00  0.00             0
ATOM    351    O   1     1      -1.594  13.772  32.859  0.00  0.00             0
ATOM    352    H   1     1      -1.521  13.119  33.724  0.00  0.00             0
ATOM    353    H   1     1      -0.834  13.317  32.312  0.00  0.00             0
ATOM    354    O   1     1       3.839   4.971  36.000  0.00  0.00             0
ATOM    355    H   1     1       4.441   4.877  36.790  0.00  0.00             0
ATOM    356    H   1     1       3.378   3.948  35.871  0.00  0.00             0
ATOM    357    O   1     1       9.851   5.945  35.943  0.00  0.00             0
ATOM    358    H   1     1       9.272   5.192  36.234  0.00  0.00             0
ATOM    359    H   1     1      10.563   5.559  35.308  0.00  0.00             0
ATOM    360    O   1     1      -2.477  15.905  34.635  0.00  0.00             0
ATOM    361    H   1     1      -1.991  15.345  35.260  0.00  0.00             0
ATOM    362    H   1     1      -1.850  15.865  33.920  0.00  0.00             0
ATOM    363    O   1     1       6.354  17.370  30.930  0.00  0.00             0
ATOM    364    H   1     1       5.992  16.602  31.463  0.00  0.00             0
ATOM    365    H   1     1       6.757  -0.144  31.530  0.00  0.00             0
ATOM    366    O   1     1      13.148  10.762  36.375  0.00  0.00             0
ATOM    367    H   1     1      13.853  10.206  36.207  0.00  0.00             0
ATOM    368    H   1     1      13.511  11.738  36.083  0.00  0.00             0
ATOM    369    O   1     1      -0.609  -3.532  36.017  0.00  0.00             0
ATOM    370    H   1     1      -0.862  -4.482  35.773  0.00  0.00             0
ATOM    371    H   1     1      -0.320  -3.077  35.028  0.00  0.00             0
ATOM    372    O   1     1      -5.073  -0.646  36.564  0.00  0.00             0
ATOM    373    H   1     1      -4.745   0.228  36.398  0.00  0.00             0
ATOM    374    H   1     1      -5.955  -0.704  36.191  0.00  0.00             0
ATOM    375    O   1     1      -5.077   5.701  32.914  0.00  0.00             0
ATOM    376    H   1     1      -3.967   5.972  32.670  0.00  0.00             0
ATOM    377    H   1     1      -5.624   6.202  33.490  0.00  0.00             0
ATOM    378    O   1     1      -6.403   3.385  22.655  0.00  0.00             0
ATOM    379    H   1     1      -5.963   4.241  23.014  0.00  0.00             0
ATOM    380    H   1     1      -5.800   2.813  22.159  0.00  0.00             0
ATOM    381    O   1     1     -11.712  -1.420  28.366  0.00  0.00             0
ATOM    382    H   1     1     -12.469  -1.035  27.770  0.00  0.00             0
ATOM    383    H   1     1      -1.996  -2.163  28.747  0.00  0.00             0
ATOM    384    O   1     1      -8.035   9.266  30.139  0.00  0.00             0
ATOM    385    H   1     1      -8.136   9.554  31.043  0.00  0.00             0
ATOM    386    H   1     1       2.294   8.341  30.268  0.00  0.00             0
ATOM    387    O   1     1       6.880   7.614  35.966  0.00  0.00             0
ATOM    388    H   1     1      -2.742   8.199  36.322  0.00  0.00             0
ATOM    389    H   1     1       7.248   6.631  35.689  0.00  0.00             0
ATOM    390    O   1     1      -6.468  15.792  28.866  0.00  0.00             0
ATOM    391    H   1     1      -6.677  16.793  29.015  0.00  0.00             0
ATOM    392    H   1     1       3.995  15.954  27.878  0.00  0.00             0
ATOM    393    O   1     1      -4.927   9.559  34.568  0.00  0.00             0
ATOM    394    H   1     1      -4.709   8.967  35.242  0.00  0.00             0
ATOM    395    H   1     1       4.626   9.168  34.242  0.00  0.00             0
ATOM    396    O   1     1     -12.776   9.355  33.367  0.00  0.00             0
ATOM    397    H   1     1     -13.656   9.236  33.716  0.00  0.00             0
ATOM    398    H   1     1      -2.544   9.505  32.494  0.00  0.00             0
ATOM    399    O   1     1      -4.217   2.435  36.342  0.00  0.00             0
ATOM    400    H   1     1      -3.438   1.990  35.869  0.00  0.00             0
ATOM    401    H   1     1      -5.010   2.199  35.882  0.00  0.00             0
ATOM    402    O   1     1      -2.688   7.580  29.239  0.00  0.00             0
ATOM    403    H   1     1      -3.483   7.936  28.733  0.00  0.00             0
ATOM    404    H   1     1      -2.609   8.191  29.980  0.00  0.00             0
ATOM    405    O   1     1      -0.389   7.628  27.296  0.00  0.00             0
ATOM    406    H   1     1      -0.750   8.228  26.630  0.00  0.00             0
ATOM    407    H   1     1      -1.122   7.695  27.802  0.00  0.00             0
ATOM    408    O   1     1       8.247   0.655  35.654  0.00  0.00             0
ATOM    409    H   1     1       8.457   0.927  34.743  0.00  0.00             0
ATOM    410    H   1     1       7.933  -0.314  35.615  0.00  0.00             0
ATOM    411    O   1     1       0.734  16.962  30.083  0.00  0.00             0
ATOM    412    H   1     1       1.242  16.067  30.264  0.00  0.00             0
ATOM    413    H   1     1       0.100  16.785  29.343  0.00  0.00             0
ATOM    414    O   1     1      -9.977  27.878  28.584  0.00  0.00             0
ATOM    415    H   1     1     -10.099  27.095  27.998  0.00  0.00             0
ATOM    416    H   1     1      -9.256  27.474  29.080  0.00  0.00             0
ATOM    417    O   1     1      -3.271   3.507  24.956  0.00  0.00             0
ATOM    418    H   1     1      -2.748   4.138  24.478  0.00  0.00             0
ATOM    419    H   1     1      -3.123   3.760  25.874  0.00  0.00             0
ATOM    420    O   1     1      22.593  10.591  32.610  0.00  0.00             0
ATOM    421    H   1     1      22.117  10.035  33.141  0.00  0.00             0
ATOM    422    H   1     1      22.922  11.030  33.233  0.00  0.00             0
ATOM    423    O   1     1      13.840   7.119  34.417  0.00  0.00             0
ATOM    424    H   1     1      13.204   6.679  34.064  0.00  0.00             0
ATOM    425    H   1     1      14.142   6.484  35.153  0.00  0.00             0
ATOM    426    O   1     1       6.910   5.013  29.733  0.00  0.00             0
ATOM    427    H   1     1       7.425   5.723  29.584  0.00  0.00             0
ATOM    428    H   1     1       6.968   4.379  28.983  0.00  0.00             0
ATOM    429    O   1     1      -6.670  21.331  32.542  0.00  0.00             0
ATOM    430    H   1     1      -7.390  21.447  31.863  0.00  0.00             0
ATOM    431    H   1     1      -6.028  22.104  32.563  0.00  0.00             0
ATOM    432    O   1     1      -7.735  16.955  36.122  0.00  0.00             0
ATOM    433    H   1     1      -7.879  17.979  35.847  0.00  0.00             0
ATOM    434    H   1     1      -7.878  16.780  36.985  0.00  0.00             0
ATOM    435    O   1     1      -0.498   0.495  21.560  0.00  0.00             0
ATOM    436    H   1     1      -0.807   1.082  20.836  0.00  0.00             0
ATOM    437    H   1     1       9.449  -0.398  21.632  0.00  0.00             0
ATOM    438    O   1     1      15.755  -1.701  15.182  0.00  0.00             0
ATOM    439    H   1     1      16.550  -0.993  14.992  0.00  0.00             0
ATOM    440    H   1     1      25.927  -1.389  15.974  0.00  0.00             0
ATOM    441    O   1     1      14.061 -17.061  14.540  0.00  0.00             0
ATOM    442    H   1     1       4.030 -17.879  14.645  0.00  0.00             0
ATOM    443    H   1     1      14.628 -16.491  15.020  0.00  0.00             0
ATOM    444    O   1     1      17.637  -2.723  18.664  0.00  0.00             0
ATOM    445    H   1     1      18.179  -2.538  17.861  0.00  0.00             0
ATOM    446    H   1     1      28.586  -2.602  19.378  0.00  0.00             0
ATOM    447    O   1     1       2.621   5.677  15.517  0.00  0.00             0
ATOM    448    H   1     1      -8.600   5.944  15.316  0.00  0.00             0
ATOM    449    H   1     1       2.621   5.381  16.350  0.00  0.00             0
ATOM    450    O   1     1      -3.180   5.731  18.031  0.00  0.00             0
ATOM    451    H   1     1      -3.584   4.924  18.479  0.00  0.00             0
ATOM    452    H   1     1       8.097   5.570  17.954  0.00  0.00             0
ATOM    453    O   1     1      -0.090  -3.726  19.558  0.00  0.00             0
ATOM    454    H   1     1       0.575  -3.664  20.178  0.00  0.00             0
ATOM    455    H   1     1       0.551  -3.907  18.807  0.00  0.00             0
ATOM    456    O   1     1     -12.067   2.373  16.213  0.00  0.00             0
ATOM    457    H   1     1     -12.122   2.277  17.068  0.00  0.00             0
ATOM    458    H   1     1     -11.379   3.116  16.066  0.00  0.00             0
ATOM    459    O   1     1       7.031 -11.544  15.086  0.00  0.00             0
ATOM    460    H   1     1       6.630 -10.647  15.165  0.00  0.00             0
ATOM    461    H   1     1       6.909 -11.934  15.940  0.00  0.00             0
ATOM    462    O   1     1       5.620   1.295  28.496  0.00  0.00             0
ATOM    463    H   1     1       4.669   1.447  28.427  0.00  0.00             0
ATOM    464    H   1     1       5.426   0.417  29.134  0.00  0.00             0
ATOM    465    O   1     1       2.211   0.410  21.159  0.00  0.00             0
ATOM    466    H   1     1       1.434   0.433  21.642  0.00  0.00             0
ATOM    467    H   1     1       2.851   0.660  21.768  0.00  0.00             0
ATOM    468    O   1     1     -10.682   4.700  16.875  0.00  0.00             0
ATOM    469    H   1     1     -10.632   5.300  16.197  0.00  0.00             0
ATOM    470    H   1     1      -9.718   4.512  17.304  0.00  0.00             0
ATOM    471    O   1     1       5.916  -6.402  15.345  0.00  0.00             0
ATOM    472    H   1     1       5.062  -5.988  15.457  0.00  0.00             0
ATOM    473    H   1     1       6.520  -5.670  15.387  0.00  0.00             0
ATOM    474    O   1     1       0.012  -0.672  17.203  0.00  0.00             0
ATOM    475    H   1     1       0.116  -0.281  16.349  0.00  0.00             0
ATOM    476    H   1     1      -0.570  -0.284  17.919  0.00  0.00             0
ATOM    477    O   1     1       8.407  -8.621  17.391  0.00  0.00             0
ATOM    478    H   1     1       8.705  -7.820  16.949  0.00  0.00             0
ATOM    479    H   1     1       7.876  -9.116  16.902  0.00  0.00             0
ATOM    480    O   1     1      -1.082   3.173  19.892  0.00  0.00             0
ATOM    481    H   1     1      -1.567   3.693  20.544  0.00  0.00             0
ATOM    482    H   1     1      -0.148   3.128  20.175  0.00  0.00             0
ATOM    483    O   1     1      10.175  11.202  16.481  0.00  0.00             0
ATOM    484    H   1     1      10.932  10.658  15.878  0.00  0.00             0
ATOM    485    H   1     1      10.808  11.294  17.190  0.00  0.00             0
ATOM    486    O   1     1      -5.289   4.344  14.453  0.00  0.00             0
ATOM    487    H   1     1      -6.045   4.888  14.747  0.00  0.00             0
ATOM    488    H   1     1      -4.553   4.865  14.523  0.00  0.00             0
ATOM    489    O   1     1      -7.719  16.427  19.084  0.00  0.00             0
ATOM    490    H   1     1      -8.675  16.521  18.684  0.00  0.00             0
ATOM    491    H   1     1       2.466  -1.051  19.961  0.00  0.00             0
ATOM    492    O   1     1      -2.652 -18.045  14.672  0.00  0.00             0
ATOM    493    H   1     1      -2.614 -17.219  15.044  0.00  0.00             0
ATOM    494    H   1     1       8.399 -18.029  13.776  0.00  0.00             0
ATOM    495    O   1     1      11.105  -8.673  24.868  0.00  0.00             0
ATOM    496    H   1     1       1.682  -8.956  25.109  0.00  0.00             0
ATOM    497    H   1     1      10.937  -7.686  24.680  0.00  0.00             0
ATOM    498    O   1     1      -0.530 -11.060  15.055  0.00  0.00             0
ATOM    499    H   1     1      -0.264 -10.078  14.698  0.00  0.00             0
ATOM    500    H   1     1       8.835 -11.215  14.992  0.00  0.00             0
ATOM    501    O   1     1       2.809   7.121  18.990  0.00  0.00             0
ATOM    502    H   1     1       1.908   7.010  18.869  0.00  0.00             0
ATOM    503    H   1     1      13.613   7.867  18.782  0.00  0.00             0
ATOM    504    O   1     1     -10.109   7.288  18.484  0.00  0.00             0
ATOM    505    H   1     1     -10.840   7.149  19.127  0.00  0.00             0
ATOM    506    H   1     1      -0.263   7.352  17.756  0.00  0.00             0
ATOM    507    O   1     1       1.192   9.681  14.774  0.00  0.00             0
ATOM    508    H   1     1       1.189  10.368  14.077  0.00  0.00             0
ATOM    509    H   1     1       2.016  -8.620  14.929  0.00  0.00             0
ATOM    510    O   1     1      -3.667  -9.668  19.386  0.00  0.00             0
ATOM    511    H   1     1      -3.041  -9.001  18.846  0.00  0.00             0
ATOM    512    H   1     1      -3.881 -10.487  18.932  0.00  0.00             0
ATOM    513    O   1     1      -2.692   3.033  27.751  0.00  0.00             0
ATOM    514    H   1     1      -3.137   2.073  28.088  0.00  0.00             0
ATOM    515    H   1     1      -1.713   2.849  28.014  0.00  0.00             0
ATOM    516    O   1     1       7.318  -0.361  26.150  0.00  0.00             0
ATOM    517    H   1     1       6.554   0.135  26.134  0.00  0.00             0
ATOM    518    H   1     1       7.890   0.306  25.611  0.00  0.00             0
ATOM    519    O   1     1       5.584   2.230  15.994  0.00  0.00             0
ATOM    520    H   1     1       6.476   2.228  15.849  0.00  0.00             0
ATOM    521    H   1     1       5.420   3.013  15.270  0.00  0.00             0
ATOM    522    O   1     1      -3.418  14.150  22.287  0.00  0.00             0
ATOM    523    H   1     1      -3.481  13.184  22.186  0.00  0.00             0
ATOM    524    H   1     1      -3.302  14.288  23.227  0.00  0.00             0
ATOM    525    O   1     1      16.988  17.496  22.660  0.00  0.00             0
ATOM    526    H   1     1      17.558  17.085  22.047  0.00  0.00             0
ATOM    527    H   1     1      17.498   0.120  23.184  0.00  0.00             0
ATOM    528    O   1     1      14.168   0.180  23.238  0.00  0.00             0
ATOM    529    H   1     1      15.031   0.357  23.052  0.00  0.00             0
ATOM    530    H   1     1      14.090   0.597  24.161  0.00  0.00             0
ATOM    531    O   1     1      12.219  -6.551  18.112  0.00  0.00             0
ATOM    532    H   1     1      12.301  -5.599  17.977  0.00  0.00             0
ATOM    533    H   1     1      11.800  -6.745  18.905  0.00  0.00             0
ATOM    534    O   1     1       8.555   1.077  18.555  0.00  0.00             0
ATOM    535    H   1     1       8.596   1.883  19.046  0.00  0.00             0
ATOM    536    H   1     1       7.597   0.730  18.947  0.00  0.00             0
ATOM    537    O   1     1      18.868  -2.596  16.137  0.00  0.00             0
ATOM    538    H   1     1      18.554  -1.845  15.570  0.00  0.00             0
ATOM    539    H   1     1      19.547  -2.153  16.639  0.00  0.00             0
ATOM    540    O   1     1      -6.328   6.878  26.877  0.00  0.00             0
ATOM    541    H   1     1      -6.615   6.438  27.589  0.00  0.00             0
ATOM    542    H   1     1      -5.802   7.560  27.175  0.00  0.00             0
ATOM    543    O   1     1       8.607   1.137  24.002  0.00  0.00             0
ATOM    544    H   1     1       8.122   1.848  24.067  0.00  0.00             0
ATOM    545    H   1     1      19.442   1.143  23.246  0.00  0.00             0
ATOM    546    O   1     1       0.532   8.334  33.694  0.00  0.00             0
ATOM    547    H   1     1      -0.321   8.485  33.219  0.00  0.00             0
ATOM    548    H   1     1      10.646   8.468  34.633  0.00  0.00             0
ATOM    549    O   1     1      17.173  14.653  29.315  0.00  0.00             0
ATOM    550    H   1     1       6.276  15.304  28.722  0.00  0.00             0
ATOM    551    H   1     1      17.179  13.912  28.840  0.00  0.00             0
ATOM    552    O   1     1      -3.382  15.078  24.858  0.00  0.00             0
ATOM    553    H   1     1      -4.155  14.960  25.370  0.00  0.00             0
ATOM    554    H   1     1       7.433  15.857  25.266  0.00  0.00             0
ATOM    555    O   1     1       9.727  13.236  14.687  0.00  0.00             0
ATOM    556    H   1     1      -1.007  13.796  15.391  0.00  0.00             0
ATOM    557    H   1     1       9.695  12.272  15.164  0.00  0.00             0
ATOM    558    O   1     1      -4.241   8.841  15.775  0.00  0.00             0
ATOM    559    H   1     1      -5.263   8.738  15.377  0.00  0.00             0
ATOM    560    H   1     1       6.075   9.820  15.934  0.00  0.00             0
ATOM    561    O   1     1      -4.125 -18.116  19.135  0.00  0.00             0
ATOM    562    H   1     1      -5.023 -18.178  18.495  0.00  0.00             0
ATOM    563    H   1     1      -3.781 -18.980  19.282  0.00  0.00             0
ATOM    564    O   1     1      -7.057  -9.569  15.290  0.00  0.00             0
ATOM    565    H   1     1      -7.104 -10.509  15.338  0.00  0.00             0
ATOM    566    H   1     1      -7.140  -9.256  16.265  0.00  0.00             0
ATOM    567    O   1     1       5.637  11.858  19.786  0.00  0.00             0
ATOM    568    H   1     1       6.574  11.609  19.583  0.00  0.00             0
ATOM    569    H   1     1       5.373  12.466  19.029  0.00  0.00             0
ATOM    570    O   1     1       3.509  11.831  21.549  0.00  0.00             0
ATOM    571    H   1     1       4.222  11.978  20.751  0.00  0.00             0
ATOM    572    H   1     1       3.942  12.556  22.195  0.00  0.00             0
ATOM    573    O   1     1      -6.604   9.255  25.222  0.00  0.00             0
ATOM    574    H   1     1      -6.657   9.137  24.118  0.00  0.00             0
ATOM    575    H   1     1      -6.521   8.555  25.863  0.00  0.00             0
ATOM    576    O   1     1      -8.275  20.991  20.600  0.00  0.00             0
ATOM    577    H   1     1      -7.652  21.269  21.150  0.00  0.00             0
ATOM    578    H   1     1      -8.345  20.163  20.647  0.00  0.00             0
ATOM    579    O   1     1      14.596  -0.399  17.394  0.00  0.00             0
ATOM    580    H   1     1      14.210   0.561  17.275  0.00  0.00             0
ATOM    581    H   1     1      14.030  -0.860  17.850  0.00  0.00             0
ATOM    582    O   1     1       0.193   1.519  25.696  0.00  0.00             0
ATOM    583    H   1     1       0.930   2.045  25.179  0.00  0.00             0
ATOM    584    H   1     1      -0.414   1.237  24.958  0.00  0.00             0
ATOM    585    O   1     1       4.507  -4.065  15.443  0.00  0.00             0
ATOM    586    H   1     1       4.809  -3.145  15.348  0.00  0.00             0
ATOM    587    H   1     1       3.664  -4.290  15.139  0.00  0.00             0
ATOM    588    O   1     1      -2.322   9.572  26.183  0.00  0.00             0
ATOM    589    H   1     1      -2.480   9.216  25.255  0.00  0.00             0
ATOM    590    H   1     1      -2.213  10.434  26.040  0.00  0.00             0
ATOM    591    O   1     1       0.906  11.574  20.536  0.00  0.00             0
ATOM    592    H   1     1       0.250  12.245  20.368  0.00  0.00             0
ATOM    593    H   1     1       1.774  11.940  20.765  0.00  0.00             0
ATOM    594    O   1     1      -1.918  11.828  19.673  0.00  0.00             0
ATOM    595    H   1     1      -1.641  12.701  19.528  0.00  0.00             0
ATOM    596    H   1     1      -1.309  11.040  19.414  0.00  0.00             0
ATOM    597    O   1     1      -6.233  -7.054  28.525  0.00  0.00             0
ATOM    598    H   1     1      -5.520  -6.749  29.156  0.00  0.00             0
ATOM    599    H   1     1       3.503  -7.594  29.033  0.00  0.00             0
ATOM    600    O   1     1       9.244  -6.326  34.989  0.00  0.00             0
ATOM    601    H   1     1       8.780  -7.056  34.474  0.00  0.00             0
ATOM    602    H   1     1      19.973  -7.027  35.587  0.00  0.00             0
ATOM    603    O   1     1       4.075  -2.949  22.833  0.00  0.00             0
ATOM    604    H   1     1      -6.270  -1.972  23.118  0.00  0.00             0
ATOM    605    H   1     1       4.988  -3.004  22.451  0.00  0.00             0
ATOM    606    O   1     1      -1.366   7.367  20.569  0.00  0.00             0
ATOM    607    H   1     1      -2.310   7.698  20.306  0.00  0.00             0
ATOM    608    H   1     1       9.314   8.062  21.161  0.00  0.00             0
ATOM    609    O   1     1      15.019  -3.713  18.252  0.00  0.00             0
ATOM    610    H   1     1       5.285  -2.993  18.511  0.00  0.00             0
ATOM    611    H   1     1      15.214  -3.968  17.281  0.00  0.00             0
ATOM    612    O   1     1      -7.240   9.420  22.758  0.00  0.00             0
ATOM    613    H   1     1      -7.155  10.263  22.298  0.00  0.00             0
ATOM    614    H   1     1       2.600   8.884  22.127  0.00  0.00             0
ATOM    615    O   1     1      -8.379  -3.976  17.604  0.00  0.00             0
ATOM    616    H   1     1      -8.397  -3.424  16.740  0.00  0.00             0
ATOM    617    H   1     1      -7.675  -3.341  18.215  0.00  0.00             0
ATOM    618    O   1     1       7.751   4.756  21.549  0.00  0.00             0
ATOM    619    H   1     1       8.003   5.532  21.256  0.00  0.00             0
ATOM    620    H   1     1       6.624   4.796  21.560  0.00  0.00             0
ATOM    621    O   1     1      -4.203  13.702  31.848  0.00  0.00             0
ATOM    622    H   1     1      -3.381  13.620  32.317  0.00  0.00             0
ATOM    623    H   1     1      -4.122  14.138  31.118  0.00  0.00             0
ATOM    624    O   1     1      -4.274  -6.293  23.460  0.00  0.00             0
ATOM    625    H   1     1      -4.214  -7.237  22.979  0.00  0.00             0
ATOM    626    H   1     1      -4.685  -6.514  24.287  0.00  0.00             0
ATOM    627    O   1     1       1.168   0.356  14.663  0.00  0.00             0
ATOM    628    H   1     1       2.180   0.424  14.728  0.00  0.00             0
ATOM    629    H   1     1       1.105   0.703  13.893  0.00  0.00             0
ATOM    630    O   1     1      -7.788   4.521  18.067  0.00  0.00             0
ATOM    631    H   1     1      -7.733   5.356  18.320  0.00  0.00             0
ATOM    632    H   1     1      -7.861   3.892  18.798  0.00  0.00             0
ATOM    633    O   1     1      -5.294   5.501  24.726  0.00  0.00             0
ATOM    634    H   1     1      -5.500   6.026  25.540  0.00  0.00             0
ATOM    635    H   1     1      -4.681   4.832  24.796  0.00  0.00             0
ATOM    636    O   1     1       9.212  -5.642  24.291  0.00  0.00             0
ATOM    637    H   1     1       9.638  -4.789  24.204  0.00  0.00             0
ATOM    638    H   1     1       8.397  -5.707  23.701  0.00  0.00             0
ATOM    639    O   1     1      -0.025   2.803  28.353  0.00  0.00             0
ATOM    640    H   1     1       0.385   3.549  27.996  0.00  0.00             0
ATOM    641    H   1     1       0.080   2.454  27.502  0.00  0.00             0
ATOM    642    O   1     1       1.447  14.867  21.804  0.00  0.00             0
ATOM    643    H   1     1       1.297  14.604  22.773  0.00  0.00             0
ATOM    644    H   1     1       2.455  14.874  21.761  0.00  0.00             0
ATOM    645    O   1     1       1.501   5.905  33.131  0.00  0.00             0
ATOM    646    H   1     1       1.144   6.750  33.515  0.00  0.00             0
ATOM    647    H   1     1       1.884   6.104  32.148  0.00  0.00             0
ATOM    648    O   1     1       1.472  -3.061  14.743  0.00  0.00             0
ATOM    649    H   1     1       1.321  -2.311  14.479  0.00  0.00             0
ATOM    650    H   1     1       0.838  -3.625  14.424  0.00  0.00             0
ATOM    651    O   1     1      -9.548  14.410  24.420  0.00  0.00             0
ATOM    652    H   1     1      -9.549  15.119  25.110  0.00  0.00             0
ATOM    653    H   1     1       1.360  -4.065  24.724  0.00  0.00             0
ATOM    654    O   1     1      -5.032 -14.212  18.389  0.00  0.00             0
ATOM    655    H   1     1      -4.863 -14.689  17.686  0.00  0.00             0
ATOM    656    H   1     1       4.347 -13.657  18.142  0.00  0.00             0
ATOM    657    O   1     1      14.872  -3.061  26.362  0.00  0.00             0
ATOM    658    H   1     1       4.318  -4.049  26.218  0.00  0.00             0
ATOM    659    H   1     1      14.384  -2.577  25.763  0.00  0.00             0
ATOM    660    O   1     1       2.010  12.470  25.770  0.00  0.00             0
ATOM    661    H   1     1       1.469  12.463  26.500  0.00  0.00             0
ATOM    662    H   1     1      13.190  12.140  25.911  0.00  0.00             0
ATOM    663    O   1     1      -0.235   8.803  36.469  0.00  0.00             0
ATOM    664    H   1     1     -10.789   7.885  36.422  0.00  0.00             0
ATOM    665    H   1     1       0.443   9.016  37.396  0.00  0.00             0
ATOM    666    O   1     1      -6.918  20.331  27.697  0.00  0.00             0
ATOM    667    H   1     1      -7.472  19.580  28.061  0.00  0.00             0
ATOM    668    H   1     1       3.038  20.266  26.724  0.00  0.00             0
ATOM    669    O   1     1       8.024  24.392  32.775  0.00  0.00             0
ATOM    670    H   1     1       8.628  23.621  32.994  0.00  0.00             0
ATOM    671    H   1     1       8.012   7.183  33.373  0.00  0.00             0
ATOM    672    O   1     1       5.255   1.128  25.630  0.00  0.00             0
ATOM    673    H   1     1       5.699   1.910  25.342  0.00  0.00             0
ATOM    674    H   1     1       5.253   1.292  26.620  0.00  0.00             0
ATOM    675    O   1     1       8.731   3.253  30.804  0.00  0.00             0
ATOM    676    H   1     1       7.948   3.806  30.632  0.00  0.00             0
ATOM    677    H   1     1       9.324   3.277  29.906  0.00  0.00             0
ATOM    678    O   1     1      -2.582   8.409  23.611  0.00  0.00             0
ATOM    679    H   1     1      -3.332   8.377  22.974  0.00  0.00             0
ATOM    680    H   1     1      -1.968   8.535  23.024  0.00  0.00             0
ATOM    681    O   1     1      -5.011   6.183  22.098  0.00  0.00             0
ATOM    682    H   1     1      -4.907   6.421  23.039  0.00  0.00             0
ATOM    683    H   1     1      -4.754   7.095  21.793  0.00  0.00             0
ATOM    684    O   1     1      -6.240   9.241  17.871  0.00  0.00             0
ATOM    685    H   1     1      -5.494   9.436  17.365  0.00  0.00             0
ATOM    686    H   1     1      -6.839  10.083  18.071  0.00  0.00             0
ATOM    687    O   1     1      -0.145   9.278  22.089  0.00  0.00             0
ATOM    688    H   1     1      -0.021   9.315  23.074  0.00  0.00             0
ATOM    689    H   1     1       0.073  -7.889  21.748  0.00  0.00             0
ATOM    690    O   1     1      -1.628  -1.950  21.731  0.00  0.00             0
ATOM    691    H   1     1      -2.160  -2.672  22.117  0.00  0.00             0
ATOM    692    H   1     1      -0.841  -2.299  21.804  0.00  0.00             0
ATOM    693    O   1     1       0.852   4.852  26.188  0.00  0.00             0
ATOM    694    H   1     1       0.264   4.704  25.514  0.00  0.00             0
ATOM    695    H   1     1       0.633   5.746  26.665  0.00  0.00             0
ATOM    696    O   1     1       3.075  18.349  29.557  0.00  0.00             0
ATOM    697    H   1     1       2.233  17.882  29.871  0.00  0.00             0
ATOM    698    H   1     1       3.188  19.108  30.184  0.00  0.00             0
ATOM    699    O   1     1       2.623  20.662  24.998  0.00  0.00             0
ATOM    700    H   1     1       2.267  21.548  25.318  0.00  0.00             0
ATOM    701    H   1     1       2.619  20.760  24.025  0.00  0.00             0
ATOM    702    O   1     1       1.822  14.334  30.092  0.00  0.00             0
ATOM    703    H   1     1       2.663  14.505  29.499  0.00  0.00             0
ATOM    704    H   1     1       2.193  14.133  30.880  0.00  0.00             0
ATOM    705   Al   1     1       6.303   4.106   8.807  0.00  0.00             0
ATOM    706   Al   1     1       3.690  -0.307   8.833  0.00  0.00             0
ATOM    707   Al   1     1       3.779   5.781   8.783  0.00  0.00             0
ATOM    708   Al   1     1       6.244   1.117   8.979  0.00  0.00             0
ATOM    709   Si   1     1       2.014   5.603  11.638  0.00  0.00             0
ATOM    710   Si   1     1       4.598   1.093  11.681  0.00  0.00             0
ATOM    711   Si   1     1       4.432   7.148  11.680  0.00  0.00             0
ATOM    712   Si   1     1       7.146   2.651  11.559  0.00  0.00             0
ATOM    713    O   1     1       7.424   5.568  10.041  0.00  0.00             0
ATOM    714    O   1     1       4.757   0.990   9.907  0.00  0.00             0
ATOM    715    O   1     1       6.966   2.729   9.942  0.00  0.00             0
ATOM    716    O   1     1       4.345   7.232  10.075  0.00  0.00             0
ATOM    717    O   1     1       7.076   4.074  12.102  0.00  0.00             0
ATOM    718    O   1     1       4.510   8.625  12.188  0.00  0.00             0
ATOM    719    O   1     1       5.808   6.431  11.954  0.00  0.00             0
ATOM    720    O   1     1       3.344   1.879  11.929  0.00  0.00             0
ATOM    721    O   1     1       5.930   1.884  12.051  0.00  0.00             0
ATOM    722    O   1     1       3.205   6.334  12.123  0.00  0.00             0
ATOM    723    O   1     1       7.275  -0.127   9.990  0.00  0.00             0
ATOM    724    O   1     1       4.760   4.304   9.880  0.00  0.00             0
ATOM    725    O   1     1       2.978   7.132   7.788  0.00  0.00             0
ATOM    726    O   1     1       5.638   2.675   7.785  0.00  0.00             0
ATOM    727    O   1     1       7.885   4.251   7.798  0.00  0.00             0
ATOM    728    O   1     1       5.528  -0.061   7.689  0.00  0.00             0
ATOM    729    O   1     1       8.061   1.098   7.862  0.00  0.00             0
ATOM    730    O   1     1       5.449   5.499   7.668  0.00  0.00             0
ATOM    731    H   1     1       6.841   8.017  10.243  0.00  0.00             0
ATOM    732    H   1     1       4.554   3.760  10.642  0.00  0.00             0
ATOM    733    H   1     1       7.794   7.339   6.753  0.00  0.00             0
ATOM    734    H   1     1       5.120   2.886   6.942  0.00  0.00             0
ATOM    735    H   1     1       8.470   3.989   7.128  0.00  0.00             0
ATOM    736    H   1     1       5.895   7.919   7.454  0.00  0.00             0
ATOM    737    H   1     1       6.018   5.912   7.132  0.00  0.00             0
ATOM    738    H   1     1       8.400   2.023   7.938  0.00  0.00             0
ATOM    739   Al   1     1       9.496   3.283   1.428  0.00  0.00             0
ATOM    740   Al   1     1       6.889  -1.049   1.688  0.00  0.00             0
ATOM    741   Al   1     1       6.825   4.780   1.414  0.00  0.00             0
ATOM    742   Al   1     1       9.499   0.239   1.531  0.00  0.00             0
ATOM    743   Si   1     1       5.057   4.534   4.329  0.00  0.00             0
ATOM    744   Si   1     1       7.756   0.253   4.367  0.00  0.00             0
ATOM    745   Si   1     1       7.647   6.025   4.179  0.00  0.00             0
ATOM    746   Si   1     1      10.304   1.774   4.289  0.00  0.00             0
ATOM    747    O   1     1      10.559   4.584   2.647  0.00  0.00             0
ATOM    748    O   1     1       7.972   0.087   2.759  0.00  0.00             0
ATOM    749    O   1     1      10.263   1.918   2.666  0.00  0.00             0
ATOM    750    O   1     1       7.444   6.058   2.652  0.00  0.00             0
ATOM    751    O   1     1      10.429   3.311   4.773  0.00  0.00             0
ATOM    752    O   1     1       7.503   7.551   4.787  0.00  0.00             0
ATOM    753    O   1     1       8.980   5.339   4.581  0.00  0.00             0
ATOM    754    O   1     1       6.504   0.977   4.766  0.00  0.00             0
ATOM    755    O   1     1       9.020   1.045   4.831  0.00  0.00             0
ATOM    756    O   1     1       6.452   5.229   4.820  0.00  0.00             0
ATOM    757    O   1     1      10.362  -1.130   2.653  0.00  0.00             0
ATOM    758    O   1     1       7.879   3.375   2.504  0.00  0.00             0
ATOM    759    O   1     1       6.287   6.215   0.294  0.00  0.00             0
ATOM    760    O   1     1       8.938   1.755   0.488  0.00  0.00             0
ATOM    761    O   1     1      11.127   3.534   0.254  0.00  0.00             0
ATOM    762    O   1     1       8.509  -0.902   0.508  0.00  0.00             0
ATOM    763    O   1     1      11.129   0.050   0.466  0.00  0.00             0
ATOM    764    O   1     1       8.575   4.555   0.311  0.00  0.00             0
ATOM    765    H   1     1       9.785   6.964   2.741  0.00  0.00             0
ATOM    766    H   1     1       7.103   2.671   2.808  0.00  0.00             0
ATOM    767    H   1     1      10.627   6.341  -0.050  0.00  0.00             0
ATOM    768    H   1     1       8.653   1.509  -0.307  0.00  0.00             0
ATOM    769    H   1     1      11.765   3.479  -0.478  0.00  0.00             0
ATOM    770    H   1     1       8.783   7.864  -0.785  0.00  0.00             0
ATOM    771    H   1     1       9.397   5.092  -0.125  0.00  0.00             0
ATOM    772    H   1     1      11.406   0.878  -0.191  0.00  0.00             0
ATOM    773   Al   1     1       6.152  -4.755   8.820  0.00  0.00             0
ATOM    774   Al   1     1       3.791  -9.140   8.880  0.00  0.00             0
ATOM    775   Al   1     1       3.551  -3.193   8.737  0.00  0.00             0
ATOM    776   Al   1     1       6.239  -7.741   8.809  0.00  0.00             0
ATOM    777   Si   1     1       1.892  -3.397  11.574  0.00  0.00             0
ATOM    778   Si   1     1       4.606  -7.850  11.534  0.00  0.00             0
ATOM    779   Si   1     1       4.477  -1.877  11.575  0.00  0.00             0
ATOM    780   Si   1     1       7.131  -6.332  11.583  0.00  0.00             0
ATOM    781    O   1     1       7.131  -3.504   9.918  0.00  0.00             0
ATOM    782    O   1     1       4.706  -7.945   9.964  0.00  0.00             0
ATOM    783    O   1     1       6.785  -6.334   9.981  0.00  0.00             0
ATOM    784    O   1     1       4.336  -1.791   9.940  0.00  0.00             0
ATOM    785    O   1     1       7.017  -4.831  11.996  0.00  0.00             0
ATOM    786    O   1     1       4.548  -0.399  12.080  0.00  0.00             0
ATOM    787    O   1     1       5.705  -2.578  11.949  0.00  0.00             0
ATOM    788    O   1     1       3.276  -6.973  11.819  0.00  0.00             0
ATOM    789    O   1     1       5.979  -7.206  12.085  0.00  0.00             0
ATOM    790    O   1     1       3.108  -2.625  11.913  0.00  0.00             0
ATOM    791    O   1     1       7.173  -9.148   9.866  0.00  0.00             0
ATOM    792    O   1     1       4.495  -4.652   9.981  0.00  0.00             0
ATOM    793    O   1     1       3.041  -1.647   7.746  0.00  0.00             0
ATOM    794    O   1     1       5.467  -6.348   7.798  0.00  0.00             0
ATOM    795    O   1     1       7.822  -4.678   7.793  0.00  0.00             0
ATOM    796    O   1     1       5.240  -9.168   7.805  0.00  0.00             0
ATOM    797    O   1     1       7.885  -7.657   7.802  0.00  0.00             0
ATOM    798    O   1     1       5.359  -3.383   7.771  0.00  0.00             0
ATOM    799    H   1     1       7.437  -1.012  10.427  0.00  0.00             0
ATOM    800    H   1     1       4.071  -5.535  10.080  0.00  0.00             0
ATOM    801    H   1     1       7.453  -1.413   6.909  0.00  0.00             0
ATOM    802    H   1     1       5.269  -5.996   6.957  0.00  0.00             0
ATOM    803    H   1     1       7.642  -5.204   6.915  0.00  0.00             0
ATOM    804    H   1     1       5.500  -0.648   6.901  0.00  0.00             0
ATOM    805    H   1     1       6.190  -2.677   7.570  0.00  0.00             0
ATOM    806    H   1     1       7.885  -7.086   7.082  0.00  0.00             0
ATOM    807   Al   1     1       9.436  -5.703   1.642  0.00  0.00             0
ATOM    808   Al   1     1       6.850 -10.039   1.176  0.00  0.00             0
ATOM    809   Al   1     1       6.652  -4.085   1.226  0.00  0.00             0
ATOM    810   Al   1     1       9.614  -8.693   1.451  0.00  0.00             0
ATOM    811   Si   1     1       5.196  -4.300   4.136  0.00  0.00             0
ATOM    812   Si   1     1       7.417  -8.955   4.157  0.00  0.00             0
ATOM    813   Si   1     1       7.779  -2.662   4.134  0.00  0.00             0
ATOM    814   Si   1     1       9.946  -7.389   4.371  0.00  0.00             0
ATOM    815    O   1     1      10.300  -4.554   2.729  0.00  0.00             0
ATOM    816    O   1     1       7.747  -9.034   2.535  0.00  0.00             0
ATOM    817    O   1     1       9.831  -7.177   2.690  0.00  0.00             0
ATOM    818    O   1     1       7.583  -2.529   2.589  0.00  0.00             0
ATOM    819    O   1     1       9.985  -5.795   4.886  0.00  0.00             0
ATOM    820    O   1     1       7.705  -1.286   4.756  0.00  0.00             0
ATOM    821    O   1     1       9.159  -3.314   4.527  0.00  0.00             0
ATOM    822    O   1     1       6.111  -8.244   4.487  0.00  0.00             0
ATOM    823    O   1     1       8.781  -8.180   4.726  0.00  0.00             0
ATOM    824    O   1     1       6.541  -3.574   4.620  0.00  0.00             0
ATOM    825    O   1     1      10.217 -10.074   2.475  0.00  0.00             0
ATOM    826    O   1     1       7.623  -5.422   2.375  0.00  0.00             0
ATOM    827    O   1     1       6.089  -2.581   0.559  0.00  0.00             0
ATOM    828    O   1     1       8.605  -7.177   0.383  0.00  0.00             0
ATOM    829    O   1     1      10.913  -5.555   0.361  0.00  0.00             0
ATOM    830    O   1     1       8.437  -9.981   0.204  0.00  0.00             0
ATOM    831    O   1     1      10.997  -8.703   0.430  0.00  0.00             0
ATOM    832    O   1     1       8.555  -4.221   0.194  0.00  0.00             0
ATOM    833    H   1     1      10.156  -1.853   3.243  0.00  0.00             0
ATOM    834    H   1     1       7.157  -6.241   2.414  0.00  0.00             0
ATOM    835    H   1     1      10.630  -2.425  -0.456  0.00  0.00             0
ATOM    836    H   1     1       8.209  -6.546   0.033  0.00  0.00             0
ATOM    837    H   1     1      10.557  -5.081  -0.432  0.00  0.00             0
ATOM    838    H   1     1       8.504  -1.312  -0.387  0.00  0.00             0
ATOM    839    H   1     1       8.900  -3.167   0.506  0.00  0.00             0
ATOM    840    H   1     1      11.638  -8.055   0.022  0.00  0.00             0
ATOM    841   Al   1     1       1.203   4.309   8.633  0.00  0.00             0
ATOM    842   Al   1     1      -1.413  -0.327   8.773  0.00  0.00             0
ATOM    843   Al   1     1      -1.462   5.703   8.772  0.00  0.00             0
ATOM    844   Al   1     1       1.145   1.318   8.745  0.00  0.00             0
ATOM    845   Si   1     1      -3.108   5.576  11.626  0.00  0.00             0
ATOM    846   Si   1     1      -0.541   1.067  11.493  0.00  0.00             0
ATOM    847   Si   1     1      -0.605   7.092  11.504  0.00  0.00             0
ATOM    848   Si   1     1       2.027   2.541  11.481  0.00  0.00             0
ATOM    849    O   1     1       2.293   5.402   9.935  0.00  0.00             0
ATOM    850    O   1     1      -0.346   1.027   9.910  0.00  0.00             0
ATOM    851    O   1     1       1.845   2.608   9.955  0.00  0.00             0
ATOM    852    O   1     1      -0.740   7.139   9.881  0.00  0.00             0
ATOM    853    O   1     1       1.970   3.991  12.062  0.00  0.00             0
ATOM    854    O   1     1      -0.601   8.625  12.003  0.00  0.00             0
ATOM    855    O   1     1       0.707   6.436  11.767  0.00  0.00             0
ATOM    856    O   1     1      -1.767   2.009  11.798  0.00  0.00             0
ATOM    857    O   1     1       0.746   1.762  12.053  0.00  0.00             0
ATOM    858    O   1     1      -1.868   6.318  12.131  0.00  0.00             0
ATOM    859    O   1     1       1.961  -0.390   9.826  0.00  0.00             0
ATOM    860    O   1     1      -0.437   4.332   9.702  0.00  0.00             0
ATOM    861    O   1     1       8.244   7.184   7.654  0.00  0.00             0
ATOM    862    O   1     1       0.452   2.616   7.643  0.00  0.00             0
ATOM    863    O   1     1       2.971   4.430   7.647  0.00  0.00             0
ATOM    864    O   1     1       0.171  -0.179   7.667  0.00  0.00             0
ATOM    865    O   1     1       2.961   1.278   7.919  0.00  0.00             0
ATOM    866    O   1     1       0.335   5.514   7.577  0.00  0.00             0
ATOM    867    H   1     1       1.956   8.045  10.007  0.00  0.00             0
ATOM    868    H   1     1      -0.839   3.748  10.160  0.00  0.00             0
ATOM    869    H   1     1       2.415   7.484   6.964  0.00  0.00             0
ATOM    870    H   1     1       0.566   2.793   6.728  0.00  0.00             0
ATOM    871    H   1     1       3.396   4.150   6.890  0.00  0.00             0
ATOM    872    H   1     1       0.436   8.036   7.469  0.00  0.00             0
ATOM    873    H   1     1       0.603   6.058   6.810  0.00  0.00             0
ATOM    874    H   1     1       3.092   2.255   8.146  0.00  0.00             0
ATOM    875   Al   1     1       4.487   2.990   1.654  0.00  0.00             0
ATOM    876   Al   1     1       1.671  -1.286   1.650  0.00  0.00             0
ATOM    877   Al   1     1       1.799   4.891   1.495  0.00  0.00             0
ATOM    878   Al   1     1       4.272   0.279   1.734  0.00  0.00             0
ATOM    879   Si   1     1       0.111   4.713   4.319  0.00  0.00             0
ATOM    880   Si   1     1       2.452   0.059   4.482  0.00  0.00             0
ATOM    881   Si   1     1       2.640   6.260   4.249  0.00  0.00             0
ATOM    882   Si   1     1       5.089   1.582   4.532  0.00  0.00             0
ATOM    883    O   1     1       5.289   4.355   2.728  0.00  0.00             0
ATOM    884    O   1     1       2.637  -0.015   2.812  0.00  0.00             0
ATOM    885    O   1     1       4.944   1.655   2.890  0.00  0.00             0
ATOM    886    O   1     1       2.474   6.374   2.625  0.00  0.00             0
ATOM    887    O   1     1       4.950   3.145   4.923  0.00  0.00             0
ATOM    888    O   1     1       2.631   7.694   4.756  0.00  0.00             0
ATOM    889    O   1     1       3.966   5.475   4.597  0.00  0.00             0
ATOM    890    O   1     1       1.108   0.913   4.791  0.00  0.00             0
ATOM    891    O   1     1       3.815   0.834   4.972  0.00  0.00             0
ATOM    892    O   1     1       1.353   5.592   4.761  0.00  0.00             0
ATOM    893    O   1     1       5.265  -0.980   2.707  0.00  0.00             0
ATOM    894    O   1     1       2.707   3.518   2.664  0.00  0.00             0
ATOM    895    O   1     1      11.542   6.326   0.384  0.00  0.00             0
ATOM    896    O   1     1       3.615   1.626   0.664  0.00  0.00             0
ATOM    897    O   1     1       5.933   3.178   0.512  0.00  0.00             0
ATOM    898    O   1     1       3.324  -1.076   0.590  0.00  0.00             0
ATOM    899    O   1     1       5.905   0.173   0.509  0.00  0.00             0
ATOM    900    O   1     1       3.384   4.536   0.404  0.00  0.00             0
ATOM    901    H   1     1       4.624   6.992   1.973  0.00  0.00             0
ATOM    902    H   1     1       2.001   2.908   2.498  0.00  0.00             0
ATOM    903    H   1     1       6.606   5.953  -0.651  0.00  0.00             0
ATOM    904    H   1     1       2.906   2.145   0.389  0.00  0.00             0
ATOM    905    H   1     1       6.748   2.638   0.222  0.00  0.00             0
ATOM    906    H   1     1       3.375   7.689  -0.730  0.00  0.00             0
ATOM    907    H   1     1       3.865   5.087  -0.323  0.00  0.00             0
ATOM    908    H   1     1       5.474   0.571  -0.279  0.00  0.00             0
ATOM    909   Al   1     1       1.207  -4.726   8.703  0.00  0.00             0
ATOM    910   Al   1     1      -1.435  -9.125   8.772  0.00  0.00             0
ATOM    911   Al   1     1      -1.513  -3.267   8.600  0.00  0.00             0
ATOM    912   Al   1     1       1.094  -7.625   8.762  0.00  0.00             0
ATOM    913   Si   1     1      -3.214  -3.392  11.521  0.00  0.00             0
ATOM    914   Si   1     1      -0.573  -7.853  11.533  0.00  0.00             0
ATOM    915   Si   1     1      -0.776  -1.900  11.507  0.00  0.00             0
ATOM    916   Si   1     1       1.953  -6.314  11.548  0.00  0.00             0
ATOM    917    O   1     1       1.987  -3.521   9.912  0.00  0.00             0
ATOM    918    O   1     1      -0.407  -7.818   9.909  0.00  0.00             0
ATOM    919    O   1     1       1.820  -6.277   9.970  0.00  0.00             0
ATOM    920    O   1     1      -0.942  -1.873   9.820  0.00  0.00             0
ATOM    921    O   1     1       1.873  -4.855  12.046  0.00  0.00             0
ATOM    922    O   1     1      -0.813  -0.411  11.914  0.00  0.00             0
ATOM    923    O   1     1       0.547  -2.573  11.779  0.00  0.00             0
ATOM    924    O   1     1      -1.875  -7.027  11.906  0.00  0.00             0
ATOM    925    O   1     1       0.679  -7.138  12.043  0.00  0.00             0
ATOM    926    O   1     1      -1.969  -2.658  12.028  0.00  0.00             0
ATOM    927    O   1     1       2.115  -8.963   9.943  0.00  0.00             0
ATOM    928    O   1     1      -0.539  -4.705   9.521  0.00  0.00             0
ATOM    929    O   1     1       7.993  -1.841   7.542  0.00  0.00             0
ATOM    930    O   1     1       0.607  -6.306   7.664  0.00  0.00             0
ATOM    931    O   1     1       2.805  -4.500   7.627  0.00  0.00             0
ATOM    932    O   1     1       0.090  -9.008   7.742  0.00  0.00             0
ATOM    933    O   1     1       2.837  -7.931   7.577  0.00  0.00             0
ATOM    934    O   1     1       0.220  -3.349   7.477  0.00  0.00             0
ATOM    935    H   1     1       1.254  -1.109   9.533  0.00  0.00             0
ATOM    936    H   1     1      -1.231  -5.369   9.660  0.00  0.00             0
ATOM    937    H   1     1       2.283  -1.565   7.132  0.00  0.00             0
ATOM    938    H   1     1      -0.050  -6.055   7.114  0.00  0.00             0
ATOM    939    H   1     1       2.549  -5.195   6.896  0.00  0.00             0
ATOM    940    H   1     1       0.298  -0.016   6.646  0.00  0.00             0
ATOM    941    H   1     1       0.735  -3.561   6.562  0.00  0.00             0
ATOM    942    H   1     1       3.787  -7.595   7.131  0.00  0.00             0
ATOM    943   Al   1     1       4.237  -5.543   1.389  0.00  0.00             0
ATOM    944   Al   1     1       1.777 -10.151   1.458  0.00  0.00             0
ATOM    945   Al   1     1       1.506  -4.294   1.450  0.00  0.00             0
ATOM    946   Al   1     1       4.277  -8.564   1.157  0.00  0.00             0
ATOM    947   Si   1     1      -0.013  -4.302   4.306  0.00  0.00             0
ATOM    948   Si   1     1       2.450  -8.778   4.231  0.00  0.00             0
ATOM    949   Si   1     1       2.553  -2.940   4.331  0.00  0.00             0
ATOM    950   Si   1     1       4.930  -7.237   4.088  0.00  0.00             0
ATOM    951    O   1     1       5.276  -4.433   2.511  0.00  0.00             0
ATOM    952    O   1     1       2.524  -8.838   2.628  0.00  0.00             0
ATOM    953    O   1     1       4.788  -7.101   2.395  0.00  0.00             0
ATOM    954    O   1     1       2.314  -2.708   2.725  0.00  0.00             0
ATOM    955    O   1     1       5.177  -5.761   4.648  0.00  0.00             0
ATOM    956    O   1     1       2.314  -1.498   4.916  0.00  0.00             0
ATOM    957    O   1     1       3.964  -3.398   4.466  0.00  0.00             0
ATOM    958    O   1     1       1.017  -8.040   4.521  0.00  0.00             0
ATOM    959    O   1     1       3.607  -7.822   4.568  0.00  0.00             0
ATOM    960    O   1     1       1.300  -3.850   4.745  0.00  0.00             0
ATOM    961    O   1     1       5.054 -10.022   2.092  0.00  0.00             0
ATOM    962    O   1     1       2.566  -5.479   2.577  0.00  0.00             0
ATOM    963    O   1     1      11.224  -2.780   0.301  0.00  0.00             0
ATOM    964    O   1     1       3.439  -7.046   0.250  0.00  0.00             0
ATOM    965    O   1     1       5.769  -5.335   0.171  0.00  0.00             0
ATOM    966    O   1     1       3.121  -9.795   0.188  0.00  0.00             0
ATOM    967    O   1     1       6.035  -8.512   0.311  0.00  0.00             0
ATOM    968    O   1     1       3.272  -4.214   0.285  0.00  0.00             0
ATOM    969    H   1     1       4.913  -1.841   3.024  0.00  0.00             0
ATOM    970    H   1     1       2.092  -6.058   3.424  0.00  0.00             0
ATOM    971    H   1     1       5.296  -2.586   0.132  0.00  0.00             0
ATOM    972    H   1     1       2.936  -6.569  -0.344  0.00  0.00             0
ATOM    973    H   1     1       5.940  -5.700  -0.558  0.00  0.00             0
ATOM    974    H   1     1       3.532  -1.125  -0.315  0.00  0.00             0
ATOM    975    H   1     1       2.878  -3.739  -0.526  0.00  0.00             0
ATOM    976    H   1     1       6.895  -7.975  -0.063  0.00  0.00             0
END
