# Supplementary material for: Competing Nuclear Quantum Effects and Hydrogen-Bond Jumps in Hydrated Kaolinite
Source: J Phys Chem Lett. 2023 Feb 6;14(6):1542–7. doi: 10.1021/acs.jpclett.2c03896 (PMC9940297; doi:10.1021/acs.jpclett.2c03896)
Supplement: Supplementary file 1 — jz2c03896_si_001.zip [file jz2c03896_si_001.zip › Clay_NQEs_HBond_Jumps_SI/silica-surface/QM/prod-1/init.01.pdb]

TITLE     Step:      400000  Bead:       1 positions{angstrom}  cell{angstrom}
CRYST1   10.307   17.884   76.812  91.93 105.05  89.80 P 1           1
ATOM      1   Al   1     1     -13.463  12.425  42.511  0.00  0.00             0
ATOM      2   Al   1     1     -11.081  17.063  42.254  0.00  0.00             0
ATOM      3   Al   1     1     -10.973  10.960  42.519  0.00  0.00             0
ATOM      4   Al   1     1     -13.441  15.544  42.300  0.00  0.00             0
ATOM      5   Si   1     1      -9.131  11.192  39.683  0.00  0.00             0
ATOM      6   Si   1     1     -11.924  15.679  39.451  0.00  0.00             0
ATOM      7   Si   1     1     -11.739   9.586  39.755  0.00  0.00             0
ATOM      8   Si   1     1     -14.353  14.146  39.651  0.00  0.00             0
ATOM      9    O   1     1     -14.433  11.269  41.371  0.00  0.00             0
ATOM     10    O   1     1     -12.045  15.780  41.217  0.00  0.00             0
ATOM     11    O   1     1     -14.350  14.099  41.208  0.00  0.00             0
ATOM     12    O   1     1     -11.481   9.455  41.445  0.00  0.00             0
ATOM     13    O   1     1     -14.238  12.702  39.174  0.00  0.00             0
ATOM     14    O   1     1     -11.695   8.060  39.324  0.00  0.00             0
ATOM     15    O   1     1     -13.046  10.335  39.632  0.00  0.00             0
ATOM     16    O   1     1     -10.660  14.900  39.258  0.00  0.00             0
ATOM     17    O   1     1     -13.290  15.075  39.050  0.00  0.00             0
ATOM     18    O   1     1     -10.497  10.300  39.229  0.00  0.00             0
ATOM     19    O   1     1     -14.539  16.868  41.467  0.00  0.00             0
ATOM     20    O   1     1     -11.875  12.320  41.378  0.00  0.00             0
ATOM     21    O   1     1     -10.154   9.651  43.652  0.00  0.00             0
ATOM     22    O   1     1     -12.811  14.080  43.312  0.00  0.00             0
ATOM     23    O   1     1     -15.120  12.299  43.706  0.00  0.00             0
ATOM     24    O   1     1     -12.682  16.893  43.508  0.00  0.00             0
ATOM     25    O   1     1     -15.245  15.470  43.537  0.00  0.00             0
ATOM     26    O   1     1     -12.599  11.120  43.625  0.00  0.00             0
ATOM     27    H   1     1     -13.997   8.725  41.551  0.00  0.00             0
ATOM     28    H   1     1     -11.388  12.739  40.794  0.00  0.00             0
ATOM     29    H   1     1     -15.385   9.257  44.675  0.00  0.00             0
ATOM     30    H   1     1     -11.900  14.333  43.560  0.00  0.00             0
ATOM     31    H   1     1     -15.053  12.376  44.694  0.00  0.00             0
ATOM     32    H   1     1     -12.940   7.944  44.605  0.00  0.00             0
ATOM     33    H   1     1     -13.077  10.177  43.638  0.00  0.00             0
ATOM     34    H   1     1     -15.462  14.387  43.808  0.00  0.00             0
ATOM     35   Al   1     1     -13.562  14.796  49.712  0.00  0.00             0
ATOM     36   Al   1     1     -10.726  19.252  49.817  0.00  0.00             0
ATOM     37   Al   1     1     -10.820  13.384  49.592  0.00  0.00             0
ATOM     38   Al   1     1     -13.377  17.656  49.615  0.00  0.00             0
ATOM     39   Si   1     1      -9.079  13.410  46.955  0.00  0.00             0
ATOM     40   Si   1     1     -11.667  17.939  46.935  0.00  0.00             0
ATOM     41   Si   1     1     -11.571  11.929  46.893  0.00  0.00             0
ATOM     42   Si   1     1     -14.187  16.403  46.753  0.00  0.00             0
ATOM     43    O   1     1     -14.438  13.578  48.492  0.00  0.00             0
ATOM     44    O   1     1     -11.874  17.950  48.529  0.00  0.00             0
ATOM     45    O   1     1     -14.046  16.385  48.491  0.00  0.00             0
ATOM     46    O   1     1     -11.586  11.808  48.618  0.00  0.00             0
ATOM     47    O   1     1     -14.077  14.893  46.421  0.00  0.00             0
ATOM     48    O   1     1     -11.488  10.361  46.564  0.00  0.00             0
ATOM     49    O   1     1     -13.018  12.483  46.685  0.00  0.00             0
ATOM     50    O   1     1     -10.333  17.086  46.700  0.00  0.00             0
ATOM     51    O   1     1     -12.935  17.212  46.406  0.00  0.00             0
ATOM     52    O   1     1     -10.376  12.678  46.488  0.00  0.00             0
ATOM     53    O   1     1     -14.300  19.231  48.687  0.00  0.00             0
ATOM     54    O   1     1     -11.808  14.673  48.548  0.00  0.00             0
ATOM     55    O   1     1     -10.174  12.024  50.945  0.00  0.00             0
ATOM     56    O   1     1     -12.712  16.312  50.754  0.00  0.00             0
ATOM     57    O   1     1     -15.151  14.694  50.665  0.00  0.00             0
ATOM     58    O   1     1     -12.296  19.149  50.901  0.00  0.00             0
ATOM     59    O   1     1     -14.769  18.102  50.914  0.00  0.00             0
ATOM     60    O   1     1     -12.493  13.594  50.864  0.00  0.00             0
ATOM     61    H   1     1     -13.487  10.984  48.561  0.00  0.00             0
ATOM     62    H   1     1     -11.112  15.419  48.513  0.00  0.00             0
ATOM     63    H   1     1     -14.554  11.965  51.373  0.00  0.00             0
ATOM     64    H   1     1     -12.352  15.874  51.468  0.00  0.00             0
ATOM     65    H   1     1     -15.463  15.094  51.451  0.00  0.00             0
ATOM     66    H   1     1     -12.766   9.775  51.928  0.00  0.00             0
ATOM     67    H   1     1     -12.721  13.011  51.508  0.00  0.00             0
ATOM     68    H   1     1     -14.583  18.337  51.858  0.00  0.00             0
ATOM     69   Al   1     1     -13.552  21.286  42.578  0.00  0.00             0
ATOM     70   Al   1     1     -10.988  25.943  42.510  0.00  0.00             0
ATOM     71   Al   1     1     -10.929  19.890  42.465  0.00  0.00             0
ATOM     72   Al   1     1     -13.569  24.339  42.475  0.00  0.00             0
ATOM     73   Si   1     1      -9.247  20.148  39.720  0.00  0.00             0
ATOM     74   Si   1     1     -11.821  24.582  39.823  0.00  0.00             0
ATOM     75   Si   1     1     -11.763  18.679  39.543  0.00  0.00             0
ATOM     76   Si   1     1     -14.442  23.150  39.665  0.00  0.00             0
ATOM     77    O   1     1     -14.498  20.221  41.311  0.00  0.00             0
ATOM     78    O   1     1     -11.973  24.682  41.416  0.00  0.00             0
ATOM     79    O   1     1     -14.273  23.135  41.265  0.00  0.00             0
ATOM     80    O   1     1     -11.689  18.516  41.210  0.00  0.00             0
ATOM     81    O   1     1     -14.462  21.664  39.187  0.00  0.00             0
ATOM     82    O   1     1     -11.873  17.135  39.029  0.00  0.00             0
ATOM     83    O   1     1     -13.111  19.442  39.245  0.00  0.00             0
ATOM     84    O   1     1     -10.687  23.542  39.635  0.00  0.00             0
ATOM     85    O   1     1     -13.159  23.914  39.247  0.00  0.00             0
ATOM     86    O   1     1     -10.466  19.395  39.135  0.00  0.00             0
ATOM     87    O   1     1     -14.537  25.758  41.509  0.00  0.00             0
ATOM     88    O   1     1     -11.861  21.370  41.328  0.00  0.00             0
ATOM     89    O   1     1     -10.180  18.386  43.305  0.00  0.00             0
ATOM     90    O   1     1     -12.787  22.828  43.489  0.00  0.00             0
ATOM     91    O   1     1     -15.134  21.194  43.598  0.00  0.00             0
ATOM     92    O   1     1     -12.637  25.654  43.779  0.00  0.00             0
ATOM     93    O   1     1     -15.314  24.560  43.744  0.00  0.00             0
ATOM     94    O   1     1     -12.656  19.882  43.414  0.00  0.00             0
ATOM     95    H   1     1     -14.165  17.672  41.268  0.00  0.00             0
ATOM     96    H   1     1     -11.689  22.040  40.708  0.00  0.00             0
ATOM     97    H   1     1     -14.719  18.224  43.793  0.00  0.00             0
ATOM     98    H   1     1     -11.910  23.150  43.325  0.00  0.00             0
ATOM     99    H   1     1     -15.326  21.813  44.289  0.00  0.00             0
ATOM    100    H   1     1     -12.461  17.086  44.488  0.00  0.00             0
ATOM    101    H   1     1     -12.764  18.814  43.585  0.00  0.00             0
ATOM    102    H   1     1     -15.460  24.122  44.661  0.00  0.00             0
ATOM    103   Al   1     1     -13.482  23.756  49.713  0.00  0.00             0
ATOM    104   Al   1     1     -10.882  28.342  49.901  0.00  0.00             0
ATOM    105   Al   1     1     -10.761  22.094  49.906  0.00  0.00             0
ATOM    106   Al   1     1     -13.272  26.598  49.901  0.00  0.00             0
ATOM    107   Si   1     1      -8.939  22.326  46.984  0.00  0.00             0
ATOM    108   Si   1     1     -11.610  26.825  47.177  0.00  0.00             0
ATOM    109   Si   1     1     -11.427  20.848  47.015  0.00  0.00             0
ATOM    110   Si   1     1     -14.143  25.337  47.124  0.00  0.00             0
ATOM    111    O   1     1     -14.314  22.462  48.704  0.00  0.00             0
ATOM    112    O   1     1     -11.757  26.970  48.728  0.00  0.00             0
ATOM    113    O   1     1     -14.063  25.346  48.695  0.00  0.00             0
ATOM    114    O   1     1     -11.410  20.780  48.684  0.00  0.00             0
ATOM    115    O   1     1     -14.007  23.785  46.628  0.00  0.00             0
ATOM    116    O   1     1     -11.432  19.421  46.505  0.00  0.00             0
ATOM    117    O   1     1     -12.822  21.622  46.754  0.00  0.00             0
ATOM    118    O   1     1     -10.344  25.891  46.949  0.00  0.00             0
ATOM    119    O   1     1     -12.851  26.161  46.629  0.00  0.00             0
ATOM    120    O   1     1     -10.270  21.680  46.578  0.00  0.00             0
ATOM    121    O   1     1     -14.143  28.181  48.756  0.00  0.00             0
ATOM    122    O   1     1     -11.772  23.586  48.730  0.00  0.00             0
ATOM    123    O   1     1      -9.863  20.644  50.844  0.00  0.00             0
ATOM    124    O   1     1     -12.475  25.174  50.761  0.00  0.00             0
ATOM    125    O   1     1     -14.955  23.722  50.961  0.00  0.00             0
ATOM    126    O   1     1     -12.446  28.059  51.154  0.00  0.00             0
ATOM    127    O   1     1     -14.939  26.850  50.951  0.00  0.00             0
ATOM    128    O   1     1     -12.360  22.230  50.847  0.00  0.00             0
ATOM    129    H   1     1     -13.886  20.108  48.399  0.00  0.00             0
ATOM    130    H   1     1     -11.414  24.016  48.012  0.00  0.00             0
ATOM    131    H   1     1     -14.286  20.960  50.948  0.00  0.00             0
ATOM    132    H   1     1     -11.636  24.746  51.020  0.00  0.00             0
ATOM    133    H   1     1     -15.545  24.532  51.161  0.00  0.00             0
ATOM    134    H   1     1     -12.286  19.797  51.724  0.00  0.00             0
ATOM    135    H   1     1     -12.944  22.527  51.466  0.00  0.00             0
ATOM    136    H   1     1     -15.131  26.962  51.967  0.00  0.00             0
ATOM    137   Al   1     1      -8.436  12.525  42.419  0.00  0.00             0
ATOM    138   Al   1     1      -6.059  16.981  42.365  0.00  0.00             0
ATOM    139   Al   1     1      -5.990  10.913  42.564  0.00  0.00             0
ATOM    140   Al   1     1      -8.475  15.498  42.393  0.00  0.00             0
ATOM    141   Si   1     1      -4.077  11.268  39.858  0.00  0.00             0
ATOM    142   Si   1     1      -6.756  15.660  39.608  0.00  0.00             0
ATOM    143   Si   1     1      -6.522   9.642  39.755  0.00  0.00             0
ATOM    144   Si   1     1      -9.317  14.177  39.591  0.00  0.00             0
ATOM    145    O   1     1      -9.292  11.403  41.264  0.00  0.00             0
ATOM    146    O   1     1      -6.795  15.671  41.133  0.00  0.00             0
ATOM    147    O   1     1      -9.063  14.187  41.280  0.00  0.00             0
ATOM    148    O   1     1      -6.443   9.520  41.334  0.00  0.00             0
ATOM    149    O   1     1      -9.271  12.664  39.198  0.00  0.00             0
ATOM    150    O   1     1      -6.518   8.202  39.183  0.00  0.00             0
ATOM    151    O   1     1      -7.909  10.327  39.432  0.00  0.00             0
ATOM    152    O   1     1      -5.512  14.770  39.183  0.00  0.00             0
ATOM    153    O   1     1      -8.089  14.949  39.071  0.00  0.00             0
ATOM    154    O   1     1      -5.351  10.468  39.387  0.00  0.00             0
ATOM    155    O   1     1      -9.415  17.045  41.228  0.00  0.00             0
ATOM    156    O   1     1      -6.643  12.391  41.460  0.00  0.00             0
ATOM    157    O   1     1     -15.465   9.399  43.695  0.00  0.00             0
ATOM    158    O   1     1      -7.797  14.000  43.473  0.00  0.00             0
ATOM    159    O   1     1      -9.956  12.368  43.573  0.00  0.00             0
ATOM    160    O   1     1      -7.628  16.915  43.428  0.00  0.00             0
ATOM    161    O   1     1     -10.222  15.588  43.426  0.00  0.00             0
ATOM    162    O   1     1      -7.475  11.195  43.563  0.00  0.00             0
ATOM    163    H   1     1      -8.605   8.587  41.285  0.00  0.00             0
ATOM    164    H   1     1      -5.985  13.360  41.534  0.00  0.00             0
ATOM    165    H   1     1     -10.142   9.861  44.533  0.00  0.00             0
ATOM    166    H   1     1      -6.730  14.060  43.670  0.00  0.00             0
ATOM    167    H   1     1     -10.428  12.937  44.366  0.00  0.00             0
ATOM    168    H   1     1      -8.244   8.447  43.995  0.00  0.00             0
ATOM    169    H   1     1      -7.809  10.731  44.189  0.00  0.00             0
ATOM    170    H   1     1      -9.882  14.939  43.880  0.00  0.00             0
ATOM    171   Al   1     1      -8.355  14.777  49.617  0.00  0.00             0
ATOM    172   Al   1     1      -5.581  19.276  49.827  0.00  0.00             0
ATOM    173   Al   1     1      -5.786  13.139  49.786  0.00  0.00             0
ATOM    174   Al   1     1      -8.095  17.633  49.791  0.00  0.00             0
ATOM    175   Si   1     1      -3.911  13.432  46.891  0.00  0.00             0
ATOM    176   Si   1     1      -6.473  17.893  46.940  0.00  0.00             0
ATOM    177   Si   1     1      -6.421  11.913  46.860  0.00  0.00             0
ATOM    178   Si   1     1      -8.945  16.368  46.877  0.00  0.00             0
ATOM    179    O   1     1      -9.196  13.480  48.627  0.00  0.00             0
ATOM    180    O   1     1      -6.496  17.857  48.609  0.00  0.00             0
ATOM    181    O   1     1      -8.728  16.331  48.523  0.00  0.00             0
ATOM    182    O   1     1      -6.183  11.769  48.498  0.00  0.00             0
ATOM    183    O   1     1      -8.921  14.889  46.470  0.00  0.00             0
ATOM    184    O   1     1      -6.335  10.399  46.377  0.00  0.00             0
ATOM    185    O   1     1      -7.825  12.549  46.757  0.00  0.00             0
ATOM    186    O   1     1      -5.188  17.099  46.434  0.00  0.00             0
ATOM    187    O   1     1      -7.735  17.251  46.421  0.00  0.00             0
ATOM    188    O   1     1      -5.284  12.745  46.303  0.00  0.00             0
ATOM    189    O   1     1      -9.218  19.184  48.645  0.00  0.00             0
ATOM    190    O   1     1      -6.764  14.617  48.709  0.00  0.00             0
ATOM    191    O   1     1     -15.306  11.719  50.818  0.00  0.00             0
ATOM    192    O   1     1      -7.293  16.174  50.740  0.00  0.00             0
ATOM    193    O   1     1      -9.731  14.899  50.734  0.00  0.00             0
ATOM    194    O   1     1      -7.175  19.062  50.909  0.00  0.00             0
ATOM    195    O   1     1      -9.741  17.857  50.818  0.00  0.00             0
ATOM    196    O   1     1      -7.245  13.225  50.924  0.00  0.00             0
ATOM    197    H   1     1      -8.882  11.073  48.640  0.00  0.00             0
ATOM    198    H   1     1      -6.094  15.186  48.070  0.00  0.00             0
ATOM    199    H   1     1      -9.432  12.466  51.444  0.00  0.00             0
ATOM    200    H   1     1      -6.287  15.857  50.705  0.00  0.00             0
ATOM    201    H   1     1      -9.749  15.200  51.505  0.00  0.00             0
ATOM    202    H   1     1      -7.480  11.163  51.185  0.00  0.00             0
ATOM    203    H   1     1      -6.989  13.231  51.753  0.00  0.00             0
ATOM    204    H   1     1     -10.539  17.353  50.822  0.00  0.00             0
ATOM    205   Al   1     1      -8.498  21.540  42.466  0.00  0.00             0
ATOM    206   Al   1     1      -5.891  25.811  42.710  0.00  0.00             0
ATOM    207   Al   1     1      -5.834  19.908  42.456  0.00  0.00             0
ATOM    208   Al   1     1      -8.423  24.344  42.559  0.00  0.00             0
ATOM    209   Si   1     1      -4.034  20.233  39.580  0.00  0.00             0
ATOM    210   Si   1     1      -6.688  24.675  39.746  0.00  0.00             0
ATOM    211   Si   1     1      -6.577  18.638  39.681  0.00  0.00             0
ATOM    212   Si   1     1      -9.254  23.082  39.710  0.00  0.00             0
ATOM    213    O   1     1      -9.438  20.124  41.366  0.00  0.00             0
ATOM    214    O   1     1      -6.831  24.742  41.356  0.00  0.00             0
ATOM    215    O   1     1      -8.989  22.961  41.443  0.00  0.00             0
ATOM    216    O   1     1      -6.432  18.563  41.364  0.00  0.00             0
ATOM    217    O   1     1      -9.181  21.591  39.150  0.00  0.00             0
ATOM    218    O   1     1      -6.688  17.185  39.059  0.00  0.00             0
ATOM    219    O   1     1      -7.904  19.384  39.427  0.00  0.00             0
ATOM    220    O   1     1      -5.475  23.782  39.231  0.00  0.00             0
ATOM    221    O   1     1      -8.032  23.954  39.293  0.00  0.00             0
ATOM    222    O   1     1      -5.308  19.290  39.130  0.00  0.00             0
ATOM    223    O   1     1      -9.286  25.738  41.500  0.00  0.00             0
ATOM    224    O   1     1      -6.748  21.353  41.459  0.00  0.00             0
ATOM    225    O   1     1     -15.590  18.400  43.556  0.00  0.00             0
ATOM    226    O   1     1      -7.573  22.871  43.618  0.00  0.00             0
ATOM    227    O   1     1     -10.076  21.407  43.566  0.00  0.00             0
ATOM    228    O   1     1      -7.453  25.837  43.620  0.00  0.00             0
ATOM    229    O   1     1      -9.923  24.523  43.726  0.00  0.00             0
ATOM    230    O   1     1      -7.461  20.162  43.625  0.00  0.00             0
ATOM    231    H   1     1      -9.032  17.909  41.245  0.00  0.00             0
ATOM    232    H   1     1      -6.025  22.192  41.314  0.00  0.00             0
ATOM    233    H   1     1      -9.316  18.559  43.465  0.00  0.00             0
ATOM    234    H   1     1      -6.947  22.112  43.872  0.00  0.00             0
ATOM    235    H   1     1     -10.532  21.662  44.378  0.00  0.00             0
ATOM    236    H   1     1      -7.496  17.389  44.378  0.00  0.00             0
ATOM    237    H   1     1      -7.450  20.117  44.557  0.00  0.00             0
ATOM    238    H   1     1      -9.725  24.351  44.616  0.00  0.00             0
ATOM    239   Al   1     1      -8.424  23.802  49.924  0.00  0.00             0
ATOM    240   Al   1     1      -5.454  28.127  49.695  0.00  0.00             0
ATOM    241   Al   1     1      -5.727  22.194  49.985  0.00  0.00             0
ATOM    242   Al   1     1      -8.297  26.880  49.814  0.00  0.00             0
ATOM    243   Si   1     1      -3.797  22.346  47.103  0.00  0.00             0
ATOM    244   Si   1     1      -6.322  26.845  46.959  0.00  0.00             0
ATOM    245   Si   1     1      -6.337  20.899  47.061  0.00  0.00             0
ATOM    246   Si   1     1      -8.939  25.375  47.217  0.00  0.00             0
ATOM    247    O   1     1      -9.092  22.290  48.770  0.00  0.00             0
ATOM    248    O   1     1      -6.384  26.996  48.677  0.00  0.00             0
ATOM    249    O   1     1      -8.771  25.318  48.810  0.00  0.00             0
ATOM    250    O   1     1      -6.353  20.774  48.680  0.00  0.00             0
ATOM    251    O   1     1      -8.898  23.803  46.728  0.00  0.00             0
ATOM    252    O   1     1      -6.385  19.387  46.593  0.00  0.00             0
ATOM    253    O   1     1      -7.639  21.603  46.629  0.00  0.00             0
ATOM    254    O   1     1      -5.174  25.942  46.591  0.00  0.00             0
ATOM    255    O   1     1      -7.751  26.178  46.689  0.00  0.00             0
ATOM    256    O   1     1      -5.035  21.576  46.628  0.00  0.00             0
ATOM    257    O   1     1      -9.064  28.080  48.561  0.00  0.00             0
ATOM    258    O   1     1      -6.714  23.697  48.996  0.00  0.00             0
ATOM    259    O   1     1     -15.208  20.920  50.889  0.00  0.00             0
ATOM    260    O   1     1      -7.768  25.214  51.128  0.00  0.00             0
ATOM    261    O   1     1      -9.943  23.564  50.910  0.00  0.00             0
ATOM    262    O   1     1      -7.314  28.216  50.744  0.00  0.00             0
ATOM    263    O   1     1     -10.018  26.986  50.919  0.00  0.00             0
ATOM    264    O   1     1      -7.210  22.380  51.217  0.00  0.00             0
ATOM    265    H   1     1      -9.035  19.970  47.890  0.00  0.00             0
ATOM    266    H   1     1      -6.157  24.576  49.085  0.00  0.00             0
ATOM    267    H   1     1      -8.918  20.553  50.603  0.00  0.00             0
ATOM    268    H   1     1      -7.575  25.312  52.039  0.00  0.00             0
ATOM    269    H   1     1      -9.920  23.368  51.892  0.00  0.00             0
ATOM    270    H   1     1      -7.268  19.196  51.814  0.00  0.00             0
ATOM    271    H   1     1      -7.003  22.082  52.182  0.00  0.00             0
ATOM    272    H   1     1     -10.508  26.393  51.574  0.00  0.00             0
ATOM    273    O   1     1      -2.590  -5.069  27.280  0.00  0.00             0
ATOM    274    H   1     1      -2.809  -4.338  26.601  0.00  0.00             0
ATOM    275    H   1     1       8.702  -5.021  27.214  0.00  0.00             0
ATOM    276    O   1     1       1.512   2.905  30.639  0.00  0.00             0
ATOM    277    H   1     1       1.214   2.398  31.452  0.00  0.00             0
ATOM    278    H   1     1      11.319   2.304  29.929  0.00  0.00             0
ATOM    279    O   1     1      14.956  11.672  25.841  0.00  0.00             0
ATOM    280    H   1     1       4.772  11.496  26.832  0.00  0.00             0
ATOM    281    H   1     1      14.629  10.846  25.577  0.00  0.00             0
ATOM    282    O   1     1       0.151  12.339  31.097  0.00  0.00             0
ATOM    283    H   1     1       0.775  11.860  31.683  0.00  0.00             0
ATOM    284    H   1     1      11.230  13.034  31.021  0.00  0.00             0
ATOM    285    O   1     1      -4.400   8.665  27.503  0.00  0.00             0
ATOM    286    H   1     1      -3.579   8.959  26.993  0.00  0.00             0
ATOM    287    H   1     1       5.341   9.527  27.637  0.00  0.00             0
ATOM    288    O   1     1     -17.763   6.610  30.742  0.00  0.00             0
ATOM    289    H   1     1     -16.789   7.027  31.081  0.00  0.00             0
ATOM    290    H   1     1      -7.097   5.851  30.190  0.00  0.00             0
ATOM    291    O   1     1      -4.924 -15.714  20.823  0.00  0.00             0
ATOM    292    H   1     1      -4.780 -16.684  20.430  0.00  0.00             0
ATOM    293    H   1     1      -4.927 -15.052  20.001  0.00  0.00             0
ATOM    294    O   1     1      -0.491   4.052  33.291  0.00  0.00             0
ATOM    295    H   1     1       0.172   4.755  33.440  0.00  0.00             0
ATOM    296    H   1     1      -0.729   4.077  32.284  0.00  0.00             0
ATOM    297    O   1     1       7.871   1.014  32.732  0.00  0.00             0
ATOM    298    H   1     1       7.884   1.653  31.993  0.00  0.00             0
ATOM    299    H   1     1       7.063   1.092  33.181  0.00  0.00             0
ATOM    300    O   1     1       0.727  16.692  26.252  0.00  0.00             0
ATOM    301    H   1     1       0.231  16.856  27.022  0.00  0.00             0
ATOM    302    H   1     1       0.660  17.612  26.005  0.00  0.00             0
ATOM    303    O   1     1       3.929   4.804  29.179  0.00  0.00             0
ATOM    304    H   1     1       4.874   4.795  29.328  0.00  0.00             0
ATOM    305    H   1     1       3.475   4.112  28.494  0.00  0.00             0
ATOM    306    O   1     1      -8.990  15.792  34.141  0.00  0.00             0
ATOM    307    H   1     1      -9.430  16.620  33.843  0.00  0.00             0
ATOM    308    H   1     1      -8.538  16.195  34.880  0.00  0.00             0
ATOM    309    O   1     1       4.788  -1.558  33.174  0.00  0.00             0
ATOM    310    H   1     1       5.568  -1.978  33.440  0.00  0.00             0
ATOM    311    H   1     1       4.038  -2.135  32.806  0.00  0.00             0
ATOM    312    O   1     1      13.400   2.116  35.513  0.00  0.00             0
ATOM    313    H   1     1      12.320   2.394  35.695  0.00  0.00             0
ATOM    314    H   1     1      13.647   2.219  34.631  0.00  0.00             0
ATOM    315    O   1     1       6.125  11.549  30.235  0.00  0.00             0
ATOM    316    H   1     1       7.033  11.193  30.455  0.00  0.00             0
ATOM    317    H   1     1       6.109  12.265  31.040  0.00  0.00             0
ATOM    318    O   1     1      -1.403   5.675  24.062  0.00  0.00             0
ATOM    319    H   1     1      -2.063   6.259  24.196  0.00  0.00             0
ATOM    320    H   1     1      -1.568   5.101  23.328  0.00  0.00             0
ATOM    321    O   1     1      18.848  10.382  30.866  0.00  0.00             0
ATOM    322    H   1     1      19.502  10.151  30.261  0.00  0.00             0
ATOM    323    H   1     1      19.274  11.223  31.057  0.00  0.00             0
ATOM    324    O   1     1       5.698   9.098  21.788  0.00  0.00             0
ATOM    325    H   1     1       4.743   9.013  21.632  0.00  0.00             0
ATOM    326    H   1     1       5.979   8.863  20.825  0.00  0.00             0
ATOM    327    O   1     1       2.886  14.551  32.445  0.00  0.00             0
ATOM    328    H   1     1       3.491  13.880  32.994  0.00  0.00             0
ATOM    329    H   1     1      12.770  -2.851  33.167  0.00  0.00             0
ATOM    330    O   1     1       0.009  17.519  32.564  0.00  0.00             0
ATOM    331    H   1     1       0.044  17.266  31.584  0.00  0.00             0
ATOM    332    H   1     1       9.470  17.878  32.647  0.00  0.00             0
ATOM    333    O   1     1      14.255  12.575  34.066  0.00  0.00             0
ATOM    334    H   1     1       4.675  11.970  33.954  0.00  0.00             0
ATOM    335    H   1     1      14.690  13.005  34.830  0.00  0.00             0
ATOM    336    O   1     1      -2.991  22.592  35.366  0.00  0.00             0
ATOM    337    H   1     1      -3.454  22.425  34.651  0.00  0.00             0
ATOM    338    H   1     1       7.064  21.793  35.941  0.00  0.00             0
ATOM    339    O   1     1       5.698  14.413  35.538  0.00  0.00             0
ATOM    340    H   1     1      -4.853  15.259  35.685  0.00  0.00             0
ATOM    341    H   1     1       6.267  14.699  34.864  0.00  0.00             0
ATOM    342    O   1     1      -9.755  12.628  27.867  0.00  0.00             0
ATOM    343    H   1     1      -9.537  13.377  28.461  0.00  0.00             0
ATOM    344    H   1     1       0.565  11.869  28.522  0.00  0.00             0
ATOM    345    O   1     1       5.296  19.022  33.324  0.00  0.00             0
ATOM    346    H   1     1       4.956  18.118  33.063  0.00  0.00             0
ATOM    347    H   1     1       4.548   1.800  33.198  0.00  0.00             0
ATOM    348    O   1     1      -9.804   3.105  35.668  0.00  0.00             0
ATOM    349    H   1     1     -10.375   2.638  36.134  0.00  0.00             0
ATOM    350    H   1     1     -10.161   3.312  34.829  0.00  0.00             0
ATOM    351    O   1     1      -1.602  13.733  32.870  0.00  0.00             0
ATOM    352    H   1     1      -1.444  13.267  33.632  0.00  0.00             0
ATOM    353    H   1     1      -0.827  13.648  32.224  0.00  0.00             0
ATOM    354    O   1     1       3.808   4.917  36.121  0.00  0.00             0
ATOM    355    H   1     1       4.518   4.796  36.783  0.00  0.00             0
ATOM    356    H   1     1       3.435   4.113  35.916  0.00  0.00             0
ATOM    357    O   1     1       9.919   5.914  35.967  0.00  0.00             0
ATOM    358    H   1     1       9.316   5.116  36.399  0.00  0.00             0
ATOM    359    H   1     1      10.662   5.599  35.565  0.00  0.00             0
ATOM    360    O   1     1      -2.480  15.825  34.584  0.00  0.00             0
ATOM    361    H   1     1      -2.053  15.231  35.333  0.00  0.00             0
ATOM    362    H   1     1      -2.128  15.572  33.777  0.00  0.00             0
ATOM    363    O   1     1       6.338  17.413  30.895  0.00  0.00             0
ATOM    364    H   1     1       5.840  16.978  31.405  0.00  0.00             0
ATOM    365    H   1     1       6.805  -0.202  31.744  0.00  0.00             0
ATOM    366    O   1     1      13.174  10.786  36.398  0.00  0.00             0
ATOM    367    H   1     1      13.879  10.293  36.010  0.00  0.00             0
ATOM    368    H   1     1      13.317  11.569  35.990  0.00  0.00             0
ATOM    369    O   1     1      -0.586  -3.487  36.065  0.00  0.00             0
ATOM    370    H   1     1      -0.764  -4.385  35.908  0.00  0.00             0
ATOM    371    H   1     1      -0.055  -3.305  35.185  0.00  0.00             0
ATOM    372    O   1     1      -5.092  -0.629  36.587  0.00  0.00             0
ATOM    373    H   1     1      -4.812   0.403  36.700  0.00  0.00             0
ATOM    374    H   1     1      -6.055  -0.651  36.400  0.00  0.00             0
ATOM    375    O   1     1      -5.039   5.678  32.927  0.00  0.00             0
ATOM    376    H   1     1      -4.207   6.150  32.898  0.00  0.00             0
ATOM    377    H   1     1      -5.565   6.170  33.470  0.00  0.00             0
ATOM    378    O   1     1      -6.388   3.398  22.735  0.00  0.00             0
ATOM    379    H   1     1      -6.059   4.364  22.952  0.00  0.00             0
ATOM    380    H   1     1      -5.841   3.037  21.969  0.00  0.00             0
ATOM    381    O   1     1     -11.704  -1.365  28.345  0.00  0.00             0
ATOM    382    H   1     1     -12.458  -0.985  27.803  0.00  0.00             0
ATOM    383    H   1     1      -1.861  -1.992  28.798  0.00  0.00             0
ATOM    384    O   1     1      -8.027   9.232  30.156  0.00  0.00             0
ATOM    385    H   1     1      -7.958   9.598  31.023  0.00  0.00             0
ATOM    386    H   1     1       2.321   8.225  30.213  0.00  0.00             0
ATOM    387    O   1     1       6.841   7.576  36.002  0.00  0.00             0
ATOM    388    H   1     1      -2.570   8.033  36.383  0.00  0.00             0
ATOM    389    H   1     1       7.046   6.601  35.852  0.00  0.00             0
ATOM    390    O   1     1      -6.595  15.806  28.898  0.00  0.00             0
ATOM    391    H   1     1      -7.030  16.666  28.995  0.00  0.00             0
ATOM    392    H   1     1       3.765  15.610  27.917  0.00  0.00             0
ATOM    393    O   1     1      -4.828   9.531  34.593  0.00  0.00             0
ATOM    394    H   1     1      -4.552   8.825  35.269  0.00  0.00             0
ATOM    395    H   1     1       4.620   9.001  34.235  0.00  0.00             0
ATOM    396    O   1     1     -12.765   9.340  33.399  0.00  0.00             0
ATOM    397    H   1     1     -13.650   9.456  33.606  0.00  0.00             0
ATOM    398    H   1     1      -2.506   9.535  32.366  0.00  0.00             0
ATOM    399    O   1     1      -4.256   2.365  36.361  0.00  0.00             0
ATOM    400    H   1     1      -3.518   1.886  36.221  0.00  0.00             0
ATOM    401    H   1     1      -4.845   2.199  35.696  0.00  0.00             0
ATOM    402    O   1     1      -2.597   7.610  29.192  0.00  0.00             0
ATOM    403    H   1     1      -3.234   7.942  28.591  0.00  0.00             0
ATOM    404    H   1     1      -2.552   8.089  29.879  0.00  0.00             0
ATOM    405    O   1     1      -0.403   7.580  27.321  0.00  0.00             0
ATOM    406    H   1     1      -0.689   7.970  26.441  0.00  0.00             0
ATOM    407    H   1     1      -1.236   7.704  27.774  0.00  0.00             0
ATOM    408    O   1     1       8.257   0.687  35.663  0.00  0.00             0
ATOM    409    H   1     1       8.511   0.996  34.774  0.00  0.00             0
ATOM    410    H   1     1       8.191  -0.297  35.427  0.00  0.00             0
ATOM    411    O   1     1       0.799  16.961  30.070  0.00  0.00             0
ATOM    412    H   1     1       1.182  16.012  30.297  0.00  0.00             0
ATOM    413    H   1     1       0.141  16.693  29.383  0.00  0.00             0
ATOM    414    O   1     1      -9.995  27.902  28.538  0.00  0.00             0
ATOM    415    H   1     1     -10.165  27.215  28.012  0.00  0.00             0
ATOM    416    H   1     1      -9.206  27.395  29.043  0.00  0.00             0
ATOM    417    O   1     1      -3.211   3.522  24.926  0.00  0.00             0
ATOM    418    H   1     1      -2.763   4.252  24.294  0.00  0.00             0
ATOM    419    H   1     1      -2.783   3.606  25.854  0.00  0.00             0
ATOM    420    O   1     1      22.564  10.527  32.692  0.00  0.00             0
ATOM    421    H   1     1      21.901  10.073  33.148  0.00  0.00             0
ATOM    422    H   1     1      23.121  11.001  33.252  0.00  0.00             0
ATOM    423    O   1     1      13.778   7.052  34.469  0.00  0.00             0
ATOM    424    H   1     1      12.963   6.546  34.081  0.00  0.00             0
ATOM    425    H   1     1      14.077   6.461  35.125  0.00  0.00             0
ATOM    426    O   1     1       6.858   4.984  29.720  0.00  0.00             0
ATOM    427    H   1     1       7.383   5.934  29.569  0.00  0.00             0
ATOM    428    H   1     1       7.088   4.634  28.960  0.00  0.00             0
ATOM    429    O   1     1      -6.740  21.367  32.564  0.00  0.00             0
ATOM    430    H   1     1      -7.215  21.501  31.640  0.00  0.00             0
ATOM    431    H   1     1      -6.132  22.077  32.574  0.00  0.00             0
ATOM    432    O   1     1      -7.750  16.971  36.205  0.00  0.00             0
ATOM    433    H   1     1      -8.098  17.768  36.047  0.00  0.00             0
ATOM    434    H   1     1      -7.836  16.821  37.240  0.00  0.00             0
ATOM    435    O   1     1      -0.571   0.495  21.533  0.00  0.00             0
ATOM    436    H   1     1      -0.602   1.018  20.820  0.00  0.00             0
ATOM    437    H   1     1       9.352  -0.461  21.243  0.00  0.00             0
ATOM    438    O   1     1      15.793  -1.643  15.144  0.00  0.00             0
ATOM    439    H   1     1      16.566  -1.197  14.783  0.00  0.00             0
ATOM    440    H   1     1      25.679  -1.422  16.096  0.00  0.00             0
ATOM    441    O   1     1      14.132 -17.072  14.578  0.00  0.00             0
ATOM    442    H   1     1       4.232 -17.985  14.637  0.00  0.00             0
ATOM    443    H   1     1      14.652 -16.580  15.159  0.00  0.00             0
ATOM    444    O   1     1      17.605  -2.795  18.616  0.00  0.00             0
ATOM    445    H   1     1      18.044  -2.727  17.897  0.00  0.00             0
ATOM    446    H   1     1      28.570  -2.561  19.230  0.00  0.00             0
ATOM    447    O   1     1       2.684   5.652  15.504  0.00  0.00             0
ATOM    448    H   1     1      -8.663   5.717  15.359  0.00  0.00             0
ATOM    449    H   1     1       2.811   5.263  16.309  0.00  0.00             0
ATOM    450    O   1     1      -3.128   5.692  18.066  0.00  0.00             0
ATOM    451    H   1     1      -3.724   5.003  18.380  0.00  0.00             0
ATOM    452    H   1     1       8.074   5.171  17.832  0.00  0.00             0
ATOM    453    O   1     1      -0.077  -3.817  19.547  0.00  0.00             0
ATOM    454    H   1     1       0.448  -3.348  20.432  0.00  0.00             0
ATOM    455    H   1     1       0.562  -3.801  18.931  0.00  0.00             0
ATOM    456    O   1     1     -12.106   2.397  16.135  0.00  0.00             0
ATOM    457    H   1     1     -11.946   2.201  17.143  0.00  0.00             0
ATOM    458    H   1     1     -11.501   3.225  16.052  0.00  0.00             0
ATOM    459    O   1     1       7.025 -11.495  15.178  0.00  0.00             0
ATOM    460    H   1     1       6.700 -10.503  15.240  0.00  0.00             0
ATOM    461    H   1     1       7.085 -11.681  16.182  0.00  0.00             0
ATOM    462    O   1     1       5.698   1.263  28.457  0.00  0.00             0
ATOM    463    H   1     1       4.694   1.633  28.341  0.00  0.00             0
ATOM    464    H   1     1       5.529   0.528  29.208  0.00  0.00             0
ATOM    465    O   1     1       2.230   0.444  21.168  0.00  0.00             0
ATOM    466    H   1     1       1.394   0.437  21.679  0.00  0.00             0
ATOM    467    H   1     1       2.974   0.529  21.910  0.00  0.00             0
ATOM    468    O   1     1     -10.630   4.585  16.806  0.00  0.00             0
ATOM    469    H   1     1     -10.439   5.473  16.301  0.00  0.00             0
ATOM    470    H   1     1      -9.852   4.315  17.178  0.00  0.00             0
ATOM    471    O   1     1       5.930  -6.424  15.376  0.00  0.00             0
ATOM    472    H   1     1       5.077  -6.058  15.578  0.00  0.00             0
ATOM    473    H   1     1       6.428  -5.582  15.441  0.00  0.00             0
ATOM    474    O   1     1      -0.067  -0.688  17.196  0.00  0.00             0
ATOM    475    H   1     1      -0.033  -0.121  16.435  0.00  0.00             0
ATOM    476    H   1     1      -0.588  -0.234  17.818  0.00  0.00             0
ATOM    477    O   1     1       8.375  -8.629  17.414  0.00  0.00             0
ATOM    478    H   1     1       8.790  -7.761  17.022  0.00  0.00             0
ATOM    479    H   1     1       7.653  -8.883  16.900  0.00  0.00             0
ATOM    480    O   1     1      -1.067   3.120  19.986  0.00  0.00             0
ATOM    481    H   1     1      -1.605   3.763  20.493  0.00  0.00             0
ATOM    482    H   1     1       0.006   3.238  19.806  0.00  0.00             0
ATOM    483    O   1     1      10.114  11.188  16.536  0.00  0.00             0
ATOM    484    H   1     1      10.700  10.466  15.810  0.00  0.00             0
ATOM    485    H   1     1      10.967  11.427  17.096  0.00  0.00             0
ATOM    486    O   1     1      -5.279   4.337  14.445  0.00  0.00             0
ATOM    487    H   1     1      -6.042   4.850  14.574  0.00  0.00             0
ATOM    488    H   1     1      -4.593   4.888  14.215  0.00  0.00             0
ATOM    489    O   1     1      -7.790  16.413  19.075  0.00  0.00             0
ATOM    490    H   1     1      -8.715  16.620  18.657  0.00  0.00             0
ATOM    491    H   1     1       2.424  -1.092  19.994  0.00  0.00             0
ATOM    492    O   1     1      -2.693 -18.066  14.656  0.00  0.00             0
ATOM    493    H   1     1      -2.281 -17.394  15.235  0.00  0.00             0
ATOM    494    H   1     1       8.012 -18.035  13.802  0.00  0.00             0
ATOM    495    O   1     1      10.986  -8.681  24.865  0.00  0.00             0
ATOM    496    H   1     1       1.662  -8.738  25.104  0.00  0.00             0
ATOM    497    H   1     1      11.109  -7.838  24.896  0.00  0.00             0
ATOM    498    O   1     1      -0.508 -11.005  15.058  0.00  0.00             0
ATOM    499    H   1     1      -0.371  -9.950  15.024  0.00  0.00             0
ATOM    500    H   1     1       8.877 -11.047  15.018  0.00  0.00             0
ATOM    501    O   1     1       2.776   7.130  18.881  0.00  0.00             0
ATOM    502    H   1     1       1.809   7.222  18.686  0.00  0.00             0
ATOM    503    H   1     1      13.459   7.972  18.667  0.00  0.00             0
ATOM    504    O   1     1     -10.135   7.272  18.365  0.00  0.00             0
ATOM    505    H   1     1     -10.704   7.101  19.085  0.00  0.00             0
ATOM    506    H   1     1      -0.461   7.875  17.764  0.00  0.00             0
ATOM    507    O   1     1       1.133   9.671  14.763  0.00  0.00             0
ATOM    508    H   1     1       1.209   9.949  13.842  0.00  0.00             0
ATOM    509    H   1     1       2.072  -8.370  14.758  0.00  0.00             0
ATOM    510    O   1     1      -3.720  -9.656  19.424  0.00  0.00             0
ATOM    511    H   1     1      -3.363  -8.943  18.998  0.00  0.00             0
ATOM    512    H   1     1      -3.874 -10.325  18.829  0.00  0.00             0
ATOM    513    O   1     1      -2.733   3.032  27.686  0.00  0.00             0
ATOM    514    H   1     1      -3.019   2.451  28.078  0.00  0.00             0
ATOM    515    H   1     1      -1.695   2.754  28.093  0.00  0.00             0
ATOM    516    O   1     1       7.387  -0.335  26.124  0.00  0.00             0
ATOM    517    H   1     1       6.731   0.204  26.248  0.00  0.00             0
ATOM    518    H   1     1       7.951   0.116  25.544  0.00  0.00             0
ATOM    519    O   1     1       5.649   2.218  15.982  0.00  0.00             0
ATOM    520    H   1     1       6.522   2.163  15.944  0.00  0.00             0
ATOM    521    H   1     1       5.456   3.206  15.762  0.00  0.00             0
ATOM    522    O   1     1      -3.404  14.122  22.288  0.00  0.00             0
ATOM    523    H   1     1      -3.522  13.266  22.117  0.00  0.00             0
ATOM    524    H   1     1      -3.381  14.241  23.191  0.00  0.00             0
ATOM    525    O   1     1      16.927  17.460  22.658  0.00  0.00             0
ATOM    526    H   1     1      17.494  17.028  22.127  0.00  0.00             0
ATOM    527    H   1     1      17.563   0.112  23.141  0.00  0.00             0
ATOM    528    O   1     1      14.191   0.221  23.175  0.00  0.00             0
ATOM    529    H   1     1      15.112   0.334  22.885  0.00  0.00             0
ATOM    530    H   1     1      14.248   0.763  23.978  0.00  0.00             0
ATOM    531    O   1     1      12.322  -6.653  18.114  0.00  0.00             0
ATOM    532    H   1     1      12.501  -5.756  17.955  0.00  0.00             0
ATOM    533    H   1     1      11.907  -6.444  18.866  0.00  0.00             0
ATOM    534    O   1     1       8.627   1.007  18.573  0.00  0.00             0
ATOM    535    H   1     1       8.759   1.925  19.074  0.00  0.00             0
ATOM    536    H   1     1       7.818   0.636  18.587  0.00  0.00             0
ATOM    537    O   1     1      18.903  -2.538  16.214  0.00  0.00             0
ATOM    538    H   1     1      18.253  -2.003  15.707  0.00  0.00             0
ATOM    539    H   1     1      19.521  -1.884  16.208  0.00  0.00             0
ATOM    540    O   1     1      -6.333   6.869  26.934  0.00  0.00             0
ATOM    541    H   1     1      -6.559   6.338  27.648  0.00  0.00             0
ATOM    542    H   1     1      -5.670   7.486  27.142  0.00  0.00             0
ATOM    543    O   1     1       8.723   1.145  24.013  0.00  0.00             0
ATOM    544    H   1     1       8.118   1.951  24.020  0.00  0.00             0
ATOM    545    H   1     1      19.190   0.909  22.953  0.00  0.00             0
ATOM    546    O   1     1       0.581   8.377  33.712  0.00  0.00             0
ATOM    547    H   1     1      -0.042   8.965  33.339  0.00  0.00             0
ATOM    548    H   1     1      10.601   8.397  34.555  0.00  0.00             0
ATOM    549    O   1     1      17.137  14.697  29.298  0.00  0.00             0
ATOM    550    H   1     1       6.059  15.127  28.809  0.00  0.00             0
ATOM    551    H   1     1      17.247  13.775  28.893  0.00  0.00             0
ATOM    552    O   1     1      -3.394  15.002  24.835  0.00  0.00             0
ATOM    553    H   1     1      -4.324  15.031  25.439  0.00  0.00             0
ATOM    554    H   1     1       7.291  15.869  25.217  0.00  0.00             0
ATOM    555    O   1     1       9.813  13.242  14.675  0.00  0.00             0
ATOM    556    H   1     1      -1.049  14.013  15.216  0.00  0.00             0
ATOM    557    H   1     1       9.825  12.522  15.224  0.00  0.00             0
ATOM    558    O   1     1      -4.310   8.789  15.866  0.00  0.00             0
ATOM    559    H   1     1      -5.009   8.663  15.139  0.00  0.00             0
ATOM    560    H   1     1       6.344   9.852  15.669  0.00  0.00             0
ATOM    561    O   1     1      -4.071 -18.128  19.145  0.00  0.00             0
ATOM    562    H   1     1      -4.875 -18.067  18.333  0.00  0.00             0
ATOM    563    H   1     1      -3.825 -18.964  19.309  0.00  0.00             0
ATOM    564    O   1     1      -7.065  -9.587  15.263  0.00  0.00             0
ATOM    565    H   1     1      -7.133 -10.500  15.449  0.00  0.00             0
ATOM    566    H   1     1      -7.231  -9.104  16.216  0.00  0.00             0
ATOM    567    O   1     1       5.656  11.807  19.769  0.00  0.00             0
ATOM    568    H   1     1       6.512  11.763  19.691  0.00  0.00             0
ATOM    569    H   1     1       5.342  12.570  19.198  0.00  0.00             0
ATOM    570    O   1     1       3.383  11.843  21.541  0.00  0.00             0
ATOM    571    H   1     1       4.090  12.056  20.837  0.00  0.00             0
ATOM    572    H   1     1       3.681  12.406  22.296  0.00  0.00             0
ATOM    573    O   1     1      -6.585   9.278  25.307  0.00  0.00             0
ATOM    574    H   1     1      -6.799   9.296  24.204  0.00  0.00             0
ATOM    575    H   1     1      -6.500   8.418  25.582  0.00  0.00             0
ATOM    576    O   1     1      -8.345  21.017  20.507  0.00  0.00             0
ATOM    577    H   1     1      -7.643  21.399  20.879  0.00  0.00             0
ATOM    578    H   1     1      -8.432  19.948  20.570  0.00  0.00             0
ATOM    579    O   1     1      14.540  -0.417  17.358  0.00  0.00             0
ATOM    580    H   1     1      14.288   0.521  17.050  0.00  0.00             0
ATOM    581    H   1     1      13.911  -0.870  17.961  0.00  0.00             0
ATOM    582    O   1     1       0.190   1.566  25.695  0.00  0.00             0
ATOM    583    H   1     1       1.066   1.939  25.346  0.00  0.00             0
ATOM    584    H   1     1      -0.388   1.541  24.949  0.00  0.00             0
ATOM    585    O   1     1       4.501  -4.026  15.424  0.00  0.00             0
ATOM    586    H   1     1       4.819  -3.110  15.321  0.00  0.00             0
ATOM    587    H   1     1       3.821  -4.142  14.941  0.00  0.00             0
ATOM    588    O   1     1      -2.307   9.549  26.198  0.00  0.00             0
ATOM    589    H   1     1      -2.337   9.357  25.364  0.00  0.00             0
ATOM    590    H   1     1      -2.407  10.378  25.880  0.00  0.00             0
ATOM    591    O   1     1       0.805  11.533  20.571  0.00  0.00             0
ATOM    592    H   1     1       0.298  12.119  20.906  0.00  0.00             0
ATOM    593    H   1     1       1.562  11.581  21.043  0.00  0.00             0
ATOM    594    O   1     1      -1.906  11.753  19.618  0.00  0.00             0
ATOM    595    H   1     1      -1.511  12.666  19.314  0.00  0.00             0
ATOM    596    H   1     1      -1.345  10.979  19.359  0.00  0.00             0
ATOM    597    O   1     1      -6.252  -7.060  28.536  0.00  0.00             0
ATOM    598    H   1     1      -5.638  -6.642  29.384  0.00  0.00             0
ATOM    599    H   1     1       3.409  -7.436  29.154  0.00  0.00             0
ATOM    600    O   1     1       9.284  -6.346  34.888  0.00  0.00             0
ATOM    601    H   1     1       8.749  -6.933  34.365  0.00  0.00             0
ATOM    602    H   1     1      20.114  -7.140  35.075  0.00  0.00             0
ATOM    603    O   1     1       4.028  -2.876  22.811  0.00  0.00             0
ATOM    604    H   1     1      -6.101  -1.968  23.012  0.00  0.00             0
ATOM    605    H   1     1       4.959  -3.085  22.525  0.00  0.00             0
ATOM    606    O   1     1      -1.319   7.300  20.565  0.00  0.00             0
ATOM    607    H   1     1      -2.183   7.638  20.285  0.00  0.00             0
ATOM    608    H   1     1       9.497   7.906  20.995  0.00  0.00             0
ATOM    609    O   1     1      14.990  -3.772  18.214  0.00  0.00             0
ATOM    610    H   1     1       5.479  -3.550  18.416  0.00  0.00             0
ATOM    611    H   1     1      15.002  -4.115  17.298  0.00  0.00             0
ATOM    612    O   1     1      -7.265   9.457  22.691  0.00  0.00             0
ATOM    613    H   1     1      -7.248  10.314  22.153  0.00  0.00             0
ATOM    614    H   1     1       2.542   8.750  22.198  0.00  0.00             0
ATOM    615    O   1     1      -8.391  -3.967  17.653  0.00  0.00             0
ATOM    616    H   1     1      -8.764  -3.338  17.076  0.00  0.00             0
ATOM    617    H   1     1      -7.772  -3.529  17.969  0.00  0.00             0
ATOM    618    O   1     1       7.762   4.850  21.535  0.00  0.00             0
ATOM    619    H   1     1       8.252   5.747  21.345  0.00  0.00             0
ATOM    620    H   1     1       6.820   5.122  21.379  0.00  0.00             0
ATOM    621    O   1     1      -4.198  13.675  31.842  0.00  0.00             0
ATOM    622    H   1     1      -3.423  13.569  32.286  0.00  0.00             0
ATOM    623    H   1     1      -4.340  14.231  30.909  0.00  0.00             0
ATOM    624    O   1     1      -4.281  -6.296  23.484  0.00  0.00             0
ATOM    625    H   1     1      -4.498  -7.174  22.934  0.00  0.00             0
ATOM    626    H   1     1      -5.208  -6.078  24.239  0.00  0.00             0
ATOM    627    O   1     1       1.194   0.406  14.720  0.00  0.00             0
ATOM    628    H   1     1       2.141   0.500  14.779  0.00  0.00             0
ATOM    629    H   1     1       1.117   0.683  13.687  0.00  0.00             0
ATOM    630    O   1     1      -7.789   4.453  18.099  0.00  0.00             0
ATOM    631    H   1     1      -7.651   5.470  18.212  0.00  0.00             0
ATOM    632    H   1     1      -8.062   3.717  18.835  0.00  0.00             0
ATOM    633    O   1     1      -5.216   5.486  24.711  0.00  0.00             0
ATOM    634    H   1     1      -5.583   5.871  25.478  0.00  0.00             0
ATOM    635    H   1     1      -4.560   4.929  25.190  0.00  0.00             0
ATOM    636    O   1     1       9.161  -5.748  24.326  0.00  0.00             0
ATOM    637    H   1     1       9.732  -4.979  24.195  0.00  0.00             0
ATOM    638    H   1     1       8.375  -5.567  23.976  0.00  0.00             0
ATOM    639    O   1     1       0.016   2.727  28.278  0.00  0.00             0
ATOM    640    H   1     1       0.290   3.634  28.023  0.00  0.00             0
ATOM    641    H   1     1      -0.182   2.219  27.449  0.00  0.00             0
ATOM    642    O   1     1       1.399  14.809  21.858  0.00  0.00             0
ATOM    643    H   1     1       1.170  14.765  22.868  0.00  0.00             0
ATOM    644    H   1     1       2.278  14.971  21.825  0.00  0.00             0
ATOM    645    O   1     1       1.459   5.874  33.209  0.00  0.00             0
ATOM    646    H   1     1       1.124   6.684  33.490  0.00  0.00             0
ATOM    647    H   1     1       2.054   6.233  32.308  0.00  0.00             0
ATOM    648    O   1     1       1.479  -3.122  14.752  0.00  0.00             0
ATOM    649    H   1     1       1.294  -2.206  14.623  0.00  0.00             0
ATOM    650    H   1     1       0.850  -3.725  14.438  0.00  0.00             0
ATOM    651    O   1     1      -9.576  14.386  24.403  0.00  0.00             0
ATOM    652    H   1     1      -9.318  15.118  25.013  0.00  0.00             0
ATOM    653    H   1     1       1.175  -4.124  24.946  0.00  0.00             0
ATOM    654    O   1     1      -5.010 -14.151  18.349  0.00  0.00             0
ATOM    655    H   1     1      -4.744 -14.842  17.651  0.00  0.00             0
ATOM    656    H   1     1       4.458 -13.782  18.016  0.00  0.00             0
ATOM    657    O   1     1      14.854  -3.048  26.270  0.00  0.00             0
ATOM    658    H   1     1       4.304  -3.952  26.324  0.00  0.00             0
ATOM    659    H   1     1      14.237  -2.741  25.544  0.00  0.00             0
ATOM    660    O   1     1       2.053  12.474  25.694  0.00  0.00             0
ATOM    661    H   1     1       1.656  12.580  26.625  0.00  0.00             0
ATOM    662    H   1     1      13.345  12.038  25.837  0.00  0.00             0
ATOM    663    O   1     1      -0.258   8.769  36.463  0.00  0.00             0
ATOM    664    H   1     1     -10.632   7.769  36.507  0.00  0.00             0
ATOM    665    H   1     1       0.311   8.996  37.114  0.00  0.00             0
ATOM    666    O   1     1      -6.954  20.248  27.669  0.00  0.00             0
ATOM    667    H   1     1      -7.315  19.528  28.124  0.00  0.00             0
ATOM    668    H   1     1       3.147  20.197  26.773  0.00  0.00             0
ATOM    669    O   1     1       8.043  24.449  32.788  0.00  0.00             0
ATOM    670    H   1     1       8.627  23.852  33.085  0.00  0.00             0
ATOM    671    H   1     1       7.948   7.403  33.506  0.00  0.00             0
ATOM    672    O   1     1       5.315   1.141  25.649  0.00  0.00             0
ATOM    673    H   1     1       5.750   2.030  25.340  0.00  0.00             0
ATOM    674    H   1     1       5.049   1.288  26.603  0.00  0.00             0
ATOM    675    O   1     1       8.704   3.229  30.927  0.00  0.00             0
ATOM    676    H   1     1       7.969   3.692  30.623  0.00  0.00             0
ATOM    677    H   1     1       9.167   3.103  30.047  0.00  0.00             0
ATOM    678    O   1     1      -2.580   8.418  23.631  0.00  0.00             0
ATOM    679    H   1     1      -3.205   8.666  22.852  0.00  0.00             0
ATOM    680    H   1     1      -1.861   8.514  23.187  0.00  0.00             0
ATOM    681    O   1     1      -5.060   6.293  22.011  0.00  0.00             0
ATOM    682    H   1     1      -4.767   6.486  22.955  0.00  0.00             0
ATOM    683    H   1     1      -5.093   7.110  21.726  0.00  0.00             0
ATOM    684    O   1     1      -6.320   9.196  17.895  0.00  0.00             0
ATOM    685    H   1     1      -5.826   9.408  17.245  0.00  0.00             0
ATOM    686    H   1     1      -6.569  10.097  18.209  0.00  0.00             0
ATOM    687    O   1     1      -0.280   9.318  22.138  0.00  0.00             0
ATOM    688    H   1     1       0.002   9.575  23.071  0.00  0.00             0
ATOM    689    H   1     1      -0.005  -7.829  21.590  0.00  0.00             0
ATOM    690    O   1     1      -1.598  -1.917  21.681  0.00  0.00             0
ATOM    691    H   1     1      -2.112  -2.686  21.729  0.00  0.00             0
ATOM    692    H   1     1      -0.806  -2.092  22.097  0.00  0.00             0
ATOM    693    O   1     1       0.805   4.816  26.182  0.00  0.00             0
ATOM    694    H   1     1       0.252   4.618  25.552  0.00  0.00             0
ATOM    695    H   1     1       0.671   5.694  26.585  0.00  0.00             0
ATOM    696    O   1     1       3.016  18.296  29.558  0.00  0.00             0
ATOM    697    H   1     1       2.171  17.862  29.795  0.00  0.00             0
ATOM    698    H   1     1       3.093  19.076  30.034  0.00  0.00             0
ATOM    699    O   1     1       2.602  20.681  25.000  0.00  0.00             0
ATOM    700    H   1     1       2.347  21.624  25.168  0.00  0.00             0
ATOM    701    H   1     1       2.867  20.859  23.985  0.00  0.00             0
ATOM    702    O   1     1       1.744  14.377  29.998  0.00  0.00             0
ATOM    703    H   1     1       2.517  14.450  29.638  0.00  0.00             0
ATOM    704    H   1     1       2.090  14.079  31.151  0.00  0.00             0
ATOM    705   Al   1     1       6.306   4.122   8.747  0.00  0.00             0
ATOM    706   Al   1     1       3.747  -0.287   8.819  0.00  0.00             0
ATOM    707   Al   1     1       3.787   5.729   8.768  0.00  0.00             0
ATOM    708   Al   1     1       6.232   1.129   8.914  0.00  0.00             0
ATOM    709   Si   1     1       1.992   5.573  11.599  0.00  0.00             0
ATOM    710   Si   1     1       4.635   1.111  11.678  0.00  0.00             0
ATOM    711   Si   1     1       4.405   7.117  11.676  0.00  0.00             0
ATOM    712   Si   1     1       7.165   2.673  11.611  0.00  0.00             0
ATOM    713    O   1     1       7.393   5.536  10.003  0.00  0.00             0
ATOM    714    O   1     1       4.781   0.988  10.021  0.00  0.00             0
ATOM    715    O   1     1       6.930   2.748   9.970  0.00  0.00             0
ATOM    716    O   1     1       4.355   7.187  10.065  0.00  0.00             0
ATOM    717    O   1     1       7.035   4.128  12.077  0.00  0.00             0
ATOM    718    O   1     1       4.474   8.544  12.114  0.00  0.00             0
ATOM    719    O   1     1       5.801   6.441  12.042  0.00  0.00             0
ATOM    720    O   1     1       3.383   1.843  11.919  0.00  0.00             0
ATOM    721    O   1     1       5.868   1.801  12.098  0.00  0.00             0
ATOM    722    O   1     1       3.241   6.291  12.169  0.00  0.00             0
ATOM    723    O   1     1       7.221  -0.147  10.003  0.00  0.00             0
ATOM    724    O   1     1       4.756   4.321   9.880  0.00  0.00             0
ATOM    725    O   1     1       2.960   7.148   7.819  0.00  0.00             0
ATOM    726    O   1     1       5.646   2.672   7.774  0.00  0.00             0
ATOM    727    O   1     1       7.889   4.258   7.742  0.00  0.00             0
ATOM    728    O   1     1       5.505  -0.009   7.706  0.00  0.00             0
ATOM    729    O   1     1       8.066   1.140   7.901  0.00  0.00             0
ATOM    730    O   1     1       5.406   5.533   7.646  0.00  0.00             0
ATOM    731    H   1     1       6.959   7.818  10.407  0.00  0.00             0
ATOM    732    H   1     1       4.316   3.805  10.731  0.00  0.00             0
ATOM    733    H   1     1       7.996   7.385   6.829  0.00  0.00             0
ATOM    734    H   1     1       5.153   2.866   7.031  0.00  0.00             0
ATOM    735    H   1     1       8.471   3.864   7.037  0.00  0.00             0
ATOM    736    H   1     1       5.976   7.908   7.696  0.00  0.00             0
ATOM    737    H   1     1       6.073   6.132   7.361  0.00  0.00             0
ATOM    738    H   1     1       8.421   2.079   7.667  0.00  0.00             0
ATOM    739   Al   1     1       9.549   3.264   1.420  0.00  0.00             0
ATOM    740   Al   1     1       6.876  -1.083   1.666  0.00  0.00             0
ATOM    741   Al   1     1       6.824   4.706   1.414  0.00  0.00             0
ATOM    742   Al   1     1       9.499   0.246   1.522  0.00  0.00             0
ATOM    743   Si   1     1       5.083   4.549   4.315  0.00  0.00             0
ATOM    744   Si   1     1       7.754   0.218   4.406  0.00  0.00             0
ATOM    745   Si   1     1       7.628   5.941   4.257  0.00  0.00             0
ATOM    746   Si   1     1      10.336   1.758   4.280  0.00  0.00             0
ATOM    747    O   1     1      10.550   4.662   2.675  0.00  0.00             0
ATOM    748    O   1     1       7.928   0.094   2.755  0.00  0.00             0
ATOM    749    O   1     1      10.231   1.946   2.680  0.00  0.00             0
ATOM    750    O   1     1       7.476   6.105   2.671  0.00  0.00             0
ATOM    751    O   1     1      10.447   3.340   4.795  0.00  0.00             0
ATOM    752    O   1     1       7.488   7.484   4.715  0.00  0.00             0
ATOM    753    O   1     1       9.052   5.402   4.535  0.00  0.00             0
ATOM    754    O   1     1       6.483   1.005   4.757  0.00  0.00             0
ATOM    755    O   1     1       8.981   1.078   4.691  0.00  0.00             0
ATOM    756    O   1     1       6.450   5.181   4.780  0.00  0.00             0
ATOM    757    O   1     1      10.384  -1.203   2.708  0.00  0.00             0
ATOM    758    O   1     1       7.899   3.424   2.569  0.00  0.00             0
ATOM    759    O   1     1       6.196   6.160   0.338  0.00  0.00             0
ATOM    760    O   1     1       8.914   1.744   0.521  0.00  0.00             0
ATOM    761    O   1     1      11.130   3.456   0.254  0.00  0.00             0
ATOM    762    O   1     1       8.438  -0.882   0.428  0.00  0.00             0
ATOM    763    O   1     1      11.136   0.033   0.421  0.00  0.00             0
ATOM    764    O   1     1       8.515   4.540   0.368  0.00  0.00             0
ATOM    765    H   1     1       9.908   7.173   2.798  0.00  0.00             0
ATOM    766    H   1     1       7.449   2.717   2.994  0.00  0.00             0
ATOM    767    H   1     1      10.935   6.533  -0.243  0.00  0.00             0
ATOM    768    H   1     1       8.309   1.465  -0.159  0.00  0.00             0
ATOM    769    H   1     1      11.674   3.220  -0.391  0.00  0.00             0
ATOM    770    H   1     1       8.926   7.933  -0.665  0.00  0.00             0
ATOM    771    H   1     1       9.205   5.062  -0.176  0.00  0.00             0
ATOM    772    H   1     1      11.195   0.887  -0.129  0.00  0.00             0
ATOM    773   Al   1     1       6.152  -4.675   8.848  0.00  0.00             0
ATOM    774   Al   1     1       3.768  -9.142   8.880  0.00  0.00             0
ATOM    775   Al   1     1       3.584  -3.153   8.771  0.00  0.00             0
ATOM    776   Al   1     1       6.224  -7.719   8.828  0.00  0.00             0
ATOM    777   Si   1     1       1.903  -3.412  11.559  0.00  0.00             0
ATOM    778   Si   1     1       4.594  -7.793  11.538  0.00  0.00             0
ATOM    779   Si   1     1       4.494  -1.890  11.563  0.00  0.00             0
ATOM    780   Si   1     1       7.121  -6.348  11.620  0.00  0.00             0
ATOM    781    O   1     1       7.158  -3.498   9.938  0.00  0.00             0
ATOM    782    O   1     1       4.698  -8.000   9.871  0.00  0.00             0
ATOM    783    O   1     1       6.792  -6.281   9.953  0.00  0.00             0
ATOM    784    O   1     1       4.360  -1.785   9.899  0.00  0.00             0
ATOM    785    O   1     1       6.980  -4.863  12.065  0.00  0.00             0
ATOM    786    O   1     1       4.532  -0.435  12.066  0.00  0.00             0
ATOM    787    O   1     1       5.740  -2.682  11.857  0.00  0.00             0
ATOM    788    O   1     1       3.363  -6.992  11.878  0.00  0.00             0
ATOM    789    O   1     1       5.903  -7.218  12.105  0.00  0.00             0
ATOM    790    O   1     1       3.170  -2.646  11.895  0.00  0.00             0
ATOM    791    O   1     1       7.155  -9.241   9.868  0.00  0.00             0
ATOM    792    O   1     1       4.527  -4.625   9.918  0.00  0.00             0
ATOM    793    O   1     1       3.052  -1.669   7.805  0.00  0.00             0
ATOM    794    O   1     1       5.542  -6.289   7.849  0.00  0.00             0
ATOM    795    O   1     1       7.803  -4.748   7.716  0.00  0.00             0
ATOM    796    O   1     1       5.324  -9.204   7.825  0.00  0.00             0
ATOM    797    O   1     1       7.897  -7.705   7.769  0.00  0.00             0
ATOM    798    O   1     1       5.303  -3.346   7.795  0.00  0.00             0
ATOM    799    H   1     1       7.015  -0.936  10.624  0.00  0.00             0
ATOM    800    H   1     1       3.847  -5.395   9.731  0.00  0.00             0
ATOM    801    H   1     1       7.717  -1.451   6.704  0.00  0.00             0
ATOM    802    H   1     1       5.124  -5.884   7.174  0.00  0.00             0
ATOM    803    H   1     1       7.755  -4.935   6.869  0.00  0.00             0
ATOM    804    H   1     1       5.395  -0.605   6.859  0.00  0.00             0
ATOM    805    H   1     1       6.049  -2.702   7.522  0.00  0.00             0
ATOM    806    H   1     1       7.995  -7.008   7.102  0.00  0.00             0
ATOM    807   Al   1     1       9.459  -5.720   1.618  0.00  0.00             0
ATOM    808   Al   1     1       6.844 -10.034   1.232  0.00  0.00             0
ATOM    809   Al   1     1       6.691  -4.076   1.272  0.00  0.00             0
ATOM    810   Al   1     1       9.504  -8.698   1.467  0.00  0.00             0
ATOM    811   Si   1     1       5.184  -4.273   4.124  0.00  0.00             0
ATOM    812   Si   1     1       7.471  -8.958   4.103  0.00  0.00             0
ATOM    813   Si   1     1       7.750  -2.678   4.155  0.00  0.00             0
ATOM    814   Si   1     1       9.977  -7.379   4.332  0.00  0.00             0
ATOM    815    O   1     1      10.370  -4.578   2.670  0.00  0.00             0
ATOM    816    O   1     1       7.738  -9.013   2.556  0.00  0.00             0
ATOM    817    O   1     1       9.903  -7.251   2.710  0.00  0.00             0
ATOM    818    O   1     1       7.594  -2.605   2.523  0.00  0.00             0
ATOM    819    O   1     1       9.981  -5.871   4.851  0.00  0.00             0
ATOM    820    O   1     1       7.741  -1.319   4.775  0.00  0.00             0
ATOM    821    O   1     1       9.134  -3.391   4.514  0.00  0.00             0
ATOM    822    O   1     1       6.138  -8.169   4.409  0.00  0.00             0
ATOM    823    O   1     1       8.728  -8.188   4.724  0.00  0.00             0
ATOM    824    O   1     1       6.490  -3.569   4.603  0.00  0.00             0
ATOM    825    O   1     1      10.220 -10.008   2.505  0.00  0.00             0
ATOM    826    O   1     1       7.666  -5.388   2.327  0.00  0.00             0
ATOM    827    O   1     1       6.154  -2.567   0.517  0.00  0.00             0
ATOM    828    O   1     1       8.541  -7.192   0.456  0.00  0.00             0
ATOM    829    O   1     1      10.879  -5.516   0.354  0.00  0.00             0
ATOM    830    O   1     1       8.452 -10.083   0.260  0.00  0.00             0
ATOM    831    O   1     1      11.004  -8.708   0.447  0.00  0.00             0
ATOM    832    O   1     1       8.531  -4.250   0.197  0.00  0.00             0
ATOM    833    H   1     1      10.026  -1.705   3.466  0.00  0.00             0
ATOM    834    H   1     1       7.019  -6.202   2.324  0.00  0.00             0
ATOM    835    H   1     1      10.366  -2.854  -0.219  0.00  0.00             0
ATOM    836    H   1     1       8.243  -6.582  -0.132  0.00  0.00             0
ATOM    837    H   1     1      10.613  -5.396  -0.624  0.00  0.00             0
ATOM    838    H   1     1       8.019  -1.114  -0.470  0.00  0.00             0
ATOM    839    H   1     1       8.781  -3.305   0.007  0.00  0.00             0
ATOM    840    H   1     1      11.770  -8.248   0.071  0.00  0.00             0
ATOM    841   Al   1     1       1.283   4.314   8.634  0.00  0.00             0
ATOM    842   Al   1     1      -1.402  -0.346   8.763  0.00  0.00             0
ATOM    843   Al   1     1      -1.461   5.669   8.805  0.00  0.00             0
ATOM    844   Al   1     1       1.153   1.268   8.774  0.00  0.00             0
ATOM    845   Si   1     1      -3.158   5.595  11.659  0.00  0.00             0
ATOM    846   Si   1     1      -0.449   1.066  11.496  0.00  0.00             0
ATOM    847   Si   1     1      -0.607   7.078  11.508  0.00  0.00             0
ATOM    848   Si   1     1       1.984   2.495  11.511  0.00  0.00             0
ATOM    849    O   1     1       2.279   5.430   9.989  0.00  0.00             0
ATOM    850    O   1     1      -0.353   0.980   9.932  0.00  0.00             0
ATOM    851    O   1     1       1.775   2.590   9.915  0.00  0.00             0
ATOM    852    O   1     1      -0.735   7.157   9.905  0.00  0.00             0
ATOM    853    O   1     1       1.906   4.036  12.067  0.00  0.00             0
ATOM    854    O   1     1      -0.667   8.599  12.058  0.00  0.00             0
ATOM    855    O   1     1       0.708   6.383  11.781  0.00  0.00             0
ATOM    856    O   1     1      -1.736   2.093  11.798  0.00  0.00             0
ATOM    857    O   1     1       0.788   1.663  12.049  0.00  0.00             0
ATOM    858    O   1     1      -1.813   6.304  12.116  0.00  0.00             0
ATOM    859    O   1     1       1.866  -0.313   9.807  0.00  0.00             0
ATOM    860    O   1     1      -0.442   4.336   9.587  0.00  0.00             0
ATOM    861    O   1     1       8.239   7.156   7.645  0.00  0.00             0
ATOM    862    O   1     1       0.453   2.671   7.596  0.00  0.00             0
ATOM    863    O   1     1       2.899   4.456   7.657  0.00  0.00             0
ATOM    864    O   1     1       0.085  -0.161   7.706  0.00  0.00             0
ATOM    865    O   1     1       2.867   1.176   7.898  0.00  0.00             0
ATOM    866    O   1     1       0.293   5.554   7.613  0.00  0.00             0
ATOM    867    H   1     1       1.999   7.981   9.932  0.00  0.00             0
ATOM    868    H   1     1      -0.945   3.770  10.003  0.00  0.00             0
ATOM    869    H   1     1       2.520   7.519   7.119  0.00  0.00             0
ATOM    870    H   1     1       0.261   2.803   6.689  0.00  0.00             0
ATOM    871    H   1     1       3.424   4.490   6.825  0.00  0.00             0
ATOM    872    H   1     1       0.501   7.820   7.780  0.00  0.00             0
ATOM    873    H   1     1       0.522   6.021   6.763  0.00  0.00             0
ATOM    874    H   1     1       3.434   1.964   8.046  0.00  0.00             0
ATOM    875   Al   1     1       4.494   3.034   1.627  0.00  0.00             0
ATOM    876   Al   1     1       1.741  -1.333   1.686  0.00  0.00             0
ATOM    877   Al   1     1       1.825   4.852   1.528  0.00  0.00             0
ATOM    878   Al   1     1       4.303   0.205   1.724  0.00  0.00             0
ATOM    879   Si   1     1       0.057   4.700   4.306  0.00  0.00             0
ATOM    880   Si   1     1       2.473   0.022   4.459  0.00  0.00             0
ATOM    881   Si   1     1       2.592   6.245   4.226  0.00  0.00             0
ATOM    882   Si   1     1       5.019   1.643   4.577  0.00  0.00             0
ATOM    883    O   1     1       5.280   4.359   2.692  0.00  0.00             0
ATOM    884    O   1     1       2.663  -0.044   2.840  0.00  0.00             0
ATOM    885    O   1     1       4.927   1.724   2.855  0.00  0.00             0
ATOM    886    O   1     1       2.492   6.350   2.628  0.00  0.00             0
ATOM    887    O   1     1       4.942   3.096   4.966  0.00  0.00             0
ATOM    888    O   1     1       2.599   7.723   4.768  0.00  0.00             0
ATOM    889    O   1     1       3.880   5.468   4.558  0.00  0.00             0
ATOM    890    O   1     1       1.243   0.932   4.678  0.00  0.00             0
ATOM    891    O   1     1       3.764   0.807   4.920  0.00  0.00             0
ATOM    892    O   1     1       1.233   5.547   4.790  0.00  0.00             0
ATOM    893    O   1     1       5.332  -1.021   2.739  0.00  0.00             0
ATOM    894    O   1     1       2.683   3.506   2.633  0.00  0.00             0
ATOM    895    O   1     1      11.550   6.339   0.380  0.00  0.00             0
ATOM    896    O   1     1       3.556   1.632   0.711  0.00  0.00             0
ATOM    897    O   1     1       5.932   3.222   0.447  0.00  0.00             0
ATOM    898    O   1     1       3.342  -1.111   0.572  0.00  0.00             0
ATOM    899    O   1     1       5.869   0.244   0.526  0.00  0.00             0
ATOM    900    O   1     1       3.427   4.556   0.437  0.00  0.00             0
ATOM    901    H   1     1       4.491   7.114   2.241  0.00  0.00             0
ATOM    902    H   1     1       1.997   2.801   2.667  0.00  0.00             0
ATOM    903    H   1     1       6.840   6.136  -0.390  0.00  0.00             0
ATOM    904    H   1     1       2.890   2.065   0.192  0.00  0.00             0
ATOM    905    H   1     1       6.698   2.690   0.370  0.00  0.00             0
ATOM    906    H   1     1       3.563   7.405  -0.533  0.00  0.00             0
ATOM    907    H   1     1       3.950   5.327  -0.048  0.00  0.00             0
ATOM    908    H   1     1       5.688   1.050  -0.144  0.00  0.00             0
ATOM    909   Al   1     1       1.204  -4.758   8.672  0.00  0.00             0
ATOM    910   Al   1     1      -1.420  -9.093   8.784  0.00  0.00             0
ATOM    911   Al   1     1      -1.520  -3.252   8.622  0.00  0.00             0
ATOM    912   Al   1     1       1.072  -7.605   8.783  0.00  0.00             0
ATOM    913   Si   1     1      -3.291  -3.451  11.498  0.00  0.00             0
ATOM    914   Si   1     1      -0.596  -7.858  11.487  0.00  0.00             0
ATOM    915   Si   1     1      -0.738  -1.843  11.506  0.00  0.00             0
ATOM    916   Si   1     1       1.921  -6.273  11.559  0.00  0.00             0
ATOM    917    O   1     1       2.013  -3.521   9.820  0.00  0.00             0
ATOM    918    O   1     1      -0.517  -7.822   9.859  0.00  0.00             0
ATOM    919    O   1     1       1.846  -6.328   9.881  0.00  0.00             0
ATOM    920    O   1     1      -0.983  -1.852   9.886  0.00  0.00             0
ATOM    921    O   1     1       1.862  -4.859  12.110  0.00  0.00             0
ATOM    922    O   1     1      -0.842  -0.434  11.913  0.00  0.00             0
ATOM    923    O   1     1       0.518  -2.649  11.779  0.00  0.00             0
ATOM    924    O   1     1      -1.855  -6.985  11.867  0.00  0.00             0
ATOM    925    O   1     1       0.683  -7.121  12.069  0.00  0.00             0
ATOM    926    O   1     1      -2.031  -2.645  11.982  0.00  0.00             0
ATOM    927    O   1     1       2.111  -8.976   9.895  0.00  0.00             0
ATOM    928    O   1     1      -0.545  -4.737   9.519  0.00  0.00             0
ATOM    929    O   1     1       7.994  -1.833   7.531  0.00  0.00             0
ATOM    930    O   1     1       0.611  -6.173   7.695  0.00  0.00             0
ATOM    931    O   1     1       2.802  -4.512   7.577  0.00  0.00             0
ATOM    932    O   1     1       0.092  -9.075   7.739  0.00  0.00             0
ATOM    933    O   1     1       2.820  -7.892   7.621  0.00  0.00             0
ATOM    934    O   1     1       0.214  -3.318   7.385  0.00  0.00             0
ATOM    935    H   1     1       1.435  -1.023   9.431  0.00  0.00             0
ATOM    936    H   1     1      -1.315  -5.273   9.402  0.00  0.00             0
ATOM    937    H   1     1       2.496  -1.695   7.006  0.00  0.00             0
ATOM    938    H   1     1      -0.249  -6.261   7.168  0.00  0.00             0
ATOM    939    H   1     1       2.977  -5.389   7.068  0.00  0.00             0
ATOM    940    H   1     1       0.114  -0.019   6.799  0.00  0.00             0
ATOM    941    H   1     1       0.746  -3.350   6.746  0.00  0.00             0
ATOM    942    H   1     1       3.636  -7.737   7.053  0.00  0.00             0
ATOM    943   Al   1     1       4.277  -5.581   1.432  0.00  0.00             0
ATOM    944   Al   1     1       1.766 -10.140   1.415  0.00  0.00             0
ATOM    945   Al   1     1       1.547  -4.264   1.512  0.00  0.00             0
ATOM    946   Al   1     1       4.332  -8.584   1.189  0.00  0.00             0
ATOM    947   Si   1     1      -0.079  -4.369   4.327  0.00  0.00             0
ATOM    948   Si   1     1       2.423  -8.723   4.258  0.00  0.00             0
ATOM    949   Si   1     1       2.541  -2.931   4.349  0.00  0.00             0
ATOM    950   Si   1     1       4.993  -7.239   4.023  0.00  0.00             0
ATOM    951    O   1     1       5.189  -4.443   2.587  0.00  0.00             0
ATOM    952    O   1     1       2.588  -8.910   2.618  0.00  0.00             0
ATOM    953    O   1     1       4.859  -7.150   2.422  0.00  0.00             0
ATOM    954    O   1     1       2.344  -2.716   2.718  0.00  0.00             0
ATOM    955    O   1     1       5.131  -5.759   4.619  0.00  0.00             0
ATOM    956    O   1     1       2.346  -1.456   4.891  0.00  0.00             0
ATOM    957    O   1     1       3.956  -3.481   4.474  0.00  0.00             0
ATOM    958    O   1     1       1.106  -8.012   4.451  0.00  0.00             0
ATOM    959    O   1     1       3.618  -7.763   4.602  0.00  0.00             0
ATOM    960    O   1     1       1.331  -3.785   4.759  0.00  0.00             0
ATOM    961    O   1     1       5.047 -10.042   2.117  0.00  0.00             0
ATOM    962    O   1     1       2.617  -5.529   2.565  0.00  0.00             0
ATOM    963    O   1     1      11.224  -2.810   0.267  0.00  0.00             0
ATOM    964    O   1     1       3.378  -7.034   0.242  0.00  0.00             0
ATOM    965    O   1     1       5.770  -5.327   0.295  0.00  0.00             0
ATOM    966    O   1     1       3.125  -9.852   0.226  0.00  0.00             0
ATOM    967    O   1     1       5.890  -8.537   0.291  0.00  0.00             0
ATOM    968    O   1     1       3.301  -4.317   0.260  0.00  0.00             0
ATOM    969    H   1     1       4.941  -1.707   3.294  0.00  0.00             0
ATOM    970    H   1     1       2.203  -6.131   3.374  0.00  0.00             0
ATOM    971    H   1     1       5.312  -2.576   0.103  0.00  0.00             0
ATOM    972    H   1     1       2.938  -6.493  -0.507  0.00  0.00             0
ATOM    973    H   1     1       6.058  -5.577  -0.633  0.00  0.00             0
ATOM    974    H   1     1       3.722  -1.056  -0.294  0.00  0.00             0
ATOM    975    H   1     1       2.916  -3.593  -0.297  0.00  0.00             0
ATOM    976    H   1     1       6.641  -8.044   0.122  0.00  0.00             0
END
