# Supplementary material for: Competing Nuclear Quantum Effects and Hydrogen-Bond Jumps in Hydrated Kaolinite
Source: J Phys Chem Lett. 2023 Feb 6;14(6):1542–7. doi: 10.1021/acs.jpclett.2c03896 (PMC9940297; doi:10.1021/acs.jpclett.2c03896)
Supplement: Supplementary file 1 — jz2c03896_si_001.zip [file jz2c03896_si_001.zip › Clay_NQEs_HBond_Jumps_SI/silica-surface/QM/prod-1/init.27.pdb]

TITLE     Step:      400000  Bead:      27 positions{angstrom}  cell{angstrom}
CRYST1   10.307   17.884   76.812  91.93 105.05  89.80 P 1           1
ATOM      1   Al   1     1     -13.444  12.423  42.522  0.00  0.00             0
ATOM      2   Al   1     1     -11.074  17.047  42.250  0.00  0.00             0
ATOM      3   Al   1     1     -10.951  10.966  42.486  0.00  0.00             0
ATOM      4   Al   1     1     -13.462  15.548  42.344  0.00  0.00             0
ATOM      5   Si   1     1      -9.089  11.185  39.663  0.00  0.00             0
ATOM      6   Si   1     1     -11.918  15.735  39.429  0.00  0.00             0
ATOM      7   Si   1     1     -11.734   9.640  39.762  0.00  0.00             0
ATOM      8   Si   1     1     -14.390  14.169  39.619  0.00  0.00             0
ATOM      9    O   1     1     -14.514  11.309  41.481  0.00  0.00             0
ATOM     10    O   1     1     -11.979  15.853  41.166  0.00  0.00             0
ATOM     11    O   1     1     -14.279  14.119  41.203  0.00  0.00             0
ATOM     12    O   1     1     -11.534   9.556  41.476  0.00  0.00             0
ATOM     13    O   1     1     -14.287  12.673  39.245  0.00  0.00             0
ATOM     14    O   1     1     -11.708   8.063  39.342  0.00  0.00             0
ATOM     15    O   1     1     -13.072  10.360  39.663  0.00  0.00             0
ATOM     16    O   1     1     -10.696  14.885  39.222  0.00  0.00             0
ATOM     17    O   1     1     -13.271  15.081  39.056  0.00  0.00             0
ATOM     18    O   1     1     -10.424  10.299  39.176  0.00  0.00             0
ATOM     19    O   1     1     -14.540  16.886  41.449  0.00  0.00             0
ATOM     20    O   1     1     -11.845  12.278  41.399  0.00  0.00             0
ATOM     21    O   1     1     -10.199   9.647  43.658  0.00  0.00             0
ATOM     22    O   1     1     -12.829  14.125  43.275  0.00  0.00             0
ATOM     23    O   1     1     -15.067  12.346  43.733  0.00  0.00             0
ATOM     24    O   1     1     -12.687  16.883  43.455  0.00  0.00             0
ATOM     25    O   1     1     -15.215  15.492  43.497  0.00  0.00             0
ATOM     26    O   1     1     -12.554  11.148  43.647  0.00  0.00             0
ATOM     27    H   1     1     -14.117   8.737  41.719  0.00  0.00             0
ATOM     28    H   1     1     -11.595  13.018  40.627  0.00  0.00             0
ATOM     29    H   1     1     -15.173   9.139  44.612  0.00  0.00             0
ATOM     30    H   1     1     -12.016  14.390  43.670  0.00  0.00             0
ATOM     31    H   1     1     -15.243  12.403  44.688  0.00  0.00             0
ATOM     32    H   1     1     -12.683   7.736  44.654  0.00  0.00             0
ATOM     33    H   1     1     -13.125  10.187  43.755  0.00  0.00             0
ATOM     34    H   1     1     -15.424  14.536  43.970  0.00  0.00             0
ATOM     35   Al   1     1     -13.510  14.851  49.707  0.00  0.00             0
ATOM     36   Al   1     1     -10.714  19.277  49.802  0.00  0.00             0
ATOM     37   Al   1     1     -10.811  13.369  49.637  0.00  0.00             0
ATOM     38   Al   1     1     -13.395  17.685  49.634  0.00  0.00             0
ATOM     39   Si   1     1      -9.025  13.403  46.962  0.00  0.00             0
ATOM     40   Si   1     1     -11.649  17.933  46.939  0.00  0.00             0
ATOM     41   Si   1     1     -11.575  11.878  46.883  0.00  0.00             0
ATOM     42   Si   1     1     -14.197  16.390  46.768  0.00  0.00             0
ATOM     43    O   1     1     -14.420  13.590  48.534  0.00  0.00             0
ATOM     44    O   1     1     -11.865  17.964  48.578  0.00  0.00             0
ATOM     45    O   1     1     -14.075  16.376  48.529  0.00  0.00             0
ATOM     46    O   1     1     -11.576  11.835  48.605  0.00  0.00             0
ATOM     47    O   1     1     -14.172  14.920  46.421  0.00  0.00             0
ATOM     48    O   1     1     -11.488  10.392  46.514  0.00  0.00             0
ATOM     49    O   1     1     -12.962  12.524  46.700  0.00  0.00             0
ATOM     50    O   1     1     -10.335  17.083  46.692  0.00  0.00             0
ATOM     51    O   1     1     -12.945  17.176  46.340  0.00  0.00             0
ATOM     52    O   1     1     -10.390  12.756  46.505  0.00  0.00             0
ATOM     53    O   1     1     -14.333  19.237  48.699  0.00  0.00             0
ATOM     54    O   1     1     -11.761  14.682  48.487  0.00  0.00             0
ATOM     55    O   1     1     -10.203  11.908  50.929  0.00  0.00             0
ATOM     56    O   1     1     -12.714  16.309  50.808  0.00  0.00             0
ATOM     57    O   1     1     -15.195  14.647  50.691  0.00  0.00             0
ATOM     58    O   1     1     -12.287  19.113  50.891  0.00  0.00             0
ATOM     59    O   1     1     -14.769  18.112  50.895  0.00  0.00             0
ATOM     60    O   1     1     -12.467  13.612  50.890  0.00  0.00             0
ATOM     61    H   1     1     -13.636  11.049  48.518  0.00  0.00             0
ATOM     62    H   1     1     -11.303  15.568  48.680  0.00  0.00             0
ATOM     63    H   1     1     -14.372  11.848  51.261  0.00  0.00             0
ATOM     64    H   1     1     -12.260  16.157  51.674  0.00  0.00             0
ATOM     65    H   1     1     -15.432  15.007  51.635  0.00  0.00             0
ATOM     66    H   1     1     -12.925   9.893  51.915  0.00  0.00             0
ATOM     67    H   1     1     -12.443  12.895  51.430  0.00  0.00             0
ATOM     68    H   1     1     -14.375  18.019  51.820  0.00  0.00             0
ATOM     69   Al   1     1     -13.521  21.344  42.568  0.00  0.00             0
ATOM     70   Al   1     1     -11.021  25.956  42.543  0.00  0.00             0
ATOM     71   Al   1     1     -10.932  19.875  42.470  0.00  0.00             0
ATOM     72   Al   1     1     -13.598  24.325  42.529  0.00  0.00             0
ATOM     73   Si   1     1      -9.295  20.157  39.709  0.00  0.00             0
ATOM     74   Si   1     1     -11.822  24.571  39.797  0.00  0.00             0
ATOM     75   Si   1     1     -11.784  18.670  39.555  0.00  0.00             0
ATOM     76   Si   1     1     -14.448  23.165  39.667  0.00  0.00             0
ATOM     77    O   1     1     -14.558  20.226  41.236  0.00  0.00             0
ATOM     78    O   1     1     -11.973  24.695  41.433  0.00  0.00             0
ATOM     79    O   1     1     -14.282  23.115  41.354  0.00  0.00             0
ATOM     80    O   1     1     -11.678  18.570  41.277  0.00  0.00             0
ATOM     81    O   1     1     -14.498  21.698  39.228  0.00  0.00             0
ATOM     82    O   1     1     -11.931  17.172  38.994  0.00  0.00             0
ATOM     83    O   1     1     -13.040  19.451  39.275  0.00  0.00             0
ATOM     84    O   1     1     -10.665  23.537  39.583  0.00  0.00             0
ATOM     85    O   1     1     -13.133  23.872  39.226  0.00  0.00             0
ATOM     86    O   1     1     -10.432  19.384  39.137  0.00  0.00             0
ATOM     87    O   1     1     -14.632  25.796  41.602  0.00  0.00             0
ATOM     88    O   1     1     -11.937  21.369  41.301  0.00  0.00             0
ATOM     89    O   1     1     -10.239  18.396  43.296  0.00  0.00             0
ATOM     90    O   1     1     -12.787  22.847  43.460  0.00  0.00             0
ATOM     91    O   1     1     -15.110  21.256  43.550  0.00  0.00             0
ATOM     92    O   1     1     -12.666  25.691  43.756  0.00  0.00             0
ATOM     93    O   1     1     -15.297  24.549  43.703  0.00  0.00             0
ATOM     94    O   1     1     -12.675  19.885  43.398  0.00  0.00             0
ATOM     95    H   1     1     -14.093  17.608  41.062  0.00  0.00             0
ATOM     96    H   1     1     -11.471  22.174  40.831  0.00  0.00             0
ATOM     97    H   1     1     -14.733  18.028  43.796  0.00  0.00             0
ATOM     98    H   1     1     -11.703  23.179  43.485  0.00  0.00             0
ATOM     99    H   1     1     -15.226  21.645  44.473  0.00  0.00             0
ATOM    100    H   1     1     -12.446  16.996  44.447  0.00  0.00             0
ATOM    101    H   1     1     -12.703  18.894  43.499  0.00  0.00             0
ATOM    102    H   1     1     -15.359  24.090  44.508  0.00  0.00             0
ATOM    103   Al   1     1     -13.434  23.735  49.736  0.00  0.00             0
ATOM    104   Al   1     1     -10.875  28.338  49.856  0.00  0.00             0
ATOM    105   Al   1     1     -10.761  22.088  49.915  0.00  0.00             0
ATOM    106   Al   1     1     -13.282  26.596  49.907  0.00  0.00             0
ATOM    107   Si   1     1      -8.925  22.330  47.004  0.00  0.00             0
ATOM    108   Si   1     1     -11.604  26.862  47.167  0.00  0.00             0
ATOM    109   Si   1     1     -11.454  20.800  47.040  0.00  0.00             0
ATOM    110   Si   1     1     -14.106  25.313  47.165  0.00  0.00             0
ATOM    111    O   1     1     -14.376  22.466  48.623  0.00  0.00             0
ATOM    112    O   1     1     -11.752  26.950  48.756  0.00  0.00             0
ATOM    113    O   1     1     -14.073  25.350  48.717  0.00  0.00             0
ATOM    114    O   1     1     -11.457  20.751  48.669  0.00  0.00             0
ATOM    115    O   1     1     -13.992  23.772  46.654  0.00  0.00             0
ATOM    116    O   1     1     -11.447  19.407  46.482  0.00  0.00             0
ATOM    117    O   1     1     -12.801  21.531  46.812  0.00  0.00             0
ATOM    118    O   1     1     -10.330  25.891  46.983  0.00  0.00             0
ATOM    119    O   1     1     -12.861  26.177  46.671  0.00  0.00             0
ATOM    120    O   1     1     -10.220  21.677  46.593  0.00  0.00             0
ATOM    121    O   1     1     -14.107  28.161  48.707  0.00  0.00             0
ATOM    122    O   1     1     -11.789  23.520  48.741  0.00  0.00             0
ATOM    123    O   1     1      -9.877  20.702  50.835  0.00  0.00             0
ATOM    124    O   1     1     -12.514  25.155  50.744  0.00  0.00             0
ATOM    125    O   1     1     -15.008  23.686  50.925  0.00  0.00             0
ATOM    126    O   1     1     -12.458  28.017  51.160  0.00  0.00             0
ATOM    127    O   1     1     -14.987  26.844  51.010  0.00  0.00             0
ATOM    128    O   1     1     -12.359  22.321  50.904  0.00  0.00             0
ATOM    129    H   1     1     -13.803  20.023  48.422  0.00  0.00             0
ATOM    130    H   1     1     -11.259  24.089  48.212  0.00  0.00             0
ATOM    131    H   1     1     -14.374  21.113  51.193  0.00  0.00             0
ATOM    132    H   1     1     -11.634  24.848  50.984  0.00  0.00             0
ATOM    133    H   1     1     -15.592  24.484  51.067  0.00  0.00             0
ATOM    134    H   1     1     -12.354  19.675  51.755  0.00  0.00             0
ATOM    135    H   1     1     -12.740  22.561  51.735  0.00  0.00             0
ATOM    136    H   1     1     -15.071  26.549  52.017  0.00  0.00             0
ATOM    137   Al   1     1      -8.426  12.595  42.438  0.00  0.00             0
ATOM    138   Al   1     1      -5.993  17.000  42.394  0.00  0.00             0
ATOM    139   Al   1     1      -5.988  10.870  42.537  0.00  0.00             0
ATOM    140   Al   1     1      -8.470  15.479  42.373  0.00  0.00             0
ATOM    141   Si   1     1      -4.071  11.274  39.894  0.00  0.00             0
ATOM    142   Si   1     1      -6.725  15.659  39.599  0.00  0.00             0
ATOM    143   Si   1     1      -6.496   9.636  39.769  0.00  0.00             0
ATOM    144   Si   1     1      -9.300  14.180  39.613  0.00  0.00             0
ATOM    145    O   1     1      -9.280  11.381  41.278  0.00  0.00             0
ATOM    146    O   1     1      -6.786  15.703  41.199  0.00  0.00             0
ATOM    147    O   1     1      -9.022  14.186  41.216  0.00  0.00             0
ATOM    148    O   1     1      -6.444   9.542  41.425  0.00  0.00             0
ATOM    149    O   1     1      -9.245  12.689  39.167  0.00  0.00             0
ATOM    150    O   1     1      -6.574   8.229  39.195  0.00  0.00             0
ATOM    151    O   1     1      -7.887  10.319  39.435  0.00  0.00             0
ATOM    152    O   1     1      -5.479  14.819  39.187  0.00  0.00             0
ATOM    153    O   1     1      -8.084  14.967  39.117  0.00  0.00             0
ATOM    154    O   1     1      -5.336  10.461  39.338  0.00  0.00             0
ATOM    155    O   1     1      -9.459  16.974  41.260  0.00  0.00             0
ATOM    156    O   1     1      -6.554  12.445  41.491  0.00  0.00             0
ATOM    157    O   1     1     -15.470   9.411  43.695  0.00  0.00             0
ATOM    158    O   1     1      -7.789  14.049  43.443  0.00  0.00             0
ATOM    159    O   1     1      -9.897  12.350  43.607  0.00  0.00             0
ATOM    160    O   1     1      -7.647  16.913  43.469  0.00  0.00             0
ATOM    161    O   1     1     -10.224  15.582  43.415  0.00  0.00             0
ATOM    162    O   1     1      -7.518  11.187  43.552  0.00  0.00             0
ATOM    163    H   1     1      -8.842   8.642  41.342  0.00  0.00             0
ATOM    164    H   1     1      -6.104  13.398  41.714  0.00  0.00             0
ATOM    165    H   1     1     -10.026   9.890  44.575  0.00  0.00             0
ATOM    166    H   1     1      -6.790  14.261  43.782  0.00  0.00             0
ATOM    167    H   1     1     -10.294  12.711  44.346  0.00  0.00             0
ATOM    168    H   1     1      -8.385   8.306  44.004  0.00  0.00             0
ATOM    169    H   1     1      -8.007  10.830  44.183  0.00  0.00             0
ATOM    170    H   1     1      -9.865  14.997  44.110  0.00  0.00             0
ATOM    171   Al   1     1      -8.352  14.798  49.615  0.00  0.00             0
ATOM    172   Al   1     1      -5.575  19.256  49.808  0.00  0.00             0
ATOM    173   Al   1     1      -5.768  13.146  49.732  0.00  0.00             0
ATOM    174   Al   1     1      -8.068  17.639  49.788  0.00  0.00             0
ATOM    175   Si   1     1      -3.884  13.441  46.903  0.00  0.00             0
ATOM    176   Si   1     1      -6.449  17.880  46.923  0.00  0.00             0
ATOM    177   Si   1     1      -6.439  11.877  46.864  0.00  0.00             0
ATOM    178   Si   1     1      -8.951  16.444  46.904  0.00  0.00             0
ATOM    179    O   1     1      -9.252  13.525  48.617  0.00  0.00             0
ATOM    180    O   1     1      -6.450  17.799  48.596  0.00  0.00             0
ATOM    181    O   1     1      -8.693  16.357  48.513  0.00  0.00             0
ATOM    182    O   1     1      -6.141  11.774  48.539  0.00  0.00             0
ATOM    183    O   1     1      -8.931  14.887  46.542  0.00  0.00             0
ATOM    184    O   1     1      -6.285  10.432  46.397  0.00  0.00             0
ATOM    185    O   1     1      -7.807  12.494  46.684  0.00  0.00             0
ATOM    186    O   1     1      -5.209  17.071  46.511  0.00  0.00             0
ATOM    187    O   1     1      -7.774  17.295  46.423  0.00  0.00             0
ATOM    188    O   1     1      -5.273  12.763  46.322  0.00  0.00             0
ATOM    189    O   1     1      -9.300  19.188  48.624  0.00  0.00             0
ATOM    190    O   1     1      -6.691  14.597  48.696  0.00  0.00             0
ATOM    191    O   1     1     -15.247  11.712  50.806  0.00  0.00             0
ATOM    192    O   1     1      -7.295  16.195  50.723  0.00  0.00             0
ATOM    193    O   1     1      -9.738  14.925  50.763  0.00  0.00             0
ATOM    194    O   1     1      -7.124  19.068  50.877  0.00  0.00             0
ATOM    195    O   1     1      -9.745  17.818  50.803  0.00  0.00             0
ATOM    196    O   1     1      -7.251  13.217  50.865  0.00  0.00             0
ATOM    197    H   1     1      -8.727  11.141  48.639  0.00  0.00             0
ATOM    198    H   1     1      -6.057  15.244  48.196  0.00  0.00             0
ATOM    199    H   1     1      -9.447  12.134  51.550  0.00  0.00             0
ATOM    200    H   1     1      -6.381  15.697  50.709  0.00  0.00             0
ATOM    201    H   1     1      -9.902  15.228  51.661  0.00  0.00             0
ATOM    202    H   1     1      -7.195  11.270  51.111  0.00  0.00             0
ATOM    203    H   1     1      -7.123  13.355  51.895  0.00  0.00             0
ATOM    204    H   1     1     -10.510  17.383  51.034  0.00  0.00             0
ATOM    205   Al   1     1      -8.434  21.544  42.464  0.00  0.00             0
ATOM    206   Al   1     1      -5.894  25.854  42.743  0.00  0.00             0
ATOM    207   Al   1     1      -5.866  19.936  42.455  0.00  0.00             0
ATOM    208   Al   1     1      -8.434  24.326  42.551  0.00  0.00             0
ATOM    209   Si   1     1      -4.013  20.191  39.605  0.00  0.00             0
ATOM    210   Si   1     1      -6.689  24.631  39.747  0.00  0.00             0
ATOM    211   Si   1     1      -6.572  18.648  39.649  0.00  0.00             0
ATOM    212   Si   1     1      -9.216  23.072  39.772  0.00  0.00             0
ATOM    213    O   1     1      -9.447  20.124  41.365  0.00  0.00             0
ATOM    214    O   1     1      -6.882  24.704  41.287  0.00  0.00             0
ATOM    215    O   1     1      -8.966  22.951  41.423  0.00  0.00             0
ATOM    216    O   1     1      -6.373  18.571  41.329  0.00  0.00             0
ATOM    217    O   1     1      -9.165  21.575  39.160  0.00  0.00             0
ATOM    218    O   1     1      -6.682  17.160  39.083  0.00  0.00             0
ATOM    219    O   1     1      -7.925  19.374  39.403  0.00  0.00             0
ATOM    220    O   1     1      -5.430  23.810  39.200  0.00  0.00             0
ATOM    221    O   1     1      -8.012  23.991  39.276  0.00  0.00             0
ATOM    222    O   1     1      -5.266  19.306  39.198  0.00  0.00             0
ATOM    223    O   1     1      -9.319  25.735  41.533  0.00  0.00             0
ATOM    224    O   1     1      -6.669  21.324  41.423  0.00  0.00             0
ATOM    225    O   1     1     -15.593  18.425  43.544  0.00  0.00             0
ATOM    226    O   1     1      -7.608  22.900  43.552  0.00  0.00             0
ATOM    227    O   1     1     -10.091  21.434  43.584  0.00  0.00             0
ATOM    228    O   1     1      -7.490  25.796  43.603  0.00  0.00             0
ATOM    229    O   1     1      -9.906  24.519  43.722  0.00  0.00             0
ATOM    230    O   1     1      -7.440  20.116  43.676  0.00  0.00             0
ATOM    231    H   1     1      -8.876  17.818  41.190  0.00  0.00             0
ATOM    232    H   1     1      -5.973  21.998  41.304  0.00  0.00             0
ATOM    233    H   1     1      -9.262  18.354  43.462  0.00  0.00             0
ATOM    234    H   1     1      -6.897  22.303  43.935  0.00  0.00             0
ATOM    235    H   1     1     -10.562  21.620  44.402  0.00  0.00             0
ATOM    236    H   1     1      -7.538  17.370  44.340  0.00  0.00             0
ATOM    237    H   1     1      -7.348  20.127  44.613  0.00  0.00             0
ATOM    238    H   1     1      -9.632  24.214  44.593  0.00  0.00             0
ATOM    239   Al   1     1      -8.413  23.809  49.912  0.00  0.00             0
ATOM    240   Al   1     1      -5.523  28.111  49.710  0.00  0.00             0
ATOM    241   Al   1     1      -5.745  22.211  50.026  0.00  0.00             0
ATOM    242   Al   1     1      -8.328  26.889  49.794  0.00  0.00             0
ATOM    243   Si   1     1      -3.769  22.309  47.072  0.00  0.00             0
ATOM    244   Si   1     1      -6.380  26.826  46.967  0.00  0.00             0
ATOM    245   Si   1     1      -6.352  20.863  47.084  0.00  0.00             0
ATOM    246   Si   1     1      -8.961  25.331  47.244  0.00  0.00             0
ATOM    247    O   1     1      -9.106  22.333  48.742  0.00  0.00             0
ATOM    248    O   1     1      -6.342  26.975  48.648  0.00  0.00             0
ATOM    249    O   1     1      -8.811  25.335  48.798  0.00  0.00             0
ATOM    250    O   1     1      -6.323  20.824  48.647  0.00  0.00             0
ATOM    251    O   1     1      -8.902  23.831  46.767  0.00  0.00             0
ATOM    252    O   1     1      -6.379  19.403  46.598  0.00  0.00             0
ATOM    253    O   1     1      -7.654  21.567  46.658  0.00  0.00             0
ATOM    254    O   1     1      -5.176  25.938  46.663  0.00  0.00             0
ATOM    255    O   1     1      -7.769  26.215  46.681  0.00  0.00             0
ATOM    256    O   1     1      -5.074  21.623  46.588  0.00  0.00             0
ATOM    257    O   1     1      -9.109  28.123  48.589  0.00  0.00             0
ATOM    258    O   1     1      -6.710  23.581  48.985  0.00  0.00             0
ATOM    259    O   1     1     -15.251  20.853  50.884  0.00  0.00             0
ATOM    260    O   1     1      -7.759  25.199  51.196  0.00  0.00             0
ATOM    261    O   1     1      -9.872  23.494  50.960  0.00  0.00             0
ATOM    262    O   1     1      -7.309  28.222  50.744  0.00  0.00             0
ATOM    263    O   1     1      -9.965  26.991  50.888  0.00  0.00             0
ATOM    264    O   1     1      -7.157  22.413  51.215  0.00  0.00             0
ATOM    265    H   1     1      -8.986  20.013  47.986  0.00  0.00             0
ATOM    266    H   1     1      -6.258  24.421  49.148  0.00  0.00             0
ATOM    267    H   1     1      -8.879  20.462  50.568  0.00  0.00             0
ATOM    268    H   1     1      -7.855  25.377  52.110  0.00  0.00             0
ATOM    269    H   1     1     -10.097  23.567  51.871  0.00  0.00             0
ATOM    270    H   1     1      -7.663  19.468  51.674  0.00  0.00             0
ATOM    271    H   1     1      -7.022  22.156  52.099  0.00  0.00             0
ATOM    272    H   1     1     -10.367  26.595  51.585  0.00  0.00             0
ATOM    273    O   1     1      -2.617  -5.056  27.281  0.00  0.00             0
ATOM    274    H   1     1      -2.656  -4.315  26.736  0.00  0.00             0
ATOM    275    H   1     1       8.817  -5.135  27.295  0.00  0.00             0
ATOM    276    O   1     1       1.477   2.864  30.629  0.00  0.00             0
ATOM    277    H   1     1       1.242   2.346  31.364  0.00  0.00             0
ATOM    278    H   1     1      11.340   2.455  29.847  0.00  0.00             0
ATOM    279    O   1     1      14.961  11.651  25.839  0.00  0.00             0
ATOM    280    H   1     1       5.003  11.591  26.764  0.00  0.00             0
ATOM    281    H   1     1      14.508  10.717  25.568  0.00  0.00             0
ATOM    282    O   1     1       0.159  12.336  31.112  0.00  0.00             0
ATOM    283    H   1     1       0.732  11.771  31.655  0.00  0.00             0
ATOM    284    H   1     1      11.051  12.930  30.641  0.00  0.00             0
ATOM    285    O   1     1      -4.349   8.682  27.543  0.00  0.00             0
ATOM    286    H   1     1      -3.756   8.993  26.694  0.00  0.00             0
ATOM    287    H   1     1       5.521   9.502  27.873  0.00  0.00             0
ATOM    288    O   1     1     -17.770   6.557  30.800  0.00  0.00             0
ATOM    289    H   1     1     -16.855   6.893  31.027  0.00  0.00             0
ATOM    290    H   1     1      -7.225   5.617  30.312  0.00  0.00             0
ATOM    291    O   1     1      -4.879 -15.695  20.765  0.00  0.00             0
ATOM    292    H   1     1      -4.847 -16.546  20.565  0.00  0.00             0
ATOM    293    H   1     1      -5.012 -15.165  19.935  0.00  0.00             0
ATOM    294    O   1     1      -0.570   4.064  33.261  0.00  0.00             0
ATOM    295    H   1     1       0.157   4.816  33.220  0.00  0.00             0
ATOM    296    H   1     1      -0.922   3.723  32.419  0.00  0.00             0
ATOM    297    O   1     1       7.904   1.036  32.711  0.00  0.00             0
ATOM    298    H   1     1       7.956   1.656  32.025  0.00  0.00             0
ATOM    299    H   1     1       7.105   1.247  33.080  0.00  0.00             0
ATOM    300    O   1     1       0.751  16.643  26.280  0.00  0.00             0
ATOM    301    H   1     1       0.214  16.520  27.000  0.00  0.00             0
ATOM    302    H   1     1       0.688  17.437  25.955  0.00  0.00             0
ATOM    303    O   1     1       3.952   4.865  29.214  0.00  0.00             0
ATOM    304    H   1     1       4.844   4.550  29.096  0.00  0.00             0
ATOM    305    H   1     1       3.385   4.081  28.810  0.00  0.00             0
ATOM    306    O   1     1      -9.049  15.826  34.120  0.00  0.00             0
ATOM    307    H   1     1      -9.483  16.600  33.644  0.00  0.00             0
ATOM    308    H   1     1      -8.602  16.074  34.828  0.00  0.00             0
ATOM    309    O   1     1       4.782  -1.637  33.186  0.00  0.00             0
ATOM    310    H   1     1       5.507  -2.234  33.436  0.00  0.00             0
ATOM    311    H   1     1       3.969  -2.188  32.931  0.00  0.00             0
ATOM    312    O   1     1      13.369   2.080  35.510  0.00  0.00             0
ATOM    313    H   1     1      12.521   2.326  35.796  0.00  0.00             0
ATOM    314    H   1     1      13.568   2.518  34.679  0.00  0.00             0
ATOM    315    O   1     1       6.074  11.582  30.257  0.00  0.00             0
ATOM    316    H   1     1       6.907  11.028  30.358  0.00  0.00             0
ATOM    317    H   1     1       6.071  12.154  30.910  0.00  0.00             0
ATOM    318    O   1     1      -1.421   5.581  24.014  0.00  0.00             0
ATOM    319    H   1     1      -2.086   6.437  24.069  0.00  0.00             0
ATOM    320    H   1     1      -1.784   5.109  23.299  0.00  0.00             0
ATOM    321    O   1     1      18.914  10.401  30.843  0.00  0.00             0
ATOM    322    H   1     1      19.549   9.916  30.033  0.00  0.00             0
ATOM    323    H   1     1      19.322  11.310  31.229  0.00  0.00             0
ATOM    324    O   1     1       5.704   9.114  21.722  0.00  0.00             0
ATOM    325    H   1     1       4.785   8.952  21.694  0.00  0.00             0
ATOM    326    H   1     1       6.102   8.773  20.894  0.00  0.00             0
ATOM    327    O   1     1       2.862  14.615  32.513  0.00  0.00             0
ATOM    328    H   1     1       3.348  13.845  32.976  0.00  0.00             0
ATOM    329    H   1     1      12.494  -2.808  33.198  0.00  0.00             0
ATOM    330    O   1     1       0.066  17.495  32.583  0.00  0.00             0
ATOM    331    H   1     1       0.184  17.270  31.583  0.00  0.00             0
ATOM    332    H   1     1       9.419  17.765  32.900  0.00  0.00             0
ATOM    333    O   1     1      14.288  12.620  34.087  0.00  0.00             0
ATOM    334    H   1     1       4.643  11.899  33.864  0.00  0.00             0
ATOM    335    H   1     1      14.632  13.194  34.807  0.00  0.00             0
ATOM    336    O   1     1      -3.002  22.580  35.396  0.00  0.00             0
ATOM    337    H   1     1      -3.442  22.830  34.439  0.00  0.00             0
ATOM    338    H   1     1       6.954  21.841  35.699  0.00  0.00             0
ATOM    339    O   1     1       5.722  14.408  35.511  0.00  0.00             0
ATOM    340    H   1     1      -4.613  15.319  35.785  0.00  0.00             0
ATOM    341    H   1     1       6.486  14.506  34.947  0.00  0.00             0
ATOM    342    O   1     1      -9.748  12.646  27.932  0.00  0.00             0
ATOM    343    H   1     1      -9.824  13.374  28.780  0.00  0.00             0
ATOM    344    H   1     1       0.416  11.875  28.508  0.00  0.00             0
ATOM    345    O   1     1       5.295  19.087  33.331  0.00  0.00             0
ATOM    346    H   1     1       4.861  18.103  33.118  0.00  0.00             0
ATOM    347    H   1     1       4.529   1.903  32.997  0.00  0.00             0
ATOM    348    O   1     1      -9.839   3.053  35.639  0.00  0.00             0
ATOM    349    H   1     1     -10.542   2.571  36.113  0.00  0.00             0
ATOM    350    H   1     1     -10.382   3.466  34.795  0.00  0.00             0
ATOM    351    O   1     1      -1.610  13.695  32.870  0.00  0.00             0
ATOM    352    H   1     1      -1.355  13.289  33.617  0.00  0.00             0
ATOM    353    H   1     1      -0.969  13.617  32.053  0.00  0.00             0
ATOM    354    O   1     1       3.785   4.900  36.075  0.00  0.00             0
ATOM    355    H   1     1       4.447   4.660  36.701  0.00  0.00             0
ATOM    356    H   1     1       3.609   3.990  35.722  0.00  0.00             0
ATOM    357    O   1     1       9.901   5.910  35.939  0.00  0.00             0
ATOM    358    H   1     1       9.428   5.148  36.139  0.00  0.00             0
ATOM    359    H   1     1      10.744   5.525  35.655  0.00  0.00             0
ATOM    360    O   1     1      -2.488  15.813  34.663  0.00  0.00             0
ATOM    361    H   1     1      -2.185  15.339  35.531  0.00  0.00             0
ATOM    362    H   1     1      -1.981  15.781  33.871  0.00  0.00             0
ATOM    363    O   1     1       6.300  17.381  30.899  0.00  0.00             0
ATOM    364    H   1     1       5.935  16.726  31.354  0.00  0.00             0
ATOM    365    H   1     1       6.812  -0.232  31.537  0.00  0.00             0
ATOM    366    O   1     1      13.138  10.747  36.349  0.00  0.00             0
ATOM    367    H   1     1      13.811  10.178  35.944  0.00  0.00             0
ATOM    368    H   1     1      13.329  11.472  35.864  0.00  0.00             0
ATOM    369    O   1     1      -0.600  -3.494  36.021  0.00  0.00             0
ATOM    370    H   1     1      -0.822  -4.428  35.768  0.00  0.00             0
ATOM    371    H   1     1      -0.250  -3.220  35.268  0.00  0.00             0
ATOM    372    O   1     1      -5.106  -0.625  36.586  0.00  0.00             0
ATOM    373    H   1     1      -4.883   0.261  36.594  0.00  0.00             0
ATOM    374    H   1     1      -5.982  -0.630  36.201  0.00  0.00             0
ATOM    375    O   1     1      -5.115   5.655  32.926  0.00  0.00             0
ATOM    376    H   1     1      -4.139   5.829  32.792  0.00  0.00             0
ATOM    377    H   1     1      -5.430   6.143  33.633  0.00  0.00             0
ATOM    378    O   1     1      -6.410   3.433  22.711  0.00  0.00             0
ATOM    379    H   1     1      -6.029   4.167  22.904  0.00  0.00             0
ATOM    380    H   1     1      -5.768   2.948  22.058  0.00  0.00             0
ATOM    381    O   1     1     -11.712  -1.360  28.374  0.00  0.00             0
ATOM    382    H   1     1     -12.325  -1.028  27.758  0.00  0.00             0
ATOM    383    H   1     1      -1.976  -2.042  28.853  0.00  0.00             0
ATOM    384    O   1     1      -8.033   9.229  30.175  0.00  0.00             0
ATOM    385    H   1     1      -8.113   9.559  31.189  0.00  0.00             0
ATOM    386    H   1     1       2.315   8.304  30.327  0.00  0.00             0
ATOM    387    O   1     1       6.868   7.589  36.027  0.00  0.00             0
ATOM    388    H   1     1      -2.790   8.215  36.346  0.00  0.00             0
ATOM    389    H   1     1       7.133   6.647  35.872  0.00  0.00             0
ATOM    390    O   1     1      -6.519  15.764  28.865  0.00  0.00             0
ATOM    391    H   1     1      -6.858  16.663  29.054  0.00  0.00             0
ATOM    392    H   1     1       3.763  15.868  28.029  0.00  0.00             0
ATOM    393    O   1     1      -4.896   9.523  34.577  0.00  0.00             0
ATOM    394    H   1     1      -4.582   8.852  35.501  0.00  0.00             0
ATOM    395    H   1     1       4.622   9.095  34.146  0.00  0.00             0
ATOM    396    O   1     1     -12.824   9.367  33.384  0.00  0.00             0
ATOM    397    H   1     1     -13.751   9.659  33.694  0.00  0.00             0
ATOM    398    H   1     1      -2.628   9.795  32.494  0.00  0.00             0
ATOM    399    O   1     1      -4.240   2.491  36.349  0.00  0.00             0
ATOM    400    H   1     1      -3.380   1.796  36.161  0.00  0.00             0
ATOM    401    H   1     1      -4.984   2.177  35.791  0.00  0.00             0
ATOM    402    O   1     1      -2.573   7.566  29.185  0.00  0.00             0
ATOM    403    H   1     1      -3.258   7.983  28.650  0.00  0.00             0
ATOM    404    H   1     1      -2.449   8.002  30.083  0.00  0.00             0
ATOM    405    O   1     1      -0.399   7.610  27.299  0.00  0.00             0
ATOM    406    H   1     1      -0.744   8.026  26.500  0.00  0.00             0
ATOM    407    H   1     1      -1.075   7.342  28.103  0.00  0.00             0
ATOM    408    O   1     1       8.229   0.678  35.620  0.00  0.00             0
ATOM    409    H   1     1       8.485   1.043  34.787  0.00  0.00             0
ATOM    410    H   1     1       8.309  -0.193  35.185  0.00  0.00             0
ATOM    411    O   1     1       0.728  16.913  30.061  0.00  0.00             0
ATOM    412    H   1     1       1.157  15.993  30.343  0.00  0.00             0
ATOM    413    H   1     1       0.028  16.657  29.495  0.00  0.00             0
ATOM    414    O   1     1      -9.971  27.889  28.586  0.00  0.00             0
ATOM    415    H   1     1     -10.117  27.161  28.151  0.00  0.00             0
ATOM    416    H   1     1      -9.098  27.479  29.155  0.00  0.00             0
ATOM    417    O   1     1      -3.208   3.545  24.964  0.00  0.00             0
ATOM    418    H   1     1      -2.809   4.046  24.381  0.00  0.00             0
ATOM    419    H   1     1      -2.914   3.703  25.781  0.00  0.00             0
ATOM    420    O   1     1      22.614  10.549  32.625  0.00  0.00             0
ATOM    421    H   1     1      21.994  10.074  33.064  0.00  0.00             0
ATOM    422    H   1     1      23.004  11.024  33.218  0.00  0.00             0
ATOM    423    O   1     1      13.825   7.076  34.465  0.00  0.00             0
ATOM    424    H   1     1      13.157   6.602  34.326  0.00  0.00             0
ATOM    425    H   1     1      14.007   6.408  35.172  0.00  0.00             0
ATOM    426    O   1     1       6.897   4.981  29.738  0.00  0.00             0
ATOM    427    H   1     1       7.448   5.719  29.572  0.00  0.00             0
ATOM    428    H   1     1       6.960   4.618  28.943  0.00  0.00             0
ATOM    429    O   1     1      -6.680  21.400  32.574  0.00  0.00             0
ATOM    430    H   1     1      -7.360  21.484  31.975  0.00  0.00             0
ATOM    431    H   1     1      -5.969  22.122  32.455  0.00  0.00             0
ATOM    432    O   1     1      -7.782  17.020  36.153  0.00  0.00             0
ATOM    433    H   1     1      -8.113  17.816  35.793  0.00  0.00             0
ATOM    434    H   1     1      -7.862  16.746  37.132  0.00  0.00             0
ATOM    435    O   1     1      -0.529   0.465  21.535  0.00  0.00             0
ATOM    436    H   1     1      -0.774   0.896  20.772  0.00  0.00             0
ATOM    437    H   1     1       9.330  -0.438  21.452  0.00  0.00             0
ATOM    438    O   1     1      15.780  -1.678  15.175  0.00  0.00             0
ATOM    439    H   1     1      16.785  -1.255  14.794  0.00  0.00             0
ATOM    440    H   1     1      25.795  -1.152  15.954  0.00  0.00             0
ATOM    441    O   1     1      14.124 -17.057  14.553  0.00  0.00             0
ATOM    442    H   1     1       4.307 -17.923  14.492  0.00  0.00             0
ATOM    443    H   1     1      14.862 -16.522  15.045  0.00  0.00             0
ATOM    444    O   1     1      17.658  -2.759  18.629  0.00  0.00             0
ATOM    445    H   1     1      17.957  -2.734  17.710  0.00  0.00             0
ATOM    446    H   1     1      28.648  -2.616  19.180  0.00  0.00             0
ATOM    447    O   1     1       2.638   5.684  15.466  0.00  0.00             0
ATOM    448    H   1     1      -8.584   5.788  15.258  0.00  0.00             0
ATOM    449    H   1     1       2.581   5.092  16.265  0.00  0.00             0
ATOM    450    O   1     1      -3.182   5.657  18.053  0.00  0.00             0
ATOM    451    H   1     1      -3.700   4.942  18.470  0.00  0.00             0
ATOM    452    H   1     1       8.073   5.336  17.832  0.00  0.00             0
ATOM    453    O   1     1      -0.082  -3.790  19.499  0.00  0.00             0
ATOM    454    H   1     1       0.429  -3.552  20.279  0.00  0.00             0
ATOM    455    H   1     1       0.416  -3.896  18.619  0.00  0.00             0
ATOM    456    O   1     1     -12.045   2.370  16.191  0.00  0.00             0
ATOM    457    H   1     1     -12.004   2.161  17.171  0.00  0.00             0
ATOM    458    H   1     1     -11.453   2.954  16.103  0.00  0.00             0
ATOM    459    O   1     1       7.024 -11.546  15.196  0.00  0.00             0
ATOM    460    H   1     1       6.624 -10.643  15.429  0.00  0.00             0
ATOM    461    H   1     1       6.983 -11.659  16.206  0.00  0.00             0
ATOM    462    O   1     1       5.654   1.272  28.444  0.00  0.00             0
ATOM    463    H   1     1       4.605   1.281  28.342  0.00  0.00             0
ATOM    464    H   1     1       5.631   0.566  29.039  0.00  0.00             0
ATOM    465    O   1     1       2.215   0.414  21.140  0.00  0.00             0
ATOM    466    H   1     1       1.427   0.506  21.803  0.00  0.00             0
ATOM    467    H   1     1       2.881   0.457  21.801  0.00  0.00             0
ATOM    468    O   1     1     -10.638   4.600  16.786  0.00  0.00             0
ATOM    469    H   1     1     -10.663   5.451  16.269  0.00  0.00             0
ATOM    470    H   1     1      -9.663   4.551  17.153  0.00  0.00             0
ATOM    471    O   1     1       5.872  -6.424  15.383  0.00  0.00             0
ATOM    472    H   1     1       5.093  -5.922  15.643  0.00  0.00             0
ATOM    473    H   1     1       6.422  -5.762  15.442  0.00  0.00             0
ATOM    474    O   1     1      -0.019  -0.683  17.212  0.00  0.00             0
ATOM    475    H   1     1       0.093  -0.221  16.380  0.00  0.00             0
ATOM    476    H   1     1      -0.493  -0.141  17.853  0.00  0.00             0
ATOM    477    O   1     1       8.371  -8.613  17.346  0.00  0.00             0
ATOM    478    H   1     1       8.945  -7.899  16.985  0.00  0.00             0
ATOM    479    H   1     1       7.927  -9.152  16.720  0.00  0.00             0
ATOM    480    O   1     1      -1.107   3.121  19.953  0.00  0.00             0
ATOM    481    H   1     1      -1.361   3.613  20.729  0.00  0.00             0
ATOM    482    H   1     1      -0.158   3.181  19.930  0.00  0.00             0
ATOM    483    O   1     1      10.102  11.208  16.514  0.00  0.00             0
ATOM    484    H   1     1      10.528  10.651  15.906  0.00  0.00             0
ATOM    485    H   1     1      10.879  11.444  17.066  0.00  0.00             0
ATOM    486    O   1     1      -5.280   4.345  14.418  0.00  0.00             0
ATOM    487    H   1     1      -6.054   4.947  14.740  0.00  0.00             0
ATOM    488    H   1     1      -4.619   4.946  14.246  0.00  0.00             0
ATOM    489    O   1     1      -7.773  16.398  19.112  0.00  0.00             0
ATOM    490    H   1     1      -8.569  16.398  18.465  0.00  0.00             0
ATOM    491    H   1     1       2.383  -1.031  20.050  0.00  0.00             0
ATOM    492    O   1     1      -2.650 -18.045  14.688  0.00  0.00             0
ATOM    493    H   1     1      -2.525 -17.210  15.039  0.00  0.00             0
ATOM    494    H   1     1       8.156 -17.865  14.010  0.00  0.00             0
ATOM    495    O   1     1      11.006  -8.666  24.812  0.00  0.00             0
ATOM    496    H   1     1       1.498  -8.767  25.188  0.00  0.00             0
ATOM    497    H   1     1      10.842  -7.710  24.950  0.00  0.00             0
ATOM    498    O   1     1      -0.505 -11.073  15.032  0.00  0.00             0
ATOM    499    H   1     1      -0.273 -10.145  14.823  0.00  0.00             0
ATOM    500    H   1     1       8.870 -11.259  15.022  0.00  0.00             0
ATOM    501    O   1     1       2.841   7.085  18.934  0.00  0.00             0
ATOM    502    H   1     1       1.782   7.053  18.796  0.00  0.00             0
ATOM    503    H   1     1      13.457   7.841  18.632  0.00  0.00             0
ATOM    504    O   1     1     -10.085   7.248  18.439  0.00  0.00             0
ATOM    505    H   1     1     -10.794   7.268  19.157  0.00  0.00             0
ATOM    506    H   1     1      -0.546   7.503  17.939  0.00  0.00             0
ATOM    507    O   1     1       1.183   9.640  14.757  0.00  0.00             0
ATOM    508    H   1     1       1.201   9.991  13.806  0.00  0.00             0
ATOM    509    H   1     1       1.968  -8.463  14.653  0.00  0.00             0
ATOM    510    O   1     1      -3.670  -9.636  19.410  0.00  0.00             0
ATOM    511    H   1     1      -3.243  -9.022  18.737  0.00  0.00             0
ATOM    512    H   1     1      -3.912 -10.489  18.798  0.00  0.00             0
ATOM    513    O   1     1      -2.730   3.030  27.787  0.00  0.00             0
ATOM    514    H   1     1      -3.213   2.219  27.928  0.00  0.00             0
ATOM    515    H   1     1      -1.772   2.973  28.096  0.00  0.00             0
ATOM    516    O   1     1       7.341  -0.380  26.161  0.00  0.00             0
ATOM    517    H   1     1       6.618   0.332  26.214  0.00  0.00             0
ATOM    518    H   1     1       7.902   0.210  25.465  0.00  0.00             0
ATOM    519    O   1     1       5.619   2.215  15.981  0.00  0.00             0
ATOM    520    H   1     1       6.618   2.014  16.097  0.00  0.00             0
ATOM    521    H   1     1       5.368   3.097  15.587  0.00  0.00             0
ATOM    522    O   1     1      -3.427  14.104  22.300  0.00  0.00             0
ATOM    523    H   1     1      -3.640  13.260  22.039  0.00  0.00             0
ATOM    524    H   1     1      -3.543  14.212  23.156  0.00  0.00             0
ATOM    525    O   1     1      16.868  17.501  22.648  0.00  0.00             0
ATOM    526    H   1     1      17.682  16.947  22.291  0.00  0.00             0
ATOM    527    H   1     1      17.464   0.141  23.039  0.00  0.00             0
ATOM    528    O   1     1      14.178   0.219  23.196  0.00  0.00             0
ATOM    529    H   1     1      15.123   0.307  22.942  0.00  0.00             0
ATOM    530    H   1     1      14.208   0.759  23.999  0.00  0.00             0
ATOM    531    O   1     1      12.344  -6.621  18.112  0.00  0.00             0
ATOM    532    H   1     1      12.349  -5.696  17.847  0.00  0.00             0
ATOM    533    H   1     1      11.696  -6.864  18.903  0.00  0.00             0
ATOM    534    O   1     1       8.582   1.025  18.543  0.00  0.00             0
ATOM    535    H   1     1       8.616   1.834  19.088  0.00  0.00             0
ATOM    536    H   1     1       7.791   0.523  18.811  0.00  0.00             0
ATOM    537    O   1     1      18.863  -2.531  16.113  0.00  0.00             0
ATOM    538    H   1     1      18.539  -1.887  15.673  0.00  0.00             0
ATOM    539    H   1     1      19.520  -1.999  16.452  0.00  0.00             0
ATOM    540    O   1     1      -6.321   6.877  26.862  0.00  0.00             0
ATOM    541    H   1     1      -6.600   6.537  27.656  0.00  0.00             0
ATOM    542    H   1     1      -5.550   7.515  27.247  0.00  0.00             0
ATOM    543    O   1     1       8.661   1.141  23.982  0.00  0.00             0
ATOM    544    H   1     1       8.100   1.951  24.099  0.00  0.00             0
ATOM    545    H   1     1      19.244   1.066  23.205  0.00  0.00             0
ATOM    546    O   1     1       0.559   8.334  33.707  0.00  0.00             0
ATOM    547    H   1     1      -0.152   8.655  33.299  0.00  0.00             0
ATOM    548    H   1     1      10.581   8.379  34.745  0.00  0.00             0
ATOM    549    O   1     1      17.146  14.656  29.314  0.00  0.00             0
ATOM    550    H   1     1       6.291  15.361  28.740  0.00  0.00             0
ATOM    551    H   1     1      17.277  13.785  28.971  0.00  0.00             0
ATOM    552    O   1     1      -3.359  15.059  24.907  0.00  0.00             0
ATOM    553    H   1     1      -4.267  15.099  25.589  0.00  0.00             0
ATOM    554    H   1     1       7.317  16.017  25.183  0.00  0.00             0
ATOM    555    O   1     1       9.760  13.292  14.676  0.00  0.00             0
ATOM    556    H   1     1      -1.149  13.873  15.318  0.00  0.00             0
ATOM    557    H   1     1       9.867  12.471  15.181  0.00  0.00             0
ATOM    558    O   1     1      -4.223   8.780  15.801  0.00  0.00             0
ATOM    559    H   1     1      -5.103   8.624  15.370  0.00  0.00             0
ATOM    560    H   1     1       6.180   9.831  15.761  0.00  0.00             0
ATOM    561    O   1     1      -4.099 -18.119  19.118  0.00  0.00             0
ATOM    562    H   1     1      -4.919 -17.938  18.472  0.00  0.00             0
ATOM    563    H   1     1      -3.862 -19.027  19.279  0.00  0.00             0
ATOM    564    O   1     1      -7.061  -9.609  15.265  0.00  0.00             0
ATOM    565    H   1     1      -7.351 -10.581  15.359  0.00  0.00             0
ATOM    566    H   1     1      -7.114  -9.092  16.141  0.00  0.00             0
ATOM    567    O   1     1       5.660  11.818  19.768  0.00  0.00             0
ATOM    568    H   1     1       6.486  11.773  19.588  0.00  0.00             0
ATOM    569    H   1     1       5.479  12.587  18.919  0.00  0.00             0
ATOM    570    O   1     1       3.376  11.881  21.558  0.00  0.00             0
ATOM    571    H   1     1       4.113  11.930  20.718  0.00  0.00             0
ATOM    572    H   1     1       3.621  12.746  22.084  0.00  0.00             0
ATOM    573    O   1     1      -6.586   9.301  25.322  0.00  0.00             0
ATOM    574    H   1     1      -6.775   9.260  24.283  0.00  0.00             0
ATOM    575    H   1     1      -6.600   8.447  25.787  0.00  0.00             0
ATOM    576    O   1     1      -8.290  20.988  20.525  0.00  0.00             0
ATOM    577    H   1     1      -7.602  21.363  21.125  0.00  0.00             0
ATOM    578    H   1     1      -8.355  20.040  20.607  0.00  0.00             0
ATOM    579    O   1     1      14.512  -0.388  17.406  0.00  0.00             0
ATOM    580    H   1     1      13.985   0.292  17.147  0.00  0.00             0
ATOM    581    H   1     1      13.864  -0.916  18.072  0.00  0.00             0
ATOM    582    O   1     1       0.185   1.542  25.663  0.00  0.00             0
ATOM    583    H   1     1       0.869   1.816  25.166  0.00  0.00             0
ATOM    584    H   1     1      -0.402   1.467  24.908  0.00  0.00             0
ATOM    585    O   1     1       4.532  -4.075  15.372  0.00  0.00             0
ATOM    586    H   1     1       4.652  -3.043  15.407  0.00  0.00             0
ATOM    587    H   1     1       3.609  -4.127  14.968  0.00  0.00             0
ATOM    588    O   1     1      -2.289   9.592  26.186  0.00  0.00             0
ATOM    589    H   1     1      -2.517   9.239  25.110  0.00  0.00             0
ATOM    590    H   1     1      -2.329  10.447  25.908  0.00  0.00             0
ATOM    591    O   1     1       0.841  11.551  20.576  0.00  0.00             0
ATOM    592    H   1     1       0.269  12.160  20.615  0.00  0.00             0
ATOM    593    H   1     1       1.614  11.804  20.877  0.00  0.00             0
ATOM    594    O   1     1      -1.858  11.793  19.655  0.00  0.00             0
ATOM    595    H   1     1      -1.644  12.517  19.645  0.00  0.00             0
ATOM    596    H   1     1      -1.481  11.062  19.246  0.00  0.00             0
ATOM    597    O   1     1      -6.229  -7.009  28.576  0.00  0.00             0
ATOM    598    H   1     1      -5.643  -6.637  29.243  0.00  0.00             0
ATOM    599    H   1     1       3.549  -7.872  28.946  0.00  0.00             0
ATOM    600    O   1     1       9.225  -6.346  34.962  0.00  0.00             0
ATOM    601    H   1     1       8.677  -6.946  34.455  0.00  0.00             0
ATOM    602    H   1     1      20.082  -7.015  35.579  0.00  0.00             0
ATOM    603    O   1     1       4.039  -2.908  22.852  0.00  0.00             0
ATOM    604    H   1     1      -6.295  -1.938  23.090  0.00  0.00             0
ATOM    605    H   1     1       4.911  -3.053  22.637  0.00  0.00             0
ATOM    606    O   1     1      -1.351   7.320  20.615  0.00  0.00             0
ATOM    607    H   1     1      -2.285   7.657  20.443  0.00  0.00             0
ATOM    608    H   1     1       9.559   8.052  21.067  0.00  0.00             0
ATOM    609    O   1     1      14.981  -3.772  18.270  0.00  0.00             0
ATOM    610    H   1     1       5.430  -3.217  18.486  0.00  0.00             0
ATOM    611    H   1     1      15.072  -3.975  17.348  0.00  0.00             0
ATOM    612    O   1     1      -7.286   9.503  22.756  0.00  0.00             0
ATOM    613    H   1     1      -7.321  10.449  22.373  0.00  0.00             0
ATOM    614    H   1     1       2.514   8.992  22.122  0.00  0.00             0
ATOM    615    O   1     1      -8.366  -3.983  17.600  0.00  0.00             0
ATOM    616    H   1     1      -8.445  -3.219  17.105  0.00  0.00             0
ATOM    617    H   1     1      -7.691  -3.368  18.158  0.00  0.00             0
ATOM    618    O   1     1       7.764   4.803  21.553  0.00  0.00             0
ATOM    619    H   1     1       8.116   5.570  21.215  0.00  0.00             0
ATOM    620    H   1     1       6.796   4.945  21.597  0.00  0.00             0
ATOM    621    O   1     1      -4.233  13.701  31.858  0.00  0.00             0
ATOM    622    H   1     1      -3.291  13.584  32.138  0.00  0.00             0
ATOM    623    H   1     1      -4.130  14.012  31.022  0.00  0.00             0
ATOM    624    O   1     1      -4.254  -6.320  23.469  0.00  0.00             0
ATOM    625    H   1     1      -4.459  -7.145  23.133  0.00  0.00             0
ATOM    626    H   1     1      -4.899  -6.469  24.300  0.00  0.00             0
ATOM    627    O   1     1       1.173   0.420  14.662  0.00  0.00             0
ATOM    628    H   1     1       2.110   0.403  14.788  0.00  0.00             0
ATOM    629    H   1     1       1.206   0.847  13.910  0.00  0.00             0
ATOM    630    O   1     1      -7.800   4.439  18.035  0.00  0.00             0
ATOM    631    H   1     1      -7.641   5.340  18.160  0.00  0.00             0
ATOM    632    H   1     1      -7.975   3.982  18.831  0.00  0.00             0
ATOM    633    O   1     1      -5.304   5.512  24.664  0.00  0.00             0
ATOM    634    H   1     1      -5.489   6.057  25.545  0.00  0.00             0
ATOM    635    H   1     1      -4.604   4.839  25.010  0.00  0.00             0
ATOM    636    O   1     1       9.183  -5.679  24.273  0.00  0.00             0
ATOM    637    H   1     1       9.534  -4.670  24.154  0.00  0.00             0
ATOM    638    H   1     1       8.497  -5.872  23.794  0.00  0.00             0
ATOM    639    O   1     1       0.012   2.712  28.289  0.00  0.00             0
ATOM    640    H   1     1       0.219   3.648  28.058  0.00  0.00             0
ATOM    641    H   1     1      -0.102   2.364  27.494  0.00  0.00             0
ATOM    642    O   1     1       1.370  14.836  21.811  0.00  0.00             0
ATOM    643    H   1     1       1.289  14.772  22.856  0.00  0.00             0
ATOM    644    H   1     1       2.425  14.837  21.895  0.00  0.00             0
ATOM    645    O   1     1       1.457   5.831  33.184  0.00  0.00             0
ATOM    646    H   1     1       1.276   6.756  33.497  0.00  0.00             0
ATOM    647    H   1     1       1.817   6.255  32.227  0.00  0.00             0
ATOM    648    O   1     1       1.487  -3.104  14.747  0.00  0.00             0
ATOM    649    H   1     1       1.185  -2.242  14.363  0.00  0.00             0
ATOM    650    H   1     1       0.674  -3.670  14.525  0.00  0.00             0
ATOM    651    O   1     1      -9.601  14.397  24.436  0.00  0.00             0
ATOM    652    H   1     1      -9.357  15.149  25.192  0.00  0.00             0
ATOM    653    H   1     1       1.262  -4.205  24.833  0.00  0.00             0
ATOM    654    O   1     1      -5.010 -14.145  18.398  0.00  0.00             0
ATOM    655    H   1     1      -5.027 -14.678  17.566  0.00  0.00             0
ATOM    656    H   1     1       4.375 -13.854  18.113  0.00  0.00             0
ATOM    657    O   1     1      14.818  -3.042  26.274  0.00  0.00             0
ATOM    658    H   1     1       4.233  -3.971  25.984  0.00  0.00             0
ATOM    659    H   1     1      14.272  -2.782  25.585  0.00  0.00             0
ATOM    660    O   1     1       2.051  12.411  25.758  0.00  0.00             0
ATOM    661    H   1     1       1.462  12.457  26.483  0.00  0.00             0
ATOM    662    H   1     1      13.192  12.088  26.116  0.00  0.00             0
ATOM    663    O   1     1      -0.228   8.783  36.477  0.00  0.00             0
ATOM    664    H   1     1     -10.665   7.852  36.593  0.00  0.00             0
ATOM    665    H   1     1       0.347   8.923  37.091  0.00  0.00             0
ATOM    666    O   1     1      -6.945  20.288  27.640  0.00  0.00             0
ATOM    667    H   1     1      -7.469  19.736  28.059  0.00  0.00             0
ATOM    668    H   1     1       3.214  20.271  26.695  0.00  0.00             0
ATOM    669    O   1     1       8.039  24.431  32.779  0.00  0.00             0
ATOM    670    H   1     1       8.633  23.649  33.065  0.00  0.00             0
ATOM    671    H   1     1       7.864   7.322  33.517  0.00  0.00             0
ATOM    672    O   1     1       5.279   1.150  25.634  0.00  0.00             0
ATOM    673    H   1     1       5.580   1.972  25.407  0.00  0.00             0
ATOM    674    H   1     1       5.221   1.161  26.495  0.00  0.00             0
ATOM    675    O   1     1       8.746   3.224  30.815  0.00  0.00             0
ATOM    676    H   1     1       8.090   3.799  30.651  0.00  0.00             0
ATOM    677    H   1     1       9.330   3.189  30.087  0.00  0.00             0
ATOM    678    O   1     1      -2.613   8.437  23.664  0.00  0.00             0
ATOM    679    H   1     1      -3.269   8.363  22.924  0.00  0.00             0
ATOM    680    H   1     1      -1.711   8.553  23.373  0.00  0.00             0
ATOM    681    O   1     1      -4.968   6.223  22.067  0.00  0.00             0
ATOM    682    H   1     1      -4.983   6.527  23.084  0.00  0.00             0
ATOM    683    H   1     1      -4.910   7.036  21.636  0.00  0.00             0
ATOM    684    O   1     1      -6.250   9.242  17.872  0.00  0.00             0
ATOM    685    H   1     1      -5.573   9.599  17.110  0.00  0.00             0
ATOM    686    H   1     1      -6.812   9.961  18.104  0.00  0.00             0
ATOM    687    O   1     1      -0.211   9.330  22.119  0.00  0.00             0
ATOM    688    H   1     1       0.165   9.465  22.959  0.00  0.00             0
ATOM    689    H   1     1       0.094  -7.981  21.625  0.00  0.00             0
ATOM    690    O   1     1      -1.639  -1.933  21.692  0.00  0.00             0
ATOM    691    H   1     1      -2.232  -2.670  21.830  0.00  0.00             0
ATOM    692    H   1     1      -0.843  -2.157  21.998  0.00  0.00             0
ATOM    693    O   1     1       0.793   4.848  26.192  0.00  0.00             0
ATOM    694    H   1     1       0.218   4.592  25.514  0.00  0.00             0
ATOM    695    H   1     1       0.713   5.766  26.658  0.00  0.00             0
ATOM    696    O   1     1       3.038  18.295  29.551  0.00  0.00             0
ATOM    697    H   1     1       2.029  17.890  29.815  0.00  0.00             0
ATOM    698    H   1     1       3.186  19.089  30.133  0.00  0.00             0
ATOM    699    O   1     1       2.548  20.723  25.011  0.00  0.00             0
ATOM    700    H   1     1       2.289  21.545  25.222  0.00  0.00             0
ATOM    701    H   1     1       2.935  20.885  24.124  0.00  0.00             0
ATOM    702    O   1     1       1.844  14.331  30.112  0.00  0.00             0
ATOM    703    H   1     1       2.501  14.563  29.435  0.00  0.00             0
ATOM    704    H   1     1       2.191  14.237  31.027  0.00  0.00             0
ATOM    705   Al   1     1       6.300   4.160   8.763  0.00  0.00             0
ATOM    706   Al   1     1       3.741  -0.320   8.818  0.00  0.00             0
ATOM    707   Al   1     1       3.792   5.769   8.775  0.00  0.00             0
ATOM    708   Al   1     1       6.282   1.086   8.911  0.00  0.00             0
ATOM    709   Si   1     1       2.026   5.568  11.596  0.00  0.00             0
ATOM    710   Si   1     1       4.594   1.104  11.705  0.00  0.00             0
ATOM    711   Si   1     1       4.414   7.110  11.710  0.00  0.00             0
ATOM    712   Si   1     1       7.158   2.623  11.591  0.00  0.00             0
ATOM    713    O   1     1       7.413   5.588  10.025  0.00  0.00             0
ATOM    714    O   1     1       4.791   0.968   9.957  0.00  0.00             0
ATOM    715    O   1     1       6.906   2.692   9.970  0.00  0.00             0
ATOM    716    O   1     1       4.327   7.210  10.080  0.00  0.00             0
ATOM    717    O   1     1       7.062   4.104  12.079  0.00  0.00             0
ATOM    718    O   1     1       4.470   8.614  12.150  0.00  0.00             0
ATOM    719    O   1     1       5.811   6.432  12.001  0.00  0.00             0
ATOM    720    O   1     1       3.323   1.865  11.892  0.00  0.00             0
ATOM    721    O   1     1       5.888   1.862  12.095  0.00  0.00             0
ATOM    722    O   1     1       3.256   6.354  12.158  0.00  0.00             0
ATOM    723    O   1     1       7.263  -0.206  10.071  0.00  0.00             0
ATOM    724    O   1     1       4.741   4.327   9.851  0.00  0.00             0
ATOM    725    O   1     1       2.954   7.086   7.745  0.00  0.00             0
ATOM    726    O   1     1       5.685   2.715   7.729  0.00  0.00             0
ATOM    727    O   1     1       7.887   4.247   7.786  0.00  0.00             0
ATOM    728    O   1     1       5.463  -0.018   7.698  0.00  0.00             0
ATOM    729    O   1     1       8.038   1.091   7.912  0.00  0.00             0
ATOM    730    O   1     1       5.411   5.480   7.658  0.00  0.00             0
ATOM    731    H   1     1       6.763   7.987  10.288  0.00  0.00             0
ATOM    732    H   1     1       4.395   3.780  10.655  0.00  0.00             0
ATOM    733    H   1     1       7.805   7.418   6.789  0.00  0.00             0
ATOM    734    H   1     1       4.974   2.727   7.026  0.00  0.00             0
ATOM    735    H   1     1       8.266   3.861   7.089  0.00  0.00             0
ATOM    736    H   1     1       5.964   8.064   7.589  0.00  0.00             0
ATOM    737    H   1     1       6.061   5.934   7.360  0.00  0.00             0
ATOM    738    H   1     1       8.331   2.068   7.889  0.00  0.00             0
ATOM    739   Al   1     1       9.487   3.295   1.433  0.00  0.00             0
ATOM    740   Al   1     1       6.892  -1.067   1.642  0.00  0.00             0
ATOM    741   Al   1     1       6.808   4.750   1.392  0.00  0.00             0
ATOM    742   Al   1     1       9.489   0.183   1.493  0.00  0.00             0
ATOM    743   Si   1     1       5.075   4.533   4.297  0.00  0.00             0
ATOM    744   Si   1     1       7.790   0.246   4.390  0.00  0.00             0
ATOM    745   Si   1     1       7.649   6.004   4.236  0.00  0.00             0
ATOM    746   Si   1     1      10.304   1.809   4.262  0.00  0.00             0
ATOM    747    O   1     1      10.579   4.689   2.683  0.00  0.00             0
ATOM    748    O   1     1       7.988   0.133   2.741  0.00  0.00             0
ATOM    749    O   1     1      10.289   1.968   2.624  0.00  0.00             0
ATOM    750    O   1     1       7.483   6.014   2.650  0.00  0.00             0
ATOM    751    O   1     1      10.413   3.279   4.763  0.00  0.00             0
ATOM    752    O   1     1       7.528   7.527   4.728  0.00  0.00             0
ATOM    753    O   1     1       9.044   5.387   4.531  0.00  0.00             0
ATOM    754    O   1     1       6.470   0.962   4.764  0.00  0.00             0
ATOM    755    O   1     1       9.033   1.072   4.732  0.00  0.00             0
ATOM    756    O   1     1       6.431   5.201   4.783  0.00  0.00             0
ATOM    757    O   1     1      10.368  -1.139   2.713  0.00  0.00             0
ATOM    758    O   1     1       7.871   3.465   2.538  0.00  0.00             0
ATOM    759    O   1     1       6.250   6.151   0.300  0.00  0.00             0
ATOM    760    O   1     1       8.930   1.767   0.516  0.00  0.00             0
ATOM    761    O   1     1      11.110   3.534   0.280  0.00  0.00             0
ATOM    762    O   1     1       8.473  -0.915   0.454  0.00  0.00             0
ATOM    763    O   1     1      11.104   0.065   0.471  0.00  0.00             0
ATOM    764    O   1     1       8.540   4.557   0.375  0.00  0.00             0
ATOM    765    H   1     1       9.905   6.843   2.613  0.00  0.00             0
ATOM    766    H   1     1       7.201   2.848   2.960  0.00  0.00             0
ATOM    767    H   1     1      10.767   6.311  -0.208  0.00  0.00             0
ATOM    768    H   1     1       8.457   1.475  -0.201  0.00  0.00             0
ATOM    769    H   1     1      11.745   3.534  -0.598  0.00  0.00             0
ATOM    770    H   1     1       9.095   8.018  -0.564  0.00  0.00             0
ATOM    771    H   1     1       9.326   5.068  -0.131  0.00  0.00             0
ATOM    772    H   1     1      11.215   0.804  -0.297  0.00  0.00             0
ATOM    773   Al   1     1       6.127  -4.720   8.793  0.00  0.00             0
ATOM    774   Al   1     1       3.775  -9.151   8.861  0.00  0.00             0
ATOM    775   Al   1     1       3.546  -3.173   8.708  0.00  0.00             0
ATOM    776   Al   1     1       6.234  -7.747   8.808  0.00  0.00             0
ATOM    777   Si   1     1       1.907  -3.425  11.559  0.00  0.00             0
ATOM    778   Si   1     1       4.626  -7.835  11.548  0.00  0.00             0
ATOM    779   Si   1     1       4.478  -1.856  11.540  0.00  0.00             0
ATOM    780   Si   1     1       7.164  -6.311  11.580  0.00  0.00             0
ATOM    781    O   1     1       7.125  -3.525   9.922  0.00  0.00             0
ATOM    782    O   1     1       4.693  -7.975   9.941  0.00  0.00             0
ATOM    783    O   1     1       6.804  -6.271   9.986  0.00  0.00             0
ATOM    784    O   1     1       4.314  -1.784   9.892  0.00  0.00             0
ATOM    785    O   1     1       6.976  -4.860  12.021  0.00  0.00             0
ATOM    786    O   1     1       4.527  -0.427  12.039  0.00  0.00             0
ATOM    787    O   1     1       5.760  -2.635  11.889  0.00  0.00             0
ATOM    788    O   1     1       3.315  -6.983  11.903  0.00  0.00             0
ATOM    789    O   1     1       5.917  -7.242  12.131  0.00  0.00             0
ATOM    790    O   1     1       3.187  -2.594  11.932  0.00  0.00             0
ATOM    791    O   1     1       7.207  -9.207   9.833  0.00  0.00             0
ATOM    792    O   1     1       4.508  -4.666   9.876  0.00  0.00             0
ATOM    793    O   1     1       3.048  -1.675   7.723  0.00  0.00             0
ATOM    794    O   1     1       5.513  -6.300   7.800  0.00  0.00             0
ATOM    795    O   1     1       7.827  -4.720   7.692  0.00  0.00             0
ATOM    796    O   1     1       5.310  -9.218   7.843  0.00  0.00             0
ATOM    797    O   1     1       7.869  -7.727   7.808  0.00  0.00             0
ATOM    798    O   1     1       5.310  -3.387   7.813  0.00  0.00             0
ATOM    799    H   1     1       7.061  -1.094  10.365  0.00  0.00             0
ATOM    800    H   1     1       3.947  -5.429  10.046  0.00  0.00             0
ATOM    801    H   1     1       7.536  -1.354   6.789  0.00  0.00             0
ATOM    802    H   1     1       5.329  -5.920   6.800  0.00  0.00             0
ATOM    803    H   1     1       7.675  -4.896   6.721  0.00  0.00             0
ATOM    804    H   1     1       5.446  -0.791   6.995  0.00  0.00             0
ATOM    805    H   1     1       5.954  -2.684   7.735  0.00  0.00             0
ATOM    806    H   1     1       8.167  -7.019   7.218  0.00  0.00             0
ATOM    807   Al   1     1       9.440  -5.681   1.645  0.00  0.00             0
ATOM    808   Al   1     1       6.860 -10.003   1.215  0.00  0.00             0
ATOM    809   Al   1     1       6.674  -4.057   1.265  0.00  0.00             0
ATOM    810   Al   1     1       9.588  -8.694   1.459  0.00  0.00             0
ATOM    811   Si   1     1       5.173  -4.267   4.118  0.00  0.00             0
ATOM    812   Si   1     1       7.434  -8.955   4.149  0.00  0.00             0
ATOM    813   Si   1     1       7.751  -2.727   4.124  0.00  0.00             0
ATOM    814   Si   1     1       9.991  -7.392   4.316  0.00  0.00             0
ATOM    815    O   1     1      10.370  -4.546   2.722  0.00  0.00             0
ATOM    816    O   1     1       7.715  -9.022   2.571  0.00  0.00             0
ATOM    817    O   1     1       9.848  -7.201   2.686  0.00  0.00             0
ATOM    818    O   1     1       7.557  -2.537   2.601  0.00  0.00             0
ATOM    819    O   1     1       9.974  -5.879   4.828  0.00  0.00             0
ATOM    820    O   1     1       7.759  -1.284   4.726  0.00  0.00             0
ATOM    821    O   1     1       9.087  -3.380   4.544  0.00  0.00             0
ATOM    822    O   1     1       6.076  -8.196   4.429  0.00  0.00             0
ATOM    823    O   1     1       8.667  -8.183   4.732  0.00  0.00             0
ATOM    824    O   1     1       6.434  -3.553   4.561  0.00  0.00             0
ATOM    825    O   1     1      10.202 -10.037   2.526  0.00  0.00             0
ATOM    826    O   1     1       7.679  -5.378   2.359  0.00  0.00             0
ATOM    827    O   1     1       6.082  -2.551   0.502  0.00  0.00             0
ATOM    828    O   1     1       8.674  -7.143   0.456  0.00  0.00             0
ATOM    829    O   1     1      10.914  -5.552   0.330  0.00  0.00             0
ATOM    830    O   1     1       8.416 -10.032   0.174  0.00  0.00             0
ATOM    831    O   1     1      11.050  -8.726   0.418  0.00  0.00             0
ATOM    832    O   1     1       8.530  -4.239   0.155  0.00  0.00             0
ATOM    833    H   1     1      10.147  -1.679   3.445  0.00  0.00             0
ATOM    834    H   1     1       7.030  -6.252   2.411  0.00  0.00             0
ATOM    835    H   1     1      10.604  -2.521  -0.321  0.00  0.00             0
ATOM    836    H   1     1       8.122  -6.624  -0.228  0.00  0.00             0
ATOM    837    H   1     1      10.344  -5.336  -0.512  0.00  0.00             0
ATOM    838    H   1     1       8.147  -1.176  -0.461  0.00  0.00             0
ATOM    839    H   1     1       8.912  -3.420   0.365  0.00  0.00             0
ATOM    840    H   1     1      11.627  -8.082   0.035  0.00  0.00             0
ATOM    841   Al   1     1       1.228   4.303   8.608  0.00  0.00             0
ATOM    842   Al   1     1      -1.400  -0.312   8.731  0.00  0.00             0
ATOM    843   Al   1     1      -1.458   5.695   8.778  0.00  0.00             0
ATOM    844   Al   1     1       1.146   1.287   8.808  0.00  0.00             0
ATOM    845   Si   1     1      -3.151   5.545  11.645  0.00  0.00             0
ATOM    846   Si   1     1      -0.470   1.051  11.487  0.00  0.00             0
ATOM    847   Si   1     1      -0.583   7.085  11.525  0.00  0.00             0
ATOM    848   Si   1     1       1.982   2.523  11.522  0.00  0.00             0
ATOM    849    O   1     1       2.287   5.412   9.982  0.00  0.00             0
ATOM    850    O   1     1      -0.327   1.002   9.900  0.00  0.00             0
ATOM    851    O   1     1       1.810   2.573   9.947  0.00  0.00             0
ATOM    852    O   1     1      -0.658   7.143   9.946  0.00  0.00             0
ATOM    853    O   1     1       1.918   3.997  11.997  0.00  0.00             0
ATOM    854    O   1     1      -0.625   8.570  12.025  0.00  0.00             0
ATOM    855    O   1     1       0.743   6.396  11.736  0.00  0.00             0
ATOM    856    O   1     1      -1.722   2.054  11.798  0.00  0.00             0
ATOM    857    O   1     1       0.803   1.637  12.101  0.00  0.00             0
ATOM    858    O   1     1      -1.829   6.311  12.079  0.00  0.00             0
ATOM    859    O   1     1       1.951  -0.366   9.788  0.00  0.00             0
ATOM    860    O   1     1      -0.400   4.335   9.700  0.00  0.00             0
ATOM    861    O   1     1       8.230   7.168   7.636  0.00  0.00             0
ATOM    862    O   1     1       0.441   2.693   7.686  0.00  0.00             0
ATOM    863    O   1     1       2.996   4.440   7.664  0.00  0.00             0
ATOM    864    O   1     1       0.077  -0.170   7.690  0.00  0.00             0
ATOM    865    O   1     1       2.903   1.228   7.906  0.00  0.00             0
ATOM    866    O   1     1       0.264   5.524   7.629  0.00  0.00             0
ATOM    867    H   1     1       1.991   7.974  10.034  0.00  0.00             0
ATOM    868    H   1     1      -0.734   3.587  10.100  0.00  0.00             0
ATOM    869    H   1     1       2.540   7.292   6.994  0.00  0.00             0
ATOM    870    H   1     1       0.267   2.756   6.674  0.00  0.00             0
ATOM    871    H   1     1       3.395   4.298   6.688  0.00  0.00             0
ATOM    872    H   1     1       0.543   7.808   7.588  0.00  0.00             0
ATOM    873    H   1     1       0.554   6.094   6.810  0.00  0.00             0
ATOM    874    H   1     1       3.372   2.056   8.072  0.00  0.00             0
ATOM    875   Al   1     1       4.474   3.005   1.622  0.00  0.00             0
ATOM    876   Al   1     1       1.700  -1.338   1.666  0.00  0.00             0
ATOM    877   Al   1     1       1.839   4.855   1.515  0.00  0.00             0
ATOM    878   Al   1     1       4.303   0.197   1.716  0.00  0.00             0
ATOM    879   Si   1     1       0.076   4.733   4.316  0.00  0.00             0
ATOM    880   Si   1     1       2.414   0.031   4.467  0.00  0.00             0
ATOM    881   Si   1     1       2.610   6.253   4.225  0.00  0.00             0
ATOM    882   Si   1     1       5.039   1.649   4.518  0.00  0.00             0
ATOM    883    O   1     1       5.276   4.322   2.666  0.00  0.00             0
ATOM    884    O   1     1       2.681  -0.033   2.845  0.00  0.00             0
ATOM    885    O   1     1       4.961   1.726   2.892  0.00  0.00             0
ATOM    886    O   1     1       2.463   6.333   2.613  0.00  0.00             0
ATOM    887    O   1     1       4.910   3.155   4.925  0.00  0.00             0
ATOM    888    O   1     1       2.636   7.761   4.785  0.00  0.00             0
ATOM    889    O   1     1       3.930   5.473   4.573  0.00  0.00             0
ATOM    890    O   1     1       1.176   0.924   4.669  0.00  0.00             0
ATOM    891    O   1     1       3.769   0.812   4.920  0.00  0.00             0
ATOM    892    O   1     1       1.312   5.560   4.751  0.00  0.00             0
ATOM    893    O   1     1       5.345  -1.000   2.731  0.00  0.00             0
ATOM    894    O   1     1       2.703   3.481   2.679  0.00  0.00             0
ATOM    895    O   1     1      11.563   6.319   0.372  0.00  0.00             0
ATOM    896    O   1     1       3.575   1.642   0.680  0.00  0.00             0
ATOM    897    O   1     1       5.958   3.197   0.496  0.00  0.00             0
ATOM    898    O   1     1       3.293  -1.089   0.589  0.00  0.00             0
ATOM    899    O   1     1       5.903   0.197   0.524  0.00  0.00             0
ATOM    900    O   1     1       3.421   4.559   0.406  0.00  0.00             0
ATOM    901    H   1     1       4.584   7.022   2.231  0.00  0.00             0
ATOM    902    H   1     1       2.025   2.775   2.823  0.00  0.00             0
ATOM    903    H   1     1       6.778   6.274  -0.606  0.00  0.00             0
ATOM    904    H   1     1       3.089   2.093   0.104  0.00  0.00             0
ATOM    905    H   1     1       6.661   2.590   0.422  0.00  0.00             0
ATOM    906    H   1     1       3.497   7.555  -0.605  0.00  0.00             0
ATOM    907    H   1     1       3.828   5.071  -0.265  0.00  0.00             0
ATOM    908    H   1     1       5.330   0.880  -0.153  0.00  0.00             0
ATOM    909   Al   1     1       1.190  -4.724   8.686  0.00  0.00             0
ATOM    910   Al   1     1      -1.441  -9.097   8.768  0.00  0.00             0
ATOM    911   Al   1     1      -1.497  -3.282   8.611  0.00  0.00             0
ATOM    912   Al   1     1       1.079  -7.612   8.766  0.00  0.00             0
ATOM    913   Si   1     1      -3.279  -3.398  11.494  0.00  0.00             0
ATOM    914   Si   1     1      -0.561  -7.852  11.532  0.00  0.00             0
ATOM    915   Si   1     1      -0.739  -1.873  11.534  0.00  0.00             0
ATOM    916   Si   1     1       1.945  -6.317  11.529  0.00  0.00             0
ATOM    917    O   1     1       2.001  -3.519   9.858  0.00  0.00             0
ATOM    918    O   1     1      -0.451  -7.798   9.860  0.00  0.00             0
ATOM    919    O   1     1       1.917  -6.309   9.948  0.00  0.00             0
ATOM    920    O   1     1      -0.943  -1.860   9.871  0.00  0.00             0
ATOM    921    O   1     1       1.857  -4.888  12.105  0.00  0.00             0
ATOM    922    O   1     1      -0.811  -0.390  11.990  0.00  0.00             0
ATOM    923    O   1     1       0.593  -2.544  11.789  0.00  0.00             0
ATOM    924    O   1     1      -1.901  -7.028  11.890  0.00  0.00             0
ATOM    925    O   1     1       0.697  -7.079  12.033  0.00  0.00             0
ATOM    926    O   1     1      -2.020  -2.672  11.969  0.00  0.00             0
ATOM    927    O   1     1       2.123  -8.965   9.929  0.00  0.00             0
ATOM    928    O   1     1      -0.521  -4.734   9.561  0.00  0.00             0
ATOM    929    O   1     1       8.001  -1.763   7.570  0.00  0.00             0
ATOM    930    O   1     1       0.639  -6.249   7.678  0.00  0.00             0
ATOM    931    O   1     1       2.781  -4.486   7.598  0.00  0.00             0
ATOM    932    O   1     1       0.061  -9.049   7.715  0.00  0.00             0
ATOM    933    O   1     1       2.818  -7.894   7.541  0.00  0.00             0
ATOM    934    O   1     1       0.190  -3.389   7.478  0.00  0.00             0
ATOM    935    H   1     1       1.212  -1.069   9.631  0.00  0.00             0
ATOM    936    H   1     1      -1.071  -5.418   9.540  0.00  0.00             0
ATOM    937    H   1     1       2.199  -1.845   7.444  0.00  0.00             0
ATOM    938    H   1     1      -0.180  -6.036   7.231  0.00  0.00             0
ATOM    939    H   1     1       2.723  -5.316   7.111  0.00  0.00             0
ATOM    940    H   1     1       0.144  -0.062   6.811  0.00  0.00             0
ATOM    941    H   1     1       0.679  -3.279   6.533  0.00  0.00             0
ATOM    942    H   1     1       3.620  -7.959   7.004  0.00  0.00             0
ATOM    943   Al   1     1       4.272  -5.544   1.400  0.00  0.00             0
ATOM    944   Al   1     1       1.761 -10.128   1.381  0.00  0.00             0
ATOM    945   Al   1     1       1.493  -4.279   1.523  0.00  0.00             0
ATOM    946   Al   1     1       4.300  -8.576   1.142  0.00  0.00             0
ATOM    947   Si   1     1      -0.010  -4.327   4.316  0.00  0.00             0
ATOM    948   Si   1     1       2.444  -8.739   4.206  0.00  0.00             0
ATOM    949   Si   1     1       2.501  -2.961   4.306  0.00  0.00             0
ATOM    950   Si   1     1       4.969  -7.256   4.032  0.00  0.00             0
ATOM    951    O   1     1       5.238  -4.390   2.540  0.00  0.00             0
ATOM    952    O   1     1       2.522  -8.901   2.611  0.00  0.00             0
ATOM    953    O   1     1       4.835  -7.160   2.357  0.00  0.00             0
ATOM    954    O   1     1       2.345  -2.729   2.752  0.00  0.00             0
ATOM    955    O   1     1       5.176  -5.759   4.611  0.00  0.00             0
ATOM    956    O   1     1       2.346  -1.509   4.910  0.00  0.00             0
ATOM    957    O   1     1       3.969  -3.474   4.501  0.00  0.00             0
ATOM    958    O   1     1       1.062  -8.016   4.462  0.00  0.00             0
ATOM    959    O   1     1       3.626  -7.788   4.584  0.00  0.00             0
ATOM    960    O   1     1       1.313  -3.816   4.766  0.00  0.00             0
ATOM    961    O   1     1       5.003 -10.079   2.092  0.00  0.00             0
ATOM    962    O   1     1       2.617  -5.539   2.592  0.00  0.00             0
ATOM    963    O   1     1      11.219  -2.782   0.282  0.00  0.00             0
ATOM    964    O   1     1       3.388  -7.047   0.239  0.00  0.00             0
ATOM    965    O   1     1       5.775  -5.379   0.281  0.00  0.00             0
ATOM    966    O   1     1       3.161  -9.817   0.214  0.00  0.00             0
ATOM    967    O   1     1       5.939  -8.514   0.259  0.00  0.00             0
ATOM    968    O   1     1       3.277  -4.294   0.221  0.00  0.00             0
ATOM    969    H   1     1       4.861  -1.727   3.217  0.00  0.00             0
ATOM    970    H   1     1       2.316  -6.088   3.345  0.00  0.00             0
ATOM    971    H   1     1       5.168  -2.647   0.078  0.00  0.00             0
ATOM    972    H   1     1       2.935  -6.466  -0.501  0.00  0.00             0
ATOM    973    H   1     1       5.847  -5.594  -0.665  0.00  0.00             0
ATOM    974    H   1     1       3.608  -1.053  -0.286  0.00  0.00             0
ATOM    975    H   1     1       2.989  -3.621  -0.369  0.00  0.00             0
ATOM    976    H   1     1       6.828  -7.898   0.097  0.00  0.00             0
END
