# Supplementary material for: Competing Nuclear Quantum Effects and Hydrogen-Bond Jumps in Hydrated Kaolinite
Source: J Phys Chem Lett. 2023 Feb 6;14(6):1542–7. doi: 10.1021/acs.jpclett.2c03896 (PMC9940297; doi:10.1021/acs.jpclett.2c03896)
Supplement: Supplementary file 1 — jz2c03896_si_001.zip [file jz2c03896_si_001.zip › Clay_NQEs_HBond_Jumps_SI/silica-surface/QM/prod-1/init.24.pdb]

TITLE     Step:      400000  Bead:      24 positions{angstrom}  cell{angstrom}
CRYST1   10.307   17.884   76.812  91.93 105.05  89.80 P 1           1
ATOM      1   Al   1     1     -13.454  12.416  42.565  0.00  0.00             0
ATOM      2   Al   1     1     -11.096  17.048  42.235  0.00  0.00             0
ATOM      3   Al   1     1     -10.920  10.997  42.497  0.00  0.00             0
ATOM      4   Al   1     1     -13.484  15.520  42.345  0.00  0.00             0
ATOM      5   Si   1     1      -9.085  11.188  39.667  0.00  0.00             0
ATOM      6   Si   1     1     -11.937  15.739  39.422  0.00  0.00             0
ATOM      7   Si   1     1     -11.716   9.637  39.724  0.00  0.00             0
ATOM      8   Si   1     1     -14.378  14.204  39.619  0.00  0.00             0
ATOM      9    O   1     1     -14.460  11.291  41.477  0.00  0.00             0
ATOM     10    O   1     1     -11.967  15.852  41.181  0.00  0.00             0
ATOM     11    O   1     1     -14.291  14.096  41.182  0.00  0.00             0
ATOM     12    O   1     1     -11.515   9.536  41.484  0.00  0.00             0
ATOM     13    O   1     1     -14.310  12.646  39.205  0.00  0.00             0
ATOM     14    O   1     1     -11.730   8.101  39.325  0.00  0.00             0
ATOM     15    O   1     1     -13.089  10.330  39.653  0.00  0.00             0
ATOM     16    O   1     1     -10.706  14.900  39.247  0.00  0.00             0
ATOM     17    O   1     1     -13.250  15.046  39.094  0.00  0.00             0
ATOM     18    O   1     1     -10.427  10.282  39.169  0.00  0.00             0
ATOM     19    O   1     1     -14.535  16.855  41.427  0.00  0.00             0
ATOM     20    O   1     1     -11.852  12.333  41.434  0.00  0.00             0
ATOM     21    O   1     1     -10.152   9.662  43.686  0.00  0.00             0
ATOM     22    O   1     1     -12.837  14.099  43.315  0.00  0.00             0
ATOM     23    O   1     1     -15.129  12.294  43.708  0.00  0.00             0
ATOM     24    O   1     1     -12.704  16.905  43.455  0.00  0.00             0
ATOM     25    O   1     1     -15.210  15.493  43.486  0.00  0.00             0
ATOM     26    O   1     1     -12.591  11.146  43.687  0.00  0.00             0
ATOM     27    H   1     1     -14.146   8.554  41.795  0.00  0.00             0
ATOM     28    H   1     1     -11.566  12.827  40.604  0.00  0.00             0
ATOM     29    H   1     1     -15.205   9.007  44.541  0.00  0.00             0
ATOM     30    H   1     1     -11.906  14.502  43.681  0.00  0.00             0
ATOM     31    H   1     1     -15.349  12.303  44.756  0.00  0.00             0
ATOM     32    H   1     1     -12.757   7.711  44.648  0.00  0.00             0
ATOM     33    H   1     1     -13.037  10.320  43.852  0.00  0.00             0
ATOM     34    H   1     1     -15.273  14.523  44.075  0.00  0.00             0
ATOM     35   Al   1     1     -13.492  14.841  49.674  0.00  0.00             0
ATOM     36   Al   1     1     -10.680  19.263  49.822  0.00  0.00             0
ATOM     37   Al   1     1     -10.812  13.373  49.637  0.00  0.00             0
ATOM     38   Al   1     1     -13.393  17.698  49.618  0.00  0.00             0
ATOM     39   Si   1     1      -9.041  13.410  46.967  0.00  0.00             0
ATOM     40   Si   1     1     -11.645  17.908  46.922  0.00  0.00             0
ATOM     41   Si   1     1     -11.572  11.836  46.848  0.00  0.00             0
ATOM     42   Si   1     1     -14.198  16.388  46.781  0.00  0.00             0
ATOM     43    O   1     1     -14.445  13.608  48.538  0.00  0.00             0
ATOM     44    O   1     1     -11.837  18.000  48.571  0.00  0.00             0
ATOM     45    O   1     1     -14.046  16.379  48.585  0.00  0.00             0
ATOM     46    O   1     1     -11.559  11.850  48.570  0.00  0.00             0
ATOM     47    O   1     1     -14.124  14.877  46.454  0.00  0.00             0
ATOM     48    O   1     1     -11.436  10.398  46.533  0.00  0.00             0
ATOM     49    O   1     1     -12.942  12.496  46.673  0.00  0.00             0
ATOM     50    O   1     1     -10.357  17.040  46.666  0.00  0.00             0
ATOM     51    O   1     1     -12.952  17.138  46.408  0.00  0.00             0
ATOM     52    O   1     1     -10.372  12.784  46.434  0.00  0.00             0
ATOM     53    O   1     1     -14.360  19.194  48.656  0.00  0.00             0
ATOM     54    O   1     1     -11.739  14.714  48.471  0.00  0.00             0
ATOM     55    O   1     1     -10.200  11.864  50.940  0.00  0.00             0
ATOM     56    O   1     1     -12.640  16.289  50.792  0.00  0.00             0
ATOM     57    O   1     1     -15.163  14.648  50.741  0.00  0.00             0
ATOM     58    O   1     1     -12.297  19.105  50.870  0.00  0.00             0
ATOM     59    O   1     1     -14.791  18.067  50.881  0.00  0.00             0
ATOM     60    O   1     1     -12.552  13.657  50.882  0.00  0.00             0
ATOM     61    H   1     1     -13.574  11.049  48.471  0.00  0.00             0
ATOM     62    H   1     1     -11.222  15.428  48.341  0.00  0.00             0
ATOM     63    H   1     1     -14.425  11.788  51.305  0.00  0.00             0
ATOM     64    H   1     1     -12.345  16.156  51.741  0.00  0.00             0
ATOM     65    H   1     1     -15.345  15.241  51.611  0.00  0.00             0
ATOM     66    H   1     1     -12.914   9.849  51.919  0.00  0.00             0
ATOM     67    H   1     1     -12.403  12.932  51.590  0.00  0.00             0
ATOM     68    H   1     1     -14.463  18.094  51.792  0.00  0.00             0
ATOM     69   Al   1     1     -13.522  21.325  42.580  0.00  0.00             0
ATOM     70   Al   1     1     -11.009  25.931  42.564  0.00  0.00             0
ATOM     71   Al   1     1     -10.919  19.904  42.487  0.00  0.00             0
ATOM     72   Al   1     1     -13.638  24.324  42.494  0.00  0.00             0
ATOM     73   Si   1     1      -9.310  20.175  39.709  0.00  0.00             0
ATOM     74   Si   1     1     -11.831  24.559  39.783  0.00  0.00             0
ATOM     75   Si   1     1     -11.775  18.629  39.554  0.00  0.00             0
ATOM     76   Si   1     1     -14.469  23.130  39.705  0.00  0.00             0
ATOM     77    O   1     1     -14.519  20.238  41.194  0.00  0.00             0
ATOM     78    O   1     1     -11.946  24.620  41.449  0.00  0.00             0
ATOM     79    O   1     1     -14.325  23.125  41.337  0.00  0.00             0
ATOM     80    O   1     1     -11.648  18.610  41.233  0.00  0.00             0
ATOM     81    O   1     1     -14.490  21.639  39.209  0.00  0.00             0
ATOM     82    O   1     1     -11.919  17.177  38.956  0.00  0.00             0
ATOM     83    O   1     1     -13.035  19.484  39.318  0.00  0.00             0
ATOM     84    O   1     1     -10.655  23.537  39.589  0.00  0.00             0
ATOM     85    O   1     1     -13.160  23.888  39.243  0.00  0.00             0
ATOM     86    O   1     1     -10.453  19.340  39.077  0.00  0.00             0
ATOM     87    O   1     1     -14.632  25.762  41.539  0.00  0.00             0
ATOM     88    O   1     1     -11.938  21.401  41.294  0.00  0.00             0
ATOM     89    O   1     1     -10.243  18.385  43.280  0.00  0.00             0
ATOM     90    O   1     1     -12.763  22.823  43.436  0.00  0.00             0
ATOM     91    O   1     1     -15.127  21.236  43.542  0.00  0.00             0
ATOM     92    O   1     1     -12.644  25.699  43.713  0.00  0.00             0
ATOM     93    O   1     1     -15.295  24.555  43.681  0.00  0.00             0
ATOM     94    O   1     1     -12.711  19.907  43.372  0.00  0.00             0
ATOM     95    H   1     1     -13.962  17.680  40.970  0.00  0.00             0
ATOM     96    H   1     1     -11.409  22.106  40.872  0.00  0.00             0
ATOM     97    H   1     1     -14.743  18.148  43.760  0.00  0.00             0
ATOM     98    H   1     1     -11.860  23.025  43.359  0.00  0.00             0
ATOM     99    H   1     1     -15.298  21.454  44.379  0.00  0.00             0
ATOM    100    H   1     1     -12.664  16.904  44.513  0.00  0.00             0
ATOM    101    H   1     1     -12.641  18.777  43.373  0.00  0.00             0
ATOM    102    H   1     1     -15.440  24.007  44.452  0.00  0.00             0
ATOM    103   Al   1     1     -13.443  23.722  49.740  0.00  0.00             0
ATOM    104   Al   1     1     -10.872  28.380  49.855  0.00  0.00             0
ATOM    105   Al   1     1     -10.789  22.064  49.922  0.00  0.00             0
ATOM    106   Al   1     1     -13.264  26.571  49.902  0.00  0.00             0
ATOM    107   Si   1     1      -8.942  22.307  47.011  0.00  0.00             0
ATOM    108   Si   1     1     -11.577  26.829  47.176  0.00  0.00             0
ATOM    109   Si   1     1     -11.461  20.801  47.045  0.00  0.00             0
ATOM    110   Si   1     1     -14.136  25.331  47.130  0.00  0.00             0
ATOM    111    O   1     1     -14.440  22.482  48.669  0.00  0.00             0
ATOM    112    O   1     1     -11.771  26.971  48.758  0.00  0.00             0
ATOM    113    O   1     1     -14.089  25.310  48.724  0.00  0.00             0
ATOM    114    O   1     1     -11.449  20.710  48.666  0.00  0.00             0
ATOM    115    O   1     1     -14.046  23.811  46.631  0.00  0.00             0
ATOM    116    O   1     1     -11.454  19.378  46.492  0.00  0.00             0
ATOM    117    O   1     1     -12.816  21.547  46.821  0.00  0.00             0
ATOM    118    O   1     1     -10.318  25.870  46.974  0.00  0.00             0
ATOM    119    O   1     1     -12.857  26.155  46.684  0.00  0.00             0
ATOM    120    O   1     1     -10.240  21.682  46.600  0.00  0.00             0
ATOM    121    O   1     1     -14.132  28.145  48.714  0.00  0.00             0
ATOM    122    O   1     1     -11.768  23.508  48.764  0.00  0.00             0
ATOM    123    O   1     1      -9.869  20.663  50.803  0.00  0.00             0
ATOM    124    O   1     1     -12.565  25.136  50.767  0.00  0.00             0
ATOM    125    O   1     1     -15.016  23.663  50.933  0.00  0.00             0
ATOM    126    O   1     1     -12.473  28.034  51.115  0.00  0.00             0
ATOM    127    O   1     1     -15.003  26.841  50.991  0.00  0.00             0
ATOM    128    O   1     1     -12.382  22.333  50.914  0.00  0.00             0
ATOM    129    H   1     1     -13.915  20.029  48.423  0.00  0.00             0
ATOM    130    H   1     1     -11.141  24.101  48.323  0.00  0.00             0
ATOM    131    H   1     1     -14.364  20.974  51.127  0.00  0.00             0
ATOM    132    H   1     1     -11.684  24.945  50.982  0.00  0.00             0
ATOM    133    H   1     1     -15.757  24.341  51.066  0.00  0.00             0
ATOM    134    H   1     1     -12.408  19.862  51.530  0.00  0.00             0
ATOM    135    H   1     1     -12.686  22.657  51.664  0.00  0.00             0
ATOM    136    H   1     1     -15.235  26.545  51.953  0.00  0.00             0
ATOM    137   Al   1     1      -8.424  12.588  42.431  0.00  0.00             0
ATOM    138   Al   1     1      -5.990  17.014  42.411  0.00  0.00             0
ATOM    139   Al   1     1      -5.981  10.898  42.611  0.00  0.00             0
ATOM    140   Al   1     1      -8.480  15.488  42.376  0.00  0.00             0
ATOM    141   Si   1     1      -4.072  11.264  39.865  0.00  0.00             0
ATOM    142   Si   1     1      -6.746  15.629  39.594  0.00  0.00             0
ATOM    143   Si   1     1      -6.538   9.644  39.790  0.00  0.00             0
ATOM    144   Si   1     1      -9.324  14.196  39.601  0.00  0.00             0
ATOM    145    O   1     1      -9.255  11.342  41.263  0.00  0.00             0
ATOM    146    O   1     1      -6.845  15.711  41.187  0.00  0.00             0
ATOM    147    O   1     1      -9.073  14.233  41.231  0.00  0.00             0
ATOM    148    O   1     1      -6.465   9.549  41.433  0.00  0.00             0
ATOM    149    O   1     1      -9.291  12.684  39.212  0.00  0.00             0
ATOM    150    O   1     1      -6.540   8.210  39.178  0.00  0.00             0
ATOM    151    O   1     1      -7.858  10.314  39.412  0.00  0.00             0
ATOM    152    O   1     1      -5.498  14.791  39.224  0.00  0.00             0
ATOM    153    O   1     1      -8.054  14.939  39.055  0.00  0.00             0
ATOM    154    O   1     1      -5.312  10.468  39.340  0.00  0.00             0
ATOM    155    O   1     1      -9.477  16.930  41.233  0.00  0.00             0
ATOM    156    O   1     1      -6.586  12.462  41.455  0.00  0.00             0
ATOM    157    O   1     1     -15.480   9.418  43.704  0.00  0.00             0
ATOM    158    O   1     1      -7.814  14.015  43.455  0.00  0.00             0
ATOM    159    O   1     1      -9.940  12.367  43.611  0.00  0.00             0
ATOM    160    O   1     1      -7.658  16.907  43.511  0.00  0.00             0
ATOM    161    O   1     1     -10.213  15.531  43.377  0.00  0.00             0
ATOM    162    O   1     1      -7.492  11.188  43.526  0.00  0.00             0
ATOM    163    H   1     1      -8.748   8.583  41.413  0.00  0.00             0
ATOM    164    H   1     1      -6.106  13.346  41.695  0.00  0.00             0
ATOM    165    H   1     1      -9.930   9.941  44.447  0.00  0.00             0
ATOM    166    H   1     1      -6.847  14.212  43.582  0.00  0.00             0
ATOM    167    H   1     1     -10.397  12.923  44.355  0.00  0.00             0
ATOM    168    H   1     1      -8.368   8.342  43.977  0.00  0.00             0
ATOM    169    H   1     1      -8.119  10.762  44.176  0.00  0.00             0
ATOM    170    H   1     1      -9.865  15.107  44.190  0.00  0.00             0
ATOM    171   Al   1     1      -8.349  14.783  49.641  0.00  0.00             0
ATOM    172   Al   1     1      -5.617  19.239  49.811  0.00  0.00             0
ATOM    173   Al   1     1      -5.786  13.153  49.783  0.00  0.00             0
ATOM    174   Al   1     1      -8.045  17.652  49.759  0.00  0.00             0
ATOM    175   Si   1     1      -3.907  13.438  46.903  0.00  0.00             0
ATOM    176   Si   1     1      -6.432  17.908  46.963  0.00  0.00             0
ATOM    177   Si   1     1      -6.437  11.905  46.910  0.00  0.00             0
ATOM    178   Si   1     1      -8.943  16.434  46.938  0.00  0.00             0
ATOM    179    O   1     1      -9.184  13.511  48.607  0.00  0.00             0
ATOM    180    O   1     1      -6.454  17.787  48.653  0.00  0.00             0
ATOM    181    O   1     1      -8.706  16.330  48.568  0.00  0.00             0
ATOM    182    O   1     1      -6.155  11.752  48.545  0.00  0.00             0
ATOM    183    O   1     1      -8.918  14.917  46.549  0.00  0.00             0
ATOM    184    O   1     1      -6.292  10.470  46.386  0.00  0.00             0
ATOM    185    O   1     1      -7.803  12.503  46.638  0.00  0.00             0
ATOM    186    O   1     1      -5.229  17.060  46.552  0.00  0.00             0
ATOM    187    O   1     1      -7.771  17.282  46.417  0.00  0.00             0
ATOM    188    O   1     1      -5.246  12.726  46.340  0.00  0.00             0
ATOM    189    O   1     1      -9.278  19.180  48.573  0.00  0.00             0
ATOM    190    O   1     1      -6.684  14.607  48.656  0.00  0.00             0
ATOM    191    O   1     1     -15.233  11.679  50.822  0.00  0.00             0
ATOM    192    O   1     1      -7.346  16.208  50.727  0.00  0.00             0
ATOM    193    O   1     1      -9.746  14.926  50.725  0.00  0.00             0
ATOM    194    O   1     1      -7.098  19.031  50.873  0.00  0.00             0
ATOM    195    O   1     1      -9.759  17.839  50.839  0.00  0.00             0
ATOM    196    O   1     1      -7.251  13.222  50.859  0.00  0.00             0
ATOM    197    H   1     1      -8.667  11.113  48.349  0.00  0.00             0
ATOM    198    H   1     1      -6.197  15.097  48.171  0.00  0.00             0
ATOM    199    H   1     1      -9.520  12.112  51.521  0.00  0.00             0
ATOM    200    H   1     1      -6.379  15.802  50.739  0.00  0.00             0
ATOM    201    H   1     1      -9.893  15.287  51.577  0.00  0.00             0
ATOM    202    H   1     1      -7.328  11.295  51.106  0.00  0.00             0
ATOM    203    H   1     1      -7.128  13.218  51.884  0.00  0.00             0
ATOM    204    H   1     1     -10.608  17.313  51.080  0.00  0.00             0
ATOM    205   Al   1     1      -8.426  21.554  42.479  0.00  0.00             0
ATOM    206   Al   1     1      -5.891  25.838  42.762  0.00  0.00             0
ATOM    207   Al   1     1      -5.869  19.952  42.508  0.00  0.00             0
ATOM    208   Al   1     1      -8.444  24.307  42.501  0.00  0.00             0
ATOM    209   Si   1     1      -3.994  20.190  39.615  0.00  0.00             0
ATOM    210   Si   1     1      -6.676  24.624  39.713  0.00  0.00             0
ATOM    211   Si   1     1      -6.579  18.644  39.679  0.00  0.00             0
ATOM    212   Si   1     1      -9.226  23.065  39.755  0.00  0.00             0
ATOM    213    O   1     1      -9.466  20.123  41.300  0.00  0.00             0
ATOM    214    O   1     1      -6.830  24.723  41.294  0.00  0.00             0
ATOM    215    O   1     1      -8.950  22.949  41.415  0.00  0.00             0
ATOM    216    O   1     1      -6.420  18.530  41.332  0.00  0.00             0
ATOM    217    O   1     1      -9.156  21.601  39.166  0.00  0.00             0
ATOM    218    O   1     1      -6.659  17.197  39.104  0.00  0.00             0
ATOM    219    O   1     1      -7.943  19.368  39.472  0.00  0.00             0
ATOM    220    O   1     1      -5.433  23.771  39.249  0.00  0.00             0
ATOM    221    O   1     1      -8.024  23.969  39.266  0.00  0.00             0
ATOM    222    O   1     1      -5.258  19.274  39.181  0.00  0.00             0
ATOM    223    O   1     1      -9.326  25.760  41.519  0.00  0.00             0
ATOM    224    O   1     1      -6.697  21.351  41.421  0.00  0.00             0
ATOM    225    O   1     1     -15.574  18.430  43.512  0.00  0.00             0
ATOM    226    O   1     1      -7.615  22.878  43.556  0.00  0.00             0
ATOM    227    O   1     1     -10.108  21.431  43.548  0.00  0.00             0
ATOM    228    O   1     1      -7.503  25.792  43.624  0.00  0.00             0
ATOM    229    O   1     1      -9.921  24.488  43.754  0.00  0.00             0
ATOM    230    O   1     1      -7.461  20.147  43.696  0.00  0.00             0
ATOM    231    H   1     1      -9.039  17.896  41.251  0.00  0.00             0
ATOM    232    H   1     1      -5.894  21.852  41.315  0.00  0.00             0
ATOM    233    H   1     1      -9.349  18.442  43.592  0.00  0.00             0
ATOM    234    H   1     1      -6.920  22.337  43.883  0.00  0.00             0
ATOM    235    H   1     1     -10.574  21.649  44.386  0.00  0.00             0
ATOM    236    H   1     1      -7.597  17.261  44.269  0.00  0.00             0
ATOM    237    H   1     1      -7.331  20.259  44.673  0.00  0.00             0
ATOM    238    H   1     1      -9.759  24.164  44.617  0.00  0.00             0
ATOM    239   Al   1     1      -8.405  23.778  49.917  0.00  0.00             0
ATOM    240   Al   1     1      -5.491  28.137  49.728  0.00  0.00             0
ATOM    241   Al   1     1      -5.739  22.203  50.030  0.00  0.00             0
ATOM    242   Al   1     1      -8.312  26.868  49.802  0.00  0.00             0
ATOM    243   Si   1     1      -3.769  22.322  47.088  0.00  0.00             0
ATOM    244   Si   1     1      -6.369  26.805  46.943  0.00  0.00             0
ATOM    245   Si   1     1      -6.377  20.859  47.103  0.00  0.00             0
ATOM    246   Si   1     1      -8.931  25.358  47.212  0.00  0.00             0
ATOM    247    O   1     1      -9.056  22.346  48.720  0.00  0.00             0
ATOM    248    O   1     1      -6.347  26.954  48.678  0.00  0.00             0
ATOM    249    O   1     1      -8.811  25.345  48.848  0.00  0.00             0
ATOM    250    O   1     1      -6.350  20.829  48.624  0.00  0.00             0
ATOM    251    O   1     1      -8.936  23.836  46.764  0.00  0.00             0
ATOM    252    O   1     1      -6.365  19.426  46.592  0.00  0.00             0
ATOM    253    O   1     1      -7.661  21.584  46.647  0.00  0.00             0
ATOM    254    O   1     1      -5.207  25.912  46.617  0.00  0.00             0
ATOM    255    O   1     1      -7.707  26.179  46.679  0.00  0.00             0
ATOM    256    O   1     1      -5.079  21.654  46.588  0.00  0.00             0
ATOM    257    O   1     1      -9.078  28.119  48.588  0.00  0.00             0
ATOM    258    O   1     1      -6.673  23.599  48.988  0.00  0.00             0
ATOM    259    O   1     1     -15.252  20.844  50.892  0.00  0.00             0
ATOM    260    O   1     1      -7.747  25.208  51.196  0.00  0.00             0
ATOM    261    O   1     1      -9.868  23.507  50.971  0.00  0.00             0
ATOM    262    O   1     1      -7.288  28.224  50.740  0.00  0.00             0
ATOM    263    O   1     1      -9.970  26.970  50.916  0.00  0.00             0
ATOM    264    O   1     1      -7.182  22.434  51.243  0.00  0.00             0
ATOM    265    H   1     1      -9.037  19.940  47.935  0.00  0.00             0
ATOM    266    H   1     1      -6.106  24.502  49.102  0.00  0.00             0
ATOM    267    H   1     1      -8.850  20.583  50.715  0.00  0.00             0
ATOM    268    H   1     1      -7.803  25.439  52.156  0.00  0.00             0
ATOM    269    H   1     1     -10.055  23.661  51.926  0.00  0.00             0
ATOM    270    H   1     1      -7.632  19.490  51.694  0.00  0.00             0
ATOM    271    H   1     1      -6.901  22.140  52.109  0.00  0.00             0
ATOM    272    H   1     1     -10.354  26.551  51.563  0.00  0.00             0
ATOM    273    O   1     1      -2.559  -5.060  27.267  0.00  0.00             0
ATOM    274    H   1     1      -2.795  -4.296  26.538  0.00  0.00             0
ATOM    275    H   1     1       8.768  -5.143  27.376  0.00  0.00             0
ATOM    276    O   1     1       1.526   2.856  30.614  0.00  0.00             0
ATOM    277    H   1     1       1.301   2.246  31.423  0.00  0.00             0
ATOM    278    H   1     1      11.420   2.490  29.753  0.00  0.00             0
ATOM    279    O   1     1      14.934  11.657  25.844  0.00  0.00             0
ATOM    280    H   1     1       4.856  11.634  26.795  0.00  0.00             0
ATOM    281    H   1     1      14.485  10.694  25.710  0.00  0.00             0
ATOM    282    O   1     1       0.199  12.330  31.099  0.00  0.00             0
ATOM    283    H   1     1       0.664  11.852  31.625  0.00  0.00             0
ATOM    284    H   1     1      11.053  12.974  30.594  0.00  0.00             0
ATOM    285    O   1     1      -4.345   8.632  27.495  0.00  0.00             0
ATOM    286    H   1     1      -3.658   9.143  26.913  0.00  0.00             0
ATOM    287    H   1     1       5.435   9.371  27.846  0.00  0.00             0
ATOM    288    O   1     1     -17.810   6.575  30.804  0.00  0.00             0
ATOM    289    H   1     1     -16.855   6.799  30.921  0.00  0.00             0
ATOM    290    H   1     1      -7.261   5.683  30.370  0.00  0.00             0
ATOM    291    O   1     1      -4.868 -15.700  20.761  0.00  0.00             0
ATOM    292    H   1     1      -4.719 -16.575  20.565  0.00  0.00             0
ATOM    293    H   1     1      -4.936 -15.171  19.922  0.00  0.00             0
ATOM    294    O   1     1      -0.548   4.089  33.293  0.00  0.00             0
ATOM    295    H   1     1       0.175   4.804  33.129  0.00  0.00             0
ATOM    296    H   1     1      -0.815   3.819  32.391  0.00  0.00             0
ATOM    297    O   1     1       7.878   1.022  32.674  0.00  0.00             0
ATOM    298    H   1     1       8.112   1.676  31.991  0.00  0.00             0
ATOM    299    H   1     1       7.036   1.264  33.128  0.00  0.00             0
ATOM    300    O   1     1       0.805  16.631  26.281  0.00  0.00             0
ATOM    301    H   1     1       0.278  16.361  26.942  0.00  0.00             0
ATOM    302    H   1     1       0.756  17.397  25.998  0.00  0.00             0
ATOM    303    O   1     1       3.940   4.827  29.203  0.00  0.00             0
ATOM    304    H   1     1       4.827   4.622  29.161  0.00  0.00             0
ATOM    305    H   1     1       3.484   4.082  28.793  0.00  0.00             0
ATOM    306    O   1     1      -9.024  15.874  34.157  0.00  0.00             0
ATOM    307    H   1     1      -9.520  16.613  33.772  0.00  0.00             0
ATOM    308    H   1     1      -8.516  16.195  35.027  0.00  0.00             0
ATOM    309    O   1     1       4.783  -1.658  33.190  0.00  0.00             0
ATOM    310    H   1     1       5.527  -2.166  33.563  0.00  0.00             0
ATOM    311    H   1     1       3.880  -2.203  32.961  0.00  0.00             0
ATOM    312    O   1     1      13.338   2.080  35.506  0.00  0.00             0
ATOM    313    H   1     1      12.565   2.330  35.771  0.00  0.00             0
ATOM    314    H   1     1      13.496   2.428  34.653  0.00  0.00             0
ATOM    315    O   1     1       6.062  11.607  30.246  0.00  0.00             0
ATOM    316    H   1     1       6.805  11.026  30.529  0.00  0.00             0
ATOM    317    H   1     1       5.962  12.315  30.997  0.00  0.00             0
ATOM    318    O   1     1      -1.451   5.574  24.019  0.00  0.00             0
ATOM    319    H   1     1      -2.250   6.376  23.980  0.00  0.00             0
ATOM    320    H   1     1      -1.569   5.168  23.200  0.00  0.00             0
ATOM    321    O   1     1      18.905  10.365  30.796  0.00  0.00             0
ATOM    322    H   1     1      19.384   9.994  30.117  0.00  0.00             0
ATOM    323    H   1     1      19.267  11.273  31.047  0.00  0.00             0
ATOM    324    O   1     1       5.746   9.147  21.763  0.00  0.00             0
ATOM    325    H   1     1       4.826   9.018  21.835  0.00  0.00             0
ATOM    326    H   1     1       6.064   8.889  20.786  0.00  0.00             0
ATOM    327    O   1     1       2.869  14.614  32.545  0.00  0.00             0
ATOM    328    H   1     1       3.131  13.845  33.083  0.00  0.00             0
ATOM    329    H   1     1      12.603  -2.584  33.211  0.00  0.00             0
ATOM    330    O   1     1       0.045  17.502  32.590  0.00  0.00             0
ATOM    331    H   1     1       0.224  17.190  31.538  0.00  0.00             0
ATOM    332    H   1     1       9.563  17.822  32.779  0.00  0.00             0
ATOM    333    O   1     1      14.265  12.557  34.087  0.00  0.00             0
ATOM    334    H   1     1       4.640  11.953  33.966  0.00  0.00             0
ATOM    335    H   1     1      14.743  13.171  34.779  0.00  0.00             0
ATOM    336    O   1     1      -3.013  22.598  35.376  0.00  0.00             0
ATOM    337    H   1     1      -3.369  22.560  34.520  0.00  0.00             0
ATOM    338    H   1     1       6.907  21.835  35.686  0.00  0.00             0
ATOM    339    O   1     1       5.687  14.384  35.463  0.00  0.00             0
ATOM    340    H   1     1      -4.579  15.361  35.865  0.00  0.00             0
ATOM    341    H   1     1       6.601  14.619  34.897  0.00  0.00             0
ATOM    342    O   1     1      -9.760  12.676  27.983  0.00  0.00             0
ATOM    343    H   1     1      -9.868  13.456  28.701  0.00  0.00             0
ATOM    344    H   1     1       0.350  11.927  28.508  0.00  0.00             0
ATOM    345    O   1     1       5.294  19.053  33.315  0.00  0.00             0
ATOM    346    H   1     1       4.975  18.058  33.085  0.00  0.00             0
ATOM    347    H   1     1       4.543   1.931  32.904  0.00  0.00             0
ATOM    348    O   1     1      -9.891   3.030  35.642  0.00  0.00             0
ATOM    349    H   1     1     -10.764   2.627  36.093  0.00  0.00             0
ATOM    350    H   1     1     -10.360   3.475  34.709  0.00  0.00             0
ATOM    351    O   1     1      -1.576  13.756  32.873  0.00  0.00             0
ATOM    352    H   1     1      -1.383  13.257  33.517  0.00  0.00             0
ATOM    353    H   1     1      -0.866  13.611  32.227  0.00  0.00             0
ATOM    354    O   1     1       3.832   4.903  36.047  0.00  0.00             0
ATOM    355    H   1     1       4.439   4.839  36.771  0.00  0.00             0
ATOM    356    H   1     1       3.453   3.987  35.810  0.00  0.00             0
ATOM    357    O   1     1       9.881   5.909  35.944  0.00  0.00             0
ATOM    358    H   1     1       9.423   5.141  36.195  0.00  0.00             0
ATOM    359    H   1     1      10.711   5.646  35.525  0.00  0.00             0
ATOM    360    O   1     1      -2.503  15.870  34.655  0.00  0.00             0
ATOM    361    H   1     1      -2.009  15.271  35.281  0.00  0.00             0
ATOM    362    H   1     1      -2.020  15.720  33.898  0.00  0.00             0
ATOM    363    O   1     1       6.264  17.378  30.924  0.00  0.00             0
ATOM    364    H   1     1       5.972  16.628  31.416  0.00  0.00             0
ATOM    365    H   1     1       6.740  -0.112  31.472  0.00  0.00             0
ATOM    366    O   1     1      13.152  10.757  36.347  0.00  0.00             0
ATOM    367    H   1     1      13.805  10.113  36.012  0.00  0.00             0
ATOM    368    H   1     1      13.379  11.634  36.026  0.00  0.00             0
ATOM    369    O   1     1      -0.572  -3.507  36.024  0.00  0.00             0
ATOM    370    H   1     1      -0.813  -4.556  35.822  0.00  0.00             0
ATOM    371    H   1     1      -0.246  -3.126  35.198  0.00  0.00             0
ATOM    372    O   1     1      -5.084  -0.619  36.557  0.00  0.00             0
ATOM    373    H   1     1      -4.753   0.271  36.599  0.00  0.00             0
ATOM    374    H   1     1      -6.084  -0.856  36.277  0.00  0.00             0
ATOM    375    O   1     1      -5.108   5.679  32.951  0.00  0.00             0
ATOM    376    H   1     1      -4.106   5.932  32.713  0.00  0.00             0
ATOM    377    H   1     1      -5.419   6.351  33.420  0.00  0.00             0
ATOM    378    O   1     1      -6.405   3.374  22.667  0.00  0.00             0
ATOM    379    H   1     1      -5.930   4.268  22.977  0.00  0.00             0
ATOM    380    H   1     1      -5.857   2.806  22.146  0.00  0.00             0
ATOM    381    O   1     1     -11.690  -1.347  28.409  0.00  0.00             0
ATOM    382    H   1     1     -12.302  -1.144  27.751  0.00  0.00             0
ATOM    383    H   1     1      -2.084  -2.266  28.717  0.00  0.00             0
ATOM    384    O   1     1      -8.052   9.249  30.169  0.00  0.00             0
ATOM    385    H   1     1      -8.127   9.544  31.083  0.00  0.00             0
ATOM    386    H   1     1       2.409   8.295  30.230  0.00  0.00             0
ATOM    387    O   1     1       6.843   7.579  36.029  0.00  0.00             0
ATOM    388    H   1     1      -2.710   8.313  36.351  0.00  0.00             0
ATOM    389    H   1     1       7.228   6.600  35.766  0.00  0.00             0
ATOM    390    O   1     1      -6.518  15.757  28.916  0.00  0.00             0
ATOM    391    H   1     1      -6.910  16.778  28.865  0.00  0.00             0
ATOM    392    H   1     1       3.841  15.717  27.899  0.00  0.00             0
ATOM    393    O   1     1      -4.938   9.552  34.582  0.00  0.00             0
ATOM    394    H   1     1      -4.681   8.950  35.399  0.00  0.00             0
ATOM    395    H   1     1       4.707   9.046  34.187  0.00  0.00             0
ATOM    396    O   1     1     -12.771   9.379  33.410  0.00  0.00             0
ATOM    397    H   1     1     -13.570   9.329  33.681  0.00  0.00             0
ATOM    398    H   1     1      -2.707   9.522  32.533  0.00  0.00             0
ATOM    399    O   1     1      -4.235   2.442  36.337  0.00  0.00             0
ATOM    400    H   1     1      -3.449   1.824  36.049  0.00  0.00             0
ATOM    401    H   1     1      -4.979   2.165  35.796  0.00  0.00             0
ATOM    402    O   1     1      -2.630   7.604  29.210  0.00  0.00             0
ATOM    403    H   1     1      -3.238   7.931  28.631  0.00  0.00             0
ATOM    404    H   1     1      -2.682   8.001  29.982  0.00  0.00             0
ATOM    405    O   1     1      -0.399   7.610  27.322  0.00  0.00             0
ATOM    406    H   1     1      -0.718   7.941  26.512  0.00  0.00             0
ATOM    407    H   1     1      -1.173   7.638  28.067  0.00  0.00             0
ATOM    408    O   1     1       8.232   0.654  35.641  0.00  0.00             0
ATOM    409    H   1     1       8.499   1.005  34.831  0.00  0.00             0
ATOM    410    H   1     1       7.959  -0.237  35.527  0.00  0.00             0
ATOM    411    O   1     1       0.737  16.921  30.027  0.00  0.00             0
ATOM    412    H   1     1       1.259  15.970  30.348  0.00  0.00             0
ATOM    413    H   1     1       0.143  16.690  29.377  0.00  0.00             0
ATOM    414    O   1     1     -10.008  27.867  28.574  0.00  0.00             0
ATOM    415    H   1     1     -10.117  27.137  28.217  0.00  0.00             0
ATOM    416    H   1     1      -9.055  27.515  29.114  0.00  0.00             0
ATOM    417    O   1     1      -3.237   3.472  24.954  0.00  0.00             0
ATOM    418    H   1     1      -2.699   4.189  24.439  0.00  0.00             0
ATOM    419    H   1     1      -2.910   3.792  25.883  0.00  0.00             0
ATOM    420    O   1     1      22.594  10.566  32.623  0.00  0.00             0
ATOM    421    H   1     1      21.932   9.976  33.038  0.00  0.00             0
ATOM    422    H   1     1      22.814  11.085  33.283  0.00  0.00             0
ATOM    423    O   1     1      13.833   7.125  34.444  0.00  0.00             0
ATOM    424    H   1     1      13.014   6.620  34.242  0.00  0.00             0
ATOM    425    H   1     1      14.048   6.301  35.186  0.00  0.00             0
ATOM    426    O   1     1       6.938   4.995  29.764  0.00  0.00             0
ATOM    427    H   1     1       7.481   5.649  29.541  0.00  0.00             0
ATOM    428    H   1     1       6.861   4.478  29.051  0.00  0.00             0
ATOM    429    O   1     1      -6.629  21.357  32.537  0.00  0.00             0
ATOM    430    H   1     1      -7.270  21.379  31.835  0.00  0.00             0
ATOM    431    H   1     1      -6.101  22.162  32.507  0.00  0.00             0
ATOM    432    O   1     1      -7.736  16.980  36.179  0.00  0.00             0
ATOM    433    H   1     1      -8.015  17.776  35.670  0.00  0.00             0
ATOM    434    H   1     1      -7.789  16.812  37.012  0.00  0.00             0
ATOM    435    O   1     1      -0.525   0.453  21.528  0.00  0.00             0
ATOM    436    H   1     1      -0.918   1.091  20.781  0.00  0.00             0
ATOM    437    H   1     1       9.328  -0.491  21.386  0.00  0.00             0
ATOM    438    O   1     1      15.799  -1.686  15.211  0.00  0.00             0
ATOM    439    H   1     1      16.621  -1.088  15.016  0.00  0.00             0
ATOM    440    H   1     1      25.792  -1.306  15.971  0.00  0.00             0
ATOM    441    O   1     1      14.091 -17.064  14.545  0.00  0.00             0
ATOM    442    H   1     1       4.243 -17.978  14.459  0.00  0.00             0
ATOM    443    H   1     1      14.684 -16.560  15.009  0.00  0.00             0
ATOM    444    O   1     1      17.661  -2.712  18.667  0.00  0.00             0
ATOM    445    H   1     1      18.176  -2.593  17.641  0.00  0.00             0
ATOM    446    H   1     1      28.536  -2.756  19.411  0.00  0.00             0
ATOM    447    O   1     1       2.633   5.682  15.499  0.00  0.00             0
ATOM    448    H   1     1      -8.803   5.891  15.443  0.00  0.00             0
ATOM    449    H   1     1       2.618   5.243  16.225  0.00  0.00             0
ATOM    450    O   1     1      -3.193   5.682  18.002  0.00  0.00             0
ATOM    451    H   1     1      -3.605   4.945  18.383  0.00  0.00             0
ATOM    452    H   1     1       7.986   5.529  17.911  0.00  0.00             0
ATOM    453    O   1     1      -0.039  -3.791  19.538  0.00  0.00             0
ATOM    454    H   1     1       0.578  -3.542  20.231  0.00  0.00             0
ATOM    455    H   1     1       0.345  -3.777  18.698  0.00  0.00             0
ATOM    456    O   1     1     -12.040   2.354  16.181  0.00  0.00             0
ATOM    457    H   1     1     -12.002   2.135  17.207  0.00  0.00             0
ATOM    458    H   1     1     -11.267   3.045  16.148  0.00  0.00             0
ATOM    459    O   1     1       6.992 -11.529  15.167  0.00  0.00             0
ATOM    460    H   1     1       6.692 -10.640  15.213  0.00  0.00             0
ATOM    461    H   1     1       6.895 -11.743  16.020  0.00  0.00             0
ATOM    462    O   1     1       5.607   1.272  28.456  0.00  0.00             0
ATOM    463    H   1     1       4.574   1.450  28.351  0.00  0.00             0
ATOM    464    H   1     1       5.649   0.579  29.062  0.00  0.00             0
ATOM    465    O   1     1       2.242   0.404  21.186  0.00  0.00             0
ATOM    466    H   1     1       1.469   0.368  21.705  0.00  0.00             0
ATOM    467    H   1     1       2.965   0.497  21.688  0.00  0.00             0
ATOM    468    O   1     1     -10.667   4.668  16.820  0.00  0.00             0
ATOM    469    H   1     1     -10.651   5.480  16.216  0.00  0.00             0
ATOM    470    H   1     1      -9.802   4.534  17.272  0.00  0.00             0
ATOM    471    O   1     1       5.883  -6.422  15.368  0.00  0.00             0
ATOM    472    H   1     1       5.168  -5.786  15.561  0.00  0.00             0
ATOM    473    H   1     1       6.380  -5.713  15.391  0.00  0.00             0
ATOM    474    O   1     1      -0.001  -0.662  17.213  0.00  0.00             0
ATOM    475    H   1     1       0.099  -0.139  16.413  0.00  0.00             0
ATOM    476    H   1     1      -0.601  -0.195  17.931  0.00  0.00             0
ATOM    477    O   1     1       8.400  -8.642  17.351  0.00  0.00             0
ATOM    478    H   1     1       8.767  -8.030  17.078  0.00  0.00             0
ATOM    479    H   1     1       7.927  -9.156  16.735  0.00  0.00             0
ATOM    480    O   1     1      -1.101   3.161  19.942  0.00  0.00             0
ATOM    481    H   1     1      -1.562   3.733  20.554  0.00  0.00             0
ATOM    482    H   1     1      -0.014   3.182  20.148  0.00  0.00             0
ATOM    483    O   1     1      10.114  11.171  16.521  0.00  0.00             0
ATOM    484    H   1     1      10.719  10.656  15.932  0.00  0.00             0
ATOM    485    H   1     1      10.887  11.247  17.114  0.00  0.00             0
ATOM    486    O   1     1      -5.272   4.345  14.421  0.00  0.00             0
ATOM    487    H   1     1      -5.878   4.890  14.647  0.00  0.00             0
ATOM    488    H   1     1      -4.627   4.927  14.372  0.00  0.00             0
ATOM    489    O   1     1      -7.764  16.417  19.101  0.00  0.00             0
ATOM    490    H   1     1      -8.772  16.367  18.716  0.00  0.00             0
ATOM    491    H   1     1       2.489  -1.143  19.869  0.00  0.00             0
ATOM    492    O   1     1      -2.649 -18.027  14.661  0.00  0.00             0
ATOM    493    H   1     1      -2.582 -17.097  15.016  0.00  0.00             0
ATOM    494    H   1     1       8.308 -17.981  13.781  0.00  0.00             0
ATOM    495    O   1     1      11.095  -8.666  24.843  0.00  0.00             0
ATOM    496    H   1     1       1.601  -8.894  25.395  0.00  0.00             0
ATOM    497    H   1     1      10.813  -7.624  24.876  0.00  0.00             0
ATOM    498    O   1     1      -0.510 -11.074  15.034  0.00  0.00             0
ATOM    499    H   1     1      -0.246 -10.139  14.872  0.00  0.00             0
ATOM    500    H   1     1       8.791 -11.296  14.925  0.00  0.00             0
ATOM    501    O   1     1       2.851   7.104  18.960  0.00  0.00             0
ATOM    502    H   1     1       1.989   6.970  18.867  0.00  0.00             0
ATOM    503    H   1     1      13.502   7.866  18.720  0.00  0.00             0
ATOM    504    O   1     1     -10.065   7.229  18.449  0.00  0.00             0
ATOM    505    H   1     1     -10.756   7.215  19.197  0.00  0.00             0
ATOM    506    H   1     1      -0.502   7.441  17.841  0.00  0.00             0
ATOM    507    O   1     1       1.176   9.682  14.768  0.00  0.00             0
ATOM    508    H   1     1       1.243  10.138  13.905  0.00  0.00             0
ATOM    509    H   1     1       2.046  -8.538  14.664  0.00  0.00             0
ATOM    510    O   1     1      -3.691  -9.674  19.417  0.00  0.00             0
ATOM    511    H   1     1      -3.087  -9.019  18.881  0.00  0.00             0
ATOM    512    H   1     1      -3.777 -10.481  18.902  0.00  0.00             0
ATOM    513    O   1     1      -2.726   3.040  27.774  0.00  0.00             0
ATOM    514    H   1     1      -3.174   2.080  27.981  0.00  0.00             0
ATOM    515    H   1     1      -1.861   3.018  28.102  0.00  0.00             0
ATOM    516    O   1     1       7.334  -0.355  26.155  0.00  0.00             0
ATOM    517    H   1     1       6.626   0.326  26.046  0.00  0.00             0
ATOM    518    H   1     1       7.874   0.183  25.552  0.00  0.00             0
ATOM    519    O   1     1       5.579   2.222  15.983  0.00  0.00             0
ATOM    520    H   1     1       6.622   2.018  15.934  0.00  0.00             0
ATOM    521    H   1     1       5.434   2.987  15.527  0.00  0.00             0
ATOM    522    O   1     1      -3.448  14.118  22.309  0.00  0.00             0
ATOM    523    H   1     1      -3.561  13.212  22.149  0.00  0.00             0
ATOM    524    H   1     1      -3.492  14.219  23.183  0.00  0.00             0
ATOM    525    O   1     1      16.912  17.519  22.631  0.00  0.00             0
ATOM    526    H   1     1      17.583  16.924  22.127  0.00  0.00             0
ATOM    527    H   1     1      17.354   0.067  23.292  0.00  0.00             0
ATOM    528    O   1     1      14.171   0.226  23.214  0.00  0.00             0
ATOM    529    H   1     1      15.146   0.232  22.882  0.00  0.00             0
ATOM    530    H   1     1      14.183   0.619  24.118  0.00  0.00             0
ATOM    531    O   1     1      12.289  -6.603  18.086  0.00  0.00             0
ATOM    532    H   1     1      12.383  -5.656  17.885  0.00  0.00             0
ATOM    533    H   1     1      11.622  -6.932  18.867  0.00  0.00             0
ATOM    534    O   1     1       8.589   1.019  18.523  0.00  0.00             0
ATOM    535    H   1     1       8.535   1.847  19.107  0.00  0.00             0
ATOM    536    H   1     1       7.754   0.548  18.786  0.00  0.00             0
ATOM    537    O   1     1      18.876  -2.580  16.131  0.00  0.00             0
ATOM    538    H   1     1      18.461  -1.966  15.382  0.00  0.00             0
ATOM    539    H   1     1      19.579  -2.028  16.651  0.00  0.00             0
ATOM    540    O   1     1      -6.325   6.877  26.860  0.00  0.00             0
ATOM    541    H   1     1      -6.621   6.335  27.689  0.00  0.00             0
ATOM    542    H   1     1      -5.666   7.514  27.170  0.00  0.00             0
ATOM    543    O   1     1       8.634   1.150  24.003  0.00  0.00             0
ATOM    544    H   1     1       8.217   1.920  24.244  0.00  0.00             0
ATOM    545    H   1     1      19.338   1.169  23.106  0.00  0.00             0
ATOM    546    O   1     1       0.536   8.360  33.710  0.00  0.00             0
ATOM    547    H   1     1      -0.222   8.500  33.276  0.00  0.00             0
ATOM    548    H   1     1      10.648   8.543  34.639  0.00  0.00             0
ATOM    549    O   1     1      17.131  14.626  29.319  0.00  0.00             0
ATOM    550    H   1     1       6.279  15.297  28.675  0.00  0.00             0
ATOM    551    H   1     1      17.305  13.823  28.901  0.00  0.00             0
ATOM    552    O   1     1      -3.364  15.067  24.873  0.00  0.00             0
ATOM    553    H   1     1      -4.132  14.973  25.288  0.00  0.00             0
ATOM    554    H   1     1       7.255  15.927  25.117  0.00  0.00             0
ATOM    555    O   1     1       9.734  13.260  14.663  0.00  0.00             0
ATOM    556    H   1     1      -1.017  13.837  15.329  0.00  0.00             0
ATOM    557    H   1     1       9.713  12.460  15.046  0.00  0.00             0
ATOM    558    O   1     1      -4.255   8.816  15.775  0.00  0.00             0
ATOM    559    H   1     1      -5.077   8.786  15.444  0.00  0.00             0
ATOM    560    H   1     1       6.085   9.792  15.797  0.00  0.00             0
ATOM    561    O   1     1      -4.135 -18.083  19.099  0.00  0.00             0
ATOM    562    H   1     1      -5.081 -18.101  18.584  0.00  0.00             0
ATOM    563    H   1     1      -3.942 -19.003  19.087  0.00  0.00             0
ATOM    564    O   1     1      -7.115  -9.593  15.294  0.00  0.00             0
ATOM    565    H   1     1      -7.280 -10.482  15.397  0.00  0.00             0
ATOM    566    H   1     1      -7.183  -9.000  16.019  0.00  0.00             0
ATOM    567    O   1     1       5.685  11.835  19.755  0.00  0.00             0
ATOM    568    H   1     1       6.552  11.601  19.632  0.00  0.00             0
ATOM    569    H   1     1       5.481  12.356  18.998  0.00  0.00             0
ATOM    570    O   1     1       3.463  11.848  21.569  0.00  0.00             0
ATOM    571    H   1     1       4.208  12.049  20.854  0.00  0.00             0
ATOM    572    H   1     1       3.788  12.558  22.160  0.00  0.00             0
ATOM    573    O   1     1      -6.551   9.271  25.302  0.00  0.00             0
ATOM    574    H   1     1      -6.694   9.304  24.273  0.00  0.00             0
ATOM    575    H   1     1      -6.689   8.531  25.798  0.00  0.00             0
ATOM    576    O   1     1      -8.260  20.995  20.521  0.00  0.00             0
ATOM    577    H   1     1      -7.657  21.359  21.037  0.00  0.00             0
ATOM    578    H   1     1      -8.333  20.048  20.761  0.00  0.00             0
ATOM    579    O   1     1      14.551  -0.388  17.425  0.00  0.00             0
ATOM    580    H   1     1      14.048   0.393  17.242  0.00  0.00             0
ATOM    581    H   1     1      13.947  -0.816  18.040  0.00  0.00             0
ATOM    582    O   1     1       0.204   1.504  25.650  0.00  0.00             0
ATOM    583    H   1     1       0.852   1.959  25.051  0.00  0.00             0
ATOM    584    H   1     1      -0.558   1.350  25.003  0.00  0.00             0
ATOM    585    O   1     1       4.492  -4.048  15.423  0.00  0.00             0
ATOM    586    H   1     1       4.698  -3.150  15.247  0.00  0.00             0
ATOM    587    H   1     1       3.653  -4.227  14.982  0.00  0.00             0
ATOM    588    O   1     1      -2.327   9.542  26.163  0.00  0.00             0
ATOM    589    H   1     1      -2.503   9.318  25.150  0.00  0.00             0
ATOM    590    H   1     1      -2.209  10.548  25.939  0.00  0.00             0
ATOM    591    O   1     1       0.901  11.548  20.568  0.00  0.00             0
ATOM    592    H   1     1       0.236  12.264  20.371  0.00  0.00             0
ATOM    593    H   1     1       1.711  12.007  20.800  0.00  0.00             0
ATOM    594    O   1     1      -1.878  11.823  19.696  0.00  0.00             0
ATOM    595    H   1     1      -1.715  12.708  19.576  0.00  0.00             0
ATOM    596    H   1     1      -1.347  11.072  19.336  0.00  0.00             0
ATOM    597    O   1     1      -6.277  -7.011  28.535  0.00  0.00             0
ATOM    598    H   1     1      -5.674  -6.681  29.233  0.00  0.00             0
ATOM    599    H   1     1       3.445  -7.786  28.937  0.00  0.00             0
ATOM    600    O   1     1       9.269  -6.352  34.978  0.00  0.00             0
ATOM    601    H   1     1       8.740  -7.026  34.594  0.00  0.00             0
ATOM    602    H   1     1      19.890  -7.017  35.487  0.00  0.00             0
ATOM    603    O   1     1       4.022  -2.947  22.790  0.00  0.00             0
ATOM    604    H   1     1      -6.236  -1.877  23.211  0.00  0.00             0
ATOM    605    H   1     1       4.932  -3.087  22.571  0.00  0.00             0
ATOM    606    O   1     1      -1.365   7.371  20.585  0.00  0.00             0
ATOM    607    H   1     1      -2.269   7.681  20.618  0.00  0.00             0
ATOM    608    H   1     1       9.500   8.194  21.045  0.00  0.00             0
ATOM    609    O   1     1      14.988  -3.727  18.239  0.00  0.00             0
ATOM    610    H   1     1       5.226  -3.080  18.542  0.00  0.00             0
ATOM    611    H   1     1      15.030  -3.873  17.292  0.00  0.00             0
ATOM    612    O   1     1      -7.248   9.464  22.777  0.00  0.00             0
ATOM    613    H   1     1      -7.199  10.197  22.325  0.00  0.00             0
ATOM    614    H   1     1       2.575   8.958  22.189  0.00  0.00             0
ATOM    615    O   1     1      -8.346  -3.956  17.634  0.00  0.00             0
ATOM    616    H   1     1      -8.579  -3.291  16.997  0.00  0.00             0
ATOM    617    H   1     1      -7.776  -3.277  17.998  0.00  0.00             0
ATOM    618    O   1     1       7.753   4.773  21.556  0.00  0.00             0
ATOM    619    H   1     1       8.040   5.488  21.229  0.00  0.00             0
ATOM    620    H   1     1       6.764   4.966  21.600  0.00  0.00             0
ATOM    621    O   1     1      -4.224  13.663  31.852  0.00  0.00             0
ATOM    622    H   1     1      -3.343  13.624  32.097  0.00  0.00             0
ATOM    623    H   1     1      -4.023  14.023  31.062  0.00  0.00             0
ATOM    624    O   1     1      -4.270  -6.301  23.481  0.00  0.00             0
ATOM    625    H   1     1      -4.420  -7.166  22.945  0.00  0.00             0
ATOM    626    H   1     1      -4.688  -6.589  24.221  0.00  0.00             0
ATOM    627    O   1     1       1.191   0.405  14.656  0.00  0.00             0
ATOM    628    H   1     1       2.280   0.401  14.652  0.00  0.00             0
ATOM    629    H   1     1       1.119   0.793  13.955  0.00  0.00             0
ATOM    630    O   1     1      -7.766   4.514  18.051  0.00  0.00             0
ATOM    631    H   1     1      -7.547   5.398  18.316  0.00  0.00             0
ATOM    632    H   1     1      -7.764   3.964  18.659  0.00  0.00             0
ATOM    633    O   1     1      -5.329   5.485  24.701  0.00  0.00             0
ATOM    634    H   1     1      -5.423   6.045  25.579  0.00  0.00             0
ATOM    635    H   1     1      -4.679   4.784  24.928  0.00  0.00             0
ATOM    636    O   1     1       9.187  -5.667  24.271  0.00  0.00             0
ATOM    637    H   1     1       9.500  -4.838  24.307  0.00  0.00             0
ATOM    638    H   1     1       8.364  -5.859  23.753  0.00  0.00             0
ATOM    639    O   1     1      -0.051   2.780  28.332  0.00  0.00             0
ATOM    640    H   1     1       0.427   3.654  27.982  0.00  0.00             0
ATOM    641    H   1     1      -0.109   2.367  27.445  0.00  0.00             0
ATOM    642    O   1     1       1.381  14.851  21.828  0.00  0.00             0
ATOM    643    H   1     1       1.215  14.797  22.731  0.00  0.00             0
ATOM    644    H   1     1       2.440  14.908  21.836  0.00  0.00             0
ATOM    645    O   1     1       1.470   5.855  33.157  0.00  0.00             0
ATOM    646    H   1     1       1.200   6.832  33.437  0.00  0.00             0
ATOM    647    H   1     1       1.888   6.079  32.247  0.00  0.00             0
ATOM    648    O   1     1       1.513  -3.089  14.761  0.00  0.00             0
ATOM    649    H   1     1       1.229  -2.254  14.588  0.00  0.00             0
ATOM    650    H   1     1       0.714  -3.753  14.488  0.00  0.00             0
ATOM    651    O   1     1      -9.601  14.352  24.460  0.00  0.00             0
ATOM    652    H   1     1      -9.342  14.883  25.166  0.00  0.00             0
ATOM    653    H   1     1       1.201  -4.336  24.666  0.00  0.00             0
ATOM    654    O   1     1      -5.062 -14.187  18.377  0.00  0.00             0
ATOM    655    H   1     1      -4.986 -14.692  17.488  0.00  0.00             0
ATOM    656    H   1     1       4.502 -13.631  18.119  0.00  0.00             0
ATOM    657    O   1     1      14.848  -3.062  26.323  0.00  0.00             0
ATOM    658    H   1     1       4.236  -3.960  26.146  0.00  0.00             0
ATOM    659    H   1     1      14.373  -2.799  25.614  0.00  0.00             0
ATOM    660    O   1     1       2.012  12.440  25.717  0.00  0.00             0
ATOM    661    H   1     1       1.455  12.468  26.501  0.00  0.00             0
ATOM    662    H   1     1      13.249  12.136  25.953  0.00  0.00             0
ATOM    663    O   1     1      -0.206   8.787  36.458  0.00  0.00             0
ATOM    664    H   1     1     -10.794   7.883  36.585  0.00  0.00             0
ATOM    665    H   1     1       0.373   8.954  37.297  0.00  0.00             0
ATOM    666    O   1     1      -6.918  20.272  27.642  0.00  0.00             0
ATOM    667    H   1     1      -7.453  19.634  27.926  0.00  0.00             0
ATOM    668    H   1     1       3.079  20.232  26.790  0.00  0.00             0
ATOM    669    O   1     1       8.033  24.441  32.801  0.00  0.00             0
ATOM    670    H   1     1       8.631  23.771  33.056  0.00  0.00             0
ATOM    671    H   1     1       8.040   7.302  33.480  0.00  0.00             0
ATOM    672    O   1     1       5.226   1.141  25.593  0.00  0.00             0
ATOM    673    H   1     1       5.807   1.926  25.450  0.00  0.00             0
ATOM    674    H   1     1       5.125   1.216  26.557  0.00  0.00             0
ATOM    675    O   1     1       8.693   3.261  30.803  0.00  0.00             0
ATOM    676    H   1     1       7.943   3.849  30.523  0.00  0.00             0
ATOM    677    H   1     1       9.242   3.235  30.034  0.00  0.00             0
ATOM    678    O   1     1      -2.631   8.365  23.648  0.00  0.00             0
ATOM    679    H   1     1      -3.242   8.221  22.919  0.00  0.00             0
ATOM    680    H   1     1      -1.785   8.576  23.172  0.00  0.00             0
ATOM    681    O   1     1      -5.009   6.192  22.052  0.00  0.00             0
ATOM    682    H   1     1      -5.047   6.337  23.049  0.00  0.00             0
ATOM    683    H   1     1      -5.037   7.117  21.676  0.00  0.00             0
ATOM    684    O   1     1      -6.214   9.250  17.871  0.00  0.00             0
ATOM    685    H   1     1      -5.519   9.373  17.252  0.00  0.00             0
ATOM    686    H   1     1      -6.904   9.973  17.982  0.00  0.00             0
ATOM    687    O   1     1      -0.174   9.290  22.121  0.00  0.00             0
ATOM    688    H   1     1       0.082   9.382  23.073  0.00  0.00             0
ATOM    689    H   1     1       0.073  -7.885  21.669  0.00  0.00             0
ATOM    690    O   1     1      -1.671  -1.939  21.706  0.00  0.00             0
ATOM    691    H   1     1      -2.115  -2.745  22.028  0.00  0.00             0
ATOM    692    H   1     1      -0.840  -2.363  21.894  0.00  0.00             0
ATOM    693    O   1     1       0.807   4.845  26.193  0.00  0.00             0
ATOM    694    H   1     1       0.331   4.755  25.389  0.00  0.00             0
ATOM    695    H   1     1       0.563   5.817  26.764  0.00  0.00             0
ATOM    696    O   1     1       3.094  18.328  29.579  0.00  0.00             0
ATOM    697    H   1     1       2.036  17.935  29.843  0.00  0.00             0
ATOM    698    H   1     1       3.031  19.100  30.021  0.00  0.00             0
ATOM    699    O   1     1       2.595  20.716  24.984  0.00  0.00             0
ATOM    700    H   1     1       2.274  21.689  25.230  0.00  0.00             0
ATOM    701    H   1     1       2.873  20.720  24.058  0.00  0.00             0
ATOM    702    O   1     1       1.827  14.323  30.134  0.00  0.00             0
ATOM    703    H   1     1       2.585  14.500  29.552  0.00  0.00             0
ATOM    704    H   1     1       2.287  14.130  31.103  0.00  0.00             0
ATOM    705   Al   1     1       6.331   4.160   8.801  0.00  0.00             0
ATOM    706   Al   1     1       3.720  -0.305   8.815  0.00  0.00             0
ATOM    707   Al   1     1       3.811   5.782   8.799  0.00  0.00             0
ATOM    708   Al   1     1       6.269   1.119   8.961  0.00  0.00             0
ATOM    709   Si   1     1       2.033   5.581  11.608  0.00  0.00             0
ATOM    710   Si   1     1       4.597   1.086  11.699  0.00  0.00             0
ATOM    711   Si   1     1       4.427   7.101  11.685  0.00  0.00             0
ATOM    712   Si   1     1       7.153   2.639  11.573  0.00  0.00             0
ATOM    713    O   1     1       7.423   5.569  10.038  0.00  0.00             0
ATOM    714    O   1     1       4.747   0.979   9.920  0.00  0.00             0
ATOM    715    O   1     1       6.927   2.705   9.988  0.00  0.00             0
ATOM    716    O   1     1       4.342   7.226  10.111  0.00  0.00             0
ATOM    717    O   1     1       7.066   4.103  12.092  0.00  0.00             0
ATOM    718    O   1     1       4.501   8.656  12.193  0.00  0.00             0
ATOM    719    O   1     1       5.776   6.409  11.968  0.00  0.00             0
ATOM    720    O   1     1       3.329   1.833  11.885  0.00  0.00             0
ATOM    721    O   1     1       5.878   1.864  12.080  0.00  0.00             0
ATOM    722    O   1     1       3.246   6.338  12.145  0.00  0.00             0
ATOM    723    O   1     1       7.282  -0.167  10.022  0.00  0.00             0
ATOM    724    O   1     1       4.743   4.356   9.890  0.00  0.00             0
ATOM    725    O   1     1       2.957   7.146   7.765  0.00  0.00             0
ATOM    726    O   1     1       5.643   2.667   7.767  0.00  0.00             0
ATOM    727    O   1     1       7.860   4.272   7.807  0.00  0.00             0
ATOM    728    O   1     1       5.515  -0.062   7.714  0.00  0.00             0
ATOM    729    O   1     1       8.066   1.098   7.889  0.00  0.00             0
ATOM    730    O   1     1       5.484   5.492   7.647  0.00  0.00             0
ATOM    731    H   1     1       6.881   7.838  10.173  0.00  0.00             0
ATOM    732    H   1     1       4.453   3.752  10.655  0.00  0.00             0
ATOM    733    H   1     1       7.752   7.329   6.749  0.00  0.00             0
ATOM    734    H   1     1       5.010   2.692   6.994  0.00  0.00             0
ATOM    735    H   1     1       8.331   4.102   6.977  0.00  0.00             0
ATOM    736    H   1     1       6.038   8.031   7.529  0.00  0.00             0
ATOM    737    H   1     1       6.024   5.991   7.226  0.00  0.00             0
ATOM    738    H   1     1       8.498   2.073   7.929  0.00  0.00             0
ATOM    739   Al   1     1       9.497   3.284   1.429  0.00  0.00             0
ATOM    740   Al   1     1       6.892  -1.046   1.639  0.00  0.00             0
ATOM    741   Al   1     1       6.819   4.756   1.389  0.00  0.00             0
ATOM    742   Al   1     1       9.532   0.220   1.507  0.00  0.00             0
ATOM    743   Si   1     1       5.067   4.528   4.310  0.00  0.00             0
ATOM    744   Si   1     1       7.740   0.236   4.382  0.00  0.00             0
ATOM    745   Si   1     1       7.645   6.047   4.213  0.00  0.00             0
ATOM    746   Si   1     1      10.301   1.820   4.265  0.00  0.00             0
ATOM    747    O   1     1      10.506   4.619   2.677  0.00  0.00             0
ATOM    748    O   1     1       7.968   0.120   2.738  0.00  0.00             0
ATOM    749    O   1     1      10.289   1.889   2.633  0.00  0.00             0
ATOM    750    O   1     1       7.468   6.049   2.652  0.00  0.00             0
ATOM    751    O   1     1      10.429   3.294   4.729  0.00  0.00             0
ATOM    752    O   1     1       7.535   7.563   4.759  0.00  0.00             0
ATOM    753    O   1     1       9.041   5.342   4.586  0.00  0.00             0
ATOM    754    O   1     1       6.490   1.031   4.810  0.00  0.00             0
ATOM    755    O   1     1       9.027   1.073   4.764  0.00  0.00             0
ATOM    756    O   1     1       6.475   5.146   4.805  0.00  0.00             0
ATOM    757    O   1     1      10.397  -1.129   2.689  0.00  0.00             0
ATOM    758    O   1     1       7.855   3.404   2.530  0.00  0.00             0
ATOM    759    O   1     1       6.268   6.206   0.284  0.00  0.00             0
ATOM    760    O   1     1       8.925   1.758   0.515  0.00  0.00             0
ATOM    761    O   1     1      11.121   3.540   0.246  0.00  0.00             0
ATOM    762    O   1     1       8.437  -0.926   0.492  0.00  0.00             0
ATOM    763    O   1     1      11.110   0.030   0.439  0.00  0.00             0
ATOM    764    O   1     1       8.558   4.545   0.332  0.00  0.00             0
ATOM    765    H   1     1       9.838   6.884   2.690  0.00  0.00             0
ATOM    766    H   1     1       7.241   2.811   2.860  0.00  0.00             0
ATOM    767    H   1     1      10.554   6.399   0.058  0.00  0.00             0
ATOM    768    H   1     1       8.543   1.374  -0.239  0.00  0.00             0
ATOM    769    H   1     1      11.855   3.505  -0.474  0.00  0.00             0
ATOM    770    H   1     1       8.956   8.030  -0.669  0.00  0.00             0
ATOM    771    H   1     1       9.405   5.191  -0.219  0.00  0.00             0
ATOM    772    H   1     1      11.321   0.796  -0.122  0.00  0.00             0
ATOM    773   Al   1     1       6.163  -4.746   8.818  0.00  0.00             0
ATOM    774   Al   1     1       3.796  -9.128   8.890  0.00  0.00             0
ATOM    775   Al   1     1       3.548  -3.181   8.747  0.00  0.00             0
ATOM    776   Al   1     1       6.253  -7.720   8.812  0.00  0.00             0
ATOM    777   Si   1     1       1.904  -3.429  11.573  0.00  0.00             0
ATOM    778   Si   1     1       4.593  -7.811  11.531  0.00  0.00             0
ATOM    779   Si   1     1       4.472  -1.857  11.505  0.00  0.00             0
ATOM    780   Si   1     1       7.150  -6.347  11.582  0.00  0.00             0
ATOM    781    O   1     1       7.102  -3.500   9.893  0.00  0.00             0
ATOM    782    O   1     1       4.741  -7.969   9.906  0.00  0.00             0
ATOM    783    O   1     1       6.813  -6.312   9.970  0.00  0.00             0
ATOM    784    O   1     1       4.304  -1.804   9.893  0.00  0.00             0
ATOM    785    O   1     1       6.991  -4.859  12.027  0.00  0.00             0
ATOM    786    O   1     1       4.529  -0.425  12.059  0.00  0.00             0
ATOM    787    O   1     1       5.762  -2.625  11.875  0.00  0.00             0
ATOM    788    O   1     1       3.325  -7.009  11.870  0.00  0.00             0
ATOM    789    O   1     1       5.937  -7.215  12.094  0.00  0.00             0
ATOM    790    O   1     1       3.128  -2.628  11.955  0.00  0.00             0
ATOM    791    O   1     1       7.214  -9.171   9.798  0.00  0.00             0
ATOM    792    O   1     1       4.521  -4.663   9.913  0.00  0.00             0
ATOM    793    O   1     1       3.103  -1.651   7.707  0.00  0.00             0
ATOM    794    O   1     1       5.466  -6.355   7.802  0.00  0.00             0
ATOM    795    O   1     1       7.814  -4.725   7.733  0.00  0.00             0
ATOM    796    O   1     1       5.262  -9.192   7.855  0.00  0.00             0
ATOM    797    O   1     1       7.900  -7.669   7.817  0.00  0.00             0
ATOM    798    O   1     1       5.334  -3.408   7.798  0.00  0.00             0
ATOM    799    H   1     1       7.215  -1.081  10.224  0.00  0.00             0
ATOM    800    H   1     1       3.924  -5.396  10.103  0.00  0.00             0
ATOM    801    H   1     1       7.541  -1.292   6.925  0.00  0.00             0
ATOM    802    H   1     1       5.433  -5.978   6.896  0.00  0.00             0
ATOM    803    H   1     1       7.582  -4.974   6.881  0.00  0.00             0
ATOM    804    H   1     1       5.434  -0.637   6.876  0.00  0.00             0
ATOM    805    H   1     1       6.000  -2.820   7.521  0.00  0.00             0
ATOM    806    H   1     1       8.025  -7.045   6.970  0.00  0.00             0
ATOM    807   Al   1     1       9.454  -5.691   1.643  0.00  0.00             0
ATOM    808   Al   1     1       6.844 -10.043   1.188  0.00  0.00             0
ATOM    809   Al   1     1       6.673  -4.065   1.239  0.00  0.00             0
ATOM    810   Al   1     1       9.584  -8.684   1.450  0.00  0.00             0
ATOM    811   Si   1     1       5.193  -4.269   4.140  0.00  0.00             0
ATOM    812   Si   1     1       7.402  -8.968   4.149  0.00  0.00             0
ATOM    813   Si   1     1       7.764  -2.693   4.126  0.00  0.00             0
ATOM    814   Si   1     1       9.946  -7.385   4.327  0.00  0.00             0
ATOM    815    O   1     1      10.294  -4.525   2.674  0.00  0.00             0
ATOM    816    O   1     1       7.719  -8.979   2.566  0.00  0.00             0
ATOM    817    O   1     1       9.852  -7.185   2.725  0.00  0.00             0
ATOM    818    O   1     1       7.572  -2.547   2.598  0.00  0.00             0
ATOM    819    O   1     1       9.951  -5.832   4.833  0.00  0.00             0
ATOM    820    O   1     1       7.703  -1.261   4.724  0.00  0.00             0
ATOM    821    O   1     1       9.117  -3.341   4.479  0.00  0.00             0
ATOM    822    O   1     1       6.076  -8.234   4.481  0.00  0.00             0
ATOM    823    O   1     1       8.716  -8.167   4.703  0.00  0.00             0
ATOM    824    O   1     1       6.487  -3.547   4.587  0.00  0.00             0
ATOM    825    O   1     1      10.203 -10.107   2.493  0.00  0.00             0
ATOM    826    O   1     1       7.610  -5.437   2.373  0.00  0.00             0
ATOM    827    O   1     1       6.119  -2.573   0.521  0.00  0.00             0
ATOM    828    O   1     1       8.632  -7.142   0.414  0.00  0.00             0
ATOM    829    O   1     1      10.917  -5.533   0.329  0.00  0.00             0
ATOM    830    O   1     1       8.396 -10.027   0.143  0.00  0.00             0
ATOM    831    O   1     1      11.010  -8.686   0.417  0.00  0.00             0
ATOM    832    O   1     1       8.540  -4.243   0.157  0.00  0.00             0
ATOM    833    H   1     1      10.287  -1.884   3.286  0.00  0.00             0
ATOM    834    H   1     1       7.150  -6.407   2.528  0.00  0.00             0
ATOM    835    H   1     1      10.645  -2.384  -0.515  0.00  0.00             0
ATOM    836    H   1     1       8.152  -6.564  -0.295  0.00  0.00             0
ATOM    837    H   1     1      10.413  -5.066  -0.338  0.00  0.00             0
ATOM    838    H   1     1       8.316  -1.262  -0.529  0.00  0.00             0
ATOM    839    H   1     1       8.938  -3.353   0.458  0.00  0.00             0
ATOM    840    H   1     1      11.579  -8.181   0.055  0.00  0.00             0
ATOM    841   Al   1     1       1.238   4.317   8.645  0.00  0.00             0
ATOM    842   Al   1     1      -1.391  -0.322   8.764  0.00  0.00             0
ATOM    843   Al   1     1      -1.414   5.679   8.760  0.00  0.00             0
ATOM    844   Al   1     1       1.181   1.292   8.817  0.00  0.00             0
ATOM    845   Si   1     1      -3.123   5.570  11.629  0.00  0.00             0
ATOM    846   Si   1     1      -0.529   1.053  11.473  0.00  0.00             0
ATOM    847   Si   1     1      -0.620   7.092  11.517  0.00  0.00             0
ATOM    848   Si   1     1       1.997   2.530  11.494  0.00  0.00             0
ATOM    849    O   1     1       2.309   5.448   9.981  0.00  0.00             0
ATOM    850    O   1     1      -0.393   1.023   9.927  0.00  0.00             0
ATOM    851    O   1     1       1.836   2.577   9.941  0.00  0.00             0
ATOM    852    O   1     1      -0.690   7.159   9.919  0.00  0.00             0
ATOM    853    O   1     1       1.964   4.000  12.022  0.00  0.00             0
ATOM    854    O   1     1      -0.605   8.567  11.982  0.00  0.00             0
ATOM    855    O   1     1       0.737   6.443  11.761  0.00  0.00             0
ATOM    856    O   1     1      -1.753   2.021  11.792  0.00  0.00             0
ATOM    857    O   1     1       0.766   1.680  12.076  0.00  0.00             0
ATOM    858    O   1     1      -1.831   6.305  12.113  0.00  0.00             0
ATOM    859    O   1     1       1.986  -0.362   9.785  0.00  0.00             0
ATOM    860    O   1     1      -0.383   4.329   9.736  0.00  0.00             0
ATOM    861    O   1     1       8.219   7.184   7.645  0.00  0.00             0
ATOM    862    O   1     1       0.437   2.675   7.666  0.00  0.00             0
ATOM    863    O   1     1       2.976   4.427   7.652  0.00  0.00             0
ATOM    864    O   1     1       0.104  -0.172   7.699  0.00  0.00             0
ATOM    865    O   1     1       2.980   1.232   7.928  0.00  0.00             0
ATOM    866    O   1     1       0.295   5.499   7.576  0.00  0.00             0
ATOM    867    H   1     1       1.852   8.068   9.979  0.00  0.00             0
ATOM    868    H   1     1      -0.929   3.658  10.143  0.00  0.00             0
ATOM    869    H   1     1       2.700   7.326   6.996  0.00  0.00             0
ATOM    870    H   1     1       0.223   2.823   6.702  0.00  0.00             0
ATOM    871    H   1     1       3.415   4.219   6.785  0.00  0.00             0
ATOM    872    H   1     1       0.481   7.969   7.436  0.00  0.00             0
ATOM    873    H   1     1       0.652   5.890   6.663  0.00  0.00             0
ATOM    874    H   1     1       3.058   2.197   8.142  0.00  0.00             0
ATOM    875   Al   1     1       4.477   3.014   1.641  0.00  0.00             0
ATOM    876   Al   1     1       1.693  -1.293   1.675  0.00  0.00             0
ATOM    877   Al   1     1       1.815   4.872   1.534  0.00  0.00             0
ATOM    878   Al   1     1       4.273   0.256   1.733  0.00  0.00             0
ATOM    879   Si   1     1       0.093   4.733   4.291  0.00  0.00             0
ATOM    880   Si   1     1       2.432   0.048   4.462  0.00  0.00             0
ATOM    881   Si   1     1       2.639   6.237   4.244  0.00  0.00             0
ATOM    882   Si   1     1       5.050   1.623   4.547  0.00  0.00             0
ATOM    883    O   1     1       5.293   4.332   2.661  0.00  0.00             0
ATOM    884    O   1     1       2.686   0.003   2.853  0.00  0.00             0
ATOM    885    O   1     1       4.958   1.692   2.848  0.00  0.00             0
ATOM    886    O   1     1       2.444   6.360   2.586  0.00  0.00             0
ATOM    887    O   1     1       4.935   3.123   4.927  0.00  0.00             0
ATOM    888    O   1     1       2.638   7.758   4.819  0.00  0.00             0
ATOM    889    O   1     1       3.963   5.465   4.583  0.00  0.00             0
ATOM    890    O   1     1       1.182   0.949   4.729  0.00  0.00             0
ATOM    891    O   1     1       3.771   0.822   4.919  0.00  0.00             0
ATOM    892    O   1     1       1.300   5.614   4.736  0.00  0.00             0
ATOM    893    O   1     1       5.318  -0.981   2.723  0.00  0.00             0
ATOM    894    O   1     1       2.716   3.494   2.643  0.00  0.00             0
ATOM    895    O   1     1      11.544   6.332   0.414  0.00  0.00             0
ATOM    896    O   1     1       3.609   1.652   0.646  0.00  0.00             0
ATOM    897    O   1     1       5.943   3.178   0.520  0.00  0.00             0
ATOM    898    O   1     1       3.340  -1.095   0.577  0.00  0.00             0
ATOM    899    O   1     1       5.913   0.212   0.535  0.00  0.00             0
ATOM    900    O   1     1       3.408   4.582   0.401  0.00  0.00             0
ATOM    901    H   1     1       4.631   6.890   2.017  0.00  0.00             0
ATOM    902    H   1     1       2.048   2.854   2.712  0.00  0.00             0
ATOM    903    H   1     1       6.607   6.070  -0.687  0.00  0.00             0
ATOM    904    H   1     1       3.087   2.035   0.228  0.00  0.00             0
ATOM    905    H   1     1       6.660   2.658   0.323  0.00  0.00             0
ATOM    906    H   1     1       3.395   7.591  -0.596  0.00  0.00             0
ATOM    907    H   1     1       3.897   5.113  -0.401  0.00  0.00             0
ATOM    908    H   1     1       5.438   0.806  -0.064  0.00  0.00             0
ATOM    909   Al   1     1       1.203  -4.713   8.738  0.00  0.00             0
ATOM    910   Al   1     1      -1.454  -9.058   8.777  0.00  0.00             0
ATOM    911   Al   1     1      -1.521  -3.256   8.567  0.00  0.00             0
ATOM    912   Al   1     1       1.093  -7.613   8.774  0.00  0.00             0
ATOM    913   Si   1     1      -3.252  -3.402  11.514  0.00  0.00             0
ATOM    914   Si   1     1      -0.553  -7.878  11.520  0.00  0.00             0
ATOM    915   Si   1     1      -0.725  -1.898  11.503  0.00  0.00             0
ATOM    916   Si   1     1       1.929  -6.303  11.557  0.00  0.00             0
ATOM    917    O   1     1       1.997  -3.536   9.892  0.00  0.00             0
ATOM    918    O   1     1      -0.431  -7.805   9.900  0.00  0.00             0
ATOM    919    O   1     1       1.835  -6.327   9.981  0.00  0.00             0
ATOM    920    O   1     1      -0.912  -1.882   9.836  0.00  0.00             0
ATOM    921    O   1     1       1.883  -4.870  12.085  0.00  0.00             0
ATOM    922    O   1     1      -0.803  -0.449  11.963  0.00  0.00             0
ATOM    923    O   1     1       0.537  -2.593  11.816  0.00  0.00             0
ATOM    924    O   1     1      -1.908  -7.003  11.881  0.00  0.00             0
ATOM    925    O   1     1       0.671  -7.104  12.036  0.00  0.00             0
ATOM    926    O   1     1      -2.003  -2.664  11.975  0.00  0.00             0
ATOM    927    O   1     1       2.121  -8.975   9.947  0.00  0.00             0
ATOM    928    O   1     1      -0.521  -4.694   9.552  0.00  0.00             0
ATOM    929    O   1     1       8.001  -1.779   7.566  0.00  0.00             0
ATOM    930    O   1     1       0.660  -6.278   7.679  0.00  0.00             0
ATOM    931    O   1     1       2.800  -4.497   7.604  0.00  0.00             0
ATOM    932    O   1     1       0.104  -9.048   7.723  0.00  0.00             0
ATOM    933    O   1     1       2.838  -7.890   7.510  0.00  0.00             0
ATOM    934    O   1     1       0.203  -3.397   7.525  0.00  0.00             0
ATOM    935    H   1     1       1.235  -1.124   9.598  0.00  0.00             0
ATOM    936    H   1     1      -1.127  -5.457   9.556  0.00  0.00             0
ATOM    937    H   1     1       2.184  -1.678   7.141  0.00  0.00             0
ATOM    938    H   1     1      -0.265  -6.060   7.143  0.00  0.00             0
ATOM    939    H   1     1       2.579  -5.211   7.054  0.00  0.00             0
ATOM    940    H   1     1       0.267   0.089   6.707  0.00  0.00             0
ATOM    941    H   1     1       0.668  -3.477   6.556  0.00  0.00             0
ATOM    942    H   1     1       3.518  -7.874   6.966  0.00  0.00             0
ATOM    943   Al   1     1       4.237  -5.550   1.408  0.00  0.00             0
ATOM    944   Al   1     1       1.789 -10.127   1.395  0.00  0.00             0
ATOM    945   Al   1     1       1.535  -4.259   1.502  0.00  0.00             0
ATOM    946   Al   1     1       4.292  -8.558   1.156  0.00  0.00             0
ATOM    947   Si   1     1      -0.029  -4.310   4.309  0.00  0.00             0
ATOM    948   Si   1     1       2.417  -8.766   4.233  0.00  0.00             0
ATOM    949   Si   1     1       2.534  -2.968   4.328  0.00  0.00             0
ATOM    950   Si   1     1       4.961  -7.257   4.085  0.00  0.00             0
ATOM    951    O   1     1       5.256  -4.386   2.538  0.00  0.00             0
ATOM    952    O   1     1       2.524  -8.910   2.602  0.00  0.00             0
ATOM    953    O   1     1       4.851  -7.122   2.375  0.00  0.00             0
ATOM    954    O   1     1       2.311  -2.728   2.702  0.00  0.00             0
ATOM    955    O   1     1       5.168  -5.728   4.610  0.00  0.00             0
ATOM    956    O   1     1       2.362  -1.493   4.940  0.00  0.00             0
ATOM    957    O   1     1       3.977  -3.424   4.482  0.00  0.00             0
ATOM    958    O   1     1       1.040  -8.055   4.472  0.00  0.00             0
ATOM    959    O   1     1       3.583  -7.805   4.582  0.00  0.00             0
ATOM    960    O   1     1       1.315  -3.832   4.803  0.00  0.00             0
ATOM    961    O   1     1       5.052 -10.072   2.129  0.00  0.00             0
ATOM    962    O   1     1       2.587  -5.489   2.597  0.00  0.00             0
ATOM    963    O   1     1      11.198  -2.737   0.312  0.00  0.00             0
ATOM    964    O   1     1       3.401  -7.056   0.241  0.00  0.00             0
ATOM    965    O   1     1       5.754  -5.359   0.235  0.00  0.00             0
ATOM    966    O   1     1       3.137  -9.780   0.164  0.00  0.00             0
ATOM    967    O   1     1       6.017  -8.526   0.314  0.00  0.00             0
ATOM    968    O   1     1       3.249  -4.234   0.249  0.00  0.00             0
ATOM    969    H   1     1       4.961  -1.795   3.008  0.00  0.00             0
ATOM    970    H   1     1       2.326  -6.175   3.319  0.00  0.00             0
ATOM    971    H   1     1       5.116  -2.554   0.062  0.00  0.00             0
ATOM    972    H   1     1       2.910  -6.599  -0.526  0.00  0.00             0
ATOM    973    H   1     1       5.800  -5.726  -0.648  0.00  0.00             0
ATOM    974    H   1     1       3.706  -1.021  -0.323  0.00  0.00             0
ATOM    975    H   1     1       3.053  -3.709  -0.540  0.00  0.00             0
ATOM    976    H   1     1       6.692  -7.975  -0.083  0.00  0.00             0
END
