# Supplementary material for: Competing Nuclear Quantum Effects and Hydrogen-Bond Jumps in Hydrated Kaolinite
Source: J Phys Chem Lett. 2023 Feb 6;14(6):1542–7. doi: 10.1021/acs.jpclett.2c03896 (PMC9940297; doi:10.1021/acs.jpclett.2c03896)
Supplement: Supplementary file 1 — jz2c03896_si_001.zip [file jz2c03896_si_001.zip › Clay_NQEs_HBond_Jumps_SI/silica-surface/QM/prod-1/init.11.pdb]

TITLE     Step:      400000  Bead:      11 positions{angstrom}  cell{angstrom}
CRYST1   10.307   17.884   76.812  91.93 105.05  89.80 P 1           1
ATOM      1   Al   1     1     -13.462  12.467  42.591  0.00  0.00             0
ATOM      2   Al   1     1     -11.035  17.050  42.279  0.00  0.00             0
ATOM      3   Al   1     1     -11.011  10.972  42.524  0.00  0.00             0
ATOM      4   Al   1     1     -13.498  15.580  42.312  0.00  0.00             0
ATOM      5   Si   1     1      -9.152  11.214  39.685  0.00  0.00             0
ATOM      6   Si   1     1     -11.878  15.745  39.471  0.00  0.00             0
ATOM      7   Si   1     1     -11.735   9.559  39.732  0.00  0.00             0
ATOM      8   Si   1     1     -14.386  14.136  39.622  0.00  0.00             0
ATOM      9    O   1     1     -14.364  11.251  41.465  0.00  0.00             0
ATOM     10    O   1     1     -12.009  15.842  41.140  0.00  0.00             0
ATOM     11    O   1     1     -14.343  14.185  41.181  0.00  0.00             0
ATOM     12    O   1     1     -11.556   9.483  41.411  0.00  0.00             0
ATOM     13    O   1     1     -14.266  12.650  39.210  0.00  0.00             0
ATOM     14    O   1     1     -11.659   8.064  39.274  0.00  0.00             0
ATOM     15    O   1     1     -13.030  10.334  39.574  0.00  0.00             0
ATOM     16    O   1     1     -10.625  14.954  39.279  0.00  0.00             0
ATOM     17    O   1     1     -13.251  15.053  39.114  0.00  0.00             0
ATOM     18    O   1     1     -10.463  10.375  39.180  0.00  0.00             0
ATOM     19    O   1     1     -14.585  16.911  41.404  0.00  0.00             0
ATOM     20    O   1     1     -11.864  12.278  41.387  0.00  0.00             0
ATOM     21    O   1     1     -10.150   9.578  43.643  0.00  0.00             0
ATOM     22    O   1     1     -12.841  14.129  43.276  0.00  0.00             0
ATOM     23    O   1     1     -15.133  12.357  43.793  0.00  0.00             0
ATOM     24    O   1     1     -12.692  16.997  43.415  0.00  0.00             0
ATOM     25    O   1     1     -15.181  15.544  43.496  0.00  0.00             0
ATOM     26    O   1     1     -12.677  11.138  43.637  0.00  0.00             0
ATOM     27    H   1     1     -14.135   8.831  41.765  0.00  0.00             0
ATOM     28    H   1     1     -11.577  12.929  40.646  0.00  0.00             0
ATOM     29    H   1     1     -15.509   9.347  44.602  0.00  0.00             0
ATOM     30    H   1     1     -11.943  14.281  43.530  0.00  0.00             0
ATOM     31    H   1     1     -15.054  12.444  44.814  0.00  0.00             0
ATOM     32    H   1     1     -13.060   7.950  44.632  0.00  0.00             0
ATOM     33    H   1     1     -13.113  10.219  43.556  0.00  0.00             0
ATOM     34    H   1     1     -15.253  14.563  43.882  0.00  0.00             0
ATOM     35   Al   1     1     -13.476  14.798  49.690  0.00  0.00             0
ATOM     36   Al   1     1     -10.759  19.278  49.777  0.00  0.00             0
ATOM     37   Al   1     1     -10.802  13.401  49.661  0.00  0.00             0
ATOM     38   Al   1     1     -13.369  17.692  49.600  0.00  0.00             0
ATOM     39   Si   1     1      -9.056  13.366  46.955  0.00  0.00             0
ATOM     40   Si   1     1     -11.696  17.922  46.903  0.00  0.00             0
ATOM     41   Si   1     1     -11.601  11.864  46.912  0.00  0.00             0
ATOM     42   Si   1     1     -14.170  16.413  46.775  0.00  0.00             0
ATOM     43    O   1     1     -14.411  13.643  48.514  0.00  0.00             0
ATOM     44    O   1     1     -11.783  17.969  48.607  0.00  0.00             0
ATOM     45    O   1     1     -14.044  16.390  48.514  0.00  0.00             0
ATOM     46    O   1     1     -11.550  11.867  48.576  0.00  0.00             0
ATOM     47    O   1     1     -14.071  14.919  46.392  0.00  0.00             0
ATOM     48    O   1     1     -11.435  10.383  46.556  0.00  0.00             0
ATOM     49    O   1     1     -13.005  12.489  46.732  0.00  0.00             0
ATOM     50    O   1     1     -10.340  17.009  46.635  0.00  0.00             0
ATOM     51    O   1     1     -12.917  17.180  46.349  0.00  0.00             0
ATOM     52    O   1     1     -10.396  12.773  46.419  0.00  0.00             0
ATOM     53    O   1     1     -14.334  19.272  48.686  0.00  0.00             0
ATOM     54    O   1     1     -11.674  14.710  48.465  0.00  0.00             0
ATOM     55    O   1     1     -10.189  11.894  50.944  0.00  0.00             0
ATOM     56    O   1     1     -12.712  16.302  50.782  0.00  0.00             0
ATOM     57    O   1     1     -15.123  14.701  50.682  0.00  0.00             0
ATOM     58    O   1     1     -12.252  19.191  50.903  0.00  0.00             0
ATOM     59    O   1     1     -14.757  18.050  50.968  0.00  0.00             0
ATOM     60    O   1     1     -12.437  13.649  50.816  0.00  0.00             0
ATOM     61    H   1     1     -13.658  10.854  48.716  0.00  0.00             0
ATOM     62    H   1     1     -11.176  15.540  48.438  0.00  0.00             0
ATOM     63    H   1     1     -14.444  12.105  51.218  0.00  0.00             0
ATOM     64    H   1     1     -12.425  16.129  51.627  0.00  0.00             0
ATOM     65    H   1     1     -15.453  15.273  51.515  0.00  0.00             0
ATOM     66    H   1     1     -12.844  10.027  52.004  0.00  0.00             0
ATOM     67    H   1     1     -12.437  12.981  51.429  0.00  0.00             0
ATOM     68    H   1     1     -14.371  18.172  51.897  0.00  0.00             0
ATOM     69   Al   1     1     -13.551  21.331  42.567  0.00  0.00             0
ATOM     70   Al   1     1     -10.991  25.894  42.458  0.00  0.00             0
ATOM     71   Al   1     1     -10.932  19.904  42.460  0.00  0.00             0
ATOM     72   Al   1     1     -13.585  24.331  42.497  0.00  0.00             0
ATOM     73   Si   1     1      -9.238  20.218  39.724  0.00  0.00             0
ATOM     74   Si   1     1     -11.825  24.565  39.797  0.00  0.00             0
ATOM     75   Si   1     1     -11.809  18.644  39.508  0.00  0.00             0
ATOM     76   Si   1     1     -14.414  23.143  39.651  0.00  0.00             0
ATOM     77    O   1     1     -14.530  20.223  41.275  0.00  0.00             0
ATOM     78    O   1     1     -11.975  24.677  41.418  0.00  0.00             0
ATOM     79    O   1     1     -14.315  23.083  41.364  0.00  0.00             0
ATOM     80    O   1     1     -11.612  18.538  41.202  0.00  0.00             0
ATOM     81    O   1     1     -14.465  21.653  39.171  0.00  0.00             0
ATOM     82    O   1     1     -11.882  17.197  38.997  0.00  0.00             0
ATOM     83    O   1     1     -13.067  19.468  39.294  0.00  0.00             0
ATOM     84    O   1     1     -10.633  23.522  39.588  0.00  0.00             0
ATOM     85    O   1     1     -13.107  23.826  39.278  0.00  0.00             0
ATOM     86    O   1     1     -10.514  19.350  39.160  0.00  0.00             0
ATOM     87    O   1     1     -14.566  25.752  41.514  0.00  0.00             0
ATOM     88    O   1     1     -11.959  21.391  41.316  0.00  0.00             0
ATOM     89    O   1     1     -10.263  18.443  43.349  0.00  0.00             0
ATOM     90    O   1     1     -12.821  22.892  43.434  0.00  0.00             0
ATOM     91    O   1     1     -15.057  21.150  43.532  0.00  0.00             0
ATOM     92    O   1     1     -12.600  25.752  43.738  0.00  0.00             0
ATOM     93    O   1     1     -15.285  24.578  43.710  0.00  0.00             0
ATOM     94    O   1     1     -12.600  19.852  43.457  0.00  0.00             0
ATOM     95    H   1     1     -14.161  17.736  41.179  0.00  0.00             0
ATOM     96    H   1     1     -11.593  21.990  40.634  0.00  0.00             0
ATOM     97    H   1     1     -14.745  18.164  43.957  0.00  0.00             0
ATOM     98    H   1     1     -11.900  23.203  43.525  0.00  0.00             0
ATOM     99    H   1     1     -15.282  21.445  44.573  0.00  0.00             0
ATOM    100    H   1     1     -12.379  16.767  44.314  0.00  0.00             0
ATOM    101    H   1     1     -12.702  18.846  43.511  0.00  0.00             0
ATOM    102    H   1     1     -15.228  24.080  44.451  0.00  0.00             0
ATOM    103   Al   1     1     -13.492  23.776  49.745  0.00  0.00             0
ATOM    104   Al   1     1     -10.919  28.295  49.868  0.00  0.00             0
ATOM    105   Al   1     1     -10.768  22.061  49.870  0.00  0.00             0
ATOM    106   Al   1     1     -13.248  26.629  49.907  0.00  0.00             0
ATOM    107   Si   1     1      -8.940  22.364  46.988  0.00  0.00             0
ATOM    108   Si   1     1     -11.569  26.874  47.133  0.00  0.00             0
ATOM    109   Si   1     1     -11.459  20.834  47.018  0.00  0.00             0
ATOM    110   Si   1     1     -14.142  25.309  47.122  0.00  0.00             0
ATOM    111    O   1     1     -14.346  22.441  48.670  0.00  0.00             0
ATOM    112    O   1     1     -11.737  27.004  48.735  0.00  0.00             0
ATOM    113    O   1     1     -14.105  25.347  48.678  0.00  0.00             0
ATOM    114    O   1     1     -11.423  20.796  48.638  0.00  0.00             0
ATOM    115    O   1     1     -14.029  23.814  46.596  0.00  0.00             0
ATOM    116    O   1     1     -11.438  19.426  46.494  0.00  0.00             0
ATOM    117    O   1     1     -12.753  21.566  46.789  0.00  0.00             0
ATOM    118    O   1     1     -10.306  25.905  46.982  0.00  0.00             0
ATOM    119    O   1     1     -12.886  26.211  46.643  0.00  0.00             0
ATOM    120    O   1     1     -10.281  21.695  46.556  0.00  0.00             0
ATOM    121    O   1     1     -14.122  28.113  48.834  0.00  0.00             0
ATOM    122    O   1     1     -11.809  23.581  48.789  0.00  0.00             0
ATOM    123    O   1     1      -9.805  20.595  50.875  0.00  0.00             0
ATOM    124    O   1     1     -12.506  25.105  50.790  0.00  0.00             0
ATOM    125    O   1     1     -14.930  23.671  51.011  0.00  0.00             0
ATOM    126    O   1     1     -12.426  27.995  51.128  0.00  0.00             0
ATOM    127    O   1     1     -14.934  26.861  50.992  0.00  0.00             0
ATOM    128    O   1     1     -12.327  22.220  50.959  0.00  0.00             0
ATOM    129    H   1     1     -13.881  20.038  48.193  0.00  0.00             0
ATOM    130    H   1     1     -11.531  23.828  47.933  0.00  0.00             0
ATOM    131    H   1     1     -14.336  20.656  50.910  0.00  0.00             0
ATOM    132    H   1     1     -11.669  24.829  50.891  0.00  0.00             0
ATOM    133    H   1     1     -15.691  24.438  51.247  0.00  0.00             0
ATOM    134    H   1     1     -12.338  19.841  51.502  0.00  0.00             0
ATOM    135    H   1     1     -12.852  22.544  51.766  0.00  0.00             0
ATOM    136    H   1     1     -15.350  26.858  51.736  0.00  0.00             0
ATOM    137   Al   1     1      -8.438  12.565  42.414  0.00  0.00             0
ATOM    138   Al   1     1      -5.990  16.950  42.401  0.00  0.00             0
ATOM    139   Al   1     1      -6.029  10.918  42.531  0.00  0.00             0
ATOM    140   Al   1     1      -8.482  15.533  42.382  0.00  0.00             0
ATOM    141   Si   1     1      -4.052  11.245  39.890  0.00  0.00             0
ATOM    142   Si   1     1      -6.714  15.582  39.589  0.00  0.00             0
ATOM    143   Si   1     1      -6.574   9.660  39.747  0.00  0.00             0
ATOM    144   Si   1     1      -9.283  14.214  39.586  0.00  0.00             0
ATOM    145    O   1     1      -9.243  11.415  41.253  0.00  0.00             0
ATOM    146    O   1     1      -6.814  15.697  41.184  0.00  0.00             0
ATOM    147    O   1     1      -9.081  14.171  41.277  0.00  0.00             0
ATOM    148    O   1     1      -6.530   9.529  41.371  0.00  0.00             0
ATOM    149    O   1     1      -9.355  12.801  39.152  0.00  0.00             0
ATOM    150    O   1     1      -6.586   8.183  39.251  0.00  0.00             0
ATOM    151    O   1     1      -7.910  10.361  39.454  0.00  0.00             0
ATOM    152    O   1     1      -5.529  14.724  39.164  0.00  0.00             0
ATOM    153    O   1     1      -8.058  14.955  39.110  0.00  0.00             0
ATOM    154    O   1     1      -5.349  10.519  39.389  0.00  0.00             0
ATOM    155    O   1     1      -9.469  17.005  41.167  0.00  0.00             0
ATOM    156    O   1     1      -6.601  12.474  41.470  0.00  0.00             0
ATOM    157    O   1     1     -15.551   9.492  43.676  0.00  0.00             0
ATOM    158    O   1     1      -7.783  13.958  43.469  0.00  0.00             0
ATOM    159    O   1     1     -10.016  12.379  43.629  0.00  0.00             0
ATOM    160    O   1     1      -7.603  16.924  43.424  0.00  0.00             0
ATOM    161    O   1     1     -10.268  15.649  43.383  0.00  0.00             0
ATOM    162    O   1     1      -7.501  11.157  43.598  0.00  0.00             0
ATOM    163    H   1     1      -8.873   8.513  41.070  0.00  0.00             0
ATOM    164    H   1     1      -5.960  13.256  41.363  0.00  0.00             0
ATOM    165    H   1     1     -10.247   9.860  44.474  0.00  0.00             0
ATOM    166    H   1     1      -6.967  14.314  43.693  0.00  0.00             0
ATOM    167    H   1     1     -10.462  12.827  44.432  0.00  0.00             0
ATOM    168    H   1     1      -8.371   8.355  43.976  0.00  0.00             0
ATOM    169    H   1     1      -8.081  10.862  44.386  0.00  0.00             0
ATOM    170    H   1     1      -9.951  15.162  44.087  0.00  0.00             0
ATOM    171   Al   1     1      -8.339  14.821  49.605  0.00  0.00             0
ATOM    172   Al   1     1      -5.615  19.299  49.802  0.00  0.00             0
ATOM    173   Al   1     1      -5.831  13.197  49.775  0.00  0.00             0
ATOM    174   Al   1     1      -8.033  17.673  49.812  0.00  0.00             0
ATOM    175   Si   1     1      -3.955  13.453  46.942  0.00  0.00             0
ATOM    176   Si   1     1      -6.477  17.896  46.982  0.00  0.00             0
ATOM    177   Si   1     1      -6.393  11.882  46.871  0.00  0.00             0
ATOM    178   Si   1     1      -8.925  16.335  46.923  0.00  0.00             0
ATOM    179    O   1     1      -9.188  13.485  48.583  0.00  0.00             0
ATOM    180    O   1     1      -6.423  17.835  48.623  0.00  0.00             0
ATOM    181    O   1     1      -8.668  16.333  48.535  0.00  0.00             0
ATOM    182    O   1     1      -6.187  11.791  48.547  0.00  0.00             0
ATOM    183    O   1     1      -8.893  14.904  46.491  0.00  0.00             0
ATOM    184    O   1     1      -6.344  10.415  46.412  0.00  0.00             0
ATOM    185    O   1     1      -7.798  12.510  46.722  0.00  0.00             0
ATOM    186    O   1     1      -5.233  17.139  46.497  0.00  0.00             0
ATOM    187    O   1     1      -7.789  17.228  46.440  0.00  0.00             0
ATOM    188    O   1     1      -5.302  12.738  46.372  0.00  0.00             0
ATOM    189    O   1     1      -9.267  19.219  48.608  0.00  0.00             0
ATOM    190    O   1     1      -6.716  14.584  48.719  0.00  0.00             0
ATOM    191    O   1     1     -15.296  11.722  50.875  0.00  0.00             0
ATOM    192    O   1     1      -7.404  16.168  50.800  0.00  0.00             0
ATOM    193    O   1     1      -9.740  14.862  50.710  0.00  0.00             0
ATOM    194    O   1     1      -7.204  19.066  50.917  0.00  0.00             0
ATOM    195    O   1     1      -9.697  17.841  50.822  0.00  0.00             0
ATOM    196    O   1     1      -7.274  13.145  50.896  0.00  0.00             0
ATOM    197    H   1     1      -8.892  11.205  48.144  0.00  0.00             0
ATOM    198    H   1     1      -6.152  15.021  48.215  0.00  0.00             0
ATOM    199    H   1     1      -9.521  12.189  51.511  0.00  0.00             0
ATOM    200    H   1     1      -6.543  15.769  50.268  0.00  0.00             0
ATOM    201    H   1     1      -9.868  15.510  51.481  0.00  0.00             0
ATOM    202    H   1     1      -7.573  11.060  51.224  0.00  0.00             0
ATOM    203    H   1     1      -7.116  13.283  51.822  0.00  0.00             0
ATOM    204    H   1     1     -10.377  17.247  51.127  0.00  0.00             0
ATOM    205   Al   1     1      -8.412  21.548  42.447  0.00  0.00             0
ATOM    206   Al   1     1      -5.856  25.864  42.690  0.00  0.00             0
ATOM    207   Al   1     1      -5.842  19.926  42.496  0.00  0.00             0
ATOM    208   Al   1     1      -8.375  24.284  42.490  0.00  0.00             0
ATOM    209   Si   1     1      -4.073  20.163  39.564  0.00  0.00             0
ATOM    210   Si   1     1      -6.663  24.621  39.789  0.00  0.00             0
ATOM    211   Si   1     1      -6.600  18.632  39.651  0.00  0.00             0
ATOM    212   Si   1     1      -9.188  23.069  39.763  0.00  0.00             0
ATOM    213    O   1     1      -9.473  20.087  41.280  0.00  0.00             0
ATOM    214    O   1     1      -6.883  24.690  41.332  0.00  0.00             0
ATOM    215    O   1     1      -8.934  22.947  41.372  0.00  0.00             0
ATOM    216    O   1     1      -6.398  18.494  41.353  0.00  0.00             0
ATOM    217    O   1     1      -9.186  21.584  39.131  0.00  0.00             0
ATOM    218    O   1     1      -6.663  17.170  39.120  0.00  0.00             0
ATOM    219    O   1     1      -7.907  19.455  39.347  0.00  0.00             0
ATOM    220    O   1     1      -5.480  23.851  39.296  0.00  0.00             0
ATOM    221    O   1     1      -8.017  23.937  39.258  0.00  0.00             0
ATOM    222    O   1     1      -5.260  19.308  39.118  0.00  0.00             0
ATOM    223    O   1     1      -9.269  25.724  41.491  0.00  0.00             0
ATOM    224    O   1     1      -6.738  21.374  41.432  0.00  0.00             0
ATOM    225    O   1     1     -15.617  18.436  43.584  0.00  0.00             0
ATOM    226    O   1     1      -7.580  22.825  43.545  0.00  0.00             0
ATOM    227    O   1     1     -10.184  21.412  43.572  0.00  0.00             0
ATOM    228    O   1     1      -7.489  25.830  43.548  0.00  0.00             0
ATOM    229    O   1     1      -9.861  24.539  43.747  0.00  0.00             0
ATOM    230    O   1     1      -7.423  20.155  43.693  0.00  0.00             0
ATOM    231    H   1     1      -9.211  17.975  41.399  0.00  0.00             0
ATOM    232    H   1     1      -6.245  22.081  41.251  0.00  0.00             0
ATOM    233    H   1     1      -9.243  18.139  43.538  0.00  0.00             0
ATOM    234    H   1     1      -6.609  22.412  43.904  0.00  0.00             0
ATOM    235    H   1     1     -10.563  21.733  44.388  0.00  0.00             0
ATOM    236    H   1     1      -7.523  17.257  44.313  0.00  0.00             0
ATOM    237    H   1     1      -7.177  20.371  44.592  0.00  0.00             0
ATOM    238    H   1     1      -9.777  24.110  44.637  0.00  0.00             0
ATOM    239   Al   1     1      -8.379  23.755  49.908  0.00  0.00             0
ATOM    240   Al   1     1      -5.482  28.120  49.731  0.00  0.00             0
ATOM    241   Al   1     1      -5.737  22.208  49.933  0.00  0.00             0
ATOM    242   Al   1     1      -8.273  26.897  49.784  0.00  0.00             0
ATOM    243   Si   1     1      -3.775  22.348  47.106  0.00  0.00             0
ATOM    244   Si   1     1      -6.334  26.855  46.978  0.00  0.00             0
ATOM    245   Si   1     1      -6.348  20.840  47.050  0.00  0.00             0
ATOM    246   Si   1     1      -8.939  25.332  47.279  0.00  0.00             0
ATOM    247    O   1     1      -9.110  22.372  48.760  0.00  0.00             0
ATOM    248    O   1     1      -6.330  26.965  48.631  0.00  0.00             0
ATOM    249    O   1     1      -8.793  25.329  48.796  0.00  0.00             0
ATOM    250    O   1     1      -6.313  20.809  48.633  0.00  0.00             0
ATOM    251    O   1     1      -8.940  23.800  46.724  0.00  0.00             0
ATOM    252    O   1     1      -6.397  19.388  46.603  0.00  0.00             0
ATOM    253    O   1     1      -7.603  21.619  46.661  0.00  0.00             0
ATOM    254    O   1     1      -5.167  25.888  46.664  0.00  0.00             0
ATOM    255    O   1     1      -7.743  26.123  46.698  0.00  0.00             0
ATOM    256    O   1     1      -5.061  21.573  46.524  0.00  0.00             0
ATOM    257    O   1     1      -9.104  28.078  48.528  0.00  0.00             0
ATOM    258    O   1     1      -6.664  23.649  48.993  0.00  0.00             0
ATOM    259    O   1     1     -15.278  20.906  50.824  0.00  0.00             0
ATOM    260    O   1     1      -7.799  25.158  51.189  0.00  0.00             0
ATOM    261    O   1     1      -9.899  23.524  51.009  0.00  0.00             0
ATOM    262    O   1     1      -7.298  28.197  50.765  0.00  0.00             0
ATOM    263    O   1     1     -10.032  26.976  50.969  0.00  0.00             0
ATOM    264    O   1     1      -7.238  22.416  51.225  0.00  0.00             0
ATOM    265    H   1     1      -9.004  19.826  47.899  0.00  0.00             0
ATOM    266    H   1     1      -6.308  24.500  48.999  0.00  0.00             0
ATOM    267    H   1     1      -8.810  20.306  50.808  0.00  0.00             0
ATOM    268    H   1     1      -7.730  25.539  51.946  0.00  0.00             0
ATOM    269    H   1     1      -9.660  23.919  51.958  0.00  0.00             0
ATOM    270    H   1     1      -7.523  19.341  51.651  0.00  0.00             0
ATOM    271    H   1     1      -7.149  22.350  52.035  0.00  0.00             0
ATOM    272    H   1     1     -10.493  26.266  51.411  0.00  0.00             0
ATOM    273    O   1     1      -2.563  -5.052  27.295  0.00  0.00             0
ATOM    274    H   1     1      -2.919  -4.255  26.709  0.00  0.00             0
ATOM    275    H   1     1       8.623  -5.003  27.135  0.00  0.00             0
ATOM    276    O   1     1       1.539   2.869  30.662  0.00  0.00             0
ATOM    277    H   1     1       1.369   2.296  31.424  0.00  0.00             0
ATOM    278    H   1     1      11.122   2.659  30.062  0.00  0.00             0
ATOM    279    O   1     1      14.927  11.669  25.861  0.00  0.00             0
ATOM    280    H   1     1       4.537  11.341  26.797  0.00  0.00             0
ATOM    281    H   1     1      14.556  10.627  25.632  0.00  0.00             0
ATOM    282    O   1     1       0.175  12.359  31.104  0.00  0.00             0
ATOM    283    H   1     1       0.486  11.693  31.495  0.00  0.00             0
ATOM    284    H   1     1      11.029  13.005  30.849  0.00  0.00             0
ATOM    285    O   1     1      -4.341   8.665  27.535  0.00  0.00             0
ATOM    286    H   1     1      -3.601   9.015  26.988  0.00  0.00             0
ATOM    287    H   1     1       5.400   9.461  27.558  0.00  0.00             0
ATOM    288    O   1     1     -17.830   6.586  30.835  0.00  0.00             0
ATOM    289    H   1     1     -17.117   6.907  31.019  0.00  0.00             0
ATOM    290    H   1     1      -7.198   5.804  30.450  0.00  0.00             0
ATOM    291    O   1     1      -4.859 -15.685  20.783  0.00  0.00             0
ATOM    292    H   1     1      -4.571 -16.509  20.518  0.00  0.00             0
ATOM    293    H   1     1      -4.843 -15.113  20.076  0.00  0.00             0
ATOM    294    O   1     1      -0.524   4.110  33.340  0.00  0.00             0
ATOM    295    H   1     1       0.282   4.541  33.378  0.00  0.00             0
ATOM    296    H   1     1      -0.699   4.108  32.323  0.00  0.00             0
ATOM    297    O   1     1       7.840   1.009  32.698  0.00  0.00             0
ATOM    298    H   1     1       8.116   1.726  31.935  0.00  0.00             0
ATOM    299    H   1     1       6.885   1.325  32.877  0.00  0.00             0
ATOM    300    O   1     1       0.797  16.650  26.303  0.00  0.00             0
ATOM    301    H   1     1       0.361  16.583  27.236  0.00  0.00             0
ATOM    302    H   1     1       0.600  17.603  25.907  0.00  0.00             0
ATOM    303    O   1     1       3.906   4.849  29.182  0.00  0.00             0
ATOM    304    H   1     1       4.853   4.637  29.271  0.00  0.00             0
ATOM    305    H   1     1       3.437   4.148  28.712  0.00  0.00             0
ATOM    306    O   1     1      -8.933  15.826  34.111  0.00  0.00             0
ATOM    307    H   1     1      -9.318  16.552  33.701  0.00  0.00             0
ATOM    308    H   1     1      -8.373  16.178  34.953  0.00  0.00             0
ATOM    309    O   1     1       4.830  -1.588  33.049  0.00  0.00             0
ATOM    310    H   1     1       5.635  -1.996  33.422  0.00  0.00             0
ATOM    311    H   1     1       4.182  -2.214  32.887  0.00  0.00             0
ATOM    312    O   1     1      13.392   2.091  35.556  0.00  0.00             0
ATOM    313    H   1     1      12.489   2.213  35.857  0.00  0.00             0
ATOM    314    H   1     1      13.554   2.402  34.627  0.00  0.00             0
ATOM    315    O   1     1       6.087  11.511  30.292  0.00  0.00             0
ATOM    316    H   1     1       6.917  11.162  30.650  0.00  0.00             0
ATOM    317    H   1     1       5.916  12.220  30.879  0.00  0.00             0
ATOM    318    O   1     1      -1.405   5.679  24.059  0.00  0.00             0
ATOM    319    H   1     1      -1.979   6.415  23.966  0.00  0.00             0
ATOM    320    H   1     1      -1.664   4.915  23.342  0.00  0.00             0
ATOM    321    O   1     1      18.883  10.394  30.827  0.00  0.00             0
ATOM    322    H   1     1      19.385  10.291  30.049  0.00  0.00             0
ATOM    323    H   1     1      19.092  11.345  31.036  0.00  0.00             0
ATOM    324    O   1     1       5.730   9.139  21.799  0.00  0.00             0
ATOM    325    H   1     1       4.888   9.189  21.993  0.00  0.00             0
ATOM    326    H   1     1       5.974   9.171  20.797  0.00  0.00             0
ATOM    327    O   1     1       2.918  14.610  32.481  0.00  0.00             0
ATOM    328    H   1     1       3.544  13.931  32.932  0.00  0.00             0
ATOM    329    H   1     1      12.632  -2.852  33.138  0.00  0.00             0
ATOM    330    O   1     1       0.000  17.485  32.588  0.00  0.00             0
ATOM    331    H   1     1       0.138  17.228  31.640  0.00  0.00             0
ATOM    332    H   1     1       9.582  17.946  32.521  0.00  0.00             0
ATOM    333    O   1     1      14.233  12.601  34.087  0.00  0.00             0
ATOM    334    H   1     1       4.629  12.067  33.861  0.00  0.00             0
ATOM    335    H   1     1      14.793  13.183  34.662  0.00  0.00             0
ATOM    336    O   1     1      -3.046  22.643  35.416  0.00  0.00             0
ATOM    337    H   1     1      -3.757  22.823  34.815  0.00  0.00             0
ATOM    338    H   1     1       6.983  21.884  36.024  0.00  0.00             0
ATOM    339    O   1     1       5.664  14.404  35.489  0.00  0.00             0
ATOM    340    H   1     1      -4.899  15.192  35.891  0.00  0.00             0
ATOM    341    H   1     1       6.354  14.534  35.026  0.00  0.00             0
ATOM    342    O   1     1      -9.723  12.709  27.912  0.00  0.00             0
ATOM    343    H   1     1      -9.589  13.363  28.584  0.00  0.00             0
ATOM    344    H   1     1       0.313  11.700  28.394  0.00  0.00             0
ATOM    345    O   1     1       5.265  19.064  33.261  0.00  0.00             0
ATOM    346    H   1     1       5.034  18.288  33.275  0.00  0.00             0
ATOM    347    H   1     1       4.597   1.846  32.910  0.00  0.00             0
ATOM    348    O   1     1      -9.850   3.112  35.672  0.00  0.00             0
ATOM    349    H   1     1     -10.416   2.447  35.935  0.00  0.00             0
ATOM    350    H   1     1     -10.115   3.414  34.733  0.00  0.00             0
ATOM    351    O   1     1      -1.629  13.792  32.891  0.00  0.00             0
ATOM    352    H   1     1      -1.337  13.203  33.722  0.00  0.00             0
ATOM    353    H   1     1      -0.905  13.297  32.390  0.00  0.00             0
ATOM    354    O   1     1       3.819   4.933  36.096  0.00  0.00             0
ATOM    355    H   1     1       4.436   4.810  36.608  0.00  0.00             0
ATOM    356    H   1     1       3.365   4.055  35.939  0.00  0.00             0
ATOM    357    O   1     1       9.910   5.900  35.984  0.00  0.00             0
ATOM    358    H   1     1       9.384   5.276  36.272  0.00  0.00             0
ATOM    359    H   1     1      10.916   5.585  35.744  0.00  0.00             0
ATOM    360    O   1     1      -2.537  15.823  34.650  0.00  0.00             0
ATOM    361    H   1     1      -2.218  15.168  35.223  0.00  0.00             0
ATOM    362    H   1     1      -1.980  15.587  33.751  0.00  0.00             0
ATOM    363    O   1     1       6.333  17.356  30.919  0.00  0.00             0
ATOM    364    H   1     1       5.987  16.727  31.482  0.00  0.00             0
ATOM    365    H   1     1       6.679   0.009  31.533  0.00  0.00             0
ATOM    366    O   1     1      13.178  10.868  36.390  0.00  0.00             0
ATOM    367    H   1     1      13.618  10.093  36.145  0.00  0.00             0
ATOM    368    H   1     1      13.658  11.802  35.942  0.00  0.00             0
ATOM    369    O   1     1      -0.613  -3.538  36.065  0.00  0.00             0
ATOM    370    H   1     1      -0.620  -4.382  36.153  0.00  0.00             0
ATOM    371    H   1     1      -0.064  -3.424  35.328  0.00  0.00             0
ATOM    372    O   1     1      -5.010  -0.605  36.507  0.00  0.00             0
ATOM    373    H   1     1      -4.725   0.266  36.804  0.00  0.00             0
ATOM    374    H   1     1      -5.953  -0.493  36.209  0.00  0.00             0
ATOM    375    O   1     1      -5.004   5.684  32.971  0.00  0.00             0
ATOM    376    H   1     1      -4.122   6.043  32.752  0.00  0.00             0
ATOM    377    H   1     1      -5.569   6.264  33.607  0.00  0.00             0
ATOM    378    O   1     1      -6.308   3.418  22.724  0.00  0.00             0
ATOM    379    H   1     1      -5.939   4.075  23.163  0.00  0.00             0
ATOM    380    H   1     1      -5.541   3.097  22.300  0.00  0.00             0
ATOM    381    O   1     1     -11.697  -1.404  28.344  0.00  0.00             0
ATOM    382    H   1     1     -11.983  -0.803  27.748  0.00  0.00             0
ATOM    383    H   1     1      -1.898  -2.050  28.706  0.00  0.00             0
ATOM    384    O   1     1      -8.045   9.243  30.189  0.00  0.00             0
ATOM    385    H   1     1      -7.815   9.569  31.173  0.00  0.00             0
ATOM    386    H   1     1       2.270   8.405  30.406  0.00  0.00             0
ATOM    387    O   1     1       6.957   7.536  35.979  0.00  0.00             0
ATOM    388    H   1     1      -2.710   7.905  36.556  0.00  0.00             0
ATOM    389    H   1     1       7.234   6.650  35.722  0.00  0.00             0
ATOM    390    O   1     1      -6.551  15.728  28.869  0.00  0.00             0
ATOM    391    H   1     1      -7.049  16.483  28.928  0.00  0.00             0
ATOM    392    H   1     1       3.980  15.775  27.947  0.00  0.00             0
ATOM    393    O   1     1      -4.851   9.534  34.569  0.00  0.00             0
ATOM    394    H   1     1      -4.657   8.822  35.285  0.00  0.00             0
ATOM    395    H   1     1       4.697   9.047  34.274  0.00  0.00             0
ATOM    396    O   1     1     -12.802   9.304  33.376  0.00  0.00             0
ATOM    397    H   1     1     -13.856   9.378  33.534  0.00  0.00             0
ATOM    398    H   1     1      -2.472   9.627  32.565  0.00  0.00             0
ATOM    399    O   1     1      -4.242   2.375  36.375  0.00  0.00             0
ATOM    400    H   1     1      -3.512   1.932  35.935  0.00  0.00             0
ATOM    401    H   1     1      -5.012   2.210  35.825  0.00  0.00             0
ATOM    402    O   1     1      -2.597   7.578  29.277  0.00  0.00             0
ATOM    403    H   1     1      -3.320   7.871  28.769  0.00  0.00             0
ATOM    404    H   1     1      -2.591   8.311  29.868  0.00  0.00             0
ATOM    405    O   1     1      -0.456   7.547  27.280  0.00  0.00             0
ATOM    406    H   1     1      -0.760   7.873  26.450  0.00  0.00             0
ATOM    407    H   1     1      -1.040   7.691  28.008  0.00  0.00             0
ATOM    408    O   1     1       8.297   0.675  35.636  0.00  0.00             0
ATOM    409    H   1     1       8.363   1.162  34.843  0.00  0.00             0
ATOM    410    H   1     1       7.840  -0.149  35.486  0.00  0.00             0
ATOM    411    O   1     1       0.769  16.934  30.036  0.00  0.00             0
ATOM    412    H   1     1       1.059  15.939  30.370  0.00  0.00             0
ATOM    413    H   1     1       0.137  16.903  29.212  0.00  0.00             0
ATOM    414    O   1     1      -9.995  27.901  28.538  0.00  0.00             0
ATOM    415    H   1     1     -10.089  27.127  28.188  0.00  0.00             0
ATOM    416    H   1     1      -9.313  27.480  29.097  0.00  0.00             0
ATOM    417    O   1     1      -3.308   3.491  24.950  0.00  0.00             0
ATOM    418    H   1     1      -2.755   4.060  24.544  0.00  0.00             0
ATOM    419    H   1     1      -3.126   3.976  25.827  0.00  0.00             0
ATOM    420    O   1     1      22.546  10.555  32.578  0.00  0.00             0
ATOM    421    H   1     1      22.116  10.117  33.179  0.00  0.00             0
ATOM    422    H   1     1      23.145  11.186  33.220  0.00  0.00             0
ATOM    423    O   1     1      13.788   7.063  34.472  0.00  0.00             0
ATOM    424    H   1     1      13.110   6.527  34.201  0.00  0.00             0
ATOM    425    H   1     1      14.153   6.819  35.377  0.00  0.00             0
ATOM    426    O   1     1       6.844   4.974  29.716  0.00  0.00             0
ATOM    427    H   1     1       7.078   5.904  29.637  0.00  0.00             0
ATOM    428    H   1     1       7.254   4.451  28.925  0.00  0.00             0
ATOM    429    O   1     1      -6.660  21.352  32.594  0.00  0.00             0
ATOM    430    H   1     1      -7.381  21.447  31.706  0.00  0.00             0
ATOM    431    H   1     1      -6.181  22.113  32.521  0.00  0.00             0
ATOM    432    O   1     1      -7.689  16.962  36.138  0.00  0.00             0
ATOM    433    H   1     1      -7.928  17.995  36.168  0.00  0.00             0
ATOM    434    H   1     1      -7.742  16.774  37.144  0.00  0.00             0
ATOM    435    O   1     1      -0.514   0.486  21.540  0.00  0.00             0
ATOM    436    H   1     1      -0.536   1.111  20.659  0.00  0.00             0
ATOM    437    H   1     1       9.247  -0.463  21.476  0.00  0.00             0
ATOM    438    O   1     1      15.863  -1.664  15.119  0.00  0.00             0
ATOM    439    H   1     1      16.543  -1.101  15.070  0.00  0.00             0
ATOM    440    H   1     1      25.940  -1.494  16.049  0.00  0.00             0
ATOM    441    O   1     1      14.082 -17.073  14.534  0.00  0.00             0
ATOM    442    H   1     1       4.117 -17.912  14.689  0.00  0.00             0
ATOM    443    H   1     1      14.660 -16.410  14.854  0.00  0.00             0
ATOM    444    O   1     1      17.612  -2.730  18.684  0.00  0.00             0
ATOM    445    H   1     1      18.112  -2.698  17.876  0.00  0.00             0
ATOM    446    H   1     1      28.446  -2.686  19.501  0.00  0.00             0
ATOM    447    O   1     1       2.587   5.670  15.509  0.00  0.00             0
ATOM    448    H   1     1      -8.612   5.858  15.337  0.00  0.00             0
ATOM    449    H   1     1       2.592   5.396  16.391  0.00  0.00             0
ATOM    450    O   1     1      -3.168   5.645  17.990  0.00  0.00             0
ATOM    451    H   1     1      -3.709   4.944  18.226  0.00  0.00             0
ATOM    452    H   1     1       8.088   5.334  18.055  0.00  0.00             0
ATOM    453    O   1     1      -0.118  -3.717  19.566  0.00  0.00             0
ATOM    454    H   1     1       0.495  -3.522  20.252  0.00  0.00             0
ATOM    455    H   1     1       0.489  -3.877  18.910  0.00  0.00             0
ATOM    456    O   1     1     -12.110   2.482  16.226  0.00  0.00             0
ATOM    457    H   1     1     -12.124   2.064  17.167  0.00  0.00             0
ATOM    458    H   1     1     -11.476   3.161  16.100  0.00  0.00             0
ATOM    459    O   1     1       7.006 -11.533  15.096  0.00  0.00             0
ATOM    460    H   1     1       6.622 -10.633  15.213  0.00  0.00             0
ATOM    461    H   1     1       6.872 -11.660  16.040  0.00  0.00             0
ATOM    462    O   1     1       5.654   1.208  28.460  0.00  0.00             0
ATOM    463    H   1     1       4.681   1.521  28.451  0.00  0.00             0
ATOM    464    H   1     1       5.647   0.617  29.258  0.00  0.00             0
ATOM    465    O   1     1       2.161   0.465  21.197  0.00  0.00             0
ATOM    466    H   1     1       1.341   0.330  21.647  0.00  0.00             0
ATOM    467    H   1     1       2.907   0.529  21.704  0.00  0.00             0
ATOM    468    O   1     1     -10.608   4.649  16.823  0.00  0.00             0
ATOM    469    H   1     1     -10.627   5.367  16.184  0.00  0.00             0
ATOM    470    H   1     1      -9.750   4.661  17.100  0.00  0.00             0
ATOM    471    O   1     1       5.884  -6.384  15.462  0.00  0.00             0
ATOM    472    H   1     1       5.021  -6.142  15.663  0.00  0.00             0
ATOM    473    H   1     1       6.491  -5.660  15.492  0.00  0.00             0
ATOM    474    O   1     1      -0.001  -0.699  17.202  0.00  0.00             0
ATOM    475    H   1     1       0.102  -0.231  16.371  0.00  0.00             0
ATOM    476    H   1     1      -0.579  -0.154  17.762  0.00  0.00             0
ATOM    477    O   1     1       8.405  -8.635  17.334  0.00  0.00             0
ATOM    478    H   1     1       8.802  -7.869  16.884  0.00  0.00             0
ATOM    479    H   1     1       7.792  -9.088  16.611  0.00  0.00             0
ATOM    480    O   1     1      -1.059   3.157  19.958  0.00  0.00             0
ATOM    481    H   1     1      -1.597   3.863  20.571  0.00  0.00             0
ATOM    482    H   1     1      -0.125   3.458  19.962  0.00  0.00             0
ATOM    483    O   1     1      10.147  11.254  16.446  0.00  0.00             0
ATOM    484    H   1     1      10.673  10.557  15.853  0.00  0.00             0
ATOM    485    H   1     1      10.882  11.380  17.107  0.00  0.00             0
ATOM    486    O   1     1      -5.350   4.378  14.407  0.00  0.00             0
ATOM    487    H   1     1      -6.194   4.883  14.405  0.00  0.00             0
ATOM    488    H   1     1      -4.520   4.960  14.342  0.00  0.00             0
ATOM    489    O   1     1      -7.770  16.420  19.116  0.00  0.00             0
ATOM    490    H   1     1      -8.634  16.350  18.683  0.00  0.00             0
ATOM    491    H   1     1       2.285  -1.049  19.928  0.00  0.00             0
ATOM    492    O   1     1      -2.693 -18.042  14.662  0.00  0.00             0
ATOM    493    H   1     1      -2.695 -17.404  15.281  0.00  0.00             0
ATOM    494    H   1     1       8.214 -17.913  13.947  0.00  0.00             0
ATOM    495    O   1     1      11.005  -8.617  24.779  0.00  0.00             0
ATOM    496    H   1     1       1.749  -8.734  25.176  0.00  0.00             0
ATOM    497    H   1     1      11.021  -7.584  24.971  0.00  0.00             0
ATOM    498    O   1     1      -0.481 -11.020  15.064  0.00  0.00             0
ATOM    499    H   1     1      -0.291 -10.049  15.056  0.00  0.00             0
ATOM    500    H   1     1       8.965 -11.162  14.946  0.00  0.00             0
ATOM    501    O   1     1       2.761   7.151  18.978  0.00  0.00             0
ATOM    502    H   1     1       1.813   7.180  18.795  0.00  0.00             0
ATOM    503    H   1     1      13.649   7.890  18.743  0.00  0.00             0
ATOM    504    O   1     1     -10.164   7.256  18.412  0.00  0.00             0
ATOM    505    H   1     1     -10.806   7.081  19.130  0.00  0.00             0
ATOM    506    H   1     1      -0.415   7.582  17.901  0.00  0.00             0
ATOM    507    O   1     1       1.166   9.661  14.679  0.00  0.00             0
ATOM    508    H   1     1       1.124  10.261  13.859  0.00  0.00             0
ATOM    509    H   1     1       1.910  -8.594  14.708  0.00  0.00             0
ATOM    510    O   1     1      -3.699  -9.665  19.388  0.00  0.00             0
ATOM    511    H   1     1      -3.190  -9.081  18.826  0.00  0.00             0
ATOM    512    H   1     1      -3.550 -10.362  18.951  0.00  0.00             0
ATOM    513    O   1     1      -2.681   3.014  27.718  0.00  0.00             0
ATOM    514    H   1     1      -3.092   2.132  27.738  0.00  0.00             0
ATOM    515    H   1     1      -1.937   2.812  28.176  0.00  0.00             0
ATOM    516    O   1     1       7.399  -0.421  26.096  0.00  0.00             0
ATOM    517    H   1     1       6.534   0.123  26.058  0.00  0.00             0
ATOM    518    H   1     1       7.894   0.012  25.477  0.00  0.00             0
ATOM    519    O   1     1       5.629   2.236  16.011  0.00  0.00             0
ATOM    520    H   1     1       6.669   2.277  16.104  0.00  0.00             0
ATOM    521    H   1     1       5.514   3.015  15.454  0.00  0.00             0
ATOM    522    O   1     1      -3.319  14.110  22.273  0.00  0.00             0
ATOM    523    H   1     1      -3.524  13.229  21.945  0.00  0.00             0
ATOM    524    H   1     1      -3.597  14.378  23.156  0.00  0.00             0
ATOM    525    O   1     1      16.990  17.510  22.637  0.00  0.00             0
ATOM    526    H   1     1      17.659  17.134  22.081  0.00  0.00             0
ATOM    527    H   1     1      17.510  -0.111  23.311  0.00  0.00             0
ATOM    528    O   1     1      14.208   0.273  23.196  0.00  0.00             0
ATOM    529    H   1     1      15.015   0.491  22.702  0.00  0.00             0
ATOM    530    H   1     1      14.587   0.631  24.110  0.00  0.00             0
ATOM    531    O   1     1      12.364  -6.626  18.163  0.00  0.00             0
ATOM    532    H   1     1      12.736  -5.879  17.986  0.00  0.00             0
ATOM    533    H   1     1      11.660  -6.519  19.010  0.00  0.00             0
ATOM    534    O   1     1       8.648   1.043  18.550  0.00  0.00             0
ATOM    535    H   1     1       8.609   1.956  18.904  0.00  0.00             0
ATOM    536    H   1     1       7.742   0.651  18.558  0.00  0.00             0
ATOM    537    O   1     1      18.888  -2.556  16.161  0.00  0.00             0
ATOM    538    H   1     1      18.616  -1.857  15.537  0.00  0.00             0
ATOM    539    H   1     1      19.570  -2.021  16.740  0.00  0.00             0
ATOM    540    O   1     1      -6.319   6.919  26.939  0.00  0.00             0
ATOM    541    H   1     1      -6.724   6.171  27.499  0.00  0.00             0
ATOM    542    H   1     1      -5.674   7.550  27.291  0.00  0.00             0
ATOM    543    O   1     1       8.694   1.139  23.967  0.00  0.00             0
ATOM    544    H   1     1       7.954   1.751  24.063  0.00  0.00             0
ATOM    545    H   1     1      19.324   1.151  23.016  0.00  0.00             0
ATOM    546    O   1     1       0.551   8.356  33.737  0.00  0.00             0
ATOM    547    H   1     1      -0.116   8.762  33.329  0.00  0.00             0
ATOM    548    H   1     1      10.848   8.588  34.700  0.00  0.00             0
ATOM    549    O   1     1      17.129  14.653  29.367  0.00  0.00             0
ATOM    550    H   1     1       6.197  15.175  28.890  0.00  0.00             0
ATOM    551    H   1     1      17.272  13.933  28.709  0.00  0.00             0
ATOM    552    O   1     1      -3.416  15.009  24.905  0.00  0.00             0
ATOM    553    H   1     1      -4.217  14.989  25.380  0.00  0.00             0
ATOM    554    H   1     1       7.401  15.944  24.983  0.00  0.00             0
ATOM    555    O   1     1       9.793  13.264  14.765  0.00  0.00             0
ATOM    556    H   1     1      -0.964  13.956  15.271  0.00  0.00             0
ATOM    557    H   1     1       9.744  12.577  15.391  0.00  0.00             0
ATOM    558    O   1     1      -4.270   8.805  15.900  0.00  0.00             0
ATOM    559    H   1     1      -5.140   8.654  15.411  0.00  0.00             0
ATOM    560    H   1     1       6.220   9.861  15.571  0.00  0.00             0
ATOM    561    O   1     1      -4.137 -18.103  19.106  0.00  0.00             0
ATOM    562    H   1     1      -4.840 -18.327  18.444  0.00  0.00             0
ATOM    563    H   1     1      -3.885 -19.047  19.232  0.00  0.00             0
ATOM    564    O   1     1      -7.064  -9.558  15.316  0.00  0.00             0
ATOM    565    H   1     1      -6.944 -10.562  15.558  0.00  0.00             0
ATOM    566    H   1     1      -7.277  -9.311  16.207  0.00  0.00             0
ATOM    567    O   1     1       5.599  11.861  19.801  0.00  0.00             0
ATOM    568    H   1     1       6.569  11.846  19.528  0.00  0.00             0
ATOM    569    H   1     1       5.309  12.426  19.129  0.00  0.00             0
ATOM    570    O   1     1       3.410  11.856  21.510  0.00  0.00             0
ATOM    571    H   1     1       3.935  11.799  20.772  0.00  0.00             0
ATOM    572    H   1     1       3.709  12.439  22.149  0.00  0.00             0
ATOM    573    O   1     1      -6.615   9.363  25.303  0.00  0.00             0
ATOM    574    H   1     1      -6.620   9.365  24.344  0.00  0.00             0
ATOM    575    H   1     1      -6.267   8.421  25.620  0.00  0.00             0
ATOM    576    O   1     1      -8.296  21.029  20.554  0.00  0.00             0
ATOM    577    H   1     1      -7.481  21.366  20.909  0.00  0.00             0
ATOM    578    H   1     1      -8.186  20.056  20.629  0.00  0.00             0
ATOM    579    O   1     1      14.630  -0.451  17.379  0.00  0.00             0
ATOM    580    H   1     1      14.253   0.336  17.032  0.00  0.00             0
ATOM    581    H   1     1      13.761  -0.713  17.986  0.00  0.00             0
ATOM    582    O   1     1       0.263   1.567  25.673  0.00  0.00             0
ATOM    583    H   1     1       0.900   2.093  25.243  0.00  0.00             0
ATOM    584    H   1     1      -0.286   1.224  25.019  0.00  0.00             0
ATOM    585    O   1     1       4.530  -4.024  15.460  0.00  0.00             0
ATOM    586    H   1     1       4.848  -3.030  15.699  0.00  0.00             0
ATOM    587    H   1     1       3.789  -3.817  14.953  0.00  0.00             0
ATOM    588    O   1     1      -2.308   9.570  26.191  0.00  0.00             0
ATOM    589    H   1     1      -2.540   9.216  25.336  0.00  0.00             0
ATOM    590    H   1     1      -2.202  10.470  26.148  0.00  0.00             0
ATOM    591    O   1     1       0.817  11.548  20.589  0.00  0.00             0
ATOM    592    H   1     1       0.169  12.177  20.726  0.00  0.00             0
ATOM    593    H   1     1       1.608  11.665  21.020  0.00  0.00             0
ATOM    594    O   1     1      -1.930  11.767  19.644  0.00  0.00             0
ATOM    595    H   1     1      -1.629  12.641  19.302  0.00  0.00             0
ATOM    596    H   1     1      -1.165  11.163  19.483  0.00  0.00             0
ATOM    597    O   1     1      -6.304  -7.007  28.531  0.00  0.00             0
ATOM    598    H   1     1      -5.658  -6.750  29.242  0.00  0.00             0
ATOM    599    H   1     1       3.529  -7.544  29.136  0.00  0.00             0
ATOM    600    O   1     1       9.201  -6.311  34.915  0.00  0.00             0
ATOM    601    H   1     1       8.577  -6.781  34.392  0.00  0.00             0
ATOM    602    H   1     1      19.827  -6.998  35.198  0.00  0.00             0
ATOM    603    O   1     1       4.071  -2.970  22.813  0.00  0.00             0
ATOM    604    H   1     1      -6.353  -2.055  23.039  0.00  0.00             0
ATOM    605    H   1     1       5.091  -3.132  22.430  0.00  0.00             0
ATOM    606    O   1     1      -1.368   7.301  20.596  0.00  0.00             0
ATOM    607    H   1     1      -2.126   7.615  20.200  0.00  0.00             0
ATOM    608    H   1     1       9.287   8.034  20.923  0.00  0.00             0
ATOM    609    O   1     1      15.077  -3.756  18.223  0.00  0.00             0
ATOM    610    H   1     1       5.523  -3.326  18.500  0.00  0.00             0
ATOM    611    H   1     1      15.281  -4.191  17.382  0.00  0.00             0
ATOM    612    O   1     1      -7.284   9.483  22.665  0.00  0.00             0
ATOM    613    H   1     1      -7.565  10.343  22.242  0.00  0.00             0
ATOM    614    H   1     1       2.477   8.895  22.282  0.00  0.00             0
ATOM    615    O   1     1      -8.419  -4.022  17.669  0.00  0.00             0
ATOM    616    H   1     1      -8.502  -3.560  16.847  0.00  0.00             0
ATOM    617    H   1     1      -7.775  -3.409  18.137  0.00  0.00             0
ATOM    618    O   1     1       7.723   4.781  21.556  0.00  0.00             0
ATOM    619    H   1     1       8.110   5.584  21.109  0.00  0.00             0
ATOM    620    H   1     1       6.693   5.023  21.501  0.00  0.00             0
ATOM    621    O   1     1      -4.212  13.659  31.833  0.00  0.00             0
ATOM    622    H   1     1      -3.297  13.699  32.183  0.00  0.00             0
ATOM    623    H   1     1      -4.115  14.320  31.078  0.00  0.00             0
ATOM    624    O   1     1      -4.245  -6.412  23.484  0.00  0.00             0
ATOM    625    H   1     1      -4.580  -7.192  23.064  0.00  0.00             0
ATOM    626    H   1     1      -4.781  -6.335  24.287  0.00  0.00             0
ATOM    627    O   1     1       1.206   0.318  14.712  0.00  0.00             0
ATOM    628    H   1     1       2.106   0.556  14.989  0.00  0.00             0
ATOM    629    H   1     1       1.141   0.632  13.744  0.00  0.00             0
ATOM    630    O   1     1      -7.816   4.444  18.028  0.00  0.00             0
ATOM    631    H   1     1      -7.847   5.330  18.400  0.00  0.00             0
ATOM    632    H   1     1      -8.011   3.934  18.752  0.00  0.00             0
ATOM    633    O   1     1      -5.157   5.396  24.796  0.00  0.00             0
ATOM    634    H   1     1      -5.717   5.732  25.631  0.00  0.00             0
ATOM    635    H   1     1      -4.478   4.835  24.997  0.00  0.00             0
ATOM    636    O   1     1       9.130  -5.711  24.211  0.00  0.00             0
ATOM    637    H   1     1       9.298  -4.702  24.024  0.00  0.00             0
ATOM    638    H   1     1       8.189  -5.698  23.918  0.00  0.00             0
ATOM    639    O   1     1      -0.053   2.747  28.315  0.00  0.00             0
ATOM    640    H   1     1       0.216   3.553  27.938  0.00  0.00             0
ATOM    641    H   1     1      -0.100   2.321  27.599  0.00  0.00             0
ATOM    642    O   1     1       1.398  14.852  21.881  0.00  0.00             0
ATOM    643    H   1     1       1.215  14.674  22.817  0.00  0.00             0
ATOM    644    H   1     1       2.332  15.058  21.982  0.00  0.00             0
ATOM    645    O   1     1       1.498   5.937  33.118  0.00  0.00             0
ATOM    646    H   1     1       1.281   6.777  33.297  0.00  0.00             0
ATOM    647    H   1     1       1.817   6.039  32.293  0.00  0.00             0
ATOM    648    O   1     1       1.518  -3.098  14.684  0.00  0.00             0
ATOM    649    H   1     1       0.973  -2.240  14.690  0.00  0.00             0
ATOM    650    H   1     1       0.917  -3.851  14.732  0.00  0.00             0
ATOM    651    O   1     1      -9.531  14.431  24.464  0.00  0.00             0
ATOM    652    H   1     1      -9.297  15.017  25.181  0.00  0.00             0
ATOM    653    H   1     1       1.263  -4.028  24.848  0.00  0.00             0
ATOM    654    O   1     1      -5.036 -14.158  18.399  0.00  0.00             0
ATOM    655    H   1     1      -4.781 -14.338  17.490  0.00  0.00             0
ATOM    656    H   1     1       4.409 -13.695  18.186  0.00  0.00             0
ATOM    657    O   1     1      14.840  -3.088  26.281  0.00  0.00             0
ATOM    658    H   1     1       4.258  -4.002  26.215  0.00  0.00             0
ATOM    659    H   1     1      14.212  -2.690  25.590  0.00  0.00             0
ATOM    660    O   1     1       2.023  12.442  25.724  0.00  0.00             0
ATOM    661    H   1     1       1.507  12.521  26.596  0.00  0.00             0
ATOM    662    H   1     1      13.305  12.161  25.975  0.00  0.00             0
ATOM    663    O   1     1      -0.233   8.799  36.401  0.00  0.00             0
ATOM    664    H   1     1     -10.460   7.845  36.227  0.00  0.00             0
ATOM    665    H   1     1       0.478   9.098  37.073  0.00  0.00             0
ATOM    666    O   1     1      -6.939  20.362  27.699  0.00  0.00             0
ATOM    667    H   1     1      -7.628  19.749  28.199  0.00  0.00             0
ATOM    668    H   1     1       3.222  20.398  26.804  0.00  0.00             0
ATOM    669    O   1     1       8.074  24.419  32.735  0.00  0.00             0
ATOM    670    H   1     1       8.839  23.796  33.031  0.00  0.00             0
ATOM    671    H   1     1       8.066   7.329  33.386  0.00  0.00             0
ATOM    672    O   1     1       5.304   1.139  25.570  0.00  0.00             0
ATOM    673    H   1     1       5.680   2.046  25.207  0.00  0.00             0
ATOM    674    H   1     1       5.058   1.077  26.536  0.00  0.00             0
ATOM    675    O   1     1       8.706   3.238  30.900  0.00  0.00             0
ATOM    676    H   1     1       8.093   3.960  30.880  0.00  0.00             0
ATOM    677    H   1     1       9.125   3.137  30.076  0.00  0.00             0
ATOM    678    O   1     1      -2.574   8.381  23.576  0.00  0.00             0
ATOM    679    H   1     1      -3.201   8.703  23.012  0.00  0.00             0
ATOM    680    H   1     1      -1.796   8.510  23.207  0.00  0.00             0
ATOM    681    O   1     1      -5.083   6.260  22.065  0.00  0.00             0
ATOM    682    H   1     1      -4.980   6.325  23.038  0.00  0.00             0
ATOM    683    H   1     1      -4.648   7.131  21.686  0.00  0.00             0
ATOM    684    O   1     1      -6.216   9.227  17.872  0.00  0.00             0
ATOM    685    H   1     1      -5.633   9.342  17.137  0.00  0.00             0
ATOM    686    H   1     1      -6.750  10.035  18.126  0.00  0.00             0
ATOM    687    O   1     1      -0.254   9.252  22.156  0.00  0.00             0
ATOM    688    H   1     1       0.027   9.376  23.131  0.00  0.00             0
ATOM    689    H   1     1      -0.246  -7.838  21.732  0.00  0.00             0
ATOM    690    O   1     1      -1.608  -1.972  21.727  0.00  0.00             0
ATOM    691    H   1     1      -2.205  -2.638  21.911  0.00  0.00             0
ATOM    692    H   1     1      -0.840  -2.381  21.769  0.00  0.00             0
ATOM    693    O   1     1       0.841   4.809  26.187  0.00  0.00             0
ATOM    694    H   1     1       0.204   4.925  25.427  0.00  0.00             0
ATOM    695    H   1     1       0.687   5.590  26.654  0.00  0.00             0
ATOM    696    O   1     1       3.029  18.268  29.618  0.00  0.00             0
ATOM    697    H   1     1       2.114  18.022  29.820  0.00  0.00             0
ATOM    698    H   1     1       3.161  19.066  30.118  0.00  0.00             0
ATOM    699    O   1     1       2.644  20.649  25.013  0.00  0.00             0
ATOM    700    H   1     1       2.205  21.466  25.249  0.00  0.00             0
ATOM    701    H   1     1       3.100  20.804  24.125  0.00  0.00             0
ATOM    702    O   1     1       1.770  14.361  30.022  0.00  0.00             0
ATOM    703    H   1     1       2.491  14.109  29.334  0.00  0.00             0
ATOM    704    H   1     1       2.127  14.209  30.955  0.00  0.00             0
ATOM    705   Al   1     1       6.295   4.131   8.792  0.00  0.00             0
ATOM    706   Al   1     1       3.733  -0.268   8.848  0.00  0.00             0
ATOM    707   Al   1     1       3.805   5.787   8.805  0.00  0.00             0
ATOM    708   Al   1     1       6.253   1.082   8.946  0.00  0.00             0
ATOM    709   Si   1     1       2.017   5.524  11.581  0.00  0.00             0
ATOM    710   Si   1     1       4.594   1.053  11.660  0.00  0.00             0
ATOM    711   Si   1     1       4.413   7.090  11.668  0.00  0.00             0
ATOM    712   Si   1     1       7.126   2.693  11.573  0.00  0.00             0
ATOM    713    O   1     1       7.384   5.578  10.037  0.00  0.00             0
ATOM    714    O   1     1       4.751   0.982  10.021  0.00  0.00             0
ATOM    715    O   1     1       6.896   2.723   9.989  0.00  0.00             0
ATOM    716    O   1     1       4.427   7.215  10.019  0.00  0.00             0
ATOM    717    O   1     1       7.079   4.124  12.097  0.00  0.00             0
ATOM    718    O   1     1       4.494   8.535  12.167  0.00  0.00             0
ATOM    719    O   1     1       5.803   6.471  12.007  0.00  0.00             0
ATOM    720    O   1     1       3.410   1.953  11.923  0.00  0.00             0
ATOM    721    O   1     1       5.917   1.929  12.106  0.00  0.00             0
ATOM    722    O   1     1       3.217   6.303  12.163  0.00  0.00             0
ATOM    723    O   1     1       7.197  -0.167   9.952  0.00  0.00             0
ATOM    724    O   1     1       4.721   4.312   9.920  0.00  0.00             0
ATOM    725    O   1     1       3.075   7.131   7.803  0.00  0.00             0
ATOM    726    O   1     1       5.650   2.657   7.713  0.00  0.00             0
ATOM    727    O   1     1       7.872   4.341   7.768  0.00  0.00             0
ATOM    728    O   1     1       5.521   0.008   7.694  0.00  0.00             0
ATOM    729    O   1     1       8.102   1.181   7.862  0.00  0.00             0
ATOM    730    O   1     1       5.453   5.518   7.680  0.00  0.00             0
ATOM    731    H   1     1       6.944   7.847  10.249  0.00  0.00             0
ATOM    732    H   1     1       4.313   3.652  10.536  0.00  0.00             0
ATOM    733    H   1     1       7.748   7.059   6.657  0.00  0.00             0
ATOM    734    H   1     1       5.324   2.766   6.952  0.00  0.00             0
ATOM    735    H   1     1       8.463   3.865   7.137  0.00  0.00             0
ATOM    736    H   1     1       5.756   7.874   7.716  0.00  0.00             0
ATOM    737    H   1     1       6.174   5.854   7.191  0.00  0.00             0
ATOM    738    H   1     1       8.679   2.017   7.815  0.00  0.00             0
ATOM    739   Al   1     1       9.534   3.267   1.402  0.00  0.00             0
ATOM    740   Al   1     1       6.875  -1.105   1.652  0.00  0.00             0
ATOM    741   Al   1     1       6.861   4.747   1.394  0.00  0.00             0
ATOM    742   Al   1     1       9.522   0.230   1.508  0.00  0.00             0
ATOM    743   Si   1     1       5.104   4.530   4.305  0.00  0.00             0
ATOM    744   Si   1     1       7.780   0.200   4.380  0.00  0.00             0
ATOM    745   Si   1     1       7.644   5.991   4.228  0.00  0.00             0
ATOM    746   Si   1     1      10.292   1.792   4.271  0.00  0.00             0
ATOM    747    O   1     1      10.492   4.583   2.661  0.00  0.00             0
ATOM    748    O   1     1       7.955   0.093   2.724  0.00  0.00             0
ATOM    749    O   1     1      10.288   1.913   2.665  0.00  0.00             0
ATOM    750    O   1     1       7.464   6.060   2.629  0.00  0.00             0
ATOM    751    O   1     1      10.441   3.296   4.791  0.00  0.00             0
ATOM    752    O   1     1       7.522   7.489   4.757  0.00  0.00             0
ATOM    753    O   1     1       9.030   5.370   4.556  0.00  0.00             0
ATOM    754    O   1     1       6.468   0.999   4.771  0.00  0.00             0
ATOM    755    O   1     1       8.998   1.011   4.830  0.00  0.00             0
ATOM    756    O   1     1       6.416   5.161   4.862  0.00  0.00             0
ATOM    757    O   1     1      10.345  -1.162   2.678  0.00  0.00             0
ATOM    758    O   1     1       7.892   3.407   2.591  0.00  0.00             0
ATOM    759    O   1     1       6.211   6.232   0.337  0.00  0.00             0
ATOM    760    O   1     1       8.888   1.787   0.562  0.00  0.00             0
ATOM    761    O   1     1      11.126   3.410   0.286  0.00  0.00             0
ATOM    762    O   1     1       8.481  -0.914   0.436  0.00  0.00             0
ATOM    763    O   1     1      11.125   0.028   0.463  0.00  0.00             0
ATOM    764    O   1     1       8.516   4.562   0.369  0.00  0.00             0
ATOM    765    H   1     1      10.045   6.889   2.638  0.00  0.00             0
ATOM    766    H   1     1       7.202   2.951   3.013  0.00  0.00             0
ATOM    767    H   1     1      10.709   6.363  -0.158  0.00  0.00             0
ATOM    768    H   1     1       8.512   1.575  -0.320  0.00  0.00             0
ATOM    769    H   1     1      11.550   3.180  -0.546  0.00  0.00             0
ATOM    770    H   1     1       8.828   8.042  -0.541  0.00  0.00             0
ATOM    771    H   1     1       9.281   5.076   0.174  0.00  0.00             0
ATOM    772    H   1     1      11.239   0.502  -0.352  0.00  0.00             0
ATOM    773   Al   1     1       6.121  -4.742   8.856  0.00  0.00             0
ATOM    774   Al   1     1       3.794  -9.174   8.914  0.00  0.00             0
ATOM    775   Al   1     1       3.580  -3.131   8.747  0.00  0.00             0
ATOM    776   Al   1     1       6.241  -7.725   8.808  0.00  0.00             0
ATOM    777   Si   1     1       1.915  -3.372  11.555  0.00  0.00             0
ATOM    778   Si   1     1       4.571  -7.871  11.550  0.00  0.00             0
ATOM    779   Si   1     1       4.470  -1.924  11.558  0.00  0.00             0
ATOM    780   Si   1     1       7.140  -6.384  11.552  0.00  0.00             0
ATOM    781    O   1     1       7.135  -3.484   9.931  0.00  0.00             0
ATOM    782    O   1     1       4.696  -7.984   9.936  0.00  0.00             0
ATOM    783    O   1     1       6.760  -6.238   9.983  0.00  0.00             0
ATOM    784    O   1     1       4.419  -1.699   9.980  0.00  0.00             0
ATOM    785    O   1     1       7.020  -4.824  12.036  0.00  0.00             0
ATOM    786    O   1     1       4.541  -0.426  12.100  0.00  0.00             0
ATOM    787    O   1     1       5.742  -2.655  11.911  0.00  0.00             0
ATOM    788    O   1     1       3.343  -7.004  11.782  0.00  0.00             0
ATOM    789    O   1     1       5.893  -7.289  12.098  0.00  0.00             0
ATOM    790    O   1     1       3.138  -2.587  11.984  0.00  0.00             0
ATOM    791    O   1     1       7.177  -9.192   9.834  0.00  0.00             0
ATOM    792    O   1     1       4.532  -4.568   9.972  0.00  0.00             0
ATOM    793    O   1     1       3.021  -1.670   7.771  0.00  0.00             0
ATOM    794    O   1     1       5.563  -6.292   7.767  0.00  0.00             0
ATOM    795    O   1     1       7.787  -4.742   7.702  0.00  0.00             0
ATOM    796    O   1     1       5.248  -9.172   7.814  0.00  0.00             0
ATOM    797    O   1     1       7.978  -7.653   7.890  0.00  0.00             0
ATOM    798    O   1     1       5.345  -3.371   7.785  0.00  0.00             0
ATOM    799    H   1     1       7.051  -1.074  10.612  0.00  0.00             0
ATOM    800    H   1     1       4.035  -5.607  10.008  0.00  0.00             0
ATOM    801    H   1     1       7.623  -1.311   6.708  0.00  0.00             0
ATOM    802    H   1     1       5.276  -5.899   6.979  0.00  0.00             0
ATOM    803    H   1     1       7.832  -4.916   6.790  0.00  0.00             0
ATOM    804    H   1     1       5.716  -0.508   6.919  0.00  0.00             0
ATOM    805    H   1     1       5.950  -2.573   7.592  0.00  0.00             0
ATOM    806    H   1     1       8.032  -6.998   7.129  0.00  0.00             0
ATOM    807   Al   1     1       9.494  -5.753   1.628  0.00  0.00             0
ATOM    808   Al   1     1       6.864  -9.987   1.195  0.00  0.00             0
ATOM    809   Al   1     1       6.653  -4.102   1.261  0.00  0.00             0
ATOM    810   Al   1     1       9.547  -8.707   1.493  0.00  0.00             0
ATOM    811   Si   1     1       5.202  -4.333   4.169  0.00  0.00             0
ATOM    812   Si   1     1       7.440  -8.903   4.163  0.00  0.00             0
ATOM    813   Si   1     1       7.754  -2.708   4.121  0.00  0.00             0
ATOM    814   Si   1     1       9.974  -7.369   4.296  0.00  0.00             0
ATOM    815    O   1     1      10.366  -4.542   2.724  0.00  0.00             0
ATOM    816    O   1     1       7.682  -9.027   2.588  0.00  0.00             0
ATOM    817    O   1     1       9.888  -7.213   2.707  0.00  0.00             0
ATOM    818    O   1     1       7.556  -2.538   2.563  0.00  0.00             0
ATOM    819    O   1     1      10.008  -5.845   4.854  0.00  0.00             0
ATOM    820    O   1     1       7.685  -1.268   4.764  0.00  0.00             0
ATOM    821    O   1     1       9.130  -3.355   4.477  0.00  0.00             0
ATOM    822    O   1     1       6.108  -8.163   4.406  0.00  0.00             0
ATOM    823    O   1     1       8.771  -8.178   4.779  0.00  0.00             0
ATOM    824    O   1     1       6.516  -3.550   4.628  0.00  0.00             0
ATOM    825    O   1     1      10.239 -10.091   2.433  0.00  0.00             0
ATOM    826    O   1     1       7.703  -5.400   2.332  0.00  0.00             0
ATOM    827    O   1     1       6.076  -2.556   0.481  0.00  0.00             0
ATOM    828    O   1     1       8.612  -7.205   0.433  0.00  0.00             0
ATOM    829    O   1     1      10.899  -5.548   0.374  0.00  0.00             0
ATOM    830    O   1     1       8.438 -10.050   0.204  0.00  0.00             0
ATOM    831    O   1     1      11.016  -8.702   0.403  0.00  0.00             0
ATOM    832    O   1     1       8.565  -4.333   0.227  0.00  0.00             0
ATOM    833    H   1     1      10.006  -1.892   3.176  0.00  0.00             0
ATOM    834    H   1     1       7.063  -6.138   2.366  0.00  0.00             0
ATOM    835    H   1     1      10.352  -2.509  -0.258  0.00  0.00             0
ATOM    836    H   1     1       8.173  -6.729  -0.310  0.00  0.00             0
ATOM    837    H   1     1      10.394  -5.182  -0.392  0.00  0.00             0
ATOM    838    H   1     1       8.321  -1.154  -0.635  0.00  0.00             0
ATOM    839    H   1     1       9.073  -3.377   0.208  0.00  0.00             0
ATOM    840    H   1     1      11.826  -8.180   0.225  0.00  0.00             0
ATOM    841   Al   1     1       1.290   4.338   8.669  0.00  0.00             0
ATOM    842   Al   1     1      -1.400  -0.307   8.740  0.00  0.00             0
ATOM    843   Al   1     1      -1.467   5.688   8.859  0.00  0.00             0
ATOM    844   Al   1     1       1.104   1.250   8.784  0.00  0.00             0
ATOM    845   Si   1     1      -3.107   5.590  11.625  0.00  0.00             0
ATOM    846   Si   1     1      -0.474   1.081  11.495  0.00  0.00             0
ATOM    847   Si   1     1      -0.581   7.101  11.514  0.00  0.00             0
ATOM    848   Si   1     1       2.016   2.540  11.570  0.00  0.00             0
ATOM    849    O   1     1       2.253   5.480  10.000  0.00  0.00             0
ATOM    850    O   1     1      -0.330   1.007   9.947  0.00  0.00             0
ATOM    851    O   1     1       1.787   2.587   9.985  0.00  0.00             0
ATOM    852    O   1     1      -0.731   7.145   9.878  0.00  0.00             0
ATOM    853    O   1     1       1.993   4.068  12.029  0.00  0.00             0
ATOM    854    O   1     1      -0.667   8.547  12.011  0.00  0.00             0
ATOM    855    O   1     1       0.708   6.387  11.772  0.00  0.00             0
ATOM    856    O   1     1      -1.733   2.051  11.888  0.00  0.00             0
ATOM    857    O   1     1       0.724   1.824  12.135  0.00  0.00             0
ATOM    858    O   1     1      -1.798   6.270  12.136  0.00  0.00             0
ATOM    859    O   1     1       1.942  -0.330   9.820  0.00  0.00             0
ATOM    860    O   1     1      -0.380   4.340   9.644  0.00  0.00             0
ATOM    861    O   1     1       8.288   7.109   7.636  0.00  0.00             0
ATOM    862    O   1     1       0.405   2.607   7.682  0.00  0.00             0
ATOM    863    O   1     1       2.954   4.438   7.565  0.00  0.00             0
ATOM    864    O   1     1       0.129  -0.212   7.711  0.00  0.00             0
ATOM    865    O   1     1       2.879   1.160   7.925  0.00  0.00             0
ATOM    866    O   1     1       0.337   5.597   7.594  0.00  0.00             0
ATOM    867    H   1     1       2.022   7.874   9.797  0.00  0.00             0
ATOM    868    H   1     1      -0.902   3.488   9.986  0.00  0.00             0
ATOM    869    H   1     1       2.633   7.379   6.950  0.00  0.00             0
ATOM    870    H   1     1       0.081   2.994   6.860  0.00  0.00             0
ATOM    871    H   1     1       3.241   4.391   6.655  0.00  0.00             0
ATOM    872    H   1     1       0.586   7.948   7.626  0.00  0.00             0
ATOM    873    H   1     1       0.741   6.123   7.016  0.00  0.00             0
ATOM    874    H   1     1       3.358   1.918   7.961  0.00  0.00             0
ATOM    875   Al   1     1       4.522   3.034   1.644  0.00  0.00             0
ATOM    876   Al   1     1       1.690  -1.243   1.709  0.00  0.00             0
ATOM    877   Al   1     1       1.800   4.914   1.501  0.00  0.00             0
ATOM    878   Al   1     1       4.299   0.228   1.700  0.00  0.00             0
ATOM    879   Si   1     1       0.075   4.720   4.306  0.00  0.00             0
ATOM    880   Si   1     1       2.512   0.091   4.506  0.00  0.00             0
ATOM    881   Si   1     1       2.605   6.246   4.272  0.00  0.00             0
ATOM    882   Si   1     1       5.028   1.600   4.555  0.00  0.00             0
ATOM    883    O   1     1       5.315   4.287   2.704  0.00  0.00             0
ATOM    884    O   1     1       2.695  -0.069   2.835  0.00  0.00             0
ATOM    885    O   1     1       4.961   1.658   2.872  0.00  0.00             0
ATOM    886    O   1     1       2.451   6.335   2.690  0.00  0.00             0
ATOM    887    O   1     1       4.953   3.147   4.969  0.00  0.00             0
ATOM    888    O   1     1       2.673   7.730   4.794  0.00  0.00             0
ATOM    889    O   1     1       3.937   5.525   4.596  0.00  0.00             0
ATOM    890    O   1     1       1.196   0.917   4.724  0.00  0.00             0
ATOM    891    O   1     1       3.804   0.827   4.938  0.00  0.00             0
ATOM    892    O   1     1       1.341   5.550   4.734  0.00  0.00             0
ATOM    893    O   1     1       5.266  -1.042   2.703  0.00  0.00             0
ATOM    894    O   1     1       2.627   3.446   2.626  0.00  0.00             0
ATOM    895    O   1     1      11.523   6.285   0.347  0.00  0.00             0
ATOM    896    O   1     1       3.549   1.591   0.695  0.00  0.00             0
ATOM    897    O   1     1       5.933   3.223   0.474  0.00  0.00             0
ATOM    898    O   1     1       3.322  -1.077   0.559  0.00  0.00             0
ATOM    899    O   1     1       5.898   0.236   0.572  0.00  0.00             0
ATOM    900    O   1     1       3.362   4.558   0.440  0.00  0.00             0
ATOM    901    H   1     1       4.369   7.071   2.216  0.00  0.00             0
ATOM    902    H   1     1       1.947   2.892   2.566  0.00  0.00             0
ATOM    903    H   1     1       6.650   6.005  -0.508  0.00  0.00             0
ATOM    904    H   1     1       2.866   1.880   0.281  0.00  0.00             0
ATOM    905    H   1     1       6.586   2.559   0.217  0.00  0.00             0
ATOM    906    H   1     1       3.467   7.672  -0.568  0.00  0.00             0
ATOM    907    H   1     1       3.836   4.946  -0.209  0.00  0.00             0
ATOM    908    H   1     1       5.719   0.828  -0.197  0.00  0.00             0
ATOM    909   Al   1     1       1.235  -4.763   8.713  0.00  0.00             0
ATOM    910   Al   1     1      -1.415  -9.104   8.712  0.00  0.00             0
ATOM    911   Al   1     1      -1.485  -3.283   8.597  0.00  0.00             0
ATOM    912   Al   1     1       1.074  -7.620   8.810  0.00  0.00             0
ATOM    913   Si   1     1      -3.313  -3.410  11.575  0.00  0.00             0
ATOM    914   Si   1     1      -0.654  -7.846  11.550  0.00  0.00             0
ATOM    915   Si   1     1      -0.790  -1.909  11.488  0.00  0.00             0
ATOM    916   Si   1     1       1.951  -6.341  11.583  0.00  0.00             0
ATOM    917    O   1     1       2.009  -3.550   9.895  0.00  0.00             0
ATOM    918    O   1     1      -0.505  -7.797   9.832  0.00  0.00             0
ATOM    919    O   1     1       1.827  -6.277   9.948  0.00  0.00             0
ATOM    920    O   1     1      -0.999  -1.845   9.883  0.00  0.00             0
ATOM    921    O   1     1       1.903  -4.834  12.096  0.00  0.00             0
ATOM    922    O   1     1      -0.867  -0.412  11.951  0.00  0.00             0
ATOM    923    O   1     1       0.479  -2.628  11.748  0.00  0.00             0
ATOM    924    O   1     1      -1.886  -7.023  11.932  0.00  0.00             0
ATOM    925    O   1     1       0.630  -7.163  12.019  0.00  0.00             0
ATOM    926    O   1     1      -2.062  -2.627  12.014  0.00  0.00             0
ATOM    927    O   1     1       2.111  -9.012   9.920  0.00  0.00             0
ATOM    928    O   1     1      -0.555  -4.634   9.506  0.00  0.00             0
ATOM    929    O   1     1       8.026  -1.864   7.583  0.00  0.00             0
ATOM    930    O   1     1       0.594  -6.252   7.681  0.00  0.00             0
ATOM    931    O   1     1       2.762  -4.582   7.563  0.00  0.00             0
ATOM    932    O   1     1       0.101  -9.005   7.674  0.00  0.00             0
ATOM    933    O   1     1       2.790  -7.936   7.538  0.00  0.00             0
ATOM    934    O   1     1       0.222  -3.373   7.400  0.00  0.00             0
ATOM    935    H   1     1       1.434  -1.157   9.621  0.00  0.00             0
ATOM    936    H   1     1      -1.242  -5.376   9.458  0.00  0.00             0
ATOM    937    H   1     1       2.269  -1.654   7.154  0.00  0.00             0
ATOM    938    H   1     1      -0.237  -6.002   7.141  0.00  0.00             0
ATOM    939    H   1     1       2.910  -5.217   6.970  0.00  0.00             0
ATOM    940    H   1     1       0.039  -0.069   6.862  0.00  0.00             0
ATOM    941    H   1     1       0.743  -3.439   6.575  0.00  0.00             0
ATOM    942    H   1     1       3.667  -7.575   7.170  0.00  0.00             0
ATOM    943   Al   1     1       4.280  -5.575   1.390  0.00  0.00             0
ATOM    944   Al   1     1       1.749 -10.090   1.477  0.00  0.00             0
ATOM    945   Al   1     1       1.512  -4.245   1.459  0.00  0.00             0
ATOM    946   Al   1     1       4.257  -8.529   1.178  0.00  0.00             0
ATOM    947   Si   1     1      -0.101  -4.382   4.272  0.00  0.00             0
ATOM    948   Si   1     1       2.437  -8.709   4.195  0.00  0.00             0
ATOM    949   Si   1     1       2.539  -2.921   4.363  0.00  0.00             0
ATOM    950   Si   1     1       4.943  -7.217   4.043  0.00  0.00             0
ATOM    951    O   1     1       5.186  -4.419   2.533  0.00  0.00             0
ATOM    952    O   1     1       2.582  -8.958   2.606  0.00  0.00             0
ATOM    953    O   1     1       4.899  -7.144   2.407  0.00  0.00             0
ATOM    954    O   1     1       2.254  -2.774   2.707  0.00  0.00             0
ATOM    955    O   1     1       5.099  -5.842   4.656  0.00  0.00             0
ATOM    956    O   1     1       2.322  -1.445   4.885  0.00  0.00             0
ATOM    957    O   1     1       3.957  -3.433   4.490  0.00  0.00             0
ATOM    958    O   1     1       1.055  -8.023   4.481  0.00  0.00             0
ATOM    959    O   1     1       3.619  -7.832   4.541  0.00  0.00             0
ATOM    960    O   1     1       1.293  -3.757   4.736  0.00  0.00             0
ATOM    961    O   1     1       5.112 -10.074   2.145  0.00  0.00             0
ATOM    962    O   1     1       2.629  -5.522   2.568  0.00  0.00             0
ATOM    963    O   1     1      11.228  -2.785   0.301  0.00  0.00             0
ATOM    964    O   1     1       3.475  -7.070   0.282  0.00  0.00             0
ATOM    965    O   1     1       5.807  -5.356   0.236  0.00  0.00             0
ATOM    966    O   1     1       3.121  -9.810   0.246  0.00  0.00             0
ATOM    967    O   1     1       5.955  -8.522   0.313  0.00  0.00             0
ATOM    968    O   1     1       3.249  -4.248   0.323  0.00  0.00             0
ATOM    969    H   1     1       4.646  -1.749   2.869  0.00  0.00             0
ATOM    970    H   1     1       2.275  -5.869   3.390  0.00  0.00             0
ATOM    971    H   1     1       5.226  -2.560   0.067  0.00  0.00             0
ATOM    972    H   1     1       2.848  -6.554  -0.360  0.00  0.00             0
ATOM    973    H   1     1       5.930  -5.756  -0.573  0.00  0.00             0
ATOM    974    H   1     1       3.407  -0.866  -0.433  0.00  0.00             0
ATOM    975    H   1     1       2.894  -3.638  -0.332  0.00  0.00             0
ATOM    976    H   1     1       6.507  -7.644   0.302  0.00  0.00             0
END
