# Supplementary material for: Competing Nuclear Quantum Effects and Hydrogen-Bond Jumps in Hydrated Kaolinite
Source: J Phys Chem Lett. 2023 Feb 6;14(6):1542–7. doi: 10.1021/acs.jpclett.2c03896 (PMC9940297; doi:10.1021/acs.jpclett.2c03896)
Supplement: Supplementary file 1 — jz2c03896_si_001.zip [file jz2c03896_si_001.zip › Clay_NQEs_HBond_Jumps_SI/silica-surface/QM/prod-1/init.09.pdb]

TITLE     Step:      400000  Bead:       9 positions{angstrom}  cell{angstrom}
CRYST1   10.307   17.884   76.812  91.93 105.05  89.80 P 1           1
ATOM      1   Al   1     1     -13.487  12.461  42.570  0.00  0.00             0
ATOM      2   Al   1     1     -11.028  17.031  42.274  0.00  0.00             0
ATOM      3   Al   1     1     -11.000  10.966  42.516  0.00  0.00             0
ATOM      4   Al   1     1     -13.506  15.578  42.290  0.00  0.00             0
ATOM      5   Si   1     1      -9.177  11.194  39.682  0.00  0.00             0
ATOM      6   Si   1     1     -11.875  15.708  39.463  0.00  0.00             0
ATOM      7   Si   1     1     -11.743   9.548  39.727  0.00  0.00             0
ATOM      8   Si   1     1     -14.394  14.160  39.616  0.00  0.00             0
ATOM      9    O   1     1     -14.410  11.265  41.455  0.00  0.00             0
ATOM     10    O   1     1     -12.025  15.842  41.119  0.00  0.00             0
ATOM     11    O   1     1     -14.359  14.221  41.183  0.00  0.00             0
ATOM     12    O   1     1     -11.533   9.480  41.461  0.00  0.00             0
ATOM     13    O   1     1     -14.220  12.681  39.211  0.00  0.00             0
ATOM     14    O   1     1     -11.664   8.081  39.276  0.00  0.00             0
ATOM     15    O   1     1     -13.033  10.348  39.605  0.00  0.00             0
ATOM     16    O   1     1     -10.630  14.918  39.268  0.00  0.00             0
ATOM     17    O   1     1     -13.282  15.052  39.114  0.00  0.00             0
ATOM     18    O   1     1     -10.435  10.376  39.212  0.00  0.00             0
ATOM     19    O   1     1     -14.582  16.909  41.412  0.00  0.00             0
ATOM     20    O   1     1     -11.878  12.310  41.405  0.00  0.00             0
ATOM     21    O   1     1     -10.139   9.589  43.623  0.00  0.00             0
ATOM     22    O   1     1     -12.819  14.113  43.302  0.00  0.00             0
ATOM     23    O   1     1     -15.117  12.288  43.785  0.00  0.00             0
ATOM     24    O   1     1     -12.670  16.935  43.406  0.00  0.00             0
ATOM     25    O   1     1     -15.172  15.513  43.478  0.00  0.00             0
ATOM     26    O   1     1     -12.643  11.129  43.639  0.00  0.00             0
ATOM     27    H   1     1     -14.054   8.719  41.744  0.00  0.00             0
ATOM     28    H   1     1     -11.463  12.874  40.678  0.00  0.00             0
ATOM     29    H   1     1     -15.524   9.318  44.619  0.00  0.00             0
ATOM     30    H   1     1     -11.832  14.277  43.565  0.00  0.00             0
ATOM     31    H   1     1     -14.868  12.445  44.781  0.00  0.00             0
ATOM     32    H   1     1     -13.009   7.922  44.664  0.00  0.00             0
ATOM     33    H   1     1     -13.010  10.260  43.673  0.00  0.00             0
ATOM     34    H   1     1     -15.282  14.531  43.855  0.00  0.00             0
ATOM     35   Al   1     1     -13.505  14.810  49.698  0.00  0.00             0
ATOM     36   Al   1     1     -10.753  19.271  49.790  0.00  0.00             0
ATOM     37   Al   1     1     -10.830  13.386  49.634  0.00  0.00             0
ATOM     38   Al   1     1     -13.385  17.728  49.601  0.00  0.00             0
ATOM     39   Si   1     1      -9.058  13.363  46.945  0.00  0.00             0
ATOM     40   Si   1     1     -11.695  17.917  46.906  0.00  0.00             0
ATOM     41   Si   1     1     -11.596  11.857  46.909  0.00  0.00             0
ATOM     42   Si   1     1     -14.171  16.382  46.782  0.00  0.00             0
ATOM     43    O   1     1     -14.396  13.656  48.516  0.00  0.00             0
ATOM     44    O   1     1     -11.842  17.958  48.558  0.00  0.00             0
ATOM     45    O   1     1     -13.976  16.398  48.491  0.00  0.00             0
ATOM     46    O   1     1     -11.603  11.834  48.619  0.00  0.00             0
ATOM     47    O   1     1     -14.083  14.907  46.396  0.00  0.00             0
ATOM     48    O   1     1     -11.446  10.366  46.527  0.00  0.00             0
ATOM     49    O   1     1     -12.997  12.522  46.694  0.00  0.00             0
ATOM     50    O   1     1     -10.360  17.019  46.646  0.00  0.00             0
ATOM     51    O   1     1     -12.930  17.219  46.363  0.00  0.00             0
ATOM     52    O   1     1     -10.430  12.754  46.409  0.00  0.00             0
ATOM     53    O   1     1     -14.303  19.249  48.685  0.00  0.00             0
ATOM     54    O   1     1     -11.689  14.673  48.483  0.00  0.00             0
ATOM     55    O   1     1     -10.200  11.915  50.931  0.00  0.00             0
ATOM     56    O   1     1     -12.723  16.327  50.781  0.00  0.00             0
ATOM     57    O   1     1     -15.133  14.662  50.685  0.00  0.00             0
ATOM     58    O   1     1     -12.284  19.185  50.921  0.00  0.00             0
ATOM     59    O   1     1     -14.783  18.078  50.931  0.00  0.00             0
ATOM     60    O   1     1     -12.446  13.669  50.819  0.00  0.00             0
ATOM     61    H   1     1     -13.590  10.831  48.696  0.00  0.00             0
ATOM     62    H   1     1     -11.118  15.432  48.392  0.00  0.00             0
ATOM     63    H   1     1     -14.506  11.993  51.349  0.00  0.00             0
ATOM     64    H   1     1     -12.278  16.030  51.548  0.00  0.00             0
ATOM     65    H   1     1     -15.389  15.132  51.620  0.00  0.00             0
ATOM     66    H   1     1     -12.969   9.929  52.051  0.00  0.00             0
ATOM     67    H   1     1     -12.446  13.028  51.355  0.00  0.00             0
ATOM     68    H   1     1     -14.517  18.257  51.833  0.00  0.00             0
ATOM     69   Al   1     1     -13.548  21.339  42.562  0.00  0.00             0
ATOM     70   Al   1     1     -10.992  25.914  42.469  0.00  0.00             0
ATOM     71   Al   1     1     -10.939  19.895  42.472  0.00  0.00             0
ATOM     72   Al   1     1     -13.587  24.334  42.496  0.00  0.00             0
ATOM     73   Si   1     1      -9.228  20.222  39.723  0.00  0.00             0
ATOM     74   Si   1     1     -11.831  24.554  39.814  0.00  0.00             0
ATOM     75   Si   1     1     -11.821  18.657  39.515  0.00  0.00             0
ATOM     76   Si   1     1     -14.395  23.137  39.662  0.00  0.00             0
ATOM     77    O   1     1     -14.504  20.263  41.313  0.00  0.00             0
ATOM     78    O   1     1     -11.979  24.664  41.450  0.00  0.00             0
ATOM     79    O   1     1     -14.306  23.151  41.378  0.00  0.00             0
ATOM     80    O   1     1     -11.621  18.505  41.199  0.00  0.00             0
ATOM     81    O   1     1     -14.486  21.671  39.179  0.00  0.00             0
ATOM     82    O   1     1     -11.901  17.197  38.993  0.00  0.00             0
ATOM     83    O   1     1     -13.059  19.453  39.308  0.00  0.00             0
ATOM     84    O   1     1     -10.665  23.515  39.609  0.00  0.00             0
ATOM     85    O   1     1     -13.097  23.859  39.263  0.00  0.00             0
ATOM     86    O   1     1     -10.521  19.348  39.194  0.00  0.00             0
ATOM     87    O   1     1     -14.553  25.741  41.534  0.00  0.00             0
ATOM     88    O   1     1     -11.922  21.369  41.329  0.00  0.00             0
ATOM     89    O   1     1     -10.249  18.441  43.302  0.00  0.00             0
ATOM     90    O   1     1     -12.814  22.911  43.473  0.00  0.00             0
ATOM     91    O   1     1     -15.081  21.175  43.561  0.00  0.00             0
ATOM     92    O   1     1     -12.612  25.709  43.739  0.00  0.00             0
ATOM     93    O   1     1     -15.285  24.609  43.681  0.00  0.00             0
ATOM     94    O   1     1     -12.610  19.849  43.449  0.00  0.00             0
ATOM     95    H   1     1     -13.913  17.666  41.222  0.00  0.00             0
ATOM     96    H   1     1     -11.667  22.120  40.694  0.00  0.00             0
ATOM     97    H   1     1     -14.621  18.348  43.938  0.00  0.00             0
ATOM     98    H   1     1     -11.891  23.171  43.473  0.00  0.00             0
ATOM     99    H   1     1     -15.372  21.498  44.336  0.00  0.00             0
ATOM    100    H   1     1     -12.533  16.890  44.409  0.00  0.00             0
ATOM    101    H   1     1     -12.669  19.004  43.467  0.00  0.00             0
ATOM    102    H   1     1     -15.204  24.147  44.463  0.00  0.00             0
ATOM    103   Al   1     1     -13.503  23.777  49.760  0.00  0.00             0
ATOM    104   Al   1     1     -10.893  28.341  49.843  0.00  0.00             0
ATOM    105   Al   1     1     -10.780  22.083  49.884  0.00  0.00             0
ATOM    106   Al   1     1     -13.271  26.618  49.909  0.00  0.00             0
ATOM    107   Si   1     1      -8.926  22.335  46.988  0.00  0.00             0
ATOM    108   Si   1     1     -11.574  26.843  47.124  0.00  0.00             0
ATOM    109   Si   1     1     -11.487  20.823  46.990  0.00  0.00             0
ATOM    110   Si   1     1     -14.118  25.362  47.108  0.00  0.00             0
ATOM    111    O   1     1     -14.348  22.417  48.694  0.00  0.00             0
ATOM    112    O   1     1     -11.744  27.056  48.749  0.00  0.00             0
ATOM    113    O   1     1     -14.091  25.317  48.676  0.00  0.00             0
ATOM    114    O   1     1     -11.459  20.803  48.680  0.00  0.00             0
ATOM    115    O   1     1     -14.051  23.819  46.659  0.00  0.00             0
ATOM    116    O   1     1     -11.454  19.418  46.490  0.00  0.00             0
ATOM    117    O   1     1     -12.737  21.543  46.748  0.00  0.00             0
ATOM    118    O   1     1     -10.294  25.852  46.996  0.00  0.00             0
ATOM    119    O   1     1     -12.855  26.189  46.670  0.00  0.00             0
ATOM    120    O   1     1     -10.262  21.686  46.539  0.00  0.00             0
ATOM    121    O   1     1     -14.151  28.118  48.825  0.00  0.00             0
ATOM    122    O   1     1     -11.798  23.599  48.802  0.00  0.00             0
ATOM    123    O   1     1      -9.821  20.614  50.869  0.00  0.00             0
ATOM    124    O   1     1     -12.508  25.084  50.781  0.00  0.00             0
ATOM    125    O   1     1     -14.943  23.670  51.014  0.00  0.00             0
ATOM    126    O   1     1     -12.432  27.988  51.138  0.00  0.00             0
ATOM    127    O   1     1     -14.909  26.848  51.019  0.00  0.00             0
ATOM    128    O   1     1     -12.343  22.193  50.941  0.00  0.00             0
ATOM    129    H   1     1     -13.907  20.005  48.189  0.00  0.00             0
ATOM    130    H   1     1     -11.584  24.026  48.005  0.00  0.00             0
ATOM    131    H   1     1     -14.270  20.531  50.884  0.00  0.00             0
ATOM    132    H   1     1     -11.647  24.735  50.925  0.00  0.00             0
ATOM    133    H   1     1     -15.609  24.355  51.308  0.00  0.00             0
ATOM    134    H   1     1     -12.358  19.710  51.706  0.00  0.00             0
ATOM    135    H   1     1     -13.055  22.580  51.697  0.00  0.00             0
ATOM    136    H   1     1     -15.260  26.897  51.864  0.00  0.00             0
ATOM    137   Al   1     1      -8.431  12.564  42.430  0.00  0.00             0
ATOM    138   Al   1     1      -5.990  16.948  42.390  0.00  0.00             0
ATOM    139   Al   1     1      -6.001  10.927  42.548  0.00  0.00             0
ATOM    140   Al   1     1      -8.461  15.527  42.384  0.00  0.00             0
ATOM    141   Si   1     1      -4.045  11.256  39.894  0.00  0.00             0
ATOM    142   Si   1     1      -6.736  15.581  39.590  0.00  0.00             0
ATOM    143   Si   1     1      -6.603   9.653  39.720  0.00  0.00             0
ATOM    144   Si   1     1      -9.300  14.208  39.582  0.00  0.00             0
ATOM    145    O   1     1      -9.217  11.402  41.260  0.00  0.00             0
ATOM    146    O   1     1      -6.800  15.669  41.200  0.00  0.00             0
ATOM    147    O   1     1      -9.078  14.176  41.262  0.00  0.00             0
ATOM    148    O   1     1      -6.497   9.513  41.408  0.00  0.00             0
ATOM    149    O   1     1      -9.343  12.770  39.169  0.00  0.00             0
ATOM    150    O   1     1      -6.556   8.193  39.240  0.00  0.00             0
ATOM    151    O   1     1      -7.905  10.381  39.482  0.00  0.00             0
ATOM    152    O   1     1      -5.533  14.736  39.167  0.00  0.00             0
ATOM    153    O   1     1      -8.059  14.971  39.066  0.00  0.00             0
ATOM    154    O   1     1      -5.356  10.509  39.358  0.00  0.00             0
ATOM    155    O   1     1      -9.506  17.041  41.145  0.00  0.00             0
ATOM    156    O   1     1      -6.654  12.479  41.473  0.00  0.00             0
ATOM    157    O   1     1     -15.553   9.515  43.665  0.00  0.00             0
ATOM    158    O   1     1      -7.810  13.987  43.445  0.00  0.00             0
ATOM    159    O   1     1      -9.987  12.359  43.646  0.00  0.00             0
ATOM    160    O   1     1      -7.611  16.907  43.434  0.00  0.00             0
ATOM    161    O   1     1     -10.260  15.625  43.408  0.00  0.00             0
ATOM    162    O   1     1      -7.531  11.147  43.563  0.00  0.00             0
ATOM    163    H   1     1      -8.899   8.593  41.037  0.00  0.00             0
ATOM    164    H   1     1      -5.950  13.149  41.217  0.00  0.00             0
ATOM    165    H   1     1     -10.165   9.991  44.581  0.00  0.00             0
ATOM    166    H   1     1      -7.005  14.179  43.682  0.00  0.00             0
ATOM    167    H   1     1     -10.361  12.815  44.452  0.00  0.00             0
ATOM    168    H   1     1      -8.402   8.380  43.893  0.00  0.00             0
ATOM    169    H   1     1      -8.089  10.841  44.312  0.00  0.00             0
ATOM    170    H   1     1     -10.032  14.970  44.247  0.00  0.00             0
ATOM    171   Al   1     1      -8.357  14.812  49.608  0.00  0.00             0
ATOM    172   Al   1     1      -5.624  19.282  49.790  0.00  0.00             0
ATOM    173   Al   1     1      -5.822  13.172  49.797  0.00  0.00             0
ATOM    174   Al   1     1      -8.068  17.682  49.807  0.00  0.00             0
ATOM    175   Si   1     1      -3.936  13.425  46.905  0.00  0.00             0
ATOM    176   Si   1     1      -6.484  17.882  46.976  0.00  0.00             0
ATOM    177   Si   1     1      -6.375  11.904  46.863  0.00  0.00             0
ATOM    178   Si   1     1      -8.947  16.320  46.909  0.00  0.00             0
ATOM    179    O   1     1      -9.200  13.466  48.611  0.00  0.00             0
ATOM    180    O   1     1      -6.468  17.856  48.618  0.00  0.00             0
ATOM    181    O   1     1      -8.709  16.291  48.515  0.00  0.00             0
ATOM    182    O   1     1      -6.169  11.821  48.539  0.00  0.00             0
ATOM    183    O   1     1      -8.874  14.937  46.500  0.00  0.00             0
ATOM    184    O   1     1      -6.371  10.405  46.433  0.00  0.00             0
ATOM    185    O   1     1      -7.801  12.544  46.721  0.00  0.00             0
ATOM    186    O   1     1      -5.202  17.119  46.532  0.00  0.00             0
ATOM    187    O   1     1      -7.794  17.298  46.450  0.00  0.00             0
ATOM    188    O   1     1      -5.331  12.753  46.385  0.00  0.00             0
ATOM    189    O   1     1      -9.260  19.213  48.617  0.00  0.00             0
ATOM    190    O   1     1      -6.730  14.582  48.713  0.00  0.00             0
ATOM    191    O   1     1     -15.295  11.733  50.870  0.00  0.00             0
ATOM    192    O   1     1      -7.386  16.151  50.834  0.00  0.00             0
ATOM    193    O   1     1      -9.759  14.847  50.710  0.00  0.00             0
ATOM    194    O   1     1      -7.208  19.067  50.893  0.00  0.00             0
ATOM    195    O   1     1      -9.706  17.859  50.818  0.00  0.00             0
ATOM    196    O   1     1      -7.262  13.154  50.912  0.00  0.00             0
ATOM    197    H   1     1      -8.890  11.063  48.221  0.00  0.00             0
ATOM    198    H   1     1      -6.213  14.993  48.225  0.00  0.00             0
ATOM    199    H   1     1      -9.408  12.187  51.440  0.00  0.00             0
ATOM    200    H   1     1      -6.588  15.746  50.364  0.00  0.00             0
ATOM    201    H   1     1      -9.893  15.449  51.572  0.00  0.00             0
ATOM    202    H   1     1      -7.692  11.235  51.128  0.00  0.00             0
ATOM    203    H   1     1      -7.071  13.201  51.928  0.00  0.00             0
ATOM    204    H   1     1     -10.428  17.136  51.044  0.00  0.00             0
ATOM    205   Al   1     1      -8.442  21.549  42.457  0.00  0.00             0
ATOM    206   Al   1     1      -5.872  25.864  42.693  0.00  0.00             0
ATOM    207   Al   1     1      -5.847  19.940  42.482  0.00  0.00             0
ATOM    208   Al   1     1      -8.367  24.297  42.530  0.00  0.00             0
ATOM    209   Si   1     1      -4.036  20.177  39.575  0.00  0.00             0
ATOM    210   Si   1     1      -6.631  24.629  39.777  0.00  0.00             0
ATOM    211   Si   1     1      -6.612  18.650  39.656  0.00  0.00             0
ATOM    212   Si   1     1      -9.189  23.058  39.712  0.00  0.00             0
ATOM    213    O   1     1      -9.412  20.084  41.331  0.00  0.00             0
ATOM    214    O   1     1      -6.877  24.669  41.366  0.00  0.00             0
ATOM    215    O   1     1      -8.954  22.974  41.356  0.00  0.00             0
ATOM    216    O   1     1      -6.393  18.492  41.344  0.00  0.00             0
ATOM    217    O   1     1      -9.170  21.624  39.130  0.00  0.00             0
ATOM    218    O   1     1      -6.635  17.199  39.122  0.00  0.00             0
ATOM    219    O   1     1      -7.950  19.441  39.373  0.00  0.00             0
ATOM    220    O   1     1      -5.491  23.824  39.301  0.00  0.00             0
ATOM    221    O   1     1      -8.000  23.984  39.269  0.00  0.00             0
ATOM    222    O   1     1      -5.275  19.320  39.101  0.00  0.00             0
ATOM    223    O   1     1      -9.298  25.740  41.476  0.00  0.00             0
ATOM    224    O   1     1      -6.749  21.306  41.441  0.00  0.00             0
ATOM    225    O   1     1     -15.610  18.398  43.560  0.00  0.00             0
ATOM    226    O   1     1      -7.564  22.853  43.563  0.00  0.00             0
ATOM    227    O   1     1     -10.144  21.377  43.553  0.00  0.00             0
ATOM    228    O   1     1      -7.459  25.869  43.573  0.00  0.00             0
ATOM    229    O   1     1      -9.893  24.564  43.784  0.00  0.00             0
ATOM    230    O   1     1      -7.445  20.154  43.692  0.00  0.00             0
ATOM    231    H   1     1      -9.228  17.908  41.227  0.00  0.00             0
ATOM    232    H   1     1      -6.252  21.923  41.336  0.00  0.00             0
ATOM    233    H   1     1      -9.304  18.389  43.689  0.00  0.00             0
ATOM    234    H   1     1      -6.691  22.441  43.841  0.00  0.00             0
ATOM    235    H   1     1     -10.490  21.687  44.451  0.00  0.00             0
ATOM    236    H   1     1      -7.518  17.450  44.338  0.00  0.00             0
ATOM    237    H   1     1      -7.179  20.196  44.572  0.00  0.00             0
ATOM    238    H   1     1      -9.752  24.125  44.665  0.00  0.00             0
ATOM    239   Al   1     1      -8.393  23.747  49.887  0.00  0.00             0
ATOM    240   Al   1     1      -5.466  28.105  49.737  0.00  0.00             0
ATOM    241   Al   1     1      -5.746  22.222  49.924  0.00  0.00             0
ATOM    242   Al   1     1      -8.270  26.893  49.806  0.00  0.00             0
ATOM    243   Si   1     1      -3.780  22.342  47.095  0.00  0.00             0
ATOM    244   Si   1     1      -6.324  26.848  46.977  0.00  0.00             0
ATOM    245   Si   1     1      -6.339  20.894  47.037  0.00  0.00             0
ATOM    246   Si   1     1      -8.937  25.348  47.265  0.00  0.00             0
ATOM    247    O   1     1      -9.100  22.326  48.752  0.00  0.00             0
ATOM    248    O   1     1      -6.363  26.961  48.624  0.00  0.00             0
ATOM    249    O   1     1      -8.769  25.342  48.839  0.00  0.00             0
ATOM    250    O   1     1      -6.342  20.806  48.641  0.00  0.00             0
ATOM    251    O   1     1      -8.951  23.796  46.710  0.00  0.00             0
ATOM    252    O   1     1      -6.360  19.402  46.610  0.00  0.00             0
ATOM    253    O   1     1      -7.591  21.594  46.627  0.00  0.00             0
ATOM    254    O   1     1      -5.196  25.899  46.629  0.00  0.00             0
ATOM    255    O   1     1      -7.740  26.110  46.694  0.00  0.00             0
ATOM    256    O   1     1      -5.058  21.572  46.596  0.00  0.00             0
ATOM    257    O   1     1      -9.120  28.081  48.558  0.00  0.00             0
ATOM    258    O   1     1      -6.680  23.648  48.972  0.00  0.00             0
ATOM    259    O   1     1     -15.274  20.902  50.846  0.00  0.00             0
ATOM    260    O   1     1      -7.793  25.175  51.151  0.00  0.00             0
ATOM    261    O   1     1      -9.890  23.520  50.949  0.00  0.00             0
ATOM    262    O   1     1      -7.251  28.211  50.719  0.00  0.00             0
ATOM    263    O   1     1     -10.063  26.996  50.969  0.00  0.00             0
ATOM    264    O   1     1      -7.191  22.425  51.174  0.00  0.00             0
ATOM    265    H   1     1      -9.085  19.918  47.941  0.00  0.00             0
ATOM    266    H   1     1      -6.389  24.522  49.083  0.00  0.00             0
ATOM    267    H   1     1      -8.905  20.419  50.755  0.00  0.00             0
ATOM    268    H   1     1      -7.690  25.612  52.006  0.00  0.00             0
ATOM    269    H   1     1      -9.723  23.701  52.052  0.00  0.00             0
ATOM    270    H   1     1      -7.481  19.342  51.805  0.00  0.00             0
ATOM    271    H   1     1      -7.243  22.308  52.086  0.00  0.00             0
ATOM    272    H   1     1     -10.515  26.255  51.579  0.00  0.00             0
ATOM    273    O   1     1      -2.549  -5.050  27.300  0.00  0.00             0
ATOM    274    H   1     1      -2.891  -4.387  26.738  0.00  0.00             0
ATOM    275    H   1     1       8.718  -5.040  27.267  0.00  0.00             0
ATOM    276    O   1     1       1.531   2.874  30.649  0.00  0.00             0
ATOM    277    H   1     1       1.216   2.379  31.418  0.00  0.00             0
ATOM    278    H   1     1      11.280   2.545  30.044  0.00  0.00             0
ATOM    279    O   1     1      14.949  11.655  25.853  0.00  0.00             0
ATOM    280    H   1     1       4.502  11.456  26.944  0.00  0.00             0
ATOM    281    H   1     1      14.613  10.711  25.634  0.00  0.00             0
ATOM    282    O   1     1       0.172  12.332  31.086  0.00  0.00             0
ATOM    283    H   1     1       0.693  11.796  31.627  0.00  0.00             0
ATOM    284    H   1     1      11.017  12.988  30.839  0.00  0.00             0
ATOM    285    O   1     1      -4.364   8.639  27.530  0.00  0.00             0
ATOM    286    H   1     1      -3.707   9.089  26.876  0.00  0.00             0
ATOM    287    H   1     1       5.404   9.473  27.595  0.00  0.00             0
ATOM    288    O   1     1     -17.833   6.571  30.818  0.00  0.00             0
ATOM    289    H   1     1     -17.029   6.933  31.149  0.00  0.00             0
ATOM    290    H   1     1      -7.302   5.778  30.494  0.00  0.00             0
ATOM    291    O   1     1      -4.871 -15.659  20.795  0.00  0.00             0
ATOM    292    H   1     1      -4.717 -16.482  20.455  0.00  0.00             0
ATOM    293    H   1     1      -4.748 -15.031  20.028  0.00  0.00             0
ATOM    294    O   1     1      -0.528   4.093  33.338  0.00  0.00             0
ATOM    295    H   1     1       0.339   4.590  33.164  0.00  0.00             0
ATOM    296    H   1     1      -0.754   4.112  32.388  0.00  0.00             0
ATOM    297    O   1     1       7.808   1.014  32.736  0.00  0.00             0
ATOM    298    H   1     1       8.076   1.713  32.070  0.00  0.00             0
ATOM    299    H   1     1       6.785   1.259  33.117  0.00  0.00             0
ATOM    300    O   1     1       0.771  16.648  26.323  0.00  0.00             0
ATOM    301    H   1     1       0.425  16.630  27.183  0.00  0.00             0
ATOM    302    H   1     1       0.622  17.640  26.008  0.00  0.00             0
ATOM    303    O   1     1       3.937   4.830  29.159  0.00  0.00             0
ATOM    304    H   1     1       4.890   4.662  29.246  0.00  0.00             0
ATOM    305    H   1     1       3.499   4.178  28.721  0.00  0.00             0
ATOM    306    O   1     1      -8.940  15.791  34.102  0.00  0.00             0
ATOM    307    H   1     1      -9.418  16.514  33.765  0.00  0.00             0
ATOM    308    H   1     1      -8.522  16.231  34.936  0.00  0.00             0
ATOM    309    O   1     1       4.847  -1.597  33.049  0.00  0.00             0
ATOM    310    H   1     1       5.743  -1.956  33.445  0.00  0.00             0
ATOM    311    H   1     1       4.033  -2.212  32.817  0.00  0.00             0
ATOM    312    O   1     1      13.387   2.123  35.523  0.00  0.00             0
ATOM    313    H   1     1      12.499   2.344  35.710  0.00  0.00             0
ATOM    314    H   1     1      13.476   2.360  34.569  0.00  0.00             0
ATOM    315    O   1     1       6.124  11.517  30.271  0.00  0.00             0
ATOM    316    H   1     1       6.983  11.054  30.592  0.00  0.00             0
ATOM    317    H   1     1       6.096  12.296  30.968  0.00  0.00             0
ATOM    318    O   1     1      -1.366   5.711  24.057  0.00  0.00             0
ATOM    319    H   1     1      -2.135   6.468  23.988  0.00  0.00             0
ATOM    320    H   1     1      -1.545   5.014  23.529  0.00  0.00             0
ATOM    321    O   1     1      18.889  10.353  30.810  0.00  0.00             0
ATOM    322    H   1     1      19.540  10.212  30.050  0.00  0.00             0
ATOM    323    H   1     1      19.151  11.198  31.078  0.00  0.00             0
ATOM    324    O   1     1       5.777   9.147  21.800  0.00  0.00             0
ATOM    325    H   1     1       4.776   9.114  21.850  0.00  0.00             0
ATOM    326    H   1     1       6.051   9.059  20.960  0.00  0.00             0
ATOM    327    O   1     1       2.912  14.579  32.474  0.00  0.00             0
ATOM    328    H   1     1       3.405  14.041  32.900  0.00  0.00             0
ATOM    329    H   1     1      12.578  -2.803  33.150  0.00  0.00             0
ATOM    330    O   1     1      -0.045  17.447  32.571  0.00  0.00             0
ATOM    331    H   1     1       0.177  17.172  31.734  0.00  0.00             0
ATOM    332    H   1     1       9.514  17.873  32.525  0.00  0.00             0
ATOM    333    O   1     1      14.221  12.609  34.055  0.00  0.00             0
ATOM    334    H   1     1       4.669  11.958  33.836  0.00  0.00             0
ATOM    335    H   1     1      14.862  13.197  34.687  0.00  0.00             0
ATOM    336    O   1     1      -3.040  22.619  35.378  0.00  0.00             0
ATOM    337    H   1     1      -3.570  22.657  34.648  0.00  0.00             0
ATOM    338    H   1     1       6.940  21.859  36.032  0.00  0.00             0
ATOM    339    O   1     1       5.668  14.381  35.493  0.00  0.00             0
ATOM    340    H   1     1      -4.890  15.154  35.959  0.00  0.00             0
ATOM    341    H   1     1       6.465  14.534  35.094  0.00  0.00             0
ATOM    342    O   1     1      -9.722  12.686  27.914  0.00  0.00             0
ATOM    343    H   1     1      -9.595  13.349  28.695  0.00  0.00             0
ATOM    344    H   1     1       0.343  11.745  28.446  0.00  0.00             0
ATOM    345    O   1     1       5.223  19.064  33.310  0.00  0.00             0
ATOM    346    H   1     1       4.838  18.292  33.364  0.00  0.00             0
ATOM    347    H   1     1       4.424   1.804  32.991  0.00  0.00             0
ATOM    348    O   1     1      -9.857   3.153  35.685  0.00  0.00             0
ATOM    349    H   1     1     -10.487   2.465  35.981  0.00  0.00             0
ATOM    350    H   1     1     -10.132   3.386  34.716  0.00  0.00             0
ATOM    351    O   1     1      -1.622  13.760  32.903  0.00  0.00             0
ATOM    352    H   1     1      -1.330  13.199  33.644  0.00  0.00             0
ATOM    353    H   1     1      -0.861  13.438  32.257  0.00  0.00             0
ATOM    354    O   1     1       3.795   4.913  36.125  0.00  0.00             0
ATOM    355    H   1     1       4.551   4.808  36.700  0.00  0.00             0
ATOM    356    H   1     1       3.376   4.161  35.859  0.00  0.00             0
ATOM    357    O   1     1       9.914   5.875  35.973  0.00  0.00             0
ATOM    358    H   1     1       9.347   5.254  36.207  0.00  0.00             0
ATOM    359    H   1     1      10.858   5.596  35.741  0.00  0.00             0
ATOM    360    O   1     1      -2.528  15.823  34.630  0.00  0.00             0
ATOM    361    H   1     1      -2.185  15.190  35.262  0.00  0.00             0
ATOM    362    H   1     1      -1.972  15.651  33.752  0.00  0.00             0
ATOM    363    O   1     1       6.317  17.378  30.900  0.00  0.00             0
ATOM    364    H   1     1       5.816  16.830  31.470  0.00  0.00             0
ATOM    365    H   1     1       6.934  -0.102  31.327  0.00  0.00             0
ATOM    366    O   1     1      13.186  10.816  36.371  0.00  0.00             0
ATOM    367    H   1     1      13.696  10.131  36.153  0.00  0.00             0
ATOM    368    H   1     1      13.413  11.798  36.010  0.00  0.00             0
ATOM    369    O   1     1      -0.575  -3.569  36.101  0.00  0.00             0
ATOM    370    H   1     1      -0.743  -4.437  36.056  0.00  0.00             0
ATOM    371    H   1     1      -0.152  -3.403  35.273  0.00  0.00             0
ATOM    372    O   1     1      -5.049  -0.609  36.520  0.00  0.00             0
ATOM    373    H   1     1      -4.849   0.230  36.741  0.00  0.00             0
ATOM    374    H   1     1      -6.047  -0.499  36.290  0.00  0.00             0
ATOM    375    O   1     1      -5.001   5.701  32.948  0.00  0.00             0
ATOM    376    H   1     1      -4.077   6.094  32.658  0.00  0.00             0
ATOM    377    H   1     1      -5.510   6.353  33.588  0.00  0.00             0
ATOM    378    O   1     1      -6.324   3.428  22.745  0.00  0.00             0
ATOM    379    H   1     1      -5.835   4.130  23.052  0.00  0.00             0
ATOM    380    H   1     1      -5.767   2.959  22.155  0.00  0.00             0
ATOM    381    O   1     1     -11.717  -1.384  28.372  0.00  0.00             0
ATOM    382    H   1     1     -12.037  -0.816  27.672  0.00  0.00             0
ATOM    383    H   1     1      -1.936  -2.066  28.679  0.00  0.00             0
ATOM    384    O   1     1      -8.067   9.281  30.172  0.00  0.00             0
ATOM    385    H   1     1      -7.879   9.417  31.074  0.00  0.00             0
ATOM    386    H   1     1       2.343   8.316  30.372  0.00  0.00             0
ATOM    387    O   1     1       6.928   7.559  35.954  0.00  0.00             0
ATOM    388    H   1     1      -2.738   7.910  36.434  0.00  0.00             0
ATOM    389    H   1     1       7.099   6.518  35.844  0.00  0.00             0
ATOM    390    O   1     1      -6.581  15.700  28.886  0.00  0.00             0
ATOM    391    H   1     1      -7.030  16.608  28.984  0.00  0.00             0
ATOM    392    H   1     1       3.989  15.545  28.126  0.00  0.00             0
ATOM    393    O   1     1      -4.843   9.529  34.535  0.00  0.00             0
ATOM    394    H   1     1      -4.606   8.790  34.996  0.00  0.00             0
ATOM    395    H   1     1       4.703   8.949  34.256  0.00  0.00             0
ATOM    396    O   1     1     -12.780   9.305  33.358  0.00  0.00             0
ATOM    397    H   1     1     -13.620   9.345  33.686  0.00  0.00             0
ATOM    398    H   1     1      -2.435   9.652  32.477  0.00  0.00             0
ATOM    399    O   1     1      -4.237   2.381  36.363  0.00  0.00             0
ATOM    400    H   1     1      -3.528   1.893  35.880  0.00  0.00             0
ATOM    401    H   1     1      -4.970   2.189  35.728  0.00  0.00             0
ATOM    402    O   1     1      -2.574   7.626  29.231  0.00  0.00             0
ATOM    403    H   1     1      -3.373   8.074  28.676  0.00  0.00             0
ATOM    404    H   1     1      -2.516   8.290  29.821  0.00  0.00             0
ATOM    405    O   1     1      -0.497   7.566  27.306  0.00  0.00             0
ATOM    406    H   1     1      -0.729   8.041  26.530  0.00  0.00             0
ATOM    407    H   1     1      -1.233   7.687  28.001  0.00  0.00             0
ATOM    408    O   1     1       8.318   0.664  35.683  0.00  0.00             0
ATOM    409    H   1     1       8.460   1.130  34.823  0.00  0.00             0
ATOM    410    H   1     1       8.099  -0.255  35.424  0.00  0.00             0
ATOM    411    O   1     1       0.751  16.935  30.018  0.00  0.00             0
ATOM    412    H   1     1       1.053  15.957  30.181  0.00  0.00             0
ATOM    413    H   1     1       0.140  16.754  29.279  0.00  0.00             0
ATOM    414    O   1     1      -9.956  27.917  28.530  0.00  0.00             0
ATOM    415    H   1     1     -10.159  27.027  28.087  0.00  0.00             0
ATOM    416    H   1     1      -9.151  27.432  28.892  0.00  0.00             0
ATOM    417    O   1     1      -3.301   3.494  24.948  0.00  0.00             0
ATOM    418    H   1     1      -2.592   4.096  24.491  0.00  0.00             0
ATOM    419    H   1     1      -3.131   3.780  25.798  0.00  0.00             0
ATOM    420    O   1     1      22.549  10.520  32.588  0.00  0.00             0
ATOM    421    H   1     1      21.991  10.029  33.216  0.00  0.00             0
ATOM    422    H   1     1      23.024  11.074  33.132  0.00  0.00             0
ATOM    423    O   1     1      13.774   7.062  34.501  0.00  0.00             0
ATOM    424    H   1     1      13.097   6.634  34.196  0.00  0.00             0
ATOM    425    H   1     1      14.196   6.713  35.408  0.00  0.00             0
ATOM    426    O   1     1       6.892   4.981  29.736  0.00  0.00             0
ATOM    427    H   1     1       7.097   5.985  29.547  0.00  0.00             0
ATOM    428    H   1     1       7.109   4.438  28.943  0.00  0.00             0
ATOM    429    O   1     1      -6.671  21.379  32.581  0.00  0.00             0
ATOM    430    H   1     1      -7.259  21.558  31.586  0.00  0.00             0
ATOM    431    H   1     1      -6.014  22.160  32.509  0.00  0.00             0
ATOM    432    O   1     1      -7.733  16.962  36.156  0.00  0.00             0
ATOM    433    H   1     1      -8.031  17.862  36.254  0.00  0.00             0
ATOM    434    H   1     1      -7.626  16.669  37.026  0.00  0.00             0
ATOM    435    O   1     1      -0.547   0.476  21.537  0.00  0.00             0
ATOM    436    H   1     1      -0.502   1.105  20.702  0.00  0.00             0
ATOM    437    H   1     1       9.219  -0.381  21.586  0.00  0.00             0
ATOM    438    O   1     1      15.832  -1.711  15.085  0.00  0.00             0
ATOM    439    H   1     1      16.636  -1.085  15.112  0.00  0.00             0
ATOM    440    H   1     1      25.883  -1.475  16.186  0.00  0.00             0
ATOM    441    O   1     1      14.100 -17.064  14.493  0.00  0.00             0
ATOM    442    H   1     1       4.194 -17.951  14.557  0.00  0.00             0
ATOM    443    H   1     1      14.788 -16.520  15.027  0.00  0.00             0
ATOM    444    O   1     1      17.603  -2.759  18.676  0.00  0.00             0
ATOM    445    H   1     1      18.176  -2.813  17.901  0.00  0.00             0
ATOM    446    H   1     1      28.602  -2.832  19.347  0.00  0.00             0
ATOM    447    O   1     1       2.632   5.651  15.497  0.00  0.00             0
ATOM    448    H   1     1      -8.584   5.793  15.284  0.00  0.00             0
ATOM    449    H   1     1       2.812   5.428  16.380  0.00  0.00             0
ATOM    450    O   1     1      -3.183   5.677  18.008  0.00  0.00             0
ATOM    451    H   1     1      -3.632   4.762  18.122  0.00  0.00             0
ATOM    452    H   1     1       8.080   5.178  18.012  0.00  0.00             0
ATOM    453    O   1     1      -0.128  -3.784  19.572  0.00  0.00             0
ATOM    454    H   1     1       0.561  -3.466  20.214  0.00  0.00             0
ATOM    455    H   1     1       0.412  -3.709  18.863  0.00  0.00             0
ATOM    456    O   1     1     -12.094   2.444  16.214  0.00  0.00             0
ATOM    457    H   1     1     -11.978   1.921  17.109  0.00  0.00             0
ATOM    458    H   1     1     -11.551   3.205  16.117  0.00  0.00             0
ATOM    459    O   1     1       7.007 -11.531  15.131  0.00  0.00             0
ATOM    460    H   1     1       6.693 -10.568  15.244  0.00  0.00             0
ATOM    461    H   1     1       6.811 -11.672  16.031  0.00  0.00             0
ATOM    462    O   1     1       5.618   1.198  28.483  0.00  0.00             0
ATOM    463    H   1     1       4.697   1.651  28.533  0.00  0.00             0
ATOM    464    H   1     1       5.744   0.638  29.220  0.00  0.00             0
ATOM    465    O   1     1       2.153   0.497  21.163  0.00  0.00             0
ATOM    466    H   1     1       1.431   0.286  21.669  0.00  0.00             0
ATOM    467    H   1     1       2.971   0.611  21.613  0.00  0.00             0
ATOM    468    O   1     1     -10.609   4.673  16.840  0.00  0.00             0
ATOM    469    H   1     1     -10.561   5.371  16.263  0.00  0.00             0
ATOM    470    H   1     1      -9.748   4.671  17.138  0.00  0.00             0
ATOM    471    O   1     1       5.852  -6.394  15.436  0.00  0.00             0
ATOM    472    H   1     1       5.000  -6.215  15.559  0.00  0.00             0
ATOM    473    H   1     1       6.564  -5.554  15.479  0.00  0.00             0
ATOM    474    O   1     1      -0.013  -0.682  17.186  0.00  0.00             0
ATOM    475    H   1     1       0.073  -0.226  16.310  0.00  0.00             0
ATOM    476    H   1     1      -0.609  -0.133  17.787  0.00  0.00             0
ATOM    477    O   1     1       8.414  -8.616  17.350  0.00  0.00             0
ATOM    478    H   1     1       8.840  -7.755  16.936  0.00  0.00             0
ATOM    479    H   1     1       7.740  -8.936  16.538  0.00  0.00             0
ATOM    480    O   1     1      -1.076   3.152  19.985  0.00  0.00             0
ATOM    481    H   1     1      -1.530   3.898  20.569  0.00  0.00             0
ATOM    482    H   1     1      -0.170   3.504  19.876  0.00  0.00             0
ATOM    483    O   1     1      10.132  11.260  16.476  0.00  0.00             0
ATOM    484    H   1     1      10.560  10.714  15.997  0.00  0.00             0
ATOM    485    H   1     1      10.936  11.272  17.221  0.00  0.00             0
ATOM    486    O   1     1      -5.380   4.377  14.396  0.00  0.00             0
ATOM    487    H   1     1      -6.355   4.942  14.515  0.00  0.00             0
ATOM    488    H   1     1      -4.687   4.948  14.374  0.00  0.00             0
ATOM    489    O   1     1      -7.727  16.442  19.100  0.00  0.00             0
ATOM    490    H   1     1      -8.572  16.415  18.691  0.00  0.00             0
ATOM    491    H   1     1       2.512  -0.937  19.956  0.00  0.00             0
ATOM    492    O   1     1      -2.741 -18.093  14.633  0.00  0.00             0
ATOM    493    H   1     1      -2.646 -17.247  15.148  0.00  0.00             0
ATOM    494    H   1     1       8.092 -17.879  13.941  0.00  0.00             0
ATOM    495    O   1     1      11.012  -8.633  24.757  0.00  0.00             0
ATOM    496    H   1     1       1.655  -8.632  25.077  0.00  0.00             0
ATOM    497    H   1     1      11.043  -7.644  24.862  0.00  0.00             0
ATOM    498    O   1     1      -0.489 -11.013  15.045  0.00  0.00             0
ATOM    499    H   1     1      -0.253 -10.169  15.077  0.00  0.00             0
ATOM    500    H   1     1       8.876 -10.977  14.988  0.00  0.00             0
ATOM    501    O   1     1       2.755   7.133  18.945  0.00  0.00             0
ATOM    502    H   1     1       1.742   7.079  18.954  0.00  0.00             0
ATOM    503    H   1     1      13.565   7.912  18.647  0.00  0.00             0
ATOM    504    O   1     1     -10.198   7.247  18.401  0.00  0.00             0
ATOM    505    H   1     1     -10.875   7.173  19.144  0.00  0.00             0
ATOM    506    H   1     1      -0.528   7.482  17.902  0.00  0.00             0
ATOM    507    O   1     1       1.141   9.681  14.731  0.00  0.00             0
ATOM    508    H   1     1       1.207  10.150  13.934  0.00  0.00             0
ATOM    509    H   1     1       1.898  -8.572  15.034  0.00  0.00             0
ATOM    510    O   1     1      -3.715  -9.664  19.363  0.00  0.00             0
ATOM    511    H   1     1      -3.088  -8.966  18.975  0.00  0.00             0
ATOM    512    H   1     1      -3.537 -10.515  18.991  0.00  0.00             0
ATOM    513    O   1     1      -2.635   3.028  27.711  0.00  0.00             0
ATOM    514    H   1     1      -3.297   2.096  27.700  0.00  0.00             0
ATOM    515    H   1     1      -1.935   2.841  28.109  0.00  0.00             0
ATOM    516    O   1     1       7.393  -0.391  26.111  0.00  0.00             0
ATOM    517    H   1     1       6.606   0.144  26.261  0.00  0.00             0
ATOM    518    H   1     1       7.859   0.062  25.566  0.00  0.00             0
ATOM    519    O   1     1       5.637   2.235  16.002  0.00  0.00             0
ATOM    520    H   1     1       6.674   2.306  16.121  0.00  0.00             0
ATOM    521    H   1     1       5.431   3.004  15.504  0.00  0.00             0
ATOM    522    O   1     1      -3.310  14.115  22.266  0.00  0.00             0
ATOM    523    H   1     1      -3.697  13.232  22.057  0.00  0.00             0
ATOM    524    H   1     1      -3.636  14.418  23.245  0.00  0.00             0
ATOM    525    O   1     1      16.960  17.512  22.632  0.00  0.00             0
ATOM    526    H   1     1      17.745  17.131  22.120  0.00  0.00             0
ATOM    527    H   1     1      17.583  -0.040  23.315  0.00  0.00             0
ATOM    528    O   1     1      14.224   0.245  23.228  0.00  0.00             0
ATOM    529    H   1     1      15.068   0.526  23.018  0.00  0.00             0
ATOM    530    H   1     1      14.512   0.859  23.972  0.00  0.00             0
ATOM    531    O   1     1      12.342  -6.655  18.153  0.00  0.00             0
ATOM    532    H   1     1      12.613  -5.739  17.931  0.00  0.00             0
ATOM    533    H   1     1      11.610  -6.531  18.875  0.00  0.00             0
ATOM    534    O   1     1       8.661   1.091  18.557  0.00  0.00             0
ATOM    535    H   1     1       8.644   1.887  19.101  0.00  0.00             0
ATOM    536    H   1     1       7.784   0.794  18.580  0.00  0.00             0
ATOM    537    O   1     1      18.905  -2.557  16.185  0.00  0.00             0
ATOM    538    H   1     1      18.458  -1.941  15.659  0.00  0.00             0
ATOM    539    H   1     1      19.536  -2.002  16.589  0.00  0.00             0
ATOM    540    O   1     1      -6.342   6.905  26.956  0.00  0.00             0
ATOM    541    H   1     1      -6.670   6.175  27.479  0.00  0.00             0
ATOM    542    H   1     1      -5.490   7.379  27.359  0.00  0.00             0
ATOM    543    O   1     1       8.704   1.157  23.962  0.00  0.00             0
ATOM    544    H   1     1       8.044   1.908  23.810  0.00  0.00             0
ATOM    545    H   1     1      19.317   1.053  23.087  0.00  0.00             0
ATOM    546    O   1     1       0.588   8.370  33.720  0.00  0.00             0
ATOM    547    H   1     1      -0.091   8.762  33.235  0.00  0.00             0
ATOM    548    H   1     1      10.674   8.622  34.699  0.00  0.00             0
ATOM    549    O   1     1      17.136  14.635  29.303  0.00  0.00             0
ATOM    550    H   1     1       6.026  15.133  28.937  0.00  0.00             0
ATOM    551    H   1     1      17.476  13.802  28.806  0.00  0.00             0
ATOM    552    O   1     1      -3.394  14.951  24.899  0.00  0.00             0
ATOM    553    H   1     1      -4.187  15.027  25.289  0.00  0.00             0
ATOM    554    H   1     1       7.316  15.776  25.116  0.00  0.00             0
ATOM    555    O   1     1       9.786  13.274  14.724  0.00  0.00             0
ATOM    556    H   1     1      -1.028  13.879  15.310  0.00  0.00             0
ATOM    557    H   1     1       9.837  12.595  15.284  0.00  0.00             0
ATOM    558    O   1     1      -4.285   8.838  15.933  0.00  0.00             0
ATOM    559    H   1     1      -5.024   8.660  15.393  0.00  0.00             0
ATOM    560    H   1     1       6.165   9.698  15.696  0.00  0.00             0
ATOM    561    O   1     1      -4.154 -18.096  19.103  0.00  0.00             0
ATOM    562    H   1     1      -4.824 -18.018  18.364  0.00  0.00             0
ATOM    563    H   1     1      -3.927 -19.091  19.160  0.00  0.00             0
ATOM    564    O   1     1      -7.064  -9.584  15.333  0.00  0.00             0
ATOM    565    H   1     1      -6.873 -10.523  15.317  0.00  0.00             0
ATOM    566    H   1     1      -7.266  -9.290  16.138  0.00  0.00             0
ATOM    567    O   1     1       5.581  11.840  19.776  0.00  0.00             0
ATOM    568    H   1     1       6.459  11.812  19.455  0.00  0.00             0
ATOM    569    H   1     1       5.254  12.375  19.126  0.00  0.00             0
ATOM    570    O   1     1       3.394  11.828  21.507  0.00  0.00             0
ATOM    571    H   1     1       3.893  11.774  20.758  0.00  0.00             0
ATOM    572    H   1     1       3.886  12.436  22.238  0.00  0.00             0
ATOM    573    O   1     1      -6.616   9.361  25.267  0.00  0.00             0
ATOM    574    H   1     1      -6.752   9.377  24.366  0.00  0.00             0
ATOM    575    H   1     1      -6.348   8.509  25.631  0.00  0.00             0
ATOM    576    O   1     1      -8.285  21.071  20.550  0.00  0.00             0
ATOM    577    H   1     1      -7.365  21.356  20.780  0.00  0.00             0
ATOM    578    H   1     1      -8.169  20.165  20.497  0.00  0.00             0
ATOM    579    O   1     1      14.565  -0.459  17.380  0.00  0.00             0
ATOM    580    H   1     1      14.326   0.327  16.984  0.00  0.00             0
ATOM    581    H   1     1      13.862  -0.932  18.067  0.00  0.00             0
ATOM    582    O   1     1       0.248   1.557  25.727  0.00  0.00             0
ATOM    583    H   1     1       0.970   2.042  25.263  0.00  0.00             0
ATOM    584    H   1     1      -0.343   1.428  25.009  0.00  0.00             0
ATOM    585    O   1     1       4.500  -3.978  15.406  0.00  0.00             0
ATOM    586    H   1     1       4.873  -2.943  15.618  0.00  0.00             0
ATOM    587    H   1     1       3.814  -3.763  14.862  0.00  0.00             0
ATOM    588    O   1     1      -2.303   9.567  26.188  0.00  0.00             0
ATOM    589    H   1     1      -2.487   9.136  25.265  0.00  0.00             0
ATOM    590    H   1     1      -2.297  10.505  26.093  0.00  0.00             0
ATOM    591    O   1     1       0.810  11.507  20.562  0.00  0.00             0
ATOM    592    H   1     1       0.132  12.132  20.603  0.00  0.00             0
ATOM    593    H   1     1       1.699  11.740  21.003  0.00  0.00             0
ATOM    594    O   1     1      -1.926  11.760  19.651  0.00  0.00             0
ATOM    595    H   1     1      -1.593  12.595  19.355  0.00  0.00             0
ATOM    596    H   1     1      -1.266  11.170  19.496  0.00  0.00             0
ATOM    597    O   1     1      -6.310  -7.017  28.536  0.00  0.00             0
ATOM    598    H   1     1      -5.719  -6.669  29.223  0.00  0.00             0
ATOM    599    H   1     1       3.271  -7.549  29.115  0.00  0.00             0
ATOM    600    O   1     1       9.237  -6.377  34.912  0.00  0.00             0
ATOM    601    H   1     1       8.613  -6.825  34.335  0.00  0.00             0
ATOM    602    H   1     1      20.092  -7.099  35.078  0.00  0.00             0
ATOM    603    O   1     1       4.052  -2.928  22.828  0.00  0.00             0
ATOM    604    H   1     1      -6.373  -2.135  22.951  0.00  0.00             0
ATOM    605    H   1     1       4.955  -3.093  22.446  0.00  0.00             0
ATOM    606    O   1     1      -1.373   7.291  20.574  0.00  0.00             0
ATOM    607    H   1     1      -2.215   7.663  20.258  0.00  0.00             0
ATOM    608    H   1     1       9.415   7.982  20.864  0.00  0.00             0
ATOM    609    O   1     1      15.080  -3.772  18.181  0.00  0.00             0
ATOM    610    H   1     1       5.669  -3.292  18.528  0.00  0.00             0
ATOM    611    H   1     1      15.299  -4.112  17.469  0.00  0.00             0
ATOM    612    O   1     1      -7.312   9.484  22.653  0.00  0.00             0
ATOM    613    H   1     1      -7.454  10.373  22.245  0.00  0.00             0
ATOM    614    H   1     1       2.394   8.848  22.226  0.00  0.00             0
ATOM    615    O   1     1      -8.413  -4.027  17.660  0.00  0.00             0
ATOM    616    H   1     1      -8.793  -3.612  16.942  0.00  0.00             0
ATOM    617    H   1     1      -7.689  -3.378  18.157  0.00  0.00             0
ATOM    618    O   1     1       7.710   4.796  21.541  0.00  0.00             0
ATOM    619    H   1     1       8.111   5.677  21.248  0.00  0.00             0
ATOM    620    H   1     1       6.770   4.995  21.478  0.00  0.00             0
ATOM    621    O   1     1      -4.216  13.681  31.843  0.00  0.00             0
ATOM    622    H   1     1      -3.291  13.874  32.174  0.00  0.00             0
ATOM    623    H   1     1      -4.296  14.255  30.987  0.00  0.00             0
ATOM    624    O   1     1      -4.276  -6.369  23.480  0.00  0.00             0
ATOM    625    H   1     1      -4.537  -7.141  23.167  0.00  0.00             0
ATOM    626    H   1     1      -4.870  -6.232  24.072  0.00  0.00             0
ATOM    627    O   1     1       1.177   0.333  14.730  0.00  0.00             0
ATOM    628    H   1     1       2.084   0.475  15.081  0.00  0.00             0
ATOM    629    H   1     1       1.170   0.746  13.871  0.00  0.00             0
ATOM    630    O   1     1      -7.759   4.405  18.003  0.00  0.00             0
ATOM    631    H   1     1      -7.798   5.301  18.365  0.00  0.00             0
ATOM    632    H   1     1      -8.059   4.032  18.824  0.00  0.00             0
ATOM    633    O   1     1      -5.187   5.402  24.755  0.00  0.00             0
ATOM    634    H   1     1      -5.785   5.669  25.591  0.00  0.00             0
ATOM    635    H   1     1      -4.457   4.819  25.020  0.00  0.00             0
ATOM    636    O   1     1       9.144  -5.697  24.235  0.00  0.00             0
ATOM    637    H   1     1       9.424  -4.765  23.925  0.00  0.00             0
ATOM    638    H   1     1       8.086  -5.885  23.881  0.00  0.00             0
ATOM    639    O   1     1      -0.054   2.801  28.299  0.00  0.00             0
ATOM    640    H   1     1       0.212   3.587  27.888  0.00  0.00             0
ATOM    641    H   1     1      -0.222   2.454  27.541  0.00  0.00             0
ATOM    642    O   1     1       1.378  14.858  21.852  0.00  0.00             0
ATOM    643    H   1     1       1.103  14.688  22.818  0.00  0.00             0
ATOM    644    H   1     1       2.325  15.160  21.956  0.00  0.00             0
ATOM    645    O   1     1       1.455   5.916  33.141  0.00  0.00             0
ATOM    646    H   1     1       1.112   6.739  33.333  0.00  0.00             0
ATOM    647    H   1     1       1.916   6.034  32.381  0.00  0.00             0
ATOM    648    O   1     1       1.478  -3.126  14.699  0.00  0.00             0
ATOM    649    H   1     1       1.088  -2.158  14.596  0.00  0.00             0
ATOM    650    H   1     1       0.749  -3.747  14.657  0.00  0.00             0
ATOM    651    O   1     1      -9.515  14.399  24.467  0.00  0.00             0
ATOM    652    H   1     1      -9.363  15.184  25.326  0.00  0.00             0
ATOM    653    H   1     1       1.176  -4.147  24.871  0.00  0.00             0
ATOM    654    O   1     1      -5.082 -14.184  18.368  0.00  0.00             0
ATOM    655    H   1     1      -4.913 -14.530  17.569  0.00  0.00             0
ATOM    656    H   1     1       4.270 -13.629  18.267  0.00  0.00             0
ATOM    657    O   1     1      14.811  -3.068  26.304  0.00  0.00             0
ATOM    658    H   1     1       4.392  -4.030  26.304  0.00  0.00             0
ATOM    659    H   1     1      14.274  -2.481  25.475  0.00  0.00             0
ATOM    660    O   1     1       2.010  12.434  25.715  0.00  0.00             0
ATOM    661    H   1     1       1.430  12.488  26.513  0.00  0.00             0
ATOM    662    H   1     1      13.196  12.098  25.890  0.00  0.00             0
ATOM    663    O   1     1      -0.222   8.805  36.411  0.00  0.00             0
ATOM    664    H   1     1     -10.512   7.807  36.357  0.00  0.00             0
ATOM    665    H   1     1       0.439   9.026  37.031  0.00  0.00             0
ATOM    666    O   1     1      -6.911  20.326  27.679  0.00  0.00             0
ATOM    667    H   1     1      -7.470  19.810  28.205  0.00  0.00             0
ATOM    668    H   1     1       3.183  20.329  26.581  0.00  0.00             0
ATOM    669    O   1     1       8.026  24.446  32.755  0.00  0.00             0
ATOM    670    H   1     1       8.748  23.881  33.030  0.00  0.00             0
ATOM    671    H   1     1       8.073   7.404  33.351  0.00  0.00             0
ATOM    672    O   1     1       5.292   1.141  25.602  0.00  0.00             0
ATOM    673    H   1     1       5.809   1.977  25.293  0.00  0.00             0
ATOM    674    H   1     1       5.122   1.257  26.635  0.00  0.00             0
ATOM    675    O   1     1       8.738   3.218  30.932  0.00  0.00             0
ATOM    676    H   1     1       8.075   3.869  30.856  0.00  0.00             0
ATOM    677    H   1     1       9.103   3.147  30.051  0.00  0.00             0
ATOM    678    O   1     1      -2.607   8.433  23.623  0.00  0.00             0
ATOM    679    H   1     1      -3.318   8.783  23.094  0.00  0.00             0
ATOM    680    H   1     1      -1.746   8.644  23.114  0.00  0.00             0
ATOM    681    O   1     1      -5.038   6.258  22.047  0.00  0.00             0
ATOM    682    H   1     1      -5.004   6.245  22.971  0.00  0.00             0
ATOM    683    H   1     1      -4.822   7.033  21.616  0.00  0.00             0
ATOM    684    O   1     1      -6.262   9.228  17.879  0.00  0.00             0
ATOM    685    H   1     1      -5.668   9.477  17.120  0.00  0.00             0
ATOM    686    H   1     1      -6.654  10.065  18.060  0.00  0.00             0
ATOM    687    O   1     1      -0.291   9.233  22.123  0.00  0.00             0
ATOM    688    H   1     1       0.125   9.275  22.961  0.00  0.00             0
ATOM    689    H   1     1      -0.227  -7.707  21.795  0.00  0.00             0
ATOM    690    O   1     1      -1.631  -1.987  21.716  0.00  0.00             0
ATOM    691    H   1     1      -2.319  -2.654  21.858  0.00  0.00             0
ATOM    692    H   1     1      -0.735  -2.296  21.844  0.00  0.00             0
ATOM    693    O   1     1       0.833   4.826  26.202  0.00  0.00             0
ATOM    694    H   1     1       0.150   4.796  25.411  0.00  0.00             0
ATOM    695    H   1     1       0.569   5.579  26.581  0.00  0.00             0
ATOM    696    O   1     1       2.997  18.288  29.578  0.00  0.00             0
ATOM    697    H   1     1       2.062  17.995  29.936  0.00  0.00             0
ATOM    698    H   1     1       3.171  19.142  30.140  0.00  0.00             0
ATOM    699    O   1     1       2.623  20.653  25.038  0.00  0.00             0
ATOM    700    H   1     1       2.197  21.460  25.202  0.00  0.00             0
ATOM    701    H   1     1       2.878  20.813  24.229  0.00  0.00             0
ATOM    702    O   1     1       1.737  14.323  29.977  0.00  0.00             0
ATOM    703    H   1     1       2.479  14.268  29.440  0.00  0.00             0
ATOM    704    H   1     1       2.131  14.145  30.860  0.00  0.00             0
ATOM    705   Al   1     1       6.302   4.127   8.785  0.00  0.00             0
ATOM    706   Al   1     1       3.747  -0.273   8.835  0.00  0.00             0
ATOM    707   Al   1     1       3.794   5.776   8.786  0.00  0.00             0
ATOM    708   Al   1     1       6.238   1.090   8.936  0.00  0.00             0
ATOM    709   Si   1     1       2.034   5.529  11.560  0.00  0.00             0
ATOM    710   Si   1     1       4.614   1.081  11.652  0.00  0.00             0
ATOM    711   Si   1     1       4.450   7.111  11.664  0.00  0.00             0
ATOM    712   Si   1     1       7.164   2.684  11.609  0.00  0.00             0
ATOM    713    O   1     1       7.355   5.582  10.038  0.00  0.00             0
ATOM    714    O   1     1       4.730   0.976  10.006  0.00  0.00             0
ATOM    715    O   1     1       6.894   2.691   9.986  0.00  0.00             0
ATOM    716    O   1     1       4.412   7.206   9.962  0.00  0.00             0
ATOM    717    O   1     1       7.088   4.114  12.120  0.00  0.00             0
ATOM    718    O   1     1       4.476   8.540  12.127  0.00  0.00             0
ATOM    719    O   1     1       5.797   6.444  12.013  0.00  0.00             0
ATOM    720    O   1     1       3.417   1.934  11.890  0.00  0.00             0
ATOM    721    O   1     1       5.881   1.888  12.078  0.00  0.00             0
ATOM    722    O   1     1       3.202   6.300  12.156  0.00  0.00             0
ATOM    723    O   1     1       7.211  -0.167   9.977  0.00  0.00             0
ATOM    724    O   1     1       4.762   4.281   9.948  0.00  0.00             0
ATOM    725    O   1     1       3.050   7.160   7.796  0.00  0.00             0
ATOM    726    O   1     1       5.632   2.671   7.711  0.00  0.00             0
ATOM    727    O   1     1       7.904   4.327   7.757  0.00  0.00             0
ATOM    728    O   1     1       5.484  -0.013   7.661  0.00  0.00             0
ATOM    729    O   1     1       8.065   1.188   7.873  0.00  0.00             0
ATOM    730    O   1     1       5.435   5.544   7.632  0.00  0.00             0
ATOM    731    H   1     1       6.902   7.829  10.156  0.00  0.00             0
ATOM    732    H   1     1       4.336   3.761  10.694  0.00  0.00             0
ATOM    733    H   1     1       7.724   7.202   6.818  0.00  0.00             0
ATOM    734    H   1     1       5.128   2.710   6.931  0.00  0.00             0
ATOM    735    H   1     1       8.295   3.808   7.053  0.00  0.00             0
ATOM    736    H   1     1       5.772   7.919   7.707  0.00  0.00             0
ATOM    737    H   1     1       6.137   5.892   7.230  0.00  0.00             0
ATOM    738    H   1     1       8.720   1.974   7.709  0.00  0.00             0
ATOM    739   Al   1     1       9.520   3.259   1.382  0.00  0.00             0
ATOM    740   Al   1     1       6.864  -1.104   1.643  0.00  0.00             0
ATOM    741   Al   1     1       6.849   4.733   1.372  0.00  0.00             0
ATOM    742   Al   1     1       9.490   0.245   1.480  0.00  0.00             0
ATOM    743   Si   1     1       5.097   4.516   4.320  0.00  0.00             0
ATOM    744   Si   1     1       7.779   0.212   4.415  0.00  0.00             0
ATOM    745   Si   1     1       7.625   5.950   4.264  0.00  0.00             0
ATOM    746   Si   1     1      10.288   1.799   4.276  0.00  0.00             0
ATOM    747    O   1     1      10.451   4.616   2.681  0.00  0.00             0
ATOM    748    O   1     1       7.933   0.100   2.757  0.00  0.00             0
ATOM    749    O   1     1      10.271   1.912   2.663  0.00  0.00             0
ATOM    750    O   1     1       7.453   6.037   2.644  0.00  0.00             0
ATOM    751    O   1     1      10.490   3.299   4.854  0.00  0.00             0
ATOM    752    O   1     1       7.511   7.477   4.785  0.00  0.00             0
ATOM    753    O   1     1       9.083   5.350   4.565  0.00  0.00             0
ATOM    754    O   1     1       6.465   0.994   4.783  0.00  0.00             0
ATOM    755    O   1     1       9.034   1.039   4.805  0.00  0.00             0
ATOM    756    O   1     1       6.418   5.167   4.857  0.00  0.00             0
ATOM    757    O   1     1      10.345  -1.143   2.672  0.00  0.00             0
ATOM    758    O   1     1       7.861   3.400   2.534  0.00  0.00             0
ATOM    759    O   1     1       6.235   6.206   0.323  0.00  0.00             0
ATOM    760    O   1     1       8.884   1.770   0.559  0.00  0.00             0
ATOM    761    O   1     1      11.093   3.435   0.267  0.00  0.00             0
ATOM    762    O   1     1       8.528  -0.922   0.421  0.00  0.00             0
ATOM    763    O   1     1      11.154   0.074   0.469  0.00  0.00             0
ATOM    764    O   1     1       8.481   4.559   0.372  0.00  0.00             0
ATOM    765    H   1     1      10.056   6.875   2.685  0.00  0.00             0
ATOM    766    H   1     1       7.094   2.903   2.956  0.00  0.00             0
ATOM    767    H   1     1      10.746   6.308  -0.195  0.00  0.00             0
ATOM    768    H   1     1       8.461   1.630  -0.289  0.00  0.00             0
ATOM    769    H   1     1      11.489   3.129  -0.622  0.00  0.00             0
ATOM    770    H   1     1       8.869   8.049  -0.581  0.00  0.00             0
ATOM    771    H   1     1       9.200   5.088   0.044  0.00  0.00             0
ATOM    772    H   1     1      11.164   0.525  -0.314  0.00  0.00             0
ATOM    773   Al   1     1       6.139  -4.710   8.898  0.00  0.00             0
ATOM    774   Al   1     1       3.776  -9.173   8.906  0.00  0.00             0
ATOM    775   Al   1     1       3.582  -3.117   8.729  0.00  0.00             0
ATOM    776   Al   1     1       6.255  -7.757   8.843  0.00  0.00             0
ATOM    777   Si   1     1       1.894  -3.381  11.546  0.00  0.00             0
ATOM    778   Si   1     1       4.589  -7.858  11.550  0.00  0.00             0
ATOM    779   Si   1     1       4.487  -1.885  11.551  0.00  0.00             0
ATOM    780   Si   1     1       7.139  -6.393  11.594  0.00  0.00             0
ATOM    781    O   1     1       7.144  -3.448   9.940  0.00  0.00             0
ATOM    782    O   1     1       4.665  -8.002   9.926  0.00  0.00             0
ATOM    783    O   1     1       6.741  -6.250   9.993  0.00  0.00             0
ATOM    784    O   1     1       4.426  -1.733   9.973  0.00  0.00             0
ATOM    785    O   1     1       7.002  -4.833  12.059  0.00  0.00             0
ATOM    786    O   1     1       4.517  -0.443  12.077  0.00  0.00             0
ATOM    787    O   1     1       5.760  -2.652  11.913  0.00  0.00             0
ATOM    788    O   1     1       3.364  -7.026  11.781  0.00  0.00             0
ATOM    789    O   1     1       5.951  -7.264  12.071  0.00  0.00             0
ATOM    790    O   1     1       3.155  -2.607  11.974  0.00  0.00             0
ATOM    791    O   1     1       7.227  -9.215   9.821  0.00  0.00             0
ATOM    792    O   1     1       4.544  -4.538   9.984  0.00  0.00             0
ATOM    793    O   1     1       3.056  -1.669   7.790  0.00  0.00             0
ATOM    794    O   1     1       5.566  -6.284   7.802  0.00  0.00             0
ATOM    795    O   1     1       7.788  -4.725   7.716  0.00  0.00             0
ATOM    796    O   1     1       5.302  -9.204   7.849  0.00  0.00             0
ATOM    797    O   1     1       7.994  -7.660   7.853  0.00  0.00             0
ATOM    798    O   1     1       5.288  -3.340   7.813  0.00  0.00             0
ATOM    799    H   1     1       7.017  -0.935  10.506  0.00  0.00             0
ATOM    800    H   1     1       3.992  -5.388  10.092  0.00  0.00             0
ATOM    801    H   1     1       7.555  -1.432   6.717  0.00  0.00             0
ATOM    802    H   1     1       5.334  -5.938   7.015  0.00  0.00             0
ATOM    803    H   1     1       7.799  -4.870   6.711  0.00  0.00             0
ATOM    804    H   1     1       5.882  -0.537   6.842  0.00  0.00             0
ATOM    805    H   1     1       5.899  -2.634   7.422  0.00  0.00             0
ATOM    806    H   1     1       8.140  -7.022   7.065  0.00  0.00             0
ATOM    807   Al   1     1       9.504  -5.763   1.634  0.00  0.00             0
ATOM    808   Al   1     1       6.881  -9.961   1.181  0.00  0.00             0
ATOM    809   Al   1     1       6.674  -4.098   1.276  0.00  0.00             0
ATOM    810   Al   1     1       9.570  -8.710   1.490  0.00  0.00             0
ATOM    811   Si   1     1       5.207  -4.309   4.141  0.00  0.00             0
ATOM    812   Si   1     1       7.422  -8.922   4.158  0.00  0.00             0
ATOM    813   Si   1     1       7.749  -2.690   4.104  0.00  0.00             0
ATOM    814   Si   1     1       9.966  -7.388   4.274  0.00  0.00             0
ATOM    815    O   1     1      10.393  -4.495   2.715  0.00  0.00             0
ATOM    816    O   1     1       7.688  -9.039   2.578  0.00  0.00             0
ATOM    817    O   1     1       9.893  -7.251   2.689  0.00  0.00             0
ATOM    818    O   1     1       7.598  -2.544   2.554  0.00  0.00             0
ATOM    819    O   1     1      10.014  -5.847   4.838  0.00  0.00             0
ATOM    820    O   1     1       7.679  -1.264   4.777  0.00  0.00             0
ATOM    821    O   1     1       9.119  -3.381   4.483  0.00  0.00             0
ATOM    822    O   1     1       6.133  -8.155   4.430  0.00  0.00             0
ATOM    823    O   1     1       8.750  -8.173   4.772  0.00  0.00             0
ATOM    824    O   1     1       6.530  -3.520   4.645  0.00  0.00             0
ATOM    825    O   1     1      10.243 -10.128   2.440  0.00  0.00             0
ATOM    826    O   1     1       7.664  -5.386   2.367  0.00  0.00             0
ATOM    827    O   1     1       6.084  -2.566   0.476  0.00  0.00             0
ATOM    828    O   1     1       8.599  -7.193   0.449  0.00  0.00             0
ATOM    829    O   1     1      10.898  -5.507   0.375  0.00  0.00             0
ATOM    830    O   1     1       8.428 -10.097   0.214  0.00  0.00             0
ATOM    831    O   1     1      11.031  -8.680   0.382  0.00  0.00             0
ATOM    832    O   1     1       8.576  -4.280   0.232  0.00  0.00             0
ATOM    833    H   1     1       9.932  -1.969   3.186  0.00  0.00             0
ATOM    834    H   1     1       7.163  -6.120   2.306  0.00  0.00             0
ATOM    835    H   1     1      10.474  -2.479  -0.352  0.00  0.00             0
ATOM    836    H   1     1       8.155  -6.665  -0.244  0.00  0.00             0
ATOM    837    H   1     1      10.343  -5.231  -0.432  0.00  0.00             0
ATOM    838    H   1     1       8.212  -1.141  -0.637  0.00  0.00             0
ATOM    839    H   1     1       9.063  -3.521   0.218  0.00  0.00             0
ATOM    840    H   1     1      11.735  -8.213   0.165  0.00  0.00             0
ATOM    841   Al   1     1       1.296   4.352   8.673  0.00  0.00             0
ATOM    842   Al   1     1      -1.415  -0.300   8.776  0.00  0.00             0
ATOM    843   Al   1     1      -1.449   5.687   8.858  0.00  0.00             0
ATOM    844   Al   1     1       1.156   1.256   8.789  0.00  0.00             0
ATOM    845   Si   1     1      -3.129   5.587  11.619  0.00  0.00             0
ATOM    846   Si   1     1      -0.471   1.058  11.499  0.00  0.00             0
ATOM    847   Si   1     1      -0.589   7.088  11.502  0.00  0.00             0
ATOM    848   Si   1     1       1.987   2.567  11.583  0.00  0.00             0
ATOM    849    O   1     1       2.225   5.506   9.954  0.00  0.00             0
ATOM    850    O   1     1      -0.326   0.994   9.902  0.00  0.00             0
ATOM    851    O   1     1       1.808   2.567   9.982  0.00  0.00             0
ATOM    852    O   1     1      -0.741   7.113   9.910  0.00  0.00             0
ATOM    853    O   1     1       2.003   4.052  12.018  0.00  0.00             0
ATOM    854    O   1     1      -0.681   8.579  12.075  0.00  0.00             0
ATOM    855    O   1     1       0.707   6.398  11.734  0.00  0.00             0
ATOM    856    O   1     1      -1.748   2.074  11.866  0.00  0.00             0
ATOM    857    O   1     1       0.787   1.800  12.157  0.00  0.00             0
ATOM    858    O   1     1      -1.781   6.277  12.141  0.00  0.00             0
ATOM    859    O   1     1       1.946  -0.332   9.847  0.00  0.00             0
ATOM    860    O   1     1      -0.396   4.344   9.637  0.00  0.00             0
ATOM    861    O   1     1       8.252   7.078   7.639  0.00  0.00             0
ATOM    862    O   1     1       0.416   2.631   7.683  0.00  0.00             0
ATOM    863    O   1     1       2.917   4.455   7.573  0.00  0.00             0
ATOM    864    O   1     1       0.131  -0.214   7.699  0.00  0.00             0
ATOM    865    O   1     1       2.901   1.141   7.987  0.00  0.00             0
ATOM    866    O   1     1       0.362   5.603   7.606  0.00  0.00             0
ATOM    867    H   1     1       1.951   7.985   9.920  0.00  0.00             0
ATOM    868    H   1     1      -0.967   3.526   9.995  0.00  0.00             0
ATOM    869    H   1     1       2.518   7.529   7.025  0.00  0.00             0
ATOM    870    H   1     1       0.121   2.875   6.845  0.00  0.00             0
ATOM    871    H   1     1       3.192   4.333   6.648  0.00  0.00             0
ATOM    872    H   1     1       0.446   7.909   7.710  0.00  0.00             0
ATOM    873    H   1     1       0.724   6.108   6.973  0.00  0.00             0
ATOM    874    H   1     1       3.273   1.953   8.065  0.00  0.00             0
ATOM    875   Al   1     1       4.519   3.024   1.631  0.00  0.00             0
ATOM    876   Al   1     1       1.695  -1.287   1.707  0.00  0.00             0
ATOM    877   Al   1     1       1.815   4.906   1.522  0.00  0.00             0
ATOM    878   Al   1     1       4.284   0.272   1.711  0.00  0.00             0
ATOM    879   Si   1     1       0.078   4.699   4.302  0.00  0.00             0
ATOM    880   Si   1     1       2.513   0.104   4.518  0.00  0.00             0
ATOM    881   Si   1     1       2.598   6.236   4.260  0.00  0.00             0
ATOM    882   Si   1     1       5.035   1.616   4.561  0.00  0.00             0
ATOM    883    O   1     1       5.292   4.318   2.691  0.00  0.00             0
ATOM    884    O   1     1       2.708  -0.084   2.858  0.00  0.00             0
ATOM    885    O   1     1       4.934   1.674   2.876  0.00  0.00             0
ATOM    886    O   1     1       2.475   6.321   2.659  0.00  0.00             0
ATOM    887    O   1     1       4.921   3.149   4.997  0.00  0.00             0
ATOM    888    O   1     1       2.620   7.712   4.792  0.00  0.00             0
ATOM    889    O   1     1       3.949   5.478   4.600  0.00  0.00             0
ATOM    890    O   1     1       1.207   0.958   4.713  0.00  0.00             0
ATOM    891    O   1     1       3.798   0.831   4.933  0.00  0.00             0
ATOM    892    O   1     1       1.314   5.521   4.687  0.00  0.00             0
ATOM    893    O   1     1       5.262  -1.077   2.761  0.00  0.00             0
ATOM    894    O   1     1       2.623   3.429   2.600  0.00  0.00             0
ATOM    895    O   1     1      11.491   6.331   0.375  0.00  0.00             0
ATOM    896    O   1     1       3.540   1.600   0.686  0.00  0.00             0
ATOM    897    O   1     1       5.977   3.221   0.458  0.00  0.00             0
ATOM    898    O   1     1       3.364  -1.044   0.556  0.00  0.00             0
ATOM    899    O   1     1       5.871   0.219   0.535  0.00  0.00             0
ATOM    900    O   1     1       3.352   4.533   0.435  0.00  0.00             0
ATOM    901    H   1     1       4.417   7.010   2.110  0.00  0.00             0
ATOM    902    H   1     1       1.867   2.925   2.528  0.00  0.00             0
ATOM    903    H   1     1       6.592   6.004  -0.445  0.00  0.00             0
ATOM    904    H   1     1       2.905   1.947   0.101  0.00  0.00             0
ATOM    905    H   1     1       6.633   2.543   0.214  0.00  0.00             0
ATOM    906    H   1     1       3.423   7.728  -0.598  0.00  0.00             0
ATOM    907    H   1     1       3.963   5.169  -0.036  0.00  0.00             0
ATOM    908    H   1     1       5.686   0.902  -0.102  0.00  0.00             0
ATOM    909   Al   1     1       1.226  -4.750   8.741  0.00  0.00             0
ATOM    910   Al   1     1      -1.437  -9.072   8.715  0.00  0.00             0
ATOM    911   Al   1     1      -1.501  -3.283   8.610  0.00  0.00             0
ATOM    912   Al   1     1       1.094  -7.595   8.822  0.00  0.00             0
ATOM    913   Si   1     1      -3.323  -3.418  11.569  0.00  0.00             0
ATOM    914   Si   1     1      -0.618  -7.864  11.540  0.00  0.00             0
ATOM    915   Si   1     1      -0.805  -1.911  11.496  0.00  0.00             0
ATOM    916   Si   1     1       1.942  -6.342  11.571  0.00  0.00             0
ATOM    917    O   1     1       2.026  -3.516   9.909  0.00  0.00             0
ATOM    918    O   1     1      -0.514  -7.793   9.851  0.00  0.00             0
ATOM    919    O   1     1       1.854  -6.276   9.941  0.00  0.00             0
ATOM    920    O   1     1      -1.032  -1.815   9.872  0.00  0.00             0
ATOM    921    O   1     1       1.907  -4.837  12.118  0.00  0.00             0
ATOM    922    O   1     1      -0.860  -0.429  11.960  0.00  0.00             0
ATOM    923    O   1     1       0.468  -2.679  11.743  0.00  0.00             0
ATOM    924    O   1     1      -1.862  -6.984  11.902  0.00  0.00             0
ATOM    925    O   1     1       0.677  -7.145  12.019  0.00  0.00             0
ATOM    926    O   1     1      -2.056  -2.646  11.986  0.00  0.00             0
ATOM    927    O   1     1       2.081  -9.011   9.942  0.00  0.00             0
ATOM    928    O   1     1      -0.590  -4.640   9.527  0.00  0.00             0
ATOM    929    O   1     1       8.020  -1.811   7.565  0.00  0.00             0
ATOM    930    O   1     1       0.587  -6.252   7.701  0.00  0.00             0
ATOM    931    O   1     1       2.821  -4.541   7.562  0.00  0.00             0
ATOM    932    O   1     1       0.122  -8.991   7.661  0.00  0.00             0
ATOM    933    O   1     1       2.817  -7.890   7.562  0.00  0.00             0
ATOM    934    O   1     1       0.245  -3.351   7.383  0.00  0.00             0
ATOM    935    H   1     1       1.284  -1.162   9.640  0.00  0.00             0
ATOM    936    H   1     1      -1.161  -5.396   9.418  0.00  0.00             0
ATOM    937    H   1     1       2.376  -1.609   7.127  0.00  0.00             0
ATOM    938    H   1     1      -0.237  -6.099   7.187  0.00  0.00             0
ATOM    939    H   1     1       2.885  -5.228   6.935  0.00  0.00             0
ATOM    940    H   1     1      -0.071  -0.047   6.847  0.00  0.00             0
ATOM    941    H   1     1       0.741  -3.409   6.591  0.00  0.00             0
ATOM    942    H   1     1       3.630  -7.561   7.283  0.00  0.00             0
ATOM    943   Al   1     1       4.254  -5.610   1.413  0.00  0.00             0
ATOM    944   Al   1     1       1.733 -10.089   1.490  0.00  0.00             0
ATOM    945   Al   1     1       1.497  -4.239   1.464  0.00  0.00             0
ATOM    946   Al   1     1       4.246  -8.521   1.153  0.00  0.00             0
ATOM    947   Si   1     1      -0.121  -4.378   4.263  0.00  0.00             0
ATOM    948   Si   1     1       2.421  -8.708   4.214  0.00  0.00             0
ATOM    949   Si   1     1       2.526  -2.927   4.378  0.00  0.00             0
ATOM    950   Si   1     1       4.969  -7.217   4.061  0.00  0.00             0
ATOM    951    O   1     1       5.178  -4.427   2.553  0.00  0.00             0
ATOM    952    O   1     1       2.577  -8.902   2.597  0.00  0.00             0
ATOM    953    O   1     1       4.908  -7.128   2.419  0.00  0.00             0
ATOM    954    O   1     1       2.290  -2.785   2.706  0.00  0.00             0
ATOM    955    O   1     1       5.100  -5.805   4.631  0.00  0.00             0
ATOM    956    O   1     1       2.313  -1.433   4.863  0.00  0.00             0
ATOM    957    O   1     1       3.972  -3.450   4.474  0.00  0.00             0
ATOM    958    O   1     1       1.066  -7.999   4.461  0.00  0.00             0
ATOM    959    O   1     1       3.638  -7.833   4.521  0.00  0.00             0
ATOM    960    O   1     1       1.266  -3.737   4.719  0.00  0.00             0
ATOM    961    O   1     1       5.134 -10.086   2.097  0.00  0.00             0
ATOM    962    O   1     1       2.629  -5.522   2.546  0.00  0.00             0
ATOM    963    O   1     1      11.206  -2.791   0.302  0.00  0.00             0
ATOM    964    O   1     1       3.480  -7.063   0.283  0.00  0.00             0
ATOM    965    O   1     1       5.839  -5.319   0.270  0.00  0.00             0
ATOM    966    O   1     1       3.149  -9.804   0.243  0.00  0.00             0
ATOM    967    O   1     1       5.982  -8.515   0.301  0.00  0.00             0
ATOM    968    O   1     1       3.249  -4.236   0.335  0.00  0.00             0
ATOM    969    H   1     1       4.599  -1.818   2.900  0.00  0.00             0
ATOM    970    H   1     1       2.273  -5.891   3.415  0.00  0.00             0
ATOM    971    H   1     1       5.149  -2.526   0.041  0.00  0.00             0
ATOM    972    H   1     1       2.864  -6.521  -0.370  0.00  0.00             0
ATOM    973    H   1     1       5.995  -5.674  -0.579  0.00  0.00             0
ATOM    974    H   1     1       3.508  -0.781  -0.367  0.00  0.00             0
ATOM    975    H   1     1       2.878  -3.696  -0.410  0.00  0.00             0
ATOM    976    H   1     1       6.583  -7.709   0.180  0.00  0.00             0
END
