# Supplementary material for: Competing Nuclear Quantum Effects and Hydrogen-Bond Jumps in Hydrated Kaolinite
Source: J Phys Chem Lett. 2023 Feb 6;14(6):1542–7. doi: 10.1021/acs.jpclett.2c03896 (PMC9940297; doi:10.1021/acs.jpclett.2c03896)
Supplement: Supplementary file 1 — jz2c03896_si_001.zip [file jz2c03896_si_001.zip › Clay_NQEs_HBond_Jumps_SI/silica-surface/QM/prod-1/init.17.pdb]

TITLE     Step:      400000  Bead:      17 positions{angstrom}  cell{angstrom}
CRYST1   10.307   17.884   76.812  91.93 105.05  89.80 P 1           1
ATOM      1   Al   1     1     -13.511  12.439  42.551  0.00  0.00             0
ATOM      2   Al   1     1     -11.081  17.102  42.265  0.00  0.00             0
ATOM      3   Al   1     1     -10.960  10.984  42.524  0.00  0.00             0
ATOM      4   Al   1     1     -13.507  15.567  42.345  0.00  0.00             0
ATOM      5   Si   1     1      -9.118  11.209  39.685  0.00  0.00             0
ATOM      6   Si   1     1     -11.890  15.739  39.466  0.00  0.00             0
ATOM      7   Si   1     1     -11.715   9.587  39.753  0.00  0.00             0
ATOM      8   Si   1     1     -14.350  14.157  39.616  0.00  0.00             0
ATOM      9    O   1     1     -14.464  11.259  41.483  0.00  0.00             0
ATOM     10    O   1     1     -12.032  15.879  41.198  0.00  0.00             0
ATOM     11    O   1     1     -14.311  14.104  41.201  0.00  0.00             0
ATOM     12    O   1     1     -11.517   9.443  41.449  0.00  0.00             0
ATOM     13    O   1     1     -14.293  12.654  39.183  0.00  0.00             0
ATOM     14    O   1     1     -11.733   8.091  39.342  0.00  0.00             0
ATOM     15    O   1     1     -13.075  10.344  39.538  0.00  0.00             0
ATOM     16    O   1     1     -10.652  14.933  39.249  0.00  0.00             0
ATOM     17    O   1     1     -13.248  15.019  39.119  0.00  0.00             0
ATOM     18    O   1     1     -10.410  10.314  39.193  0.00  0.00             0
ATOM     19    O   1     1     -14.526  16.881  41.367  0.00  0.00             0
ATOM     20    O   1     1     -11.887  12.293  41.385  0.00  0.00             0
ATOM     21    O   1     1     -10.141   9.638  43.705  0.00  0.00             0
ATOM     22    O   1     1     -12.809  14.126  43.293  0.00  0.00             0
ATOM     23    O   1     1     -15.159  12.324  43.738  0.00  0.00             0
ATOM     24    O   1     1     -12.685  17.030  43.444  0.00  0.00             0
ATOM     25    O   1     1     -15.216  15.527  43.481  0.00  0.00             0
ATOM     26    O   1     1     -12.649  11.119  43.671  0.00  0.00             0
ATOM     27    H   1     1     -14.337   8.791  42.049  0.00  0.00             0
ATOM     28    H   1     1     -11.514  12.903  40.576  0.00  0.00             0
ATOM     29    H   1     1     -15.118   9.284  44.489  0.00  0.00             0
ATOM     30    H   1     1     -11.951  14.410  43.389  0.00  0.00             0
ATOM     31    H   1     1     -15.352  12.310  44.793  0.00  0.00             0
ATOM     32    H   1     1     -12.994   7.938  44.576  0.00  0.00             0
ATOM     33    H   1     1     -12.979  10.116  43.700  0.00  0.00             0
ATOM     34    H   1     1     -15.196  14.544  43.857  0.00  0.00             0
ATOM     35   Al   1     1     -13.469  14.818  49.710  0.00  0.00             0
ATOM     36   Al   1     1     -10.738  19.229  49.807  0.00  0.00             0
ATOM     37   Al   1     1     -10.789  13.395  49.671  0.00  0.00             0
ATOM     38   Al   1     1     -13.395  17.732  49.600  0.00  0.00             0
ATOM     39   Si   1     1      -8.981  13.395  46.956  0.00  0.00             0
ATOM     40   Si   1     1     -11.700  17.896  46.909  0.00  0.00             0
ATOM     41   Si   1     1     -11.592  11.850  46.935  0.00  0.00             0
ATOM     42   Si   1     1     -14.226  16.380  46.783  0.00  0.00             0
ATOM     43    O   1     1     -14.466  13.606  48.522  0.00  0.00             0
ATOM     44    O   1     1     -11.782  18.015  48.558  0.00  0.00             0
ATOM     45    O   1     1     -14.012  16.377  48.548  0.00  0.00             0
ATOM     46    O   1     1     -11.527  11.904  48.569  0.00  0.00             0
ATOM     47    O   1     1     -14.137  14.923  46.420  0.00  0.00             0
ATOM     48    O   1     1     -11.415  10.349  46.527  0.00  0.00             0
ATOM     49    O   1     1     -12.988  12.455  46.730  0.00  0.00             0
ATOM     50    O   1     1     -10.338  16.964  46.676  0.00  0.00             0
ATOM     51    O   1     1     -12.952  17.189  46.397  0.00  0.00             0
ATOM     52    O   1     1     -10.381  12.806  46.383  0.00  0.00             0
ATOM     53    O   1     1     -14.378  19.229  48.702  0.00  0.00             0
ATOM     54    O   1     1     -11.680  14.647  48.431  0.00  0.00             0
ATOM     55    O   1     1     -10.206  11.899  50.988  0.00  0.00             0
ATOM     56    O   1     1     -12.628  16.334  50.795  0.00  0.00             0
ATOM     57    O   1     1     -15.164  14.642  50.744  0.00  0.00             0
ATOM     58    O   1     1     -12.241  19.167  50.909  0.00  0.00             0
ATOM     59    O   1     1     -14.748  18.036  50.930  0.00  0.00             0
ATOM     60    O   1     1     -12.520  13.641  50.810  0.00  0.00             0
ATOM     61    H   1     1     -13.783  11.051  48.770  0.00  0.00             0
ATOM     62    H   1     1     -11.088  15.403  48.376  0.00  0.00             0
ATOM     63    H   1     1     -14.485  12.220  51.040  0.00  0.00             0
ATOM     64    H   1     1     -12.469  15.961  51.624  0.00  0.00             0
ATOM     65    H   1     1     -15.549  15.150  51.553  0.00  0.00             0
ATOM     66    H   1     1     -12.995   9.864  51.943  0.00  0.00             0
ATOM     67    H   1     1     -12.380  12.888  51.430  0.00  0.00             0
ATOM     68    H   1     1     -14.267  18.223  51.790  0.00  0.00             0
ATOM     69   Al   1     1     -13.551  21.336  42.581  0.00  0.00             0
ATOM     70   Al   1     1     -11.015  25.893  42.521  0.00  0.00             0
ATOM     71   Al   1     1     -10.982  19.897  42.480  0.00  0.00             0
ATOM     72   Al   1     1     -13.586  24.356  42.491  0.00  0.00             0
ATOM     73   Si   1     1      -9.297  20.192  39.732  0.00  0.00             0
ATOM     74   Si   1     1     -11.848  24.586  39.816  0.00  0.00             0
ATOM     75   Si   1     1     -11.820  18.638  39.571  0.00  0.00             0
ATOM     76   Si   1     1     -14.433  23.149  39.653  0.00  0.00             0
ATOM     77    O   1     1     -14.429  20.213  41.221  0.00  0.00             0
ATOM     78    O   1     1     -12.015  24.688  41.417  0.00  0.00             0
ATOM     79    O   1     1     -14.302  23.114  41.306  0.00  0.00             0
ATOM     80    O   1     1     -11.691  18.528  41.164  0.00  0.00             0
ATOM     81    O   1     1     -14.459  21.694  39.150  0.00  0.00             0
ATOM     82    O   1     1     -11.947  17.157  39.008  0.00  0.00             0
ATOM     83    O   1     1     -13.029  19.497  39.341  0.00  0.00             0
ATOM     84    O   1     1     -10.614  23.599  39.572  0.00  0.00             0
ATOM     85    O   1     1     -13.131  23.853  39.267  0.00  0.00             0
ATOM     86    O   1     1     -10.478  19.328  39.108  0.00  0.00             0
ATOM     87    O   1     1     -14.593  25.769  41.518  0.00  0.00             0
ATOM     88    O   1     1     -11.968  21.427  41.308  0.00  0.00             0
ATOM     89    O   1     1     -10.186  18.452  43.330  0.00  0.00             0
ATOM     90    O   1     1     -12.825  22.841  43.456  0.00  0.00             0
ATOM     91    O   1     1     -15.049  21.218  43.542  0.00  0.00             0
ATOM     92    O   1     1     -12.582  25.694  43.736  0.00  0.00             0
ATOM     93    O   1     1     -15.252  24.556  43.708  0.00  0.00             0
ATOM     94    O   1     1     -12.653  19.839  43.436  0.00  0.00             0
ATOM     95    H   1     1     -14.223  17.906  41.055  0.00  0.00             0
ATOM     96    H   1     1     -11.657  22.082  40.874  0.00  0.00             0
ATOM     97    H   1     1     -14.713  18.152  43.865  0.00  0.00             0
ATOM     98    H   1     1     -11.931  23.221  43.477  0.00  0.00             0
ATOM     99    H   1     1     -15.441  21.725  44.329  0.00  0.00             0
ATOM    100    H   1     1     -12.565  16.947  44.470  0.00  0.00             0
ATOM    101    H   1     1     -12.796  18.887  43.585  0.00  0.00             0
ATOM    102    H   1     1     -15.221  24.010  44.593  0.00  0.00             0
ATOM    103   Al   1     1     -13.444  23.745  49.767  0.00  0.00             0
ATOM    104   Al   1     1     -10.890  28.321  49.849  0.00  0.00             0
ATOM    105   Al   1     1     -10.766  22.026  49.908  0.00  0.00             0
ATOM    106   Al   1     1     -13.224  26.569  49.906  0.00  0.00             0
ATOM    107   Si   1     1      -8.912  22.338  47.000  0.00  0.00             0
ATOM    108   Si   1     1     -11.554  26.870  47.118  0.00  0.00             0
ATOM    109   Si   1     1     -11.476  20.854  47.018  0.00  0.00             0
ATOM    110   Si   1     1     -14.144  25.357  47.116  0.00  0.00             0
ATOM    111    O   1     1     -14.417  22.458  48.682  0.00  0.00             0
ATOM    112    O   1     1     -11.807  27.029  48.691  0.00  0.00             0
ATOM    113    O   1     1     -14.089  25.314  48.673  0.00  0.00             0
ATOM    114    O   1     1     -11.451  20.781  48.656  0.00  0.00             0
ATOM    115    O   1     1     -14.005  23.830  46.655  0.00  0.00             0
ATOM    116    O   1     1     -11.506  19.403  46.498  0.00  0.00             0
ATOM    117    O   1     1     -12.766  21.604  46.790  0.00  0.00             0
ATOM    118    O   1     1     -10.344  25.886  46.945  0.00  0.00             0
ATOM    119    O   1     1     -12.817  26.202  46.661  0.00  0.00             0
ATOM    120    O   1     1     -10.238  21.670  46.600  0.00  0.00             0
ATOM    121    O   1     1     -14.155  28.075  48.780  0.00  0.00             0
ATOM    122    O   1     1     -11.795  23.571  48.752  0.00  0.00             0
ATOM    123    O   1     1      -9.853  20.658  50.881  0.00  0.00             0
ATOM    124    O   1     1     -12.551  25.134  50.850  0.00  0.00             0
ATOM    125    O   1     1     -14.947  23.657  50.981  0.00  0.00             0
ATOM    126    O   1     1     -12.461  28.031  51.070  0.00  0.00             0
ATOM    127    O   1     1     -14.971  26.796  50.901  0.00  0.00             0
ATOM    128    O   1     1     -12.371  22.295  50.974  0.00  0.00             0
ATOM    129    H   1     1     -13.959  19.968  48.443  0.00  0.00             0
ATOM    130    H   1     1     -11.271  24.168  47.977  0.00  0.00             0
ATOM    131    H   1     1     -14.144  20.921  50.990  0.00  0.00             0
ATOM    132    H   1     1     -11.643  24.865  50.904  0.00  0.00             0
ATOM    133    H   1     1     -15.519  24.463  51.116  0.00  0.00             0
ATOM    134    H   1     1     -12.599  19.713  51.609  0.00  0.00             0
ATOM    135    H   1     1     -12.737  22.758  51.768  0.00  0.00             0
ATOM    136    H   1     1     -15.395  26.742  51.881  0.00  0.00             0
ATOM    137   Al   1     1      -8.438  12.572  42.453  0.00  0.00             0
ATOM    138   Al   1     1      -6.011  16.988  42.407  0.00  0.00             0
ATOM    139   Al   1     1      -6.006  10.892  42.532  0.00  0.00             0
ATOM    140   Al   1     1      -8.489  15.496  42.367  0.00  0.00             0
ATOM    141   Si   1     1      -4.030  11.266  39.870  0.00  0.00             0
ATOM    142   Si   1     1      -6.719  15.622  39.598  0.00  0.00             0
ATOM    143   Si   1     1      -6.581   9.664  39.755  0.00  0.00             0
ATOM    144   Si   1     1      -9.305  14.214  39.589  0.00  0.00             0
ATOM    145    O   1     1      -9.188  11.390  41.237  0.00  0.00             0
ATOM    146    O   1     1      -6.825  15.699  41.255  0.00  0.00             0
ATOM    147    O   1     1      -9.119  14.170  41.240  0.00  0.00             0
ATOM    148    O   1     1      -6.484   9.549  41.422  0.00  0.00             0
ATOM    149    O   1     1      -9.376  12.756  39.122  0.00  0.00             0
ATOM    150    O   1     1      -6.578   8.218  39.217  0.00  0.00             0
ATOM    151    O   1     1      -7.896  10.399  39.420  0.00  0.00             0
ATOM    152    O   1     1      -5.466  14.726  39.199  0.00  0.00             0
ATOM    153    O   1     1      -8.034  14.972  39.061  0.00  0.00             0
ATOM    154    O   1     1      -5.331  10.481  39.362  0.00  0.00             0
ATOM    155    O   1     1      -9.466  17.003  41.185  0.00  0.00             0
ATOM    156    O   1     1      -6.568  12.479  41.516  0.00  0.00             0
ATOM    157    O   1     1     -15.485   9.459  43.686  0.00  0.00             0
ATOM    158    O   1     1      -7.832  14.037  43.437  0.00  0.00             0
ATOM    159    O   1     1      -9.986  12.395  43.634  0.00  0.00             0
ATOM    160    O   1     1      -7.647  16.896  43.454  0.00  0.00             0
ATOM    161    O   1     1     -10.267  15.633  43.382  0.00  0.00             0
ATOM    162    O   1     1      -7.470  11.103  43.550  0.00  0.00             0
ATOM    163    H   1     1      -8.808   8.571  41.293  0.00  0.00             0
ATOM    164    H   1     1      -6.205  13.565  41.549  0.00  0.00             0
ATOM    165    H   1     1     -10.067  10.062  44.582  0.00  0.00             0
ATOM    166    H   1     1      -6.882  14.213  43.768  0.00  0.00             0
ATOM    167    H   1     1     -10.310  12.974  44.207  0.00  0.00             0
ATOM    168    H   1     1      -8.400   8.055  44.069  0.00  0.00             0
ATOM    169    H   1     1      -8.107  11.002  44.284  0.00  0.00             0
ATOM    170    H   1     1      -9.832  15.362  44.268  0.00  0.00             0
ATOM    171   Al   1     1      -8.325  14.786  49.611  0.00  0.00             0
ATOM    172   Al   1     1      -5.614  19.254  49.799  0.00  0.00             0
ATOM    173   Al   1     1      -5.786  13.200  49.780  0.00  0.00             0
ATOM    174   Al   1     1      -8.072  17.687  49.773  0.00  0.00             0
ATOM    175   Si   1     1      -3.953  13.424  46.919  0.00  0.00             0
ATOM    176   Si   1     1      -6.461  17.923  46.965  0.00  0.00             0
ATOM    177   Si   1     1      -6.428  11.899  46.881  0.00  0.00             0
ATOM    178   Si   1     1      -8.938  16.381  46.937  0.00  0.00             0
ATOM    179    O   1     1      -9.156  13.484  48.616  0.00  0.00             0
ATOM    180    O   1     1      -6.430  17.791  48.597  0.00  0.00             0
ATOM    181    O   1     1      -8.725  16.369  48.520  0.00  0.00             0
ATOM    182    O   1     1      -6.145  11.807  48.550  0.00  0.00             0
ATOM    183    O   1     1      -8.956  14.931  46.533  0.00  0.00             0
ATOM    184    O   1     1      -6.360  10.424  46.376  0.00  0.00             0
ATOM    185    O   1     1      -7.818  12.503  46.666  0.00  0.00             0
ATOM    186    O   1     1      -5.238  17.135  46.512  0.00  0.00             0
ATOM    187    O   1     1      -7.753  17.263  46.460  0.00  0.00             0
ATOM    188    O   1     1      -5.254  12.788  46.351  0.00  0.00             0
ATOM    189    O   1     1      -9.244  19.170  48.545  0.00  0.00             0
ATOM    190    O   1     1      -6.703  14.613  48.656  0.00  0.00             0
ATOM    191    O   1     1     -15.302  11.715  50.868  0.00  0.00             0
ATOM    192    O   1     1      -7.416  16.188  50.760  0.00  0.00             0
ATOM    193    O   1     1      -9.778  14.869  50.587  0.00  0.00             0
ATOM    194    O   1     1      -7.155  19.054  50.895  0.00  0.00             0
ATOM    195    O   1     1      -9.727  17.851  50.828  0.00  0.00             0
ATOM    196    O   1     1      -7.273  13.203  50.881  0.00  0.00             0
ATOM    197    H   1     1      -8.842  11.100  48.273  0.00  0.00             0
ATOM    198    H   1     1      -5.934  14.905  48.097  0.00  0.00             0
ATOM    199    H   1     1      -9.683  12.214  51.583  0.00  0.00             0
ATOM    200    H   1     1      -6.554  15.805  50.532  0.00  0.00             0
ATOM    201    H   1     1      -9.682  15.488  51.507  0.00  0.00             0
ATOM    202    H   1     1      -7.474  11.030  51.227  0.00  0.00             0
ATOM    203    H   1     1      -6.967  13.181  51.829  0.00  0.00             0
ATOM    204    H   1     1     -10.584  17.329  51.171  0.00  0.00             0
ATOM    205   Al   1     1      -8.402  21.522  42.442  0.00  0.00             0
ATOM    206   Al   1     1      -5.873  25.884  42.689  0.00  0.00             0
ATOM    207   Al   1     1      -5.865  19.924  42.540  0.00  0.00             0
ATOM    208   Al   1     1      -8.405  24.297  42.525  0.00  0.00             0
ATOM    209   Si   1     1      -4.049  20.202  39.573  0.00  0.00             0
ATOM    210   Si   1     1      -6.695  24.632  39.769  0.00  0.00             0
ATOM    211   Si   1     1      -6.545  18.616  39.699  0.00  0.00             0
ATOM    212   Si   1     1      -9.159  23.049  39.729  0.00  0.00             0
ATOM    213    O   1     1      -9.516  20.114  41.315  0.00  0.00             0
ATOM    214    O   1     1      -6.894  24.659  41.321  0.00  0.00             0
ATOM    215    O   1     1      -8.965  22.935  41.422  0.00  0.00             0
ATOM    216    O   1     1      -6.417  18.523  41.294  0.00  0.00             0
ATOM    217    O   1     1      -9.173  21.562  39.139  0.00  0.00             0
ATOM    218    O   1     1      -6.662  17.174  39.078  0.00  0.00             0
ATOM    219    O   1     1      -7.879  19.314  39.471  0.00  0.00             0
ATOM    220    O   1     1      -5.459  23.799  39.233  0.00  0.00             0
ATOM    221    O   1     1      -8.020  23.969  39.193  0.00  0.00             0
ATOM    222    O   1     1      -5.257  19.302  39.114  0.00  0.00             0
ATOM    223    O   1     1      -9.273  25.747  41.506  0.00  0.00             0
ATOM    224    O   1     1      -6.721  21.341  41.422  0.00  0.00             0
ATOM    225    O   1     1     -15.542  18.464  43.569  0.00  0.00             0
ATOM    226    O   1     1      -7.588  22.881  43.509  0.00  0.00             0
ATOM    227    O   1     1     -10.178  21.467  43.590  0.00  0.00             0
ATOM    228    O   1     1      -7.481  25.840  43.607  0.00  0.00             0
ATOM    229    O   1     1      -9.944  24.538  43.728  0.00  0.00             0
ATOM    230    O   1     1      -7.443  20.162  43.700  0.00  0.00             0
ATOM    231    H   1     1      -9.243  17.902  41.323  0.00  0.00             0
ATOM    232    H   1     1      -6.149  22.124  41.226  0.00  0.00             0
ATOM    233    H   1     1      -9.382  18.397  43.672  0.00  0.00             0
ATOM    234    H   1     1      -6.712  22.613  43.904  0.00  0.00             0
ATOM    235    H   1     1     -10.652  21.618  44.450  0.00  0.00             0
ATOM    236    H   1     1      -7.419  17.264  44.272  0.00  0.00             0
ATOM    237    H   1     1      -7.310  20.499  44.573  0.00  0.00             0
ATOM    238    H   1     1      -9.809  24.193  44.729  0.00  0.00             0
ATOM    239   Al   1     1      -8.401  23.739  49.878  0.00  0.00             0
ATOM    240   Al   1     1      -5.478  28.134  49.764  0.00  0.00             0
ATOM    241   Al   1     1      -5.710  22.206  49.970  0.00  0.00             0
ATOM    242   Al   1     1      -8.303  26.893  49.828  0.00  0.00             0
ATOM    243   Si   1     1      -3.729  22.311  47.122  0.00  0.00             0
ATOM    244   Si   1     1      -6.312  26.820  46.965  0.00  0.00             0
ATOM    245   Si   1     1      -6.339  20.852  47.086  0.00  0.00             0
ATOM    246   Si   1     1      -8.928  25.304  47.257  0.00  0.00             0
ATOM    247    O   1     1      -9.077  22.375  48.742  0.00  0.00             0
ATOM    248    O   1     1      -6.382  26.979  48.591  0.00  0.00             0
ATOM    249    O   1     1      -8.780  25.335  48.824  0.00  0.00             0
ATOM    250    O   1     1      -6.289  20.832  48.643  0.00  0.00             0
ATOM    251    O   1     1      -8.895  23.784  46.741  0.00  0.00             0
ATOM    252    O   1     1      -6.413  19.416  46.594  0.00  0.00             0
ATOM    253    O   1     1      -7.670  21.591  46.660  0.00  0.00             0
ATOM    254    O   1     1      -5.135  25.894  46.640  0.00  0.00             0
ATOM    255    O   1     1      -7.726  26.127  46.685  0.00  0.00             0
ATOM    256    O   1     1      -5.045  21.589  46.514  0.00  0.00             0
ATOM    257    O   1     1      -9.056  28.079  48.494  0.00  0.00             0
ATOM    258    O   1     1      -6.601  23.621  48.979  0.00  0.00             0
ATOM    259    O   1     1     -15.256  20.892  50.825  0.00  0.00             0
ATOM    260    O   1     1      -7.784  25.257  51.185  0.00  0.00             0
ATOM    261    O   1     1      -9.836  23.544  50.969  0.00  0.00             0
ATOM    262    O   1     1      -7.369  28.155  50.726  0.00  0.00             0
ATOM    263    O   1     1      -9.963  26.974  50.948  0.00  0.00             0
ATOM    264    O   1     1      -7.234  22.487  51.240  0.00  0.00             0
ATOM    265    H   1     1      -8.930  19.710  47.716  0.00  0.00             0
ATOM    266    H   1     1      -6.112  24.400  49.150  0.00  0.00             0
ATOM    267    H   1     1      -8.961  20.314  51.010  0.00  0.00             0
ATOM    268    H   1     1      -7.849  25.683  52.046  0.00  0.00             0
ATOM    269    H   1     1      -9.745  23.761  51.857  0.00  0.00             0
ATOM    270    H   1     1      -7.583  19.433  51.631  0.00  0.00             0
ATOM    271    H   1     1      -6.805  22.420  52.166  0.00  0.00             0
ATOM    272    H   1     1     -10.421  26.532  51.570  0.00  0.00             0
ATOM    273    O   1     1      -2.521  -5.021  27.282  0.00  0.00             0
ATOM    274    H   1     1      -2.722  -4.312  26.627  0.00  0.00             0
ATOM    275    H   1     1       8.810  -4.985  27.145  0.00  0.00             0
ATOM    276    O   1     1       1.593   2.818  30.631  0.00  0.00             0
ATOM    277    H   1     1       1.390   2.311  31.413  0.00  0.00             0
ATOM    278    H   1     1      11.293   2.677  30.082  0.00  0.00             0
ATOM    279    O   1     1      14.905  11.650  25.847  0.00  0.00             0
ATOM    280    H   1     1       4.639  11.348  26.856  0.00  0.00             0
ATOM    281    H   1     1      14.593  10.616  25.727  0.00  0.00             0
ATOM    282    O   1     1       0.220  12.375  31.121  0.00  0.00             0
ATOM    283    H   1     1       0.622  11.793  31.815  0.00  0.00             0
ATOM    284    H   1     1      11.223  12.734  30.661  0.00  0.00             0
ATOM    285    O   1     1      -4.357   8.710  27.488  0.00  0.00             0
ATOM    286    H   1     1      -3.591   9.179  27.055  0.00  0.00             0
ATOM    287    H   1     1       5.315   9.485  27.605  0.00  0.00             0
ATOM    288    O   1     1     -17.790   6.581  30.825  0.00  0.00             0
ATOM    289    H   1     1     -16.900   6.995  30.740  0.00  0.00             0
ATOM    290    H   1     1      -7.311   5.754  30.201  0.00  0.00             0
ATOM    291    O   1     1      -4.819 -15.692  20.831  0.00  0.00             0
ATOM    292    H   1     1      -4.463 -16.767  20.466  0.00  0.00             0
ATOM    293    H   1     1      -5.036 -15.395  19.989  0.00  0.00             0
ATOM    294    O   1     1      -0.529   4.077  33.342  0.00  0.00             0
ATOM    295    H   1     1       0.337   4.547  33.197  0.00  0.00             0
ATOM    296    H   1     1      -0.738   3.913  32.568  0.00  0.00             0
ATOM    297    O   1     1       7.793   1.029  32.699  0.00  0.00             0
ATOM    298    H   1     1       8.039   1.633  31.968  0.00  0.00             0
ATOM    299    H   1     1       6.826   1.149  33.006  0.00  0.00             0
ATOM    300    O   1     1       0.818  16.672  26.256  0.00  0.00             0
ATOM    301    H   1     1       0.246  16.482  27.004  0.00  0.00             0
ATOM    302    H   1     1       0.585  17.484  25.725  0.00  0.00             0
ATOM    303    O   1     1       3.861   4.794  29.209  0.00  0.00             0
ATOM    304    H   1     1       4.899   4.709  29.218  0.00  0.00             0
ATOM    305    H   1     1       3.457   4.174  28.724  0.00  0.00             0
ATOM    306    O   1     1      -8.926  15.837  34.148  0.00  0.00             0
ATOM    307    H   1     1      -9.362  16.554  33.696  0.00  0.00             0
ATOM    308    H   1     1      -8.493  16.368  34.904  0.00  0.00             0
ATOM    309    O   1     1       4.815  -1.629  33.131  0.00  0.00             0
ATOM    310    H   1     1       5.492  -2.066  33.518  0.00  0.00             0
ATOM    311    H   1     1       4.079  -2.260  33.066  0.00  0.00             0
ATOM    312    O   1     1      13.372   2.077  35.535  0.00  0.00             0
ATOM    313    H   1     1      12.418   2.196  35.798  0.00  0.00             0
ATOM    314    H   1     1      13.518   2.552  34.693  0.00  0.00             0
ATOM    315    O   1     1       6.104  11.540  30.271  0.00  0.00             0
ATOM    316    H   1     1       6.909  11.030  30.533  0.00  0.00             0
ATOM    317    H   1     1       5.936  12.263  30.948  0.00  0.00             0
ATOM    318    O   1     1      -1.450   5.639  24.091  0.00  0.00             0
ATOM    319    H   1     1      -2.099   6.371  23.737  0.00  0.00             0
ATOM    320    H   1     1      -1.538   4.998  23.367  0.00  0.00             0
ATOM    321    O   1     1      18.889  10.424  30.786  0.00  0.00             0
ATOM    322    H   1     1      19.485  10.220  29.945  0.00  0.00             0
ATOM    323    H   1     1      19.435  11.335  30.959  0.00  0.00             0
ATOM    324    O   1     1       5.726   9.212  21.799  0.00  0.00             0
ATOM    325    H   1     1       4.800   9.232  21.971  0.00  0.00             0
ATOM    326    H   1     1       5.765   9.036  20.822  0.00  0.00             0
ATOM    327    O   1     1       2.861  14.613  32.503  0.00  0.00             0
ATOM    328    H   1     1       3.127  13.750  32.896  0.00  0.00             0
ATOM    329    H   1     1      12.615  -2.735  33.047  0.00  0.00             0
ATOM    330    O   1     1       0.053  17.485  32.592  0.00  0.00             0
ATOM    331    H   1     1       0.240  17.038  31.806  0.00  0.00             0
ATOM    332    H   1     1       9.373  17.805  32.488  0.00  0.00             0
ATOM    333    O   1     1      14.263  12.573  34.113  0.00  0.00             0
ATOM    334    H   1     1       4.525  11.968  33.946  0.00  0.00             0
ATOM    335    H   1     1      14.850  13.085  34.732  0.00  0.00             0
ATOM    336    O   1     1      -3.037  22.620  35.372  0.00  0.00             0
ATOM    337    H   1     1      -3.697  22.824  34.677  0.00  0.00             0
ATOM    338    H   1     1       6.886  21.868  35.795  0.00  0.00             0
ATOM    339    O   1     1       5.636  14.368  35.489  0.00  0.00             0
ATOM    340    H   1     1      -4.826  15.186  35.730  0.00  0.00             0
ATOM    341    H   1     1       6.364  14.556  34.978  0.00  0.00             0
ATOM    342    O   1     1      -9.730  12.751  27.933  0.00  0.00             0
ATOM    343    H   1     1      -9.716  13.485  28.508  0.00  0.00             0
ATOM    344    H   1     1       0.317  11.845  28.435  0.00  0.00             0
ATOM    345    O   1     1       5.278  19.075  33.321  0.00  0.00             0
ATOM    346    H   1     1       5.042  18.118  33.159  0.00  0.00             0
ATOM    347    H   1     1       4.689   1.838  32.897  0.00  0.00             0
ATOM    348    O   1     1      -9.897   3.093  35.683  0.00  0.00             0
ATOM    349    H   1     1     -10.482   2.567  36.160  0.00  0.00             0
ATOM    350    H   1     1     -10.134   3.430  34.708  0.00  0.00             0
ATOM    351    O   1     1      -1.652  13.829  32.872  0.00  0.00             0
ATOM    352    H   1     1      -1.807  13.386  33.695  0.00  0.00             0
ATOM    353    H   1     1      -0.848  13.469  32.417  0.00  0.00             0
ATOM    354    O   1     1       3.866   4.941  36.052  0.00  0.00             0
ATOM    355    H   1     1       4.369   4.797  36.770  0.00  0.00             0
ATOM    356    H   1     1       3.542   4.101  35.866  0.00  0.00             0
ATOM    357    O   1     1       9.856   5.953  35.961  0.00  0.00             0
ATOM    358    H   1     1       9.296   5.194  36.236  0.00  0.00             0
ATOM    359    H   1     1      10.644   5.559  35.622  0.00  0.00             0
ATOM    360    O   1     1      -2.484  15.869  34.625  0.00  0.00             0
ATOM    361    H   1     1      -1.980  15.423  35.233  0.00  0.00             0
ATOM    362    H   1     1      -1.988  15.699  33.892  0.00  0.00             0
ATOM    363    O   1     1       6.348  17.377  30.890  0.00  0.00             0
ATOM    364    H   1     1       5.934  16.775  31.561  0.00  0.00             0
ATOM    365    H   1     1       6.819  -0.003  31.672  0.00  0.00             0
ATOM    366    O   1     1      13.165  10.751  36.444  0.00  0.00             0
ATOM    367    H   1     1      13.887  10.149  36.169  0.00  0.00             0
ATOM    368    H   1     1      13.524  11.510  35.906  0.00  0.00             0
ATOM    369    O   1     1      -0.617  -3.573  36.030  0.00  0.00             0
ATOM    370    H   1     1      -0.587  -4.525  36.062  0.00  0.00             0
ATOM    371    H   1     1      -0.350  -3.243  35.087  0.00  0.00             0
ATOM    372    O   1     1      -5.068  -0.613  36.568  0.00  0.00             0
ATOM    373    H   1     1      -4.779   0.284  36.469  0.00  0.00             0
ATOM    374    H   1     1      -5.888  -0.506  36.153  0.00  0.00             0
ATOM    375    O   1     1      -5.045   5.668  32.902  0.00  0.00             0
ATOM    376    H   1     1      -4.103   5.863  32.567  0.00  0.00             0
ATOM    377    H   1     1      -5.461   6.335  33.458  0.00  0.00             0
ATOM    378    O   1     1      -6.372   3.384  22.694  0.00  0.00             0
ATOM    379    H   1     1      -6.094   3.983  23.330  0.00  0.00             0
ATOM    380    H   1     1      -5.664   2.949  22.207  0.00  0.00             0
ATOM    381    O   1     1     -11.739  -1.426  28.342  0.00  0.00             0
ATOM    382    H   1     1     -12.385  -0.877  27.895  0.00  0.00             0
ATOM    383    H   1     1      -2.004  -2.012  28.722  0.00  0.00             0
ATOM    384    O   1     1      -8.049   9.231  30.184  0.00  0.00             0
ATOM    385    H   1     1      -7.898   9.507  31.082  0.00  0.00             0
ATOM    386    H   1     1       2.309   8.276  30.236  0.00  0.00             0
ATOM    387    O   1     1       6.913   7.577  36.008  0.00  0.00             0
ATOM    388    H   1     1      -2.893   8.010  36.453  0.00  0.00             0
ATOM    389    H   1     1       7.155   6.570  35.773  0.00  0.00             0
ATOM    390    O   1     1      -6.517  15.780  28.803  0.00  0.00             0
ATOM    391    H   1     1      -6.840  16.768  29.099  0.00  0.00             0
ATOM    392    H   1     1       4.031  15.781  27.838  0.00  0.00             0
ATOM    393    O   1     1      -4.916   9.556  34.591  0.00  0.00             0
ATOM    394    H   1     1      -4.563   9.008  35.230  0.00  0.00             0
ATOM    395    H   1     1       4.770   8.957  34.318  0.00  0.00             0
ATOM    396    O   1     1     -12.740   9.293  33.393  0.00  0.00             0
ATOM    397    H   1     1     -13.661   9.358  33.819  0.00  0.00             0
ATOM    398    H   1     1      -2.365   9.646  32.593  0.00  0.00             0
ATOM    399    O   1     1      -4.285   2.446  36.338  0.00  0.00             0
ATOM    400    H   1     1      -3.611   1.918  35.732  0.00  0.00             0
ATOM    401    H   1     1      -5.192   2.146  35.940  0.00  0.00             0
ATOM    402    O   1     1      -2.661   7.619  29.244  0.00  0.00             0
ATOM    403    H   1     1      -3.459   7.893  28.755  0.00  0.00             0
ATOM    404    H   1     1      -2.496   8.148  30.068  0.00  0.00             0
ATOM    405    O   1     1      -0.435   7.595  27.344  0.00  0.00             0
ATOM    406    H   1     1      -0.622   8.006  26.489  0.00  0.00             0
ATOM    407    H   1     1      -1.089   7.708  27.917  0.00  0.00             0
ATOM    408    O   1     1       8.226   0.667  35.661  0.00  0.00             0
ATOM    409    H   1     1       8.275   1.022  34.758  0.00  0.00             0
ATOM    410    H   1     1       7.781  -0.166  35.617  0.00  0.00             0
ATOM    411    O   1     1       0.783  16.943  30.036  0.00  0.00             0
ATOM    412    H   1     1       1.096  16.094  30.337  0.00  0.00             0
ATOM    413    H   1     1       0.171  16.723  29.440  0.00  0.00             0
ATOM    414    O   1     1     -10.025  27.880  28.581  0.00  0.00             0
ATOM    415    H   1     1     -10.029  27.252  27.932  0.00  0.00             0
ATOM    416    H   1     1      -9.266  27.550  29.171  0.00  0.00             0
ATOM    417    O   1     1      -3.297   3.498  24.952  0.00  0.00             0
ATOM    418    H   1     1      -2.724   3.977  24.428  0.00  0.00             0
ATOM    419    H   1     1      -3.139   3.666  25.907  0.00  0.00             0
ATOM    420    O   1     1      22.575  10.585  32.605  0.00  0.00             0
ATOM    421    H   1     1      22.005   9.910  33.144  0.00  0.00             0
ATOM    422    H   1     1      22.946  11.224  33.228  0.00  0.00             0
ATOM    423    O   1     1      13.841   7.062  34.490  0.00  0.00             0
ATOM    424    H   1     1      12.880   6.622  34.160  0.00  0.00             0
ATOM    425    H   1     1      14.029   6.555  35.236  0.00  0.00             0
ATOM    426    O   1     1       6.885   5.004  29.686  0.00  0.00             0
ATOM    427    H   1     1       7.342   5.717  29.569  0.00  0.00             0
ATOM    428    H   1     1       7.012   4.405  28.935  0.00  0.00             0
ATOM    429    O   1     1      -6.666  21.349  32.575  0.00  0.00             0
ATOM    430    H   1     1      -7.147  21.626  31.909  0.00  0.00             0
ATOM    431    H   1     1      -6.210  22.111  32.416  0.00  0.00             0
ATOM    432    O   1     1      -7.719  16.948  36.111  0.00  0.00             0
ATOM    433    H   1     1      -7.909  17.968  36.016  0.00  0.00             0
ATOM    434    H   1     1      -7.976  16.708  37.057  0.00  0.00             0
ATOM    435    O   1     1      -0.486   0.518  21.505  0.00  0.00             0
ATOM    436    H   1     1      -0.544   1.030  20.664  0.00  0.00             0
ATOM    437    H   1     1       9.390  -0.353  21.531  0.00  0.00             0
ATOM    438    O   1     1      15.789  -1.699  15.198  0.00  0.00             0
ATOM    439    H   1     1      16.536  -1.157  14.872  0.00  0.00             0
ATOM    440    H   1     1      26.012  -1.406  16.005  0.00  0.00             0
ATOM    441    O   1     1      14.112 -17.117  14.530  0.00  0.00             0
ATOM    442    H   1     1       4.224 -17.844  14.835  0.00  0.00             0
ATOM    443    H   1     1      14.741 -16.637  14.986  0.00  0.00             0
ATOM    444    O   1     1      17.627  -2.726  18.670  0.00  0.00             0
ATOM    445    H   1     1      18.084  -2.747  17.928  0.00  0.00             0
ATOM    446    H   1     1      28.465  -2.730  19.427  0.00  0.00             0
ATOM    447    O   1     1       2.615   5.644  15.494  0.00  0.00             0
ATOM    448    H   1     1      -8.581   5.677  15.309  0.00  0.00             0
ATOM    449    H   1     1       2.440   5.337  16.334  0.00  0.00             0
ATOM    450    O   1     1      -3.130   5.656  18.011  0.00  0.00             0
ATOM    451    H   1     1      -3.788   5.068  18.317  0.00  0.00             0
ATOM    452    H   1     1       8.185   5.348  18.131  0.00  0.00             0
ATOM    453    O   1     1      -0.088  -3.749  19.533  0.00  0.00             0
ATOM    454    H   1     1       0.449  -3.555  20.444  0.00  0.00             0
ATOM    455    H   1     1       0.605  -3.816  18.687  0.00  0.00             0
ATOM    456    O   1     1     -12.097   2.408  16.194  0.00  0.00             0
ATOM    457    H   1     1     -12.146   2.293  17.079  0.00  0.00             0
ATOM    458    H   1     1     -11.430   3.125  16.192  0.00  0.00             0
ATOM    459    O   1     1       7.014 -11.484  15.068  0.00  0.00             0
ATOM    460    H   1     1       6.785 -10.670  15.246  0.00  0.00             0
ATOM    461    H   1     1       6.829 -11.961  16.003  0.00  0.00             0
ATOM    462    O   1     1       5.666   1.254  28.492  0.00  0.00             0
ATOM    463    H   1     1       4.721   1.432  28.195  0.00  0.00             0
ATOM    464    H   1     1       5.553   0.473  29.258  0.00  0.00             0
ATOM    465    O   1     1       2.163   0.472  21.181  0.00  0.00             0
ATOM    466    H   1     1       1.414   0.369  21.843  0.00  0.00             0
ATOM    467    H   1     1       2.994   0.713  21.886  0.00  0.00             0
ATOM    468    O   1     1     -10.690   4.646  16.898  0.00  0.00             0
ATOM    469    H   1     1     -10.641   5.284  16.031  0.00  0.00             0
ATOM    470    H   1     1      -9.805   4.436  17.131  0.00  0.00             0
ATOM    471    O   1     1       5.899  -6.433  15.377  0.00  0.00             0
ATOM    472    H   1     1       5.089  -6.096  15.630  0.00  0.00             0
ATOM    473    H   1     1       6.402  -5.756  15.570  0.00  0.00             0
ATOM    474    O   1     1       0.008  -0.734  17.204  0.00  0.00             0
ATOM    475    H   1     1      -0.001  -0.128  16.401  0.00  0.00             0
ATOM    476    H   1     1      -0.619  -0.114  17.730  0.00  0.00             0
ATOM    477    O   1     1       8.341  -8.613  17.378  0.00  0.00             0
ATOM    478    H   1     1       8.716  -7.948  16.812  0.00  0.00             0
ATOM    479    H   1     1       7.781  -9.114  16.806  0.00  0.00             0
ATOM    480    O   1     1      -1.068   3.208  19.921  0.00  0.00             0
ATOM    481    H   1     1      -1.516   3.733  20.600  0.00  0.00             0
ATOM    482    H   1     1      -0.014   3.173  20.255  0.00  0.00             0
ATOM    483    O   1     1      10.177  11.205  16.489  0.00  0.00             0
ATOM    484    H   1     1      10.688  10.749  15.820  0.00  0.00             0
ATOM    485    H   1     1      10.815  11.294  17.253  0.00  0.00             0
ATOM    486    O   1     1      -5.264   4.332  14.425  0.00  0.00             0
ATOM    487    H   1     1      -6.027   4.748  14.436  0.00  0.00             0
ATOM    488    H   1     1      -4.463   4.746  14.512  0.00  0.00             0
ATOM    489    O   1     1      -7.735  16.425  19.092  0.00  0.00             0
ATOM    490    H   1     1      -8.558  16.503  18.562  0.00  0.00             0
ATOM    491    H   1     1       2.319  -1.060  20.013  0.00  0.00             0
ATOM    492    O   1     1      -2.642 -18.063  14.641  0.00  0.00             0
ATOM    493    H   1     1      -2.653 -17.250  15.056  0.00  0.00             0
ATOM    494    H   1     1       8.332 -17.965  13.997  0.00  0.00             0
ATOM    495    O   1     1      11.098  -8.667  24.838  0.00  0.00             0
ATOM    496    H   1     1       1.746  -8.828  25.113  0.00  0.00             0
ATOM    497    H   1     1      10.852  -7.685  24.989  0.00  0.00             0
ATOM    498    O   1     1      -0.542 -11.054  15.099  0.00  0.00             0
ATOM    499    H   1     1      -0.162 -10.205  14.824  0.00  0.00             0
ATOM    500    H   1     1       8.873 -11.312  14.759  0.00  0.00             0
ATOM    501    O   1     1       2.774   7.128  19.023  0.00  0.00             0
ATOM    502    H   1     1       1.853   7.120  19.020  0.00  0.00             0
ATOM    503    H   1     1      13.498   7.900  18.739  0.00  0.00             0
ATOM    504    O   1     1     -10.168   7.290  18.460  0.00  0.00             0
ATOM    505    H   1     1     -10.744   7.180  19.102  0.00  0.00             0
ATOM    506    H   1     1      -0.406   7.606  17.618  0.00  0.00             0
ATOM    507    O   1     1       1.203   9.655  14.692  0.00  0.00             0
ATOM    508    H   1     1       1.135  10.214  14.059  0.00  0.00             0
ATOM    509    H   1     1       1.950  -8.594  14.648  0.00  0.00             0
ATOM    510    O   1     1      -3.694  -9.652  19.415  0.00  0.00             0
ATOM    511    H   1     1      -3.160  -9.149  18.824  0.00  0.00             0
ATOM    512    H   1     1      -3.610 -10.636  18.956  0.00  0.00             0
ATOM    513    O   1     1      -2.683   3.018  27.765  0.00  0.00             0
ATOM    514    H   1     1      -3.207   2.153  27.847  0.00  0.00             0
ATOM    515    H   1     1      -1.700   2.831  28.053  0.00  0.00             0
ATOM    516    O   1     1       7.388  -0.316  26.125  0.00  0.00             0
ATOM    517    H   1     1       6.496   0.022  26.163  0.00  0.00             0
ATOM    518    H   1     1       7.997   0.006  25.391  0.00  0.00             0
ATOM    519    O   1     1       5.580   2.180  15.980  0.00  0.00             0
ATOM    520    H   1     1       6.528   2.215  15.729  0.00  0.00             0
ATOM    521    H   1     1       5.272   3.133  15.510  0.00  0.00             0
ATOM    522    O   1     1      -3.402  14.154  22.271  0.00  0.00             0
ATOM    523    H   1     1      -3.569  13.170  22.000  0.00  0.00             0
ATOM    524    H   1     1      -3.328  14.351  23.201  0.00  0.00             0
ATOM    525    O   1     1      17.018  17.531  22.617  0.00  0.00             0
ATOM    526    H   1     1      17.642  17.085  22.039  0.00  0.00             0
ATOM    527    H   1     1      17.694   0.097  23.262  0.00  0.00             0
ATOM    528    O   1     1      14.211   0.207  23.243  0.00  0.00             0
ATOM    529    H   1     1      14.928   0.570  22.796  0.00  0.00             0
ATOM    530    H   1     1      14.426   0.487  24.204  0.00  0.00             0
ATOM    531    O   1     1      12.258  -6.605  18.112  0.00  0.00             0
ATOM    532    H   1     1      12.299  -5.614  18.086  0.00  0.00             0
ATOM    533    H   1     1      11.916  -6.669  19.082  0.00  0.00             0
ATOM    534    O   1     1       8.591   1.084  18.525  0.00  0.00             0
ATOM    535    H   1     1       8.584   2.021  18.924  0.00  0.00             0
ATOM    536    H   1     1       7.697   0.794  18.865  0.00  0.00             0
ATOM    537    O   1     1      18.896  -2.617  16.115  0.00  0.00             0
ATOM    538    H   1     1      18.623  -2.075  15.511  0.00  0.00             0
ATOM    539    H   1     1      19.729  -2.038  16.528  0.00  0.00             0
ATOM    540    O   1     1      -6.308   6.905  26.952  0.00  0.00             0
ATOM    541    H   1     1      -6.765   6.331  27.472  0.00  0.00             0
ATOM    542    H   1     1      -5.659   7.483  27.344  0.00  0.00             0
ATOM    543    O   1     1       8.665   1.135  23.980  0.00  0.00             0
ATOM    544    H   1     1       8.069   1.913  23.819  0.00  0.00             0
ATOM    545    H   1     1      19.304   1.277  23.065  0.00  0.00             0
ATOM    546    O   1     1       0.559   8.361  33.691  0.00  0.00             0
ATOM    547    H   1     1      -0.249   8.488  33.227  0.00  0.00             0
ATOM    548    H   1     1      10.626   8.555  34.691  0.00  0.00             0
ATOM    549    O   1     1      17.125  14.690  29.340  0.00  0.00             0
ATOM    550    H   1     1       6.305  15.330  28.792  0.00  0.00             0
ATOM    551    H   1     1      17.355  14.040  28.753  0.00  0.00             0
ATOM    552    O   1     1      -3.359  15.016  24.908  0.00  0.00             0
ATOM    553    H   1     1      -4.131  14.999  25.499  0.00  0.00             0
ATOM    554    H   1     1       7.347  15.925  25.268  0.00  0.00             0
ATOM    555    O   1     1       9.708  13.253  14.706  0.00  0.00             0
ATOM    556    H   1     1      -1.119  13.762  15.419  0.00  0.00             0
ATOM    557    H   1     1       9.637  12.283  15.297  0.00  0.00             0
ATOM    558    O   1     1      -4.228   8.843  15.862  0.00  0.00             0
ATOM    559    H   1     1      -5.148   8.810  15.522  0.00  0.00             0
ATOM    560    H   1     1       6.178   9.846  15.671  0.00  0.00             0
ATOM    561    O   1     1      -4.162 -18.138  19.144  0.00  0.00             0
ATOM    562    H   1     1      -4.979 -18.089  18.468  0.00  0.00             0
ATOM    563    H   1     1      -3.913 -19.037  19.376  0.00  0.00             0
ATOM    564    O   1     1      -7.030  -9.526  15.331  0.00  0.00             0
ATOM    565    H   1     1      -6.942 -10.493  15.433  0.00  0.00             0
ATOM    566    H   1     1      -7.248  -9.195  16.214  0.00  0.00             0
ATOM    567    O   1     1       5.644  11.842  19.801  0.00  0.00             0
ATOM    568    H   1     1       6.625  11.676  19.515  0.00  0.00             0
ATOM    569    H   1     1       5.442  12.470  19.115  0.00  0.00             0
ATOM    570    O   1     1       3.464  11.870  21.522  0.00  0.00             0
ATOM    571    H   1     1       4.095  11.855  20.869  0.00  0.00             0
ATOM    572    H   1     1       3.758  12.588  22.154  0.00  0.00             0
ATOM    573    O   1     1      -6.634   9.347  25.236  0.00  0.00             0
ATOM    574    H   1     1      -6.813   9.146  24.255  0.00  0.00             0
ATOM    575    H   1     1      -6.350   8.614  25.820  0.00  0.00             0
ATOM    576    O   1     1      -8.300  21.033  20.552  0.00  0.00             0
ATOM    577    H   1     1      -7.549  21.299  21.292  0.00  0.00             0
ATOM    578    H   1     1      -8.366  20.145  20.623  0.00  0.00             0
ATOM    579    O   1     1      14.637  -0.428  17.373  0.00  0.00             0
ATOM    580    H   1     1      14.419   0.457  17.139  0.00  0.00             0
ATOM    581    H   1     1      13.964  -1.021  17.783  0.00  0.00             0
ATOM    582    O   1     1       0.215   1.529  25.692  0.00  0.00             0
ATOM    583    H   1     1       0.985   2.109  25.209  0.00  0.00             0
ATOM    584    H   1     1      -0.287   1.314  24.851  0.00  0.00             0
ATOM    585    O   1     1       4.524  -4.099  15.447  0.00  0.00             0
ATOM    586    H   1     1       4.808  -3.081  15.571  0.00  0.00             0
ATOM    587    H   1     1       3.764  -4.140  15.022  0.00  0.00             0
ATOM    588    O   1     1      -2.292   9.571  26.241  0.00  0.00             0
ATOM    589    H   1     1      -2.561   9.175  25.417  0.00  0.00             0
ATOM    590    H   1     1      -2.243  10.566  26.124  0.00  0.00             0
ATOM    591    O   1     1       0.863  11.545  20.552  0.00  0.00             0
ATOM    592    H   1     1       0.176  12.117  20.691  0.00  0.00             0
ATOM    593    H   1     1       1.708  11.874  20.890  0.00  0.00             0
ATOM    594    O   1     1      -1.921  11.845  19.692  0.00  0.00             0
ATOM    595    H   1     1      -1.765  12.723  19.434  0.00  0.00             0
ATOM    596    H   1     1      -1.264  11.115  19.428  0.00  0.00             0
ATOM    597    O   1     1      -6.295  -7.020  28.549  0.00  0.00             0
ATOM    598    H   1     1      -5.569  -6.699  29.258  0.00  0.00             0
ATOM    599    H   1     1       3.360  -7.520  29.024  0.00  0.00             0
ATOM    600    O   1     1       9.213  -6.331  34.940  0.00  0.00             0
ATOM    601    H   1     1       8.655  -6.888  34.379  0.00  0.00             0
ATOM    602    H   1     1      19.903  -7.149  35.558  0.00  0.00             0
ATOM    603    O   1     1       4.091  -2.944  22.792  0.00  0.00             0
ATOM    604    H   1     1      -6.242  -2.037  23.070  0.00  0.00             0
ATOM    605    H   1     1       4.972  -3.161  22.560  0.00  0.00             0
ATOM    606    O   1     1      -1.412   7.357  20.592  0.00  0.00             0
ATOM    607    H   1     1      -2.154   7.714  20.130  0.00  0.00             0
ATOM    608    H   1     1       9.251   8.027  21.230  0.00  0.00             0
ATOM    609    O   1     1      15.068  -3.724  18.252  0.00  0.00             0
ATOM    610    H   1     1       5.468  -3.187  18.488  0.00  0.00             0
ATOM    611    H   1     1      15.248  -4.175  17.381  0.00  0.00             0
ATOM    612    O   1     1      -7.212   9.477  22.721  0.00  0.00             0
ATOM    613    H   1     1      -7.206  10.237  22.337  0.00  0.00             0
ATOM    614    H   1     1       2.439   8.981  22.093  0.00  0.00             0
ATOM    615    O   1     1      -8.400  -3.906  17.608  0.00  0.00             0
ATOM    616    H   1     1      -8.484  -3.533  16.691  0.00  0.00             0
ATOM    617    H   1     1      -7.762  -3.463  18.141  0.00  0.00             0
ATOM    618    O   1     1       7.762   4.778  21.547  0.00  0.00             0
ATOM    619    H   1     1       8.071   5.672  21.231  0.00  0.00             0
ATOM    620    H   1     1       6.770   4.839  21.520  0.00  0.00             0
ATOM    621    O   1     1      -4.211  13.629  31.804  0.00  0.00             0
ATOM    622    H   1     1      -3.369  13.746  32.192  0.00  0.00             0
ATOM    623    H   1     1      -4.051  14.277  31.154  0.00  0.00             0
ATOM    624    O   1     1      -4.258  -6.347  23.521  0.00  0.00             0
ATOM    625    H   1     1      -4.338  -7.112  22.946  0.00  0.00             0
ATOM    626    H   1     1      -4.846  -6.452  24.429  0.00  0.00             0
ATOM    627    O   1     1       1.214   0.343  14.677  0.00  0.00             0
ATOM    628    H   1     1       2.209   0.510  15.039  0.00  0.00             0
ATOM    629    H   1     1       1.154   0.745  13.849  0.00  0.00             0
ATOM    630    O   1     1      -7.797   4.450  17.976  0.00  0.00             0
ATOM    631    H   1     1      -7.755   5.393  18.385  0.00  0.00             0
ATOM    632    H   1     1      -8.155   3.943  18.748  0.00  0.00             0
ATOM    633    O   1     1      -5.230   5.431  24.811  0.00  0.00             0
ATOM    634    H   1     1      -5.540   5.900  25.469  0.00  0.00             0
ATOM    635    H   1     1      -4.413   4.803  25.046  0.00  0.00             0
ATOM    636    O   1     1       9.186  -5.673  24.295  0.00  0.00             0
ATOM    637    H   1     1       9.349  -4.824  24.108  0.00  0.00             0
ATOM    638    H   1     1       8.307  -5.642  23.845  0.00  0.00             0
ATOM    639    O   1     1       0.002   2.798  28.372  0.00  0.00             0
ATOM    640    H   1     1       0.231   3.640  28.064  0.00  0.00             0
ATOM    641    H   1     1       0.163   2.216  27.645  0.00  0.00             0
ATOM    642    O   1     1       1.410  14.858  21.837  0.00  0.00             0
ATOM    643    H   1     1       1.275  14.779  22.862  0.00  0.00             0
ATOM    644    H   1     1       2.383  14.898  21.618  0.00  0.00             0
ATOM    645    O   1     1       1.497   5.904  33.128  0.00  0.00             0
ATOM    646    H   1     1       1.248   6.688  33.689  0.00  0.00             0
ATOM    647    H   1     1       1.891   6.116  32.198  0.00  0.00             0
ATOM    648    O   1     1       1.507  -3.061  14.746  0.00  0.00             0
ATOM    649    H   1     1       1.230  -2.227  14.683  0.00  0.00             0
ATOM    650    H   1     1       0.857  -3.681  14.677  0.00  0.00             0
ATOM    651    O   1     1      -9.522  14.474  24.447  0.00  0.00             0
ATOM    652    H   1     1      -9.361  15.123  25.150  0.00  0.00             0
ATOM    653    H   1     1       1.395  -4.079  24.804  0.00  0.00             0
ATOM    654    O   1     1      -5.079 -14.211  18.441  0.00  0.00             0
ATOM    655    H   1     1      -4.803 -14.709  17.634  0.00  0.00             0
ATOM    656    H   1     1       4.499 -13.729  18.285  0.00  0.00             0
ATOM    657    O   1     1      14.854  -3.087  26.310  0.00  0.00             0
ATOM    658    H   1     1       4.332  -3.969  26.321  0.00  0.00             0
ATOM    659    H   1     1      14.295  -2.723  25.650  0.00  0.00             0
ATOM    660    O   1     1       2.006  12.401  25.755  0.00  0.00             0
ATOM    661    H   1     1       1.621  12.398  26.560  0.00  0.00             0
ATOM    662    H   1     1      13.238  12.176  25.993  0.00  0.00             0
ATOM    663    O   1     1      -0.240   8.793  36.370  0.00  0.00             0
ATOM    664    H   1     1     -10.651   7.857  36.326  0.00  0.00             0
ATOM    665    H   1     1       0.385   9.096  37.069  0.00  0.00             0
ATOM    666    O   1     1      -6.947  20.361  27.670  0.00  0.00             0
ATOM    667    H   1     1      -7.609  19.833  28.169  0.00  0.00             0
ATOM    668    H   1     1       2.976  20.215  26.819  0.00  0.00             0
ATOM    669    O   1     1       7.997  24.390  32.709  0.00  0.00             0
ATOM    670    H   1     1       8.611  23.627  33.143  0.00  0.00             0
ATOM    671    H   1     1       8.088   7.141  33.430  0.00  0.00             0
ATOM    672    O   1     1       5.242   1.154  25.657  0.00  0.00             0
ATOM    673    H   1     1       5.796   1.844  25.235  0.00  0.00             0
ATOM    674    H   1     1       5.222   1.048  26.494  0.00  0.00             0
ATOM    675    O   1     1       8.676   3.270  30.823  0.00  0.00             0
ATOM    676    H   1     1       7.958   3.971  30.673  0.00  0.00             0
ATOM    677    H   1     1       9.287   3.325  30.045  0.00  0.00             0
ATOM    678    O   1     1      -2.587   8.358  23.598  0.00  0.00             0
ATOM    679    H   1     1      -3.239   8.511  23.033  0.00  0.00             0
ATOM    680    H   1     1      -1.855   8.389  23.052  0.00  0.00             0
ATOM    681    O   1     1      -5.082   6.188  22.087  0.00  0.00             0
ATOM    682    H   1     1      -4.818   6.277  23.043  0.00  0.00             0
ATOM    683    H   1     1      -4.570   6.951  21.889  0.00  0.00             0
ATOM    684    O   1     1      -6.210   9.241  17.939  0.00  0.00             0
ATOM    685    H   1     1      -5.482   9.357  17.209  0.00  0.00             0
ATOM    686    H   1     1      -6.856  10.053  18.111  0.00  0.00             0
ATOM    687    O   1     1      -0.189   9.269  22.054  0.00  0.00             0
ATOM    688    H   1     1      -0.035   9.246  22.946  0.00  0.00             0
ATOM    689    H   1     1      -0.015  -7.867  21.622  0.00  0.00             0
ATOM    690    O   1     1      -1.645  -1.976  21.731  0.00  0.00             0
ATOM    691    H   1     1      -2.262  -2.694  22.142  0.00  0.00             0
ATOM    692    H   1     1      -0.753  -2.186  21.860  0.00  0.00             0
ATOM    693    O   1     1       0.848   4.840  26.149  0.00  0.00             0
ATOM    694    H   1     1       0.246   4.811  25.456  0.00  0.00             0
ATOM    695    H   1     1       0.561   5.724  26.618  0.00  0.00             0
ATOM    696    O   1     1       3.063  18.313  29.570  0.00  0.00             0
ATOM    697    H   1     1       2.182  18.058  29.902  0.00  0.00             0
ATOM    698    H   1     1       3.174  19.165  30.129  0.00  0.00             0
ATOM    699    O   1     1       2.607  20.701  25.004  0.00  0.00             0
ATOM    700    H   1     1       2.101  21.512  25.370  0.00  0.00             0
ATOM    701    H   1     1       2.784  20.811  24.076  0.00  0.00             0
ATOM    702    O   1     1       1.840  14.373  30.055  0.00  0.00             0
ATOM    703    H   1     1       2.621  14.373  29.625  0.00  0.00             0
ATOM    704    H   1     1       2.042  14.300  31.029  0.00  0.00             0
ATOM    705   Al   1     1       6.293   4.124   8.806  0.00  0.00             0
ATOM    706   Al   1     1       3.743  -0.304   8.857  0.00  0.00             0
ATOM    707   Al   1     1       3.807   5.793   8.804  0.00  0.00             0
ATOM    708   Al   1     1       6.286   1.130   8.969  0.00  0.00             0
ATOM    709   Si   1     1       2.035   5.567  11.631  0.00  0.00             0
ATOM    710   Si   1     1       4.591   1.052  11.666  0.00  0.00             0
ATOM    711   Si   1     1       4.414   7.160  11.712  0.00  0.00             0
ATOM    712   Si   1     1       7.165   2.710  11.575  0.00  0.00             0
ATOM    713    O   1     1       7.421   5.573  10.005  0.00  0.00             0
ATOM    714    O   1     1       4.744   0.980   9.976  0.00  0.00             0
ATOM    715    O   1     1       6.900   2.731   9.942  0.00  0.00             0
ATOM    716    O   1     1       4.405   7.261  10.068  0.00  0.00             0
ATOM    717    O   1     1       7.052   4.115  12.100  0.00  0.00             0
ATOM    718    O   1     1       4.506   8.574  12.198  0.00  0.00             0
ATOM    719    O   1     1       5.780   6.446  12.010  0.00  0.00             0
ATOM    720    O   1     1       3.383   1.876  11.912  0.00  0.00             0
ATOM    721    O   1     1       5.916   1.910  12.031  0.00  0.00             0
ATOM    722    O   1     1       3.195   6.392  12.092  0.00  0.00             0
ATOM    723    O   1     1       7.224  -0.133   9.934  0.00  0.00             0
ATOM    724    O   1     1       4.747   4.325   9.910  0.00  0.00             0
ATOM    725    O   1     1       3.013   7.127   7.763  0.00  0.00             0
ATOM    726    O   1     1       5.640   2.643   7.766  0.00  0.00             0
ATOM    727    O   1     1       7.859   4.257   7.792  0.00  0.00             0
ATOM    728    O   1     1       5.521  -0.050   7.720  0.00  0.00             0
ATOM    729    O   1     1       8.100   1.066   7.821  0.00  0.00             0
ATOM    730    O   1     1       5.391   5.534   7.629  0.00  0.00             0
ATOM    731    H   1     1       7.080   7.823  10.212  0.00  0.00             0
ATOM    732    H   1     1       4.386   3.597  10.645  0.00  0.00             0
ATOM    733    H   1     1       7.745   7.086   6.799  0.00  0.00             0
ATOM    734    H   1     1       5.465   2.923   6.815  0.00  0.00             0
ATOM    735    H   1     1       8.554   4.120   7.131  0.00  0.00             0
ATOM    736    H   1     1       5.720   7.919   7.458  0.00  0.00             0
ATOM    737    H   1     1       6.226   5.788   7.167  0.00  0.00             0
ATOM    738    H   1     1       8.434   1.923   7.685  0.00  0.00             0
ATOM    739   Al   1     1       9.499   3.297   1.417  0.00  0.00             0
ATOM    740   Al   1     1       6.857  -1.057   1.669  0.00  0.00             0
ATOM    741   Al   1     1       6.859   4.738   1.393  0.00  0.00             0
ATOM    742   Al   1     1       9.501   0.261   1.521  0.00  0.00             0
ATOM    743   Si   1     1       5.071   4.552   4.332  0.00  0.00             0
ATOM    744   Si   1     1       7.801   0.247   4.369  0.00  0.00             0
ATOM    745   Si   1     1       7.619   6.038   4.189  0.00  0.00             0
ATOM    746   Si   1     1      10.250   1.804   4.247  0.00  0.00             0
ATOM    747    O   1     1      10.556   4.622   2.710  0.00  0.00             0
ATOM    748    O   1     1       7.993   0.096   2.737  0.00  0.00             0
ATOM    749    O   1     1      10.315   1.900   2.683  0.00  0.00             0
ATOM    750    O   1     1       7.436   6.005   2.648  0.00  0.00             0
ATOM    751    O   1     1      10.428   3.339   4.748  0.00  0.00             0
ATOM    752    O   1     1       7.498   7.495   4.788  0.00  0.00             0
ATOM    753    O   1     1       8.974   5.351   4.547  0.00  0.00             0
ATOM    754    O   1     1       6.492   0.952   4.752  0.00  0.00             0
ATOM    755    O   1     1       8.990   1.046   4.823  0.00  0.00             0
ATOM    756    O   1     1       6.415   5.189   4.794  0.00  0.00             0
ATOM    757    O   1     1      10.366  -1.224   2.650  0.00  0.00             0
ATOM    758    O   1     1       7.897   3.374   2.514  0.00  0.00             0
ATOM    759    O   1     1       6.269   6.254   0.258  0.00  0.00             0
ATOM    760    O   1     1       8.917   1.727   0.528  0.00  0.00             0
ATOM    761    O   1     1      11.158   3.508   0.284  0.00  0.00             0
ATOM    762    O   1     1       8.475  -0.901   0.470  0.00  0.00             0
ATOM    763    O   1     1      11.142   0.041   0.439  0.00  0.00             0
ATOM    764    O   1     1       8.586   4.561   0.328  0.00  0.00             0
ATOM    765    H   1     1       9.884   6.768   2.729  0.00  0.00             0
ATOM    766    H   1     1       7.181   2.789   2.698  0.00  0.00             0
ATOM    767    H   1     1      10.639   6.193  -0.192  0.00  0.00             0
ATOM    768    H   1     1       8.614   1.479  -0.315  0.00  0.00             0
ATOM    769    H   1     1      11.689   3.444  -0.542  0.00  0.00             0
ATOM    770    H   1     1       8.808   7.975  -0.717  0.00  0.00             0
ATOM    771    H   1     1       9.332   5.127   0.038  0.00  0.00             0
ATOM    772    H   1     1      11.559   0.672  -0.248  0.00  0.00             0
ATOM    773   Al   1     1       6.136  -4.747   8.849  0.00  0.00             0
ATOM    774   Al   1     1       3.769  -9.189   8.901  0.00  0.00             0
ATOM    775   Al   1     1       3.567  -3.193   8.758  0.00  0.00             0
ATOM    776   Al   1     1       6.243  -7.705   8.817  0.00  0.00             0
ATOM    777   Si   1     1       1.896  -3.378  11.547  0.00  0.00             0
ATOM    778   Si   1     1       4.603  -7.879  11.564  0.00  0.00             0
ATOM    779   Si   1     1       4.450  -1.866  11.551  0.00  0.00             0
ATOM    780   Si   1     1       7.098  -6.346  11.577  0.00  0.00             0
ATOM    781    O   1     1       7.041  -3.543   9.902  0.00  0.00             0
ATOM    782    O   1     1       4.649  -7.974   9.977  0.00  0.00             0
ATOM    783    O   1     1       6.743  -6.274   9.989  0.00  0.00             0
ATOM    784    O   1     1       4.367  -1.775   9.912  0.00  0.00             0
ATOM    785    O   1     1       7.035  -4.845  12.016  0.00  0.00             0
ATOM    786    O   1     1       4.535  -0.402  12.145  0.00  0.00             0
ATOM    787    O   1     1       5.728  -2.586  11.943  0.00  0.00             0
ATOM    788    O   1     1       3.297  -6.993  11.791  0.00  0.00             0
ATOM    789    O   1     1       5.949  -7.242  12.128  0.00  0.00             0
ATOM    790    O   1     1       3.158  -2.602  11.934  0.00  0.00             0
ATOM    791    O   1     1       7.206  -9.216   9.845  0.00  0.00             0
ATOM    792    O   1     1       4.536  -4.627   9.953  0.00  0.00             0
ATOM    793    O   1     1       3.073  -1.662   7.727  0.00  0.00             0
ATOM    794    O   1     1       5.476  -6.351   7.798  0.00  0.00             0
ATOM    795    O   1     1       7.772  -4.653   7.684  0.00  0.00             0
ATOM    796    O   1     1       5.272  -9.180   7.810  0.00  0.00             0
ATOM    797    O   1     1       7.963  -7.610   7.807  0.00  0.00             0
ATOM    798    O   1     1       5.325  -3.297   7.764  0.00  0.00             0
ATOM    799    H   1     1       7.249  -0.812  10.489  0.00  0.00             0
ATOM    800    H   1     1       3.976  -5.310  10.110  0.00  0.00             0
ATOM    801    H   1     1       7.500  -1.552   6.751  0.00  0.00             0
ATOM    802    H   1     1       5.292  -5.846   7.058  0.00  0.00             0
ATOM    803    H   1     1       7.880  -5.008   6.872  0.00  0.00             0
ATOM    804    H   1     1       5.385  -0.554   6.882  0.00  0.00             0
ATOM    805    H   1     1       5.945  -2.683   7.553  0.00  0.00             0
ATOM    806    H   1     1       7.882  -6.934   7.169  0.00  0.00             0
ATOM    807   Al   1     1       9.460  -5.695   1.635  0.00  0.00             0
ATOM    808   Al   1     1       6.850 -10.025   1.148  0.00  0.00             0
ATOM    809   Al   1     1       6.666  -4.063   1.241  0.00  0.00             0
ATOM    810   Al   1     1       9.603  -8.721   1.493  0.00  0.00             0
ATOM    811   Si   1     1       5.234  -4.363   4.159  0.00  0.00             0
ATOM    812   Si   1     1       7.412  -8.925   4.115  0.00  0.00             0
ATOM    813   Si   1     1       7.750  -2.655   4.137  0.00  0.00             0
ATOM    814   Si   1     1       9.966  -7.402   4.342  0.00  0.00             0
ATOM    815    O   1     1      10.335  -4.563   2.744  0.00  0.00             0
ATOM    816    O   1     1       7.765  -9.004   2.546  0.00  0.00             0
ATOM    817    O   1     1       9.792  -7.216   2.719  0.00  0.00             0
ATOM    818    O   1     1       7.546  -2.514   2.611  0.00  0.00             0
ATOM    819    O   1     1       9.965  -5.839   4.865  0.00  0.00             0
ATOM    820    O   1     1       7.718  -1.244   4.828  0.00  0.00             0
ATOM    821    O   1     1       9.143  -3.324   4.465  0.00  0.00             0
ATOM    822    O   1     1       6.096  -8.243   4.423  0.00  0.00             0
ATOM    823    O   1     1       8.723  -8.160   4.701  0.00  0.00             0
ATOM    824    O   1     1       6.536  -3.576   4.640  0.00  0.00             0
ATOM    825    O   1     1      10.229 -10.133   2.445  0.00  0.00             0
ATOM    826    O   1     1       7.656  -5.411   2.382  0.00  0.00             0
ATOM    827    O   1     1       6.115  -2.536   0.490  0.00  0.00             0
ATOM    828    O   1     1       8.637  -7.215   0.368  0.00  0.00             0
ATOM    829    O   1     1      10.885  -5.561   0.430  0.00  0.00             0
ATOM    830    O   1     1       8.432  -9.964   0.195  0.00  0.00             0
ATOM    831    O   1     1      10.981  -8.696   0.424  0.00  0.00             0
ATOM    832    O   1     1       8.579  -4.266   0.147  0.00  0.00             0
ATOM    833    H   1     1      10.106  -1.849   3.388  0.00  0.00             0
ATOM    834    H   1     1       7.174  -6.148   2.502  0.00  0.00             0
ATOM    835    H   1     1      10.710  -2.473  -0.314  0.00  0.00             0
ATOM    836    H   1     1       8.286  -6.481  -0.016  0.00  0.00             0
ATOM    837    H   1     1      10.519  -5.229  -0.354  0.00  0.00             0
ATOM    838    H   1     1       8.551  -1.016  -0.579  0.00  0.00             0
ATOM    839    H   1     1       8.884  -3.384   0.151  0.00  0.00             0
ATOM    840    H   1     1      11.726  -7.993   0.258  0.00  0.00             0
ATOM    841   Al   1     1       1.266   4.323   8.626  0.00  0.00             0
ATOM    842   Al   1     1      -1.417  -0.271   8.751  0.00  0.00             0
ATOM    843   Al   1     1      -1.424   5.714   8.796  0.00  0.00             0
ATOM    844   Al   1     1       1.115   1.322   8.747  0.00  0.00             0
ATOM    845   Si   1     1      -3.106   5.585  11.657  0.00  0.00             0
ATOM    846   Si   1     1      -0.480   1.093  11.490  0.00  0.00             0
ATOM    847   Si   1     1      -0.589   7.093  11.470  0.00  0.00             0
ATOM    848   Si   1     1       2.031   2.507  11.513  0.00  0.00             0
ATOM    849    O   1     1       2.293   5.469  10.003  0.00  0.00             0
ATOM    850    O   1     1      -0.348   1.029   9.968  0.00  0.00             0
ATOM    851    O   1     1       1.831   2.598   9.974  0.00  0.00             0
ATOM    852    O   1     1      -0.741   7.142   9.867  0.00  0.00             0
ATOM    853    O   1     1       1.911   4.017  12.075  0.00  0.00             0
ATOM    854    O   1     1      -0.637   8.626  11.988  0.00  0.00             0
ATOM    855    O   1     1       0.746   6.404  11.766  0.00  0.00             0
ATOM    856    O   1     1      -1.743   2.080  11.820  0.00  0.00             0
ATOM    857    O   1     1       0.796   1.810  12.076  0.00  0.00             0
ATOM    858    O   1     1      -1.892   6.280  12.179  0.00  0.00             0
ATOM    859    O   1     1       1.911  -0.338   9.845  0.00  0.00             0
ATOM    860    O   1     1      -0.394   4.339   9.676  0.00  0.00             0
ATOM    861    O   1     1       8.284   7.147   7.640  0.00  0.00             0
ATOM    862    O   1     1       0.401   2.624   7.695  0.00  0.00             0
ATOM    863    O   1     1       2.963   4.438   7.573  0.00  0.00             0
ATOM    864    O   1     1       0.143  -0.162   7.702  0.00  0.00             0
ATOM    865    O   1     1       2.934   1.250   7.896  0.00  0.00             0
ATOM    866    O   1     1       0.335   5.559   7.581  0.00  0.00             0
ATOM    867    H   1     1       1.879   7.950   9.959  0.00  0.00             0
ATOM    868    H   1     1      -0.842   3.605  10.074  0.00  0.00             0
ATOM    869    H   1     1       2.714   7.453   6.952  0.00  0.00             0
ATOM    870    H   1     1       0.459   2.874   6.651  0.00  0.00             0
ATOM    871    H   1     1       3.443   4.458   6.730  0.00  0.00             0
ATOM    872    H   1     1       0.452   8.065   7.509  0.00  0.00             0
ATOM    873    H   1     1       0.616   6.145   6.919  0.00  0.00             0
ATOM    874    H   1     1       3.306   2.012   8.298  0.00  0.00             0
ATOM    875   Al   1     1       4.492   2.988   1.644  0.00  0.00             0
ATOM    876   Al   1     1       1.651  -1.254   1.699  0.00  0.00             0
ATOM    877   Al   1     1       1.826   4.908   1.525  0.00  0.00             0
ATOM    878   Al   1     1       4.280   0.269   1.706  0.00  0.00             0
ATOM    879   Si   1     1       0.092   4.728   4.282  0.00  0.00             0
ATOM    880   Si   1     1       2.452   0.068   4.488  0.00  0.00             0
ATOM    881   Si   1     1       2.640   6.260   4.264  0.00  0.00             0
ATOM    882   Si   1     1       5.042   1.618   4.544  0.00  0.00             0
ATOM    883    O   1     1       5.298   4.344   2.731  0.00  0.00             0
ATOM    884    O   1     1       2.656  -0.013   2.882  0.00  0.00             0
ATOM    885    O   1     1       4.966   1.629   2.846  0.00  0.00             0
ATOM    886    O   1     1       2.411   6.342   2.596  0.00  0.00             0
ATOM    887    O   1     1       4.946   3.106   4.969  0.00  0.00             0
ATOM    888    O   1     1       2.700   7.692   4.757  0.00  0.00             0
ATOM    889    O   1     1       3.938   5.458   4.588  0.00  0.00             0
ATOM    890    O   1     1       1.185   0.928   4.737  0.00  0.00             0
ATOM    891    O   1     1       3.824   0.853   4.887  0.00  0.00             0
ATOM    892    O   1     1       1.399   5.586   4.738  0.00  0.00             0
ATOM    893    O   1     1       5.257  -1.058   2.731  0.00  0.00             0
ATOM    894    O   1     1       2.682   3.518   2.630  0.00  0.00             0
ATOM    895    O   1     1      11.502   6.305   0.332  0.00  0.00             0
ATOM    896    O   1     1       3.535   1.542   0.671  0.00  0.00             0
ATOM    897    O   1     1       5.950   3.226   0.482  0.00  0.00             0
ATOM    898    O   1     1       3.326  -1.062   0.587  0.00  0.00             0
ATOM    899    O   1     1       5.905   0.209   0.536  0.00  0.00             0
ATOM    900    O   1     1       3.395   4.528   0.402  0.00  0.00             0
ATOM    901    H   1     1       4.628   7.056   1.974  0.00  0.00             0
ATOM    902    H   1     1       1.987   2.811   2.582  0.00  0.00             0
ATOM    903    H   1     1       6.727   6.030  -0.524  0.00  0.00             0
ATOM    904    H   1     1       2.966   2.222   0.407  0.00  0.00             0
ATOM    905    H   1     1       6.622   2.600   0.059  0.00  0.00             0
ATOM    906    H   1     1       3.149   7.686  -0.813  0.00  0.00             0
ATOM    907    H   1     1       3.910   4.870  -0.251  0.00  0.00             0
ATOM    908    H   1     1       5.416   0.593  -0.406  0.00  0.00             0
ATOM    909   Al   1     1       1.240  -4.731   8.698  0.00  0.00             0
ATOM    910   Al   1     1      -1.444  -9.097   8.736  0.00  0.00             0
ATOM    911   Al   1     1      -1.508  -3.252   8.572  0.00  0.00             0
ATOM    912   Al   1     1       1.097  -7.646   8.806  0.00  0.00             0
ATOM    913   Si   1     1      -3.242  -3.426  11.532  0.00  0.00             0
ATOM    914   Si   1     1      -0.594  -7.838  11.583  0.00  0.00             0
ATOM    915   Si   1     1      -0.764  -1.904  11.473  0.00  0.00             0
ATOM    916   Si   1     1       1.941  -6.328  11.560  0.00  0.00             0
ATOM    917    O   1     1       1.973  -3.539   9.970  0.00  0.00             0
ATOM    918    O   1     1      -0.509  -7.782   9.891  0.00  0.00             0
ATOM    919    O   1     1       1.844  -6.286   9.979  0.00  0.00             0
ATOM    920    O   1     1      -0.959  -1.877   9.834  0.00  0.00             0
ATOM    921    O   1     1       1.907  -4.844  12.070  0.00  0.00             0
ATOM    922    O   1     1      -0.782  -0.424  11.935  0.00  0.00             0
ATOM    923    O   1     1       0.513  -2.627  11.754  0.00  0.00             0
ATOM    924    O   1     1      -1.856  -7.033  11.880  0.00  0.00             0
ATOM    925    O   1     1       0.661  -7.128  12.100  0.00  0.00             0
ATOM    926    O   1     1      -2.003  -2.583  11.986  0.00  0.00             0
ATOM    927    O   1     1       2.153  -8.957   9.922  0.00  0.00             0
ATOM    928    O   1     1      -0.527  -4.662   9.511  0.00  0.00             0
ATOM    929    O   1     1       8.028  -1.862   7.521  0.00  0.00             0
ATOM    930    O   1     1       0.620  -6.282   7.617  0.00  0.00             0
ATOM    931    O   1     1       2.741  -4.523   7.586  0.00  0.00             0
ATOM    932    O   1     1       0.078  -9.002   7.722  0.00  0.00             0
ATOM    933    O   1     1       2.846  -7.959   7.585  0.00  0.00             0
ATOM    934    O   1     1       0.211  -3.397   7.459  0.00  0.00             0
ATOM    935    H   1     1       1.482  -1.216   9.821  0.00  0.00             0
ATOM    936    H   1     1      -1.122  -5.502   9.509  0.00  0.00             0
ATOM    937    H   1     1       2.293  -1.446   7.087  0.00  0.00             0
ATOM    938    H   1     1      -0.143  -5.977   7.115  0.00  0.00             0
ATOM    939    H   1     1       2.757  -5.259   6.999  0.00  0.00             0
ATOM    940    H   1     1       0.139  -0.198   6.764  0.00  0.00             0
ATOM    941    H   1     1       0.663  -3.298   6.638  0.00  0.00             0
ATOM    942    H   1     1       3.613  -7.670   7.284  0.00  0.00             0
ATOM    943   Al   1     1       4.281  -5.526   1.397  0.00  0.00             0
ATOM    944   Al   1     1       1.726 -10.087   1.491  0.00  0.00             0
ATOM    945   Al   1     1       1.520  -4.269   1.462  0.00  0.00             0
ATOM    946   Al   1     1       4.277  -8.539   1.196  0.00  0.00             0
ATOM    947   Si   1     1      -0.067  -4.349   4.278  0.00  0.00             0
ATOM    948   Si   1     1       2.480  -8.734   4.209  0.00  0.00             0
ATOM    949   Si   1     1       2.576  -2.912   4.373  0.00  0.00             0
ATOM    950   Si   1     1       4.902  -7.276   4.070  0.00  0.00             0
ATOM    951    O   1     1       5.254  -4.428   2.549  0.00  0.00             0
ATOM    952    O   1     1       2.559  -8.870   2.659  0.00  0.00             0
ATOM    953    O   1     1       4.828  -7.081   2.389  0.00  0.00             0
ATOM    954    O   1     1       2.315  -2.741   2.714  0.00  0.00             0
ATOM    955    O   1     1       5.147  -5.768   4.611  0.00  0.00             0
ATOM    956    O   1     1       2.314  -1.511   4.966  0.00  0.00             0
ATOM    957    O   1     1       3.922  -3.433   4.446  0.00  0.00             0
ATOM    958    O   1     1       0.991  -8.060   4.510  0.00  0.00             0
ATOM    959    O   1     1       3.602  -7.802   4.551  0.00  0.00             0
ATOM    960    O   1     1       1.337  -3.834   4.772  0.00  0.00             0
ATOM    961    O   1     1       5.089 -10.048   2.132  0.00  0.00             0
ATOM    962    O   1     1       2.614  -5.495   2.552  0.00  0.00             0
ATOM    963    O   1     1      11.242  -2.825   0.301  0.00  0.00             0
ATOM    964    O   1     1       3.420  -7.017   0.248  0.00  0.00             0
ATOM    965    O   1     1       5.749  -5.334   0.206  0.00  0.00             0
ATOM    966    O   1     1       3.121  -9.791   0.166  0.00  0.00             0
ATOM    967    O   1     1       5.995  -8.537   0.310  0.00  0.00             0
ATOM    968    O   1     1       3.279  -4.212   0.362  0.00  0.00             0
ATOM    969    H   1     1       4.767  -1.910   2.930  0.00  0.00             0
ATOM    970    H   1     1       2.305  -6.038   3.236  0.00  0.00             0
ATOM    971    H   1     1       5.301  -2.607   0.028  0.00  0.00             0
ATOM    972    H   1     1       2.928  -6.588  -0.469  0.00  0.00             0
ATOM    973    H   1     1       6.185  -5.958  -0.591  0.00  0.00             0
ATOM    974    H   1     1       3.522  -0.897  -0.397  0.00  0.00             0
ATOM    975    H   1     1       2.924  -3.784  -0.339  0.00  0.00             0
ATOM    976    H   1     1       6.823  -7.797   0.278  0.00  0.00             0
END
