# Supplementary material for: Competing Nuclear Quantum Effects and Hydrogen-Bond Jumps in Hydrated Kaolinite
Source: J Phys Chem Lett. 2023 Feb 6;14(6):1542–7. doi: 10.1021/acs.jpclett.2c03896 (PMC9940297; doi:10.1021/acs.jpclett.2c03896)
Supplement: Supplementary file 1 — jz2c03896_si_001.zip [file jz2c03896_si_001.zip › Clay_NQEs_HBond_Jumps_SI/silica-surface/QM/prod-1/init.06.pdb]

TITLE     Step:      400000  Bead:       6 positions{angstrom}  cell{angstrom}
CRYST1   10.307   17.884   76.812  91.93 105.05  89.80 P 1           1
ATOM      1   Al   1     1     -13.466  12.454  42.561  0.00  0.00             0
ATOM      2   Al   1     1     -11.060  17.057  42.289  0.00  0.00             0
ATOM      3   Al   1     1     -10.996  10.977  42.507  0.00  0.00             0
ATOM      4   Al   1     1     -13.503  15.536  42.349  0.00  0.00             0
ATOM      5   Si   1     1      -9.143  11.185  39.709  0.00  0.00             0
ATOM      6   Si   1     1     -11.892  15.709  39.459  0.00  0.00             0
ATOM      7   Si   1     1     -11.724   9.577  39.746  0.00  0.00             0
ATOM      8   Si   1     1     -14.369  14.159  39.632  0.00  0.00             0
ATOM      9    O   1     1     -14.439  11.282  41.445  0.00  0.00             0
ATOM     10    O   1     1     -12.022  15.802  41.164  0.00  0.00             0
ATOM     11    O   1     1     -14.385  14.134  41.213  0.00  0.00             0
ATOM     12    O   1     1     -11.512   9.469  41.478  0.00  0.00             0
ATOM     13    O   1     1     -14.222  12.720  39.211  0.00  0.00             0
ATOM     14    O   1     1     -11.700   8.073  39.293  0.00  0.00             0
ATOM     15    O   1     1     -13.059  10.360  39.595  0.00  0.00             0
ATOM     16    O   1     1     -10.616  14.913  39.274  0.00  0.00             0
ATOM     17    O   1     1     -13.276  15.083  39.108  0.00  0.00             0
ATOM     18    O   1     1     -10.438  10.369  39.234  0.00  0.00             0
ATOM     19    O   1     1     -14.564  16.894  41.384  0.00  0.00             0
ATOM     20    O   1     1     -11.866  12.284  41.384  0.00  0.00             0
ATOM     21    O   1     1     -10.144   9.597  43.636  0.00  0.00             0
ATOM     22    O   1     1     -12.783  14.047  43.274  0.00  0.00             0
ATOM     23    O   1     1     -15.140  12.274  43.781  0.00  0.00             0
ATOM     24    O   1     1     -12.650  16.901  43.430  0.00  0.00             0
ATOM     25    O   1     1     -15.219  15.493  43.544  0.00  0.00             0
ATOM     26    O   1     1     -12.674  11.149  43.658  0.00  0.00             0
ATOM     27    H   1     1     -14.184   8.828  41.648  0.00  0.00             0
ATOM     28    H   1     1     -11.301  12.872  40.940  0.00  0.00             0
ATOM     29    H   1     1     -15.304   9.184  44.755  0.00  0.00             0
ATOM     30    H   1     1     -11.836  14.308  43.546  0.00  0.00             0
ATOM     31    H   1     1     -15.045  12.283  44.696  0.00  0.00             0
ATOM     32    H   1     1     -12.936   8.098  44.706  0.00  0.00             0
ATOM     33    H   1     1     -13.099  10.218  43.649  0.00  0.00             0
ATOM     34    H   1     1     -15.464  14.563  43.784  0.00  0.00             0
ATOM     35   Al   1     1     -13.560  14.802  49.723  0.00  0.00             0
ATOM     36   Al   1     1     -10.737  19.269  49.781  0.00  0.00             0
ATOM     37   Al   1     1     -10.843  13.368  49.625  0.00  0.00             0
ATOM     38   Al   1     1     -13.359  17.686  49.579  0.00  0.00             0
ATOM     39   Si   1     1      -9.053  13.391  46.958  0.00  0.00             0
ATOM     40   Si   1     1     -11.694  17.929  46.881  0.00  0.00             0
ATOM     41   Si   1     1     -11.584  11.899  46.932  0.00  0.00             0
ATOM     42   Si   1     1     -14.190  16.404  46.770  0.00  0.00             0
ATOM     43    O   1     1     -14.434  13.630  48.509  0.00  0.00             0
ATOM     44    O   1     1     -11.849  17.975  48.505  0.00  0.00             0
ATOM     45    O   1     1     -13.996  16.427  48.495  0.00  0.00             0
ATOM     46    O   1     1     -11.569  11.854  48.601  0.00  0.00             0
ATOM     47    O   1     1     -14.102  14.916  46.425  0.00  0.00             0
ATOM     48    O   1     1     -11.484  10.356  46.565  0.00  0.00             0
ATOM     49    O   1     1     -12.983  12.504  46.706  0.00  0.00             0
ATOM     50    O   1     1     -10.381  17.029  46.658  0.00  0.00             0
ATOM     51    O   1     1     -12.911  17.228  46.390  0.00  0.00             0
ATOM     52    O   1     1     -10.451  12.715  46.457  0.00  0.00             0
ATOM     53    O   1     1     -14.308  19.254  48.626  0.00  0.00             0
ATOM     54    O   1     1     -11.726  14.673  48.517  0.00  0.00             0
ATOM     55    O   1     1     -10.239  11.961  50.967  0.00  0.00             0
ATOM     56    O   1     1     -12.722  16.324  50.794  0.00  0.00             0
ATOM     57    O   1     1     -15.114  14.707  50.662  0.00  0.00             0
ATOM     58    O   1     1     -12.307  19.172  50.918  0.00  0.00             0
ATOM     59    O   1     1     -14.787  18.100  50.900  0.00  0.00             0
ATOM     60    O   1     1     -12.458  13.609  50.826  0.00  0.00             0
ATOM     61    H   1     1     -13.621  10.812  48.711  0.00  0.00             0
ATOM     62    H   1     1     -11.334  15.581  48.371  0.00  0.00             0
ATOM     63    H   1     1     -14.512  12.022  51.405  0.00  0.00             0
ATOM     64    H   1     1     -12.353  16.015  51.621  0.00  0.00             0
ATOM     65    H   1     1     -15.475  15.172  51.468  0.00  0.00             0
ATOM     66    H   1     1     -12.961   9.863  52.024  0.00  0.00             0
ATOM     67    H   1     1     -12.657  12.994  51.548  0.00  0.00             0
ATOM     68    H   1     1     -14.436  18.195  51.780  0.00  0.00             0
ATOM     69   Al   1     1     -13.548  21.315  42.545  0.00  0.00             0
ATOM     70   Al   1     1     -10.982  25.922  42.446  0.00  0.00             0
ATOM     71   Al   1     1     -10.930  19.914  42.482  0.00  0.00             0
ATOM     72   Al   1     1     -13.591  24.348  42.475  0.00  0.00             0
ATOM     73   Si   1     1      -9.236  20.182  39.775  0.00  0.00             0
ATOM     74   Si   1     1     -11.877  24.573  39.793  0.00  0.00             0
ATOM     75   Si   1     1     -11.806  18.636  39.543  0.00  0.00             0
ATOM     76   Si   1     1     -14.388  23.156  39.655  0.00  0.00             0
ATOM     77    O   1     1     -14.486  20.244  41.291  0.00  0.00             0
ATOM     78    O   1     1     -11.920  24.671  41.456  0.00  0.00             0
ATOM     79    O   1     1     -14.309  23.129  41.353  0.00  0.00             0
ATOM     80    O   1     1     -11.671  18.491  41.204  0.00  0.00             0
ATOM     81    O   1     1     -14.447  21.668  39.197  0.00  0.00             0
ATOM     82    O   1     1     -11.880  17.152  39.003  0.00  0.00             0
ATOM     83    O   1     1     -13.072  19.422  39.319  0.00  0.00             0
ATOM     84    O   1     1     -10.659  23.484  39.602  0.00  0.00             0
ATOM     85    O   1     1     -13.087  23.855  39.183  0.00  0.00             0
ATOM     86    O   1     1     -10.549  19.386  39.178  0.00  0.00             0
ATOM     87    O   1     1     -14.574  25.775  41.536  0.00  0.00             0
ATOM     88    O   1     1     -11.948  21.347  41.303  0.00  0.00             0
ATOM     89    O   1     1     -10.260  18.442  43.308  0.00  0.00             0
ATOM     90    O   1     1     -12.786  22.892  43.490  0.00  0.00             0
ATOM     91    O   1     1     -15.085  21.210  43.578  0.00  0.00             0
ATOM     92    O   1     1     -12.631  25.690  43.746  0.00  0.00             0
ATOM     93    O   1     1     -15.274  24.603  43.675  0.00  0.00             0
ATOM     94    O   1     1     -12.638  19.849  43.432  0.00  0.00             0
ATOM     95    H   1     1     -13.966  17.683  41.326  0.00  0.00             0
ATOM     96    H   1     1     -11.672  22.257  40.941  0.00  0.00             0
ATOM     97    H   1     1     -14.593  18.179  43.863  0.00  0.00             0
ATOM     98    H   1     1     -11.696  22.963  43.375  0.00  0.00             0
ATOM     99    H   1     1     -15.450  21.541  44.430  0.00  0.00             0
ATOM    100    H   1     1     -12.550  16.850  44.589  0.00  0.00             0
ATOM    101    H   1     1     -12.876  18.914  43.578  0.00  0.00             0
ATOM    102    H   1     1     -15.082  24.207  44.705  0.00  0.00             0
ATOM    103   Al   1     1     -13.532  23.782  49.777  0.00  0.00             0
ATOM    104   Al   1     1     -10.914  28.329  49.874  0.00  0.00             0
ATOM    105   Al   1     1     -10.802  22.071  49.877  0.00  0.00             0
ATOM    106   Al   1     1     -13.278  26.593  49.905  0.00  0.00             0
ATOM    107   Si   1     1      -8.943  22.347  46.999  0.00  0.00             0
ATOM    108   Si   1     1     -11.578  26.824  47.148  0.00  0.00             0
ATOM    109   Si   1     1     -11.448  20.833  46.974  0.00  0.00             0
ATOM    110   Si   1     1     -14.128  25.374  47.122  0.00  0.00             0
ATOM    111    O   1     1     -14.314  22.466  48.728  0.00  0.00             0
ATOM    112    O   1     1     -11.769  26.961  48.719  0.00  0.00             0
ATOM    113    O   1     1     -14.083  25.291  48.647  0.00  0.00             0
ATOM    114    O   1     1     -11.445  20.782  48.736  0.00  0.00             0
ATOM    115    O   1     1     -14.017  23.771  46.660  0.00  0.00             0
ATOM    116    O   1     1     -11.455  19.389  46.519  0.00  0.00             0
ATOM    117    O   1     1     -12.767  21.615  46.791  0.00  0.00             0
ATOM    118    O   1     1     -10.322  25.870  46.948  0.00  0.00             0
ATOM    119    O   1     1     -12.869  26.144  46.659  0.00  0.00             0
ATOM    120    O   1     1     -10.249  21.673  46.556  0.00  0.00             0
ATOM    121    O   1     1     -14.183  28.112  48.790  0.00  0.00             0
ATOM    122    O   1     1     -11.758  23.626  48.792  0.00  0.00             0
ATOM    123    O   1     1      -9.863  20.691  50.879  0.00  0.00             0
ATOM    124    O   1     1     -12.493  25.095  50.761  0.00  0.00             0
ATOM    125    O   1     1     -14.959  23.699  50.955  0.00  0.00             0
ATOM    126    O   1     1     -12.471  28.005  51.198  0.00  0.00             0
ATOM    127    O   1     1     -14.918  26.844  50.996  0.00  0.00             0
ATOM    128    O   1     1     -12.352  22.223  50.898  0.00  0.00             0
ATOM    129    H   1     1     -13.946  20.162  48.265  0.00  0.00             0
ATOM    130    H   1     1     -11.498  24.135  47.965  0.00  0.00             0
ATOM    131    H   1     1     -14.318  20.735  50.938  0.00  0.00             0
ATOM    132    H   1     1     -11.678  24.671  51.130  0.00  0.00             0
ATOM    133    H   1     1     -15.361  24.366  51.204  0.00  0.00             0
ATOM    134    H   1     1     -12.230  19.813  51.575  0.00  0.00             0
ATOM    135    H   1     1     -12.958  22.581  51.521  0.00  0.00             0
ATOM    136    H   1     1     -15.176  26.833  51.793  0.00  0.00             0
ATOM    137   Al   1     1      -8.414  12.575  42.456  0.00  0.00             0
ATOM    138   Al   1     1      -5.996  16.959  42.375  0.00  0.00             0
ATOM    139   Al   1     1      -6.008  10.931  42.568  0.00  0.00             0
ATOM    140   Al   1     1      -8.471  15.530  42.394  0.00  0.00             0
ATOM    141   Si   1     1      -4.060  11.262  39.873  0.00  0.00             0
ATOM    142   Si   1     1      -6.740  15.624  39.602  0.00  0.00             0
ATOM    143   Si   1     1      -6.575   9.634  39.734  0.00  0.00             0
ATOM    144   Si   1     1      -9.299  14.224  39.571  0.00  0.00             0
ATOM    145    O   1     1      -9.200  11.404  41.302  0.00  0.00             0
ATOM    146    O   1     1      -6.820  15.659  41.171  0.00  0.00             0
ATOM    147    O   1     1      -9.094  14.204  41.267  0.00  0.00             0
ATOM    148    O   1     1      -6.442   9.534  41.395  0.00  0.00             0
ATOM    149    O   1     1      -9.343  12.721  39.172  0.00  0.00             0
ATOM    150    O   1     1      -6.556   8.181  39.205  0.00  0.00             0
ATOM    151    O   1     1      -7.917  10.384  39.432  0.00  0.00             0
ATOM    152    O   1     1      -5.519  14.713  39.141  0.00  0.00             0
ATOM    153    O   1     1      -8.056  14.982  39.064  0.00  0.00             0
ATOM    154    O   1     1      -5.355  10.509  39.374  0.00  0.00             0
ATOM    155    O   1     1      -9.452  17.051  41.177  0.00  0.00             0
ATOM    156    O   1     1      -6.610  12.452  41.439  0.00  0.00             0
ATOM    157    O   1     1     -15.517   9.493  43.699  0.00  0.00             0
ATOM    158    O   1     1      -7.777  13.963  43.454  0.00  0.00             0
ATOM    159    O   1     1      -9.972  12.378  43.608  0.00  0.00             0
ATOM    160    O   1     1      -7.604  16.874  43.431  0.00  0.00             0
ATOM    161    O   1     1     -10.274  15.567  43.406  0.00  0.00             0
ATOM    162    O   1     1      -7.505  11.172  43.542  0.00  0.00             0
ATOM    163    H   1     1      -8.786   8.605  41.045  0.00  0.00             0
ATOM    164    H   1     1      -6.072  13.248  41.377  0.00  0.00             0
ATOM    165    H   1     1     -10.166   9.804  44.551  0.00  0.00             0
ATOM    166    H   1     1      -6.918  14.339  43.641  0.00  0.00             0
ATOM    167    H   1     1     -10.426  12.825  44.378  0.00  0.00             0
ATOM    168    H   1     1      -8.316   8.346  44.004  0.00  0.00             0
ATOM    169    H   1     1      -8.027  10.786  44.316  0.00  0.00             0
ATOM    170    H   1     1     -10.091  14.989  44.218  0.00  0.00             0
ATOM    171   Al   1     1      -8.337  14.755  49.611  0.00  0.00             0
ATOM    172   Al   1     1      -5.588  19.293  49.832  0.00  0.00             0
ATOM    173   Al   1     1      -5.810  13.185  49.776  0.00  0.00             0
ATOM    174   Al   1     1      -8.122  17.646  49.819  0.00  0.00             0
ATOM    175   Si   1     1      -3.943  13.440  46.927  0.00  0.00             0
ATOM    176   Si   1     1      -6.496  17.898  46.974  0.00  0.00             0
ATOM    177   Si   1     1      -6.368  11.891  46.859  0.00  0.00             0
ATOM    178   Si   1     1      -8.964  16.347  46.937  0.00  0.00             0
ATOM    179    O   1     1      -9.197  13.469  48.601  0.00  0.00             0
ATOM    180    O   1     1      -6.474  17.869  48.638  0.00  0.00             0
ATOM    181    O   1     1      -8.706  16.306  48.539  0.00  0.00             0
ATOM    182    O   1     1      -6.175  11.779  48.551  0.00  0.00             0
ATOM    183    O   1     1      -8.921  14.918  46.488  0.00  0.00             0
ATOM    184    O   1     1      -6.345  10.414  46.431  0.00  0.00             0
ATOM    185    O   1     1      -7.797  12.596  46.697  0.00  0.00             0
ATOM    186    O   1     1      -5.229  17.067  46.503  0.00  0.00             0
ATOM    187    O   1     1      -7.768  17.276  46.447  0.00  0.00             0
ATOM    188    O   1     1      -5.330  12.724  46.331  0.00  0.00             0
ATOM    189    O   1     1      -9.259  19.213  48.597  0.00  0.00             0
ATOM    190    O   1     1      -6.748  14.578  48.720  0.00  0.00             0
ATOM    191    O   1     1     -15.260  11.773  50.844  0.00  0.00             0
ATOM    192    O   1     1      -7.365  16.150  50.780  0.00  0.00             0
ATOM    193    O   1     1      -9.747  14.861  50.707  0.00  0.00             0
ATOM    194    O   1     1      -7.165  19.067  50.925  0.00  0.00             0
ATOM    195    O   1     1      -9.725  17.821  50.778  0.00  0.00             0
ATOM    196    O   1     1      -7.224  13.194  50.955  0.00  0.00             0
ATOM    197    H   1     1      -8.889  11.162  48.400  0.00  0.00             0
ATOM    198    H   1     1      -6.092  15.051  48.193  0.00  0.00             0
ATOM    199    H   1     1      -9.350  12.302  51.350  0.00  0.00             0
ATOM    200    H   1     1      -6.291  15.748  50.468  0.00  0.00             0
ATOM    201    H   1     1      -9.924  15.482  51.316  0.00  0.00             0
ATOM    202    H   1     1      -7.435  11.234  51.235  0.00  0.00             0
ATOM    203    H   1     1      -6.999  13.193  51.864  0.00  0.00             0
ATOM    204    H   1     1     -10.449  17.272  50.925  0.00  0.00             0
ATOM    205   Al   1     1      -8.440  21.534  42.445  0.00  0.00             0
ATOM    206   Al   1     1      -5.858  25.850  42.697  0.00  0.00             0
ATOM    207   Al   1     1      -5.848  19.962  42.468  0.00  0.00             0
ATOM    208   Al   1     1      -8.396  24.320  42.527  0.00  0.00             0
ATOM    209   Si   1     1      -4.004  20.186  39.571  0.00  0.00             0
ATOM    210   Si   1     1      -6.693  24.667  39.772  0.00  0.00             0
ATOM    211   Si   1     1      -6.625  18.637  39.652  0.00  0.00             0
ATOM    212   Si   1     1      -9.206  23.089  39.732  0.00  0.00             0
ATOM    213    O   1     1      -9.461  20.087  41.317  0.00  0.00             0
ATOM    214    O   1     1      -6.862  24.695  41.414  0.00  0.00             0
ATOM    215    O   1     1      -8.971  22.982  41.391  0.00  0.00             0
ATOM    216    O   1     1      -6.422  18.535  41.342  0.00  0.00             0
ATOM    217    O   1     1      -9.202  21.545  39.176  0.00  0.00             0
ATOM    218    O   1     1      -6.703  17.172  39.122  0.00  0.00             0
ATOM    219    O   1     1      -7.953  19.414  39.383  0.00  0.00             0
ATOM    220    O   1     1      -5.481  23.793  39.241  0.00  0.00             0
ATOM    221    O   1     1      -8.027  23.937  39.292  0.00  0.00             0
ATOM    222    O   1     1      -5.279  19.303  39.099  0.00  0.00             0
ATOM    223    O   1     1      -9.284  25.737  41.443  0.00  0.00             0
ATOM    224    O   1     1      -6.714  21.318  41.447  0.00  0.00             0
ATOM    225    O   1     1     -15.583  18.385  43.612  0.00  0.00             0
ATOM    226    O   1     1      -7.567  22.887  43.573  0.00  0.00             0
ATOM    227    O   1     1     -10.092  21.398  43.559  0.00  0.00             0
ATOM    228    O   1     1      -7.466  25.855  43.546  0.00  0.00             0
ATOM    229    O   1     1      -9.917  24.565  43.739  0.00  0.00             0
ATOM    230    O   1     1      -7.455  20.106  43.674  0.00  0.00             0
ATOM    231    H   1     1      -8.953  17.835  41.312  0.00  0.00             0
ATOM    232    H   1     1      -6.258  22.148  41.299  0.00  0.00             0
ATOM    233    H   1     1      -9.297  18.299  43.524  0.00  0.00             0
ATOM    234    H   1     1      -6.851  22.409  43.839  0.00  0.00             0
ATOM    235    H   1     1     -10.499  21.632  44.476  0.00  0.00             0
ATOM    236    H   1     1      -7.590  17.538  44.266  0.00  0.00             0
ATOM    237    H   1     1      -7.390  20.180  44.576  0.00  0.00             0
ATOM    238    H   1     1      -9.914  24.159  44.573  0.00  0.00             0
ATOM    239   Al   1     1      -8.400  23.763  49.929  0.00  0.00             0
ATOM    240   Al   1     1      -5.467  28.117  49.731  0.00  0.00             0
ATOM    241   Al   1     1      -5.753  22.245  49.935  0.00  0.00             0
ATOM    242   Al   1     1      -8.262  26.880  49.829  0.00  0.00             0
ATOM    243   Si   1     1      -3.768  22.363  47.095  0.00  0.00             0
ATOM    244   Si   1     1      -6.320  26.856  46.945  0.00  0.00             0
ATOM    245   Si   1     1      -6.345  20.923  47.041  0.00  0.00             0
ATOM    246   Si   1     1      -8.931  25.349  47.213  0.00  0.00             0
ATOM    247    O   1     1      -9.139  22.312  48.744  0.00  0.00             0
ATOM    248    O   1     1      -6.400  27.019  48.671  0.00  0.00             0
ATOM    249    O   1     1      -8.768  25.325  48.837  0.00  0.00             0
ATOM    250    O   1     1      -6.337  20.800  48.652  0.00  0.00             0
ATOM    251    O   1     1      -8.935  23.796  46.712  0.00  0.00             0
ATOM    252    O   1     1      -6.368  19.385  46.599  0.00  0.00             0
ATOM    253    O   1     1      -7.605  21.602  46.568  0.00  0.00             0
ATOM    254    O   1     1      -5.214  25.922  46.581  0.00  0.00             0
ATOM    255    O   1     1      -7.718  26.150  46.738  0.00  0.00             0
ATOM    256    O   1     1      -5.088  21.627  46.595  0.00  0.00             0
ATOM    257    O   1     1      -9.110  28.069  48.538  0.00  0.00             0
ATOM    258    O   1     1      -6.703  23.657  49.020  0.00  0.00             0
ATOM    259    O   1     1     -15.251  20.929  50.852  0.00  0.00             0
ATOM    260    O   1     1      -7.813  25.208  51.121  0.00  0.00             0
ATOM    261    O   1     1      -9.886  23.555  50.939  0.00  0.00             0
ATOM    262    O   1     1      -7.257  28.217  50.754  0.00  0.00             0
ATOM    263    O   1     1     -10.072  26.995  50.945  0.00  0.00             0
ATOM    264    O   1     1      -7.248  22.394  51.193  0.00  0.00             0
ATOM    265    H   1     1      -9.058  19.994  47.880  0.00  0.00             0
ATOM    266    H   1     1      -6.225  24.452  49.329  0.00  0.00             0
ATOM    267    H   1     1      -8.984  20.366  50.610  0.00  0.00             0
ATOM    268    H   1     1      -7.712  25.566  52.028  0.00  0.00             0
ATOM    269    H   1     1      -9.861  23.656  51.837  0.00  0.00             0
ATOM    270    H   1     1      -7.482  19.380  51.727  0.00  0.00             0
ATOM    271    H   1     1      -7.240  22.261  51.993  0.00  0.00             0
ATOM    272    H   1     1     -10.328  26.283  51.544  0.00  0.00             0
ATOM    273    O   1     1      -2.553  -5.049  27.322  0.00  0.00             0
ATOM    274    H   1     1      -2.948  -4.361  26.831  0.00  0.00             0
ATOM    275    H   1     1       8.732  -5.069  27.268  0.00  0.00             0
ATOM    276    O   1     1       1.479   2.910  30.637  0.00  0.00             0
ATOM    277    H   1     1       1.168   2.312  31.424  0.00  0.00             0
ATOM    278    H   1     1      11.409   2.513  29.912  0.00  0.00             0
ATOM    279    O   1     1      14.978  11.682  25.861  0.00  0.00             0
ATOM    280    H   1     1       4.565  11.546  26.779  0.00  0.00             0
ATOM    281    H   1     1      14.499  10.824  25.651  0.00  0.00             0
ATOM    282    O   1     1       0.181  12.302  31.088  0.00  0.00             0
ATOM    283    H   1     1       0.784  11.727  31.802  0.00  0.00             0
ATOM    284    H   1     1      11.006  13.037  30.887  0.00  0.00             0
ATOM    285    O   1     1      -4.372   8.665  27.539  0.00  0.00             0
ATOM    286    H   1     1      -3.584   8.965  26.950  0.00  0.00             0
ATOM    287    H   1     1       5.434   9.491  27.691  0.00  0.00             0
ATOM    288    O   1     1     -17.795   6.615  30.808  0.00  0.00             0
ATOM    289    H   1     1     -16.950   6.938  31.113  0.00  0.00             0
ATOM    290    H   1     1      -7.367   5.809  30.368  0.00  0.00             0
ATOM    291    O   1     1      -4.903 -15.634  20.825  0.00  0.00             0
ATOM    292    H   1     1      -4.830 -16.577  20.477  0.00  0.00             0
ATOM    293    H   1     1      -4.941 -15.127  20.024  0.00  0.00             0
ATOM    294    O   1     1      -0.523   4.064  33.273  0.00  0.00             0
ATOM    295    H   1     1       0.271   4.707  33.162  0.00  0.00             0
ATOM    296    H   1     1      -0.698   4.173  32.192  0.00  0.00             0
ATOM    297    O   1     1       7.908   0.986  32.785  0.00  0.00             0
ATOM    298    H   1     1       8.194   1.669  32.014  0.00  0.00             0
ATOM    299    H   1     1       7.064   1.197  32.971  0.00  0.00             0
ATOM    300    O   1     1       0.787  16.626  26.279  0.00  0.00             0
ATOM    301    H   1     1       0.350  16.786  27.151  0.00  0.00             0
ATOM    302    H   1     1       0.659  17.602  25.976  0.00  0.00             0
ATOM    303    O   1     1       3.943   4.825  29.207  0.00  0.00             0
ATOM    304    H   1     1       4.954   4.588  29.331  0.00  0.00             0
ATOM    305    H   1     1       3.594   4.085  28.711  0.00  0.00             0
ATOM    306    O   1     1      -8.973  15.778  34.126  0.00  0.00             0
ATOM    307    H   1     1      -9.453  16.522  33.667  0.00  0.00             0
ATOM    308    H   1     1      -8.553  16.150  35.012  0.00  0.00             0
ATOM    309    O   1     1       4.839  -1.592  33.109  0.00  0.00             0
ATOM    310    H   1     1       5.598  -2.178  33.524  0.00  0.00             0
ATOM    311    H   1     1       4.095  -2.096  32.851  0.00  0.00             0
ATOM    312    O   1     1      13.421   2.112  35.508  0.00  0.00             0
ATOM    313    H   1     1      12.559   2.371  35.721  0.00  0.00             0
ATOM    314    H   1     1      13.502   2.267  34.511  0.00  0.00             0
ATOM    315    O   1     1       6.148  11.513  30.256  0.00  0.00             0
ATOM    316    H   1     1       6.926  11.069  30.510  0.00  0.00             0
ATOM    317    H   1     1       6.282  12.346  30.866  0.00  0.00             0
ATOM    318    O   1     1      -1.385   5.676  24.061  0.00  0.00             0
ATOM    319    H   1     1      -1.942   6.373  23.859  0.00  0.00             0
ATOM    320    H   1     1      -1.546   5.101  23.262  0.00  0.00             0
ATOM    321    O   1     1      18.884  10.302  30.863  0.00  0.00             0
ATOM    322    H   1     1      19.577  10.101  30.294  0.00  0.00             0
ATOM    323    H   1     1      19.207  11.204  31.142  0.00  0.00             0
ATOM    324    O   1     1       5.779   9.119  21.761  0.00  0.00             0
ATOM    325    H   1     1       4.842   9.081  21.792  0.00  0.00             0
ATOM    326    H   1     1       6.057   9.029  20.908  0.00  0.00             0
ATOM    327    O   1     1       2.874  14.575  32.449  0.00  0.00             0
ATOM    328    H   1     1       3.401  14.005  33.086  0.00  0.00             0
ATOM    329    H   1     1      12.713  -2.723  33.195  0.00  0.00             0
ATOM    330    O   1     1      -0.015  17.452  32.561  0.00  0.00             0
ATOM    331    H   1     1       0.079  17.312  31.636  0.00  0.00             0
ATOM    332    H   1     1       9.481  17.806  32.567  0.00  0.00             0
ATOM    333    O   1     1      14.243  12.638  34.046  0.00  0.00             0
ATOM    334    H   1     1       4.599  11.933  33.861  0.00  0.00             0
ATOM    335    H   1     1      14.653  13.083  34.856  0.00  0.00             0
ATOM    336    O   1     1      -3.058  22.620  35.362  0.00  0.00             0
ATOM    337    H   1     1      -3.606  22.777  34.658  0.00  0.00             0
ATOM    338    H   1     1       6.916  21.939  36.049  0.00  0.00             0
ATOM    339    O   1     1       5.682  14.371  35.500  0.00  0.00             0
ATOM    340    H   1     1      -4.830  15.195  35.890  0.00  0.00             0
ATOM    341    H   1     1       6.400  14.693  35.046  0.00  0.00             0
ATOM    342    O   1     1      -9.743  12.716  27.867  0.00  0.00             0
ATOM    343    H   1     1      -9.678  13.329  28.572  0.00  0.00             0
ATOM    344    H   1     1       0.272  11.854  28.190  0.00  0.00             0
ATOM    345    O   1     1       5.242  19.050  33.306  0.00  0.00             0
ATOM    346    H   1     1       4.874  18.110  33.395  0.00  0.00             0
ATOM    347    H   1     1       4.638   1.848  33.028  0.00  0.00             0
ATOM    348    O   1     1      -9.900   3.132  35.702  0.00  0.00             0
ATOM    349    H   1     1     -10.590   2.516  35.942  0.00  0.00             0
ATOM    350    H   1     1     -10.310   3.292  34.837  0.00  0.00             0
ATOM    351    O   1     1      -1.612  13.751  32.895  0.00  0.00             0
ATOM    352    H   1     1      -1.542  13.188  33.658  0.00  0.00             0
ATOM    353    H   1     1      -0.926  13.477  32.194  0.00  0.00             0
ATOM    354    O   1     1       3.772   4.941  36.073  0.00  0.00             0
ATOM    355    H   1     1       4.490   4.784  36.698  0.00  0.00             0
ATOM    356    H   1     1       3.336   4.179  35.984  0.00  0.00             0
ATOM    357    O   1     1       9.920   5.900  35.956  0.00  0.00             0
ATOM    358    H   1     1       9.349   5.267  36.332  0.00  0.00             0
ATOM    359    H   1     1      10.719   5.573  35.556  0.00  0.00             0
ATOM    360    O   1     1      -2.556  15.830  34.637  0.00  0.00             0
ATOM    361    H   1     1      -2.187  15.131  35.342  0.00  0.00             0
ATOM    362    H   1     1      -2.020  15.727  33.910  0.00  0.00             0
ATOM    363    O   1     1       6.364  17.377  30.933  0.00  0.00             0
ATOM    364    H   1     1       5.773  16.728  31.323  0.00  0.00             0
ATOM    365    H   1     1       6.948  -0.134  31.544  0.00  0.00             0
ATOM    366    O   1     1      13.181  10.789  36.366  0.00  0.00             0
ATOM    367    H   1     1      13.794  10.289  36.104  0.00  0.00             0
ATOM    368    H   1     1      13.391  11.794  36.079  0.00  0.00             0
ATOM    369    O   1     1      -0.573  -3.532  36.116  0.00  0.00             0
ATOM    370    H   1     1      -0.703  -4.413  35.941  0.00  0.00             0
ATOM    371    H   1     1      -0.183  -3.335  35.363  0.00  0.00             0
ATOM    372    O   1     1      -5.084  -0.651  36.555  0.00  0.00             0
ATOM    373    H   1     1      -4.806   0.340  36.562  0.00  0.00             0
ATOM    374    H   1     1      -5.990  -0.522  36.105  0.00  0.00             0
ATOM    375    O   1     1      -4.997   5.730  32.941  0.00  0.00             0
ATOM    376    H   1     1      -4.261   6.266  32.665  0.00  0.00             0
ATOM    377    H   1     1      -5.512   6.324  33.526  0.00  0.00             0
ATOM    378    O   1     1      -6.370   3.349  22.762  0.00  0.00             0
ATOM    379    H   1     1      -5.902   4.219  22.964  0.00  0.00             0
ATOM    380    H   1     1      -5.872   3.090  22.012  0.00  0.00             0
ATOM    381    O   1     1     -11.736  -1.380  28.343  0.00  0.00             0
ATOM    382    H   1     1     -12.355  -1.030  27.697  0.00  0.00             0
ATOM    383    H   1     1      -1.869  -2.153  28.796  0.00  0.00             0
ATOM    384    O   1     1      -8.083   9.255  30.155  0.00  0.00             0
ATOM    385    H   1     1      -7.760   9.460  31.045  0.00  0.00             0
ATOM    386    H   1     1       2.300   8.342  30.319  0.00  0.00             0
ATOM    387    O   1     1       6.883   7.545  35.926  0.00  0.00             0
ATOM    388    H   1     1      -2.695   7.817  36.477  0.00  0.00             0
ATOM    389    H   1     1       7.071   6.639  35.981  0.00  0.00             0
ATOM    390    O   1     1      -6.615  15.748  28.887  0.00  0.00             0
ATOM    391    H   1     1      -6.964  16.697  29.042  0.00  0.00             0
ATOM    392    H   1     1       3.832  15.512  27.968  0.00  0.00             0
ATOM    393    O   1     1      -4.824   9.479  34.580  0.00  0.00             0
ATOM    394    H   1     1      -4.580   8.784  35.337  0.00  0.00             0
ATOM    395    H   1     1       4.601   8.930  34.215  0.00  0.00             0
ATOM    396    O   1     1     -12.712   9.325  33.377  0.00  0.00             0
ATOM    397    H   1     1     -13.748   9.412  33.714  0.00  0.00             0
ATOM    398    H   1     1      -2.425   9.445  32.374  0.00  0.00             0
ATOM    399    O   1     1      -4.273   2.353  36.345  0.00  0.00             0
ATOM    400    H   1     1      -3.531   1.878  36.062  0.00  0.00             0
ATOM    401    H   1     1      -5.101   2.299  35.806  0.00  0.00             0
ATOM    402    O   1     1      -2.531   7.614  29.185  0.00  0.00             0
ATOM    403    H   1     1      -3.313   7.970  28.594  0.00  0.00             0
ATOM    404    H   1     1      -2.558   8.084  29.991  0.00  0.00             0
ATOM    405    O   1     1      -0.486   7.568  27.318  0.00  0.00             0
ATOM    406    H   1     1      -0.804   7.801  26.542  0.00  0.00             0
ATOM    407    H   1     1      -1.265   7.762  27.985  0.00  0.00             0
ATOM    408    O   1     1       8.279   0.662  35.692  0.00  0.00             0
ATOM    409    H   1     1       8.526   1.116  34.788  0.00  0.00             0
ATOM    410    H   1     1       8.185  -0.279  35.352  0.00  0.00             0
ATOM    411    O   1     1       0.768  16.945  30.024  0.00  0.00             0
ATOM    412    H   1     1       1.277  16.060  30.353  0.00  0.00             0
ATOM    413    H   1     1       0.074  16.690  29.317  0.00  0.00             0
ATOM    414    O   1     1     -10.002  27.931  28.533  0.00  0.00             0
ATOM    415    H   1     1     -10.164  27.125  27.908  0.00  0.00             0
ATOM    416    H   1     1      -9.149  27.707  29.034  0.00  0.00             0
ATOM    417    O   1     1      -3.289   3.490  24.977  0.00  0.00             0
ATOM    418    H   1     1      -2.730   4.031  24.570  0.00  0.00             0
ATOM    419    H   1     1      -2.972   3.928  25.670  0.00  0.00             0
ATOM    420    O   1     1      22.577  10.554  32.605  0.00  0.00             0
ATOM    421    H   1     1      22.000   9.991  33.198  0.00  0.00             0
ATOM    422    H   1     1      23.050  11.146  33.226  0.00  0.00             0
ATOM    423    O   1     1      13.791   7.032  34.506  0.00  0.00             0
ATOM    424    H   1     1      13.081   6.469  34.085  0.00  0.00             0
ATOM    425    H   1     1      14.032   6.398  35.309  0.00  0.00             0
ATOM    426    O   1     1       6.936   5.003  29.735  0.00  0.00             0
ATOM    427    H   1     1       7.241   5.981  29.567  0.00  0.00             0
ATOM    428    H   1     1       6.959   4.416  29.081  0.00  0.00             0
ATOM    429    O   1     1      -6.681  21.355  32.559  0.00  0.00             0
ATOM    430    H   1     1      -7.282  21.387  31.636  0.00  0.00             0
ATOM    431    H   1     1      -6.011  22.079  32.461  0.00  0.00             0
ATOM    432    O   1     1      -7.752  16.987  36.135  0.00  0.00             0
ATOM    433    H   1     1      -7.978  17.894  36.148  0.00  0.00             0
ATOM    434    H   1     1      -7.727  16.760  37.117  0.00  0.00             0
ATOM    435    O   1     1      -0.539   0.507  21.578  0.00  0.00             0
ATOM    436    H   1     1      -0.575   1.077  20.818  0.00  0.00             0
ATOM    437    H   1     1       9.430  -0.440  21.510  0.00  0.00             0
ATOM    438    O   1     1      15.796  -1.687  15.135  0.00  0.00             0
ATOM    439    H   1     1      16.688  -1.265  14.978  0.00  0.00             0
ATOM    440    H   1     1      25.748  -1.536  16.068  0.00  0.00             0
ATOM    441    O   1     1      14.122 -17.091  14.477  0.00  0.00             0
ATOM    442    H   1     1       4.120 -18.072  14.481  0.00  0.00             0
ATOM    443    H   1     1      14.792 -16.576  15.100  0.00  0.00             0
ATOM    444    O   1     1      17.617  -2.780  18.644  0.00  0.00             0
ATOM    445    H   1     1      18.123  -2.780  17.880  0.00  0.00             0
ATOM    446    H   1     1      28.677  -2.596  19.243  0.00  0.00             0
ATOM    447    O   1     1       2.677   5.663  15.497  0.00  0.00             0
ATOM    448    H   1     1      -8.592   5.748  15.401  0.00  0.00             0
ATOM    449    H   1     1       2.801   5.312  16.400  0.00  0.00             0
ATOM    450    O   1     1      -3.164   5.670  18.013  0.00  0.00             0
ATOM    451    H   1     1      -3.695   4.867  18.168  0.00  0.00             0
ATOM    452    H   1     1       8.174   5.265  18.042  0.00  0.00             0
ATOM    453    O   1     1      -0.165  -3.793  19.545  0.00  0.00             0
ATOM    454    H   1     1       0.517  -3.467  20.320  0.00  0.00             0
ATOM    455    H   1     1       0.414  -3.602  18.826  0.00  0.00             0
ATOM    456    O   1     1     -12.125   2.453  16.141  0.00  0.00             0
ATOM    457    H   1     1     -11.960   2.230  17.135  0.00  0.00             0
ATOM    458    H   1     1     -11.594   3.294  16.062  0.00  0.00             0
ATOM    459    O   1     1       7.020 -11.472  15.150  0.00  0.00             0
ATOM    460    H   1     1       6.639 -10.728  15.184  0.00  0.00             0
ATOM    461    H   1     1       6.958 -11.730  16.045  0.00  0.00             0
ATOM    462    O   1     1       5.666   1.190  28.472  0.00  0.00             0
ATOM    463    H   1     1       4.764   1.612  28.468  0.00  0.00             0
ATOM    464    H   1     1       5.681   0.613  29.117  0.00  0.00             0
ATOM    465    O   1     1       2.176   0.486  21.174  0.00  0.00             0
ATOM    466    H   1     1       1.429   0.436  21.738  0.00  0.00             0
ATOM    467    H   1     1       2.867   0.652  21.693  0.00  0.00             0
ATOM    468    O   1     1     -10.603   4.601  16.835  0.00  0.00             0
ATOM    469    H   1     1     -10.576   5.501  16.287  0.00  0.00             0
ATOM    470    H   1     1      -9.764   4.476  17.112  0.00  0.00             0
ATOM    471    O   1     1       5.919  -6.412  15.412  0.00  0.00             0
ATOM    472    H   1     1       5.032  -6.077  15.359  0.00  0.00             0
ATOM    473    H   1     1       6.427  -5.421  15.364  0.00  0.00             0
ATOM    474    O   1     1      -0.046  -0.688  17.220  0.00  0.00             0
ATOM    475    H   1     1       0.122  -0.345  16.252  0.00  0.00             0
ATOM    476    H   1     1      -0.551  -0.253  17.776  0.00  0.00             0
ATOM    477    O   1     1       8.376  -8.592  17.363  0.00  0.00             0
ATOM    478    H   1     1       8.810  -7.860  16.917  0.00  0.00             0
ATOM    479    H   1     1       7.725  -8.928  16.616  0.00  0.00             0
ATOM    480    O   1     1      -1.047   3.128  19.975  0.00  0.00             0
ATOM    481    H   1     1      -1.600   3.829  20.390  0.00  0.00             0
ATOM    482    H   1     1      -0.221   3.458  20.019  0.00  0.00             0
ATOM    483    O   1     1      10.163  11.253  16.502  0.00  0.00             0
ATOM    484    H   1     1      10.651  10.495  15.909  0.00  0.00             0
ATOM    485    H   1     1      11.028  11.358  17.130  0.00  0.00             0
ATOM    486    O   1     1      -5.385   4.353  14.394  0.00  0.00             0
ATOM    487    H   1     1      -6.367   4.954  14.595  0.00  0.00             0
ATOM    488    H   1     1      -4.611   5.085  14.462  0.00  0.00             0
ATOM    489    O   1     1      -7.751  16.419  19.084  0.00  0.00             0
ATOM    490    H   1     1      -8.546  16.399  18.720  0.00  0.00             0
ATOM    491    H   1     1       2.385  -1.042  19.891  0.00  0.00             0
ATOM    492    O   1     1      -2.720 -18.068  14.660  0.00  0.00             0
ATOM    493    H   1     1      -2.587 -17.390  15.290  0.00  0.00             0
ATOM    494    H   1     1       8.023 -17.954  13.746  0.00  0.00             0
ATOM    495    O   1     1      11.042  -8.616  24.777  0.00  0.00             0
ATOM    496    H   1     1       1.659  -8.904  25.162  0.00  0.00             0
ATOM    497    H   1     1      11.184  -7.589  24.956  0.00  0.00             0
ATOM    498    O   1     1      -0.504 -11.012  15.070  0.00  0.00             0
ATOM    499    H   1     1      -0.233 -10.093  15.080  0.00  0.00             0
ATOM    500    H   1     1       8.865 -10.892  15.068  0.00  0.00             0
ATOM    501    O   1     1       2.716   7.122  18.962  0.00  0.00             0
ATOM    502    H   1     1       1.723   7.177  18.731  0.00  0.00             0
ATOM    503    H   1     1      13.541   7.960  18.731  0.00  0.00             0
ATOM    504    O   1     1     -10.180   7.251  18.430  0.00  0.00             0
ATOM    505    H   1     1     -10.944   7.101  19.008  0.00  0.00             0
ATOM    506    H   1     1      -0.506   7.598  17.774  0.00  0.00             0
ATOM    507    O   1     1       1.146   9.669  14.766  0.00  0.00             0
ATOM    508    H   1     1       1.260  10.191  13.879  0.00  0.00             0
ATOM    509    H   1     1       2.028  -8.481  14.869  0.00  0.00             0
ATOM    510    O   1     1      -3.721  -9.645  19.428  0.00  0.00             0
ATOM    511    H   1     1      -3.257  -8.774  19.091  0.00  0.00             0
ATOM    512    H   1     1      -3.608 -10.404  18.905  0.00  0.00             0
ATOM    513    O   1     1      -2.681   3.049  27.718  0.00  0.00             0
ATOM    514    H   1     1      -3.323   2.193  27.866  0.00  0.00             0
ATOM    515    H   1     1      -2.104   2.814  28.273  0.00  0.00             0
ATOM    516    O   1     1       7.395  -0.374  26.123  0.00  0.00             0
ATOM    517    H   1     1       6.593   0.282  26.290  0.00  0.00             0
ATOM    518    H   1     1       8.029   0.025  25.543  0.00  0.00             0
ATOM    519    O   1     1       5.645   2.228  15.968  0.00  0.00             0
ATOM    520    H   1     1       6.596   2.390  15.871  0.00  0.00             0
ATOM    521    H   1     1       5.325   3.007  15.578  0.00  0.00             0
ATOM    522    O   1     1      -3.362  14.152  22.271  0.00  0.00             0
ATOM    523    H   1     1      -3.759  13.262  22.061  0.00  0.00             0
ATOM    524    H   1     1      -3.503  14.304  23.202  0.00  0.00             0
ATOM    525    O   1     1      16.913  17.485  22.676  0.00  0.00             0
ATOM    526    H   1     1      17.572  17.049  22.061  0.00  0.00             0
ATOM    527    H   1     1      17.434  -0.040  23.208  0.00  0.00             0
ATOM    528    O   1     1      14.213   0.216  23.234  0.00  0.00             0
ATOM    529    H   1     1      14.945   0.395  22.850  0.00  0.00             0
ATOM    530    H   1     1      14.395   0.778  24.021  0.00  0.00             0
ATOM    531    O   1     1      12.359  -6.642  18.097  0.00  0.00             0
ATOM    532    H   1     1      12.697  -5.707  17.976  0.00  0.00             0
ATOM    533    H   1     1      11.734  -6.541  18.971  0.00  0.00             0
ATOM    534    O   1     1       8.696   1.055  18.590  0.00  0.00             0
ATOM    535    H   1     1       8.679   1.944  19.090  0.00  0.00             0
ATOM    536    H   1     1       7.799   0.732  18.643  0.00  0.00             0
ATOM    537    O   1     1      18.871  -2.515  16.182  0.00  0.00             0
ATOM    538    H   1     1      18.322  -2.005  15.645  0.00  0.00             0
ATOM    539    H   1     1      19.507  -1.867  16.327  0.00  0.00             0
ATOM    540    O   1     1      -6.343   6.903  26.960  0.00  0.00             0
ATOM    541    H   1     1      -6.654   6.083  27.569  0.00  0.00             0
ATOM    542    H   1     1      -5.505   7.320  27.334  0.00  0.00             0
ATOM    543    O   1     1       8.685   1.145  23.969  0.00  0.00             0
ATOM    544    H   1     1       7.997   1.871  23.778  0.00  0.00             0
ATOM    545    H   1     1      19.395   1.065  23.075  0.00  0.00             0
ATOM    546    O   1     1       0.589   8.353  33.770  0.00  0.00             0
ATOM    547    H   1     1      -0.090   8.771  33.196  0.00  0.00             0
ATOM    548    H   1     1      10.520   8.532  34.665  0.00  0.00             0
ATOM    549    O   1     1      17.162  14.633  29.302  0.00  0.00             0
ATOM    550    H   1     1       6.137  15.105  28.792  0.00  0.00             0
ATOM    551    H   1     1      17.431  13.792  28.699  0.00  0.00             0
ATOM    552    O   1     1      -3.389  14.966  24.857  0.00  0.00             0
ATOM    553    H   1     1      -4.136  14.882  25.450  0.00  0.00             0
ATOM    554    H   1     1       7.230  15.854  25.220  0.00  0.00             0
ATOM    555    O   1     1       9.841  13.282  14.710  0.00  0.00             0
ATOM    556    H   1     1      -1.036  13.975  15.287  0.00  0.00             0
ATOM    557    H   1     1       9.890  12.573  15.364  0.00  0.00             0
ATOM    558    O   1     1      -4.289   8.801  15.880  0.00  0.00             0
ATOM    559    H   1     1      -5.082   8.659  15.296  0.00  0.00             0
ATOM    560    H   1     1       6.164   9.725  15.765  0.00  0.00             0
ATOM    561    O   1     1      -4.125 -18.127  19.143  0.00  0.00             0
ATOM    562    H   1     1      -4.783 -18.120  18.311  0.00  0.00             0
ATOM    563    H   1     1      -3.771 -18.981  19.248  0.00  0.00             0
ATOM    564    O   1     1      -7.062  -9.605  15.250  0.00  0.00             0
ATOM    565    H   1     1      -6.832 -10.391  15.353  0.00  0.00             0
ATOM    566    H   1     1      -7.276  -9.351  16.138  0.00  0.00             0
ATOM    567    O   1     1       5.614  11.814  19.732  0.00  0.00             0
ATOM    568    H   1     1       6.548  11.794  19.595  0.00  0.00             0
ATOM    569    H   1     1       5.319  12.663  19.247  0.00  0.00             0
ATOM    570    O   1     1       3.409  11.828  21.541  0.00  0.00             0
ATOM    571    H   1     1       4.009  11.867  20.779  0.00  0.00             0
ATOM    572    H   1     1       3.800  12.471  22.210  0.00  0.00             0
ATOM    573    O   1     1      -6.590   9.305  25.295  0.00  0.00             0
ATOM    574    H   1     1      -6.754   9.347  24.450  0.00  0.00             0
ATOM    575    H   1     1      -6.486   8.381  25.505  0.00  0.00             0
ATOM    576    O   1     1      -8.324  21.014  20.540  0.00  0.00             0
ATOM    577    H   1     1      -7.512  21.304  20.763  0.00  0.00             0
ATOM    578    H   1     1      -8.355  19.981  20.506  0.00  0.00             0
ATOM    579    O   1     1      14.539  -0.470  17.383  0.00  0.00             0
ATOM    580    H   1     1      14.433   0.467  17.113  0.00  0.00             0
ATOM    581    H   1     1      13.922  -0.746  18.033  0.00  0.00             0
ATOM    582    O   1     1       0.212   1.579  25.732  0.00  0.00             0
ATOM    583    H   1     1       0.878   1.940  25.142  0.00  0.00             0
ATOM    584    H   1     1      -0.398   1.375  24.995  0.00  0.00             0
ATOM    585    O   1     1       4.498  -3.996  15.435  0.00  0.00             0
ATOM    586    H   1     1       4.795  -3.038  15.544  0.00  0.00             0
ATOM    587    H   1     1       3.880  -3.884  14.758  0.00  0.00             0
ATOM    588    O   1     1      -2.311   9.525  26.185  0.00  0.00             0
ATOM    589    H   1     1      -2.408   9.243  25.330  0.00  0.00             0
ATOM    590    H   1     1      -2.308  10.504  26.010  0.00  0.00             0
ATOM    591    O   1     1       0.811  11.506  20.583  0.00  0.00             0
ATOM    592    H   1     1       0.139  12.136  20.684  0.00  0.00             0
ATOM    593    H   1     1       1.676  11.647  21.155  0.00  0.00             0
ATOM    594    O   1     1      -1.876  11.739  19.651  0.00  0.00             0
ATOM    595    H   1     1      -1.416  12.635  19.368  0.00  0.00             0
ATOM    596    H   1     1      -1.130  11.097  19.414  0.00  0.00             0
ATOM    597    O   1     1      -6.282  -6.998  28.560  0.00  0.00             0
ATOM    598    H   1     1      -5.677  -6.489  29.103  0.00  0.00             0
ATOM    599    H   1     1       3.482  -7.450  29.156  0.00  0.00             0
ATOM    600    O   1     1       9.297  -6.345  34.870  0.00  0.00             0
ATOM    601    H   1     1       8.581  -6.789  34.519  0.00  0.00             0
ATOM    602    H   1     1      20.118  -7.116  35.089  0.00  0.00             0
ATOM    603    O   1     1       4.040  -2.926  22.819  0.00  0.00             0
ATOM    604    H   1     1      -6.517  -2.014  23.079  0.00  0.00             0
ATOM    605    H   1     1       4.915  -3.165  22.594  0.00  0.00             0
ATOM    606    O   1     1      -1.365   7.305  20.517  0.00  0.00             0
ATOM    607    H   1     1      -2.230   7.743  20.341  0.00  0.00             0
ATOM    608    H   1     1       9.543   8.027  20.794  0.00  0.00             0
ATOM    609    O   1     1      15.071  -3.781  18.182  0.00  0.00             0
ATOM    610    H   1     1       5.652  -3.436  18.538  0.00  0.00             0
ATOM    611    H   1     1      15.258  -4.157  17.306  0.00  0.00             0
ATOM    612    O   1     1      -7.297   9.443  22.665  0.00  0.00             0
ATOM    613    H   1     1      -7.258  10.334  22.229  0.00  0.00             0
ATOM    614    H   1     1       2.531   8.823  22.202  0.00  0.00             0
ATOM    615    O   1     1      -8.414  -4.004  17.637  0.00  0.00             0
ATOM    616    H   1     1      -8.862  -3.523  17.015  0.00  0.00             0
ATOM    617    H   1     1      -7.660  -3.318  18.023  0.00  0.00             0
ATOM    618    O   1     1       7.705   4.851  21.524  0.00  0.00             0
ATOM    619    H   1     1       8.061   5.643  21.335  0.00  0.00             0
ATOM    620    H   1     1       6.837   4.995  21.624  0.00  0.00             0
ATOM    621    O   1     1      -4.210  13.634  31.878  0.00  0.00             0
ATOM    622    H   1     1      -3.249  13.808  32.223  0.00  0.00             0
ATOM    623    H   1     1      -4.297  14.231  30.986  0.00  0.00             0
ATOM    624    O   1     1      -4.284  -6.289  23.472  0.00  0.00             0
ATOM    625    H   1     1      -4.679  -7.049  23.061  0.00  0.00             0
ATOM    626    H   1     1      -4.886  -6.335  24.098  0.00  0.00             0
ATOM    627    O   1     1       1.147   0.403  14.706  0.00  0.00             0
ATOM    628    H   1     1       2.035   0.579  14.990  0.00  0.00             0
ATOM    629    H   1     1       1.131   0.750  13.722  0.00  0.00             0
ATOM    630    O   1     1      -7.752   4.400  18.069  0.00  0.00             0
ATOM    631    H   1     1      -7.696   5.323  18.371  0.00  0.00             0
ATOM    632    H   1     1      -8.091   3.853  18.668  0.00  0.00             0
ATOM    633    O   1     1      -5.199   5.434  24.728  0.00  0.00             0
ATOM    634    H   1     1      -5.722   5.781  25.600  0.00  0.00             0
ATOM    635    H   1     1      -4.428   4.984  25.066  0.00  0.00             0
ATOM    636    O   1     1       9.147  -5.740  24.261  0.00  0.00             0
ATOM    637    H   1     1       9.396  -4.909  23.938  0.00  0.00             0
ATOM    638    H   1     1       8.338  -5.826  23.804  0.00  0.00             0
ATOM    639    O   1     1      -0.036   2.783  28.317  0.00  0.00             0
ATOM    640    H   1     1       0.247   3.637  27.932  0.00  0.00             0
ATOM    641    H   1     1      -0.278   2.299  27.595  0.00  0.00             0
ATOM    642    O   1     1       1.377  14.837  21.902  0.00  0.00             0
ATOM    643    H   1     1       1.286  14.672  22.808  0.00  0.00             0
ATOM    644    H   1     1       2.415  14.966  22.080  0.00  0.00             0
ATOM    645    O   1     1       1.484   5.879  33.148  0.00  0.00             0
ATOM    646    H   1     1       1.003   6.620  33.425  0.00  0.00             0
ATOM    647    H   1     1       2.001   6.109  32.329  0.00  0.00             0
ATOM    648    O   1     1       1.485  -3.121  14.711  0.00  0.00             0
ATOM    649    H   1     1       1.281  -2.265  14.740  0.00  0.00             0
ATOM    650    H   1     1       0.750  -3.768  14.707  0.00  0.00             0
ATOM    651    O   1     1      -9.526  14.407  24.442  0.00  0.00             0
ATOM    652    H   1     1      -9.437  15.040  25.284  0.00  0.00             0
ATOM    653    H   1     1       1.186  -4.266  25.019  0.00  0.00             0
ATOM    654    O   1     1      -5.057 -14.180  18.324  0.00  0.00             0
ATOM    655    H   1     1      -4.904 -14.587  17.415  0.00  0.00             0
ATOM    656    H   1     1       4.339 -13.798  18.272  0.00  0.00             0
ATOM    657    O   1     1      14.835  -3.086  26.269  0.00  0.00             0
ATOM    658    H   1     1       4.279  -3.966  26.231  0.00  0.00             0
ATOM    659    H   1     1      14.310  -2.731  25.618  0.00  0.00             0
ATOM    660    O   1     1       2.030  12.458  25.698  0.00  0.00             0
ATOM    661    H   1     1       1.529  12.524  26.638  0.00  0.00             0
ATOM    662    H   1     1      13.311  12.143  25.817  0.00  0.00             0
ATOM    663    O   1     1      -0.259   8.823  36.460  0.00  0.00             0
ATOM    664    H   1     1     -10.597   7.847  36.330  0.00  0.00             0
ATOM    665    H   1     1       0.362   9.058  37.270  0.00  0.00             0
ATOM    666    O   1     1      -6.936  20.287  27.691  0.00  0.00             0
ATOM    667    H   1     1      -7.412  19.697  28.200  0.00  0.00             0
ATOM    668    H   1     1       3.272  20.404  26.609  0.00  0.00             0
ATOM    669    O   1     1       8.001  24.481  32.781  0.00  0.00             0
ATOM    670    H   1     1       8.609  23.933  33.130  0.00  0.00             0
ATOM    671    H   1     1       8.061   7.400  33.408  0.00  0.00             0
ATOM    672    O   1     1       5.277   1.148  25.620  0.00  0.00             0
ATOM    673    H   1     1       5.804   1.910  25.500  0.00  0.00             0
ATOM    674    H   1     1       5.194   1.184  26.665  0.00  0.00             0
ATOM    675    O   1     1       8.705   3.212  30.932  0.00  0.00             0
ATOM    676    H   1     1       7.992   4.098  30.761  0.00  0.00             0
ATOM    677    H   1     1       9.001   3.156  30.027  0.00  0.00             0
ATOM    678    O   1     1      -2.533   8.440  23.637  0.00  0.00             0
ATOM    679    H   1     1      -3.198   8.762  23.000  0.00  0.00             0
ATOM    680    H   1     1      -1.807   8.565  23.082  0.00  0.00             0
ATOM    681    O   1     1      -5.063   6.240  22.014  0.00  0.00             0
ATOM    682    H   1     1      -4.789   6.276  22.954  0.00  0.00             0
ATOM    683    H   1     1      -4.825   7.159  21.690  0.00  0.00             0
ATOM    684    O   1     1      -6.322   9.301  17.900  0.00  0.00             0
ATOM    685    H   1     1      -5.621   9.441  17.191  0.00  0.00             0
ATOM    686    H   1     1      -6.771  10.079  18.144  0.00  0.00             0
ATOM    687    O   1     1      -0.273   9.319  22.097  0.00  0.00             0
ATOM    688    H   1     1      -0.004   9.469  23.080  0.00  0.00             0
ATOM    689    H   1     1      -0.059  -7.762  21.602  0.00  0.00             0
ATOM    690    O   1     1      -1.624  -1.985  21.727  0.00  0.00             0
ATOM    691    H   1     1      -2.314  -2.770  21.752  0.00  0.00             0
ATOM    692    H   1     1      -0.629  -2.454  22.092  0.00  0.00             0
ATOM    693    O   1     1       0.872   4.842  26.183  0.00  0.00             0
ATOM    694    H   1     1       0.126   4.524  25.512  0.00  0.00             0
ATOM    695    H   1     1       0.718   5.710  26.455  0.00  0.00             0
ATOM    696    O   1     1       2.986  18.304  29.601  0.00  0.00             0
ATOM    697    H   1     1       2.191  17.946  29.915  0.00  0.00             0
ATOM    698    H   1     1       3.028  19.067  30.191  0.00  0.00             0
ATOM    699    O   1     1       2.655  20.630  25.039  0.00  0.00             0
ATOM    700    H   1     1       2.218  21.493  25.109  0.00  0.00             0
ATOM    701    H   1     1       3.006  20.680  24.171  0.00  0.00             0
ATOM    702    O   1     1       1.776  14.352  29.959  0.00  0.00             0
ATOM    703    H   1     1       2.640  14.343  29.468  0.00  0.00             0
ATOM    704    H   1     1       2.077  14.245  30.894  0.00  0.00             0
ATOM    705   Al   1     1       6.303   4.141   8.754  0.00  0.00             0
ATOM    706   Al   1     1       3.773  -0.279   8.833  0.00  0.00             0
ATOM    707   Al   1     1       3.831   5.744   8.798  0.00  0.00             0
ATOM    708   Al   1     1       6.197   1.112   8.929  0.00  0.00             0
ATOM    709   Si   1     1       2.021   5.540  11.594  0.00  0.00             0
ATOM    710   Si   1     1       4.614   1.088  11.667  0.00  0.00             0
ATOM    711   Si   1     1       4.425   7.110  11.663  0.00  0.00             0
ATOM    712   Si   1     1       7.171   2.679  11.597  0.00  0.00             0
ATOM    713    O   1     1       7.389   5.584  10.004  0.00  0.00             0
ATOM    714    O   1     1       4.757   1.006  10.055  0.00  0.00             0
ATOM    715    O   1     1       6.937   2.671  10.006  0.00  0.00             0
ATOM    716    O   1     1       4.424   7.212  10.013  0.00  0.00             0
ATOM    717    O   1     1       7.057   4.144  12.100  0.00  0.00             0
ATOM    718    O   1     1       4.507   8.535  12.106  0.00  0.00             0
ATOM    719    O   1     1       5.796   6.465  11.961  0.00  0.00             0
ATOM    720    O   1     1       3.410   1.905  11.865  0.00  0.00             0
ATOM    721    O   1     1       5.924   1.868  12.090  0.00  0.00             0
ATOM    722    O   1     1       3.252   6.283  12.172  0.00  0.00             0
ATOM    723    O   1     1       7.247  -0.181  10.002  0.00  0.00             0
ATOM    724    O   1     1       4.725   4.306   9.878  0.00  0.00             0
ATOM    725    O   1     1       3.007   7.199   7.798  0.00  0.00             0
ATOM    726    O   1     1       5.609   2.668   7.764  0.00  0.00             0
ATOM    727    O   1     1       7.949   4.295   7.801  0.00  0.00             0
ATOM    728    O   1     1       5.512   0.008   7.652  0.00  0.00             0
ATOM    729    O   1     1       8.107   1.205   7.878  0.00  0.00             0
ATOM    730    O   1     1       5.439   5.557   7.631  0.00  0.00             0
ATOM    731    H   1     1       6.736   7.773  10.222  0.00  0.00             0
ATOM    732    H   1     1       4.432   3.697  10.690  0.00  0.00             0
ATOM    733    H   1     1       7.744   7.208   6.780  0.00  0.00             0
ATOM    734    H   1     1       4.893   2.813   7.175  0.00  0.00             0
ATOM    735    H   1     1       8.511   3.762   7.023  0.00  0.00             0
ATOM    736    H   1     1       5.834   7.901   7.875  0.00  0.00             0
ATOM    737    H   1     1       6.257   5.908   7.172  0.00  0.00             0
ATOM    738    H   1     1       8.458   2.057   7.552  0.00  0.00             0
ATOM    739   Al   1     1       9.505   3.232   1.373  0.00  0.00             0
ATOM    740   Al   1     1       6.869  -1.117   1.678  0.00  0.00             0
ATOM    741   Al   1     1       6.823   4.730   1.380  0.00  0.00             0
ATOM    742   Al   1     1       9.520   0.239   1.511  0.00  0.00             0
ATOM    743   Si   1     1       5.103   4.535   4.296  0.00  0.00             0
ATOM    744   Si   1     1       7.777   0.219   4.383  0.00  0.00             0
ATOM    745   Si   1     1       7.615   5.909   4.256  0.00  0.00             0
ATOM    746   Si   1     1      10.322   1.780   4.294  0.00  0.00             0
ATOM    747    O   1     1      10.476   4.617   2.627  0.00  0.00             0
ATOM    748    O   1     1       7.885   0.120   2.770  0.00  0.00             0
ATOM    749    O   1     1      10.256   1.949   2.648  0.00  0.00             0
ATOM    750    O   1     1       7.494   6.077   2.631  0.00  0.00             0
ATOM    751    O   1     1      10.477   3.355   4.844  0.00  0.00             0
ATOM    752    O   1     1       7.500   7.478   4.726  0.00  0.00             0
ATOM    753    O   1     1       9.055   5.414   4.597  0.00  0.00             0
ATOM    754    O   1     1       6.481   0.985   4.793  0.00  0.00             0
ATOM    755    O   1     1       9.034   1.068   4.748  0.00  0.00             0
ATOM    756    O   1     1       6.434   5.139   4.819  0.00  0.00             0
ATOM    757    O   1     1      10.415  -1.146   2.698  0.00  0.00             0
ATOM    758    O   1     1       7.815   3.429   2.544  0.00  0.00             0
ATOM    759    O   1     1       6.242   6.176   0.279  0.00  0.00             0
ATOM    760    O   1     1       8.892   1.733   0.550  0.00  0.00             0
ATOM    761    O   1     1      11.104   3.431   0.291  0.00  0.00             0
ATOM    762    O   1     1       8.485  -0.899   0.433  0.00  0.00             0
ATOM    763    O   1     1      11.114   0.038   0.459  0.00  0.00             0
ATOM    764    O   1     1       8.520   4.537   0.335  0.00  0.00             0
ATOM    765    H   1     1       9.868   6.957   2.760  0.00  0.00             0
ATOM    766    H   1     1       7.190   2.888   2.987  0.00  0.00             0
ATOM    767    H   1     1      10.724   6.376  -0.191  0.00  0.00             0
ATOM    768    H   1     1       8.372   1.527  -0.174  0.00  0.00             0
ATOM    769    H   1     1      11.540   3.037  -0.484  0.00  0.00             0
ATOM    770    H   1     1       8.935   8.021  -0.645  0.00  0.00             0
ATOM    771    H   1     1       9.361   4.897  -0.075  0.00  0.00             0
ATOM    772    H   1     1      11.277   0.595  -0.216  0.00  0.00             0
ATOM    773   Al   1     1       6.143  -4.683   8.880  0.00  0.00             0
ATOM    774   Al   1     1       3.797  -9.172   8.880  0.00  0.00             0
ATOM    775   Al   1     1       3.585  -3.149   8.735  0.00  0.00             0
ATOM    776   Al   1     1       6.266  -7.710   8.824  0.00  0.00             0
ATOM    777   Si   1     1       1.914  -3.409  11.573  0.00  0.00             0
ATOM    778   Si   1     1       4.593  -7.868  11.550  0.00  0.00             0
ATOM    779   Si   1     1       4.488  -1.900  11.533  0.00  0.00             0
ATOM    780   Si   1     1       7.129  -6.375  11.585  0.00  0.00             0
ATOM    781    O   1     1       7.115  -3.448   9.907  0.00  0.00             0
ATOM    782    O   1     1       4.682  -8.005   9.909  0.00  0.00             0
ATOM    783    O   1     1       6.765  -6.261   9.964  0.00  0.00             0
ATOM    784    O   1     1       4.386  -1.764   9.954  0.00  0.00             0
ATOM    785    O   1     1       6.993  -4.874  12.100  0.00  0.00             0
ATOM    786    O   1     1       4.507  -0.452  12.062  0.00  0.00             0
ATOM    787    O   1     1       5.774  -2.708  11.900  0.00  0.00             0
ATOM    788    O   1     1       3.330  -7.073  11.811  0.00  0.00             0
ATOM    789    O   1     1       5.911  -7.275  12.058  0.00  0.00             0
ATOM    790    O   1     1       3.155  -2.609  11.985  0.00  0.00             0
ATOM    791    O   1     1       7.187  -9.208   9.827  0.00  0.00             0
ATOM    792    O   1     1       4.555  -4.574   9.996  0.00  0.00             0
ATOM    793    O   1     1       3.045  -1.679   7.787  0.00  0.00             0
ATOM    794    O   1     1       5.568  -6.284   7.801  0.00  0.00             0
ATOM    795    O   1     1       7.812  -4.733   7.717  0.00  0.00             0
ATOM    796    O   1     1       5.304  -9.216   7.831  0.00  0.00             0
ATOM    797    O   1     1       7.980  -7.656   7.820  0.00  0.00             0
ATOM    798    O   1     1       5.292  -3.334   7.806  0.00  0.00             0
ATOM    799    H   1     1       7.235  -0.954  10.489  0.00  0.00             0
ATOM    800    H   1     1       4.041  -5.290  10.000  0.00  0.00             0
ATOM    801    H   1     1       7.666  -1.456   6.828  0.00  0.00             0
ATOM    802    H   1     1       5.208  -6.007   6.977  0.00  0.00             0
ATOM    803    H   1     1       7.744  -4.727   6.645  0.00  0.00             0
ATOM    804    H   1     1       5.772  -0.719   7.085  0.00  0.00             0
ATOM    805    H   1     1       5.939  -2.785   7.412  0.00  0.00             0
ATOM    806    H   1     1       7.986  -7.095   7.095  0.00  0.00             0
ATOM    807   Al   1     1       9.508  -5.721   1.644  0.00  0.00             0
ATOM    808   Al   1     1       6.877  -9.975   1.201  0.00  0.00             0
ATOM    809   Al   1     1       6.663  -4.074   1.251  0.00  0.00             0
ATOM    810   Al   1     1       9.550  -8.715   1.466  0.00  0.00             0
ATOM    811   Si   1     1       5.167  -4.290   4.157  0.00  0.00             0
ATOM    812   Si   1     1       7.474  -8.957   4.145  0.00  0.00             0
ATOM    813   Si   1     1       7.759  -2.682   4.114  0.00  0.00             0
ATOM    814   Si   1     1       9.995  -7.403   4.306  0.00  0.00             0
ATOM    815    O   1     1      10.351  -4.493   2.709  0.00  0.00             0
ATOM    816    O   1     1       7.673  -9.049   2.587  0.00  0.00             0
ATOM    817    O   1     1       9.895  -7.227   2.707  0.00  0.00             0
ATOM    818    O   1     1       7.631  -2.584   2.512  0.00  0.00             0
ATOM    819    O   1     1      10.043  -5.857   4.852  0.00  0.00             0
ATOM    820    O   1     1       7.702  -1.330   4.782  0.00  0.00             0
ATOM    821    O   1     1       9.138  -3.355   4.501  0.00  0.00             0
ATOM    822    O   1     1       6.164  -8.157   4.417  0.00  0.00             0
ATOM    823    O   1     1       8.782  -8.174   4.721  0.00  0.00             0
ATOM    824    O   1     1       6.537  -3.541   4.581  0.00  0.00             0
ATOM    825    O   1     1      10.248 -10.015   2.462  0.00  0.00             0
ATOM    826    O   1     1       7.678  -5.399   2.365  0.00  0.00             0
ATOM    827    O   1     1       6.094  -2.579   0.491  0.00  0.00             0
ATOM    828    O   1     1       8.611  -7.169   0.445  0.00  0.00             0
ATOM    829    O   1     1      10.854  -5.524   0.393  0.00  0.00             0
ATOM    830    O   1     1       8.405 -10.072   0.248  0.00  0.00             0
ATOM    831    O   1     1      11.051  -8.683   0.403  0.00  0.00             0
ATOM    832    O   1     1       8.562  -4.291   0.245  0.00  0.00             0
ATOM    833    H   1     1      10.087  -2.026   3.212  0.00  0.00             0
ATOM    834    H   1     1       7.022  -6.065   2.458  0.00  0.00             0
ATOM    835    H   1     1      10.390  -2.554  -0.195  0.00  0.00             0
ATOM    836    H   1     1       8.190  -6.593  -0.101  0.00  0.00             0
ATOM    837    H   1     1      10.467  -5.392  -0.531  0.00  0.00             0
ATOM    838    H   1     1       8.142  -1.159  -0.562  0.00  0.00             0
ATOM    839    H   1     1       8.947  -3.416  -0.005  0.00  0.00             0
ATOM    840    H   1     1      11.703  -8.057   0.047  0.00  0.00             0
ATOM    841   Al   1     1       1.328   4.303   8.664  0.00  0.00             0
ATOM    842   Al   1     1      -1.410  -0.319   8.812  0.00  0.00             0
ATOM    843   Al   1     1      -1.438   5.662   8.848  0.00  0.00             0
ATOM    844   Al   1     1       1.157   1.289   8.770  0.00  0.00             0
ATOM    845   Si   1     1      -3.126   5.575  11.627  0.00  0.00             0
ATOM    846   Si   1     1      -0.455   1.049  11.517  0.00  0.00             0
ATOM    847   Si   1     1      -0.594   7.092  11.516  0.00  0.00             0
ATOM    848   Si   1     1       1.989   2.552  11.569  0.00  0.00             0
ATOM    849    O   1     1       2.280   5.498   9.975  0.00  0.00             0
ATOM    850    O   1     1      -0.310   0.984   9.905  0.00  0.00             0
ATOM    851    O   1     1       1.758   2.589   9.954  0.00  0.00             0
ATOM    852    O   1     1      -0.785   7.107   9.883  0.00  0.00             0
ATOM    853    O   1     1       1.979   4.063  12.015  0.00  0.00             0
ATOM    854    O   1     1      -0.689   8.565  12.046  0.00  0.00             0
ATOM    855    O   1     1       0.714   6.372  11.753  0.00  0.00             0
ATOM    856    O   1     1      -1.743   2.074  11.861  0.00  0.00             0
ATOM    857    O   1     1       0.787   1.736  12.140  0.00  0.00             0
ATOM    858    O   1     1      -1.808   6.224  12.139  0.00  0.00             0
ATOM    859    O   1     1       1.912  -0.346   9.831  0.00  0.00             0
ATOM    860    O   1     1      -0.416   4.354   9.583  0.00  0.00             0
ATOM    861    O   1     1       8.255   7.061   7.643  0.00  0.00             0
ATOM    862    O   1     1       0.438   2.663   7.668  0.00  0.00             0
ATOM    863    O   1     1       2.910   4.432   7.612  0.00  0.00             0
ATOM    864    O   1     1       0.088  -0.205   7.695  0.00  0.00             0
ATOM    865    O   1     1       2.834   1.171   7.898  0.00  0.00             0
ATOM    866    O   1     1       0.344   5.585   7.593  0.00  0.00             0
ATOM    867    H   1     1       1.712   7.944   9.991  0.00  0.00             0
ATOM    868    H   1     1      -0.863   3.602  10.042  0.00  0.00             0
ATOM    869    H   1     1       2.415   7.390   6.999  0.00  0.00             0
ATOM    870    H   1     1       0.219   2.945   6.677  0.00  0.00             0
ATOM    871    H   1     1       3.304   4.370   6.728  0.00  0.00             0
ATOM    872    H   1     1       0.447   7.955   7.725  0.00  0.00             0
ATOM    873    H   1     1       0.578   6.132   6.886  0.00  0.00             0
ATOM    874    H   1     1       3.307   2.009   8.054  0.00  0.00             0
ATOM    875   Al   1     1       4.513   3.035   1.647  0.00  0.00             0
ATOM    876   Al   1     1       1.701  -1.328   1.715  0.00  0.00             0
ATOM    877   Al   1     1       1.856   4.868   1.486  0.00  0.00             0
ATOM    878   Al   1     1       4.305   0.263   1.728  0.00  0.00             0
ATOM    879   Si   1     1       0.047   4.728   4.298  0.00  0.00             0
ATOM    880   Si   1     1       2.522   0.071   4.500  0.00  0.00             0
ATOM    881   Si   1     1       2.605   6.263   4.250  0.00  0.00             0
ATOM    882   Si   1     1       5.049   1.624   4.570  0.00  0.00             0
ATOM    883    O   1     1       5.281   4.341   2.672  0.00  0.00             0
ATOM    884    O   1     1       2.736  -0.051   2.901  0.00  0.00             0
ATOM    885    O   1     1       4.909   1.690   2.885  0.00  0.00             0
ATOM    886    O   1     1       2.474   6.339   2.618  0.00  0.00             0
ATOM    887    O   1     1       4.926   3.123   4.948  0.00  0.00             0
ATOM    888    O   1     1       2.620   7.744   4.804  0.00  0.00             0
ATOM    889    O   1     1       3.933   5.480   4.559  0.00  0.00             0
ATOM    890    O   1     1       1.200   0.900   4.722  0.00  0.00             0
ATOM    891    O   1     1       3.782   0.881   4.885  0.00  0.00             0
ATOM    892    O   1     1       1.275   5.536   4.729  0.00  0.00             0
ATOM    893    O   1     1       5.286  -1.048   2.698  0.00  0.00             0
ATOM    894    O   1     1       2.702   3.501   2.629  0.00  0.00             0
ATOM    895    O   1     1      11.488   6.329   0.345  0.00  0.00             0
ATOM    896    O   1     1       3.547   1.588   0.706  0.00  0.00             0
ATOM    897    O   1     1       5.964   3.211   0.446  0.00  0.00             0
ATOM    898    O   1     1       3.396  -1.032   0.577  0.00  0.00             0
ATOM    899    O   1     1       5.881   0.256   0.561  0.00  0.00             0
ATOM    900    O   1     1       3.439   4.535   0.444  0.00  0.00             0
ATOM    901    H   1     1       4.663   6.812   2.091  0.00  0.00             0
ATOM    902    H   1     1       1.895   2.896   2.673  0.00  0.00             0
ATOM    903    H   1     1       6.719   6.124  -0.509  0.00  0.00             0
ATOM    904    H   1     1       2.951   1.796  -0.124  0.00  0.00             0
ATOM    905    H   1     1       6.655   2.726   0.155  0.00  0.00             0
ATOM    906    H   1     1       3.366   7.542  -0.626  0.00  0.00             0
ATOM    907    H   1     1       3.981   5.308  -0.008  0.00  0.00             0
ATOM    908    H   1     1       5.712   0.985  -0.075  0.00  0.00             0
ATOM    909   Al   1     1       1.203  -4.763   8.699  0.00  0.00             0
ATOM    910   Al   1     1      -1.444  -9.096   8.742  0.00  0.00             0
ATOM    911   Al   1     1      -1.487  -3.281   8.609  0.00  0.00             0
ATOM    912   Al   1     1       1.086  -7.570   8.799  0.00  0.00             0
ATOM    913   Si   1     1      -3.304  -3.454  11.534  0.00  0.00             0
ATOM    914   Si   1     1      -0.606  -7.873  11.492  0.00  0.00             0
ATOM    915   Si   1     1      -0.795  -1.903  11.494  0.00  0.00             0
ATOM    916   Si   1     1       1.947  -6.330  11.596  0.00  0.00             0
ATOM    917    O   1     1       2.015  -3.508   9.858  0.00  0.00             0
ATOM    918    O   1     1      -0.472  -7.828   9.881  0.00  0.00             0
ATOM    919    O   1     1       1.866  -6.302   9.920  0.00  0.00             0
ATOM    920    O   1     1      -0.985  -1.827   9.827  0.00  0.00             0
ATOM    921    O   1     1       1.902  -4.837  12.116  0.00  0.00             0
ATOM    922    O   1     1      -0.832  -0.447  11.959  0.00  0.00             0
ATOM    923    O   1     1       0.498  -2.631  11.759  0.00  0.00             0
ATOM    924    O   1     1      -1.852  -7.006  11.894  0.00  0.00             0
ATOM    925    O   1     1       0.711  -7.150  12.052  0.00  0.00             0
ATOM    926    O   1     1      -2.016  -2.614  11.980  0.00  0.00             0
ATOM    927    O   1     1       2.102  -9.012   9.906  0.00  0.00             0
ATOM    928    O   1     1      -0.527  -4.657   9.521  0.00  0.00             0
ATOM    929    O   1     1       8.019  -1.786   7.541  0.00  0.00             0
ATOM    930    O   1     1       0.640  -6.254   7.711  0.00  0.00             0
ATOM    931    O   1     1       2.791  -4.540   7.536  0.00  0.00             0
ATOM    932    O   1     1       0.071  -9.028   7.680  0.00  0.00             0
ATOM    933    O   1     1       2.814  -7.907   7.570  0.00  0.00             0
ATOM    934    O   1     1       0.243  -3.366   7.431  0.00  0.00             0
ATOM    935    H   1     1       1.319  -1.126   9.575  0.00  0.00             0
ATOM    936    H   1     1      -1.218  -5.437   9.334  0.00  0.00             0
ATOM    937    H   1     1       2.388  -1.499   7.143  0.00  0.00             0
ATOM    938    H   1     1      -0.048  -6.162   7.229  0.00  0.00             0
ATOM    939    H   1     1       2.729  -5.326   6.981  0.00  0.00             0
ATOM    940    H   1     1      -0.196   0.113   6.870  0.00  0.00             0
ATOM    941    H   1     1       0.695  -3.260   6.687  0.00  0.00             0
ATOM    942    H   1     1       3.493  -7.596   7.177  0.00  0.00             0
ATOM    943   Al   1     1       4.247  -5.594   1.420  0.00  0.00             0
ATOM    944   Al   1     1       1.744 -10.106   1.479  0.00  0.00             0
ATOM    945   Al   1     1       1.516  -4.239   1.515  0.00  0.00             0
ATOM    946   Al   1     1       4.283  -8.541   1.163  0.00  0.00             0
ATOM    947   Si   1     1      -0.116  -4.360   4.288  0.00  0.00             0
ATOM    948   Si   1     1       2.414  -8.737   4.224  0.00  0.00             0
ATOM    949   Si   1     1       2.557  -2.924   4.341  0.00  0.00             0
ATOM    950   Si   1     1       5.006  -7.216   4.057  0.00  0.00             0
ATOM    951    O   1     1       5.179  -4.411   2.532  0.00  0.00             0
ATOM    952    O   1     1       2.625  -8.872   2.588  0.00  0.00             0
ATOM    953    O   1     1       4.892  -7.117   2.439  0.00  0.00             0
ATOM    954    O   1     1       2.295  -2.750   2.770  0.00  0.00             0
ATOM    955    O   1     1       5.078  -5.777   4.587  0.00  0.00             0
ATOM    956    O   1     1       2.311  -1.434   4.885  0.00  0.00             0
ATOM    957    O   1     1       3.958  -3.455   4.460  0.00  0.00             0
ATOM    958    O   1     1       1.077  -7.976   4.465  0.00  0.00             0
ATOM    959    O   1     1       3.613  -7.796   4.561  0.00  0.00             0
ATOM    960    O   1     1       1.280  -3.750   4.751  0.00  0.00             0
ATOM    961    O   1     1       5.111 -10.076   2.126  0.00  0.00             0
ATOM    962    O   1     1       2.636  -5.535   2.514  0.00  0.00             0
ATOM    963    O   1     1      11.247  -2.799   0.279  0.00  0.00             0
ATOM    964    O   1     1       3.412  -7.068   0.314  0.00  0.00             0
ATOM    965    O   1     1       5.827  -5.295   0.241  0.00  0.00             0
ATOM    966    O   1     1       3.112  -9.849   0.212  0.00  0.00             0
ATOM    967    O   1     1       5.957  -8.479   0.311  0.00  0.00             0
ATOM    968    O   1     1       3.236  -4.250   0.300  0.00  0.00             0
ATOM    969    H   1     1       4.664  -1.719   3.123  0.00  0.00             0
ATOM    970    H   1     1       2.299  -5.943   3.260  0.00  0.00             0
ATOM    971    H   1     1       5.196  -2.461   0.115  0.00  0.00             0
ATOM    972    H   1     1       2.938  -6.481  -0.431  0.00  0.00             0
ATOM    973    H   1     1       6.031  -5.647  -0.719  0.00  0.00             0
ATOM    974    H   1     1       3.739  -0.899  -0.282  0.00  0.00             0
ATOM    975    H   1     1       2.884  -3.692  -0.329  0.00  0.00             0
ATOM    976    H   1     1       6.587  -7.845   0.046  0.00  0.00             0
END
