# Supplementary material for: Competing Nuclear Quantum Effects and Hydrogen-Bond Jumps in Hydrated Kaolinite
Source: J Phys Chem Lett. 2023 Feb 6;14(6):1542–7. doi: 10.1021/acs.jpclett.2c03896 (PMC9940297; doi:10.1021/acs.jpclett.2c03896)
Supplement: Supplementary file 1 — jz2c03896_si_001.zip [file jz2c03896_si_001.zip › Clay_NQEs_HBond_Jumps_SI/silica-surface/QM/prod-1/init.16.pdb]

TITLE     Step:      400000  Bead:      16 positions{angstrom}  cell{angstrom}
CRYST1   10.307   17.884   76.812  91.93 105.05  89.80 P 1           1
ATOM      1   Al   1     1     -13.520  12.446  42.525  0.00  0.00             0
ATOM      2   Al   1     1     -11.057  17.066  42.255  0.00  0.00             0
ATOM      3   Al   1     1     -10.977  10.968  42.522  0.00  0.00             0
ATOM      4   Al   1     1     -13.497  15.590  42.350  0.00  0.00             0
ATOM      5   Si   1     1      -9.136  11.232  39.683  0.00  0.00             0
ATOM      6   Si   1     1     -11.899  15.727  39.480  0.00  0.00             0
ATOM      7   Si   1     1     -11.712   9.578  39.760  0.00  0.00             0
ATOM      8   Si   1     1     -14.356  14.178  39.622  0.00  0.00             0
ATOM      9    O   1     1     -14.476  11.268  41.480  0.00  0.00             0
ATOM     10    O   1     1     -12.006  15.880  41.200  0.00  0.00             0
ATOM     11    O   1     1     -14.327  14.140  41.203  0.00  0.00             0
ATOM     12    O   1     1     -11.493   9.477  41.430  0.00  0.00             0
ATOM     13    O   1     1     -14.289  12.655  39.212  0.00  0.00             0
ATOM     14    O   1     1     -11.753   8.080  39.326  0.00  0.00             0
ATOM     15    O   1     1     -13.042  10.342  39.537  0.00  0.00             0
ATOM     16    O   1     1     -10.646  14.934  39.260  0.00  0.00             0
ATOM     17    O   1     1     -13.259  15.011  39.113  0.00  0.00             0
ATOM     18    O   1     1     -10.430  10.339  39.169  0.00  0.00             0
ATOM     19    O   1     1     -14.525  16.885  41.369  0.00  0.00             0
ATOM     20    O   1     1     -11.877  12.281  41.374  0.00  0.00             0
ATOM     21    O   1     1     -10.138   9.623  43.701  0.00  0.00             0
ATOM     22    O   1     1     -12.849  14.153  43.289  0.00  0.00             0
ATOM     23    O   1     1     -15.163  12.320  43.767  0.00  0.00             0
ATOM     24    O   1     1     -12.710  16.998  43.439  0.00  0.00             0
ATOM     25    O   1     1     -15.200  15.521  43.484  0.00  0.00             0
ATOM     26    O   1     1     -12.622  11.137  43.673  0.00  0.00             0
ATOM     27    H   1     1     -14.211   8.733  42.038  0.00  0.00             0
ATOM     28    H   1     1     -11.527  12.907  40.568  0.00  0.00             0
ATOM     29    H   1     1     -15.166   9.296  44.420  0.00  0.00             0
ATOM     30    H   1     1     -11.974  14.365  43.372  0.00  0.00             0
ATOM     31    H   1     1     -15.303  12.284  44.782  0.00  0.00             0
ATOM     32    H   1     1     -13.013   7.917  44.556  0.00  0.00             0
ATOM     33    H   1     1     -13.019  10.160  43.670  0.00  0.00             0
ATOM     34    H   1     1     -15.235  14.568  43.915  0.00  0.00             0
ATOM     35   Al   1     1     -13.476  14.817  49.680  0.00  0.00             0
ATOM     36   Al   1     1     -10.746  19.235  49.782  0.00  0.00             0
ATOM     37   Al   1     1     -10.782  13.382  49.676  0.00  0.00             0
ATOM     38   Al   1     1     -13.392  17.721  49.611  0.00  0.00             0
ATOM     39   Si   1     1      -8.990  13.391  46.971  0.00  0.00             0
ATOM     40   Si   1     1     -11.709  17.914  46.923  0.00  0.00             0
ATOM     41   Si   1     1     -11.586  11.872  46.924  0.00  0.00             0
ATOM     42   Si   1     1     -14.213  16.383  46.778  0.00  0.00             0
ATOM     43    O   1     1     -14.466  13.593  48.509  0.00  0.00             0
ATOM     44    O   1     1     -11.758  18.004  48.564  0.00  0.00             0
ATOM     45    O   1     1     -14.018  16.373  48.515  0.00  0.00             0
ATOM     46    O   1     1     -11.524  11.899  48.555  0.00  0.00             0
ATOM     47    O   1     1     -14.152  14.921  46.411  0.00  0.00             0
ATOM     48    O   1     1     -11.425  10.371  46.518  0.00  0.00             0
ATOM     49    O   1     1     -12.999  12.477  46.720  0.00  0.00             0
ATOM     50    O   1     1     -10.343  16.986  46.679  0.00  0.00             0
ATOM     51    O   1     1     -12.972  17.185  46.383  0.00  0.00             0
ATOM     52    O   1     1     -10.381  12.821  46.403  0.00  0.00             0
ATOM     53    O   1     1     -14.352  19.232  48.688  0.00  0.00             0
ATOM     54    O   1     1     -11.695  14.643  48.433  0.00  0.00             0
ATOM     55    O   1     1     -10.209  11.899  50.998  0.00  0.00             0
ATOM     56    O   1     1     -12.635  16.335  50.742  0.00  0.00             0
ATOM     57    O   1     1     -15.143  14.646  50.746  0.00  0.00             0
ATOM     58    O   1     1     -12.259  19.130  50.889  0.00  0.00             0
ATOM     59    O   1     1     -14.762  18.045  50.947  0.00  0.00             0
ATOM     60    O   1     1     -12.488  13.651  50.793  0.00  0.00             0
ATOM     61    H   1     1     -13.751  11.086  48.685  0.00  0.00             0
ATOM     62    H   1     1     -10.978  15.468  48.350  0.00  0.00             0
ATOM     63    H   1     1     -14.450  12.174  51.098  0.00  0.00             0
ATOM     64    H   1     1     -12.425  15.880  51.657  0.00  0.00             0
ATOM     65    H   1     1     -15.522  15.177  51.460  0.00  0.00             0
ATOM     66    H   1     1     -12.970   9.980  51.941  0.00  0.00             0
ATOM     67    H   1     1     -12.371  12.934  51.409  0.00  0.00             0
ATOM     68    H   1     1     -14.266  18.200  51.789  0.00  0.00             0
ATOM     69   Al   1     1     -13.555  21.357  42.589  0.00  0.00             0
ATOM     70   Al   1     1     -10.995  25.903  42.523  0.00  0.00             0
ATOM     71   Al   1     1     -10.961  19.880  42.505  0.00  0.00             0
ATOM     72   Al   1     1     -13.571  24.354  42.480  0.00  0.00             0
ATOM     73   Si   1     1      -9.252  20.205  39.723  0.00  0.00             0
ATOM     74   Si   1     1     -11.843  24.569  39.828  0.00  0.00             0
ATOM     75   Si   1     1     -11.828  18.645  39.557  0.00  0.00             0
ATOM     76   Si   1     1     -14.432  23.136  39.667  0.00  0.00             0
ATOM     77    O   1     1     -14.451  20.227  41.210  0.00  0.00             0
ATOM     78    O   1     1     -12.045  24.668  41.436  0.00  0.00             0
ATOM     79    O   1     1     -14.340  23.124  41.308  0.00  0.00             0
ATOM     80    O   1     1     -11.697  18.533  41.173  0.00  0.00             0
ATOM     81    O   1     1     -14.450  21.691  39.166  0.00  0.00             0
ATOM     82    O   1     1     -11.924  17.166  38.993  0.00  0.00             0
ATOM     83    O   1     1     -13.019  19.500  39.299  0.00  0.00             0
ATOM     84    O   1     1     -10.624  23.617  39.581  0.00  0.00             0
ATOM     85    O   1     1     -13.135  23.837  39.281  0.00  0.00             0
ATOM     86    O   1     1     -10.457  19.322  39.130  0.00  0.00             0
ATOM     87    O   1     1     -14.599  25.763  41.517  0.00  0.00             0
ATOM     88    O   1     1     -11.985  21.420  41.306  0.00  0.00             0
ATOM     89    O   1     1     -10.208  18.454  43.342  0.00  0.00             0
ATOM     90    O   1     1     -12.802  22.833  43.446  0.00  0.00             0
ATOM     91    O   1     1     -15.061  21.192  43.553  0.00  0.00             0
ATOM     92    O   1     1     -12.592  25.683  43.725  0.00  0.00             0
ATOM     93    O   1     1     -15.266  24.576  43.674  0.00  0.00             0
ATOM     94    O   1     1     -12.687  19.845  43.440  0.00  0.00             0
ATOM     95    H   1     1     -14.206  17.866  41.216  0.00  0.00             0
ATOM     96    H   1     1     -11.574  22.104  40.794  0.00  0.00             0
ATOM     97    H   1     1     -14.676  18.158  43.854  0.00  0.00             0
ATOM     98    H   1     1     -11.836  23.227  43.487  0.00  0.00             0
ATOM     99    H   1     1     -15.323  21.561  44.374  0.00  0.00             0
ATOM    100    H   1     1     -12.456  16.942  44.337  0.00  0.00             0
ATOM    101    H   1     1     -12.819  18.909  43.586  0.00  0.00             0
ATOM    102    H   1     1     -15.314  23.920  44.499  0.00  0.00             0
ATOM    103   Al   1     1     -13.459  23.761  49.750  0.00  0.00             0
ATOM    104   Al   1     1     -10.917  28.314  49.825  0.00  0.00             0
ATOM    105   Al   1     1     -10.756  22.052  49.887  0.00  0.00             0
ATOM    106   Al   1     1     -13.244  26.586  49.917  0.00  0.00             0
ATOM    107   Si   1     1      -8.920  22.360  46.999  0.00  0.00             0
ATOM    108   Si   1     1     -11.545  26.857  47.092  0.00  0.00             0
ATOM    109   Si   1     1     -11.469  20.845  47.028  0.00  0.00             0
ATOM    110   Si   1     1     -14.157  25.329  47.112  0.00  0.00             0
ATOM    111    O   1     1     -14.418  22.418  48.680  0.00  0.00             0
ATOM    112    O   1     1     -11.793  27.041  48.689  0.00  0.00             0
ATOM    113    O   1     1     -14.064  25.320  48.650  0.00  0.00             0
ATOM    114    O   1     1     -11.436  20.802  48.637  0.00  0.00             0
ATOM    115    O   1     1     -14.035  23.869  46.647  0.00  0.00             0
ATOM    116    O   1     1     -11.468  19.382  46.476  0.00  0.00             0
ATOM    117    O   1     1     -12.775  21.580  46.813  0.00  0.00             0
ATOM    118    O   1     1     -10.356  25.898  46.958  0.00  0.00             0
ATOM    119    O   1     1     -12.819  26.203  46.649  0.00  0.00             0
ATOM    120    O   1     1     -10.253  21.663  46.577  0.00  0.00             0
ATOM    121    O   1     1     -14.149  28.061  48.796  0.00  0.00             0
ATOM    122    O   1     1     -11.822  23.567  48.788  0.00  0.00             0
ATOM    123    O   1     1      -9.842  20.647  50.871  0.00  0.00             0
ATOM    124    O   1     1     -12.540  25.146  50.824  0.00  0.00             0
ATOM    125    O   1     1     -14.955  23.629  50.989  0.00  0.00             0
ATOM    126    O   1     1     -12.473  28.018  51.102  0.00  0.00             0
ATOM    127    O   1     1     -14.983  26.784  50.923  0.00  0.00             0
ATOM    128    O   1     1     -12.382  22.307  50.985  0.00  0.00             0
ATOM    129    H   1     1     -13.970  20.014  48.402  0.00  0.00             0
ATOM    130    H   1     1     -11.395  24.022  47.991  0.00  0.00             0
ATOM    131    H   1     1     -14.240  20.886  50.969  0.00  0.00             0
ATOM    132    H   1     1     -11.628  24.821  50.894  0.00  0.00             0
ATOM    133    H   1     1     -15.540  24.328  51.208  0.00  0.00             0
ATOM    134    H   1     1     -12.477  19.613  51.590  0.00  0.00             0
ATOM    135    H   1     1     -12.663  22.765  51.745  0.00  0.00             0
ATOM    136    H   1     1     -15.371  26.737  51.823  0.00  0.00             0
ATOM    137   Al   1     1      -8.430  12.581  42.448  0.00  0.00             0
ATOM    138   Al   1     1      -5.984  16.962  42.404  0.00  0.00             0
ATOM    139   Al   1     1      -6.004  10.906  42.531  0.00  0.00             0
ATOM    140   Al   1     1      -8.494  15.530  42.373  0.00  0.00             0
ATOM    141   Si   1     1      -4.057  11.249  39.880  0.00  0.00             0
ATOM    142   Si   1     1      -6.725  15.633  39.598  0.00  0.00             0
ATOM    143   Si   1     1      -6.597   9.636  39.757  0.00  0.00             0
ATOM    144   Si   1     1      -9.320  14.209  39.606  0.00  0.00             0
ATOM    145    O   1     1      -9.192  11.402  41.230  0.00  0.00             0
ATOM    146    O   1     1      -6.838  15.696  41.238  0.00  0.00             0
ATOM    147    O   1     1      -9.112  14.146  41.239  0.00  0.00             0
ATOM    148    O   1     1      -6.512   9.556  41.411  0.00  0.00             0
ATOM    149    O   1     1      -9.357  12.744  39.131  0.00  0.00             0
ATOM    150    O   1     1      -6.592   8.240  39.224  0.00  0.00             0
ATOM    151    O   1     1      -7.885  10.386  39.402  0.00  0.00             0
ATOM    152    O   1     1      -5.480  14.740  39.184  0.00  0.00             0
ATOM    153    O   1     1      -8.010  14.980  39.074  0.00  0.00             0
ATOM    154    O   1     1      -5.332  10.479  39.364  0.00  0.00             0
ATOM    155    O   1     1      -9.453  16.992  41.159  0.00  0.00             0
ATOM    156    O   1     1      -6.573  12.492  41.509  0.00  0.00             0
ATOM    157    O   1     1     -15.470   9.485  43.649  0.00  0.00             0
ATOM    158    O   1     1      -7.833  14.007  43.461  0.00  0.00             0
ATOM    159    O   1     1      -9.973  12.411  43.611  0.00  0.00             0
ATOM    160    O   1     1      -7.646  16.913  43.466  0.00  0.00             0
ATOM    161    O   1     1     -10.306  15.629  43.392  0.00  0.00             0
ATOM    162    O   1     1      -7.479  11.125  43.574  0.00  0.00             0
ATOM    163    H   1     1      -8.656   8.600  41.261  0.00  0.00             0
ATOM    164    H   1     1      -6.144  13.454  41.498  0.00  0.00             0
ATOM    165    H   1     1      -9.961  10.063  44.508  0.00  0.00             0
ATOM    166    H   1     1      -6.983  14.149  43.855  0.00  0.00             0
ATOM    167    H   1     1     -10.356  13.074  44.130  0.00  0.00             0
ATOM    168    H   1     1      -8.369   8.066  44.022  0.00  0.00             0
ATOM    169    H   1     1      -8.134  11.086  44.184  0.00  0.00             0
ATOM    170    H   1     1      -9.931  15.295  44.229  0.00  0.00             0
ATOM    171   Al   1     1      -8.303  14.787  49.605  0.00  0.00             0
ATOM    172   Al   1     1      -5.599  19.273  49.804  0.00  0.00             0
ATOM    173   Al   1     1      -5.793  13.191  49.792  0.00  0.00             0
ATOM    174   Al   1     1      -8.061  17.693  49.749  0.00  0.00             0
ATOM    175   Si   1     1      -3.950  13.423  46.926  0.00  0.00             0
ATOM    176   Si   1     1      -6.476  17.914  46.957  0.00  0.00             0
ATOM    177   Si   1     1      -6.424  11.908  46.864  0.00  0.00             0
ATOM    178   Si   1     1      -8.942  16.367  46.936  0.00  0.00             0
ATOM    179    O   1     1      -9.175  13.482  48.585  0.00  0.00             0
ATOM    180    O   1     1      -6.423  17.827  48.606  0.00  0.00             0
ATOM    181    O   1     1      -8.715  16.388  48.513  0.00  0.00             0
ATOM    182    O   1     1      -6.170  11.797  48.538  0.00  0.00             0
ATOM    183    O   1     1      -8.946  14.926  46.513  0.00  0.00             0
ATOM    184    O   1     1      -6.360  10.411  46.397  0.00  0.00             0
ATOM    185    O   1     1      -7.805  12.505  46.669  0.00  0.00             0
ATOM    186    O   1     1      -5.237  17.148  46.505  0.00  0.00             0
ATOM    187    O   1     1      -7.761  17.232  46.459  0.00  0.00             0
ATOM    188    O   1     1      -5.261  12.800  46.362  0.00  0.00             0
ATOM    189    O   1     1      -9.236  19.170  48.543  0.00  0.00             0
ATOM    190    O   1     1      -6.704  14.584  48.677  0.00  0.00             0
ATOM    191    O   1     1     -15.275  11.755  50.863  0.00  0.00             0
ATOM    192    O   1     1      -7.411  16.171  50.787  0.00  0.00             0
ATOM    193    O   1     1      -9.774  14.849  50.608  0.00  0.00             0
ATOM    194    O   1     1      -7.181  19.084  50.878  0.00  0.00             0
ATOM    195    O   1     1      -9.737  17.853  50.807  0.00  0.00             0
ATOM    196    O   1     1      -7.254  13.181  50.886  0.00  0.00             0
ATOM    197    H   1     1      -8.804  11.036  48.386  0.00  0.00             0
ATOM    198    H   1     1      -5.878  14.895  48.124  0.00  0.00             0
ATOM    199    H   1     1      -9.588  12.279  51.657  0.00  0.00             0
ATOM    200    H   1     1      -6.546  15.861  50.500  0.00  0.00             0
ATOM    201    H   1     1      -9.753  15.374  51.397  0.00  0.00             0
ATOM    202    H   1     1      -7.573  11.119  51.324  0.00  0.00             0
ATOM    203    H   1     1      -7.091  13.121  51.786  0.00  0.00             0
ATOM    204    H   1     1     -10.575  17.207  51.182  0.00  0.00             0
ATOM    205   Al   1     1      -8.395  21.536  42.437  0.00  0.00             0
ATOM    206   Al   1     1      -5.872  25.888  42.689  0.00  0.00             0
ATOM    207   Al   1     1      -5.845  19.900  42.561  0.00  0.00             0
ATOM    208   Al   1     1      -8.413  24.310  42.512  0.00  0.00             0
ATOM    209   Si   1     1      -4.066  20.209  39.595  0.00  0.00             0
ATOM    210   Si   1     1      -6.693  24.635  39.775  0.00  0.00             0
ATOM    211   Si   1     1      -6.546  18.614  39.708  0.00  0.00             0
ATOM    212   Si   1     1      -9.161  23.059  39.724  0.00  0.00             0
ATOM    213    O   1     1      -9.497  20.102  41.311  0.00  0.00             0
ATOM    214    O   1     1      -6.913  24.653  41.322  0.00  0.00             0
ATOM    215    O   1     1      -8.924  22.933  41.416  0.00  0.00             0
ATOM    216    O   1     1      -6.415  18.535  41.319  0.00  0.00             0
ATOM    217    O   1     1      -9.193  21.563  39.133  0.00  0.00             0
ATOM    218    O   1     1      -6.672  17.210  39.072  0.00  0.00             0
ATOM    219    O   1     1      -7.863  19.344  39.415  0.00  0.00             0
ATOM    220    O   1     1      -5.456  23.828  39.248  0.00  0.00             0
ATOM    221    O   1     1      -8.015  23.936  39.213  0.00  0.00             0
ATOM    222    O   1     1      -5.223  19.308  39.096  0.00  0.00             0
ATOM    223    O   1     1      -9.273  25.757  41.489  0.00  0.00             0
ATOM    224    O   1     1      -6.722  21.353  41.438  0.00  0.00             0
ATOM    225    O   1     1     -15.573  18.463  43.555  0.00  0.00             0
ATOM    226    O   1     1      -7.604  22.854  43.506  0.00  0.00             0
ATOM    227    O   1     1     -10.149  21.497  43.581  0.00  0.00             0
ATOM    228    O   1     1      -7.484  25.838  43.592  0.00  0.00             0
ATOM    229    O   1     1      -9.904  24.538  43.746  0.00  0.00             0
ATOM    230    O   1     1      -7.492  20.178  43.724  0.00  0.00             0
ATOM    231    H   1     1      -9.362  18.033  41.298  0.00  0.00             0
ATOM    232    H   1     1      -6.088  22.122  41.084  0.00  0.00             0
ATOM    233    H   1     1      -9.212  18.392  43.576  0.00  0.00             0
ATOM    234    H   1     1      -6.777  22.558  43.872  0.00  0.00             0
ATOM    235    H   1     1     -10.587  21.633  44.444  0.00  0.00             0
ATOM    236    H   1     1      -7.462  17.309  44.344  0.00  0.00             0
ATOM    237    H   1     1      -7.284  20.529  44.576  0.00  0.00             0
ATOM    238    H   1     1      -9.805  24.270  44.816  0.00  0.00             0
ATOM    239   Al   1     1      -8.406  23.756  49.878  0.00  0.00             0
ATOM    240   Al   1     1      -5.467  28.135  49.772  0.00  0.00             0
ATOM    241   Al   1     1      -5.695  22.193  49.991  0.00  0.00             0
ATOM    242   Al   1     1      -8.293  26.888  49.827  0.00  0.00             0
ATOM    243   Si   1     1      -3.722  22.306  47.108  0.00  0.00             0
ATOM    244   Si   1     1      -6.318  26.835  46.958  0.00  0.00             0
ATOM    245   Si   1     1      -6.365  20.872  47.065  0.00  0.00             0
ATOM    246   Si   1     1      -8.925  25.305  47.266  0.00  0.00             0
ATOM    247    O   1     1      -9.062  22.357  48.734  0.00  0.00             0
ATOM    248    O   1     1      -6.386  26.969  48.632  0.00  0.00             0
ATOM    249    O   1     1      -8.796  25.340  48.783  0.00  0.00             0
ATOM    250    O   1     1      -6.289  20.834  48.621  0.00  0.00             0
ATOM    251    O   1     1      -8.896  23.794  46.740  0.00  0.00             0
ATOM    252    O   1     1      -6.410  19.442  46.579  0.00  0.00             0
ATOM    253    O   1     1      -7.653  21.554  46.647  0.00  0.00             0
ATOM    254    O   1     1      -5.130  25.862  46.656  0.00  0.00             0
ATOM    255    O   1     1      -7.738  26.148  46.665  0.00  0.00             0
ATOM    256    O   1     1      -5.056  21.616  46.526  0.00  0.00             0
ATOM    257    O   1     1      -9.076  28.084  48.506  0.00  0.00             0
ATOM    258    O   1     1      -6.587  23.635  48.971  0.00  0.00             0
ATOM    259    O   1     1     -15.266  20.870  50.829  0.00  0.00             0
ATOM    260    O   1     1      -7.793  25.265  51.191  0.00  0.00             0
ATOM    261    O   1     1      -9.843  23.527  50.974  0.00  0.00             0
ATOM    262    O   1     1      -7.338  28.162  50.736  0.00  0.00             0
ATOM    263    O   1     1      -9.995  26.974  50.942  0.00  0.00             0
ATOM    264    O   1     1      -7.246  22.510  51.263  0.00  0.00             0
ATOM    265    H   1     1      -8.955  19.681  47.620  0.00  0.00             0
ATOM    266    H   1     1      -6.110  24.487  49.138  0.00  0.00             0
ATOM    267    H   1     1      -8.846  20.317  50.988  0.00  0.00             0
ATOM    268    H   1     1      -7.839  25.602  52.053  0.00  0.00             0
ATOM    269    H   1     1      -9.704  23.749  51.801  0.00  0.00             0
ATOM    270    H   1     1      -7.556  19.304  51.645  0.00  0.00             0
ATOM    271    H   1     1      -6.893  22.423  52.265  0.00  0.00             0
ATOM    272    H   1     1     -10.409  26.578  51.503  0.00  0.00             0
ATOM    273    O   1     1      -2.543  -5.026  27.262  0.00  0.00             0
ATOM    274    H   1     1      -2.735  -4.362  26.651  0.00  0.00             0
ATOM    275    H   1     1       8.682  -5.016  27.228  0.00  0.00             0
ATOM    276    O   1     1       1.600   2.819  30.622  0.00  0.00             0
ATOM    277    H   1     1       1.347   2.348  31.358  0.00  0.00             0
ATOM    278    H   1     1      11.280   2.632  30.049  0.00  0.00             0
ATOM    279    O   1     1      14.914  11.636  25.861  0.00  0.00             0
ATOM    280    H   1     1       4.597  11.434  26.856  0.00  0.00             0
ATOM    281    H   1     1      14.531  10.652  25.823  0.00  0.00             0
ATOM    282    O   1     1       0.187  12.341  31.130  0.00  0.00             0
ATOM    283    H   1     1       0.583  11.727  31.839  0.00  0.00             0
ATOM    284    H   1     1      11.191  12.737  30.664  0.00  0.00             0
ATOM    285    O   1     1      -4.362   8.725  27.497  0.00  0.00             0
ATOM    286    H   1     1      -3.643   9.195  27.047  0.00  0.00             0
ATOM    287    H   1     1       5.335   9.526  27.567  0.00  0.00             0
ATOM    288    O   1     1     -17.793   6.580  30.858  0.00  0.00             0
ATOM    289    H   1     1     -16.988   6.996  30.783  0.00  0.00             0
ATOM    290    H   1     1      -7.413   5.825  30.251  0.00  0.00             0
ATOM    291    O   1     1      -4.862 -15.708  20.820  0.00  0.00             0
ATOM    292    H   1     1      -4.464 -16.605  20.573  0.00  0.00             0
ATOM    293    H   1     1      -5.083 -15.418  19.956  0.00  0.00             0
ATOM    294    O   1     1      -0.531   4.077  33.367  0.00  0.00             0
ATOM    295    H   1     1       0.362   4.607  33.319  0.00  0.00             0
ATOM    296    H   1     1      -0.665   3.962  32.455  0.00  0.00             0
ATOM    297    O   1     1       7.774   1.032  32.734  0.00  0.00             0
ATOM    298    H   1     1       7.976   1.595  32.051  0.00  0.00             0
ATOM    299    H   1     1       6.785   1.227  32.940  0.00  0.00             0
ATOM    300    O   1     1       0.804  16.674  26.243  0.00  0.00             0
ATOM    301    H   1     1       0.230  16.424  26.977  0.00  0.00             0
ATOM    302    H   1     1       0.597  17.419  25.671  0.00  0.00             0
ATOM    303    O   1     1       3.891   4.805  29.196  0.00  0.00             0
ATOM    304    H   1     1       4.938   4.642  29.364  0.00  0.00             0
ATOM    305    H   1     1       3.420   4.221  28.738  0.00  0.00             0
ATOM    306    O   1     1      -8.920  15.863  34.144  0.00  0.00             0
ATOM    307    H   1     1      -9.410  16.443  33.667  0.00  0.00             0
ATOM    308    H   1     1      -8.450  16.405  34.915  0.00  0.00             0
ATOM    309    O   1     1       4.805  -1.615  33.112  0.00  0.00             0
ATOM    310    H   1     1       5.601  -1.995  33.512  0.00  0.00             0
ATOM    311    H   1     1       4.127  -2.345  32.868  0.00  0.00             0
ATOM    312    O   1     1      13.361   2.081  35.535  0.00  0.00             0
ATOM    313    H   1     1      12.444   2.180  35.753  0.00  0.00             0
ATOM    314    H   1     1      13.640   2.499  34.672  0.00  0.00             0
ATOM    315    O   1     1       6.108  11.573  30.268  0.00  0.00             0
ATOM    316    H   1     1       6.881  11.040  30.547  0.00  0.00             0
ATOM    317    H   1     1       6.033  12.249  30.940  0.00  0.00             0
ATOM    318    O   1     1      -1.461   5.650  24.112  0.00  0.00             0
ATOM    319    H   1     1      -2.006   6.411  23.787  0.00  0.00             0
ATOM    320    H   1     1      -1.525   5.050  23.358  0.00  0.00             0
ATOM    321    O   1     1      18.879  10.420  30.757  0.00  0.00             0
ATOM    322    H   1     1      19.422  10.130  29.891  0.00  0.00             0
ATOM    323    H   1     1      19.266  11.269  30.905  0.00  0.00             0
ATOM    324    O   1     1       5.722   9.213  21.782  0.00  0.00             0
ATOM    325    H   1     1       4.796   9.180  22.090  0.00  0.00             0
ATOM    326    H   1     1       5.776   9.085  20.803  0.00  0.00             0
ATOM    327    O   1     1       2.878  14.609  32.529  0.00  0.00             0
ATOM    328    H   1     1       3.312  13.905  32.921  0.00  0.00             0
ATOM    329    H   1     1      12.607  -2.724  33.122  0.00  0.00             0
ATOM    330    O   1     1       0.059  17.486  32.606  0.00  0.00             0
ATOM    331    H   1     1       0.153  17.090  31.814  0.00  0.00             0
ATOM    332    H   1     1       9.428  17.818  32.447  0.00  0.00             0
ATOM    333    O   1     1      14.243  12.598  34.081  0.00  0.00             0
ATOM    334    H   1     1       4.444  11.882  33.957  0.00  0.00             0
ATOM    335    H   1     1      14.831  13.062  34.687  0.00  0.00             0
ATOM    336    O   1     1      -3.031  22.617  35.367  0.00  0.00             0
ATOM    337    H   1     1      -3.651  22.892  34.647  0.00  0.00             0
ATOM    338    H   1     1       6.847  21.842  35.794  0.00  0.00             0
ATOM    339    O   1     1       5.629  14.365  35.492  0.00  0.00             0
ATOM    340    H   1     1      -4.831  15.298  35.717  0.00  0.00             0
ATOM    341    H   1     1       6.374  14.522  35.140  0.00  0.00             0
ATOM    342    O   1     1      -9.771  12.754  27.898  0.00  0.00             0
ATOM    343    H   1     1      -9.744  13.529  28.498  0.00  0.00             0
ATOM    344    H   1     1       0.324  11.870  28.522  0.00  0.00             0
ATOM    345    O   1     1       5.262  19.103  33.316  0.00  0.00             0
ATOM    346    H   1     1       4.984  18.197  33.204  0.00  0.00             0
ATOM    347    H   1     1       4.688   1.793  32.773  0.00  0.00             0
ATOM    348    O   1     1      -9.878   3.098  35.655  0.00  0.00             0
ATOM    349    H   1     1     -10.489   2.616  36.077  0.00  0.00             0
ATOM    350    H   1     1     -10.262   3.349  34.659  0.00  0.00             0
ATOM    351    O   1     1      -1.634  13.808  32.887  0.00  0.00             0
ATOM    352    H   1     1      -1.755  13.405  33.739  0.00  0.00             0
ATOM    353    H   1     1      -0.884  13.343  32.393  0.00  0.00             0
ATOM    354    O   1     1       3.874   4.931  36.032  0.00  0.00             0
ATOM    355    H   1     1       4.505   4.740  36.784  0.00  0.00             0
ATOM    356    H   1     1       3.472   4.127  35.888  0.00  0.00             0
ATOM    357    O   1     1       9.847   5.937  35.971  0.00  0.00             0
ATOM    358    H   1     1       9.331   5.121  36.209  0.00  0.00             0
ATOM    359    H   1     1      10.722   5.484  35.665  0.00  0.00             0
ATOM    360    O   1     1      -2.494  15.890  34.620  0.00  0.00             0
ATOM    361    H   1     1      -2.033  15.368  35.193  0.00  0.00             0
ATOM    362    H   1     1      -2.031  15.609  33.887  0.00  0.00             0
ATOM    363    O   1     1       6.362  17.396  30.905  0.00  0.00             0
ATOM    364    H   1     1       5.919  16.689  31.498  0.00  0.00             0
ATOM    365    H   1     1       6.916  -0.100  31.489  0.00  0.00             0
ATOM    366    O   1     1      13.175  10.798  36.388  0.00  0.00             0
ATOM    367    H   1     1      13.917  10.129  36.094  0.00  0.00             0
ATOM    368    H   1     1      13.427  11.513  35.862  0.00  0.00             0
ATOM    369    O   1     1      -0.636  -3.587  36.035  0.00  0.00             0
ATOM    370    H   1     1      -0.615  -4.564  36.096  0.00  0.00             0
ATOM    371    H   1     1      -0.221  -3.252  35.158  0.00  0.00             0
ATOM    372    O   1     1      -5.053  -0.602  36.594  0.00  0.00             0
ATOM    373    H   1     1      -4.861   0.289  36.434  0.00  0.00             0
ATOM    374    H   1     1      -5.936  -0.522  36.135  0.00  0.00             0
ATOM    375    O   1     1      -5.018   5.645  32.942  0.00  0.00             0
ATOM    376    H   1     1      -4.202   5.830  32.691  0.00  0.00             0
ATOM    377    H   1     1      -5.287   6.471  33.569  0.00  0.00             0
ATOM    378    O   1     1      -6.375   3.437  22.704  0.00  0.00             0
ATOM    379    H   1     1      -6.039   4.120  23.320  0.00  0.00             0
ATOM    380    H   1     1      -5.620   2.888  22.214  0.00  0.00             0
ATOM    381    O   1     1     -11.733  -1.419  28.364  0.00  0.00             0
ATOM    382    H   1     1     -12.296  -0.848  27.891  0.00  0.00             0
ATOM    383    H   1     1      -1.998  -1.963  28.713  0.00  0.00             0
ATOM    384    O   1     1      -8.060   9.233  30.181  0.00  0.00             0
ATOM    385    H   1     1      -7.966   9.592  31.018  0.00  0.00             0
ATOM    386    H   1     1       2.356   8.278  30.305  0.00  0.00             0
ATOM    387    O   1     1       6.940   7.585  36.008  0.00  0.00             0
ATOM    388    H   1     1      -2.876   8.064  36.521  0.00  0.00             0
ATOM    389    H   1     1       7.206   6.528  35.873  0.00  0.00             0
ATOM    390    O   1     1      -6.521  15.758  28.815  0.00  0.00             0
ATOM    391    H   1     1      -6.747  16.778  28.950  0.00  0.00             0
ATOM    392    H   1     1       3.984  15.667  27.862  0.00  0.00             0
ATOM    393    O   1     1      -4.893   9.535  34.580  0.00  0.00             0
ATOM    394    H   1     1      -4.617   8.899  35.293  0.00  0.00             0
ATOM    395    H   1     1       4.740   8.979  34.286  0.00  0.00             0
ATOM    396    O   1     1     -12.731   9.300  33.381  0.00  0.00             0
ATOM    397    H   1     1     -13.598   9.280  33.891  0.00  0.00             0
ATOM    398    H   1     1      -2.393   9.633  32.441  0.00  0.00             0
ATOM    399    O   1     1      -4.307   2.423  36.345  0.00  0.00             0
ATOM    400    H   1     1      -3.715   1.852  35.800  0.00  0.00             0
ATOM    401    H   1     1      -5.138   2.277  35.970  0.00  0.00             0
ATOM    402    O   1     1      -2.649   7.605  29.240  0.00  0.00             0
ATOM    403    H   1     1      -3.507   7.978  28.823  0.00  0.00             0
ATOM    404    H   1     1      -2.423   8.172  30.003  0.00  0.00             0
ATOM    405    O   1     1      -0.435   7.599  27.342  0.00  0.00             0
ATOM    406    H   1     1      -0.701   7.964  26.557  0.00  0.00             0
ATOM    407    H   1     1      -1.194   7.767  27.897  0.00  0.00             0
ATOM    408    O   1     1       8.233   0.682  35.635  0.00  0.00             0
ATOM    409    H   1     1       8.228   0.998  34.743  0.00  0.00             0
ATOM    410    H   1     1       7.844  -0.122  35.522  0.00  0.00             0
ATOM    411    O   1     1       0.785  16.943  30.020  0.00  0.00             0
ATOM    412    H   1     1       1.003  16.171  30.322  0.00  0.00             0
ATOM    413    H   1     1       0.081  16.785  29.456  0.00  0.00             0
ATOM    414    O   1     1     -10.017  27.893  28.583  0.00  0.00             0
ATOM    415    H   1     1      -9.926  27.093  27.888  0.00  0.00             0
ATOM    416    H   1     1      -9.271  27.443  29.083  0.00  0.00             0
ATOM    417    O   1     1      -3.303   3.492  24.929  0.00  0.00             0
ATOM    418    H   1     1      -2.601   3.947  24.538  0.00  0.00             0
ATOM    419    H   1     1      -3.025   3.687  25.824  0.00  0.00             0
ATOM    420    O   1     1      22.576  10.586  32.594  0.00  0.00             0
ATOM    421    H   1     1      22.185   9.960  33.337  0.00  0.00             0
ATOM    422    H   1     1      22.970  11.102  33.273  0.00  0.00             0
ATOM    423    O   1     1      13.819   7.068  34.514  0.00  0.00             0
ATOM    424    H   1     1      12.984   6.504  34.171  0.00  0.00             0
ATOM    425    H   1     1      14.033   6.572  35.308  0.00  0.00             0
ATOM    426    O   1     1       6.882   4.984  29.661  0.00  0.00             0
ATOM    427    H   1     1       7.320   5.779  29.502  0.00  0.00             0
ATOM    428    H   1     1       7.135   4.351  28.905  0.00  0.00             0
ATOM    429    O   1     1      -6.662  21.349  32.578  0.00  0.00             0
ATOM    430    H   1     1      -7.212  21.611  31.876  0.00  0.00             0
ATOM    431    H   1     1      -6.212  22.133  32.498  0.00  0.00             0
ATOM    432    O   1     1      -7.699  16.944  36.107  0.00  0.00             0
ATOM    433    H   1     1      -7.852  17.921  35.999  0.00  0.00             0
ATOM    434    H   1     1      -7.911  16.711  37.071  0.00  0.00             0
ATOM    435    O   1     1      -0.491   0.539  21.507  0.00  0.00             0
ATOM    436    H   1     1      -0.546   1.014  20.673  0.00  0.00             0
ATOM    437    H   1     1       9.453  -0.444  21.510  0.00  0.00             0
ATOM    438    O   1     1      15.805  -1.709  15.154  0.00  0.00             0
ATOM    439    H   1     1      16.608  -1.170  14.784  0.00  0.00             0
ATOM    440    H   1     1      25.970  -1.485  16.107  0.00  0.00             0
ATOM    441    O   1     1      14.125 -17.118  14.485  0.00  0.00             0
ATOM    442    H   1     1       4.198 -17.856  14.829  0.00  0.00             0
ATOM    443    H   1     1      14.744 -16.574  14.957  0.00  0.00             0
ATOM    444    O   1     1      17.586  -2.753  18.693  0.00  0.00             0
ATOM    445    H   1     1      18.077  -2.724  17.850  0.00  0.00             0
ATOM    446    H   1     1      28.461  -2.645  19.359  0.00  0.00             0
ATOM    447    O   1     1       2.637   5.649  15.498  0.00  0.00             0
ATOM    448    H   1     1      -8.630   5.748  15.398  0.00  0.00             0
ATOM    449    H   1     1       2.552   5.270  16.315  0.00  0.00             0
ATOM    450    O   1     1      -3.135   5.637  17.995  0.00  0.00             0
ATOM    451    H   1     1      -3.735   4.973  18.366  0.00  0.00             0
ATOM    452    H   1     1       8.185   5.361  18.066  0.00  0.00             0
ATOM    453    O   1     1      -0.080  -3.734  19.550  0.00  0.00             0
ATOM    454    H   1     1       0.396  -3.443  20.414  0.00  0.00             0
ATOM    455    H   1     1       0.615  -3.858  18.748  0.00  0.00             0
ATOM    456    O   1     1     -12.092   2.432  16.225  0.00  0.00             0
ATOM    457    H   1     1     -12.082   2.431  17.091  0.00  0.00             0
ATOM    458    H   1     1     -11.388   3.153  16.133  0.00  0.00             0
ATOM    459    O   1     1       7.008 -11.486  15.072  0.00  0.00             0
ATOM    460    H   1     1       6.785 -10.592  15.297  0.00  0.00             0
ATOM    461    H   1     1       6.898 -11.859  16.053  0.00  0.00             0
ATOM    462    O   1     1       5.698   1.228  28.488  0.00  0.00             0
ATOM    463    H   1     1       4.724   1.467  28.132  0.00  0.00             0
ATOM    464    H   1     1       5.593   0.532  29.243  0.00  0.00             0
ATOM    465    O   1     1       2.192   0.469  21.169  0.00  0.00             0
ATOM    466    H   1     1       1.329   0.388  21.775  0.00  0.00             0
ATOM    467    H   1     1       2.972   0.602  21.848  0.00  0.00             0
ATOM    468    O   1     1     -10.687   4.651  16.874  0.00  0.00             0
ATOM    469    H   1     1     -10.566   5.305  16.018  0.00  0.00             0
ATOM    470    H   1     1      -9.698   4.525  17.159  0.00  0.00             0
ATOM    471    O   1     1       5.887  -6.409  15.388  0.00  0.00             0
ATOM    472    H   1     1       5.186  -6.013  15.648  0.00  0.00             0
ATOM    473    H   1     1       6.426  -5.784  15.484  0.00  0.00             0
ATOM    474    O   1     1       0.005  -0.743  17.201  0.00  0.00             0
ATOM    475    H   1     1       0.121  -0.174  16.383  0.00  0.00             0
ATOM    476    H   1     1      -0.556  -0.102  17.647  0.00  0.00             0
ATOM    477    O   1     1       8.341  -8.578  17.366  0.00  0.00             0
ATOM    478    H   1     1       8.643  -7.876  16.853  0.00  0.00             0
ATOM    479    H   1     1       7.841  -9.088  16.735  0.00  0.00             0
ATOM    480    O   1     1      -1.078   3.195  19.923  0.00  0.00             0
ATOM    481    H   1     1      -1.579   3.824  20.502  0.00  0.00             0
ATOM    482    H   1     1       0.100   3.191  20.130  0.00  0.00             0
ATOM    483    O   1     1      10.188  11.228  16.471  0.00  0.00             0
ATOM    484    H   1     1      10.708  10.722  15.871  0.00  0.00             0
ATOM    485    H   1     1      10.773  11.347  17.076  0.00  0.00             0
ATOM    486    O   1     1      -5.280   4.328  14.453  0.00  0.00             0
ATOM    487    H   1     1      -6.076   4.857  14.354  0.00  0.00             0
ATOM    488    H   1     1      -4.315   4.837  14.462  0.00  0.00             0
ATOM    489    O   1     1      -7.738  16.405  19.128  0.00  0.00             0
ATOM    490    H   1     1      -8.670  16.537  18.592  0.00  0.00             0
ATOM    491    H   1     1       2.277  -1.093  19.950  0.00  0.00             0
ATOM    492    O   1     1      -2.643 -18.069  14.634  0.00  0.00             0
ATOM    493    H   1     1      -2.648 -17.250  15.017  0.00  0.00             0
ATOM    494    H   1     1       8.236 -18.016  14.059  0.00  0.00             0
ATOM    495    O   1     1      11.063  -8.685  24.851  0.00  0.00             0
ATOM    496    H   1     1       1.730  -8.950  25.158  0.00  0.00             0
ATOM    497    H   1     1      10.923  -7.707  24.916  0.00  0.00             0
ATOM    498    O   1     1      -0.549 -11.070  15.082  0.00  0.00             0
ATOM    499    H   1     1      -0.224 -10.190  14.863  0.00  0.00             0
ATOM    500    H   1     1       8.861 -11.301  14.814  0.00  0.00             0
ATOM    501    O   1     1       2.754   7.105  19.014  0.00  0.00             0
ATOM    502    H   1     1       1.876   7.193  19.024  0.00  0.00             0
ATOM    503    H   1     1      13.575   7.932  18.699  0.00  0.00             0
ATOM    504    O   1     1     -10.158   7.274  18.452  0.00  0.00             0
ATOM    505    H   1     1     -10.778   7.239  19.207  0.00  0.00             0
ATOM    506    H   1     1      -0.476   7.567  17.704  0.00  0.00             0
ATOM    507    O   1     1       1.169   9.643  14.712  0.00  0.00             0
ATOM    508    H   1     1       1.066  10.221  13.961  0.00  0.00             0
ATOM    509    H   1     1       1.891  -8.615  14.738  0.00  0.00             0
ATOM    510    O   1     1      -3.670  -9.647  19.404  0.00  0.00             0
ATOM    511    H   1     1      -3.262  -9.119  18.755  0.00  0.00             0
ATOM    512    H   1     1      -3.672 -10.680  19.087  0.00  0.00             0
ATOM    513    O   1     1      -2.691   3.028  27.781  0.00  0.00             0
ATOM    514    H   1     1      -3.258   2.112  27.749  0.00  0.00             0
ATOM    515    H   1     1      -1.681   2.822  28.135  0.00  0.00             0
ATOM    516    O   1     1       7.382  -0.325  26.113  0.00  0.00             0
ATOM    517    H   1     1       6.586   0.071  26.130  0.00  0.00             0
ATOM    518    H   1     1       8.042   0.099  25.437  0.00  0.00             0
ATOM    519    O   1     1       5.589   2.190  15.990  0.00  0.00             0
ATOM    520    H   1     1       6.528   2.388  15.779  0.00  0.00             0
ATOM    521    H   1     1       5.361   3.099  15.592  0.00  0.00             0
ATOM    522    O   1     1      -3.379  14.149  22.256  0.00  0.00             0
ATOM    523    H   1     1      -3.602  13.193  22.046  0.00  0.00             0
ATOM    524    H   1     1      -3.272  14.284  23.234  0.00  0.00             0
ATOM    525    O   1     1      17.019  17.526  22.634  0.00  0.00             0
ATOM    526    H   1     1      17.529  17.041  22.049  0.00  0.00             0
ATOM    527    H   1     1      17.696   0.064  23.318  0.00  0.00             0
ATOM    528    O   1     1      14.208   0.197  23.200  0.00  0.00             0
ATOM    529    H   1     1      14.960   0.532  22.830  0.00  0.00             0
ATOM    530    H   1     1      14.419   0.417  24.280  0.00  0.00             0
ATOM    531    O   1     1      12.276  -6.592  18.100  0.00  0.00             0
ATOM    532    H   1     1      12.386  -5.725  18.063  0.00  0.00             0
ATOM    533    H   1     1      11.847  -6.573  19.018  0.00  0.00             0
ATOM    534    O   1     1       8.592   1.090  18.535  0.00  0.00             0
ATOM    535    H   1     1       8.559   2.053  18.879  0.00  0.00             0
ATOM    536    H   1     1       7.720   0.889  18.864  0.00  0.00             0
ATOM    537    O   1     1      18.914  -2.625  16.145  0.00  0.00             0
ATOM    538    H   1     1      18.635  -2.096  15.448  0.00  0.00             0
ATOM    539    H   1     1      19.711  -2.010  16.559  0.00  0.00             0
ATOM    540    O   1     1      -6.332   6.906  26.940  0.00  0.00             0
ATOM    541    H   1     1      -6.688   6.362  27.487  0.00  0.00             0
ATOM    542    H   1     1      -5.634   7.447  27.367  0.00  0.00             0
ATOM    543    O   1     1       8.668   1.144  23.984  0.00  0.00             0
ATOM    544    H   1     1       8.052   1.894  23.878  0.00  0.00             0
ATOM    545    H   1     1      19.235   1.181  23.081  0.00  0.00             0
ATOM    546    O   1     1       0.558   8.380  33.697  0.00  0.00             0
ATOM    547    H   1     1      -0.234   8.504  33.138  0.00  0.00             0
ATOM    548    H   1     1      10.638   8.487  34.719  0.00  0.00             0
ATOM    549    O   1     1      17.143  14.672  29.373  0.00  0.00             0
ATOM    550    H   1     1       6.243  15.319  28.732  0.00  0.00             0
ATOM    551    H   1     1      17.339  13.981  28.719  0.00  0.00             0
ATOM    552    O   1     1      -3.380  15.043  24.922  0.00  0.00             0
ATOM    553    H   1     1      -4.191  14.986  25.391  0.00  0.00             0
ATOM    554    H   1     1       7.320  15.953  25.208  0.00  0.00             0
ATOM    555    O   1     1       9.677  13.249  14.715  0.00  0.00             0
ATOM    556    H   1     1      -1.089  13.815  15.364  0.00  0.00             0
ATOM    557    H   1     1       9.707  12.295  15.286  0.00  0.00             0
ATOM    558    O   1     1      -4.232   8.816  15.889  0.00  0.00             0
ATOM    559    H   1     1      -5.151   8.778  15.459  0.00  0.00             0
ATOM    560    H   1     1       6.147   9.882  15.728  0.00  0.00             0
ATOM    561    O   1     1      -4.164 -18.152  19.129  0.00  0.00             0
ATOM    562    H   1     1      -4.953 -18.160  18.496  0.00  0.00             0
ATOM    563    H   1     1      -3.962 -19.065  19.319  0.00  0.00             0
ATOM    564    O   1     1      -7.062  -9.558  15.326  0.00  0.00             0
ATOM    565    H   1     1      -6.925 -10.490  15.507  0.00  0.00             0
ATOM    566    H   1     1      -7.171  -9.215  16.177  0.00  0.00             0
ATOM    567    O   1     1       5.624  11.847  19.822  0.00  0.00             0
ATOM    568    H   1     1       6.672  11.746  19.429  0.00  0.00             0
ATOM    569    H   1     1       5.476  12.404  19.051  0.00  0.00             0
ATOM    570    O   1     1       3.456  11.860  21.517  0.00  0.00             0
ATOM    571    H   1     1       4.132  11.899  20.799  0.00  0.00             0
ATOM    572    H   1     1       3.790  12.639  22.092  0.00  0.00             0
ATOM    573    O   1     1      -6.626   9.343  25.244  0.00  0.00             0
ATOM    574    H   1     1      -6.840   9.246  24.204  0.00  0.00             0
ATOM    575    H   1     1      -6.344   8.602  25.749  0.00  0.00             0
ATOM    576    O   1     1      -8.305  21.054  20.542  0.00  0.00             0
ATOM    577    H   1     1      -7.627  21.391  21.245  0.00  0.00             0
ATOM    578    H   1     1      -8.227  20.102  20.597  0.00  0.00             0
ATOM    579    O   1     1      14.647  -0.447  17.412  0.00  0.00             0
ATOM    580    H   1     1      14.407   0.407  17.241  0.00  0.00             0
ATOM    581    H   1     1      13.973  -0.978  17.717  0.00  0.00             0
ATOM    582    O   1     1       0.215   1.520  25.712  0.00  0.00             0
ATOM    583    H   1     1       0.762   2.161  25.226  0.00  0.00             0
ATOM    584    H   1     1      -0.307   1.338  24.971  0.00  0.00             0
ATOM    585    O   1     1       4.519  -4.098  15.467  0.00  0.00             0
ATOM    586    H   1     1       4.874  -3.089  15.598  0.00  0.00             0
ATOM    587    H   1     1       3.736  -4.006  14.936  0.00  0.00             0
ATOM    588    O   1     1      -2.286   9.554  26.218  0.00  0.00             0
ATOM    589    H   1     1      -2.620   9.252  25.358  0.00  0.00             0
ATOM    590    H   1     1      -2.318  10.566  26.207  0.00  0.00             0
ATOM    591    O   1     1       0.887  11.551  20.555  0.00  0.00             0
ATOM    592    H   1     1       0.260  12.166  20.748  0.00  0.00             0
ATOM    593    H   1     1       1.688  11.766  20.977  0.00  0.00             0
ATOM    594    O   1     1      -1.934  11.823  19.693  0.00  0.00             0
ATOM    595    H   1     1      -1.847  12.711  19.344  0.00  0.00             0
ATOM    596    H   1     1      -1.404  11.018  19.466  0.00  0.00             0
ATOM    597    O   1     1      -6.274  -7.016  28.548  0.00  0.00             0
ATOM    598    H   1     1      -5.557  -6.715  29.292  0.00  0.00             0
ATOM    599    H   1     1       3.402  -7.422  29.019  0.00  0.00             0
ATOM    600    O   1     1       9.211  -6.308  34.951  0.00  0.00             0
ATOM    601    H   1     1       8.586  -6.763  34.512  0.00  0.00             0
ATOM    602    H   1     1      19.929  -7.222  35.376  0.00  0.00             0
ATOM    603    O   1     1       4.084  -2.954  22.813  0.00  0.00             0
ATOM    604    H   1     1      -6.181  -2.109  23.018  0.00  0.00             0
ATOM    605    H   1     1       5.038  -3.164  22.500  0.00  0.00             0
ATOM    606    O   1     1      -1.382   7.352  20.609  0.00  0.00             0
ATOM    607    H   1     1      -2.263   7.678  20.149  0.00  0.00             0
ATOM    608    H   1     1       9.209   8.076  21.221  0.00  0.00             0
ATOM    609    O   1     1      15.051  -3.737  18.256  0.00  0.00             0
ATOM    610    H   1     1       5.554  -3.234  18.452  0.00  0.00             0
ATOM    611    H   1     1      15.278  -4.162  17.349  0.00  0.00             0
ATOM    612    O   1     1      -7.226   9.466  22.701  0.00  0.00             0
ATOM    613    H   1     1      -7.221  10.159  22.232  0.00  0.00             0
ATOM    614    H   1     1       2.407   8.986  22.150  0.00  0.00             0
ATOM    615    O   1     1      -8.400  -3.914  17.622  0.00  0.00             0
ATOM    616    H   1     1      -8.473  -3.499  16.805  0.00  0.00             0
ATOM    617    H   1     1      -7.747  -3.493  18.130  0.00  0.00             0
ATOM    618    O   1     1       7.763   4.780  21.535  0.00  0.00             0
ATOM    619    H   1     1       8.124   5.608  21.199  0.00  0.00             0
ATOM    620    H   1     1       6.853   4.822  21.483  0.00  0.00             0
ATOM    621    O   1     1      -4.182  13.635  31.804  0.00  0.00             0
ATOM    622    H   1     1      -3.381  13.767  32.109  0.00  0.00             0
ATOM    623    H   1     1      -4.168  14.334  31.131  0.00  0.00             0
ATOM    624    O   1     1      -4.235  -6.328  23.521  0.00  0.00             0
ATOM    625    H   1     1      -4.436  -7.120  23.068  0.00  0.00             0
ATOM    626    H   1     1      -4.856  -6.424  24.422  0.00  0.00             0
ATOM    627    O   1     1       1.225   0.341  14.671  0.00  0.00             0
ATOM    628    H   1     1       2.162   0.633  15.088  0.00  0.00             0
ATOM    629    H   1     1       1.111   0.758  13.739  0.00  0.00             0
ATOM    630    O   1     1      -7.816   4.440  17.968  0.00  0.00             0
ATOM    631    H   1     1      -7.812   5.424  18.436  0.00  0.00             0
ATOM    632    H   1     1      -8.107   3.956  18.768  0.00  0.00             0
ATOM    633    O   1     1      -5.206   5.435  24.799  0.00  0.00             0
ATOM    634    H   1     1      -5.728   5.848  25.538  0.00  0.00             0
ATOM    635    H   1     1      -4.433   4.810  25.044  0.00  0.00             0
ATOM    636    O   1     1       9.192  -5.681  24.285  0.00  0.00             0
ATOM    637    H   1     1       9.349  -4.791  24.111  0.00  0.00             0
ATOM    638    H   1     1       8.220  -5.664  23.876  0.00  0.00             0
ATOM    639    O   1     1      -0.009   2.799  28.372  0.00  0.00             0
ATOM    640    H   1     1       0.139   3.667  28.059  0.00  0.00             0
ATOM    641    H   1     1       0.081   2.270  27.516  0.00  0.00             0
ATOM    642    O   1     1       1.379  14.829  21.816  0.00  0.00             0
ATOM    643    H   1     1       1.456  14.850  22.814  0.00  0.00             0
ATOM    644    H   1     1       2.357  14.911  21.667  0.00  0.00             0
ATOM    645    O   1     1       1.498   5.896  33.141  0.00  0.00             0
ATOM    646    H   1     1       1.247   6.689  33.497  0.00  0.00             0
ATOM    647    H   1     1       1.933   6.082  32.255  0.00  0.00             0
ATOM    648    O   1     1       1.494  -3.078  14.749  0.00  0.00             0
ATOM    649    H   1     1       1.258  -2.260  14.677  0.00  0.00             0
ATOM    650    H   1     1       0.730  -3.741  14.689  0.00  0.00             0
ATOM    651    O   1     1      -9.515  14.465  24.456  0.00  0.00             0
ATOM    652    H   1     1      -9.354  15.123  25.177  0.00  0.00             0
ATOM    653    H   1     1       1.243  -4.010  24.904  0.00  0.00             0
ATOM    654    O   1     1      -5.079 -14.169  18.439  0.00  0.00             0
ATOM    655    H   1     1      -4.720 -14.669  17.711  0.00  0.00             0
ATOM    656    H   1     1       4.408 -13.708  18.308  0.00  0.00             0
ATOM    657    O   1     1      14.887  -3.095  26.329  0.00  0.00             0
ATOM    658    H   1     1       4.249  -3.993  26.346  0.00  0.00             0
ATOM    659    H   1     1      14.296  -2.732  25.569  0.00  0.00             0
ATOM    660    O   1     1       1.992  12.391  25.754  0.00  0.00             0
ATOM    661    H   1     1       1.515  12.457  26.519  0.00  0.00             0
ATOM    662    H   1     1      13.321  12.194  25.949  0.00  0.00             0
ATOM    663    O   1     1      -0.214   8.789  36.368  0.00  0.00             0
ATOM    664    H   1     1     -10.705   7.819  36.227  0.00  0.00             0
ATOM    665    H   1     1       0.344   9.191  37.123  0.00  0.00             0
ATOM    666    O   1     1      -6.940  20.361  27.661  0.00  0.00             0
ATOM    667    H   1     1      -7.505  19.762  28.131  0.00  0.00             0
ATOM    668    H   1     1       3.068  20.055  26.858  0.00  0.00             0
ATOM    669    O   1     1       8.001  24.363  32.727  0.00  0.00             0
ATOM    670    H   1     1       8.541  23.672  33.102  0.00  0.00             0
ATOM    671    H   1     1       8.016   7.237  33.492  0.00  0.00             0
ATOM    672    O   1     1       5.283   1.147  25.608  0.00  0.00             0
ATOM    673    H   1     1       5.792   1.931  25.309  0.00  0.00             0
ATOM    674    H   1     1       5.048   1.130  26.464  0.00  0.00             0
ATOM    675    O   1     1       8.689   3.276  30.837  0.00  0.00             0
ATOM    676    H   1     1       7.959   3.764  30.787  0.00  0.00             0
ATOM    677    H   1     1       9.252   3.342  30.125  0.00  0.00             0
ATOM    678    O   1     1      -2.564   8.369  23.598  0.00  0.00             0
ATOM    679    H   1     1      -3.306   8.580  23.053  0.00  0.00             0
ATOM    680    H   1     1      -1.811   8.347  23.044  0.00  0.00             0
ATOM    681    O   1     1      -5.088   6.192  22.073  0.00  0.00             0
ATOM    682    H   1     1      -4.972   6.379  23.042  0.00  0.00             0
ATOM    683    H   1     1      -4.565   6.880  21.760  0.00  0.00             0
ATOM    684    O   1     1      -6.209   9.254  17.900  0.00  0.00             0
ATOM    685    H   1     1      -5.580   9.405  17.262  0.00  0.00             0
ATOM    686    H   1     1      -6.876  10.064  18.032  0.00  0.00             0
ATOM    687    O   1     1      -0.195   9.274  22.046  0.00  0.00             0
ATOM    688    H   1     1       0.059   9.185  22.961  0.00  0.00             0
ATOM    689    H   1     1       0.025  -7.843  21.587  0.00  0.00             0
ATOM    690    O   1     1      -1.642  -1.957  21.755  0.00  0.00             0
ATOM    691    H   1     1      -2.197  -2.706  22.057  0.00  0.00             0
ATOM    692    H   1     1      -0.750  -2.233  21.924  0.00  0.00             0
ATOM    693    O   1     1       0.834   4.853  26.163  0.00  0.00             0
ATOM    694    H   1     1       0.167   4.878  25.498  0.00  0.00             0
ATOM    695    H   1     1       0.616   5.712  26.772  0.00  0.00             0
ATOM    696    O   1     1       3.063  18.300  29.573  0.00  0.00             0
ATOM    697    H   1     1       2.010  18.054  29.942  0.00  0.00             0
ATOM    698    H   1     1       3.233  19.138  30.195  0.00  0.00             0
ATOM    699    O   1     1       2.600  20.686  25.002  0.00  0.00             0
ATOM    700    H   1     1       2.114  21.518  25.383  0.00  0.00             0
ATOM    701    H   1     1       2.861  20.796  24.029  0.00  0.00             0
ATOM    702    O   1     1       1.833  14.359  30.025  0.00  0.00             0
ATOM    703    H   1     1       2.552  14.288  29.547  0.00  0.00             0
ATOM    704    H   1     1       2.073  14.402  30.901  0.00  0.00             0
ATOM    705   Al   1     1       6.293   4.131   8.804  0.00  0.00             0
ATOM    706   Al   1     1       3.718  -0.306   8.849  0.00  0.00             0
ATOM    707   Al   1     1       3.810   5.761   8.792  0.00  0.00             0
ATOM    708   Al   1     1       6.286   1.126   8.947  0.00  0.00             0
ATOM    709   Si   1     1       2.015   5.551  11.635  0.00  0.00             0
ATOM    710   Si   1     1       4.603   1.048  11.663  0.00  0.00             0
ATOM    711   Si   1     1       4.420   7.132  11.704  0.00  0.00             0
ATOM    712   Si   1     1       7.146   2.707  11.584  0.00  0.00             0
ATOM    713    O   1     1       7.427   5.565  10.020  0.00  0.00             0
ATOM    714    O   1     1       4.765   1.009   9.980  0.00  0.00             0
ATOM    715    O   1     1       6.914   2.732   9.935  0.00  0.00             0
ATOM    716    O   1     1       4.406   7.270  10.048  0.00  0.00             0
ATOM    717    O   1     1       7.039   4.122  12.098  0.00  0.00             0
ATOM    718    O   1     1       4.501   8.572  12.214  0.00  0.00             0
ATOM    719    O   1     1       5.804   6.460  11.988  0.00  0.00             0
ATOM    720    O   1     1       3.391   1.869  11.907  0.00  0.00             0
ATOM    721    O   1     1       5.899   1.913  12.056  0.00  0.00             0
ATOM    722    O   1     1       3.210   6.397  12.100  0.00  0.00             0
ATOM    723    O   1     1       7.233  -0.146   9.940  0.00  0.00             0
ATOM    724    O   1     1       4.753   4.344   9.930  0.00  0.00             0
ATOM    725    O   1     1       3.002   7.154   7.782  0.00  0.00             0
ATOM    726    O   1     1       5.631   2.681   7.744  0.00  0.00             0
ATOM    727    O   1     1       7.853   4.277   7.786  0.00  0.00             0
ATOM    728    O   1     1       5.527  -0.053   7.726  0.00  0.00             0
ATOM    729    O   1     1       8.116   1.089   7.834  0.00  0.00             0
ATOM    730    O   1     1       5.411   5.549   7.636  0.00  0.00             0
ATOM    731    H   1     1       7.077   7.703  10.086  0.00  0.00             0
ATOM    732    H   1     1       4.374   3.615  10.672  0.00  0.00             0
ATOM    733    H   1     1       7.814   7.077   6.746  0.00  0.00             0
ATOM    734    H   1     1       5.550   2.825   6.769  0.00  0.00             0
ATOM    735    H   1     1       8.496   4.034   7.121  0.00  0.00             0
ATOM    736    H   1     1       5.712   7.878   7.471  0.00  0.00             0
ATOM    737    H   1     1       6.224   5.819   7.177  0.00  0.00             0
ATOM    738    H   1     1       8.478   1.994   7.775  0.00  0.00             0
ATOM    739   Al   1     1       9.461   3.302   1.407  0.00  0.00             0
ATOM    740   Al   1     1       6.842  -1.073   1.683  0.00  0.00             0
ATOM    741   Al   1     1       6.870   4.707   1.399  0.00  0.00             0
ATOM    742   Al   1     1       9.497   0.233   1.524  0.00  0.00             0
ATOM    743   Si   1     1       5.075   4.561   4.351  0.00  0.00             0
ATOM    744   Si   1     1       7.778   0.228   4.372  0.00  0.00             0
ATOM    745   Si   1     1       7.632   6.010   4.174  0.00  0.00             0
ATOM    746   Si   1     1      10.255   1.813   4.248  0.00  0.00             0
ATOM    747    O   1     1      10.528   4.615   2.693  0.00  0.00             0
ATOM    748    O   1     1       7.986   0.081   2.742  0.00  0.00             0
ATOM    749    O   1     1      10.326   1.893   2.679  0.00  0.00             0
ATOM    750    O   1     1       7.437   6.003   2.651  0.00  0.00             0
ATOM    751    O   1     1      10.452   3.349   4.734  0.00  0.00             0
ATOM    752    O   1     1       7.505   7.489   4.813  0.00  0.00             0
ATOM    753    O   1     1       8.965   5.355   4.520  0.00  0.00             0
ATOM    754    O   1     1       6.470   0.966   4.738  0.00  0.00             0
ATOM    755    O   1     1       8.993   1.050   4.835  0.00  0.00             0
ATOM    756    O   1     1       6.398   5.197   4.774  0.00  0.00             0
ATOM    757    O   1     1      10.360  -1.221   2.647  0.00  0.00             0
ATOM    758    O   1     1       7.929   3.397   2.500  0.00  0.00             0
ATOM    759    O   1     1       6.260   6.249   0.258  0.00  0.00             0
ATOM    760    O   1     1       8.917   1.717   0.563  0.00  0.00             0
ATOM    761    O   1     1      11.139   3.515   0.288  0.00  0.00             0
ATOM    762    O   1     1       8.473  -0.921   0.460  0.00  0.00             0
ATOM    763    O   1     1      11.130   0.048   0.454  0.00  0.00             0
ATOM    764    O   1     1       8.567   4.577   0.330  0.00  0.00             0
ATOM    765    H   1     1       9.970   6.741   2.691  0.00  0.00             0
ATOM    766    H   1     1       7.139   2.700   2.759  0.00  0.00             0
ATOM    767    H   1     1      10.570   6.330  -0.121  0.00  0.00             0
ATOM    768    H   1     1       8.668   1.424  -0.249  0.00  0.00             0
ATOM    769    H   1     1      11.754   3.467  -0.539  0.00  0.00             0
ATOM    770    H   1     1       8.764   8.037  -0.636  0.00  0.00             0
ATOM    771    H   1     1       9.314   5.131  -0.043  0.00  0.00             0
ATOM    772    H   1     1      11.481   0.656  -0.345  0.00  0.00             0
ATOM    773   Al   1     1       6.135  -4.741   8.872  0.00  0.00             0
ATOM    774   Al   1     1       3.772  -9.205   8.912  0.00  0.00             0
ATOM    775   Al   1     1       3.567  -3.195   8.765  0.00  0.00             0
ATOM    776   Al   1     1       6.235  -7.697   8.833  0.00  0.00             0
ATOM    777   Si   1     1       1.886  -3.383  11.557  0.00  0.00             0
ATOM    778   Si   1     1       4.599  -7.855  11.556  0.00  0.00             0
ATOM    779   Si   1     1       4.459  -1.897  11.552  0.00  0.00             0
ATOM    780   Si   1     1       7.104  -6.331  11.559  0.00  0.00             0
ATOM    781    O   1     1       7.034  -3.543   9.908  0.00  0.00             0
ATOM    782    O   1     1       4.678  -7.990   9.984  0.00  0.00             0
ATOM    783    O   1     1       6.715  -6.280   9.959  0.00  0.00             0
ATOM    784    O   1     1       4.372  -1.798   9.897  0.00  0.00             0
ATOM    785    O   1     1       7.026  -4.837  12.016  0.00  0.00             0
ATOM    786    O   1     1       4.534  -0.407  12.175  0.00  0.00             0
ATOM    787    O   1     1       5.729  -2.598  11.957  0.00  0.00             0
ATOM    788    O   1     1       3.301  -7.007  11.810  0.00  0.00             0
ATOM    789    O   1     1       5.938  -7.249  12.143  0.00  0.00             0
ATOM    790    O   1     1       3.132  -2.606  11.932  0.00  0.00             0
ATOM    791    O   1     1       7.217  -9.229   9.835  0.00  0.00             0
ATOM    792    O   1     1       4.519  -4.627   9.942  0.00  0.00             0
ATOM    793    O   1     1       3.040  -1.653   7.740  0.00  0.00             0
ATOM    794    O   1     1       5.498  -6.332   7.802  0.00  0.00             0
ATOM    795    O   1     1       7.754  -4.668   7.710  0.00  0.00             0
ATOM    796    O   1     1       5.264  -9.178   7.819  0.00  0.00             0
ATOM    797    O   1     1       7.980  -7.620   7.831  0.00  0.00             0
ATOM    798    O   1     1       5.334  -3.345   7.776  0.00  0.00             0
ATOM    799    H   1     1       7.278  -0.900  10.479  0.00  0.00             0
ATOM    800    H   1     1       3.947  -5.349  10.088  0.00  0.00             0
ATOM    801    H   1     1       7.484  -1.539   6.831  0.00  0.00             0
ATOM    802    H   1     1       5.298  -5.898   6.997  0.00  0.00             0
ATOM    803    H   1     1       7.938  -4.939   6.852  0.00  0.00             0
ATOM    804    H   1     1       5.379  -0.512   6.895  0.00  0.00             0
ATOM    805    H   1     1       5.966  -2.602   7.648  0.00  0.00             0
ATOM    806    H   1     1       7.900  -7.018   7.233  0.00  0.00             0
ATOM    807   Al   1     1       9.498  -5.690   1.642  0.00  0.00             0
ATOM    808   Al   1     1       6.857 -10.016   1.159  0.00  0.00             0
ATOM    809   Al   1     1       6.681  -4.066   1.250  0.00  0.00             0
ATOM    810   Al   1     1       9.592  -8.717   1.508  0.00  0.00             0
ATOM    811   Si   1     1       5.238  -4.331   4.147  0.00  0.00             0
ATOM    812   Si   1     1       7.427  -8.929   4.137  0.00  0.00             0
ATOM    813   Si   1     1       7.745  -2.667   4.126  0.00  0.00             0
ATOM    814   Si   1     1       9.967  -7.401   4.344  0.00  0.00             0
ATOM    815    O   1     1      10.355  -4.535   2.736  0.00  0.00             0
ATOM    816    O   1     1       7.767  -9.009   2.546  0.00  0.00             0
ATOM    817    O   1     1       9.824  -7.217   2.728  0.00  0.00             0
ATOM    818    O   1     1       7.573  -2.498   2.610  0.00  0.00             0
ATOM    819    O   1     1       9.967  -5.841   4.844  0.00  0.00             0
ATOM    820    O   1     1       7.727  -1.269   4.814  0.00  0.00             0
ATOM    821    O   1     1       9.178  -3.325   4.458  0.00  0.00             0
ATOM    822    O   1     1       6.115  -8.223   4.425  0.00  0.00             0
ATOM    823    O   1     1       8.725  -8.209   4.692  0.00  0.00             0
ATOM    824    O   1     1       6.532  -3.599   4.650  0.00  0.00             0
ATOM    825    O   1     1      10.210 -10.139   2.433  0.00  0.00             0
ATOM    826    O   1     1       7.671  -5.397   2.361  0.00  0.00             0
ATOM    827    O   1     1       6.112  -2.539   0.483  0.00  0.00             0
ATOM    828    O   1     1       8.649  -7.258   0.344  0.00  0.00             0
ATOM    829    O   1     1      10.876  -5.531   0.448  0.00  0.00             0
ATOM    830    O   1     1       8.439  -9.978   0.197  0.00  0.00             0
ATOM    831    O   1     1      10.981  -8.689   0.402  0.00  0.00             0
ATOM    832    O   1     1       8.568  -4.280   0.186  0.00  0.00             0
ATOM    833    H   1     1      10.146  -1.918   3.257  0.00  0.00             0
ATOM    834    H   1     1       7.219  -6.092   2.288  0.00  0.00             0
ATOM    835    H   1     1      10.667  -2.358  -0.410  0.00  0.00             0
ATOM    836    H   1     1       8.325  -6.493  -0.096  0.00  0.00             0
ATOM    837    H   1     1      10.576  -5.196  -0.444  0.00  0.00             0
ATOM    838    H   1     1       8.449  -1.019  -0.496  0.00  0.00             0
ATOM    839    H   1     1       8.844  -3.432   0.083  0.00  0.00             0
ATOM    840    H   1     1      11.627  -7.982   0.322  0.00  0.00             0
ATOM    841   Al   1     1       1.276   4.323   8.620  0.00  0.00             0
ATOM    842   Al   1     1      -1.442  -0.254   8.735  0.00  0.00             0
ATOM    843   Al   1     1      -1.429   5.692   8.777  0.00  0.00             0
ATOM    844   Al   1     1       1.117   1.327   8.764  0.00  0.00             0
ATOM    845   Si   1     1      -3.114   5.585  11.649  0.00  0.00             0
ATOM    846   Si   1     1      -0.479   1.092  11.495  0.00  0.00             0
ATOM    847   Si   1     1      -0.562   7.105  11.488  0.00  0.00             0
ATOM    848   Si   1     1       2.031   2.501  11.525  0.00  0.00             0
ATOM    849    O   1     1       2.300   5.465  10.010  0.00  0.00             0
ATOM    850    O   1     1      -0.350   1.015   9.956  0.00  0.00             0
ATOM    851    O   1     1       1.866   2.604   9.973  0.00  0.00             0
ATOM    852    O   1     1      -0.728   7.151   9.861  0.00  0.00             0
ATOM    853    O   1     1       1.900   4.021  12.043  0.00  0.00             0
ATOM    854    O   1     1      -0.646   8.593  11.993  0.00  0.00             0
ATOM    855    O   1     1       0.736   6.418  11.790  0.00  0.00             0
ATOM    856    O   1     1      -1.752   2.077  11.840  0.00  0.00             0
ATOM    857    O   1     1       0.790   1.844  12.085  0.00  0.00             0
ATOM    858    O   1     1      -1.875   6.283  12.169  0.00  0.00             0
ATOM    859    O   1     1       1.910  -0.354   9.876  0.00  0.00             0
ATOM    860    O   1     1      -0.389   4.345   9.663  0.00  0.00             0
ATOM    861    O   1     1       8.282   7.144   7.649  0.00  0.00             0
ATOM    862    O   1     1       0.388   2.601   7.673  0.00  0.00             0
ATOM    863    O   1     1       2.970   4.427   7.568  0.00  0.00             0
ATOM    864    O   1     1       0.140  -0.154   7.734  0.00  0.00             0
ATOM    865    O   1     1       2.914   1.207   7.888  0.00  0.00             0
ATOM    866    O   1     1       0.310   5.568   7.574  0.00  0.00             0
ATOM    867    H   1     1       1.996   8.006   9.993  0.00  0.00             0
ATOM    868    H   1     1      -0.794   3.593  10.024  0.00  0.00             0
ATOM    869    H   1     1       2.785   7.473   6.981  0.00  0.00             0
ATOM    870    H   1     1       0.439   2.758   6.701  0.00  0.00             0
ATOM    871    H   1     1       3.399   4.543   6.633  0.00  0.00             0
ATOM    872    H   1     1       0.599   8.015   7.575  0.00  0.00             0
ATOM    873    H   1     1       0.596   6.101   6.894  0.00  0.00             0
ATOM    874    H   1     1       3.306   1.957   8.141  0.00  0.00             0
ATOM    875   Al   1     1       4.504   3.007   1.645  0.00  0.00             0
ATOM    876   Al   1     1       1.666  -1.255   1.715  0.00  0.00             0
ATOM    877   Al   1     1       1.839   4.899   1.523  0.00  0.00             0
ATOM    878   Al   1     1       4.278   0.271   1.704  0.00  0.00             0
ATOM    879   Si   1     1       0.082   4.727   4.276  0.00  0.00             0
ATOM    880   Si   1     1       2.464   0.063   4.506  0.00  0.00             0
ATOM    881   Si   1     1       2.661   6.248   4.251  0.00  0.00             0
ATOM    882   Si   1     1       5.037   1.619   4.542  0.00  0.00             0
ATOM    883    O   1     1       5.306   4.320   2.728  0.00  0.00             0
ATOM    884    O   1     1       2.660  -0.028   2.864  0.00  0.00             0
ATOM    885    O   1     1       4.971   1.627   2.839  0.00  0.00             0
ATOM    886    O   1     1       2.440   6.308   2.602  0.00  0.00             0
ATOM    887    O   1     1       4.969   3.098   4.965  0.00  0.00             0
ATOM    888    O   1     1       2.683   7.682   4.774  0.00  0.00             0
ATOM    889    O   1     1       3.942   5.455   4.602  0.00  0.00             0
ATOM    890    O   1     1       1.188   0.927   4.711  0.00  0.00             0
ATOM    891    O   1     1       3.839   0.863   4.887  0.00  0.00             0
ATOM    892    O   1     1       1.406   5.595   4.740  0.00  0.00             0
ATOM    893    O   1     1       5.225  -1.039   2.709  0.00  0.00             0
ATOM    894    O   1     1       2.669   3.481   2.618  0.00  0.00             0
ATOM    895    O   1     1      11.513   6.302   0.322  0.00  0.00             0
ATOM    896    O   1     1       3.536   1.572   0.649  0.00  0.00             0
ATOM    897    O   1     1       5.952   3.224   0.487  0.00  0.00             0
ATOM    898    O   1     1       3.325  -1.064   0.610  0.00  0.00             0
ATOM    899    O   1     1       5.923   0.210   0.528  0.00  0.00             0
ATOM    900    O   1     1       3.410   4.549   0.416  0.00  0.00             0
ATOM    901    H   1     1       4.642   7.092   2.027  0.00  0.00             0
ATOM    902    H   1     1       2.034   2.738   2.534  0.00  0.00             0
ATOM    903    H   1     1       6.714   6.063  -0.501  0.00  0.00             0
ATOM    904    H   1     1       2.994   2.278   0.368  0.00  0.00             0
ATOM    905    H   1     1       6.507   2.541   0.056  0.00  0.00             0
ATOM    906    H   1     1       3.268   7.702  -0.783  0.00  0.00             0
ATOM    907    H   1     1       3.950   4.857  -0.222  0.00  0.00             0
ATOM    908    H   1     1       5.467   0.560  -0.348  0.00  0.00             0
ATOM    909   Al   1     1       1.256  -4.757   8.683  0.00  0.00             0
ATOM    910   Al   1     1      -1.422  -9.087   8.726  0.00  0.00             0
ATOM    911   Al   1     1      -1.528  -3.256   8.574  0.00  0.00             0
ATOM    912   Al   1     1       1.090  -7.641   8.812  0.00  0.00             0
ATOM    913   Si   1     1      -3.259  -3.423  11.531  0.00  0.00             0
ATOM    914   Si   1     1      -0.597  -7.822  11.567  0.00  0.00             0
ATOM    915   Si   1     1      -0.741  -1.904  11.486  0.00  0.00             0
ATOM    916   Si   1     1       1.943  -6.326  11.553  0.00  0.00             0
ATOM    917    O   1     1       1.994  -3.541   9.955  0.00  0.00             0
ATOM    918    O   1     1      -0.489  -7.777   9.898  0.00  0.00             0
ATOM    919    O   1     1       1.798  -6.267   9.974  0.00  0.00             0
ATOM    920    O   1     1      -0.961  -1.838   9.844  0.00  0.00             0
ATOM    921    O   1     1       1.921  -4.849  12.086  0.00  0.00             0
ATOM    922    O   1     1      -0.793  -0.424  11.922  0.00  0.00             0
ATOM    923    O   1     1       0.508  -2.657  11.772  0.00  0.00             0
ATOM    924    O   1     1      -1.865  -7.037  11.886  0.00  0.00             0
ATOM    925    O   1     1       0.674  -7.118  12.063  0.00  0.00             0
ATOM    926    O   1     1      -1.993  -2.583  12.001  0.00  0.00             0
ATOM    927    O   1     1       2.142  -8.998   9.917  0.00  0.00             0
ATOM    928    O   1     1      -0.543  -4.653   9.492  0.00  0.00             0
ATOM    929    O   1     1       8.034  -1.852   7.537  0.00  0.00             0
ATOM    930    O   1     1       0.593  -6.294   7.663  0.00  0.00             0
ATOM    931    O   1     1       2.758  -4.512   7.578  0.00  0.00             0
ATOM    932    O   1     1       0.104  -8.993   7.716  0.00  0.00             0
ATOM    933    O   1     1       2.830  -7.942   7.555  0.00  0.00             0
ATOM    934    O   1     1       0.223  -3.364   7.464  0.00  0.00             0
ATOM    935    H   1     1       1.527  -1.139   9.794  0.00  0.00             0
ATOM    936    H   1     1      -1.105  -5.456   9.600  0.00  0.00             0
ATOM    937    H   1     1       2.312  -1.544   7.071  0.00  0.00             0
ATOM    938    H   1     1      -0.137  -5.937   7.238  0.00  0.00             0
ATOM    939    H   1     1       2.692  -5.236   7.015  0.00  0.00             0
ATOM    940    H   1     1       0.162  -0.200   6.795  0.00  0.00             0
ATOM    941    H   1     1       0.775  -3.295   6.605  0.00  0.00             0
ATOM    942    H   1     1       3.614  -7.604   7.302  0.00  0.00             0
ATOM    943   Al   1     1       4.280  -5.549   1.389  0.00  0.00             0
ATOM    944   Al   1     1       1.731 -10.075   1.509  0.00  0.00             0
ATOM    945   Al   1     1       1.522  -4.275   1.479  0.00  0.00             0
ATOM    946   Al   1     1       4.268  -8.542   1.196  0.00  0.00             0
ATOM    947   Si   1     1      -0.088  -4.349   4.282  0.00  0.00             0
ATOM    948   Si   1     1       2.456  -8.709   4.216  0.00  0.00             0
ATOM    949   Si   1     1       2.567  -2.898   4.363  0.00  0.00             0
ATOM    950   Si   1     1       4.912  -7.271   4.076  0.00  0.00             0
ATOM    951    O   1     1       5.258  -4.435   2.545  0.00  0.00             0
ATOM    952    O   1     1       2.529  -8.888   2.634  0.00  0.00             0
ATOM    953    O   1     1       4.847  -7.071   2.396  0.00  0.00             0
ATOM    954    O   1     1       2.291  -2.730   2.717  0.00  0.00             0
ATOM    955    O   1     1       5.146  -5.777   4.617  0.00  0.00             0
ATOM    956    O   1     1       2.281  -1.479   4.941  0.00  0.00             0
ATOM    957    O   1     1       3.912  -3.431   4.467  0.00  0.00             0
ATOM    958    O   1     1       0.992  -8.048   4.511  0.00  0.00             0
ATOM    959    O   1     1       3.594  -7.826   4.556  0.00  0.00             0
ATOM    960    O   1     1       1.327  -3.855   4.798  0.00  0.00             0
ATOM    961    O   1     1       5.127 -10.035   2.105  0.00  0.00             0
ATOM    962    O   1     1       2.617  -5.486   2.570  0.00  0.00             0
ATOM    963    O   1     1      11.215  -2.797   0.297  0.00  0.00             0
ATOM    964    O   1     1       3.429  -6.993   0.237  0.00  0.00             0
ATOM    965    O   1     1       5.782  -5.334   0.222  0.00  0.00             0
ATOM    966    O   1     1       3.116  -9.789   0.198  0.00  0.00             0
ATOM    967    O   1     1       6.004  -8.538   0.294  0.00  0.00             0
ATOM    968    O   1     1       3.243  -4.201   0.327  0.00  0.00             0
ATOM    969    H   1     1       4.675  -1.891   2.895  0.00  0.00             0
ATOM    970    H   1     1       2.284  -6.023   3.231  0.00  0.00             0
ATOM    971    H   1     1       5.268  -2.590   0.040  0.00  0.00             0
ATOM    972    H   1     1       2.904  -6.535  -0.565  0.00  0.00             0
ATOM    973    H   1     1       6.226  -5.852  -0.643  0.00  0.00             0
ATOM    974    H   1     1       3.495  -0.907  -0.394  0.00  0.00             0
ATOM    975    H   1     1       2.944  -3.763  -0.326  0.00  0.00             0
ATOM    976    H   1     1       6.803  -7.840   0.238  0.00  0.00             0
END
