# Supplementary material for: Competing Nuclear Quantum Effects and Hydrogen-Bond Jumps in Hydrated Kaolinite
Source: J Phys Chem Lett. 2023 Feb 6;14(6):1542–7. doi: 10.1021/acs.jpclett.2c03896 (PMC9940297; doi:10.1021/acs.jpclett.2c03896)
Supplement: Supplementary file 1 — jz2c03896_si_001.zip [file jz2c03896_si_001.zip › Clay_NQEs_HBond_Jumps_SI/silica-surface/QM/prod-1/init.22.pdb]

TITLE     Step:      400000  Bead:      22 positions{angstrom}  cell{angstrom}
CRYST1   10.307   17.884   76.812  91.93 105.05  89.80 P 1           1
ATOM      1   Al   1     1     -13.472  12.375  42.584  0.00  0.00             0
ATOM      2   Al   1     1     -11.072  17.074  42.267  0.00  0.00             0
ATOM      3   Al   1     1     -10.910  10.969  42.481  0.00  0.00             0
ATOM      4   Al   1     1     -13.482  15.540  42.339  0.00  0.00             0
ATOM      5   Si   1     1      -9.082  11.164  39.648  0.00  0.00             0
ATOM      6   Si   1     1     -11.939  15.730  39.441  0.00  0.00             0
ATOM      7   Si   1     1     -11.733   9.652  39.757  0.00  0.00             0
ATOM      8   Si   1     1     -14.381  14.197  39.628  0.00  0.00             0
ATOM      9    O   1     1     -14.434  11.264  41.518  0.00  0.00             0
ATOM     10    O   1     1     -11.973  15.907  41.172  0.00  0.00             0
ATOM     11    O   1     1     -14.328  14.068  41.205  0.00  0.00             0
ATOM     12    O   1     1     -11.496   9.530  41.504  0.00  0.00             0
ATOM     13    O   1     1     -14.302  12.637  39.179  0.00  0.00             0
ATOM     14    O   1     1     -11.730   8.101  39.298  0.00  0.00             0
ATOM     15    O   1     1     -13.097  10.310  39.607  0.00  0.00             0
ATOM     16    O   1     1     -10.686  14.885  39.201  0.00  0.00             0
ATOM     17    O   1     1     -13.255  15.015  39.137  0.00  0.00             0
ATOM     18    O   1     1     -10.419  10.273  39.144  0.00  0.00             0
ATOM     19    O   1     1     -14.540  16.854  41.437  0.00  0.00             0
ATOM     20    O   1     1     -11.832  12.349  41.393  0.00  0.00             0
ATOM     21    O   1     1     -10.111   9.633  43.702  0.00  0.00             0
ATOM     22    O   1     1     -12.781  14.096  43.305  0.00  0.00             0
ATOM     23    O   1     1     -15.141  12.334  43.752  0.00  0.00             0
ATOM     24    O   1     1     -12.743  16.946  43.447  0.00  0.00             0
ATOM     25    O   1     1     -15.235  15.508  43.488  0.00  0.00             0
ATOM     26    O   1     1     -12.627  11.165  43.664  0.00  0.00             0
ATOM     27    H   1     1     -14.076   8.590  41.845  0.00  0.00             0
ATOM     28    H   1     1     -11.665  12.888  40.588  0.00  0.00             0
ATOM     29    H   1     1     -15.167   9.123  44.513  0.00  0.00             0
ATOM     30    H   1     1     -12.053  14.491  43.621  0.00  0.00             0
ATOM     31    H   1     1     -15.328  12.273  44.774  0.00  0.00             0
ATOM     32    H   1     1     -12.834   7.801  44.662  0.00  0.00             0
ATOM     33    H   1     1     -12.877  10.421  43.876  0.00  0.00             0
ATOM     34    H   1     1     -15.318  14.567  43.945  0.00  0.00             0
ATOM     35   Al   1     1     -13.476  14.820  49.694  0.00  0.00             0
ATOM     36   Al   1     1     -10.697  19.245  49.808  0.00  0.00             0
ATOM     37   Al   1     1     -10.789  13.389  49.673  0.00  0.00             0
ATOM     38   Al   1     1     -13.373  17.714  49.593  0.00  0.00             0
ATOM     39   Si   1     1      -9.014  13.434  46.964  0.00  0.00             0
ATOM     40   Si   1     1     -11.678  17.897  46.900  0.00  0.00             0
ATOM     41   Si   1     1     -11.546  11.833  46.877  0.00  0.00             0
ATOM     42   Si   1     1     -14.190  16.408  46.778  0.00  0.00             0
ATOM     43    O   1     1     -14.427  13.612  48.510  0.00  0.00             0
ATOM     44    O   1     1     -11.830  17.999  48.537  0.00  0.00             0
ATOM     45    O   1     1     -14.064  16.398  48.580  0.00  0.00             0
ATOM     46    O   1     1     -11.529  11.867  48.552  0.00  0.00             0
ATOM     47    O   1     1     -14.116  14.843  46.429  0.00  0.00             0
ATOM     48    O   1     1     -11.434  10.428  46.567  0.00  0.00             0
ATOM     49    O   1     1     -12.954  12.459  46.697  0.00  0.00             0
ATOM     50    O   1     1     -10.392  17.022  46.670  0.00  0.00             0
ATOM     51    O   1     1     -12.956  17.148  46.383  0.00  0.00             0
ATOM     52    O   1     1     -10.355  12.801  46.463  0.00  0.00             0
ATOM     53    O   1     1     -14.353  19.190  48.635  0.00  0.00             0
ATOM     54    O   1     1     -11.746  14.685  48.449  0.00  0.00             0
ATOM     55    O   1     1     -10.213  11.838  50.896  0.00  0.00             0
ATOM     56    O   1     1     -12.644  16.333  50.766  0.00  0.00             0
ATOM     57    O   1     1     -15.155  14.636  50.749  0.00  0.00             0
ATOM     58    O   1     1     -12.292  19.122  50.860  0.00  0.00             0
ATOM     59    O   1     1     -14.774  18.075  50.858  0.00  0.00             0
ATOM     60    O   1     1     -12.532  13.644  50.844  0.00  0.00             0
ATOM     61    H   1     1     -13.727  11.071  48.486  0.00  0.00             0
ATOM     62    H   1     1     -11.082  15.625  48.171  0.00  0.00             0
ATOM     63    H   1     1     -14.470  11.921  51.326  0.00  0.00             0
ATOM     64    H   1     1     -12.343  16.079  51.604  0.00  0.00             0
ATOM     65    H   1     1     -15.357  15.243  51.514  0.00  0.00             0
ATOM     66    H   1     1     -12.841   9.807  51.884  0.00  0.00             0
ATOM     67    H   1     1     -12.297  12.969  51.535  0.00  0.00             0
ATOM     68    H   1     1     -14.492  18.093  51.789  0.00  0.00             0
ATOM     69   Al   1     1     -13.537  21.340  42.590  0.00  0.00             0
ATOM     70   Al   1     1     -10.997  25.894  42.550  0.00  0.00             0
ATOM     71   Al   1     1     -10.896  19.916  42.497  0.00  0.00             0
ATOM     72   Al   1     1     -13.621  24.329  42.482  0.00  0.00             0
ATOM     73   Si   1     1      -9.301  20.157  39.736  0.00  0.00             0
ATOM     74   Si   1     1     -11.876  24.573  39.789  0.00  0.00             0
ATOM     75   Si   1     1     -11.807  18.639  39.530  0.00  0.00             0
ATOM     76   Si   1     1     -14.474  23.132  39.665  0.00  0.00             0
ATOM     77    O   1     1     -14.471  20.252  41.193  0.00  0.00             0
ATOM     78    O   1     1     -11.980  24.661  41.458  0.00  0.00             0
ATOM     79    O   1     1     -14.330  23.121  41.313  0.00  0.00             0
ATOM     80    O   1     1     -11.671  18.577  41.219  0.00  0.00             0
ATOM     81    O   1     1     -14.463  21.679  39.174  0.00  0.00             0
ATOM     82    O   1     1     -11.912  17.158  38.987  0.00  0.00             0
ATOM     83    O   1     1     -13.029  19.491  39.377  0.00  0.00             0
ATOM     84    O   1     1     -10.677  23.546  39.604  0.00  0.00             0
ATOM     85    O   1     1     -13.146  23.895  39.248  0.00  0.00             0
ATOM     86    O   1     1     -10.463  19.351  39.086  0.00  0.00             0
ATOM     87    O   1     1     -14.592  25.783  41.494  0.00  0.00             0
ATOM     88    O   1     1     -11.995  21.394  41.297  0.00  0.00             0
ATOM     89    O   1     1     -10.258  18.431  43.306  0.00  0.00             0
ATOM     90    O   1     1     -12.804  22.836  43.414  0.00  0.00             0
ATOM     91    O   1     1     -15.130  21.205  43.526  0.00  0.00             0
ATOM     92    O   1     1     -12.638  25.705  43.743  0.00  0.00             0
ATOM     93    O   1     1     -15.310  24.590  43.741  0.00  0.00             0
ATOM     94    O   1     1     -12.702  19.891  43.417  0.00  0.00             0
ATOM     95    H   1     1     -14.054  17.659  41.124  0.00  0.00             0
ATOM     96    H   1     1     -11.436  22.021  40.803  0.00  0.00             0
ATOM     97    H   1     1     -14.740  18.177  43.806  0.00  0.00             0
ATOM     98    H   1     1     -11.880  23.174  43.378  0.00  0.00             0
ATOM     99    H   1     1     -15.424  21.576  44.568  0.00  0.00             0
ATOM    100    H   1     1     -12.707  16.863  44.420  0.00  0.00             0
ATOM    101    H   1     1     -12.746  18.799  43.537  0.00  0.00             0
ATOM    102    H   1     1     -15.545  23.977  44.268  0.00  0.00             0
ATOM    103   Al   1     1     -13.451  23.739  49.745  0.00  0.00             0
ATOM    104   Al   1     1     -10.894  28.352  49.839  0.00  0.00             0
ATOM    105   Al   1     1     -10.770  22.082  49.924  0.00  0.00             0
ATOM    106   Al   1     1     -13.247  26.596  49.906  0.00  0.00             0
ATOM    107   Si   1     1      -8.930  22.322  47.018  0.00  0.00             0
ATOM    108   Si   1     1     -11.556  26.834  47.179  0.00  0.00             0
ATOM    109   Si   1     1     -11.455  20.805  47.031  0.00  0.00             0
ATOM    110   Si   1     1     -14.124  25.367  47.140  0.00  0.00             0
ATOM    111    O   1     1     -14.428  22.476  48.695  0.00  0.00             0
ATOM    112    O   1     1     -11.805  26.983  48.724  0.00  0.00             0
ATOM    113    O   1     1     -14.051  25.309  48.709  0.00  0.00             0
ATOM    114    O   1     1     -11.464  20.684  48.660  0.00  0.00             0
ATOM    115    O   1     1     -14.015  23.831  46.652  0.00  0.00             0
ATOM    116    O   1     1     -11.467  19.411  46.502  0.00  0.00             0
ATOM    117    O   1     1     -12.811  21.523  46.804  0.00  0.00             0
ATOM    118    O   1     1     -10.341  25.864  46.954  0.00  0.00             0
ATOM    119    O   1     1     -12.842  26.181  46.675  0.00  0.00             0
ATOM    120    O   1     1     -10.240  21.650  46.597  0.00  0.00             0
ATOM    121    O   1     1     -14.086  28.148  48.708  0.00  0.00             0
ATOM    122    O   1     1     -11.744  23.534  48.777  0.00  0.00             0
ATOM    123    O   1     1      -9.846  20.692  50.837  0.00  0.00             0
ATOM    124    O   1     1     -12.547  25.109  50.801  0.00  0.00             0
ATOM    125    O   1     1     -14.966  23.679  50.917  0.00  0.00             0
ATOM    126    O   1     1     -12.465  27.990  51.132  0.00  0.00             0
ATOM    127    O   1     1     -14.981  26.845  50.970  0.00  0.00             0
ATOM    128    O   1     1     -12.377  22.326  50.958  0.00  0.00             0
ATOM    129    H   1     1     -13.921  19.953  48.417  0.00  0.00             0
ATOM    130    H   1     1     -11.215  24.081  48.210  0.00  0.00             0
ATOM    131    H   1     1     -14.293  21.061  50.967  0.00  0.00             0
ATOM    132    H   1     1     -11.664  24.883  50.905  0.00  0.00             0
ATOM    133    H   1     1     -15.740  24.341  50.924  0.00  0.00             0
ATOM    134    H   1     1     -12.602  19.736  51.576  0.00  0.00             0
ATOM    135    H   1     1     -12.756  22.737  51.624  0.00  0.00             0
ATOM    136    H   1     1     -15.222  26.547  51.910  0.00  0.00             0
ATOM    137   Al   1     1      -8.446  12.556  42.425  0.00  0.00             0
ATOM    138   Al   1     1      -5.980  17.031  42.390  0.00  0.00             0
ATOM    139   Al   1     1      -6.001  10.892  42.609  0.00  0.00             0
ATOM    140   Al   1     1      -8.510  15.474  42.343  0.00  0.00             0
ATOM    141   Si   1     1      -4.076  11.263  39.865  0.00  0.00             0
ATOM    142   Si   1     1      -6.747  15.625  39.605  0.00  0.00             0
ATOM    143   Si   1     1      -6.574   9.658  39.777  0.00  0.00             0
ATOM    144   Si   1     1      -9.331  14.179  39.599  0.00  0.00             0
ATOM    145    O   1     1      -9.205  11.392  41.277  0.00  0.00             0
ATOM    146    O   1     1      -6.801  15.719  41.179  0.00  0.00             0
ATOM    147    O   1     1      -9.075  14.195  41.245  0.00  0.00             0
ATOM    148    O   1     1      -6.484   9.555  41.410  0.00  0.00             0
ATOM    149    O   1     1      -9.294  12.721  39.174  0.00  0.00             0
ATOM    150    O   1     1      -6.537   8.211  39.205  0.00  0.00             0
ATOM    151    O   1     1      -7.875  10.344  39.404  0.00  0.00             0
ATOM    152    O   1     1      -5.488  14.748  39.215  0.00  0.00             0
ATOM    153    O   1     1      -8.030  14.950  39.028  0.00  0.00             0
ATOM    154    O   1     1      -5.316  10.488  39.354  0.00  0.00             0
ATOM    155    O   1     1      -9.460  16.953  41.223  0.00  0.00             0
ATOM    156    O   1     1      -6.617  12.463  41.472  0.00  0.00             0
ATOM    157    O   1     1     -15.458   9.400  43.712  0.00  0.00             0
ATOM    158    O   1     1      -7.831  14.017  43.455  0.00  0.00             0
ATOM    159    O   1     1      -9.963  12.370  43.630  0.00  0.00             0
ATOM    160    O   1     1      -7.701  16.871  43.505  0.00  0.00             0
ATOM    161    O   1     1     -10.227  15.549  43.375  0.00  0.00             0
ATOM    162    O   1     1      -7.505  11.160  43.513  0.00  0.00             0
ATOM    163    H   1     1      -8.700   8.565  41.527  0.00  0.00             0
ATOM    164    H   1     1      -6.099  13.394  41.560  0.00  0.00             0
ATOM    165    H   1     1      -9.776  10.005  44.475  0.00  0.00             0
ATOM    166    H   1     1      -6.849  14.181  43.604  0.00  0.00             0
ATOM    167    H   1     1     -10.399  12.933  44.327  0.00  0.00             0
ATOM    168    H   1     1      -8.312   8.373  44.024  0.00  0.00             0
ATOM    169    H   1     1      -8.099  10.854  44.296  0.00  0.00             0
ATOM    170    H   1     1      -9.810  15.233  44.211  0.00  0.00             0
ATOM    171   Al   1     1      -8.367  14.831  49.635  0.00  0.00             0
ATOM    172   Al   1     1      -5.616  19.249  49.765  0.00  0.00             0
ATOM    173   Al   1     1      -5.770  13.170  49.776  0.00  0.00             0
ATOM    174   Al   1     1      -8.053  17.669  49.764  0.00  0.00             0
ATOM    175   Si   1     1      -3.935  13.427  46.936  0.00  0.00             0
ATOM    176   Si   1     1      -6.465  17.912  46.967  0.00  0.00             0
ATOM    177   Si   1     1      -6.428  11.910  46.905  0.00  0.00             0
ATOM    178   Si   1     1      -8.931  16.421  46.959  0.00  0.00             0
ATOM    179    O   1     1      -9.149  13.467  48.567  0.00  0.00             0
ATOM    180    O   1     1      -6.439  17.783  48.635  0.00  0.00             0
ATOM    181    O   1     1      -8.721  16.357  48.527  0.00  0.00             0
ATOM    182    O   1     1      -6.162  11.751  48.556  0.00  0.00             0
ATOM    183    O   1     1      -8.973  14.941  46.514  0.00  0.00             0
ATOM    184    O   1     1      -6.319  10.424  46.398  0.00  0.00             0
ATOM    185    O   1     1      -7.801  12.482  46.666  0.00  0.00             0
ATOM    186    O   1     1      -5.210  17.114  46.553  0.00  0.00             0
ATOM    187    O   1     1      -7.776  17.284  46.408  0.00  0.00             0
ATOM    188    O   1     1      -5.269  12.748  46.343  0.00  0.00             0
ATOM    189    O   1     1      -9.218  19.170  48.569  0.00  0.00             0
ATOM    190    O   1     1      -6.675  14.570  48.647  0.00  0.00             0
ATOM    191    O   1     1     -15.271  11.698  50.821  0.00  0.00             0
ATOM    192    O   1     1      -7.341  16.183  50.735  0.00  0.00             0
ATOM    193    O   1     1      -9.735  14.894  50.660  0.00  0.00             0
ATOM    194    O   1     1      -7.105  19.042  50.880  0.00  0.00             0
ATOM    195    O   1     1      -9.740  17.833  50.861  0.00  0.00             0
ATOM    196    O   1     1      -7.249  13.212  50.855  0.00  0.00             0
ATOM    197    H   1     1      -8.736  11.141  48.497  0.00  0.00             0
ATOM    198    H   1     1      -6.273  15.217  48.092  0.00  0.00             0
ATOM    199    H   1     1      -9.588  12.034  51.569  0.00  0.00             0
ATOM    200    H   1     1      -6.532  15.809  50.707  0.00  0.00             0
ATOM    201    H   1     1      -9.882  15.301  51.487  0.00  0.00             0
ATOM    202    H   1     1      -7.351  11.092  51.165  0.00  0.00             0
ATOM    203    H   1     1      -7.162  13.257  51.845  0.00  0.00             0
ATOM    204    H   1     1     -10.657  17.421  51.225  0.00  0.00             0
ATOM    205   Al   1     1      -8.423  21.568  42.465  0.00  0.00             0
ATOM    206   Al   1     1      -5.889  25.840  42.727  0.00  0.00             0
ATOM    207   Al   1     1      -5.884  19.940  42.515  0.00  0.00             0
ATOM    208   Al   1     1      -8.464  24.308  42.516  0.00  0.00             0
ATOM    209   Si   1     1      -4.027  20.230  39.590  0.00  0.00             0
ATOM    210   Si   1     1      -6.680  24.616  39.733  0.00  0.00             0
ATOM    211   Si   1     1      -6.568  18.652  39.657  0.00  0.00             0
ATOM    212   Si   1     1      -9.179  23.047  39.777  0.00  0.00             0
ATOM    213    O   1     1      -9.493  20.144  41.314  0.00  0.00             0
ATOM    214    O   1     1      -6.875  24.680  41.326  0.00  0.00             0
ATOM    215    O   1     1      -8.959  22.949  41.419  0.00  0.00             0
ATOM    216    O   1     1      -6.419  18.560  41.313  0.00  0.00             0
ATOM    217    O   1     1      -9.145  21.567  39.126  0.00  0.00             0
ATOM    218    O   1     1      -6.662  17.178  39.105  0.00  0.00             0
ATOM    219    O   1     1      -7.948  19.356  39.460  0.00  0.00             0
ATOM    220    O   1     1      -5.438  23.751  39.230  0.00  0.00             0
ATOM    221    O   1     1      -8.021  23.978  39.262  0.00  0.00             0
ATOM    222    O   1     1      -5.280  19.271  39.194  0.00  0.00             0
ATOM    223    O   1     1      -9.340  25.741  41.532  0.00  0.00             0
ATOM    224    O   1     1      -6.718  21.333  41.444  0.00  0.00             0
ATOM    225    O   1     1     -15.559  18.416  43.544  0.00  0.00             0
ATOM    226    O   1     1      -7.601  22.905  43.539  0.00  0.00             0
ATOM    227    O   1     1     -10.134  21.440  43.551  0.00  0.00             0
ATOM    228    O   1     1      -7.484  25.819  43.663  0.00  0.00             0
ATOM    229    O   1     1      -9.933  24.535  43.752  0.00  0.00             0
ATOM    230    O   1     1      -7.480  20.181  43.680  0.00  0.00             0
ATOM    231    H   1     1      -9.114  17.708  41.208  0.00  0.00             0
ATOM    232    H   1     1      -6.072  21.965  41.238  0.00  0.00             0
ATOM    233    H   1     1      -9.265  18.440  43.507  0.00  0.00             0
ATOM    234    H   1     1      -6.776  22.459  43.807  0.00  0.00             0
ATOM    235    H   1     1     -10.611  21.531  44.392  0.00  0.00             0
ATOM    236    H   1     1      -7.551  17.206  44.304  0.00  0.00             0
ATOM    237    H   1     1      -7.296  20.316  44.695  0.00  0.00             0
ATOM    238    H   1     1      -9.905  24.109  44.788  0.00  0.00             0
ATOM    239   Al   1     1      -8.394  23.767  49.905  0.00  0.00             0
ATOM    240   Al   1     1      -5.470  28.128  49.744  0.00  0.00             0
ATOM    241   Al   1     1      -5.699  22.209  49.991  0.00  0.00             0
ATOM    242   Al   1     1      -8.295  26.868  49.781  0.00  0.00             0
ATOM    243   Si   1     1      -3.757  22.312  47.114  0.00  0.00             0
ATOM    244   Si   1     1      -6.369  26.831  46.964  0.00  0.00             0
ATOM    245   Si   1     1      -6.365  20.838  47.115  0.00  0.00             0
ATOM    246   Si   1     1      -8.950  25.346  47.225  0.00  0.00             0
ATOM    247    O   1     1      -9.040  22.377  48.751  0.00  0.00             0
ATOM    248    O   1     1      -6.314  26.973  48.641  0.00  0.00             0
ATOM    249    O   1     1      -8.785  25.355  48.857  0.00  0.00             0
ATOM    250    O   1     1      -6.312  20.813  48.636  0.00  0.00             0
ATOM    251    O   1     1      -8.927  23.827  46.775  0.00  0.00             0
ATOM    252    O   1     1      -6.387  19.423  46.615  0.00  0.00             0
ATOM    253    O   1     1      -7.666  21.597  46.624  0.00  0.00             0
ATOM    254    O   1     1      -5.180  25.879  46.616  0.00  0.00             0
ATOM    255    O   1     1      -7.709  26.180  46.662  0.00  0.00             0
ATOM    256    O   1     1      -5.049  21.645  46.568  0.00  0.00             0
ATOM    257    O   1     1      -9.062  28.113  48.554  0.00  0.00             0
ATOM    258    O   1     1      -6.666  23.639  48.997  0.00  0.00             0
ATOM    259    O   1     1     -15.243  20.863  50.864  0.00  0.00             0
ATOM    260    O   1     1      -7.783  25.183  51.210  0.00  0.00             0
ATOM    261    O   1     1      -9.861  23.530  50.940  0.00  0.00             0
ATOM    262    O   1     1      -7.296  28.226  50.724  0.00  0.00             0
ATOM    263    O   1     1      -9.954  26.977  50.924  0.00  0.00             0
ATOM    264    O   1     1      -7.201  22.435  51.216  0.00  0.00             0
ATOM    265    H   1     1      -9.033  19.914  47.813  0.00  0.00             0
ATOM    266    H   1     1      -6.065  24.419  49.079  0.00  0.00             0
ATOM    267    H   1     1      -8.916  20.452  50.798  0.00  0.00             0
ATOM    268    H   1     1      -8.005  25.566  52.127  0.00  0.00             0
ATOM    269    H   1     1     -10.160  23.589  51.949  0.00  0.00             0
ATOM    270    H   1     1      -7.534  19.447  51.639  0.00  0.00             0
ATOM    271    H   1     1      -6.871  22.303  52.060  0.00  0.00             0
ATOM    272    H   1     1     -10.332  26.456  51.603  0.00  0.00             0
ATOM    273    O   1     1      -2.544  -5.038  27.253  0.00  0.00             0
ATOM    274    H   1     1      -2.654  -4.363  26.633  0.00  0.00             0
ATOM    275    H   1     1       8.758  -5.034  27.513  0.00  0.00             0
ATOM    276    O   1     1       1.558   2.836  30.670  0.00  0.00             0
ATOM    277    H   1     1       1.152   2.339  31.428  0.00  0.00             0
ATOM    278    H   1     1      11.334   2.459  29.875  0.00  0.00             0
ATOM    279    O   1     1      14.929  11.659  25.864  0.00  0.00             0
ATOM    280    H   1     1       4.782  11.426  26.753  0.00  0.00             0
ATOM    281    H   1     1      14.618  10.728  25.777  0.00  0.00             0
ATOM    282    O   1     1       0.205  12.338  31.094  0.00  0.00             0
ATOM    283    H   1     1       0.696  11.919  31.716  0.00  0.00             0
ATOM    284    H   1     1      11.040  12.838  30.593  0.00  0.00             0
ATOM    285    O   1     1      -4.355   8.679  27.477  0.00  0.00             0
ATOM    286    H   1     1      -3.745   9.191  27.041  0.00  0.00             0
ATOM    287    H   1     1       5.518   9.535  27.831  0.00  0.00             0
ATOM    288    O   1     1     -17.781   6.562  30.812  0.00  0.00             0
ATOM    289    H   1     1     -16.874   6.909  30.976  0.00  0.00             0
ATOM    290    H   1     1      -7.252   5.676  30.296  0.00  0.00             0
ATOM    291    O   1     1      -4.847 -15.705  20.773  0.00  0.00             0
ATOM    292    H   1     1      -4.557 -16.492  20.501  0.00  0.00             0
ATOM    293    H   1     1      -4.938 -15.359  20.020  0.00  0.00             0
ATOM    294    O   1     1      -0.531   4.092  33.341  0.00  0.00             0
ATOM    295    H   1     1       0.273   4.854  33.129  0.00  0.00             0
ATOM    296    H   1     1      -0.741   3.673  32.474  0.00  0.00             0
ATOM    297    O   1     1       7.889   1.069  32.712  0.00  0.00             0
ATOM    298    H   1     1       7.996   1.617  32.030  0.00  0.00             0
ATOM    299    H   1     1       7.014   1.227  33.062  0.00  0.00             0
ATOM    300    O   1     1       0.789  16.599  26.296  0.00  0.00             0
ATOM    301    H   1     1       0.218  16.413  27.089  0.00  0.00             0
ATOM    302    H   1     1       0.680  17.348  25.871  0.00  0.00             0
ATOM    303    O   1     1       3.936   4.814  29.181  0.00  0.00             0
ATOM    304    H   1     1       5.050   4.792  29.189  0.00  0.00             0
ATOM    305    H   1     1       3.450   3.969  28.889  0.00  0.00             0
ATOM    306    O   1     1      -8.993  15.855  34.138  0.00  0.00             0
ATOM    307    H   1     1      -9.547  16.644  33.765  0.00  0.00             0
ATOM    308    H   1     1      -8.493  16.169  34.940  0.00  0.00             0
ATOM    309    O   1     1       4.811  -1.637  33.135  0.00  0.00             0
ATOM    310    H   1     1       5.449  -2.200  33.459  0.00  0.00             0
ATOM    311    H   1     1       3.806  -2.166  32.928  0.00  0.00             0
ATOM    312    O   1     1      13.329   2.085  35.501  0.00  0.00             0
ATOM    313    H   1     1      12.418   2.121  35.704  0.00  0.00             0
ATOM    314    H   1     1      13.534   2.433  34.591  0.00  0.00             0
ATOM    315    O   1     1       6.039  11.565  30.280  0.00  0.00             0
ATOM    316    H   1     1       6.882  10.984  30.426  0.00  0.00             0
ATOM    317    H   1     1       6.024  12.404  30.927  0.00  0.00             0
ATOM    318    O   1     1      -1.475   5.608  24.063  0.00  0.00             0
ATOM    319    H   1     1      -2.108   6.304  23.746  0.00  0.00             0
ATOM    320    H   1     1      -1.384   5.161  23.349  0.00  0.00             0
ATOM    321    O   1     1      18.909  10.409  30.794  0.00  0.00             0
ATOM    322    H   1     1      19.395  10.032  30.099  0.00  0.00             0
ATOM    323    H   1     1      19.408  11.149  31.131  0.00  0.00             0
ATOM    324    O   1     1       5.722   9.186  21.787  0.00  0.00             0
ATOM    325    H   1     1       4.732   9.041  21.788  0.00  0.00             0
ATOM    326    H   1     1       5.857   8.982  20.876  0.00  0.00             0
ATOM    327    O   1     1       2.845  14.606  32.548  0.00  0.00             0
ATOM    328    H   1     1       3.146  13.857  33.094  0.00  0.00             0
ATOM    329    H   1     1      12.683  -2.740  33.050  0.00  0.00             0
ATOM    330    O   1     1       0.042  17.494  32.591  0.00  0.00             0
ATOM    331    H   1     1       0.170  17.276  31.632  0.00  0.00             0
ATOM    332    H   1     1       9.533  17.857  32.679  0.00  0.00             0
ATOM    333    O   1     1      14.264  12.531  34.096  0.00  0.00             0
ATOM    334    H   1     1       4.582  11.904  33.907  0.00  0.00             0
ATOM    335    H   1     1      14.817  13.250  34.557  0.00  0.00             0
ATOM    336    O   1     1      -3.051  22.588  35.388  0.00  0.00             0
ATOM    337    H   1     1      -3.452  22.685  34.490  0.00  0.00             0
ATOM    338    H   1     1       6.986  21.790  35.541  0.00  0.00             0
ATOM    339    O   1     1       5.675  14.385  35.480  0.00  0.00             0
ATOM    340    H   1     1      -4.898  15.346  35.689  0.00  0.00             0
ATOM    341    H   1     1       6.382  14.697  35.006  0.00  0.00             0
ATOM    342    O   1     1      -9.756  12.704  27.990  0.00  0.00             0
ATOM    343    H   1     1      -9.782  13.543  28.588  0.00  0.00             0
ATOM    344    H   1     1       0.459  11.917  28.370  0.00  0.00             0
ATOM    345    O   1     1       5.282  19.064  33.335  0.00  0.00             0
ATOM    346    H   1     1       4.961  18.143  33.176  0.00  0.00             0
ATOM    347    H   1     1       4.521   1.714  32.906  0.00  0.00             0
ATOM    348    O   1     1      -9.909   3.059  35.670  0.00  0.00             0
ATOM    349    H   1     1     -10.812   2.574  36.049  0.00  0.00             0
ATOM    350    H   1     1     -10.330   3.375  34.833  0.00  0.00             0
ATOM    351    O   1     1      -1.583  13.763  32.854  0.00  0.00             0
ATOM    352    H   1     1      -1.419  13.168  33.532  0.00  0.00             0
ATOM    353    H   1     1      -0.861  13.456  32.289  0.00  0.00             0
ATOM    354    O   1     1       3.840   4.955  36.004  0.00  0.00             0
ATOM    355    H   1     1       4.469   4.813  36.767  0.00  0.00             0
ATOM    356    H   1     1       3.464   3.862  35.890  0.00  0.00             0
ATOM    357    O   1     1       9.877   5.931  35.964  0.00  0.00             0
ATOM    358    H   1     1       9.305   5.180  36.224  0.00  0.00             0
ATOM    359    H   1     1      10.688   5.581  35.365  0.00  0.00             0
ATOM    360    O   1     1      -2.497  15.870  34.652  0.00  0.00             0
ATOM    361    H   1     1      -1.995  15.233  35.250  0.00  0.00             0
ATOM    362    H   1     1      -1.860  15.870  33.906  0.00  0.00             0
ATOM    363    O   1     1       6.314  17.355  30.941  0.00  0.00             0
ATOM    364    H   1     1       6.037  16.684  31.480  0.00  0.00             0
ATOM    365    H   1     1       6.853  -0.190  31.485  0.00  0.00             0
ATOM    366    O   1     1      13.144  10.745  36.368  0.00  0.00             0
ATOM    367    H   1     1      13.786  10.184  36.267  0.00  0.00             0
ATOM    368    H   1     1      13.488  11.664  36.083  0.00  0.00             0
ATOM    369    O   1     1      -0.587  -3.517  36.020  0.00  0.00             0
ATOM    370    H   1     1      -0.755  -4.492  35.735  0.00  0.00             0
ATOM    371    H   1     1      -0.220  -3.010  35.188  0.00  0.00             0
ATOM    372    O   1     1      -5.080  -0.625  36.549  0.00  0.00             0
ATOM    373    H   1     1      -4.730   0.223  36.539  0.00  0.00             0
ATOM    374    H   1     1      -6.063  -0.762  36.181  0.00  0.00             0
ATOM    375    O   1     1      -5.088   5.706  32.915  0.00  0.00             0
ATOM    376    H   1     1      -4.098   5.990  32.628  0.00  0.00             0
ATOM    377    H   1     1      -5.536   6.294  33.545  0.00  0.00             0
ATOM    378    O   1     1      -6.407   3.366  22.661  0.00  0.00             0
ATOM    379    H   1     1      -6.012   4.170  22.951  0.00  0.00             0
ATOM    380    H   1     1      -5.730   2.740  22.161  0.00  0.00             0
ATOM    381    O   1     1     -11.686  -1.392  28.368  0.00  0.00             0
ATOM    382    H   1     1     -12.424  -0.951  27.762  0.00  0.00             0
ATOM    383    H   1     1      -2.084  -2.133  28.674  0.00  0.00             0
ATOM    384    O   1     1      -8.062   9.266  30.137  0.00  0.00             0
ATOM    385    H   1     1      -8.150   9.580  31.009  0.00  0.00             0
ATOM    386    H   1     1       2.277   8.264  30.319  0.00  0.00             0
ATOM    387    O   1     1       6.887   7.600  36.008  0.00  0.00             0
ATOM    388    H   1     1      -2.655   8.272  36.361  0.00  0.00             0
ATOM    389    H   1     1       7.201   6.596  35.695  0.00  0.00             0
ATOM    390    O   1     1      -6.482  15.774  28.883  0.00  0.00             0
ATOM    391    H   1     1      -6.705  16.800  28.907  0.00  0.00             0
ATOM    392    H   1     1       4.032  15.836  27.918  0.00  0.00             0
ATOM    393    O   1     1      -4.919   9.561  34.572  0.00  0.00             0
ATOM    394    H   1     1      -4.622   8.918  35.301  0.00  0.00             0
ATOM    395    H   1     1       4.612   9.105  34.200  0.00  0.00             0
ATOM    396    O   1     1     -12.768   9.365  33.368  0.00  0.00             0
ATOM    397    H   1     1     -13.608   9.224  33.680  0.00  0.00             0
ATOM    398    H   1     1      -2.674   9.447  32.499  0.00  0.00             0
ATOM    399    O   1     1      -4.240   2.441  36.351  0.00  0.00             0
ATOM    400    H   1     1      -3.436   1.917  36.046  0.00  0.00             0
ATOM    401    H   1     1      -5.001   2.206  35.828  0.00  0.00             0
ATOM    402    O   1     1      -2.691   7.570  29.238  0.00  0.00             0
ATOM    403    H   1     1      -3.414   7.958  28.631  0.00  0.00             0
ATOM    404    H   1     1      -2.629   8.089  29.951  0.00  0.00             0
ATOM    405    O   1     1      -0.415   7.612  27.322  0.00  0.00             0
ATOM    406    H   1     1      -0.759   8.180  26.618  0.00  0.00             0
ATOM    407    H   1     1      -1.154   7.717  27.849  0.00  0.00             0
ATOM    408    O   1     1       8.237   0.680  35.669  0.00  0.00             0
ATOM    409    H   1     1       8.472   0.970  34.788  0.00  0.00             0
ATOM    410    H   1     1       7.959  -0.192  35.521  0.00  0.00             0
ATOM    411    O   1     1       0.745  16.970  30.062  0.00  0.00             0
ATOM    412    H   1     1       1.326  16.019  30.314  0.00  0.00             0
ATOM    413    H   1     1       0.157  16.830  29.427  0.00  0.00             0
ATOM    414    O   1     1      -9.970  27.889  28.592  0.00  0.00             0
ATOM    415    H   1     1     -10.152  27.074  28.048  0.00  0.00             0
ATOM    416    H   1     1      -9.218  27.441  29.118  0.00  0.00             0
ATOM    417    O   1     1      -3.255   3.486  24.966  0.00  0.00             0
ATOM    418    H   1     1      -2.619   4.232  24.448  0.00  0.00             0
ATOM    419    H   1     1      -3.103   3.836  25.858  0.00  0.00             0
ATOM    420    O   1     1      22.582  10.583  32.626  0.00  0.00             0
ATOM    421    H   1     1      22.049   9.917  33.101  0.00  0.00             0
ATOM    422    H   1     1      22.897  11.159  33.229  0.00  0.00             0
ATOM    423    O   1     1      13.817   7.120  34.435  0.00  0.00             0
ATOM    424    H   1     1      13.183   6.629  34.069  0.00  0.00             0
ATOM    425    H   1     1      14.125   6.511  35.173  0.00  0.00             0
ATOM    426    O   1     1       6.918   5.033  29.757  0.00  0.00             0
ATOM    427    H   1     1       7.508   5.686  29.540  0.00  0.00             0
ATOM    428    H   1     1       6.962   4.357  29.059  0.00  0.00             0
ATOM    429    O   1     1      -6.641  21.343  32.537  0.00  0.00             0
ATOM    430    H   1     1      -7.239  21.437  31.872  0.00  0.00             0
ATOM    431    H   1     1      -6.005  22.151  32.513  0.00  0.00             0
ATOM    432    O   1     1      -7.725  16.958  36.156  0.00  0.00             0
ATOM    433    H   1     1      -7.932  17.904  35.813  0.00  0.00             0
ATOM    434    H   1     1      -7.902  16.783  37.066  0.00  0.00             0
ATOM    435    O   1     1      -0.530   0.479  21.530  0.00  0.00             0
ATOM    436    H   1     1      -0.873   1.041  20.932  0.00  0.00             0
ATOM    437    H   1     1       9.398  -0.484  21.484  0.00  0.00             0
ATOM    438    O   1     1      15.771  -1.705  15.191  0.00  0.00             0
ATOM    439    H   1     1      16.575  -0.973  14.999  0.00  0.00             0
ATOM    440    H   1     1      25.845  -1.362  16.063  0.00  0.00             0
ATOM    441    O   1     1      14.083 -17.058  14.543  0.00  0.00             0
ATOM    442    H   1     1       4.059 -17.898  14.493  0.00  0.00             0
ATOM    443    H   1     1      14.595 -16.579  14.968  0.00  0.00             0
ATOM    444    O   1     1      17.677  -2.704  18.642  0.00  0.00             0
ATOM    445    H   1     1      18.151  -2.555  17.838  0.00  0.00             0
ATOM    446    H   1     1      28.582  -2.717  19.434  0.00  0.00             0
ATOM    447    O   1     1       2.665   5.669  15.510  0.00  0.00             0
ATOM    448    H   1     1      -8.704   5.783  15.291  0.00  0.00             0
ATOM    449    H   1     1       2.608   5.405  16.317  0.00  0.00             0
ATOM    450    O   1     1      -3.186   5.707  18.024  0.00  0.00             0
ATOM    451    H   1     1      -3.511   4.872  18.357  0.00  0.00             0
ATOM    452    H   1     1       8.021   5.538  17.997  0.00  0.00             0
ATOM    453    O   1     1      -0.103  -3.709  19.566  0.00  0.00             0
ATOM    454    H   1     1       0.468  -3.666  20.258  0.00  0.00             0
ATOM    455    H   1     1       0.454  -3.833  18.820  0.00  0.00             0
ATOM    456    O   1     1     -12.054   2.344  16.153  0.00  0.00             0
ATOM    457    H   1     1     -12.106   2.117  17.067  0.00  0.00             0
ATOM    458    H   1     1     -11.366   3.148  16.083  0.00  0.00             0
ATOM    459    O   1     1       7.019 -11.560  15.100  0.00  0.00             0
ATOM    460    H   1     1       6.608 -10.618  15.230  0.00  0.00             0
ATOM    461    H   1     1       6.865 -11.896  15.964  0.00  0.00             0
ATOM    462    O   1     1       5.592   1.290  28.469  0.00  0.00             0
ATOM    463    H   1     1       4.636   1.457  28.320  0.00  0.00             0
ATOM    464    H   1     1       5.560   0.477  29.066  0.00  0.00             0
ATOM    465    O   1     1       2.215   0.417  21.161  0.00  0.00             0
ATOM    466    H   1     1       1.459   0.360  21.683  0.00  0.00             0
ATOM    467    H   1     1       2.956   0.664  21.728  0.00  0.00             0
ATOM    468    O   1     1     -10.654   4.686  16.834  0.00  0.00             0
ATOM    469    H   1     1     -10.660   5.380  16.155  0.00  0.00             0
ATOM    470    H   1     1      -9.785   4.503  17.272  0.00  0.00             0
ATOM    471    O   1     1       5.893  -6.429  15.340  0.00  0.00             0
ATOM    472    H   1     1       5.077  -5.876  15.427  0.00  0.00             0
ATOM    473    H   1     1       6.521  -5.705  15.408  0.00  0.00             0
ATOM    474    O   1     1       0.010  -0.655  17.200  0.00  0.00             0
ATOM    475    H   1     1       0.094  -0.326  16.306  0.00  0.00             0
ATOM    476    H   1     1      -0.619  -0.300  17.931  0.00  0.00             0
ATOM    477    O   1     1       8.388  -8.623  17.371  0.00  0.00             0
ATOM    478    H   1     1       8.729  -7.828  16.958  0.00  0.00             0
ATOM    479    H   1     1       7.924  -9.133  16.756  0.00  0.00             0
ATOM    480    O   1     1      -1.063   3.149  19.895  0.00  0.00             0
ATOM    481    H   1     1      -1.587   3.695  20.662  0.00  0.00             0
ATOM    482    H   1     1      -0.126   3.113  20.196  0.00  0.00             0
ATOM    483    O   1     1      10.140  11.226  16.469  0.00  0.00             0
ATOM    484    H   1     1      10.881  10.680  15.980  0.00  0.00             0
ATOM    485    H   1     1      10.927  11.163  17.140  0.00  0.00             0
ATOM    486    O   1     1      -5.282   4.347  14.477  0.00  0.00             0
ATOM    487    H   1     1      -5.988   4.906  14.699  0.00  0.00             0
ATOM    488    H   1     1      -4.527   4.899  14.583  0.00  0.00             0
ATOM    489    O   1     1      -7.756  16.428  19.101  0.00  0.00             0
ATOM    490    H   1     1      -8.695  16.573  18.721  0.00  0.00             0
ATOM    491    H   1     1       2.471  -1.039  20.014  0.00  0.00             0
ATOM    492    O   1     1      -2.649 -18.047  14.667  0.00  0.00             0
ATOM    493    H   1     1      -2.558 -17.223  14.896  0.00  0.00             0
ATOM    494    H   1     1       8.435 -18.097  13.789  0.00  0.00             0
ATOM    495    O   1     1      11.107  -8.678  24.849  0.00  0.00             0
ATOM    496    H   1     1       1.629  -8.957  25.257  0.00  0.00             0
ATOM    497    H   1     1      10.879  -7.685  24.761  0.00  0.00             0
ATOM    498    O   1     1      -0.495 -11.062  15.037  0.00  0.00             0
ATOM    499    H   1     1      -0.275 -10.021  14.732  0.00  0.00             0
ATOM    500    H   1     1       8.834 -11.223  14.967  0.00  0.00             0
ATOM    501    O   1     1       2.822   7.122  18.961  0.00  0.00             0
ATOM    502    H   1     1       1.931   6.970  18.802  0.00  0.00             0
ATOM    503    H   1     1      13.452   7.949  18.725  0.00  0.00             0
ATOM    504    O   1     1     -10.077   7.271  18.488  0.00  0.00             0
ATOM    505    H   1     1     -10.831   7.072  19.196  0.00  0.00             0
ATOM    506    H   1     1      -0.265   7.356  17.751  0.00  0.00             0
ATOM    507    O   1     1       1.170   9.678  14.785  0.00  0.00             0
ATOM    508    H   1     1       1.233  10.286  14.052  0.00  0.00             0
ATOM    509    H   1     1       2.065  -8.491  14.817  0.00  0.00             0
ATOM    510    O   1     1      -3.678  -9.659  19.397  0.00  0.00             0
ATOM    511    H   1     1      -3.075  -9.054  18.927  0.00  0.00             0
ATOM    512    H   1     1      -3.848 -10.440  18.858  0.00  0.00             0
ATOM    513    O   1     1      -2.709   3.052  27.764  0.00  0.00             0
ATOM    514    H   1     1      -3.146   2.078  28.070  0.00  0.00             0
ATOM    515    H   1     1      -1.694   2.864  28.026  0.00  0.00             0
ATOM    516    O   1     1       7.331  -0.374  26.141  0.00  0.00             0
ATOM    517    H   1     1       6.623   0.260  26.106  0.00  0.00             0
ATOM    518    H   1     1       7.862   0.149  25.571  0.00  0.00             0
ATOM    519    O   1     1       5.610   2.241  15.989  0.00  0.00             0
ATOM    520    H   1     1       6.573   2.177  15.923  0.00  0.00             0
ATOM    521    H   1     1       5.491   3.172  15.285  0.00  0.00             0
ATOM    522    O   1     1      -3.417  14.139  22.322  0.00  0.00             0
ATOM    523    H   1     1      -3.399  13.202  22.170  0.00  0.00             0
ATOM    524    H   1     1      -3.409  14.312  23.238  0.00  0.00             0
ATOM    525    O   1     1      16.950  17.519  22.660  0.00  0.00             0
ATOM    526    H   1     1      17.537  16.992  22.117  0.00  0.00             0
ATOM    527    H   1     1      17.509   0.074  23.250  0.00  0.00             0
ATOM    528    O   1     1      14.197   0.176  23.230  0.00  0.00             0
ATOM    529    H   1     1      15.113   0.294  22.933  0.00  0.00             0
ATOM    530    H   1     1      14.177   0.537  24.110  0.00  0.00             0
ATOM    531    O   1     1      12.228  -6.599  18.127  0.00  0.00             0
ATOM    532    H   1     1      12.315  -5.634  17.985  0.00  0.00             0
ATOM    533    H   1     1      11.762  -6.773  18.955  0.00  0.00             0
ATOM    534    O   1     1       8.555   1.057  18.553  0.00  0.00             0
ATOM    535    H   1     1       8.567   1.926  19.093  0.00  0.00             0
ATOM    536    H   1     1       7.656   0.640  18.924  0.00  0.00             0
ATOM    537    O   1     1      18.860  -2.578  16.132  0.00  0.00             0
ATOM    538    H   1     1      18.460  -1.796  15.564  0.00  0.00             0
ATOM    539    H   1     1      19.453  -2.060  16.642  0.00  0.00             0
ATOM    540    O   1     1      -6.313   6.875  26.874  0.00  0.00             0
ATOM    541    H   1     1      -6.616   6.350  27.533  0.00  0.00             0
ATOM    542    H   1     1      -5.770   7.511  27.155  0.00  0.00             0
ATOM    543    O   1     1       8.642   1.132  23.997  0.00  0.00             0
ATOM    544    H   1     1       8.024   1.879  24.091  0.00  0.00             0
ATOM    545    H   1     1      19.343   1.194  23.192  0.00  0.00             0
ATOM    546    O   1     1       0.537   8.337  33.693  0.00  0.00             0
ATOM    547    H   1     1      -0.379   8.546  33.269  0.00  0.00             0
ATOM    548    H   1     1      10.624   8.412  34.590  0.00  0.00             0
ATOM    549    O   1     1      17.172  14.647  29.275  0.00  0.00             0
ATOM    550    H   1     1       6.325  15.346  28.821  0.00  0.00             0
ATOM    551    H   1     1      17.148  13.895  28.852  0.00  0.00             0
ATOM    552    O   1     1      -3.380  15.076  24.856  0.00  0.00             0
ATOM    553    H   1     1      -4.158  14.893  25.300  0.00  0.00             0
ATOM    554    H   1     1       7.473  15.903  25.239  0.00  0.00             0
ATOM    555    O   1     1       9.704  13.227  14.681  0.00  0.00             0
ATOM    556    H   1     1      -1.143  13.815  15.329  0.00  0.00             0
ATOM    557    H   1     1       9.619  12.350  15.073  0.00  0.00             0
ATOM    558    O   1     1      -4.240   8.820  15.813  0.00  0.00             0
ATOM    559    H   1     1      -5.140   8.803  15.399  0.00  0.00             0
ATOM    560    H   1     1       6.031   9.939  15.825  0.00  0.00             0
ATOM    561    O   1     1      -4.116 -18.099  19.084  0.00  0.00             0
ATOM    562    H   1     1      -5.044 -18.164  18.527  0.00  0.00             0
ATOM    563    H   1     1      -3.846 -18.947  19.329  0.00  0.00             0
ATOM    564    O   1     1      -7.069  -9.544  15.283  0.00  0.00             0
ATOM    565    H   1     1      -7.119 -10.506  15.447  0.00  0.00             0
ATOM    566    H   1     1      -7.164  -9.083  16.228  0.00  0.00             0
ATOM    567    O   1     1       5.652  11.857  19.754  0.00  0.00             0
ATOM    568    H   1     1       6.729  11.580  19.540  0.00  0.00             0
ATOM    569    H   1     1       5.433  12.465  18.980  0.00  0.00             0
ATOM    570    O   1     1       3.486  11.851  21.573  0.00  0.00             0
ATOM    571    H   1     1       4.264  11.973  20.822  0.00  0.00             0
ATOM    572    H   1     1       3.793  12.519  22.077  0.00  0.00             0
ATOM    573    O   1     1      -6.571   9.234  25.227  0.00  0.00             0
ATOM    574    H   1     1      -6.691   9.107  24.217  0.00  0.00             0
ATOM    575    H   1     1      -6.457   8.453  25.817  0.00  0.00             0
ATOM    576    O   1     1      -8.284  21.006  20.590  0.00  0.00             0
ATOM    577    H   1     1      -7.736  21.302  21.158  0.00  0.00             0
ATOM    578    H   1     1      -8.410  20.130  20.729  0.00  0.00             0
ATOM    579    O   1     1      14.584  -0.388  17.386  0.00  0.00             0
ATOM    580    H   1     1      14.127   0.476  17.374  0.00  0.00             0
ATOM    581    H   1     1      14.044  -0.908  17.902  0.00  0.00             0
ATOM    582    O   1     1       0.201   1.508  25.678  0.00  0.00             0
ATOM    583    H   1     1       0.898   2.039  25.188  0.00  0.00             0
ATOM    584    H   1     1      -0.513   1.323  25.007  0.00  0.00             0
ATOM    585    O   1     1       4.497  -4.079  15.430  0.00  0.00             0
ATOM    586    H   1     1       4.625  -3.248  15.220  0.00  0.00             0
ATOM    587    H   1     1       3.551  -4.283  15.122  0.00  0.00             0
ATOM    588    O   1     1      -2.310   9.563  26.189  0.00  0.00             0
ATOM    589    H   1     1      -2.583   9.333  25.264  0.00  0.00             0
ATOM    590    H   1     1      -2.168  10.467  25.910  0.00  0.00             0
ATOM    591    O   1     1       0.909  11.573  20.553  0.00  0.00             0
ATOM    592    H   1     1       0.154  12.343  20.328  0.00  0.00             0
ATOM    593    H   1     1       1.862  11.974  20.853  0.00  0.00             0
ATOM    594    O   1     1      -1.887  11.812  19.679  0.00  0.00             0
ATOM    595    H   1     1      -1.662  12.699  19.582  0.00  0.00             0
ATOM    596    H   1     1      -1.296  11.103  19.406  0.00  0.00             0
ATOM    597    O   1     1      -6.239  -7.064  28.520  0.00  0.00             0
ATOM    598    H   1     1      -5.571  -6.638  29.184  0.00  0.00             0
ATOM    599    H   1     1       3.596  -7.663  29.064  0.00  0.00             0
ATOM    600    O   1     1       9.256  -6.336  34.984  0.00  0.00             0
ATOM    601    H   1     1       8.715  -7.149  34.340  0.00  0.00             0
ATOM    602    H   1     1      20.049  -7.105  35.515  0.00  0.00             0
ATOM    603    O   1     1       4.073  -2.944  22.824  0.00  0.00             0
ATOM    604    H   1     1      -6.299  -1.939  23.151  0.00  0.00             0
ATOM    605    H   1     1       5.050  -3.118  22.493  0.00  0.00             0
ATOM    606    O   1     1      -1.385   7.359  20.572  0.00  0.00             0
ATOM    607    H   1     1      -2.273   7.688  20.387  0.00  0.00             0
ATOM    608    H   1     1       9.306   8.131  21.152  0.00  0.00             0
ATOM    609    O   1     1      15.028  -3.731  18.232  0.00  0.00             0
ATOM    610    H   1     1       5.255  -3.042  18.537  0.00  0.00             0
ATOM    611    H   1     1      15.158  -3.919  17.269  0.00  0.00             0
ATOM    612    O   1     1      -7.238   9.447  22.761  0.00  0.00             0
ATOM    613    H   1     1      -7.180  10.274  22.280  0.00  0.00             0
ATOM    614    H   1     1       2.544   8.904  22.014  0.00  0.00             0
ATOM    615    O   1     1      -8.381  -3.950  17.609  0.00  0.00             0
ATOM    616    H   1     1      -8.366  -3.429  16.743  0.00  0.00             0
ATOM    617    H   1     1      -7.813  -3.265  18.140  0.00  0.00             0
ATOM    618    O   1     1       7.725   4.753  21.564  0.00  0.00             0
ATOM    619    H   1     1       8.012   5.519  21.200  0.00  0.00             0
ATOM    620    H   1     1       6.709   4.932  21.534  0.00  0.00             0
ATOM    621    O   1     1      -4.220  13.677  31.881  0.00  0.00             0
ATOM    622    H   1     1      -3.330  13.584  32.222  0.00  0.00             0
ATOM    623    H   1     1      -4.073  14.106  31.066  0.00  0.00             0
ATOM    624    O   1     1      -4.291  -6.295  23.479  0.00  0.00             0
ATOM    625    H   1     1      -4.237  -7.174  22.947  0.00  0.00             0
ATOM    626    H   1     1      -4.644  -6.480  24.287  0.00  0.00             0
ATOM    627    O   1     1       1.183   0.358  14.659  0.00  0.00             0
ATOM    628    H   1     1       2.131   0.379  14.608  0.00  0.00             0
ATOM    629    H   1     1       1.166   0.666  13.905  0.00  0.00             0
ATOM    630    O   1     1      -7.781   4.519  18.066  0.00  0.00             0
ATOM    631    H   1     1      -7.709   5.393  18.379  0.00  0.00             0
ATOM    632    H   1     1      -7.863   3.903  18.836  0.00  0.00             0
ATOM    633    O   1     1      -5.310   5.489  24.730  0.00  0.00             0
ATOM    634    H   1     1      -5.492   6.167  25.587  0.00  0.00             0
ATOM    635    H   1     1      -4.726   4.818  24.888  0.00  0.00             0
ATOM    636    O   1     1       9.190  -5.650  24.279  0.00  0.00             0
ATOM    637    H   1     1       9.440  -4.741  24.244  0.00  0.00             0
ATOM    638    H   1     1       8.335  -5.715  23.696  0.00  0.00             0
ATOM    639    O   1     1      -0.040   2.782  28.377  0.00  0.00             0
ATOM    640    H   1     1       0.448   3.622  28.037  0.00  0.00             0
ATOM    641    H   1     1      -0.019   2.459  27.475  0.00  0.00             0
ATOM    642    O   1     1       1.440  14.868  21.810  0.00  0.00             0
ATOM    643    H   1     1       1.254  14.769  22.797  0.00  0.00             0
ATOM    644    H   1     1       2.322  14.970  21.812  0.00  0.00             0
ATOM    645    O   1     1       1.471   5.875  33.158  0.00  0.00             0
ATOM    646    H   1     1       1.082   6.841  33.458  0.00  0.00             0
ATOM    647    H   1     1       1.873   6.177  32.156  0.00  0.00             0
ATOM    648    O   1     1       1.495  -3.072  14.743  0.00  0.00             0
ATOM    649    H   1     1       1.359  -2.312  14.583  0.00  0.00             0
ATOM    650    H   1     1       0.622  -3.732  14.466  0.00  0.00             0
ATOM    651    O   1     1      -9.537  14.415  24.431  0.00  0.00             0
ATOM    652    H   1     1      -9.500  15.034  25.225  0.00  0.00             0
ATOM    653    H   1     1       1.271  -4.027  24.682  0.00  0.00             0
ATOM    654    O   1     1      -5.041 -14.194  18.398  0.00  0.00             0
ATOM    655    H   1     1      -4.899 -14.701  17.510  0.00  0.00             0
ATOM    656    H   1     1       4.448 -13.745  18.231  0.00  0.00             0
ATOM    657    O   1     1      14.851  -3.061  26.346  0.00  0.00             0
ATOM    658    H   1     1       4.309  -4.029  26.105  0.00  0.00             0
ATOM    659    H   1     1      14.333  -2.575  25.709  0.00  0.00             0
ATOM    660    O   1     1       2.004  12.459  25.752  0.00  0.00             0
ATOM    661    H   1     1       1.488  12.421  26.445  0.00  0.00             0
ATOM    662    H   1     1      13.157  12.091  25.896  0.00  0.00             0
ATOM    663    O   1     1      -0.217   8.800  36.473  0.00  0.00             0
ATOM    664    H   1     1     -10.831   7.878  36.491  0.00  0.00             0
ATOM    665    H   1     1       0.417   8.919  37.372  0.00  0.00             0
ATOM    666    O   1     1      -6.904  20.310  27.694  0.00  0.00             0
ATOM    667    H   1     1      -7.419  19.511  28.003  0.00  0.00             0
ATOM    668    H   1     1       2.979  20.197  26.795  0.00  0.00             0
ATOM    669    O   1     1       8.020  24.424  32.790  0.00  0.00             0
ATOM    670    H   1     1       8.695  23.680  33.049  0.00  0.00             0
ATOM    671    H   1     1       8.019   7.253  33.407  0.00  0.00             0
ATOM    672    O   1     1       5.231   1.155  25.617  0.00  0.00             0
ATOM    673    H   1     1       5.799   1.954  25.263  0.00  0.00             0
ATOM    674    H   1     1       5.204   1.208  26.450  0.00  0.00             0
ATOM    675    O   1     1       8.706   3.260  30.806  0.00  0.00             0
ATOM    676    H   1     1       7.876   3.914  30.620  0.00  0.00             0
ATOM    677    H   1     1       9.323   3.356  30.000  0.00  0.00             0
ATOM    678    O   1     1      -2.607   8.415  23.629  0.00  0.00             0
ATOM    679    H   1     1      -3.382   8.341  22.926  0.00  0.00             0
ATOM    680    H   1     1      -1.906   8.459  23.091  0.00  0.00             0
ATOM    681    O   1     1      -5.016   6.216  22.077  0.00  0.00             0
ATOM    682    H   1     1      -4.999   6.331  23.144  0.00  0.00             0
ATOM    683    H   1     1      -4.964   7.106  21.685  0.00  0.00             0
ATOM    684    O   1     1      -6.239   9.249  17.864  0.00  0.00             0
ATOM    685    H   1     1      -5.576   9.399  17.271  0.00  0.00             0
ATOM    686    H   1     1      -6.874   9.986  18.007  0.00  0.00             0
ATOM    687    O   1     1      -0.134   9.286  22.113  0.00  0.00             0
ATOM    688    H   1     1       0.074   9.403  23.061  0.00  0.00             0
ATOM    689    H   1     1       0.059  -7.806  21.771  0.00  0.00             0
ATOM    690    O   1     1      -1.623  -1.948  21.719  0.00  0.00             0
ATOM    691    H   1     1      -2.199  -2.624  22.155  0.00  0.00             0
ATOM    692    H   1     1      -0.832  -2.303  21.811  0.00  0.00             0
ATOM    693    O   1     1       0.839   4.841  26.203  0.00  0.00             0
ATOM    694    H   1     1       0.221   4.811  25.496  0.00  0.00             0
ATOM    695    H   1     1       0.592   5.769  26.658  0.00  0.00             0
ATOM    696    O   1     1       3.080  18.351  29.560  0.00  0.00             0
ATOM    697    H   1     1       2.188  17.928  29.779  0.00  0.00             0
ATOM    698    H   1     1       3.126  19.059  30.116  0.00  0.00             0
ATOM    699    O   1     1       2.596  20.695  24.988  0.00  0.00             0
ATOM    700    H   1     1       2.346  21.697  25.254  0.00  0.00             0
ATOM    701    H   1     1       2.627  20.710  24.051  0.00  0.00             0
ATOM    702    O   1     1       1.840  14.335  30.095  0.00  0.00             0
ATOM    703    H   1     1       2.601  14.478  29.529  0.00  0.00             0
ATOM    704    H   1     1       2.288  14.120  30.952  0.00  0.00             0
ATOM    705   Al   1     1       6.334   4.140   8.809  0.00  0.00             0
ATOM    706   Al   1     1       3.703  -0.302   8.823  0.00  0.00             0
ATOM    707   Al   1     1       3.816   5.780   8.773  0.00  0.00             0
ATOM    708   Al   1     1       6.244   1.103   8.976  0.00  0.00             0
ATOM    709   Si   1     1       1.996   5.583  11.623  0.00  0.00             0
ATOM    710   Si   1     1       4.593   1.096  11.680  0.00  0.00             0
ATOM    711   Si   1     1       4.432   7.137  11.688  0.00  0.00             0
ATOM    712   Si   1     1       7.145   2.652  11.559  0.00  0.00             0
ATOM    713    O   1     1       7.433   5.567  10.040  0.00  0.00             0
ATOM    714    O   1     1       4.745   0.986   9.911  0.00  0.00             0
ATOM    715    O   1     1       6.948   2.717   9.952  0.00  0.00             0
ATOM    716    O   1     1       4.313   7.236  10.098  0.00  0.00             0
ATOM    717    O   1     1       7.106   4.083  12.089  0.00  0.00             0
ATOM    718    O   1     1       4.501   8.630  12.212  0.00  0.00             0
ATOM    719    O   1     1       5.799   6.417  11.946  0.00  0.00             0
ATOM    720    O   1     1       3.330   1.854  11.911  0.00  0.00             0
ATOM    721    O   1     1       5.897   1.895  12.039  0.00  0.00             0
ATOM    722    O   1     1       3.220   6.309  12.138  0.00  0.00             0
ATOM    723    O   1     1       7.302  -0.141  10.038  0.00  0.00             0
ATOM    724    O   1     1       4.746   4.323   9.888  0.00  0.00             0
ATOM    725    O   1     1       2.952   7.154   7.777  0.00  0.00             0
ATOM    726    O   1     1       5.631   2.720   7.788  0.00  0.00             0
ATOM    727    O   1     1       7.884   4.256   7.799  0.00  0.00             0
ATOM    728    O   1     1       5.526  -0.059   7.690  0.00  0.00             0
ATOM    729    O   1     1       8.059   1.089   7.855  0.00  0.00             0
ATOM    730    O   1     1       5.447   5.531   7.658  0.00  0.00             0
ATOM    731    H   1     1       6.851   7.952  10.236  0.00  0.00             0
ATOM    732    H   1     1       4.510   3.689  10.695  0.00  0.00             0
ATOM    733    H   1     1       7.753   7.330   6.845  0.00  0.00             0
ATOM    734    H   1     1       5.082   2.824   6.832  0.00  0.00             0
ATOM    735    H   1     1       8.428   3.999   7.004  0.00  0.00             0
ATOM    736    H   1     1       5.941   7.891   7.473  0.00  0.00             0
ATOM    737    H   1     1       6.011   5.909   7.051  0.00  0.00             0
ATOM    738    H   1     1       8.258   1.987   7.928  0.00  0.00             0
ATOM    739   Al   1     1       9.514   3.303   1.426  0.00  0.00             0
ATOM    740   Al   1     1       6.891  -1.054   1.662  0.00  0.00             0
ATOM    741   Al   1     1       6.833   4.778   1.414  0.00  0.00             0
ATOM    742   Al   1     1       9.480   0.243   1.516  0.00  0.00             0
ATOM    743   Si   1     1       5.073   4.517   4.321  0.00  0.00             0
ATOM    744   Si   1     1       7.751   0.245   4.380  0.00  0.00             0
ATOM    745   Si   1     1       7.655   6.034   4.177  0.00  0.00             0
ATOM    746   Si   1     1      10.297   1.779   4.269  0.00  0.00             0
ATOM    747    O   1     1      10.548   4.587   2.665  0.00  0.00             0
ATOM    748    O   1     1       7.952   0.094   2.740  0.00  0.00             0
ATOM    749    O   1     1      10.261   1.915   2.647  0.00  0.00             0
ATOM    750    O   1     1       7.465   6.058   2.648  0.00  0.00             0
ATOM    751    O   1     1      10.434   3.324   4.765  0.00  0.00             0
ATOM    752    O   1     1       7.521   7.520   4.796  0.00  0.00             0
ATOM    753    O   1     1       9.012   5.354   4.574  0.00  0.00             0
ATOM    754    O   1     1       6.482   1.022   4.781  0.00  0.00             0
ATOM    755    O   1     1       9.001   1.068   4.811  0.00  0.00             0
ATOM    756    O   1     1       6.457   5.204   4.811  0.00  0.00             0
ATOM    757    O   1     1      10.383  -1.111   2.658  0.00  0.00             0
ATOM    758    O   1     1       7.881   3.385   2.528  0.00  0.00             0
ATOM    759    O   1     1       6.288   6.215   0.283  0.00  0.00             0
ATOM    760    O   1     1       8.914   1.758   0.519  0.00  0.00             0
ATOM    761    O   1     1      11.118   3.533   0.256  0.00  0.00             0
ATOM    762    O   1     1       8.499  -0.884   0.493  0.00  0.00             0
ATOM    763    O   1     1      11.123   0.048   0.452  0.00  0.00             0
ATOM    764    O   1     1       8.559   4.538   0.301  0.00  0.00             0
ATOM    765    H   1     1       9.791   7.035   2.767  0.00  0.00             0
ATOM    766    H   1     1       7.138   2.709   2.851  0.00  0.00             0
ATOM    767    H   1     1      10.680   6.261  -0.046  0.00  0.00             0
ATOM    768    H   1     1       8.531   1.433  -0.287  0.00  0.00             0
ATOM    769    H   1     1      11.771   3.496  -0.503  0.00  0.00             0
ATOM    770    H   1     1       8.806   7.958  -0.779  0.00  0.00             0
ATOM    771    H   1     1       9.386   5.134  -0.121  0.00  0.00             0
ATOM    772    H   1     1      11.486   0.817  -0.239  0.00  0.00             0
ATOM    773   Al   1     1       6.157  -4.749   8.816  0.00  0.00             0
ATOM    774   Al   1     1       3.789  -9.141   8.889  0.00  0.00             0
ATOM    775   Al   1     1       3.543  -3.186   8.730  0.00  0.00             0
ATOM    776   Al   1     1       6.237  -7.722   8.810  0.00  0.00             0
ATOM    777   Si   1     1       1.902  -3.407  11.575  0.00  0.00             0
ATOM    778   Si   1     1       4.607  -7.829  11.527  0.00  0.00             0
ATOM    779   Si   1     1       4.468  -1.863  11.552  0.00  0.00             0
ATOM    780   Si   1     1       7.134  -6.332  11.594  0.00  0.00             0
ATOM    781    O   1     1       7.096  -3.487   9.941  0.00  0.00             0
ATOM    782    O   1     1       4.717  -7.949   9.944  0.00  0.00             0
ATOM    783    O   1     1       6.798  -6.325   9.965  0.00  0.00             0
ATOM    784    O   1     1       4.309  -1.825   9.942  0.00  0.00             0
ATOM    785    O   1     1       7.011  -4.821  11.996  0.00  0.00             0
ATOM    786    O   1     1       4.549  -0.430  12.067  0.00  0.00             0
ATOM    787    O   1     1       5.706  -2.604  11.899  0.00  0.00             0
ATOM    788    O   1     1       3.288  -6.983  11.848  0.00  0.00             0
ATOM    789    O   1     1       5.973  -7.202  12.107  0.00  0.00             0
ATOM    790    O   1     1       3.082  -2.651  11.915  0.00  0.00             0
ATOM    791    O   1     1       7.168  -9.157   9.828  0.00  0.00             0
ATOM    792    O   1     1       4.509  -4.632   9.938  0.00  0.00             0
ATOM    793    O   1     1       3.062  -1.643   7.734  0.00  0.00             0
ATOM    794    O   1     1       5.439  -6.351   7.796  0.00  0.00             0
ATOM    795    O   1     1       7.814  -4.679   7.767  0.00  0.00             0
ATOM    796    O   1     1       5.242  -9.174   7.814  0.00  0.00             0
ATOM    797    O   1     1       7.889  -7.656   7.814  0.00  0.00             0
ATOM    798    O   1     1       5.334  -3.398   7.774  0.00  0.00             0
ATOM    799    H   1     1       7.412  -1.009  10.334  0.00  0.00             0
ATOM    800    H   1     1       4.107  -5.581  10.099  0.00  0.00             0
ATOM    801    H   1     1       7.568  -1.250   6.980  0.00  0.00             0
ATOM    802    H   1     1       5.364  -5.919   6.935  0.00  0.00             0
ATOM    803    H   1     1       7.636  -5.131   6.890  0.00  0.00             0
ATOM    804    H   1     1       5.426  -0.709   6.830  0.00  0.00             0
ATOM    805    H   1     1       6.109  -2.748   7.617  0.00  0.00             0
ATOM    806    H   1     1       7.980  -7.045   7.009  0.00  0.00             0
ATOM    807   Al   1     1       9.449  -5.706   1.639  0.00  0.00             0
ATOM    808   Al   1     1       6.839 -10.035   1.176  0.00  0.00             0
ATOM    809   Al   1     1       6.666  -4.080   1.264  0.00  0.00             0
ATOM    810   Al   1     1       9.591  -8.689   1.469  0.00  0.00             0
ATOM    811   Si   1     1       5.195  -4.296   4.115  0.00  0.00             0
ATOM    812   Si   1     1       7.410  -8.940   4.147  0.00  0.00             0
ATOM    813   Si   1     1       7.771  -2.672   4.130  0.00  0.00             0
ATOM    814   Si   1     1       9.943  -7.388   4.351  0.00  0.00             0
ATOM    815    O   1     1      10.311  -4.528   2.682  0.00  0.00             0
ATOM    816    O   1     1       7.754  -9.016   2.550  0.00  0.00             0
ATOM    817    O   1     1       9.856  -7.195   2.706  0.00  0.00             0
ATOM    818    O   1     1       7.572  -2.515   2.602  0.00  0.00             0
ATOM    819    O   1     1       9.966  -5.812   4.857  0.00  0.00             0
ATOM    820    O   1     1       7.700  -1.274   4.756  0.00  0.00             0
ATOM    821    O   1     1       9.161  -3.330   4.504  0.00  0.00             0
ATOM    822    O   1     1       6.084  -8.251   4.491  0.00  0.00             0
ATOM    823    O   1     1       8.762  -8.175   4.713  0.00  0.00             0
ATOM    824    O   1     1       6.522  -3.565   4.614  0.00  0.00             0
ATOM    825    O   1     1      10.200 -10.103   2.458  0.00  0.00             0
ATOM    826    O   1     1       7.611  -5.405   2.343  0.00  0.00             0
ATOM    827    O   1     1       6.083  -2.591   0.566  0.00  0.00             0
ATOM    828    O   1     1       8.620  -7.164   0.396  0.00  0.00             0
ATOM    829    O   1     1      10.915  -5.529   0.332  0.00  0.00             0
ATOM    830    O   1     1       8.422 -10.006   0.194  0.00  0.00             0
ATOM    831    O   1     1      11.008  -8.700   0.405  0.00  0.00             0
ATOM    832    O   1     1       8.569  -4.243   0.163  0.00  0.00             0
ATOM    833    H   1     1      10.254  -1.865   3.237  0.00  0.00             0
ATOM    834    H   1     1       7.108  -6.161   2.418  0.00  0.00             0
ATOM    835    H   1     1      10.705  -2.464  -0.533  0.00  0.00             0
ATOM    836    H   1     1       8.225  -6.523  -0.139  0.00  0.00             0
ATOM    837    H   1     1      10.493  -5.083  -0.382  0.00  0.00             0
ATOM    838    H   1     1       8.434  -1.329  -0.415  0.00  0.00             0
ATOM    839    H   1     1       8.904  -3.338   0.571  0.00  0.00             0
ATOM    840    H   1     1      11.542  -8.057   0.044  0.00  0.00             0
ATOM    841   Al   1     1       1.234   4.300   8.654  0.00  0.00             0
ATOM    842   Al   1     1      -1.410  -0.310   8.766  0.00  0.00             0
ATOM    843   Al   1     1      -1.452   5.697   8.794  0.00  0.00             0
ATOM    844   Al   1     1       1.163   1.301   8.780  0.00  0.00             0
ATOM    845   Si   1     1      -3.127   5.572  11.620  0.00  0.00             0
ATOM    846   Si   1     1      -0.524   1.066  11.486  0.00  0.00             0
ATOM    847   Si   1     1      -0.608   7.067  11.526  0.00  0.00             0
ATOM    848   Si   1     1       2.015   2.515  11.482  0.00  0.00             0
ATOM    849    O   1     1       2.306   5.385   9.953  0.00  0.00             0
ATOM    850    O   1     1      -0.375   1.040   9.922  0.00  0.00             0
ATOM    851    O   1     1       1.811   2.609   9.947  0.00  0.00             0
ATOM    852    O   1     1      -0.721   7.152   9.874  0.00  0.00             0
ATOM    853    O   1     1       1.993   3.982  12.078  0.00  0.00             0
ATOM    854    O   1     1      -0.615   8.621  12.018  0.00  0.00             0
ATOM    855    O   1     1       0.693   6.447  11.742  0.00  0.00             0
ATOM    856    O   1     1      -1.755   1.989  11.775  0.00  0.00             0
ATOM    857    O   1     1       0.723   1.732  12.056  0.00  0.00             0
ATOM    858    O   1     1      -1.852   6.309  12.120  0.00  0.00             0
ATOM    859    O   1     1       1.978  -0.365   9.804  0.00  0.00             0
ATOM    860    O   1     1      -0.440   4.333   9.697  0.00  0.00             0
ATOM    861    O   1     1       8.243   7.220   7.661  0.00  0.00             0
ATOM    862    O   1     1       0.450   2.642   7.666  0.00  0.00             0
ATOM    863    O   1     1       2.978   4.406   7.651  0.00  0.00             0
ATOM    864    O   1     1       0.162  -0.189   7.668  0.00  0.00             0
ATOM    865    O   1     1       2.962   1.292   7.934  0.00  0.00             0
ATOM    866    O   1     1       0.306   5.535   7.576  0.00  0.00             0
ATOM    867    H   1     1       1.927   8.054  10.084  0.00  0.00             0
ATOM    868    H   1     1      -0.762   3.671  10.211  0.00  0.00             0
ATOM    869    H   1     1       2.581   7.435   6.944  0.00  0.00             0
ATOM    870    H   1     1       0.373   2.823   6.792  0.00  0.00             0
ATOM    871    H   1     1       3.401   4.148   6.779  0.00  0.00             0
ATOM    872    H   1     1       0.363   7.889   7.441  0.00  0.00             0
ATOM    873    H   1     1       0.651   5.919   6.819  0.00  0.00             0
ATOM    874    H   1     1       3.100   2.255   8.073  0.00  0.00             0
ATOM    875   Al   1     1       4.472   2.993   1.636  0.00  0.00             0
ATOM    876   Al   1     1       1.665  -1.289   1.652  0.00  0.00             0
ATOM    877   Al   1     1       1.811   4.887   1.529  0.00  0.00             0
ATOM    878   Al   1     1       4.276   0.265   1.717  0.00  0.00             0
ATOM    879   Si   1     1       0.108   4.717   4.299  0.00  0.00             0
ATOM    880   Si   1     1       2.453   0.053   4.468  0.00  0.00             0
ATOM    881   Si   1     1       2.642   6.257   4.228  0.00  0.00             0
ATOM    882   Si   1     1       5.083   1.615   4.545  0.00  0.00             0
ATOM    883    O   1     1       5.271   4.350   2.709  0.00  0.00             0
ATOM    884    O   1     1       2.658  -0.008   2.807  0.00  0.00             0
ATOM    885    O   1     1       4.931   1.657   2.866  0.00  0.00             0
ATOM    886    O   1     1       2.444   6.356   2.601  0.00  0.00             0
ATOM    887    O   1     1       4.957   3.112   4.922  0.00  0.00             0
ATOM    888    O   1     1       2.641   7.704   4.782  0.00  0.00             0
ATOM    889    O   1     1       3.996   5.475   4.611  0.00  0.00             0
ATOM    890    O   1     1       1.106   0.932   4.771  0.00  0.00             0
ATOM    891    O   1     1       3.804   0.834   4.948  0.00  0.00             0
ATOM    892    O   1     1       1.341   5.600   4.747  0.00  0.00             0
ATOM    893    O   1     1       5.300  -0.998   2.725  0.00  0.00             0
ATOM    894    O   1     1       2.716   3.499   2.651  0.00  0.00             0
ATOM    895    O   1     1      11.560   6.333   0.417  0.00  0.00             0
ATOM    896    O   1     1       3.622   1.625   0.660  0.00  0.00             0
ATOM    897    O   1     1       5.914   3.199   0.504  0.00  0.00             0
ATOM    898    O   1     1       3.341  -1.097   0.566  0.00  0.00             0
ATOM    899    O   1     1       5.886   0.187   0.526  0.00  0.00             0
ATOM    900    O   1     1       3.413   4.541   0.416  0.00  0.00             0
ATOM    901    H   1     1       4.596   6.940   2.038  0.00  0.00             0
ATOM    902    H   1     1       2.008   2.850   2.542  0.00  0.00             0
ATOM    903    H   1     1       6.679   5.967  -0.603  0.00  0.00             0
ATOM    904    H   1     1       2.965   2.143   0.365  0.00  0.00             0
ATOM    905    H   1     1       6.728   2.680   0.269  0.00  0.00             0
ATOM    906    H   1     1       3.400   7.679  -0.727  0.00  0.00             0
ATOM    907    H   1     1       3.897   5.069  -0.322  0.00  0.00             0
ATOM    908    H   1     1       5.477   0.655  -0.210  0.00  0.00             0
ATOM    909   Al   1     1       1.214  -4.741   8.709  0.00  0.00             0
ATOM    910   Al   1     1      -1.443  -9.101   8.794  0.00  0.00             0
ATOM    911   Al   1     1      -1.518  -3.272   8.591  0.00  0.00             0
ATOM    912   Al   1     1       1.084  -7.619   8.755  0.00  0.00             0
ATOM    913   Si   1     1      -3.227  -3.400  11.511  0.00  0.00             0
ATOM    914   Si   1     1      -0.560  -7.856  11.528  0.00  0.00             0
ATOM    915   Si   1     1      -0.764  -1.885  11.500  0.00  0.00             0
ATOM    916   Si   1     1       1.934  -6.307  11.569  0.00  0.00             0
ATOM    917    O   1     1       1.999  -3.528   9.905  0.00  0.00             0
ATOM    918    O   1     1      -0.442  -7.834   9.918  0.00  0.00             0
ATOM    919    O   1     1       1.821  -6.297   9.978  0.00  0.00             0
ATOM    920    O   1     1      -0.922  -1.886   9.836  0.00  0.00             0
ATOM    921    O   1     1       1.866  -4.845  12.056  0.00  0.00             0
ATOM    922    O   1     1      -0.812  -0.416  11.941  0.00  0.00             0
ATOM    923    O   1     1       0.570  -2.586  11.794  0.00  0.00             0
ATOM    924    O   1     1      -1.906  -6.990  11.919  0.00  0.00             0
ATOM    925    O   1     1       0.681  -7.148  12.060  0.00  0.00             0
ATOM    926    O   1     1      -2.020  -2.655  12.013  0.00  0.00             0
ATOM    927    O   1     1       2.097  -8.991   9.935  0.00  0.00             0
ATOM    928    O   1     1      -0.517  -4.697   9.549  0.00  0.00             0
ATOM    929    O   1     1       7.977  -1.834   7.562  0.00  0.00             0
ATOM    930    O   1     1       0.641  -6.322   7.686  0.00  0.00             0
ATOM    931    O   1     1       2.793  -4.488   7.618  0.00  0.00             0
ATOM    932    O   1     1       0.091  -9.025   7.723  0.00  0.00             0
ATOM    933    O   1     1       2.815  -7.933   7.573  0.00  0.00             0
ATOM    934    O   1     1       0.215  -3.354   7.494  0.00  0.00             0
ATOM    935    H   1     1       1.334  -1.116   9.541  0.00  0.00             0
ATOM    936    H   1     1      -1.199  -5.384   9.760  0.00  0.00             0
ATOM    937    H   1     1       2.282  -1.629   7.019  0.00  0.00             0
ATOM    938    H   1     1      -0.119  -6.038   7.112  0.00  0.00             0
ATOM    939    H   1     1       2.666  -5.227   6.957  0.00  0.00             0
ATOM    940    H   1     1       0.308  -0.007   6.602  0.00  0.00             0
ATOM    941    H   1     1       0.723  -3.572   6.621  0.00  0.00             0
ATOM    942    H   1     1       3.725  -7.664   7.059  0.00  0.00             0
ATOM    943   Al   1     1       4.248  -5.535   1.419  0.00  0.00             0
ATOM    944   Al   1     1       1.786 -10.141   1.424  0.00  0.00             0
ATOM    945   Al   1     1       1.512  -4.271   1.477  0.00  0.00             0
ATOM    946   Al   1     1       4.272  -8.583   1.141  0.00  0.00             0
ATOM    947   Si   1     1      -0.040  -4.309   4.313  0.00  0.00             0
ATOM    948   Si   1     1       2.443  -8.774   4.228  0.00  0.00             0
ATOM    949   Si   1     1       2.546  -2.967   4.331  0.00  0.00             0
ATOM    950   Si   1     1       4.936  -7.238   4.087  0.00  0.00             0
ATOM    951    O   1     1       5.243  -4.428   2.490  0.00  0.00             0
ATOM    952    O   1     1       2.514  -8.859   2.617  0.00  0.00             0
ATOM    953    O   1     1       4.810  -7.109   2.362  0.00  0.00             0
ATOM    954    O   1     1       2.288  -2.702   2.707  0.00  0.00             0
ATOM    955    O   1     1       5.157  -5.760   4.643  0.00  0.00             0
ATOM    956    O   1     1       2.333  -1.482   4.949  0.00  0.00             0
ATOM    957    O   1     1       3.983  -3.419   4.479  0.00  0.00             0
ATOM    958    O   1     1       1.017  -8.022   4.505  0.00  0.00             0
ATOM    959    O   1     1       3.595  -7.824   4.561  0.00  0.00             0
ATOM    960    O   1     1       1.288  -3.823   4.772  0.00  0.00             0
ATOM    961    O   1     1       5.051 -10.030   2.096  0.00  0.00             0
ATOM    962    O   1     1       2.541  -5.487   2.598  0.00  0.00             0
ATOM    963    O   1     1      11.210  -2.768   0.314  0.00  0.00             0
ATOM    964    O   1     1       3.429  -7.076   0.259  0.00  0.00             0
ATOM    965    O   1     1       5.759  -5.311   0.186  0.00  0.00             0
ATOM    966    O   1     1       3.127  -9.785   0.181  0.00  0.00             0
ATOM    967    O   1     1       6.004  -8.517   0.316  0.00  0.00             0
ATOM    968    O   1     1       3.250  -4.237   0.268  0.00  0.00             0
ATOM    969    H   1     1       4.909  -1.789   3.040  0.00  0.00             0
ATOM    970    H   1     1       2.258  -6.060   3.418  0.00  0.00             0
ATOM    971    H   1     1       5.259  -2.571   0.202  0.00  0.00             0
ATOM    972    H   1     1       2.910  -6.488  -0.383  0.00  0.00             0
ATOM    973    H   1     1       5.955  -5.590  -0.659  0.00  0.00             0
ATOM    974    H   1     1       3.558  -1.036  -0.351  0.00  0.00             0
ATOM    975    H   1     1       3.021  -3.710  -0.621  0.00  0.00             0
ATOM    976    H   1     1       6.828  -8.013  -0.031  0.00  0.00             0
END
