# Supplementary material for: Competing Nuclear Quantum Effects and Hydrogen-Bond Jumps in Hydrated Kaolinite
Source: J Phys Chem Lett. 2023 Feb 6;14(6):1542–7. doi: 10.1021/acs.jpclett.2c03896 (PMC9940297; doi:10.1021/acs.jpclett.2c03896)
Supplement: Supplementary file 1 — jz2c03896_si_001.zip [file jz2c03896_si_001.zip › Clay_NQEs_HBond_Jumps_SI/silica-surface/QM/prod-1/init.18.pdb]

TITLE     Step:      400000  Bead:      18 positions{angstrom}  cell{angstrom}
CRYST1   10.307   17.884   76.812  91.93 105.05  89.80 P 1           1
ATOM      1   Al   1     1     -13.503  12.413  42.553  0.00  0.00             0
ATOM      2   Al   1     1     -11.078  17.099  42.278  0.00  0.00             0
ATOM      3   Al   1     1     -10.978  10.983  42.519  0.00  0.00             0
ATOM      4   Al   1     1     -13.512  15.557  42.341  0.00  0.00             0
ATOM      5   Si   1     1      -9.087  11.202  39.668  0.00  0.00             0
ATOM      6   Si   1     1     -11.910  15.740  39.459  0.00  0.00             0
ATOM      7   Si   1     1     -11.717   9.586  39.757  0.00  0.00             0
ATOM      8   Si   1     1     -14.351  14.174  39.620  0.00  0.00             0
ATOM      9    O   1     1     -14.461  11.277  41.512  0.00  0.00             0
ATOM     10    O   1     1     -12.018  15.879  41.180  0.00  0.00             0
ATOM     11    O   1     1     -14.308  14.101  41.200  0.00  0.00             0
ATOM     12    O   1     1     -11.517   9.464  41.448  0.00  0.00             0
ATOM     13    O   1     1     -14.290  12.654  39.190  0.00  0.00             0
ATOM     14    O   1     1     -11.725   8.098  39.337  0.00  0.00             0
ATOM     15    O   1     1     -13.066  10.323  39.532  0.00  0.00             0
ATOM     16    O   1     1     -10.690  14.965  39.259  0.00  0.00             0
ATOM     17    O   1     1     -13.254  14.965  39.130  0.00  0.00             0
ATOM     18    O   1     1     -10.402  10.298  39.195  0.00  0.00             0
ATOM     19    O   1     1     -14.527  16.889  41.362  0.00  0.00             0
ATOM     20    O   1     1     -11.869  12.295  41.375  0.00  0.00             0
ATOM     21    O   1     1     -10.155   9.616  43.688  0.00  0.00             0
ATOM     22    O   1     1     -12.808  14.131  43.291  0.00  0.00             0
ATOM     23    O   1     1     -15.152  12.340  43.776  0.00  0.00             0
ATOM     24    O   1     1     -12.668  17.022  43.447  0.00  0.00             0
ATOM     25    O   1     1     -15.235  15.552  43.481  0.00  0.00             0
ATOM     26    O   1     1     -12.669  11.139  43.676  0.00  0.00             0
ATOM     27    H   1     1     -14.421   8.738  41.976  0.00  0.00             0
ATOM     28    H   1     1     -11.468  13.013  40.576  0.00  0.00             0
ATOM     29    H   1     1     -15.038   9.283  44.567  0.00  0.00             0
ATOM     30    H   1     1     -11.986  14.423  43.493  0.00  0.00             0
ATOM     31    H   1     1     -15.450  12.374  44.701  0.00  0.00             0
ATOM     32    H   1     1     -13.072   7.928  44.480  0.00  0.00             0
ATOM     33    H   1     1     -12.934  10.270  43.793  0.00  0.00             0
ATOM     34    H   1     1     -15.136  14.547  43.935  0.00  0.00             0
ATOM     35   Al   1     1     -13.443  14.824  49.699  0.00  0.00             0
ATOM     36   Al   1     1     -10.727  19.254  49.807  0.00  0.00             0
ATOM     37   Al   1     1     -10.812  13.375  49.685  0.00  0.00             0
ATOM     38   Al   1     1     -13.388  17.734  49.600  0.00  0.00             0
ATOM     39   Si   1     1      -8.997  13.390  46.948  0.00  0.00             0
ATOM     40   Si   1     1     -11.667  17.892  46.892  0.00  0.00             0
ATOM     41   Si   1     1     -11.576  11.862  46.933  0.00  0.00             0
ATOM     42   Si   1     1     -14.221  16.394  46.794  0.00  0.00             0
ATOM     43    O   1     1     -14.461  13.594  48.538  0.00  0.00             0
ATOM     44    O   1     1     -11.773  18.003  48.522  0.00  0.00             0
ATOM     45    O   1     1     -13.990  16.389  48.536  0.00  0.00             0
ATOM     46    O   1     1     -11.551  11.918  48.586  0.00  0.00             0
ATOM     47    O   1     1     -14.114  14.894  46.418  0.00  0.00             0
ATOM     48    O   1     1     -11.435  10.370  46.540  0.00  0.00             0
ATOM     49    O   1     1     -12.990  12.459  46.725  0.00  0.00             0
ATOM     50    O   1     1     -10.345  16.991  46.668  0.00  0.00             0
ATOM     51    O   1     1     -12.947  17.181  46.372  0.00  0.00             0
ATOM     52    O   1     1     -10.372  12.790  46.380  0.00  0.00             0
ATOM     53    O   1     1     -14.350  19.221  48.667  0.00  0.00             0
ATOM     54    O   1     1     -11.706  14.656  48.443  0.00  0.00             0
ATOM     55    O   1     1     -10.236  11.868  50.957  0.00  0.00             0
ATOM     56    O   1     1     -12.675  16.321  50.799  0.00  0.00             0
ATOM     57    O   1     1     -15.176  14.633  50.730  0.00  0.00             0
ATOM     58    O   1     1     -12.245  19.154  50.901  0.00  0.00             0
ATOM     59    O   1     1     -14.749  18.044  50.912  0.00  0.00             0
ATOM     60    O   1     1     -12.551  13.620  50.821  0.00  0.00             0
ATOM     61    H   1     1     -13.732  11.085  48.691  0.00  0.00             0
ATOM     62    H   1     1     -11.046  15.332  48.391  0.00  0.00             0
ATOM     63    H   1     1     -14.512  12.181  51.221  0.00  0.00             0
ATOM     64    H   1     1     -12.265  15.893  51.614  0.00  0.00             0
ATOM     65    H   1     1     -15.538  15.218  51.601  0.00  0.00             0
ATOM     66    H   1     1     -12.925   9.904  51.978  0.00  0.00             0
ATOM     67    H   1     1     -12.414  12.927  51.536  0.00  0.00             0
ATOM     68    H   1     1     -14.360  18.234  51.789  0.00  0.00             0
ATOM     69   Al   1     1     -13.545  21.326  42.570  0.00  0.00             0
ATOM     70   Al   1     1     -11.007  25.927  42.523  0.00  0.00             0
ATOM     71   Al   1     1     -10.977  19.902  42.482  0.00  0.00             0
ATOM     72   Al   1     1     -13.582  24.330  42.490  0.00  0.00             0
ATOM     73   Si   1     1      -9.303  20.190  39.733  0.00  0.00             0
ATOM     74   Si   1     1     -11.862  24.599  39.804  0.00  0.00             0
ATOM     75   Si   1     1     -11.827  18.648  39.559  0.00  0.00             0
ATOM     76   Si   1     1     -14.419  23.142  39.648  0.00  0.00             0
ATOM     77    O   1     1     -14.455  20.221  41.229  0.00  0.00             0
ATOM     78    O   1     1     -12.007  24.666  41.415  0.00  0.00             0
ATOM     79    O   1     1     -14.305  23.106  41.303  0.00  0.00             0
ATOM     80    O   1     1     -11.688  18.535  41.200  0.00  0.00             0
ATOM     81    O   1     1     -14.439  21.731  39.173  0.00  0.00             0
ATOM     82    O   1     1     -11.971  17.142  38.994  0.00  0.00             0
ATOM     83    O   1     1     -13.052  19.497  39.351  0.00  0.00             0
ATOM     84    O   1     1     -10.626  23.565  39.571  0.00  0.00             0
ATOM     85    O   1     1     -13.110  23.885  39.260  0.00  0.00             0
ATOM     86    O   1     1     -10.483  19.357  39.114  0.00  0.00             0
ATOM     87    O   1     1     -14.596  25.761  41.498  0.00  0.00             0
ATOM     88    O   1     1     -11.964  21.438  41.268  0.00  0.00             0
ATOM     89    O   1     1     -10.184  18.457  43.319  0.00  0.00             0
ATOM     90    O   1     1     -12.825  22.818  43.433  0.00  0.00             0
ATOM     91    O   1     1     -15.070  21.204  43.538  0.00  0.00             0
ATOM     92    O   1     1     -12.583  25.698  43.741  0.00  0.00             0
ATOM     93    O   1     1     -15.272  24.521  43.730  0.00  0.00             0
ATOM     94    O   1     1     -12.670  19.834  43.400  0.00  0.00             0
ATOM     95    H   1     1     -14.167  17.940  41.098  0.00  0.00             0
ATOM     96    H   1     1     -11.398  22.016  40.920  0.00  0.00             0
ATOM     97    H   1     1     -14.798  18.124  43.811  0.00  0.00             0
ATOM     98    H   1     1     -11.894  23.244  43.492  0.00  0.00             0
ATOM     99    H   1     1     -15.388  21.791  44.393  0.00  0.00             0
ATOM    100    H   1     1     -12.665  16.847  44.442  0.00  0.00             0
ATOM    101    H   1     1     -12.780  18.850  43.647  0.00  0.00             0
ATOM    102    H   1     1     -15.154  24.004  44.564  0.00  0.00             0
ATOM    103   Al   1     1     -13.450  23.731  49.761  0.00  0.00             0
ATOM    104   Al   1     1     -10.907  28.340  49.862  0.00  0.00             0
ATOM    105   Al   1     1     -10.759  22.016  49.927  0.00  0.00             0
ATOM    106   Al   1     1     -13.231  26.603  49.900  0.00  0.00             0
ATOM    107   Si   1     1      -8.923  22.339  47.011  0.00  0.00             0
ATOM    108   Si   1     1     -11.570  26.886  47.110  0.00  0.00             0
ATOM    109   Si   1     1     -11.463  20.840  47.040  0.00  0.00             0
ATOM    110   Si   1     1     -14.123  25.397  47.114  0.00  0.00             0
ATOM    111    O   1     1     -14.434  22.450  48.673  0.00  0.00             0
ATOM    112    O   1     1     -11.826  27.031  48.699  0.00  0.00             0
ATOM    113    O   1     1     -14.082  25.285  48.661  0.00  0.00             0
ATOM    114    O   1     1     -11.456  20.775  48.646  0.00  0.00             0
ATOM    115    O   1     1     -14.000  23.842  46.650  0.00  0.00             0
ATOM    116    O   1     1     -11.510  19.409  46.526  0.00  0.00             0
ATOM    117    O   1     1     -12.791  21.588  46.778  0.00  0.00             0
ATOM    118    O   1     1     -10.348  25.903  46.941  0.00  0.00             0
ATOM    119    O   1     1     -12.824  26.202  46.652  0.00  0.00             0
ATOM    120    O   1     1     -10.223  21.662  46.580  0.00  0.00             0
ATOM    121    O   1     1     -14.146  28.082  48.781  0.00  0.00             0
ATOM    122    O   1     1     -11.781  23.562  48.765  0.00  0.00             0
ATOM    123    O   1     1      -9.874  20.666  50.889  0.00  0.00             0
ATOM    124    O   1     1     -12.521  25.160  50.845  0.00  0.00             0
ATOM    125    O   1     1     -14.931  23.676  50.968  0.00  0.00             0
ATOM    126    O   1     1     -12.447  28.035  51.075  0.00  0.00             0
ATOM    127    O   1     1     -14.958  26.810  50.907  0.00  0.00             0
ATOM    128    O   1     1     -12.376  22.302  51.003  0.00  0.00             0
ATOM    129    H   1     1     -13.926  19.960  48.395  0.00  0.00             0
ATOM    130    H   1     1     -11.210  24.194  48.055  0.00  0.00             0
ATOM    131    H   1     1     -14.147  20.995  50.982  0.00  0.00             0
ATOM    132    H   1     1     -11.565  24.845  50.938  0.00  0.00             0
ATOM    133    H   1     1     -15.597  24.308  51.089  0.00  0.00             0
ATOM    134    H   1     1     -12.654  19.650  51.714  0.00  0.00             0
ATOM    135    H   1     1     -12.825  22.732  51.816  0.00  0.00             0
ATOM    136    H   1     1     -15.390  26.790  51.945  0.00  0.00             0
ATOM    137   Al   1     1      -8.417  12.575  42.441  0.00  0.00             0
ATOM    138   Al   1     1      -6.016  16.995  42.382  0.00  0.00             0
ATOM    139   Al   1     1      -6.001  10.866  42.546  0.00  0.00             0
ATOM    140   Al   1     1      -8.486  15.505  42.370  0.00  0.00             0
ATOM    141   Si   1     1      -4.051  11.276  39.868  0.00  0.00             0
ATOM    142   Si   1     1      -6.722  15.617  39.595  0.00  0.00             0
ATOM    143   Si   1     1      -6.582   9.660  39.785  0.00  0.00             0
ATOM    144   Si   1     1      -9.310  14.218  39.585  0.00  0.00             0
ATOM    145    O   1     1      -9.195  11.373  41.235  0.00  0.00             0
ATOM    146    O   1     1      -6.806  15.709  41.196  0.00  0.00             0
ATOM    147    O   1     1      -9.105  14.176  41.242  0.00  0.00             0
ATOM    148    O   1     1      -6.475   9.570  41.433  0.00  0.00             0
ATOM    149    O   1     1      -9.343  12.776  39.141  0.00  0.00             0
ATOM    150    O   1     1      -6.568   8.211  39.207  0.00  0.00             0
ATOM    151    O   1     1      -7.892  10.385  39.407  0.00  0.00             0
ATOM    152    O   1     1      -5.482  14.718  39.161  0.00  0.00             0
ATOM    153    O   1     1      -8.044  14.983  39.052  0.00  0.00             0
ATOM    154    O   1     1      -5.337  10.459  39.367  0.00  0.00             0
ATOM    155    O   1     1      -9.487  16.978  41.211  0.00  0.00             0
ATOM    156    O   1     1      -6.594  12.474  41.509  0.00  0.00             0
ATOM    157    O   1     1     -15.470   9.421  43.698  0.00  0.00             0
ATOM    158    O   1     1      -7.797  14.047  43.418  0.00  0.00             0
ATOM    159    O   1     1      -9.967  12.368  43.609  0.00  0.00             0
ATOM    160    O   1     1      -7.641  16.890  43.454  0.00  0.00             0
ATOM    161    O   1     1     -10.253  15.621  43.372  0.00  0.00             0
ATOM    162    O   1     1      -7.498  11.122  43.558  0.00  0.00             0
ATOM    163    H   1     1      -8.691   8.501  41.355  0.00  0.00             0
ATOM    164    H   1     1      -6.101  13.410  41.592  0.00  0.00             0
ATOM    165    H   1     1      -9.972  10.067  44.600  0.00  0.00             0
ATOM    166    H   1     1      -6.825  14.143  43.768  0.00  0.00             0
ATOM    167    H   1     1     -10.320  12.938  44.127  0.00  0.00             0
ATOM    168    H   1     1      -8.356   8.260  43.977  0.00  0.00             0
ATOM    169    H   1     1      -8.091  10.948  44.270  0.00  0.00             0
ATOM    170    H   1     1      -9.861  15.451  44.243  0.00  0.00             0
ATOM    171   Al   1     1      -8.328  14.788  49.603  0.00  0.00             0
ATOM    172   Al   1     1      -5.620  19.255  49.789  0.00  0.00             0
ATOM    173   Al   1     1      -5.784  13.205  49.779  0.00  0.00             0
ATOM    174   Al   1     1      -8.086  17.672  49.767  0.00  0.00             0
ATOM    175   Si   1     1      -3.955  13.436  46.914  0.00  0.00             0
ATOM    176   Si   1     1      -6.474  17.905  46.965  0.00  0.00             0
ATOM    177   Si   1     1      -6.419  11.889  46.873  0.00  0.00             0
ATOM    178   Si   1     1      -8.941  16.395  46.950  0.00  0.00             0
ATOM    179    O   1     1      -9.152  13.521  48.598  0.00  0.00             0
ATOM    180    O   1     1      -6.412  17.785  48.613  0.00  0.00             0
ATOM    181    O   1     1      -8.715  16.365  48.502  0.00  0.00             0
ATOM    182    O   1     1      -6.139  11.801  48.584  0.00  0.00             0
ATOM    183    O   1     1      -8.966  14.930  46.492  0.00  0.00             0
ATOM    184    O   1     1      -6.328  10.415  46.376  0.00  0.00             0
ATOM    185    O   1     1      -7.823  12.482  46.691  0.00  0.00             0
ATOM    186    O   1     1      -5.228  17.131  46.514  0.00  0.00             0
ATOM    187    O   1     1      -7.764  17.247  46.438  0.00  0.00             0
ATOM    188    O   1     1      -5.267  12.779  46.341  0.00  0.00             0
ATOM    189    O   1     1      -9.220  19.165  48.559  0.00  0.00             0
ATOM    190    O   1     1      -6.705  14.614  48.635  0.00  0.00             0
ATOM    191    O   1     1     -15.316  11.711  50.845  0.00  0.00             0
ATOM    192    O   1     1      -7.367  16.184  50.745  0.00  0.00             0
ATOM    193    O   1     1      -9.765  14.887  50.600  0.00  0.00             0
ATOM    194    O   1     1      -7.172  19.032  50.923  0.00  0.00             0
ATOM    195    O   1     1      -9.744  17.854  50.832  0.00  0.00             0
ATOM    196    O   1     1      -7.270  13.227  50.872  0.00  0.00             0
ATOM    197    H   1     1      -8.795  11.003  48.317  0.00  0.00             0
ATOM    198    H   1     1      -5.986  14.960  48.096  0.00  0.00             0
ATOM    199    H   1     1      -9.543  12.156  51.516  0.00  0.00             0
ATOM    200    H   1     1      -6.509  15.908  50.549  0.00  0.00             0
ATOM    201    H   1     1      -9.705  15.427  51.415  0.00  0.00             0
ATOM    202    H   1     1      -7.439  10.982  51.274  0.00  0.00             0
ATOM    203    H   1     1      -7.071  13.365  51.869  0.00  0.00             0
ATOM    204    H   1     1     -10.662  17.234  51.228  0.00  0.00             0
ATOM    205   Al   1     1      -8.396  21.529  42.470  0.00  0.00             0
ATOM    206   Al   1     1      -5.885  25.878  42.695  0.00  0.00             0
ATOM    207   Al   1     1      -5.854  19.913  42.514  0.00  0.00             0
ATOM    208   Al   1     1      -8.413  24.303  42.515  0.00  0.00             0
ATOM    209   Si   1     1      -4.037  20.209  39.570  0.00  0.00             0
ATOM    210   Si   1     1      -6.704  24.629  39.773  0.00  0.00             0
ATOM    211   Si   1     1      -6.534  18.626  39.683  0.00  0.00             0
ATOM    212   Si   1     1      -9.159  23.050  39.726  0.00  0.00             0
ATOM    213    O   1     1      -9.495  20.119  41.333  0.00  0.00             0
ATOM    214    O   1     1      -6.932  24.667  41.340  0.00  0.00             0
ATOM    215    O   1     1      -8.969  22.934  41.408  0.00  0.00             0
ATOM    216    O   1     1      -6.456  18.526  41.285  0.00  0.00             0
ATOM    217    O   1     1      -9.177  21.563  39.144  0.00  0.00             0
ATOM    218    O   1     1      -6.657  17.169  39.101  0.00  0.00             0
ATOM    219    O   1     1      -7.908  19.304  39.478  0.00  0.00             0
ATOM    220    O   1     1      -5.484  23.783  39.240  0.00  0.00             0
ATOM    221    O   1     1      -8.004  23.956  39.208  0.00  0.00             0
ATOM    222    O   1     1      -5.259  19.283  39.174  0.00  0.00             0
ATOM    223    O   1     1      -9.296  25.729  41.525  0.00  0.00             0
ATOM    224    O   1     1      -6.740  21.321  41.421  0.00  0.00             0
ATOM    225    O   1     1     -15.550  18.464  43.568  0.00  0.00             0
ATOM    226    O   1     1      -7.566  22.876  43.536  0.00  0.00             0
ATOM    227    O   1     1     -10.152  21.460  43.566  0.00  0.00             0
ATOM    228    O   1     1      -7.493  25.851  43.625  0.00  0.00             0
ATOM    229    O   1     1      -9.949  24.549  43.713  0.00  0.00             0
ATOM    230    O   1     1      -7.462  20.143  43.704  0.00  0.00             0
ATOM    231    H   1     1      -9.231  17.917  41.289  0.00  0.00             0
ATOM    232    H   1     1      -6.165  22.053  41.207  0.00  0.00             0
ATOM    233    H   1     1      -9.242  18.342  43.703  0.00  0.00             0
ATOM    234    H   1     1      -6.704  22.519  43.954  0.00  0.00             0
ATOM    235    H   1     1     -10.618  21.678  44.514  0.00  0.00             0
ATOM    236    H   1     1      -7.542  17.153  44.319  0.00  0.00             0
ATOM    237    H   1     1      -7.477  20.403  44.607  0.00  0.00             0
ATOM    238    H   1     1      -9.948  24.201  44.671  0.00  0.00             0
ATOM    239   Al   1     1      -8.384  23.747  49.898  0.00  0.00             0
ATOM    240   Al   1     1      -5.472  28.150  49.740  0.00  0.00             0
ATOM    241   Al   1     1      -5.705  22.206  49.958  0.00  0.00             0
ATOM    242   Al   1     1      -8.305  26.893  49.825  0.00  0.00             0
ATOM    243   Si   1     1      -3.747  22.306  47.132  0.00  0.00             0
ATOM    244   Si   1     1      -6.343  26.827  46.976  0.00  0.00             0
ATOM    245   Si   1     1      -6.312  20.852  47.103  0.00  0.00             0
ATOM    246   Si   1     1      -8.949  25.291  47.260  0.00  0.00             0
ATOM    247    O   1     1      -9.068  22.381  48.759  0.00  0.00             0
ATOM    248    O   1     1      -6.344  26.973  48.615  0.00  0.00             0
ATOM    249    O   1     1      -8.784  25.342  48.829  0.00  0.00             0
ATOM    250    O   1     1      -6.278  20.816  48.638  0.00  0.00             0
ATOM    251    O   1     1      -8.905  23.798  46.766  0.00  0.00             0
ATOM    252    O   1     1      -6.398  19.400  46.599  0.00  0.00             0
ATOM    253    O   1     1      -7.663  21.584  46.660  0.00  0.00             0
ATOM    254    O   1     1      -5.144  25.877  46.619  0.00  0.00             0
ATOM    255    O   1     1      -7.747  26.146  46.662  0.00  0.00             0
ATOM    256    O   1     1      -5.051  21.620  46.542  0.00  0.00             0
ATOM    257    O   1     1      -9.046  28.089  48.496  0.00  0.00             0
ATOM    258    O   1     1      -6.586  23.609  49.006  0.00  0.00             0
ATOM    259    O   1     1     -15.246  20.875  50.849  0.00  0.00             0
ATOM    260    O   1     1      -7.795  25.259  51.188  0.00  0.00             0
ATOM    261    O   1     1      -9.857  23.542  50.977  0.00  0.00             0
ATOM    262    O   1     1      -7.356  28.191  50.694  0.00  0.00             0
ATOM    263    O   1     1      -9.964  26.970  50.920  0.00  0.00             0
ATOM    264    O   1     1      -7.230  22.472  51.237  0.00  0.00             0
ATOM    265    H   1     1      -8.999  19.664  47.719  0.00  0.00             0
ATOM    266    H   1     1      -6.053  24.409  49.181  0.00  0.00             0
ATOM    267    H   1     1      -8.960  20.366  50.887  0.00  0.00             0
ATOM    268    H   1     1      -7.878  25.727  52.017  0.00  0.00             0
ATOM    269    H   1     1      -9.740  23.873  51.848  0.00  0.00             0
ATOM    270    H   1     1      -7.614  19.428  51.615  0.00  0.00             0
ATOM    271    H   1     1      -6.832  22.285  52.130  0.00  0.00             0
ATOM    272    H   1     1     -10.513  26.382  51.571  0.00  0.00             0
ATOM    273    O   1     1      -2.532  -5.030  27.236  0.00  0.00             0
ATOM    274    H   1     1      -2.710  -4.305  26.687  0.00  0.00             0
ATOM    275    H   1     1       8.769  -4.922  27.146  0.00  0.00             0
ATOM    276    O   1     1       1.612   2.818  30.643  0.00  0.00             0
ATOM    277    H   1     1       1.258   2.392  31.369  0.00  0.00             0
ATOM    278    H   1     1      11.210   2.490  30.092  0.00  0.00             0
ATOM    279    O   1     1      14.924  11.633  25.852  0.00  0.00             0
ATOM    280    H   1     1       4.637  11.290  26.790  0.00  0.00             0
ATOM    281    H   1     1      14.707  10.641  25.692  0.00  0.00             0
ATOM    282    O   1     1       0.244  12.341  31.124  0.00  0.00             0
ATOM    283    H   1     1       0.679  11.800  31.837  0.00  0.00             0
ATOM    284    H   1     1      11.271  12.777  30.688  0.00  0.00             0
ATOM    285    O   1     1      -4.352   8.732  27.475  0.00  0.00             0
ATOM    286    H   1     1      -3.529   9.158  27.057  0.00  0.00             0
ATOM    287    H   1     1       5.284   9.341  27.679  0.00  0.00             0
ATOM    288    O   1     1     -17.765   6.586  30.839  0.00  0.00             0
ATOM    289    H   1     1     -16.934   6.952  30.750  0.00  0.00             0
ATOM    290    H   1     1      -7.306   5.782  30.242  0.00  0.00             0
ATOM    291    O   1     1      -4.827 -15.717  20.821  0.00  0.00             0
ATOM    292    H   1     1      -4.522 -16.685  20.509  0.00  0.00             0
ATOM    293    H   1     1      -5.046 -15.382  20.094  0.00  0.00             0
ATOM    294    O   1     1      -0.530   4.105  33.334  0.00  0.00             0
ATOM    295    H   1     1       0.259   4.670  33.163  0.00  0.00             0
ATOM    296    H   1     1      -0.773   3.758  32.531  0.00  0.00             0
ATOM    297    O   1     1       7.787   1.016  32.685  0.00  0.00             0
ATOM    298    H   1     1       8.009   1.573  32.044  0.00  0.00             0
ATOM    299    H   1     1       6.841   1.248  32.990  0.00  0.00             0
ATOM    300    O   1     1       0.821  16.648  26.273  0.00  0.00             0
ATOM    301    H   1     1       0.273  16.508  27.003  0.00  0.00             0
ATOM    302    H   1     1       0.579  17.363  25.677  0.00  0.00             0
ATOM    303    O   1     1       3.871   4.804  29.202  0.00  0.00             0
ATOM    304    H   1     1       4.858   4.786  29.157  0.00  0.00             0
ATOM    305    H   1     1       3.372   4.134  28.777  0.00  0.00             0
ATOM    306    O   1     1      -8.961  15.844  34.132  0.00  0.00             0
ATOM    307    H   1     1      -9.491  16.582  33.637  0.00  0.00             0
ATOM    308    H   1     1      -8.481  16.342  34.998  0.00  0.00             0
ATOM    309    O   1     1       4.803  -1.649  33.129  0.00  0.00             0
ATOM    310    H   1     1       5.511  -1.980  33.431  0.00  0.00             0
ATOM    311    H   1     1       4.126  -2.302  33.114  0.00  0.00             0
ATOM    312    O   1     1      13.351   2.075  35.534  0.00  0.00             0
ATOM    313    H   1     1      12.350   2.246  35.767  0.00  0.00             0
ATOM    314    H   1     1      13.557   2.545  34.608  0.00  0.00             0
ATOM    315    O   1     1       6.104  11.550  30.272  0.00  0.00             0
ATOM    316    H   1     1       6.796  10.918  30.476  0.00  0.00             0
ATOM    317    H   1     1       5.878  12.291  30.843  0.00  0.00             0
ATOM    318    O   1     1      -1.434   5.648  24.086  0.00  0.00             0
ATOM    319    H   1     1      -2.092   6.343  23.769  0.00  0.00             0
ATOM    320    H   1     1      -1.491   4.982  23.278  0.00  0.00             0
ATOM    321    O   1     1      18.897  10.399  30.781  0.00  0.00             0
ATOM    322    H   1     1      19.488  10.174  29.971  0.00  0.00             0
ATOM    323    H   1     1      19.379  11.264  30.996  0.00  0.00             0
ATOM    324    O   1     1       5.704   9.196  21.795  0.00  0.00             0
ATOM    325    H   1     1       4.793   9.186  21.994  0.00  0.00             0
ATOM    326    H   1     1       5.726   8.979  20.919  0.00  0.00             0
ATOM    327    O   1     1       2.871  14.606  32.490  0.00  0.00             0
ATOM    328    H   1     1       3.160  13.787  33.074  0.00  0.00             0
ATOM    329    H   1     1      12.568  -2.703  32.982  0.00  0.00             0
ATOM    330    O   1     1       0.046  17.493  32.598  0.00  0.00             0
ATOM    331    H   1     1       0.160  17.141  31.818  0.00  0.00             0
ATOM    332    H   1     1       9.349  17.925  32.599  0.00  0.00             0
ATOM    333    O   1     1      14.244  12.555  34.132  0.00  0.00             0
ATOM    334    H   1     1       4.586  11.929  33.946  0.00  0.00             0
ATOM    335    H   1     1      14.808  13.194  34.644  0.00  0.00             0
ATOM    336    O   1     1      -3.051  22.600  35.355  0.00  0.00             0
ATOM    337    H   1     1      -3.674  22.797  34.721  0.00  0.00             0
ATOM    338    H   1     1       6.761  21.820  35.615  0.00  0.00             0
ATOM    339    O   1     1       5.640  14.370  35.494  0.00  0.00             0
ATOM    340    H   1     1      -4.972  15.266  35.736  0.00  0.00             0
ATOM    341    H   1     1       6.423  14.649  35.058  0.00  0.00             0
ATOM    342    O   1     1      -9.741  12.747  27.949  0.00  0.00             0
ATOM    343    H   1     1      -9.777  13.434  28.492  0.00  0.00             0
ATOM    344    H   1     1       0.262  11.803  28.342  0.00  0.00             0
ATOM    345    O   1     1       5.284  19.051  33.321  0.00  0.00             0
ATOM    346    H   1     1       5.006  18.142  33.217  0.00  0.00             0
ATOM    347    H   1     1       4.747   1.914  32.938  0.00  0.00             0
ATOM    348    O   1     1      -9.897   3.088  35.682  0.00  0.00             0
ATOM    349    H   1     1     -10.561   2.574  36.222  0.00  0.00             0
ATOM    350    H   1     1     -10.043   3.481  34.651  0.00  0.00             0
ATOM    351    O   1     1      -1.629  13.843  32.866  0.00  0.00             0
ATOM    352    H   1     1      -1.785  13.387  33.740  0.00  0.00             0
ATOM    353    H   1     1      -0.807  13.450  32.434  0.00  0.00             0
ATOM    354    O   1     1       3.875   4.935  36.062  0.00  0.00             0
ATOM    355    H   1     1       4.498   4.785  36.725  0.00  0.00             0
ATOM    356    H   1     1       3.527   4.072  35.912  0.00  0.00             0
ATOM    357    O   1     1       9.854   5.947  35.927  0.00  0.00             0
ATOM    358    H   1     1       9.332   5.308  36.281  0.00  0.00             0
ATOM    359    H   1     1      10.550   5.550  35.519  0.00  0.00             0
ATOM    360    O   1     1      -2.467  15.901  34.629  0.00  0.00             0
ATOM    361    H   1     1      -1.945  15.399  35.377  0.00  0.00             0
ATOM    362    H   1     1      -1.974  15.710  34.037  0.00  0.00             0
ATOM    363    O   1     1       6.352  17.387  30.905  0.00  0.00             0
ATOM    364    H   1     1       5.968  16.840  31.564  0.00  0.00             0
ATOM    365    H   1     1       6.784  -0.007  31.568  0.00  0.00             0
ATOM    366    O   1     1      13.159  10.750  36.411  0.00  0.00             0
ATOM    367    H   1     1      13.881  10.201  36.170  0.00  0.00             0
ATOM    368    H   1     1      13.561  11.587  35.938  0.00  0.00             0
ATOM    369    O   1     1      -0.629  -3.580  36.010  0.00  0.00             0
ATOM    370    H   1     1      -0.710  -4.531  35.998  0.00  0.00             0
ATOM    371    H   1     1      -0.406  -3.220  35.058  0.00  0.00             0
ATOM    372    O   1     1      -5.050  -0.615  36.589  0.00  0.00             0
ATOM    373    H   1     1      -4.816   0.201  36.494  0.00  0.00             0
ATOM    374    H   1     1      -5.905  -0.547  36.090  0.00  0.00             0
ATOM    375    O   1     1      -5.060   5.674  32.902  0.00  0.00             0
ATOM    376    H   1     1      -4.052   5.915  32.610  0.00  0.00             0
ATOM    377    H   1     1      -5.482   6.396  33.456  0.00  0.00             0
ATOM    378    O   1     1      -6.380   3.386  22.712  0.00  0.00             0
ATOM    379    H   1     1      -6.171   4.057  23.279  0.00  0.00             0
ATOM    380    H   1     1      -5.721   2.998  22.213  0.00  0.00             0
ATOM    381    O   1     1     -11.711  -1.419  28.349  0.00  0.00             0
ATOM    382    H   1     1     -12.333  -0.898  27.824  0.00  0.00             0
ATOM    383    H   1     1      -1.903  -2.050  28.723  0.00  0.00             0
ATOM    384    O   1     1      -8.050   9.240  30.195  0.00  0.00             0
ATOM    385    H   1     1      -8.009   9.483  31.075  0.00  0.00             0
ATOM    386    H   1     1       2.264   8.311  30.255  0.00  0.00             0
ATOM    387    O   1     1       6.899   7.570  35.999  0.00  0.00             0
ATOM    388    H   1     1      -2.831   8.064  36.427  0.00  0.00             0
ATOM    389    H   1     1       7.193   6.585  35.759  0.00  0.00             0
ATOM    390    O   1     1      -6.492  15.766  28.829  0.00  0.00             0
ATOM    391    H   1     1      -6.746  16.767  29.080  0.00  0.00             0
ATOM    392    H   1     1       4.003  15.812  27.856  0.00  0.00             0
ATOM    393    O   1     1      -4.926   9.558  34.588  0.00  0.00             0
ATOM    394    H   1     1      -4.552   8.956  35.271  0.00  0.00             0
ATOM    395    H   1     1       4.743   9.016  34.271  0.00  0.00             0
ATOM    396    O   1     1     -12.772   9.297  33.407  0.00  0.00             0
ATOM    397    H   1     1     -13.727   9.356  33.785  0.00  0.00             0
ATOM    398    H   1     1      -2.416   9.545  32.616  0.00  0.00             0
ATOM    399    O   1     1      -4.264   2.453  36.353  0.00  0.00             0
ATOM    400    H   1     1      -3.543   1.957  35.724  0.00  0.00             0
ATOM    401    H   1     1      -5.068   2.097  35.912  0.00  0.00             0
ATOM    402    O   1     1      -2.659   7.589  29.250  0.00  0.00             0
ATOM    403    H   1     1      -3.402   7.886  28.755  0.00  0.00             0
ATOM    404    H   1     1      -2.708   8.012  30.035  0.00  0.00             0
ATOM    405    O   1     1      -0.424   7.641  27.302  0.00  0.00             0
ATOM    406    H   1     1      -0.690   8.142  26.550  0.00  0.00             0
ATOM    407    H   1     1      -1.187   7.701  27.915  0.00  0.00             0
ATOM    408    O   1     1       8.269   0.694  35.651  0.00  0.00             0
ATOM    409    H   1     1       8.397   0.915  34.822  0.00  0.00             0
ATOM    410    H   1     1       7.757  -0.180  35.555  0.00  0.00             0
ATOM    411    O   1     1       0.761  16.948  30.074  0.00  0.00             0
ATOM    412    H   1     1       1.251  16.057  30.320  0.00  0.00             0
ATOM    413    H   1     1       0.132  16.770  29.299  0.00  0.00             0
ATOM    414    O   1     1     -10.053  27.878  28.581  0.00  0.00             0
ATOM    415    H   1     1     -10.037  27.179  27.966  0.00  0.00             0
ATOM    416    H   1     1      -9.357  27.622  29.216  0.00  0.00             0
ATOM    417    O   1     1      -3.292   3.504  24.935  0.00  0.00             0
ATOM    418    H   1     1      -2.760   3.970  24.339  0.00  0.00             0
ATOM    419    H   1     1      -3.109   3.672  25.815  0.00  0.00             0
ATOM    420    O   1     1      22.573  10.588  32.616  0.00  0.00             0
ATOM    421    H   1     1      22.035   9.912  33.221  0.00  0.00             0
ATOM    422    H   1     1      22.909  11.227  33.264  0.00  0.00             0
ATOM    423    O   1     1      13.822   7.077  34.467  0.00  0.00             0
ATOM    424    H   1     1      12.999   6.699  34.133  0.00  0.00             0
ATOM    425    H   1     1      14.057   6.501  35.256  0.00  0.00             0
ATOM    426    O   1     1       6.906   4.983  29.671  0.00  0.00             0
ATOM    427    H   1     1       7.462   5.706  29.499  0.00  0.00             0
ATOM    428    H   1     1       6.953   4.472  28.976  0.00  0.00             0
ATOM    429    O   1     1      -6.634  21.339  32.584  0.00  0.00             0
ATOM    430    H   1     1      -7.217  21.563  31.845  0.00  0.00             0
ATOM    431    H   1     1      -6.059  22.189  32.430  0.00  0.00             0
ATOM    432    O   1     1      -7.740  16.950  36.128  0.00  0.00             0
ATOM    433    H   1     1      -7.894  17.951  35.952  0.00  0.00             0
ATOM    434    H   1     1      -7.877  16.664  36.992  0.00  0.00             0
ATOM    435    O   1     1      -0.517   0.528  21.514  0.00  0.00             0
ATOM    436    H   1     1      -0.640   0.964  20.648  0.00  0.00             0
ATOM    437    H   1     1       9.419  -0.342  21.549  0.00  0.00             0
ATOM    438    O   1     1      15.797  -1.695  15.173  0.00  0.00             0
ATOM    439    H   1     1      16.538  -1.111  14.913  0.00  0.00             0
ATOM    440    H   1     1      26.053  -1.508  16.044  0.00  0.00             0
ATOM    441    O   1     1      14.105 -17.090  14.520  0.00  0.00             0
ATOM    442    H   1     1       4.124 -17.943  14.696  0.00  0.00             0
ATOM    443    H   1     1      14.603 -16.502  15.042  0.00  0.00             0
ATOM    444    O   1     1      17.622  -2.718  18.671  0.00  0.00             0
ATOM    445    H   1     1      18.094  -2.604  17.907  0.00  0.00             0
ATOM    446    H   1     1      28.434  -2.749  19.339  0.00  0.00             0
ATOM    447    O   1     1       2.615   5.649  15.497  0.00  0.00             0
ATOM    448    H   1     1      -8.680   5.724  15.302  0.00  0.00             0
ATOM    449    H   1     1       2.461   5.398  16.351  0.00  0.00             0
ATOM    450    O   1     1      -3.144   5.637  18.033  0.00  0.00             0
ATOM    451    H   1     1      -3.778   5.061  18.410  0.00  0.00             0
ATOM    452    H   1     1       8.180   5.396  18.020  0.00  0.00             0
ATOM    453    O   1     1      -0.098  -3.764  19.537  0.00  0.00             0
ATOM    454    H   1     1       0.504  -3.587  20.268  0.00  0.00             0
ATOM    455    H   1     1       0.608  -3.866  18.707  0.00  0.00             0
ATOM    456    O   1     1     -12.084   2.414  16.217  0.00  0.00             0
ATOM    457    H   1     1     -12.073   2.199  17.131  0.00  0.00             0
ATOM    458    H   1     1     -11.456   3.078  16.138  0.00  0.00             0
ATOM    459    O   1     1       7.010 -11.507  15.055  0.00  0.00             0
ATOM    460    H   1     1       6.723 -10.669  15.294  0.00  0.00             0
ATOM    461    H   1     1       6.896 -11.899  15.972  0.00  0.00             0
ATOM    462    O   1     1       5.639   1.288  28.502  0.00  0.00             0
ATOM    463    H   1     1       4.762   1.413  28.226  0.00  0.00             0
ATOM    464    H   1     1       5.523   0.414  29.181  0.00  0.00             0
ATOM    465    O   1     1       2.180   0.455  21.174  0.00  0.00             0
ATOM    466    H   1     1       1.450   0.431  21.721  0.00  0.00             0
ATOM    467    H   1     1       2.906   0.705  21.884  0.00  0.00             0
ATOM    468    O   1     1     -10.690   4.649  16.878  0.00  0.00             0
ATOM    469    H   1     1     -10.674   5.340  16.129  0.00  0.00             0
ATOM    470    H   1     1      -9.746   4.520  17.294  0.00  0.00             0
ATOM    471    O   1     1       5.927  -6.438  15.396  0.00  0.00             0
ATOM    472    H   1     1       5.190  -5.933  15.485  0.00  0.00             0
ATOM    473    H   1     1       6.421  -5.712  15.597  0.00  0.00             0
ATOM    474    O   1     1       0.007  -0.713  17.212  0.00  0.00             0
ATOM    475    H   1     1       0.029  -0.127  16.384  0.00  0.00             0
ATOM    476    H   1     1      -0.525  -0.224  17.792  0.00  0.00             0
ATOM    477    O   1     1       8.375  -8.637  17.388  0.00  0.00             0
ATOM    478    H   1     1       8.608  -7.937  16.874  0.00  0.00             0
ATOM    479    H   1     1       7.806  -9.141  16.880  0.00  0.00             0
ATOM    480    O   1     1      -1.062   3.212  19.889  0.00  0.00             0
ATOM    481    H   1     1      -1.566   3.734  20.609  0.00  0.00             0
ATOM    482    H   1     1      -0.053   3.144  20.215  0.00  0.00             0
ATOM    483    O   1     1      10.176  11.219  16.491  0.00  0.00             0
ATOM    484    H   1     1      10.756  10.668  15.852  0.00  0.00             0
ATOM    485    H   1     1      10.910  11.427  17.211  0.00  0.00             0
ATOM    486    O   1     1      -5.256   4.329  14.423  0.00  0.00             0
ATOM    487    H   1     1      -6.081   4.777  14.628  0.00  0.00             0
ATOM    488    H   1     1      -4.461   4.826  14.539  0.00  0.00             0
ATOM    489    O   1     1      -7.716  16.404  19.078  0.00  0.00             0
ATOM    490    H   1     1      -8.579  16.448  18.567  0.00  0.00             0
ATOM    491    H   1     1       2.348  -1.046  19.940  0.00  0.00             0
ATOM    492    O   1     1      -2.657 -18.055  14.667  0.00  0.00             0
ATOM    493    H   1     1      -2.536 -17.238  15.100  0.00  0.00             0
ATOM    494    H   1     1       8.353 -17.924  13.968  0.00  0.00             0
ATOM    495    O   1     1      11.057  -8.681  24.838  0.00  0.00             0
ATOM    496    H   1     1       1.692  -8.900  25.154  0.00  0.00             0
ATOM    497    H   1     1      10.942  -7.631  24.933  0.00  0.00             0
ATOM    498    O   1     1      -0.533 -11.049  15.077  0.00  0.00             0
ATOM    499    H   1     1      -0.221 -10.210  14.711  0.00  0.00             0
ATOM    500    H   1     1       8.844 -11.281  14.775  0.00  0.00             0
ATOM    501    O   1     1       2.769   7.117  19.012  0.00  0.00             0
ATOM    502    H   1     1       1.907   7.106  18.984  0.00  0.00             0
ATOM    503    H   1     1      13.504   7.928  18.772  0.00  0.00             0
ATOM    504    O   1     1     -10.166   7.279  18.460  0.00  0.00             0
ATOM    505    H   1     1     -10.848   7.192  19.153  0.00  0.00             0
ATOM    506    H   1     1      -0.271   7.526  17.516  0.00  0.00             0
ATOM    507    O   1     1       1.200   9.655  14.719  0.00  0.00             0
ATOM    508    H   1     1       1.195  10.234  14.023  0.00  0.00             0
ATOM    509    H   1     1       1.941  -8.592  14.642  0.00  0.00             0
ATOM    510    O   1     1      -3.694  -9.655  19.436  0.00  0.00             0
ATOM    511    H   1     1      -3.215  -9.137  18.888  0.00  0.00             0
ATOM    512    H   1     1      -3.751 -10.614  19.091  0.00  0.00             0
ATOM    513    O   1     1      -2.705   3.026  27.766  0.00  0.00             0
ATOM    514    H   1     1      -3.160   2.172  27.868  0.00  0.00             0
ATOM    515    H   1     1      -1.771   2.748  27.999  0.00  0.00             0
ATOM    516    O   1     1       7.399  -0.326  26.117  0.00  0.00             0
ATOM    517    H   1     1       6.514   0.063  26.247  0.00  0.00             0
ATOM    518    H   1     1       7.937   0.085  25.555  0.00  0.00             0
ATOM    519    O   1     1       5.586   2.157  16.008  0.00  0.00             0
ATOM    520    H   1     1       6.501   2.221  15.793  0.00  0.00             0
ATOM    521    H   1     1       5.257   3.019  15.446  0.00  0.00             0
ATOM    522    O   1     1      -3.399  14.154  22.255  0.00  0.00             0
ATOM    523    H   1     1      -3.560  13.243  21.952  0.00  0.00             0
ATOM    524    H   1     1      -3.324  14.350  23.200  0.00  0.00             0
ATOM    525    O   1     1      17.012  17.518  22.617  0.00  0.00             0
ATOM    526    H   1     1      17.619  17.143  22.133  0.00  0.00             0
ATOM    527    H   1     1      17.628   0.110  23.187  0.00  0.00             0
ATOM    528    O   1     1      14.221   0.197  23.229  0.00  0.00             0
ATOM    529    H   1     1      14.927   0.593  22.807  0.00  0.00             0
ATOM    530    H   1     1      14.307   0.516  24.153  0.00  0.00             0
ATOM    531    O   1     1      12.265  -6.578  18.139  0.00  0.00             0
ATOM    532    H   1     1      12.259  -5.659  18.053  0.00  0.00             0
ATOM    533    H   1     1      11.882  -6.691  18.968  0.00  0.00             0
ATOM    534    O   1     1       8.555   1.082  18.542  0.00  0.00             0
ATOM    535    H   1     1       8.459   2.006  18.911  0.00  0.00             0
ATOM    536    H   1     1       7.776   0.819  18.904  0.00  0.00             0
ATOM    537    O   1     1      18.905  -2.592  16.096  0.00  0.00             0
ATOM    538    H   1     1      18.547  -2.031  15.523  0.00  0.00             0
ATOM    539    H   1     1      19.608  -2.058  16.507  0.00  0.00             0
ATOM    540    O   1     1      -6.300   6.898  26.925  0.00  0.00             0
ATOM    541    H   1     1      -6.641   6.299  27.512  0.00  0.00             0
ATOM    542    H   1     1      -5.607   7.570  27.371  0.00  0.00             0
ATOM    543    O   1     1       8.645   1.162  23.966  0.00  0.00             0
ATOM    544    H   1     1       8.091   1.840  23.955  0.00  0.00             0
ATOM    545    H   1     1      19.298   1.235  22.997  0.00  0.00             0
ATOM    546    O   1     1       0.578   8.375  33.687  0.00  0.00             0
ATOM    547    H   1     1      -0.306   8.429  33.265  0.00  0.00             0
ATOM    548    H   1     1      10.604   8.586  34.756  0.00  0.00             0
ATOM    549    O   1     1      17.119  14.674  29.352  0.00  0.00             0
ATOM    550    H   1     1       6.379  15.307  28.810  0.00  0.00             0
ATOM    551    H   1     1      17.298  13.956  28.728  0.00  0.00             0
ATOM    552    O   1     1      -3.354  15.028  24.883  0.00  0.00             0
ATOM    553    H   1     1      -4.122  14.927  25.534  0.00  0.00             0
ATOM    554    H   1     1       7.451  15.867  25.222  0.00  0.00             0
ATOM    555    O   1     1       9.692  13.271  14.707  0.00  0.00             0
ATOM    556    H   1     1      -1.072  13.793  15.389  0.00  0.00             0
ATOM    557    H   1     1       9.707  12.387  15.219  0.00  0.00             0
ATOM    558    O   1     1      -4.227   8.838  15.802  0.00  0.00             0
ATOM    559    H   1     1      -5.191   8.823  15.505  0.00  0.00             0
ATOM    560    H   1     1       6.238   9.928  15.722  0.00  0.00             0
ATOM    561    O   1     1      -4.169 -18.133  19.120  0.00  0.00             0
ATOM    562    H   1     1      -4.976 -18.120  18.515  0.00  0.00             0
ATOM    563    H   1     1      -3.815 -18.952  19.370  0.00  0.00             0
ATOM    564    O   1     1      -7.047  -9.550  15.331  0.00  0.00             0
ATOM    565    H   1     1      -6.924 -10.535  15.347  0.00  0.00             0
ATOM    566    H   1     1      -7.183  -9.204  16.246  0.00  0.00             0
ATOM    567    O   1     1       5.650  11.857  19.807  0.00  0.00             0
ATOM    568    H   1     1       6.620  11.682  19.582  0.00  0.00             0
ATOM    569    H   1     1       5.516  12.384  19.111  0.00  0.00             0
ATOM    570    O   1     1       3.483  11.865  21.539  0.00  0.00             0
ATOM    571    H   1     1       4.167  11.791  20.869  0.00  0.00             0
ATOM    572    H   1     1       3.793  12.607  22.157  0.00  0.00             0
ATOM    573    O   1     1      -6.637   9.373  25.249  0.00  0.00             0
ATOM    574    H   1     1      -6.851   9.230  24.262  0.00  0.00             0
ATOM    575    H   1     1      -6.296   8.592  25.849  0.00  0.00             0
ATOM    576    O   1     1      -8.313  21.009  20.567  0.00  0.00             0
ATOM    577    H   1     1      -7.663  21.289  21.173  0.00  0.00             0
ATOM    578    H   1     1      -8.377  20.085  20.663  0.00  0.00             0
ATOM    579    O   1     1      14.630  -0.412  17.398  0.00  0.00             0
ATOM    580    H   1     1      14.312   0.576  17.229  0.00  0.00             0
ATOM    581    H   1     1      13.934  -1.017  17.866  0.00  0.00             0
ATOM    582    O   1     1       0.210   1.514  25.695  0.00  0.00             0
ATOM    583    H   1     1       0.948   2.075  25.132  0.00  0.00             0
ATOM    584    H   1     1      -0.442   1.323  24.878  0.00  0.00             0
ATOM    585    O   1     1       4.525  -4.084  15.447  0.00  0.00             0
ATOM    586    H   1     1       4.866  -3.098  15.576  0.00  0.00             0
ATOM    587    H   1     1       3.824  -4.233  14.942  0.00  0.00             0
ATOM    588    O   1     1      -2.283   9.552  26.235  0.00  0.00             0
ATOM    589    H   1     1      -2.564   9.259  25.313  0.00  0.00             0
ATOM    590    H   1     1      -2.233  10.494  26.091  0.00  0.00             0
ATOM    591    O   1     1       0.872  11.559  20.539  0.00  0.00             0
ATOM    592    H   1     1       0.203  12.198  20.561  0.00  0.00             0
ATOM    593    H   1     1       1.670  11.926  20.936  0.00  0.00             0
ATOM    594    O   1     1      -1.913  11.853  19.697  0.00  0.00             0
ATOM    595    H   1     1      -1.675  12.689  19.495  0.00  0.00             0
ATOM    596    H   1     1      -1.376  11.033  19.494  0.00  0.00             0
ATOM    597    O   1     1      -6.283  -7.029  28.558  0.00  0.00             0
ATOM    598    H   1     1      -5.554  -6.734  29.269  0.00  0.00             0
ATOM    599    H   1     1       3.391  -7.580  29.014  0.00  0.00             0
ATOM    600    O   1     1       9.238  -6.303  34.962  0.00  0.00             0
ATOM    601    H   1     1       8.718  -6.939  34.353  0.00  0.00             0
ATOM    602    H   1     1      19.975  -7.102  35.583  0.00  0.00             0
ATOM    603    O   1     1       4.093  -2.928  22.790  0.00  0.00             0
ATOM    604    H   1     1      -6.267  -2.014  23.101  0.00  0.00             0
ATOM    605    H   1     1       5.013  -3.186  22.505  0.00  0.00             0
ATOM    606    O   1     1      -1.430   7.379  20.581  0.00  0.00             0
ATOM    607    H   1     1      -2.187   7.724  20.074  0.00  0.00             0
ATOM    608    H   1     1       9.209   8.088  21.222  0.00  0.00             0
ATOM    609    O   1     1      15.084  -3.717  18.233  0.00  0.00             0
ATOM    610    H   1     1       5.431  -3.145  18.451  0.00  0.00             0
ATOM    611    H   1     1      15.198  -4.163  17.332  0.00  0.00             0
ATOM    612    O   1     1      -7.241   9.458  22.741  0.00  0.00             0
ATOM    613    H   1     1      -7.097  10.288  22.433  0.00  0.00             0
ATOM    614    H   1     1       2.493   9.033  22.102  0.00  0.00             0
ATOM    615    O   1     1      -8.385  -3.913  17.610  0.00  0.00             0
ATOM    616    H   1     1      -8.424  -3.457  16.678  0.00  0.00             0
ATOM    617    H   1     1      -7.782  -3.437  18.141  0.00  0.00             0
ATOM    618    O   1     1       7.731   4.777  21.536  0.00  0.00             0
ATOM    619    H   1     1       8.032   5.652  21.228  0.00  0.00             0
ATOM    620    H   1     1       6.753   4.969  21.626  0.00  0.00             0
ATOM    621    O   1     1      -4.240  13.634  31.824  0.00  0.00             0
ATOM    622    H   1     1      -3.345  13.718  32.128  0.00  0.00             0
ATOM    623    H   1     1      -4.042  14.274  31.165  0.00  0.00             0
ATOM    624    O   1     1      -4.265  -6.351  23.524  0.00  0.00             0
ATOM    625    H   1     1      -4.381  -7.261  22.942  0.00  0.00             0
ATOM    626    H   1     1      -4.790  -6.577  24.405  0.00  0.00             0
ATOM    627    O   1     1       1.215   0.348  14.685  0.00  0.00             0
ATOM    628    H   1     1       2.227   0.393  14.876  0.00  0.00             0
ATOM    629    H   1     1       1.125   0.718  13.817  0.00  0.00             0
ATOM    630    O   1     1      -7.764   4.468  17.977  0.00  0.00             0
ATOM    631    H   1     1      -7.791   5.355  18.284  0.00  0.00             0
ATOM    632    H   1     1      -8.074   4.018  18.700  0.00  0.00             0
ATOM    633    O   1     1      -5.246   5.463  24.803  0.00  0.00             0
ATOM    634    H   1     1      -5.514   5.951  25.446  0.00  0.00             0
ATOM    635    H   1     1      -4.457   4.764  24.907  0.00  0.00             0
ATOM    636    O   1     1       9.214  -5.654  24.286  0.00  0.00             0
ATOM    637    H   1     1       9.471  -4.818  24.017  0.00  0.00             0
ATOM    638    H   1     1       8.282  -5.621  23.861  0.00  0.00             0
ATOM    639    O   1     1       0.008   2.808  28.365  0.00  0.00             0
ATOM    640    H   1     1       0.253   3.646  28.099  0.00  0.00             0
ATOM    641    H   1     1       0.146   2.294  27.644  0.00  0.00             0
ATOM    642    O   1     1       1.401  14.857  21.816  0.00  0.00             0
ATOM    643    H   1     1       1.320  14.787  22.766  0.00  0.00             0
ATOM    644    H   1     1       2.301  14.938  21.696  0.00  0.00             0
ATOM    645    O   1     1       1.512   5.913  33.129  0.00  0.00             0
ATOM    646    H   1     1       1.236   6.751  33.579  0.00  0.00             0
ATOM    647    H   1     1       1.867   6.038  32.131  0.00  0.00             0
ATOM    648    O   1     1       1.505  -3.062  14.764  0.00  0.00             0
ATOM    649    H   1     1       1.167  -2.269  14.604  0.00  0.00             0
ATOM    650    H   1     1       0.911  -3.577  14.696  0.00  0.00             0
ATOM    651    O   1     1      -9.526  14.446  24.425  0.00  0.00             0
ATOM    652    H   1     1      -9.490  15.151  25.095  0.00  0.00             0
ATOM    653    H   1     1       1.461  -4.061  24.844  0.00  0.00             0
ATOM    654    O   1     1      -5.068 -14.211  18.429  0.00  0.00             0
ATOM    655    H   1     1      -4.818 -14.700  17.545  0.00  0.00             0
ATOM    656    H   1     1       4.543 -13.726  18.256  0.00  0.00             0
ATOM    657    O   1     1      14.859  -3.095  26.324  0.00  0.00             0
ATOM    658    H   1     1       4.290  -3.959  26.417  0.00  0.00             0
ATOM    659    H   1     1      14.318  -2.668  25.702  0.00  0.00             0
ATOM    660    O   1     1       1.963  12.413  25.749  0.00  0.00             0
ATOM    661    H   1     1       1.683  12.478  26.524  0.00  0.00             0
ATOM    662    H   1     1      13.171  12.169  25.967  0.00  0.00             0
ATOM    663    O   1     1      -0.245   8.793  36.412  0.00  0.00             0
ATOM    664    H   1     1     -10.728   7.856  36.334  0.00  0.00             0
ATOM    665    H   1     1       0.398   9.020  37.101  0.00  0.00             0
ATOM    666    O   1     1      -6.935  20.367  27.674  0.00  0.00             0
ATOM    667    H   1     1      -7.610  19.818  28.048  0.00  0.00             0
ATOM    668    H   1     1       2.999  20.295  26.822  0.00  0.00             0
ATOM    669    O   1     1       8.001  24.382  32.744  0.00  0.00             0
ATOM    670    H   1     1       8.551  23.597  33.030  0.00  0.00             0
ATOM    671    H   1     1       8.128   7.133  33.369  0.00  0.00             0
ATOM    672    O   1     1       5.267   1.145  25.653  0.00  0.00             0
ATOM    673    H   1     1       5.785   1.830  25.252  0.00  0.00             0
ATOM    674    H   1     1       5.204   1.079  26.590  0.00  0.00             0
ATOM    675    O   1     1       8.684   3.264  30.837  0.00  0.00             0
ATOM    676    H   1     1       7.912   3.960  30.681  0.00  0.00             0
ATOM    677    H   1     1       9.332   3.369  29.888  0.00  0.00             0
ATOM    678    O   1     1      -2.560   8.353  23.611  0.00  0.00             0
ATOM    679    H   1     1      -3.319   8.536  22.953  0.00  0.00             0
ATOM    680    H   1     1      -1.906   8.333  23.095  0.00  0.00             0
ATOM    681    O   1     1      -5.065   6.190  22.103  0.00  0.00             0
ATOM    682    H   1     1      -4.774   6.179  23.024  0.00  0.00             0
ATOM    683    H   1     1      -4.563   6.987  21.741  0.00  0.00             0
ATOM    684    O   1     1      -6.217   9.260  17.931  0.00  0.00             0
ATOM    685    H   1     1      -5.488   9.391  17.109  0.00  0.00             0
ATOM    686    H   1     1      -6.796   9.996  18.159  0.00  0.00             0
ATOM    687    O   1     1      -0.160   9.276  22.069  0.00  0.00             0
ATOM    688    H   1     1      -0.015   9.278  22.992  0.00  0.00             0
ATOM    689    H   1     1       0.104  -7.942  21.647  0.00  0.00             0
ATOM    690    O   1     1      -1.631  -1.985  21.729  0.00  0.00             0
ATOM    691    H   1     1      -2.243  -2.595  22.079  0.00  0.00             0
ATOM    692    H   1     1      -0.651  -2.188  21.828  0.00  0.00             0
ATOM    693    O   1     1       0.856   4.862  26.175  0.00  0.00             0
ATOM    694    H   1     1       0.201   4.791  25.519  0.00  0.00             0
ATOM    695    H   1     1       0.568   5.776  26.508  0.00  0.00             0
ATOM    696    O   1     1       3.042  18.304  29.553  0.00  0.00             0
ATOM    697    H   1     1       2.219  18.137  29.884  0.00  0.00             0
ATOM    698    H   1     1       3.144  19.201  30.085  0.00  0.00             0
ATOM    699    O   1     1       2.610  20.699  24.996  0.00  0.00             0
ATOM    700    H   1     1       2.084  21.603  25.301  0.00  0.00             0
ATOM    701    H   1     1       2.816  20.888  23.977  0.00  0.00             0
ATOM    702    O   1     1       1.857  14.359  30.059  0.00  0.00             0
ATOM    703    H   1     1       2.624  14.493  29.536  0.00  0.00             0
ATOM    704    H   1     1       2.209  14.121  31.029  0.00  0.00             0
ATOM    705   Al   1     1       6.305   4.130   8.801  0.00  0.00             0
ATOM    706   Al   1     1       3.739  -0.295   8.845  0.00  0.00             0
ATOM    707   Al   1     1       3.815   5.803   8.819  0.00  0.00             0
ATOM    708   Al   1     1       6.261   1.145   8.966  0.00  0.00             0
ATOM    709   Si   1     1       2.026   5.595  11.638  0.00  0.00             0
ATOM    710   Si   1     1       4.580   1.057  11.676  0.00  0.00             0
ATOM    711   Si   1     1       4.423   7.159  11.716  0.00  0.00             0
ATOM    712   Si   1     1       7.147   2.682  11.585  0.00  0.00             0
ATOM    713    O   1     1       7.418   5.567  10.029  0.00  0.00             0
ATOM    714    O   1     1       4.726   0.973   9.969  0.00  0.00             0
ATOM    715    O   1     1       6.905   2.734   9.964  0.00  0.00             0
ATOM    716    O   1     1       4.392   7.256  10.090  0.00  0.00             0
ATOM    717    O   1     1       7.044   4.087  12.090  0.00  0.00             0
ATOM    718    O   1     1       4.521   8.580  12.180  0.00  0.00             0
ATOM    719    O   1     1       5.768   6.417  11.973  0.00  0.00             0
ATOM    720    O   1     1       3.380   1.899  11.904  0.00  0.00             0
ATOM    721    O   1     1       5.914   1.891  12.052  0.00  0.00             0
ATOM    722    O   1     1       3.165   6.391  12.069  0.00  0.00             0
ATOM    723    O   1     1       7.226  -0.141   9.972  0.00  0.00             0
ATOM    724    O   1     1       4.739   4.319   9.905  0.00  0.00             0
ATOM    725    O   1     1       3.016   7.151   7.754  0.00  0.00             0
ATOM    726    O   1     1       5.610   2.638   7.785  0.00  0.00             0
ATOM    727    O   1     1       7.858   4.265   7.763  0.00  0.00             0
ATOM    728    O   1     1       5.533  -0.048   7.724  0.00  0.00             0
ATOM    729    O   1     1       8.080   1.091   7.815  0.00  0.00             0
ATOM    730    O   1     1       5.419   5.551   7.649  0.00  0.00             0
ATOM    731    H   1     1       6.975   7.797  10.140  0.00  0.00             0
ATOM    732    H   1     1       4.408   3.587  10.545  0.00  0.00             0
ATOM    733    H   1     1       7.755   7.190   6.799  0.00  0.00             0
ATOM    734    H   1     1       5.357   2.934   6.841  0.00  0.00             0
ATOM    735    H   1     1       8.518   4.025   7.162  0.00  0.00             0
ATOM    736    H   1     1       5.647   8.041   7.524  0.00  0.00             0
ATOM    737    H   1     1       6.326   5.822   7.228  0.00  0.00             0
ATOM    738    H   1     1       8.495   1.977   7.742  0.00  0.00             0
ATOM    739   Al   1     1       9.504   3.295   1.402  0.00  0.00             0
ATOM    740   Al   1     1       6.891  -1.065   1.685  0.00  0.00             0
ATOM    741   Al   1     1       6.849   4.752   1.397  0.00  0.00             0
ATOM    742   Al   1     1       9.465   0.247   1.511  0.00  0.00             0
ATOM    743   Si   1     1       5.061   4.536   4.342  0.00  0.00             0
ATOM    744   Si   1     1       7.798   0.257   4.352  0.00  0.00             0
ATOM    745   Si   1     1       7.632   6.024   4.179  0.00  0.00             0
ATOM    746   Si   1     1      10.258   1.811   4.250  0.00  0.00             0
ATOM    747    O   1     1      10.542   4.602   2.687  0.00  0.00             0
ATOM    748    O   1     1       7.991   0.076   2.743  0.00  0.00             0
ATOM    749    O   1     1      10.278   1.918   2.697  0.00  0.00             0
ATOM    750    O   1     1       7.461   6.005   2.639  0.00  0.00             0
ATOM    751    O   1     1      10.427   3.340   4.749  0.00  0.00             0
ATOM    752    O   1     1       7.498   7.510   4.782  0.00  0.00             0
ATOM    753    O   1     1       8.990   5.339   4.546  0.00  0.00             0
ATOM    754    O   1     1       6.500   0.948   4.774  0.00  0.00             0
ATOM    755    O   1     1       9.002   1.061   4.794  0.00  0.00             0
ATOM    756    O   1     1       6.420   5.205   4.785  0.00  0.00             0
ATOM    757    O   1     1      10.353  -1.203   2.661  0.00  0.00             0
ATOM    758    O   1     1       7.882   3.381   2.528  0.00  0.00             0
ATOM    759    O   1     1       6.248   6.240   0.281  0.00  0.00             0
ATOM    760    O   1     1       8.915   1.738   0.513  0.00  0.00             0
ATOM    761    O   1     1      11.171   3.496   0.289  0.00  0.00             0
ATOM    762    O   1     1       8.496  -0.901   0.458  0.00  0.00             0
ATOM    763    O   1     1      11.153   0.039   0.445  0.00  0.00             0
ATOM    764    O   1     1       8.609   4.525   0.327  0.00  0.00             0
ATOM    765    H   1     1       9.844   6.853   2.749  0.00  0.00             0
ATOM    766    H   1     1       7.105   2.694   2.686  0.00  0.00             0
ATOM    767    H   1     1      10.705   6.203  -0.166  0.00  0.00             0
ATOM    768    H   1     1       8.648   1.527  -0.380  0.00  0.00             0
ATOM    769    H   1     1      11.773   3.454  -0.546  0.00  0.00             0
ATOM    770    H   1     1       8.836   7.972  -0.749  0.00  0.00             0
ATOM    771    H   1     1       9.343   5.130  -0.087  0.00  0.00             0
ATOM    772    H   1     1      11.439   0.747  -0.214  0.00  0.00             0
ATOM    773   Al   1     1       6.139  -4.742   8.841  0.00  0.00             0
ATOM    774   Al   1     1       3.768  -9.182   8.901  0.00  0.00             0
ATOM    775   Al   1     1       3.568  -3.214   8.751  0.00  0.00             0
ATOM    776   Al   1     1       6.238  -7.691   8.821  0.00  0.00             0
ATOM    777   Si   1     1       1.888  -3.390  11.560  0.00  0.00             0
ATOM    778   Si   1     1       4.628  -7.869  11.545  0.00  0.00             0
ATOM    779   Si   1     1       4.459  -1.871  11.557  0.00  0.00             0
ATOM    780   Si   1     1       7.103  -6.335  11.575  0.00  0.00             0
ATOM    781    O   1     1       7.065  -3.528   9.884  0.00  0.00             0
ATOM    782    O   1     1       4.643  -7.975   9.957  0.00  0.00             0
ATOM    783    O   1     1       6.764  -6.283   9.965  0.00  0.00             0
ATOM    784    O   1     1       4.345  -1.794   9.892  0.00  0.00             0
ATOM    785    O   1     1       7.037  -4.825  12.017  0.00  0.00             0
ATOM    786    O   1     1       4.528  -0.381  12.125  0.00  0.00             0
ATOM    787    O   1     1       5.719  -2.603  11.969  0.00  0.00             0
ATOM    788    O   1     1       3.311  -6.977  11.788  0.00  0.00             0
ATOM    789    O   1     1       5.964  -7.254  12.108  0.00  0.00             0
ATOM    790    O   1     1       3.146  -2.608  11.931  0.00  0.00             0
ATOM    791    O   1     1       7.190  -9.189   9.850  0.00  0.00             0
ATOM    792    O   1     1       4.524  -4.634   9.971  0.00  0.00             0
ATOM    793    O   1     1       3.046  -1.675   7.725  0.00  0.00             0
ATOM    794    O   1     1       5.475  -6.330   7.794  0.00  0.00             0
ATOM    795    O   1     1       7.799  -4.617   7.715  0.00  0.00             0
ATOM    796    O   1     1       5.299  -9.178   7.815  0.00  0.00             0
ATOM    797    O   1     1       7.949  -7.606   7.773  0.00  0.00             0
ATOM    798    O   1     1       5.326  -3.297   7.780  0.00  0.00             0
ATOM    799    H   1     1       7.227  -0.815  10.601  0.00  0.00             0
ATOM    800    H   1     1       3.941  -5.404  10.222  0.00  0.00             0
ATOM    801    H   1     1       7.557  -1.407   6.901  0.00  0.00             0
ATOM    802    H   1     1       5.386  -5.766   6.979  0.00  0.00             0
ATOM    803    H   1     1       7.801  -5.114   6.866  0.00  0.00             0
ATOM    804    H   1     1       5.440  -0.547   6.915  0.00  0.00             0
ATOM    805    H   1     1       6.070  -2.750   7.640  0.00  0.00             0
ATOM    806    H   1     1       7.882  -6.986   7.134  0.00  0.00             0
ATOM    807   Al   1     1       9.444  -5.709   1.643  0.00  0.00             0
ATOM    808   Al   1     1       6.845 -10.018   1.176  0.00  0.00             0
ATOM    809   Al   1     1       6.685  -4.089   1.230  0.00  0.00             0
ATOM    810   Al   1     1       9.595  -8.702   1.476  0.00  0.00             0
ATOM    811   Si   1     1       5.234  -4.356   4.147  0.00  0.00             0
ATOM    812   Si   1     1       7.414  -8.935   4.135  0.00  0.00             0
ATOM    813   Si   1     1       7.774  -2.650   4.124  0.00  0.00             0
ATOM    814   Si   1     1       9.968  -7.387   4.352  0.00  0.00             0
ATOM    815    O   1     1      10.329  -4.564   2.734  0.00  0.00             0
ATOM    816    O   1     1       7.755  -9.028   2.532  0.00  0.00             0
ATOM    817    O   1     1       9.802  -7.228   2.705  0.00  0.00             0
ATOM    818    O   1     1       7.550  -2.516   2.589  0.00  0.00             0
ATOM    819    O   1     1       9.981  -5.831   4.871  0.00  0.00             0
ATOM    820    O   1     1       7.704  -1.249   4.838  0.00  0.00             0
ATOM    821    O   1     1       9.127  -3.338   4.478  0.00  0.00             0
ATOM    822    O   1     1       6.091  -8.248   4.419  0.00  0.00             0
ATOM    823    O   1     1       8.712  -8.156   4.744  0.00  0.00             0
ATOM    824    O   1     1       6.534  -3.567   4.643  0.00  0.00             0
ATOM    825    O   1     1      10.217 -10.114   2.426  0.00  0.00             0
ATOM    826    O   1     1       7.650  -5.409   2.380  0.00  0.00             0
ATOM    827    O   1     1       6.103  -2.554   0.521  0.00  0.00             0
ATOM    828    O   1     1       8.632  -7.181   0.382  0.00  0.00             0
ATOM    829    O   1     1      10.903  -5.556   0.410  0.00  0.00             0
ATOM    830    O   1     1       8.453  -9.994   0.196  0.00  0.00             0
ATOM    831    O   1     1      10.982  -8.711   0.406  0.00  0.00             0
ATOM    832    O   1     1       8.565  -4.241   0.136  0.00  0.00             0
ATOM    833    H   1     1      10.065  -1.808   3.429  0.00  0.00             0
ATOM    834    H   1     1       7.222  -6.270   2.407  0.00  0.00             0
ATOM    835    H   1     1      10.696  -2.457  -0.400  0.00  0.00             0
ATOM    836    H   1     1       8.348  -6.407  -0.047  0.00  0.00             0
ATOM    837    H   1     1      10.675  -5.143  -0.442  0.00  0.00             0
ATOM    838    H   1     1       8.494  -1.043  -0.473  0.00  0.00             0
ATOM    839    H   1     1       8.922  -3.402   0.277  0.00  0.00             0
ATOM    840    H   1     1      11.723  -8.070   0.280  0.00  0.00             0
ATOM    841   Al   1     1       1.239   4.309   8.632  0.00  0.00             0
ATOM    842   Al   1     1      -1.413  -0.305   8.745  0.00  0.00             0
ATOM    843   Al   1     1      -1.433   5.702   8.779  0.00  0.00             0
ATOM    844   Al   1     1       1.109   1.324   8.737  0.00  0.00             0
ATOM    845   Si   1     1      -3.102   5.587  11.641  0.00  0.00             0
ATOM    846   Si   1     1      -0.494   1.072  11.506  0.00  0.00             0
ATOM    847   Si   1     1      -0.597   7.087  11.485  0.00  0.00             0
ATOM    848   Si   1     1       2.029   2.522  11.513  0.00  0.00             0
ATOM    849    O   1     1       2.264   5.441   9.959  0.00  0.00             0
ATOM    850    O   1     1      -0.352   1.034   9.949  0.00  0.00             0
ATOM    851    O   1     1       1.821   2.583   9.985  0.00  0.00             0
ATOM    852    O   1     1      -0.770   7.133   9.861  0.00  0.00             0
ATOM    853    O   1     1       1.938   4.032  12.080  0.00  0.00             0
ATOM    854    O   1     1      -0.652   8.600  11.997  0.00  0.00             0
ATOM    855    O   1     1       0.733   6.401  11.783  0.00  0.00             0
ATOM    856    O   1     1      -1.772   2.050  11.797  0.00  0.00             0
ATOM    857    O   1     1       0.819   1.800  12.107  0.00  0.00             0
ATOM    858    O   1     1      -1.900   6.296  12.163  0.00  0.00             0
ATOM    859    O   1     1       1.933  -0.355   9.855  0.00  0.00             0
ATOM    860    O   1     1      -0.427   4.377   9.683  0.00  0.00             0
ATOM    861    O   1     1       8.252   7.162   7.651  0.00  0.00             0
ATOM    862    O   1     1       0.432   2.637   7.675  0.00  0.00             0
ATOM    863    O   1     1       2.969   4.421   7.601  0.00  0.00             0
ATOM    864    O   1     1       0.156  -0.160   7.689  0.00  0.00             0
ATOM    865    O   1     1       2.929   1.269   7.896  0.00  0.00             0
ATOM    866    O   1     1       0.344   5.549   7.546  0.00  0.00             0
ATOM    867    H   1     1       2.019   8.006   9.961  0.00  0.00             0
ATOM    868    H   1     1      -0.825   3.736  10.157  0.00  0.00             0
ATOM    869    H   1     1       2.660   7.433   6.908  0.00  0.00             0
ATOM    870    H   1     1       0.547   2.907   6.706  0.00  0.00             0
ATOM    871    H   1     1       3.498   4.262   6.760  0.00  0.00             0
ATOM    872    H   1     1       0.434   8.071   7.495  0.00  0.00             0
ATOM    873    H   1     1       0.659   6.125   6.843  0.00  0.00             0
ATOM    874    H   1     1       3.192   2.102   8.250  0.00  0.00             0
ATOM    875   Al   1     1       4.480   2.985   1.647  0.00  0.00             0
ATOM    876   Al   1     1       1.662  -1.258   1.705  0.00  0.00             0
ATOM    877   Al   1     1       1.816   4.884   1.538  0.00  0.00             0
ATOM    878   Al   1     1       4.279   0.288   1.729  0.00  0.00             0
ATOM    879   Si   1     1       0.106   4.736   4.281  0.00  0.00             0
ATOM    880   Si   1     1       2.437   0.062   4.486  0.00  0.00             0
ATOM    881   Si   1     1       2.654   6.262   4.274  0.00  0.00             0
ATOM    882   Si   1     1       5.063   1.625   4.523  0.00  0.00             0
ATOM    883    O   1     1       5.288   4.343   2.718  0.00  0.00             0
ATOM    884    O   1     1       2.640   0.008   2.875  0.00  0.00             0
ATOM    885    O   1     1       4.970   1.639   2.827  0.00  0.00             0
ATOM    886    O   1     1       2.438   6.320   2.616  0.00  0.00             0
ATOM    887    O   1     1       4.948   3.127   4.957  0.00  0.00             0
ATOM    888    O   1     1       2.681   7.690   4.743  0.00  0.00             0
ATOM    889    O   1     1       3.971   5.471   4.573  0.00  0.00             0
ATOM    890    O   1     1       1.160   0.938   4.738  0.00  0.00             0
ATOM    891    O   1     1       3.836   0.827   4.950  0.00  0.00             0
ATOM    892    O   1     1       1.374   5.564   4.740  0.00  0.00             0
ATOM    893    O   1     1       5.253  -1.040   2.715  0.00  0.00             0
ATOM    894    O   1     1       2.694   3.516   2.643  0.00  0.00             0
ATOM    895    O   1     1      11.498   6.317   0.340  0.00  0.00             0
ATOM    896    O   1     1       3.539   1.584   0.681  0.00  0.00             0
ATOM    897    O   1     1       5.937   3.234   0.494  0.00  0.00             0
ATOM    898    O   1     1       3.345  -1.074   0.593  0.00  0.00             0
ATOM    899    O   1     1       5.897   0.207   0.535  0.00  0.00             0
ATOM    900    O   1     1       3.412   4.530   0.396  0.00  0.00             0
ATOM    901    H   1     1       4.630   7.043   1.923  0.00  0.00             0
ATOM    902    H   1     1       2.007   2.753   2.504  0.00  0.00             0
ATOM    903    H   1     1       6.586   5.998  -0.557  0.00  0.00             0
ATOM    904    H   1     1       2.939   2.171   0.570  0.00  0.00             0
ATOM    905    H   1     1       6.657   2.661   0.087  0.00  0.00             0
ATOM    906    H   1     1       3.186   7.622  -0.836  0.00  0.00             0
ATOM    907    H   1     1       3.850   4.996  -0.317  0.00  0.00             0
ATOM    908    H   1     1       5.442   0.560  -0.228  0.00  0.00             0
ATOM    909   Al   1     1       1.239  -4.746   8.680  0.00  0.00             0
ATOM    910   Al   1     1      -1.426  -9.105   8.741  0.00  0.00             0
ATOM    911   Al   1     1      -1.514  -3.267   8.581  0.00  0.00             0
ATOM    912   Al   1     1       1.101  -7.646   8.808  0.00  0.00             0
ATOM    913   Si   1     1      -3.249  -3.400  11.531  0.00  0.00             0
ATOM    914   Si   1     1      -0.582  -7.838  11.574  0.00  0.00             0
ATOM    915   Si   1     1      -0.772  -1.898  11.474  0.00  0.00             0
ATOM    916   Si   1     1       1.963  -6.329  11.548  0.00  0.00             0
ATOM    917    O   1     1       1.969  -3.521   9.950  0.00  0.00             0
ATOM    918    O   1     1      -0.500  -7.812   9.892  0.00  0.00             0
ATOM    919    O   1     1       1.854  -6.270   9.955  0.00  0.00             0
ATOM    920    O   1     1      -0.945  -1.878   9.849  0.00  0.00             0
ATOM    921    O   1     1       1.866  -4.853  12.086  0.00  0.00             0
ATOM    922    O   1     1      -0.805  -0.448  11.943  0.00  0.00             0
ATOM    923    O   1     1       0.505  -2.627  11.760  0.00  0.00             0
ATOM    924    O   1     1      -1.873  -7.016  11.877  0.00  0.00             0
ATOM    925    O   1     1       0.658  -7.126  12.077  0.00  0.00             0
ATOM    926    O   1     1      -1.989  -2.581  11.996  0.00  0.00             0
ATOM    927    O   1     1       2.162  -8.925   9.921  0.00  0.00             0
ATOM    928    O   1     1      -0.547  -4.683   9.511  0.00  0.00             0
ATOM    929    O   1     1       7.991  -1.868   7.511  0.00  0.00             0
ATOM    930    O   1     1       0.615  -6.288   7.648  0.00  0.00             0
ATOM    931    O   1     1       2.743  -4.500   7.592  0.00  0.00             0
ATOM    932    O   1     1       0.086  -9.006   7.732  0.00  0.00             0
ATOM    933    O   1     1       2.832  -7.972   7.592  0.00  0.00             0
ATOM    934    O   1     1       0.202  -3.376   7.480  0.00  0.00             0
ATOM    935    H   1     1       1.426  -1.208   9.786  0.00  0.00             0
ATOM    936    H   1     1      -1.149  -5.430   9.523  0.00  0.00             0
ATOM    937    H   1     1       2.303  -1.496   7.105  0.00  0.00             0
ATOM    938    H   1     1      -0.181  -6.056   7.134  0.00  0.00             0
ATOM    939    H   1     1       2.729  -5.316   6.969  0.00  0.00             0
ATOM    940    H   1     1       0.199  -0.134   6.814  0.00  0.00             0
ATOM    941    H   1     1       0.648  -3.413   6.632  0.00  0.00             0
ATOM    942    H   1     1       3.632  -7.539   7.226  0.00  0.00             0
ATOM    943   Al   1     1       4.277  -5.514   1.366  0.00  0.00             0
ATOM    944   Al   1     1       1.716 -10.091   1.474  0.00  0.00             0
ATOM    945   Al   1     1       1.517  -4.254   1.479  0.00  0.00             0
ATOM    946   Al   1     1       4.269  -8.549   1.193  0.00  0.00             0
ATOM    947   Si   1     1      -0.061  -4.333   4.280  0.00  0.00             0
ATOM    948   Si   1     1       2.472  -8.736   4.209  0.00  0.00             0
ATOM    949   Si   1     1       2.572  -2.938   4.386  0.00  0.00             0
ATOM    950   Si   1     1       4.901  -7.277   4.059  0.00  0.00             0
ATOM    951    O   1     1       5.268  -4.416   2.543  0.00  0.00             0
ATOM    952    O   1     1       2.532  -8.870   2.651  0.00  0.00             0
ATOM    953    O   1     1       4.834  -7.112   2.375  0.00  0.00             0
ATOM    954    O   1     1       2.329  -2.755   2.714  0.00  0.00             0
ATOM    955    O   1     1       5.145  -5.767   4.632  0.00  0.00             0
ATOM    956    O   1     1       2.299  -1.525   4.983  0.00  0.00             0
ATOM    957    O   1     1       3.944  -3.414   4.437  0.00  0.00             0
ATOM    958    O   1     1       1.011  -8.064   4.504  0.00  0.00             0
ATOM    959    O   1     1       3.586  -7.835   4.568  0.00  0.00             0
ATOM    960    O   1     1       1.357  -3.832   4.773  0.00  0.00             0
ATOM    961    O   1     1       5.048 -10.021   2.119  0.00  0.00             0
ATOM    962    O   1     1       2.576  -5.482   2.551  0.00  0.00             0
ATOM    963    O   1     1      11.233  -2.817   0.312  0.00  0.00             0
ATOM    964    O   1     1       3.397  -7.015   0.253  0.00  0.00             0
ATOM    965    O   1     1       5.747  -5.319   0.188  0.00  0.00             0
ATOM    966    O   1     1       3.138  -9.785   0.160  0.00  0.00             0
ATOM    967    O   1     1       5.990  -8.508   0.294  0.00  0.00             0
ATOM    968    O   1     1       3.315  -4.183   0.333  0.00  0.00             0
ATOM    969    H   1     1       4.822  -1.929   2.979  0.00  0.00             0
ATOM    970    H   1     1       2.288  -5.974   3.371  0.00  0.00             0
ATOM    971    H   1     1       5.312  -2.619  -0.059  0.00  0.00             0
ATOM    972    H   1     1       2.907  -6.615  -0.482  0.00  0.00             0
ATOM    973    H   1     1       6.123  -5.912  -0.574  0.00  0.00             0
ATOM    974    H   1     1       3.535  -0.888  -0.299  0.00  0.00             0
ATOM    975    H   1     1       2.811  -3.790  -0.326  0.00  0.00             0
ATOM    976    H   1     1       6.815  -7.839   0.178  0.00  0.00             0
END
