# Supplementary material for: Competing Nuclear Quantum Effects and Hydrogen-Bond Jumps in Hydrated Kaolinite
Source: J Phys Chem Lett. 2023 Feb 6;14(6):1542–7. doi: 10.1021/acs.jpclett.2c03896 (PMC9940297; doi:10.1021/acs.jpclett.2c03896)
Supplement: Supplementary file 1 — jz2c03896_si_001.zip [file jz2c03896_si_001.zip › Clay_NQEs_HBond_Jumps_SI/silica-surface/QM/prod-1/init.12.pdb]

TITLE     Step:      400000  Bead:      12 positions{angstrom}  cell{angstrom}
CRYST1   10.307   17.884   76.812  91.93 105.05  89.80 P 1           1
ATOM      1   Al   1     1     -13.467  12.471  42.578  0.00  0.00             0
ATOM      2   Al   1     1     -11.027  17.071  42.268  0.00  0.00             0
ATOM      3   Al   1     1     -11.012  10.985  42.520  0.00  0.00             0
ATOM      4   Al   1     1     -13.487  15.578  42.324  0.00  0.00             0
ATOM      5   Si   1     1      -9.164  11.223  39.676  0.00  0.00             0
ATOM      6   Si   1     1     -11.867  15.733  39.425  0.00  0.00             0
ATOM      7   Si   1     1     -11.716   9.539  39.744  0.00  0.00             0
ATOM      8   Si   1     1     -14.385  14.131  39.641  0.00  0.00             0
ATOM      9    O   1     1     -14.392  11.253  41.464  0.00  0.00             0
ATOM     10    O   1     1     -11.993  15.853  41.154  0.00  0.00             0
ATOM     11    O   1     1     -14.313  14.191  41.213  0.00  0.00             0
ATOM     12    O   1     1     -11.567   9.475  41.418  0.00  0.00             0
ATOM     13    O   1     1     -14.267  12.631  39.194  0.00  0.00             0
ATOM     14    O   1     1     -11.677   8.057  39.326  0.00  0.00             0
ATOM     15    O   1     1     -13.053  10.312  39.578  0.00  0.00             0
ATOM     16    O   1     1     -10.603  14.920  39.266  0.00  0.00             0
ATOM     17    O   1     1     -13.250  15.040  39.103  0.00  0.00             0
ATOM     18    O   1     1     -10.465  10.365  39.192  0.00  0.00             0
ATOM     19    O   1     1     -14.591  16.902  41.384  0.00  0.00             0
ATOM     20    O   1     1     -11.864  12.241  41.378  0.00  0.00             0
ATOM     21    O   1     1     -10.152   9.590  43.656  0.00  0.00             0
ATOM     22    O   1     1     -12.862  14.149  43.279  0.00  0.00             0
ATOM     23    O   1     1     -15.145  12.338  43.807  0.00  0.00             0
ATOM     24    O   1     1     -12.705  16.999  43.412  0.00  0.00             0
ATOM     25    O   1     1     -15.176  15.496  43.489  0.00  0.00             0
ATOM     26    O   1     1     -12.685  11.143  43.649  0.00  0.00             0
ATOM     27    H   1     1     -14.081   8.776  41.770  0.00  0.00             0
ATOM     28    H   1     1     -11.614  12.957  40.579  0.00  0.00             0
ATOM     29    H   1     1     -15.462   9.356  44.590  0.00  0.00             0
ATOM     30    H   1     1     -11.950  14.375  43.426  0.00  0.00             0
ATOM     31    H   1     1     -15.133  12.535  44.813  0.00  0.00             0
ATOM     32    H   1     1     -13.031   7.923  44.572  0.00  0.00             0
ATOM     33    H   1     1     -13.029  10.160  43.576  0.00  0.00             0
ATOM     34    H   1     1     -15.198  14.615  43.866  0.00  0.00             0
ATOM     35   Al   1     1     -13.488  14.772  49.684  0.00  0.00             0
ATOM     36   Al   1     1     -10.745  19.266  49.759  0.00  0.00             0
ATOM     37   Al   1     1     -10.818  13.396  49.673  0.00  0.00             0
ATOM     38   Al   1     1     -13.365  17.710  49.621  0.00  0.00             0
ATOM     39   Si   1     1      -9.044  13.393  46.948  0.00  0.00             0
ATOM     40   Si   1     1     -11.687  17.912  46.906  0.00  0.00             0
ATOM     41   Si   1     1     -11.594  11.865  46.915  0.00  0.00             0
ATOM     42   Si   1     1     -14.186  16.430  46.770  0.00  0.00             0
ATOM     43    O   1     1     -14.424  13.614  48.526  0.00  0.00             0
ATOM     44    O   1     1     -11.746  17.995  48.596  0.00  0.00             0
ATOM     45    O   1     1     -14.018  16.403  48.520  0.00  0.00             0
ATOM     46    O   1     1     -11.544  11.880  48.606  0.00  0.00             0
ATOM     47    O   1     1     -14.096  14.901  46.387  0.00  0.00             0
ATOM     48    O   1     1     -11.437  10.391  46.560  0.00  0.00             0
ATOM     49    O   1     1     -13.009  12.494  46.710  0.00  0.00             0
ATOM     50    O   1     1     -10.349  16.976  46.639  0.00  0.00             0
ATOM     51    O   1     1     -12.920  17.192  46.340  0.00  0.00             0
ATOM     52    O   1     1     -10.402  12.785  46.423  0.00  0.00             0
ATOM     53    O   1     1     -14.317  19.261  48.652  0.00  0.00             0
ATOM     54    O   1     1     -11.698  14.671  48.447  0.00  0.00             0
ATOM     55    O   1     1     -10.180  11.869  50.957  0.00  0.00             0
ATOM     56    O   1     1     -12.689  16.328  50.801  0.00  0.00             0
ATOM     57    O   1     1     -15.125  14.708  50.715  0.00  0.00             0
ATOM     58    O   1     1     -12.253  19.190  50.892  0.00  0.00             0
ATOM     59    O   1     1     -14.749  18.055  50.978  0.00  0.00             0
ATOM     60    O   1     1     -12.433  13.663  50.828  0.00  0.00             0
ATOM     61    H   1     1     -13.661  10.952  48.772  0.00  0.00             0
ATOM     62    H   1     1     -11.192  15.530  48.410  0.00  0.00             0
ATOM     63    H   1     1     -14.404  12.160  51.120  0.00  0.00             0
ATOM     64    H   1     1     -12.423  16.135  51.648  0.00  0.00             0
ATOM     65    H   1     1     -15.428  15.226  51.452  0.00  0.00             0
ATOM     66    H   1     1     -12.731  10.074  51.973  0.00  0.00             0
ATOM     67    H   1     1     -12.468  12.979  51.440  0.00  0.00             0
ATOM     68    H   1     1     -14.431  18.075  51.920  0.00  0.00             0
ATOM     69   Al   1     1     -13.548  21.327  42.570  0.00  0.00             0
ATOM     70   Al   1     1     -11.004  25.900  42.482  0.00  0.00             0
ATOM     71   Al   1     1     -10.945  19.900  42.461  0.00  0.00             0
ATOM     72   Al   1     1     -13.578  24.339  42.514  0.00  0.00             0
ATOM     73   Si   1     1      -9.235  20.205  39.710  0.00  0.00             0
ATOM     74   Si   1     1     -11.831  24.593  39.816  0.00  0.00             0
ATOM     75   Si   1     1     -11.812  18.638  39.531  0.00  0.00             0
ATOM     76   Si   1     1     -14.422  23.126  39.642  0.00  0.00             0
ATOM     77    O   1     1     -14.539  20.194  41.263  0.00  0.00             0
ATOM     78    O   1     1     -11.974  24.686  41.394  0.00  0.00             0
ATOM     79    O   1     1     -14.335  23.075  41.343  0.00  0.00             0
ATOM     80    O   1     1     -11.607  18.534  41.177  0.00  0.00             0
ATOM     81    O   1     1     -14.460  21.664  39.193  0.00  0.00             0
ATOM     82    O   1     1     -11.878  17.206  38.987  0.00  0.00             0
ATOM     83    O   1     1     -13.058  19.486  39.293  0.00  0.00             0
ATOM     84    O   1     1     -10.613  23.567  39.582  0.00  0.00             0
ATOM     85    O   1     1     -13.121  23.844  39.274  0.00  0.00             0
ATOM     86    O   1     1     -10.496  19.331  39.159  0.00  0.00             0
ATOM     87    O   1     1     -14.572  25.768  41.541  0.00  0.00             0
ATOM     88    O   1     1     -11.958  21.378  41.302  0.00  0.00             0
ATOM     89    O   1     1     -10.237  18.479  43.350  0.00  0.00             0
ATOM     90    O   1     1     -12.806  22.888  43.430  0.00  0.00             0
ATOM     91    O   1     1     -15.038  21.146  43.559  0.00  0.00             0
ATOM     92    O   1     1     -12.614  25.745  43.720  0.00  0.00             0
ATOM     93    O   1     1     -15.288  24.575  43.698  0.00  0.00             0
ATOM     94    O   1     1     -12.618  19.845  43.456  0.00  0.00             0
ATOM     95    H   1     1     -14.161  17.781  41.201  0.00  0.00             0
ATOM     96    H   1     1     -11.525  21.932  40.619  0.00  0.00             0
ATOM     97    H   1     1     -14.736  18.203  43.884  0.00  0.00             0
ATOM     98    H   1     1     -11.808  23.240  43.418  0.00  0.00             0
ATOM     99    H   1     1     -15.209  21.524  44.471  0.00  0.00             0
ATOM    100    H   1     1     -12.365  16.871  44.230  0.00  0.00             0
ATOM    101    H   1     1     -12.785  18.861  43.631  0.00  0.00             0
ATOM    102    H   1     1     -15.186  24.089  44.505  0.00  0.00             0
ATOM    103   Al   1     1     -13.477  23.771  49.761  0.00  0.00             0
ATOM    104   Al   1     1     -10.904  28.300  49.866  0.00  0.00             0
ATOM    105   Al   1     1     -10.767  22.056  49.863  0.00  0.00             0
ATOM    106   Al   1     1     -13.251  26.635  49.893  0.00  0.00             0
ATOM    107   Si   1     1      -8.949  22.347  46.970  0.00  0.00             0
ATOM    108   Si   1     1     -11.558  26.861  47.130  0.00  0.00             0
ATOM    109   Si   1     1     -11.465  20.846  47.011  0.00  0.00             0
ATOM    110   Si   1     1     -14.175  25.318  47.125  0.00  0.00             0
ATOM    111    O   1     1     -14.352  22.454  48.667  0.00  0.00             0
ATOM    112    O   1     1     -11.741  27.020  48.721  0.00  0.00             0
ATOM    113    O   1     1     -14.095  25.344  48.661  0.00  0.00             0
ATOM    114    O   1     1     -11.424  20.795  48.664  0.00  0.00             0
ATOM    115    O   1     1     -14.047  23.821  46.599  0.00  0.00             0
ATOM    116    O   1     1     -11.446  19.423  46.508  0.00  0.00             0
ATOM    117    O   1     1     -12.738  21.585  46.785  0.00  0.00             0
ATOM    118    O   1     1     -10.301  25.885  46.980  0.00  0.00             0
ATOM    119    O   1     1     -12.895  26.195  46.670  0.00  0.00             0
ATOM    120    O   1     1     -10.284  21.696  46.557  0.00  0.00             0
ATOM    121    O   1     1     -14.140  28.090  48.844  0.00  0.00             0
ATOM    122    O   1     1     -11.806  23.580  48.792  0.00  0.00             0
ATOM    123    O   1     1      -9.848  20.590  50.860  0.00  0.00             0
ATOM    124    O   1     1     -12.507  25.111  50.781  0.00  0.00             0
ATOM    125    O   1     1     -14.963  23.653  51.010  0.00  0.00             0
ATOM    126    O   1     1     -12.440  27.976  51.127  0.00  0.00             0
ATOM    127    O   1     1     -14.973  26.861  50.993  0.00  0.00             0
ATOM    128    O   1     1     -12.369  22.222  50.991  0.00  0.00             0
ATOM    129    H   1     1     -13.927  20.091  48.253  0.00  0.00             0
ATOM    130    H   1     1     -11.495  23.883  47.914  0.00  0.00             0
ATOM    131    H   1     1     -14.333  20.759  51.046  0.00  0.00             0
ATOM    132    H   1     1     -11.658  24.935  50.919  0.00  0.00             0
ATOM    133    H   1     1     -15.680  24.322  51.246  0.00  0.00             0
ATOM    134    H   1     1     -12.458  19.771  51.578  0.00  0.00             0
ATOM    135    H   1     1     -12.769  22.648  51.778  0.00  0.00             0
ATOM    136    H   1     1     -15.454  26.828  51.751  0.00  0.00             0
ATOM    137   Al   1     1      -8.457  12.554  42.432  0.00  0.00             0
ATOM    138   Al   1     1      -5.980  16.983  42.392  0.00  0.00             0
ATOM    139   Al   1     1      -6.021  10.914  42.514  0.00  0.00             0
ATOM    140   Al   1     1      -8.482  15.518  42.373  0.00  0.00             0
ATOM    141   Si   1     1      -4.061  11.217  39.876  0.00  0.00             0
ATOM    142   Si   1     1      -6.711  15.572  39.598  0.00  0.00             0
ATOM    143   Si   1     1      -6.599   9.656  39.731  0.00  0.00             0
ATOM    144   Si   1     1      -9.278  14.212  39.597  0.00  0.00             0
ATOM    145    O   1     1      -9.239  11.409  41.274  0.00  0.00             0
ATOM    146    O   1     1      -6.814  15.685  41.192  0.00  0.00             0
ATOM    147    O   1     1      -9.090  14.150  41.241  0.00  0.00             0
ATOM    148    O   1     1      -6.512   9.538  41.374  0.00  0.00             0
ATOM    149    O   1     1      -9.347  12.790  39.134  0.00  0.00             0
ATOM    150    O   1     1      -6.583   8.198  39.252  0.00  0.00             0
ATOM    151    O   1     1      -7.913  10.334  39.451  0.00  0.00             0
ATOM    152    O   1     1      -5.511  14.756  39.153  0.00  0.00             0
ATOM    153    O   1     1      -8.027  14.942  39.112  0.00  0.00             0
ATOM    154    O   1     1      -5.335  10.492  39.388  0.00  0.00             0
ATOM    155    O   1     1      -9.471  16.994  41.189  0.00  0.00             0
ATOM    156    O   1     1      -6.607  12.472  41.449  0.00  0.00             0
ATOM    157    O   1     1     -15.530   9.506  43.624  0.00  0.00             0
ATOM    158    O   1     1      -7.801  13.970  43.451  0.00  0.00             0
ATOM    159    O   1     1     -10.003  12.388  43.634  0.00  0.00             0
ATOM    160    O   1     1      -7.612  16.902  43.405  0.00  0.00             0
ATOM    161    O   1     1     -10.283  15.631  43.372  0.00  0.00             0
ATOM    162    O   1     1      -7.479  11.143  43.586  0.00  0.00             0
ATOM    163    H   1     1      -8.860   8.551  41.041  0.00  0.00             0
ATOM    164    H   1     1      -5.977  13.380  41.345  0.00  0.00             0
ATOM    165    H   1     1     -10.107   9.820  44.497  0.00  0.00             0
ATOM    166    H   1     1      -6.814  14.308  43.822  0.00  0.00             0
ATOM    167    H   1     1     -10.502  12.946  44.365  0.00  0.00             0
ATOM    168    H   1     1      -8.250   8.300  43.955  0.00  0.00             0
ATOM    169    H   1     1      -8.116  10.861  44.346  0.00  0.00             0
ATOM    170    H   1     1      -9.962  15.121  44.163  0.00  0.00             0
ATOM    171   Al   1     1      -8.333  14.819  49.605  0.00  0.00             0
ATOM    172   Al   1     1      -5.611  19.291  49.805  0.00  0.00             0
ATOM    173   Al   1     1      -5.823  13.195  49.768  0.00  0.00             0
ATOM    174   Al   1     1      -8.030  17.685  49.778  0.00  0.00             0
ATOM    175   Si   1     1      -3.939  13.460  46.944  0.00  0.00             0
ATOM    176   Si   1     1      -6.480  17.891  46.961  0.00  0.00             0
ATOM    177   Si   1     1      -6.425  11.877  46.844  0.00  0.00             0
ATOM    178   Si   1     1      -8.933  16.331  46.915  0.00  0.00             0
ATOM    179    O   1     1      -9.163  13.478  48.577  0.00  0.00             0
ATOM    180    O   1     1      -6.413  17.832  48.650  0.00  0.00             0
ATOM    181    O   1     1      -8.682  16.337  48.546  0.00  0.00             0
ATOM    182    O   1     1      -6.159  11.806  48.553  0.00  0.00             0
ATOM    183    O   1     1      -8.940  14.898  46.483  0.00  0.00             0
ATOM    184    O   1     1      -6.342  10.430  46.437  0.00  0.00             0
ATOM    185    O   1     1      -7.782  12.527  46.725  0.00  0.00             0
ATOM    186    O   1     1      -5.207  17.152  46.502  0.00  0.00             0
ATOM    187    O   1     1      -7.786  17.218  46.454  0.00  0.00             0
ATOM    188    O   1     1      -5.287  12.746  46.382  0.00  0.00             0
ATOM    189    O   1     1      -9.246  19.225  48.587  0.00  0.00             0
ATOM    190    O   1     1      -6.718  14.570  48.730  0.00  0.00             0
ATOM    191    O   1     1     -15.287  11.712  50.895  0.00  0.00             0
ATOM    192    O   1     1      -7.383  16.179  50.767  0.00  0.00             0
ATOM    193    O   1     1      -9.733  14.864  50.681  0.00  0.00             0
ATOM    194    O   1     1      -7.209  19.066  50.891  0.00  0.00             0
ATOM    195    O   1     1      -9.686  17.854  50.813  0.00  0.00             0
ATOM    196    O   1     1      -7.253  13.134  50.903  0.00  0.00             0
ATOM    197    H   1     1      -8.807  11.121  48.102  0.00  0.00             0
ATOM    198    H   1     1      -6.113  15.036  48.139  0.00  0.00             0
ATOM    199    H   1     1      -9.619  12.181  51.585  0.00  0.00             0
ATOM    200    H   1     1      -6.473  15.816  50.346  0.00  0.00             0
ATOM    201    H   1     1      -9.854  15.519  51.357  0.00  0.00             0
ATOM    202    H   1     1      -7.441  10.897  51.284  0.00  0.00             0
ATOM    203    H   1     1      -7.096  13.313  51.896  0.00  0.00             0
ATOM    204    H   1     1     -10.331  17.235  51.164  0.00  0.00             0
ATOM    205   Al   1     1      -8.430  21.541  42.438  0.00  0.00             0
ATOM    206   Al   1     1      -5.878  25.851  42.687  0.00  0.00             0
ATOM    207   Al   1     1      -5.839  19.912  42.501  0.00  0.00             0
ATOM    208   Al   1     1      -8.375  24.273  42.486  0.00  0.00             0
ATOM    209   Si   1     1      -4.076  20.195  39.567  0.00  0.00             0
ATOM    210   Si   1     1      -6.677  24.638  39.792  0.00  0.00             0
ATOM    211   Si   1     1      -6.589  18.632  39.687  0.00  0.00             0
ATOM    212   Si   1     1      -9.188  23.053  39.755  0.00  0.00             0
ATOM    213    O   1     1      -9.434  20.093  41.293  0.00  0.00             0
ATOM    214    O   1     1      -6.915  24.692  41.306  0.00  0.00             0
ATOM    215    O   1     1      -8.922  22.938  41.379  0.00  0.00             0
ATOM    216    O   1     1      -6.400  18.493  41.384  0.00  0.00             0
ATOM    217    O   1     1      -9.158  21.591  39.153  0.00  0.00             0
ATOM    218    O   1     1      -6.654  17.178  39.108  0.00  0.00             0
ATOM    219    O   1     1      -7.881  19.436  39.356  0.00  0.00             0
ATOM    220    O   1     1      -5.498  23.818  39.291  0.00  0.00             0
ATOM    221    O   1     1      -8.044  23.911  39.223  0.00  0.00             0
ATOM    222    O   1     1      -5.258  19.323  39.129  0.00  0.00             0
ATOM    223    O   1     1      -9.272  25.750  41.469  0.00  0.00             0
ATOM    224    O   1     1      -6.713  21.380  41.435  0.00  0.00             0
ATOM    225    O   1     1     -15.637  18.450  43.572  0.00  0.00             0
ATOM    226    O   1     1      -7.586  22.848  43.559  0.00  0.00             0
ATOM    227    O   1     1     -10.168  21.425  43.566  0.00  0.00             0
ATOM    228    O   1     1      -7.500  25.838  43.555  0.00  0.00             0
ATOM    229    O   1     1      -9.876  24.527  43.744  0.00  0.00             0
ATOM    230    O   1     1      -7.419  20.177  43.717  0.00  0.00             0
ATOM    231    H   1     1      -9.119  17.915  41.360  0.00  0.00             0
ATOM    232    H   1     1      -6.179  22.133  41.241  0.00  0.00             0
ATOM    233    H   1     1      -9.296  18.335  43.521  0.00  0.00             0
ATOM    234    H   1     1      -6.684  22.475  43.927  0.00  0.00             0
ATOM    235    H   1     1     -10.585  21.716  44.497  0.00  0.00             0
ATOM    236    H   1     1      -7.394  17.201  44.324  0.00  0.00             0
ATOM    237    H   1     1      -7.241  20.445  44.597  0.00  0.00             0
ATOM    238    H   1     1      -9.792  24.140  44.596  0.00  0.00             0
ATOM    239   Al   1     1      -8.382  23.758  49.919  0.00  0.00             0
ATOM    240   Al   1     1      -5.485  28.136  49.741  0.00  0.00             0
ATOM    241   Al   1     1      -5.732  22.191  49.940  0.00  0.00             0
ATOM    242   Al   1     1      -8.266  26.907  49.798  0.00  0.00             0
ATOM    243   Si   1     1      -3.772  22.331  47.107  0.00  0.00             0
ATOM    244   Si   1     1      -6.338  26.846  46.955  0.00  0.00             0
ATOM    245   Si   1     1      -6.357  20.847  47.074  0.00  0.00             0
ATOM    246   Si   1     1      -8.944  25.304  47.269  0.00  0.00             0
ATOM    247    O   1     1      -9.121  22.363  48.775  0.00  0.00             0
ATOM    248    O   1     1      -6.342  26.963  48.642  0.00  0.00             0
ATOM    249    O   1     1      -8.774  25.340  48.801  0.00  0.00             0
ATOM    250    O   1     1      -6.302  20.805  48.639  0.00  0.00             0
ATOM    251    O   1     1      -8.937  23.800  46.706  0.00  0.00             0
ATOM    252    O   1     1      -6.390  19.411  46.606  0.00  0.00             0
ATOM    253    O   1     1      -7.631  21.626  46.624  0.00  0.00             0
ATOM    254    O   1     1      -5.135  25.883  46.649  0.00  0.00             0
ATOM    255    O   1     1      -7.723  26.108  46.712  0.00  0.00             0
ATOM    256    O   1     1      -5.076  21.589  46.513  0.00  0.00             0
ATOM    257    O   1     1      -9.075  28.067  48.522  0.00  0.00             0
ATOM    258    O   1     1      -6.638  23.665  49.012  0.00  0.00             0
ATOM    259    O   1     1     -15.276  20.873  50.815  0.00  0.00             0
ATOM    260    O   1     1      -7.808  25.159  51.168  0.00  0.00             0
ATOM    261    O   1     1      -9.873  23.514  50.999  0.00  0.00             0
ATOM    262    O   1     1      -7.254  28.160  50.772  0.00  0.00             0
ATOM    263    O   1     1     -10.046  27.006  50.938  0.00  0.00             0
ATOM    264    O   1     1      -7.204  22.459  51.202  0.00  0.00             0
ATOM    265    H   1     1      -9.033  19.786  47.790  0.00  0.00             0
ATOM    266    H   1     1      -6.341  24.487  49.129  0.00  0.00             0
ATOM    267    H   1     1      -8.832  20.312  50.773  0.00  0.00             0
ATOM    268    H   1     1      -7.799  25.597  51.864  0.00  0.00             0
ATOM    269    H   1     1      -9.731  23.905  52.002  0.00  0.00             0
ATOM    270    H   1     1      -7.382  19.294  51.691  0.00  0.00             0
ATOM    271    H   1     1      -7.240  22.340  52.078  0.00  0.00             0
ATOM    272    H   1     1     -10.458  26.419  51.364  0.00  0.00             0
ATOM    273    O   1     1      -2.558  -5.045  27.298  0.00  0.00             0
ATOM    274    H   1     1      -2.909  -4.402  26.668  0.00  0.00             0
ATOM    275    H   1     1       8.641  -5.026  27.075  0.00  0.00             0
ATOM    276    O   1     1       1.536   2.885  30.604  0.00  0.00             0
ATOM    277    H   1     1       1.359   2.353  31.391  0.00  0.00             0
ATOM    278    H   1     1      11.063   2.697  30.020  0.00  0.00             0
ATOM    279    O   1     1      14.936  11.660  25.858  0.00  0.00             0
ATOM    280    H   1     1       4.541  11.366  26.871  0.00  0.00             0
ATOM    281    H   1     1      14.561  10.629  25.689  0.00  0.00             0
ATOM    282    O   1     1       0.184  12.371  31.132  0.00  0.00             0
ATOM    283    H   1     1       0.534  11.749  31.480  0.00  0.00             0
ATOM    284    H   1     1      11.166  13.001  30.788  0.00  0.00             0
ATOM    285    O   1     1      -4.356   8.711  27.517  0.00  0.00             0
ATOM    286    H   1     1      -3.553   9.036  27.037  0.00  0.00             0
ATOM    287    H   1     1       5.407   9.443  27.570  0.00  0.00             0
ATOM    288    O   1     1     -17.810   6.593  30.853  0.00  0.00             0
ATOM    289    H   1     1     -17.062   6.992  30.960  0.00  0.00             0
ATOM    290    H   1     1      -7.344   5.764  30.389  0.00  0.00             0
ATOM    291    O   1     1      -4.856 -15.679  20.780  0.00  0.00             0
ATOM    292    H   1     1      -4.598 -16.511  20.518  0.00  0.00             0
ATOM    293    H   1     1      -4.750 -15.051  20.130  0.00  0.00             0
ATOM    294    O   1     1      -0.533   4.085  33.336  0.00  0.00             0
ATOM    295    H   1     1       0.256   4.641  33.450  0.00  0.00             0
ATOM    296    H   1     1      -0.648   4.105  32.322  0.00  0.00             0
ATOM    297    O   1     1       7.828   1.028  32.706  0.00  0.00             0
ATOM    298    H   1     1       8.060   1.718  32.067  0.00  0.00             0
ATOM    299    H   1     1       6.828   1.361  32.962  0.00  0.00             0
ATOM    300    O   1     1       0.805  16.670  26.310  0.00  0.00             0
ATOM    301    H   1     1       0.396  16.621  27.128  0.00  0.00             0
ATOM    302    H   1     1       0.520  17.427  25.891  0.00  0.00             0
ATOM    303    O   1     1       3.905   4.833  29.141  0.00  0.00             0
ATOM    304    H   1     1       4.788   4.552  29.289  0.00  0.00             0
ATOM    305    H   1     1       3.422   4.138  28.791  0.00  0.00             0
ATOM    306    O   1     1      -8.922  15.841  34.108  0.00  0.00             0
ATOM    307    H   1     1      -9.280  16.669  33.688  0.00  0.00             0
ATOM    308    H   1     1      -8.377  16.239  35.006  0.00  0.00             0
ATOM    309    O   1     1       4.819  -1.611  33.044  0.00  0.00             0
ATOM    310    H   1     1       5.573  -1.968  33.453  0.00  0.00             0
ATOM    311    H   1     1       4.200  -2.255  32.901  0.00  0.00             0
ATOM    312    O   1     1      13.406   2.082  35.564  0.00  0.00             0
ATOM    313    H   1     1      12.455   2.372  35.897  0.00  0.00             0
ATOM    314    H   1     1      13.521   2.414  34.599  0.00  0.00             0
ATOM    315    O   1     1       6.092  11.506  30.293  0.00  0.00             0
ATOM    316    H   1     1       6.915  11.150  30.671  0.00  0.00             0
ATOM    317    H   1     1       5.994  12.207  30.910  0.00  0.00             0
ATOM    318    O   1     1      -1.433   5.652  24.056  0.00  0.00             0
ATOM    319    H   1     1      -1.971   6.386  23.932  0.00  0.00             0
ATOM    320    H   1     1      -1.647   4.908  23.291  0.00  0.00             0
ATOM    321    O   1     1      18.865  10.427  30.843  0.00  0.00             0
ATOM    322    H   1     1      19.388  10.290  29.984  0.00  0.00             0
ATOM    323    H   1     1      19.103  11.272  31.036  0.00  0.00             0
ATOM    324    O   1     1       5.734   9.165  21.830  0.00  0.00             0
ATOM    325    H   1     1       4.873   9.055  21.984  0.00  0.00             0
ATOM    326    H   1     1       5.992   9.193  20.882  0.00  0.00             0
ATOM    327    O   1     1       2.945  14.641  32.487  0.00  0.00             0
ATOM    328    H   1     1       3.515  13.908  33.001  0.00  0.00             0
ATOM    329    H   1     1      12.529  -2.892  33.063  0.00  0.00             0
ATOM    330    O   1     1      -0.021  17.488  32.620  0.00  0.00             0
ATOM    331    H   1     1       0.150  17.349  31.744  0.00  0.00             0
ATOM    332    H   1     1       9.478  17.908  32.493  0.00  0.00             0
ATOM    333    O   1     1      14.232  12.597  34.083  0.00  0.00             0
ATOM    334    H   1     1       4.628  12.062  33.865  0.00  0.00             0
ATOM    335    H   1     1      14.788  13.261  34.650  0.00  0.00             0
ATOM    336    O   1     1      -3.044  22.609  35.411  0.00  0.00             0
ATOM    337    H   1     1      -3.744  22.865  34.705  0.00  0.00             0
ATOM    338    H   1     1       6.899  21.832  35.887  0.00  0.00             0
ATOM    339    O   1     1       5.659  14.422  35.498  0.00  0.00             0
ATOM    340    H   1     1      -4.842  15.173  35.919  0.00  0.00             0
ATOM    341    H   1     1       6.387  14.357  34.928  0.00  0.00             0
ATOM    342    O   1     1      -9.736  12.710  27.929  0.00  0.00             0
ATOM    343    H   1     1      -9.605  13.273  28.599  0.00  0.00             0
ATOM    344    H   1     1       0.297  11.858  28.395  0.00  0.00             0
ATOM    345    O   1     1       5.280  19.101  33.302  0.00  0.00             0
ATOM    346    H   1     1       5.103  18.257  33.227  0.00  0.00             0
ATOM    347    H   1     1       4.643   1.953  32.941  0.00  0.00             0
ATOM    348    O   1     1      -9.848   3.129  35.673  0.00  0.00             0
ATOM    349    H   1     1     -10.462   2.445  35.933  0.00  0.00             0
ATOM    350    H   1     1     -10.160   3.365  34.678  0.00  0.00             0
ATOM    351    O   1     1      -1.649  13.763  32.893  0.00  0.00             0
ATOM    352    H   1     1      -1.403  13.349  33.690  0.00  0.00             0
ATOM    353    H   1     1      -0.940  13.340  32.531  0.00  0.00             0
ATOM    354    O   1     1       3.816   4.938  36.094  0.00  0.00             0
ATOM    355    H   1     1       4.510   4.838  36.723  0.00  0.00             0
ATOM    356    H   1     1       3.430   4.059  35.937  0.00  0.00             0
ATOM    357    O   1     1       9.923   5.903  35.994  0.00  0.00             0
ATOM    358    H   1     1       9.410   5.147  36.260  0.00  0.00             0
ATOM    359    H   1     1      10.770   5.570  35.825  0.00  0.00             0
ATOM    360    O   1     1      -2.521  15.833  34.629  0.00  0.00             0
ATOM    361    H   1     1      -2.217  15.073  35.208  0.00  0.00             0
ATOM    362    H   1     1      -1.999  15.527  33.790  0.00  0.00             0
ATOM    363    O   1     1       6.340  17.390  30.943  0.00  0.00             0
ATOM    364    H   1     1       6.012  16.636  31.456  0.00  0.00             0
ATOM    365    H   1     1       6.727  -0.137  31.622  0.00  0.00             0
ATOM    366    O   1     1      13.202  10.858  36.404  0.00  0.00             0
ATOM    367    H   1     1      13.614  10.160  36.119  0.00  0.00             0
ATOM    368    H   1     1      13.709  11.702  35.843  0.00  0.00             0
ATOM    369    O   1     1      -0.621  -3.552  36.071  0.00  0.00             0
ATOM    370    H   1     1      -0.596  -4.382  36.096  0.00  0.00             0
ATOM    371    H   1     1      -0.258  -3.434  35.215  0.00  0.00             0
ATOM    372    O   1     1      -5.006  -0.617  36.517  0.00  0.00             0
ATOM    373    H   1     1      -4.793   0.282  36.804  0.00  0.00             0
ATOM    374    H   1     1      -5.975  -0.493  36.285  0.00  0.00             0
ATOM    375    O   1     1      -5.015   5.652  32.947  0.00  0.00             0
ATOM    376    H   1     1      -4.153   5.941  32.774  0.00  0.00             0
ATOM    377    H   1     1      -5.377   6.278  33.594  0.00  0.00             0
ATOM    378    O   1     1      -6.309   3.421  22.714  0.00  0.00             0
ATOM    379    H   1     1      -6.063   4.164  23.139  0.00  0.00             0
ATOM    380    H   1     1      -5.650   3.065  22.175  0.00  0.00             0
ATOM    381    O   1     1     -11.713  -1.424  28.337  0.00  0.00             0
ATOM    382    H   1     1     -12.095  -0.868  27.738  0.00  0.00             0
ATOM    383    H   1     1      -1.880  -2.080  28.678  0.00  0.00             0
ATOM    384    O   1     1      -8.052   9.252  30.169  0.00  0.00             0
ATOM    385    H   1     1      -7.790   9.495  31.024  0.00  0.00             0
ATOM    386    H   1     1       2.240   8.324  30.425  0.00  0.00             0
ATOM    387    O   1     1       6.964   7.539  35.999  0.00  0.00             0
ATOM    388    H   1     1      -2.701   7.909  36.571  0.00  0.00             0
ATOM    389    H   1     1       7.260   6.628  35.767  0.00  0.00             0
ATOM    390    O   1     1      -6.548  15.730  28.876  0.00  0.00             0
ATOM    391    H   1     1      -6.890  16.541  28.826  0.00  0.00             0
ATOM    392    H   1     1       3.958  15.686  27.878  0.00  0.00             0
ATOM    393    O   1     1      -4.862   9.535  34.600  0.00  0.00             0
ATOM    394    H   1     1      -4.587   8.877  35.238  0.00  0.00             0
ATOM    395    H   1     1       4.744   9.033  34.324  0.00  0.00             0
ATOM    396    O   1     1     -12.801   9.309  33.382  0.00  0.00             0
ATOM    397    H   1     1     -13.820   9.376  33.632  0.00  0.00             0
ATOM    398    H   1     1      -2.434   9.612  32.477  0.00  0.00             0
ATOM    399    O   1     1      -4.235   2.378  36.362  0.00  0.00             0
ATOM    400    H   1     1      -3.498   1.911  35.980  0.00  0.00             0
ATOM    401    H   1     1      -5.041   2.429  35.956  0.00  0.00             0
ATOM    402    O   1     1      -2.616   7.570  29.261  0.00  0.00             0
ATOM    403    H   1     1      -3.393   7.901  28.731  0.00  0.00             0
ATOM    404    H   1     1      -2.576   8.265  29.869  0.00  0.00             0
ATOM    405    O   1     1      -0.450   7.556  27.290  0.00  0.00             0
ATOM    406    H   1     1      -0.720   7.764  26.419  0.00  0.00             0
ATOM    407    H   1     1      -1.016   7.757  28.051  0.00  0.00             0
ATOM    408    O   1     1       8.273   0.694  35.622  0.00  0.00             0
ATOM    409    H   1     1       8.225   1.134  34.889  0.00  0.00             0
ATOM    410    H   1     1       7.801  -0.101  35.472  0.00  0.00             0
ATOM    411    O   1     1       0.761  16.952  30.001  0.00  0.00             0
ATOM    412    H   1     1       1.167  15.917  30.350  0.00  0.00             0
ATOM    413    H   1     1       0.094  16.831  29.209  0.00  0.00             0
ATOM    414    O   1     1     -10.006  27.892  28.519  0.00  0.00             0
ATOM    415    H   1     1      -9.967  27.140  28.220  0.00  0.00             0
ATOM    416    H   1     1      -9.225  27.519  29.113  0.00  0.00             0
ATOM    417    O   1     1      -3.310   3.471  24.929  0.00  0.00             0
ATOM    418    H   1     1      -2.686   4.072  24.464  0.00  0.00             0
ATOM    419    H   1     1      -3.177   4.023  25.769  0.00  0.00             0
ATOM    420    O   1     1      22.548  10.585  32.588  0.00  0.00             0
ATOM    421    H   1     1      22.195   9.973  33.134  0.00  0.00             0
ATOM    422    H   1     1      22.979  11.210  33.175  0.00  0.00             0
ATOM    423    O   1     1      13.784   7.064  34.484  0.00  0.00             0
ATOM    424    H   1     1      13.030   6.545  34.104  0.00  0.00             0
ATOM    425    H   1     1      14.119   6.756  35.452  0.00  0.00             0
ATOM    426    O   1     1       6.855   4.975  29.722  0.00  0.00             0
ATOM    427    H   1     1       7.132   5.923  29.632  0.00  0.00             0
ATOM    428    H   1     1       7.352   4.450  28.949  0.00  0.00             0
ATOM    429    O   1     1      -6.678  21.341  32.571  0.00  0.00             0
ATOM    430    H   1     1      -7.319  21.420  31.784  0.00  0.00             0
ATOM    431    H   1     1      -6.160  22.149  32.504  0.00  0.00             0
ATOM    432    O   1     1      -7.688  16.956  36.127  0.00  0.00             0
ATOM    433    H   1     1      -7.894  18.037  36.181  0.00  0.00             0
ATOM    434    H   1     1      -7.795  16.803  37.167  0.00  0.00             0
ATOM    435    O   1     1      -0.534   0.481  21.557  0.00  0.00             0
ATOM    436    H   1     1      -0.536   1.023  20.614  0.00  0.00             0
ATOM    437    H   1     1       9.269  -0.454  21.368  0.00  0.00             0
ATOM    438    O   1     1      15.823  -1.654  15.125  0.00  0.00             0
ATOM    439    H   1     1      16.535  -1.074  14.917  0.00  0.00             0
ATOM    440    H   1     1      25.940  -1.492  15.975  0.00  0.00             0
ATOM    441    O   1     1      14.078 -17.074  14.528  0.00  0.00             0
ATOM    442    H   1     1       4.113 -17.808  14.751  0.00  0.00             0
ATOM    443    H   1     1      14.597 -16.503  15.006  0.00  0.00             0
ATOM    444    O   1     1      17.599  -2.729  18.674  0.00  0.00             0
ATOM    445    H   1     1      18.106  -2.808  17.862  0.00  0.00             0
ATOM    446    H   1     1      28.437  -2.670  19.411  0.00  0.00             0
ATOM    447    O   1     1       2.585   5.677  15.512  0.00  0.00             0
ATOM    448    H   1     1      -8.669   5.762  15.299  0.00  0.00             0
ATOM    449    H   1     1       2.547   5.296  16.454  0.00  0.00             0
ATOM    450    O   1     1      -3.148   5.655  18.005  0.00  0.00             0
ATOM    451    H   1     1      -3.784   4.963  18.317  0.00  0.00             0
ATOM    452    H   1     1       8.068   5.399  18.109  0.00  0.00             0
ATOM    453    O   1     1      -0.126  -3.722  19.581  0.00  0.00             0
ATOM    454    H   1     1       0.471  -3.569  20.380  0.00  0.00             0
ATOM    455    H   1     1       0.560  -3.878  18.859  0.00  0.00             0
ATOM    456    O   1     1     -12.119   2.462  16.255  0.00  0.00             0
ATOM    457    H   1     1     -12.089   2.114  17.190  0.00  0.00             0
ATOM    458    H   1     1     -11.406   3.100  16.105  0.00  0.00             0
ATOM    459    O   1     1       6.991 -11.530  15.115  0.00  0.00             0
ATOM    460    H   1     1       6.544 -10.638  15.172  0.00  0.00             0
ATOM    461    H   1     1       6.964 -11.721  15.984  0.00  0.00             0
ATOM    462    O   1     1       5.675   1.212  28.488  0.00  0.00             0
ATOM    463    H   1     1       4.740   1.548  28.349  0.00  0.00             0
ATOM    464    H   1     1       5.585   0.640  29.114  0.00  0.00             0
ATOM    465    O   1     1       2.156   0.450  21.172  0.00  0.00             0
ATOM    466    H   1     1       1.398   0.315  21.626  0.00  0.00             0
ATOM    467    H   1     1       2.910   0.530  21.733  0.00  0.00             0
ATOM    468    O   1     1     -10.629   4.650  16.842  0.00  0.00             0
ATOM    469    H   1     1     -10.661   5.388  16.243  0.00  0.00             0
ATOM    470    H   1     1      -9.744   4.638  17.130  0.00  0.00             0
ATOM    471    O   1     1       5.882  -6.366  15.462  0.00  0.00             0
ATOM    472    H   1     1       5.008  -6.026  15.674  0.00  0.00             0
ATOM    473    H   1     1       6.403  -5.612  15.506  0.00  0.00             0
ATOM    474    O   1     1      -0.016  -0.685  17.191  0.00  0.00             0
ATOM    475    H   1     1      -0.006  -0.281  16.341  0.00  0.00             0
ATOM    476    H   1     1      -0.519  -0.070  17.775  0.00  0.00             0
ATOM    477    O   1     1       8.372  -8.639  17.332  0.00  0.00             0
ATOM    478    H   1     1       8.737  -7.844  16.909  0.00  0.00             0
ATOM    479    H   1     1       7.733  -9.084  16.590  0.00  0.00             0
ATOM    480    O   1     1      -1.032   3.180  19.955  0.00  0.00             0
ATOM    481    H   1     1      -1.529   3.789  20.552  0.00  0.00             0
ATOM    482    H   1     1      -0.049   3.355  19.984  0.00  0.00             0
ATOM    483    O   1     1      10.146  11.261  16.452  0.00  0.00             0
ATOM    484    H   1     1      10.676  10.588  15.892  0.00  0.00             0
ATOM    485    H   1     1      10.792  11.370  17.141  0.00  0.00             0
ATOM    486    O   1     1      -5.322   4.355  14.429  0.00  0.00             0
ATOM    487    H   1     1      -6.141   4.986  14.367  0.00  0.00             0
ATOM    488    H   1     1      -4.476   4.917  14.416  0.00  0.00             0
ATOM    489    O   1     1      -7.745  16.431  19.111  0.00  0.00             0
ATOM    490    H   1     1      -8.631  16.477  18.718  0.00  0.00             0
ATOM    491    H   1     1       2.315  -1.004  20.025  0.00  0.00             0
ATOM    492    O   1     1      -2.664 -18.061  14.634  0.00  0.00             0
ATOM    493    H   1     1      -2.648 -17.412  15.283  0.00  0.00             0
ATOM    494    H   1     1       8.192 -17.831  13.988  0.00  0.00             0
ATOM    495    O   1     1      11.024  -8.647  24.788  0.00  0.00             0
ATOM    496    H   1     1       1.750  -8.733  25.147  0.00  0.00             0
ATOM    497    H   1     1      10.940  -7.656  24.902  0.00  0.00             0
ATOM    498    O   1     1      -0.496 -11.027  15.075  0.00  0.00             0
ATOM    499    H   1     1      -0.318 -10.005  14.958  0.00  0.00             0
ATOM    500    H   1     1       8.919 -11.076  14.966  0.00  0.00             0
ATOM    501    O   1     1       2.784   7.156  19.008  0.00  0.00             0
ATOM    502    H   1     1       1.796   7.139  18.798  0.00  0.00             0
ATOM    503    H   1     1      13.564   7.904  18.680  0.00  0.00             0
ATOM    504    O   1     1     -10.148   7.279  18.441  0.00  0.00             0
ATOM    505    H   1     1     -10.717   7.210  19.144  0.00  0.00             0
ATOM    506    H   1     1      -0.442   7.605  17.834  0.00  0.00             0
ATOM    507    O   1     1       1.164   9.649  14.687  0.00  0.00             0
ATOM    508    H   1     1       1.093  10.236  13.980  0.00  0.00             0
ATOM    509    H   1     1       1.860  -8.741  14.647  0.00  0.00             0
ATOM    510    O   1     1      -3.685  -9.643  19.425  0.00  0.00             0
ATOM    511    H   1     1      -3.156  -9.203  18.826  0.00  0.00             0
ATOM    512    H   1     1      -3.487 -10.502  19.008  0.00  0.00             0
ATOM    513    O   1     1      -2.669   3.001  27.715  0.00  0.00             0
ATOM    514    H   1     1      -3.114   2.119  27.864  0.00  0.00             0
ATOM    515    H   1     1      -1.921   2.812  28.222  0.00  0.00             0
ATOM    516    O   1     1       7.411  -0.420  26.105  0.00  0.00             0
ATOM    517    H   1     1       6.537   0.027  26.053  0.00  0.00             0
ATOM    518    H   1     1       7.856   0.003  25.476  0.00  0.00             0
ATOM    519    O   1     1       5.622   2.223  16.012  0.00  0.00             0
ATOM    520    H   1     1       6.677   2.314  16.050  0.00  0.00             0
ATOM    521    H   1     1       5.475   3.025  15.579  0.00  0.00             0
ATOM    522    O   1     1      -3.272  14.114  22.268  0.00  0.00             0
ATOM    523    H   1     1      -3.540  13.206  22.023  0.00  0.00             0
ATOM    524    H   1     1      -3.479  14.355  23.112  0.00  0.00             0
ATOM    525    O   1     1      16.998  17.540  22.632  0.00  0.00             0
ATOM    526    H   1     1      17.654  17.071  22.020  0.00  0.00             0
ATOM    527    H   1     1      17.552  -0.068  23.339  0.00  0.00             0
ATOM    528    O   1     1      14.185   0.295  23.194  0.00  0.00             0
ATOM    529    H   1     1      14.990   0.389  22.650  0.00  0.00             0
ATOM    530    H   1     1      14.458   0.598  23.999  0.00  0.00             0
ATOM    531    O   1     1      12.337  -6.609  18.167  0.00  0.00             0
ATOM    532    H   1     1      12.712  -5.866  18.021  0.00  0.00             0
ATOM    533    H   1     1      11.759  -6.448  18.984  0.00  0.00             0
ATOM    534    O   1     1       8.646   1.074  18.541  0.00  0.00             0
ATOM    535    H   1     1       8.590   2.024  18.835  0.00  0.00             0
ATOM    536    H   1     1       7.682   0.685  18.629  0.00  0.00             0
ATOM    537    O   1     1      18.898  -2.580  16.141  0.00  0.00             0
ATOM    538    H   1     1      18.582  -1.990  15.421  0.00  0.00             0
ATOM    539    H   1     1      19.603  -2.044  16.674  0.00  0.00             0
ATOM    540    O   1     1      -6.319   6.922  26.937  0.00  0.00             0
ATOM    541    H   1     1      -6.738   6.155  27.519  0.00  0.00             0
ATOM    542    H   1     1      -5.680   7.436  27.242  0.00  0.00             0
ATOM    543    O   1     1       8.682   1.138  23.958  0.00  0.00             0
ATOM    544    H   1     1       8.013   1.832  24.107  0.00  0.00             0
ATOM    545    H   1     1      19.354   1.094  23.012  0.00  0.00             0
ATOM    546    O   1     1       0.582   8.384  33.769  0.00  0.00             0
ATOM    547    H   1     1      -0.146   8.865  33.348  0.00  0.00             0
ATOM    548    H   1     1      10.848   8.522  34.643  0.00  0.00             0
ATOM    549    O   1     1      17.129  14.648  29.372  0.00  0.00             0
ATOM    550    H   1     1       6.169  15.316  28.860  0.00  0.00             0
ATOM    551    H   1     1      17.275  14.010  28.673  0.00  0.00             0
ATOM    552    O   1     1      -3.394  15.042  24.928  0.00  0.00             0
ATOM    553    H   1     1      -4.228  14.981  25.238  0.00  0.00             0
ATOM    554    H   1     1       7.403  16.004  25.058  0.00  0.00             0
ATOM    555    O   1     1       9.751  13.277  14.771  0.00  0.00             0
ATOM    556    H   1     1      -1.075  13.933  15.370  0.00  0.00             0
ATOM    557    H   1     1       9.864  12.549  15.289  0.00  0.00             0
ATOM    558    O   1     1      -4.283   8.785  15.912  0.00  0.00             0
ATOM    559    H   1     1      -5.026   8.752  15.517  0.00  0.00             0
ATOM    560    H   1     1       6.290   9.835  15.677  0.00  0.00             0
ATOM    561    O   1     1      -4.137 -18.101  19.088  0.00  0.00             0
ATOM    562    H   1     1      -4.865 -18.258  18.419  0.00  0.00             0
ATOM    563    H   1     1      -3.967 -19.127  19.149  0.00  0.00             0
ATOM    564    O   1     1      -7.098  -9.552  15.323  0.00  0.00             0
ATOM    565    H   1     1      -6.959 -10.546  15.495  0.00  0.00             0
ATOM    566    H   1     1      -7.231  -9.247  16.144  0.00  0.00             0
ATOM    567    O   1     1       5.575  11.856  19.801  0.00  0.00             0
ATOM    568    H   1     1       6.558  11.781  19.566  0.00  0.00             0
ATOM    569    H   1     1       5.279  12.422  19.053  0.00  0.00             0
ATOM    570    O   1     1       3.398  11.848  21.513  0.00  0.00             0
ATOM    571    H   1     1       3.999  11.889  20.783  0.00  0.00             0
ATOM    572    H   1     1       3.735  12.471  22.108  0.00  0.00             0
ATOM    573    O   1     1      -6.638   9.340  25.279  0.00  0.00             0
ATOM    574    H   1     1      -6.616   9.238  24.347  0.00  0.00             0
ATOM    575    H   1     1      -6.220   8.478  25.655  0.00  0.00             0
ATOM    576    O   1     1      -8.279  21.013  20.572  0.00  0.00             0
ATOM    577    H   1     1      -7.526  21.377  21.000  0.00  0.00             0
ATOM    578    H   1     1      -8.185  20.108  20.641  0.00  0.00             0
ATOM    579    O   1     1      14.636  -0.458  17.370  0.00  0.00             0
ATOM    580    H   1     1      14.225   0.285  17.086  0.00  0.00             0
ATOM    581    H   1     1      13.752  -0.761  17.937  0.00  0.00             0
ATOM    582    O   1     1       0.262   1.558  25.656  0.00  0.00             0
ATOM    583    H   1     1       0.856   2.068  25.276  0.00  0.00             0
ATOM    584    H   1     1      -0.399   1.286  24.961  0.00  0.00             0
ATOM    585    O   1     1       4.521  -4.032  15.449  0.00  0.00             0
ATOM    586    H   1     1       4.841  -3.120  15.649  0.00  0.00             0
ATOM    587    H   1     1       3.673  -4.003  14.945  0.00  0.00             0
ATOM    588    O   1     1      -2.302   9.587  26.183  0.00  0.00             0
ATOM    589    H   1     1      -2.652   9.255  25.291  0.00  0.00             0
ATOM    590    H   1     1      -2.118  10.512  26.223  0.00  0.00             0
ATOM    591    O   1     1       0.827  11.540  20.581  0.00  0.00             0
ATOM    592    H   1     1       0.115  12.200  20.765  0.00  0.00             0
ATOM    593    H   1     1       1.626  11.734  20.951  0.00  0.00             0
ATOM    594    O   1     1      -1.914  11.786  19.671  0.00  0.00             0
ATOM    595    H   1     1      -1.661  12.611  19.255  0.00  0.00             0
ATOM    596    H   1     1      -1.364  11.145  19.385  0.00  0.00             0
ATOM    597    O   1     1      -6.308  -7.010  28.521  0.00  0.00             0
ATOM    598    H   1     1      -5.664  -6.729  29.202  0.00  0.00             0
ATOM    599    H   1     1       3.460  -7.547  29.078  0.00  0.00             0
ATOM    600    O   1     1       9.201  -6.333  34.925  0.00  0.00             0
ATOM    601    H   1     1       8.557  -6.822  34.371  0.00  0.00             0
ATOM    602    H   1     1      19.784  -7.012  35.267  0.00  0.00             0
ATOM    603    O   1     1       4.085  -2.984  22.790  0.00  0.00             0
ATOM    604    H   1     1      -6.379  -1.997  22.965  0.00  0.00             0
ATOM    605    H   1     1       5.067  -3.132  22.420  0.00  0.00             0
ATOM    606    O   1     1      -1.379   7.305  20.581  0.00  0.00             0
ATOM    607    H   1     1      -2.198   7.595  20.219  0.00  0.00             0
ATOM    608    H   1     1       9.216   8.138  20.849  0.00  0.00             0
ATOM    609    O   1     1      15.090  -3.764  18.207  0.00  0.00             0
ATOM    610    H   1     1       5.550  -3.303  18.461  0.00  0.00             0
ATOM    611    H   1     1      15.228  -4.050  17.377  0.00  0.00             0
ATOM    612    O   1     1      -7.292   9.500  22.681  0.00  0.00             0
ATOM    613    H   1     1      -7.569  10.321  22.239  0.00  0.00             0
ATOM    614    H   1     1       2.499   8.868  22.222  0.00  0.00             0
ATOM    615    O   1     1      -8.428  -3.993  17.678  0.00  0.00             0
ATOM    616    H   1     1      -8.521  -3.588  16.815  0.00  0.00             0
ATOM    617    H   1     1      -7.803  -3.397  18.222  0.00  0.00             0
ATOM    618    O   1     1       7.717   4.788  21.564  0.00  0.00             0
ATOM    619    H   1     1       8.037   5.618  21.105  0.00  0.00             0
ATOM    620    H   1     1       6.836   4.980  21.447  0.00  0.00             0
ATOM    621    O   1     1      -4.212  13.654  31.811  0.00  0.00             0
ATOM    622    H   1     1      -3.224  13.785  32.109  0.00  0.00             0
ATOM    623    H   1     1      -4.015  14.314  31.008  0.00  0.00             0
ATOM    624    O   1     1      -4.226  -6.386  23.509  0.00  0.00             0
ATOM    625    H   1     1      -4.470  -7.185  23.105  0.00  0.00             0
ATOM    626    H   1     1      -4.734  -6.391  24.282  0.00  0.00             0
ATOM    627    O   1     1       1.208   0.338  14.693  0.00  0.00             0
ATOM    628    H   1     1       2.066   0.495  15.035  0.00  0.00             0
ATOM    629    H   1     1       1.118   0.679  13.809  0.00  0.00             0
ATOM    630    O   1     1      -7.807   4.444  18.018  0.00  0.00             0
ATOM    631    H   1     1      -7.767   5.217  18.404  0.00  0.00             0
ATOM    632    H   1     1      -7.917   3.990  18.834  0.00  0.00             0
ATOM    633    O   1     1      -5.196   5.445  24.833  0.00  0.00             0
ATOM    634    H   1     1      -5.611   5.681  25.635  0.00  0.00             0
ATOM    635    H   1     1      -4.458   4.837  25.003  0.00  0.00             0
ATOM    636    O   1     1       9.124  -5.695  24.212  0.00  0.00             0
ATOM    637    H   1     1       9.342  -4.707  23.958  0.00  0.00             0
ATOM    638    H   1     1       8.108  -5.770  23.939  0.00  0.00             0
ATOM    639    O   1     1      -0.041   2.746  28.320  0.00  0.00             0
ATOM    640    H   1     1       0.322   3.583  27.985  0.00  0.00             0
ATOM    641    H   1     1      -0.107   2.313  27.556  0.00  0.00             0
ATOM    642    O   1     1       1.385  14.847  21.873  0.00  0.00             0
ATOM    643    H   1     1       1.281  14.674  22.817  0.00  0.00             0
ATOM    644    H   1     1       2.225  15.046  21.844  0.00  0.00             0
ATOM    645    O   1     1       1.483   5.965  33.125  0.00  0.00             0
ATOM    646    H   1     1       1.295   6.890  33.269  0.00  0.00             0
ATOM    647    H   1     1       1.847   6.043  32.215  0.00  0.00             0
ATOM    648    O   1     1       1.496  -3.087  14.721  0.00  0.00             0
ATOM    649    H   1     1       0.951  -2.302  14.678  0.00  0.00             0
ATOM    650    H   1     1       0.836  -3.795  14.815  0.00  0.00             0
ATOM    651    O   1     1      -9.548  14.450  24.465  0.00  0.00             0
ATOM    652    H   1     1      -9.316  15.081  25.312  0.00  0.00             0
ATOM    653    H   1     1       1.146  -4.009  24.838  0.00  0.00             0
ATOM    654    O   1     1      -5.047 -14.175  18.411  0.00  0.00             0
ATOM    655    H   1     1      -4.674 -14.464  17.589  0.00  0.00             0
ATOM    656    H   1     1       4.489 -13.735  18.174  0.00  0.00             0
ATOM    657    O   1     1      14.842  -3.079  26.284  0.00  0.00             0
ATOM    658    H   1     1       4.223  -4.040  26.188  0.00  0.00             0
ATOM    659    H   1     1      14.282  -2.663  25.532  0.00  0.00             0
ATOM    660    O   1     1       2.029  12.447  25.728  0.00  0.00             0
ATOM    661    H   1     1       1.587  12.465  26.542  0.00  0.00             0
ATOM    662    H   1     1      13.264  12.266  25.998  0.00  0.00             0
ATOM    663    O   1     1      -0.237   8.822  36.403  0.00  0.00             0
ATOM    664    H   1     1     -10.470   7.918  36.266  0.00  0.00             0
ATOM    665    H   1     1       0.480   9.097  36.988  0.00  0.00             0
ATOM    666    O   1     1      -6.941  20.360  27.721  0.00  0.00             0
ATOM    667    H   1     1      -7.578  19.701  28.143  0.00  0.00             0
ATOM    668    H   1     1       3.276  20.423  26.836  0.00  0.00             0
ATOM    669    O   1     1       8.057  24.402  32.747  0.00  0.00             0
ATOM    670    H   1     1       8.802  23.880  33.013  0.00  0.00             0
ATOM    671    H   1     1       7.991   7.261  33.458  0.00  0.00             0
ATOM    672    O   1     1       5.314   1.141  25.588  0.00  0.00             0
ATOM    673    H   1     1       5.767   2.054  25.230  0.00  0.00             0
ATOM    674    H   1     1       5.122   1.127  26.545  0.00  0.00             0
ATOM    675    O   1     1       8.716   3.247  30.874  0.00  0.00             0
ATOM    676    H   1     1       8.033   4.015  30.825  0.00  0.00             0
ATOM    677    H   1     1       9.118   3.163  30.021  0.00  0.00             0
ATOM    678    O   1     1      -2.575   8.398  23.580  0.00  0.00             0
ATOM    679    H   1     1      -3.207   8.755  22.963  0.00  0.00             0
ATOM    680    H   1     1      -1.787   8.436  23.135  0.00  0.00             0
ATOM    681    O   1     1      -5.062   6.251  22.085  0.00  0.00             0
ATOM    682    H   1     1      -4.952   6.174  22.986  0.00  0.00             0
ATOM    683    H   1     1      -4.713   7.041  21.591  0.00  0.00             0
ATOM    684    O   1     1      -6.225   9.259  17.909  0.00  0.00             0
ATOM    685    H   1     1      -5.603   9.384  17.187  0.00  0.00             0
ATOM    686    H   1     1      -6.814  10.107  18.029  0.00  0.00             0
ATOM    687    O   1     1      -0.252   9.245  22.129  0.00  0.00             0
ATOM    688    H   1     1       0.027   9.319  23.199  0.00  0.00             0
ATOM    689    H   1     1      -0.065  -7.888  21.586  0.00  0.00             0
ATOM    690    O   1     1      -1.606  -1.988  21.737  0.00  0.00             0
ATOM    691    H   1     1      -2.210  -2.560  21.980  0.00  0.00             0
ATOM    692    H   1     1      -0.884  -2.330  21.791  0.00  0.00             0
ATOM    693    O   1     1       0.838   4.814  26.179  0.00  0.00             0
ATOM    694    H   1     1       0.142   5.011  25.461  0.00  0.00             0
ATOM    695    H   1     1       0.739   5.584  26.655  0.00  0.00             0
ATOM    696    O   1     1       3.041  18.290  29.589  0.00  0.00             0
ATOM    697    H   1     1       2.142  18.067  29.861  0.00  0.00             0
ATOM    698    H   1     1       3.268  19.114  30.021  0.00  0.00             0
ATOM    699    O   1     1       2.643  20.640  25.004  0.00  0.00             0
ATOM    700    H   1     1       2.167  21.440  25.244  0.00  0.00             0
ATOM    701    H   1     1       3.023  20.899  24.090  0.00  0.00             0
ATOM    702    O   1     1       1.769  14.348  30.013  0.00  0.00             0
ATOM    703    H   1     1       2.525  14.209  29.451  0.00  0.00             0
ATOM    704    H   1     1       2.146  14.244  30.900  0.00  0.00             0
ATOM    705   Al   1     1       6.295   4.128   8.800  0.00  0.00             0
ATOM    706   Al   1     1       3.694  -0.280   8.879  0.00  0.00             0
ATOM    707   Al   1     1       3.787   5.764   8.791  0.00  0.00             0
ATOM    708   Al   1     1       6.276   1.079   8.938  0.00  0.00             0
ATOM    709   Si   1     1       1.993   5.522  11.589  0.00  0.00             0
ATOM    710   Si   1     1       4.586   1.049  11.643  0.00  0.00             0
ATOM    711   Si   1     1       4.402   7.098  11.661  0.00  0.00             0
ATOM    712   Si   1     1       7.137   2.699  11.579  0.00  0.00             0
ATOM    713    O   1     1       7.406   5.592  10.029  0.00  0.00             0
ATOM    714    O   1     1       4.755   0.976   9.975  0.00  0.00             0
ATOM    715    O   1     1       6.898   2.738   9.998  0.00  0.00             0
ATOM    716    O   1     1       4.422   7.241  10.004  0.00  0.00             0
ATOM    717    O   1     1       7.060   4.144  12.099  0.00  0.00             0
ATOM    718    O   1     1       4.514   8.551  12.193  0.00  0.00             0
ATOM    719    O   1     1       5.818   6.486  11.994  0.00  0.00             0
ATOM    720    O   1     1       3.413   1.934  11.928  0.00  0.00             0
ATOM    721    O   1     1       5.919   1.940  12.097  0.00  0.00             0
ATOM    722    O   1     1       3.215   6.323  12.174  0.00  0.00             0
ATOM    723    O   1     1       7.236  -0.169   9.951  0.00  0.00             0
ATOM    724    O   1     1       4.738   4.296   9.897  0.00  0.00             0
ATOM    725    O   1     1       3.081   7.130   7.792  0.00  0.00             0
ATOM    726    O   1     1       5.661   2.677   7.738  0.00  0.00             0
ATOM    727    O   1     1       7.838   4.309   7.753  0.00  0.00             0
ATOM    728    O   1     1       5.516  -0.016   7.692  0.00  0.00             0
ATOM    729    O   1     1       8.093   1.144   7.847  0.00  0.00             0
ATOM    730    O   1     1       5.457   5.530   7.662  0.00  0.00             0
ATOM    731    H   1     1       7.050   7.874  10.301  0.00  0.00             0
ATOM    732    H   1     1       4.266   3.582  10.638  0.00  0.00             0
ATOM    733    H   1     1       7.791   7.088   6.722  0.00  0.00             0
ATOM    734    H   1     1       5.412   2.749   6.947  0.00  0.00             0
ATOM    735    H   1     1       8.494   3.887   7.111  0.00  0.00             0
ATOM    736    H   1     1       5.729   7.861   7.633  0.00  0.00             0
ATOM    737    H   1     1       6.143   5.798   7.106  0.00  0.00             0
ATOM    738    H   1     1       8.612   2.003   7.802  0.00  0.00             0
ATOM    739   Al   1     1       9.535   3.257   1.414  0.00  0.00             0
ATOM    740   Al   1     1       6.869  -1.102   1.638  0.00  0.00             0
ATOM    741   Al   1     1       6.849   4.720   1.405  0.00  0.00             0
ATOM    742   Al   1     1       9.518   0.239   1.505  0.00  0.00             0
ATOM    743   Si   1     1       5.079   4.553   4.321  0.00  0.00             0
ATOM    744   Si   1     1       7.779   0.211   4.383  0.00  0.00             0
ATOM    745   Si   1     1       7.658   6.002   4.199  0.00  0.00             0
ATOM    746   Si   1     1      10.269   1.804   4.287  0.00  0.00             0
ATOM    747    O   1     1      10.497   4.583   2.696  0.00  0.00             0
ATOM    748    O   1     1       7.991   0.086   2.727  0.00  0.00             0
ATOM    749    O   1     1      10.305   1.900   2.678  0.00  0.00             0
ATOM    750    O   1     1       7.472   6.065   2.628  0.00  0.00             0
ATOM    751    O   1     1      10.425   3.310   4.770  0.00  0.00             0
ATOM    752    O   1     1       7.553   7.513   4.758  0.00  0.00             0
ATOM    753    O   1     1       8.981   5.362   4.569  0.00  0.00             0
ATOM    754    O   1     1       6.475   0.991   4.757  0.00  0.00             0
ATOM    755    O   1     1       9.018   0.996   4.846  0.00  0.00             0
ATOM    756    O   1     1       6.415   5.177   4.844  0.00  0.00             0
ATOM    757    O   1     1      10.361  -1.167   2.662  0.00  0.00             0
ATOM    758    O   1     1       7.897   3.388   2.557  0.00  0.00             0
ATOM    759    O   1     1       6.232   6.220   0.332  0.00  0.00             0
ATOM    760    O   1     1       8.898   1.775   0.565  0.00  0.00             0
ATOM    761    O   1     1      11.071   3.449   0.284  0.00  0.00             0
ATOM    762    O   1     1       8.475  -0.896   0.427  0.00  0.00             0
ATOM    763    O   1     1      11.121   0.055   0.444  0.00  0.00             0
ATOM    764    O   1     1       8.523   4.559   0.374  0.00  0.00             0
ATOM    765    H   1     1       9.972   6.900   2.623  0.00  0.00             0
ATOM    766    H   1     1       7.300   2.959   2.989  0.00  0.00             0
ATOM    767    H   1     1      10.711   6.298  -0.102  0.00  0.00             0
ATOM    768    H   1     1       8.585   1.569  -0.408  0.00  0.00             0
ATOM    769    H   1     1      11.607   3.161  -0.534  0.00  0.00             0
ATOM    770    H   1     1       8.734   8.075  -0.618  0.00  0.00             0
ATOM    771    H   1     1       9.230   5.035  -0.005  0.00  0.00             0
ATOM    772    H   1     1      11.251   0.522  -0.306  0.00  0.00             0
ATOM    773   Al   1     1       6.130  -4.744   8.880  0.00  0.00             0
ATOM    774   Al   1     1       3.801  -9.179   8.935  0.00  0.00             0
ATOM    775   Al   1     1       3.572  -3.141   8.757  0.00  0.00             0
ATOM    776   Al   1     1       6.243  -7.713   8.812  0.00  0.00             0
ATOM    777   Si   1     1       1.909  -3.389  11.566  0.00  0.00             0
ATOM    778   Si   1     1       4.567  -7.855  11.532  0.00  0.00             0
ATOM    779   Si   1     1       4.467  -1.940  11.553  0.00  0.00             0
ATOM    780   Si   1     1       7.121  -6.360  11.560  0.00  0.00             0
ATOM    781    O   1     1       7.111  -3.500   9.936  0.00  0.00             0
ATOM    782    O   1     1       4.669  -7.987   9.966  0.00  0.00             0
ATOM    783    O   1     1       6.759  -6.257   9.986  0.00  0.00             0
ATOM    784    O   1     1       4.398  -1.707   9.956  0.00  0.00             0
ATOM    785    O   1     1       7.029  -4.854  12.051  0.00  0.00             0
ATOM    786    O   1     1       4.528  -0.384  12.137  0.00  0.00             0
ATOM    787    O   1     1       5.736  -2.651  11.938  0.00  0.00             0
ATOM    788    O   1     1       3.328  -7.026  11.797  0.00  0.00             0
ATOM    789    O   1     1       5.914  -7.310  12.091  0.00  0.00             0
ATOM    790    O   1     1       3.144  -2.588  11.977  0.00  0.00             0
ATOM    791    O   1     1       7.203  -9.202   9.833  0.00  0.00             0
ATOM    792    O   1     1       4.522  -4.583   9.954  0.00  0.00             0
ATOM    793    O   1     1       3.046  -1.687   7.775  0.00  0.00             0
ATOM    794    O   1     1       5.523  -6.293   7.784  0.00  0.00             0
ATOM    795    O   1     1       7.799  -4.732   7.714  0.00  0.00             0
ATOM    796    O   1     1       5.261  -9.165   7.795  0.00  0.00             0
ATOM    797    O   1     1       7.981  -7.671   7.884  0.00  0.00             0
ATOM    798    O   1     1       5.348  -3.363   7.779  0.00  0.00             0
ATOM    799    H   1     1       7.153  -1.024  10.620  0.00  0.00             0
ATOM    800    H   1     1       4.004  -5.643  10.009  0.00  0.00             0
ATOM    801    H   1     1       7.647  -1.403   6.766  0.00  0.00             0
ATOM    802    H   1     1       5.238  -5.844   6.943  0.00  0.00             0
ATOM    803    H   1     1       7.810  -4.953   6.839  0.00  0.00             0
ATOM    804    H   1     1       5.652  -0.429   6.907  0.00  0.00             0
ATOM    805    H   1     1       5.894  -2.447   7.560  0.00  0.00             0
ATOM    806    H   1     1       7.951  -7.022   7.107  0.00  0.00             0
ATOM    807   Al   1     1       9.504  -5.728   1.603  0.00  0.00             0
ATOM    808   Al   1     1       6.867  -9.982   1.175  0.00  0.00             0
ATOM    809   Al   1     1       6.654  -4.113   1.245  0.00  0.00             0
ATOM    810   Al   1     1       9.559  -8.710   1.487  0.00  0.00             0
ATOM    811   Si   1     1       5.196  -4.297   4.162  0.00  0.00             0
ATOM    812   Si   1     1       7.429  -8.908   4.166  0.00  0.00             0
ATOM    813   Si   1     1       7.772  -2.708   4.123  0.00  0.00             0
ATOM    814   Si   1     1       9.977  -7.373   4.319  0.00  0.00             0
ATOM    815    O   1     1      10.402  -4.534   2.723  0.00  0.00             0
ATOM    816    O   1     1       7.714  -9.010   2.608  0.00  0.00             0
ATOM    817    O   1     1       9.859  -7.218   2.697  0.00  0.00             0
ATOM    818    O   1     1       7.592  -2.541   2.584  0.00  0.00             0
ATOM    819    O   1     1       9.985  -5.823   4.840  0.00  0.00             0
ATOM    820    O   1     1       7.697  -1.273   4.796  0.00  0.00             0
ATOM    821    O   1     1       9.116  -3.350   4.480  0.00  0.00             0
ATOM    822    O   1     1       6.107  -8.168   4.403  0.00  0.00             0
ATOM    823    O   1     1       8.763  -8.208   4.776  0.00  0.00             0
ATOM    824    O   1     1       6.534  -3.567   4.645  0.00  0.00             0
ATOM    825    O   1     1      10.249 -10.103   2.426  0.00  0.00             0
ATOM    826    O   1     1       7.711  -5.424   2.340  0.00  0.00             0
ATOM    827    O   1     1       6.085  -2.520   0.507  0.00  0.00             0
ATOM    828    O   1     1       8.626  -7.239   0.416  0.00  0.00             0
ATOM    829    O   1     1      10.882  -5.552   0.410  0.00  0.00             0
ATOM    830    O   1     1       8.398 -10.022   0.214  0.00  0.00             0
ATOM    831    O   1     1      10.992  -8.670   0.404  0.00  0.00             0
ATOM    832    O   1     1       8.575  -4.317   0.233  0.00  0.00             0
ATOM    833    H   1     1      10.017  -1.857   3.157  0.00  0.00             0
ATOM    834    H   1     1       7.135  -6.146   2.334  0.00  0.00             0
ATOM    835    H   1     1      10.385  -2.446  -0.285  0.00  0.00             0
ATOM    836    H   1     1       8.256  -6.588  -0.273  0.00  0.00             0
ATOM    837    H   1     1      10.400  -5.181  -0.413  0.00  0.00             0
ATOM    838    H   1     1       8.359  -1.238  -0.592  0.00  0.00             0
ATOM    839    H   1     1       9.027  -3.370   0.226  0.00  0.00             0
ATOM    840    H   1     1      11.896  -8.223   0.232  0.00  0.00             0
ATOM    841   Al   1     1       1.269   4.330   8.653  0.00  0.00             0
ATOM    842   Al   1     1      -1.413  -0.312   8.734  0.00  0.00             0
ATOM    843   Al   1     1      -1.457   5.693   8.848  0.00  0.00             0
ATOM    844   Al   1     1       1.106   1.270   8.779  0.00  0.00             0
ATOM    845   Si   1     1      -3.104   5.586  11.636  0.00  0.00             0
ATOM    846   Si   1     1      -0.475   1.059  11.491  0.00  0.00             0
ATOM    847   Si   1     1      -0.593   7.111  11.513  0.00  0.00             0
ATOM    848   Si   1     1       2.008   2.526  11.574  0.00  0.00             0
ATOM    849    O   1     1       2.230   5.463  10.003  0.00  0.00             0
ATOM    850    O   1     1      -0.353   0.992   9.946  0.00  0.00             0
ATOM    851    O   1     1       1.804   2.595  10.011  0.00  0.00             0
ATOM    852    O   1     1      -0.712   7.121   9.851  0.00  0.00             0
ATOM    853    O   1     1       1.960   4.081  12.036  0.00  0.00             0
ATOM    854    O   1     1      -0.634   8.541  12.016  0.00  0.00             0
ATOM    855    O   1     1       0.697   6.370  11.774  0.00  0.00             0
ATOM    856    O   1     1      -1.728   2.038  11.860  0.00  0.00             0
ATOM    857    O   1     1       0.733   1.863  12.141  0.00  0.00             0
ATOM    858    O   1     1      -1.824   6.265  12.148  0.00  0.00             0
ATOM    859    O   1     1       1.963  -0.340   9.805  0.00  0.00             0
ATOM    860    O   1     1      -0.381   4.349   9.658  0.00  0.00             0
ATOM    861    O   1     1       8.282   7.127   7.627  0.00  0.00             0
ATOM    862    O   1     1       0.400   2.583   7.703  0.00  0.00             0
ATOM    863    O   1     1       2.961   4.432   7.592  0.00  0.00             0
ATOM    864    O   1     1       0.121  -0.172   7.735  0.00  0.00             0
ATOM    865    O   1     1       2.873   1.185   7.918  0.00  0.00             0
ATOM    866    O   1     1       0.356   5.580   7.586  0.00  0.00             0
ATOM    867    H   1     1       1.995   7.944   9.744  0.00  0.00             0
ATOM    868    H   1     1      -0.831   3.553  10.052  0.00  0.00             0
ATOM    869    H   1     1       2.606   7.391   7.036  0.00  0.00             0
ATOM    870    H   1     1       0.052   3.012   6.832  0.00  0.00             0
ATOM    871    H   1     1       3.274   4.346   6.603  0.00  0.00             0
ATOM    872    H   1     1       0.599   8.050   7.595  0.00  0.00             0
ATOM    873    H   1     1       0.742   6.098   6.953  0.00  0.00             0
ATOM    874    H   1     1       3.392   2.002   7.791  0.00  0.00             0
ATOM    875   Al   1     1       4.505   3.012   1.652  0.00  0.00             0
ATOM    876   Al   1     1       1.701  -1.254   1.707  0.00  0.00             0
ATOM    877   Al   1     1       1.802   4.902   1.503  0.00  0.00             0
ATOM    878   Al   1     1       4.316   0.226   1.698  0.00  0.00             0
ATOM    879   Si   1     1       0.060   4.718   4.309  0.00  0.00             0
ATOM    880   Si   1     1       2.507   0.096   4.507  0.00  0.00             0
ATOM    881   Si   1     1       2.611   6.264   4.263  0.00  0.00             0
ATOM    882   Si   1     1       5.033   1.580   4.542  0.00  0.00             0
ATOM    883    O   1     1       5.315   4.263   2.681  0.00  0.00             0
ATOM    884    O   1     1       2.688  -0.055   2.842  0.00  0.00             0
ATOM    885    O   1     1       4.989   1.644   2.866  0.00  0.00             0
ATOM    886    O   1     1       2.443   6.317   2.657  0.00  0.00             0
ATOM    887    O   1     1       4.961   3.128   4.975  0.00  0.00             0
ATOM    888    O   1     1       2.663   7.748   4.801  0.00  0.00             0
ATOM    889    O   1     1       3.921   5.525   4.592  0.00  0.00             0
ATOM    890    O   1     1       1.171   0.907   4.717  0.00  0.00             0
ATOM    891    O   1     1       3.800   0.843   4.920  0.00  0.00             0
ATOM    892    O   1     1       1.340   5.554   4.741  0.00  0.00             0
ATOM    893    O   1     1       5.252  -1.028   2.715  0.00  0.00             0
ATOM    894    O   1     1       2.632   3.451   2.637  0.00  0.00             0
ATOM    895    O   1     1      11.561   6.273   0.332  0.00  0.00             0
ATOM    896    O   1     1       3.524   1.583   0.700  0.00  0.00             0
ATOM    897    O   1     1       5.925   3.217   0.491  0.00  0.00             0
ATOM    898    O   1     1       3.338  -1.056   0.555  0.00  0.00             0
ATOM    899    O   1     1       5.901   0.222   0.573  0.00  0.00             0
ATOM    900    O   1     1       3.386   4.528   0.450  0.00  0.00             0
ATOM    901    H   1     1       4.451   7.095   2.121  0.00  0.00             0
ATOM    902    H   1     1       2.010   2.848   2.570  0.00  0.00             0
ATOM    903    H   1     1       6.688   6.004  -0.551  0.00  0.00             0
ATOM    904    H   1     1       2.860   1.883   0.211  0.00  0.00             0
ATOM    905    H   1     1       6.652   2.583   0.215  0.00  0.00             0
ATOM    906    H   1     1       3.449   7.598  -0.539  0.00  0.00             0
ATOM    907    H   1     1       3.852   4.973  -0.221  0.00  0.00             0
ATOM    908    H   1     1       5.658   0.748  -0.193  0.00  0.00             0
ATOM    909   Al   1     1       1.265  -4.766   8.698  0.00  0.00             0
ATOM    910   Al   1     1      -1.439  -9.102   8.723  0.00  0.00             0
ATOM    911   Al   1     1      -1.505  -3.281   8.601  0.00  0.00             0
ATOM    912   Al   1     1       1.081  -7.631   8.805  0.00  0.00             0
ATOM    913   Si   1     1      -3.311  -3.406  11.588  0.00  0.00             0
ATOM    914   Si   1     1      -0.652  -7.836  11.528  0.00  0.00             0
ATOM    915   Si   1     1      -0.793  -1.894  11.496  0.00  0.00             0
ATOM    916   Si   1     1       1.955  -6.339  11.565  0.00  0.00             0
ATOM    917    O   1     1       1.999  -3.547   9.874  0.00  0.00             0
ATOM    918    O   1     1      -0.508  -7.817   9.854  0.00  0.00             0
ATOM    919    O   1     1       1.785  -6.286   9.967  0.00  0.00             0
ATOM    920    O   1     1      -0.987  -1.842   9.866  0.00  0.00             0
ATOM    921    O   1     1       1.925  -4.821  12.063  0.00  0.00             0
ATOM    922    O   1     1      -0.845  -0.424  11.942  0.00  0.00             0
ATOM    923    O   1     1       0.485  -2.618  11.713  0.00  0.00             0
ATOM    924    O   1     1      -1.881  -7.023  11.916  0.00  0.00             0
ATOM    925    O   1     1       0.649  -7.169  12.005  0.00  0.00             0
ATOM    926    O   1     1      -2.019  -2.603  12.018  0.00  0.00             0
ATOM    927    O   1     1       2.114  -8.978   9.925  0.00  0.00             0
ATOM    928    O   1     1      -0.551  -4.642   9.518  0.00  0.00             0
ATOM    929    O   1     1       8.031  -1.883   7.560  0.00  0.00             0
ATOM    930    O   1     1       0.575  -6.288   7.648  0.00  0.00             0
ATOM    931    O   1     1       2.755  -4.574   7.557  0.00  0.00             0
ATOM    932    O   1     1       0.120  -9.015   7.699  0.00  0.00             0
ATOM    933    O   1     1       2.780  -7.938   7.548  0.00  0.00             0
ATOM    934    O   1     1       0.211  -3.342   7.400  0.00  0.00             0
ATOM    935    H   1     1       1.534  -1.139   9.628  0.00  0.00             0
ATOM    936    H   1     1      -1.227  -5.412   9.455  0.00  0.00             0
ATOM    937    H   1     1       2.223  -1.611   7.199  0.00  0.00             0
ATOM    938    H   1     1      -0.136  -6.065   7.225  0.00  0.00             0
ATOM    939    H   1     1       2.964  -5.285   6.858  0.00  0.00             0
ATOM    940    H   1     1       0.076  -0.112   6.893  0.00  0.00             0
ATOM    941    H   1     1       0.712  -3.409   6.587  0.00  0.00             0
ATOM    942    H   1     1       3.668  -7.513   7.247  0.00  0.00             0
ATOM    943   Al   1     1       4.283  -5.570   1.398  0.00  0.00             0
ATOM    944   Al   1     1       1.733 -10.102   1.472  0.00  0.00             0
ATOM    945   Al   1     1       1.531  -4.249   1.480  0.00  0.00             0
ATOM    946   Al   1     1       4.279  -8.532   1.193  0.00  0.00             0
ATOM    947   Si   1     1      -0.120  -4.368   4.261  0.00  0.00             0
ATOM    948   Si   1     1       2.431  -8.722   4.187  0.00  0.00             0
ATOM    949   Si   1     1       2.546  -2.934   4.372  0.00  0.00             0
ATOM    950   Si   1     1       4.928  -7.241   4.048  0.00  0.00             0
ATOM    951    O   1     1       5.200  -4.426   2.522  0.00  0.00             0
ATOM    952    O   1     1       2.543  -8.940   2.632  0.00  0.00             0
ATOM    953    O   1     1       4.898  -7.140   2.403  0.00  0.00             0
ATOM    954    O   1     1       2.266  -2.759   2.704  0.00  0.00             0
ATOM    955    O   1     1       5.107  -5.837   4.661  0.00  0.00             0
ATOM    956    O   1     1       2.312  -1.443   4.883  0.00  0.00             0
ATOM    957    O   1     1       3.952  -3.429   4.482  0.00  0.00             0
ATOM    958    O   1     1       1.019  -8.034   4.478  0.00  0.00             0
ATOM    959    O   1     1       3.625  -7.836   4.538  0.00  0.00             0
ATOM    960    O   1     1       1.294  -3.769   4.759  0.00  0.00             0
ATOM    961    O   1     1       5.097 -10.062   2.157  0.00  0.00             0
ATOM    962    O   1     1       2.641  -5.499   2.565  0.00  0.00             0
ATOM    963    O   1     1      11.228  -2.813   0.282  0.00  0.00             0
ATOM    964    O   1     1       3.457  -7.054   0.268  0.00  0.00             0
ATOM    965    O   1     1       5.747  -5.353   0.220  0.00  0.00             0
ATOM    966    O   1     1       3.102  -9.816   0.263  0.00  0.00             0
ATOM    967    O   1     1       5.981  -8.525   0.280  0.00  0.00             0
ATOM    968    O   1     1       3.246  -4.240   0.307  0.00  0.00             0
ATOM    969    H   1     1       4.538  -1.826   2.849  0.00  0.00             0
ATOM    970    H   1     1       2.282  -5.976   3.306  0.00  0.00             0
ATOM    971    H   1     1       5.139  -2.464   0.189  0.00  0.00             0
ATOM    972    H   1     1       2.734  -6.506  -0.430  0.00  0.00             0
ATOM    973    H   1     1       5.973  -5.695  -0.668  0.00  0.00             0
ATOM    974    H   1     1       3.567  -0.912  -0.474  0.00  0.00             0
ATOM    975    H   1     1       2.978  -3.590  -0.301  0.00  0.00             0
ATOM    976    H   1     1       6.443  -7.656   0.284  0.00  0.00             0
END
