# Supplementary material for: Competing Nuclear Quantum Effects and Hydrogen-Bond Jumps in Hydrated Kaolinite
Source: J Phys Chem Lett. 2023 Feb 6;14(6):1542–7. doi: 10.1021/acs.jpclett.2c03896 (PMC9940297; doi:10.1021/acs.jpclett.2c03896)
Supplement: Supplementary file 1 — jz2c03896_si_001.zip [file jz2c03896_si_001.zip › Clay_NQEs_HBond_Jumps_SI/silica-surface/QM/prod-1/init.31.pdb]

TITLE     Step:      400000  Bead:      31 positions{angstrom}  cell{angstrom}
CRYST1   10.307   17.884   76.812  91.93 105.05  89.80 P 1           1
ATOM      1   Al   1     1     -13.440  12.430  42.524  0.00  0.00             0
ATOM      2   Al   1     1     -11.076  17.052  42.262  0.00  0.00             0
ATOM      3   Al   1     1     -10.971  10.963  42.496  0.00  0.00             0
ATOM      4   Al   1     1     -13.423  15.539  42.299  0.00  0.00             0
ATOM      5   Si   1     1      -9.114  11.189  39.676  0.00  0.00             0
ATOM      6   Si   1     1     -11.934  15.704  39.416  0.00  0.00             0
ATOM      7   Si   1     1     -11.732   9.600  39.772  0.00  0.00             0
ATOM      8   Si   1     1     -14.362  14.174  39.631  0.00  0.00             0
ATOM      9    O   1     1     -14.456  11.300  41.425  0.00  0.00             0
ATOM     10    O   1     1     -11.987  15.791  41.237  0.00  0.00             0
ATOM     11    O   1     1     -14.262  14.105  41.194  0.00  0.00             0
ATOM     12    O   1     1     -11.477   9.455  41.456  0.00  0.00             0
ATOM     13    O   1     1     -14.228  12.711  39.162  0.00  0.00             0
ATOM     14    O   1     1     -11.699   8.073  39.311  0.00  0.00             0
ATOM     15    O   1     1     -13.072  10.346  39.637  0.00  0.00             0
ATOM     16    O   1     1     -10.681  14.912  39.252  0.00  0.00             0
ATOM     17    O   1     1     -13.303  15.108  39.036  0.00  0.00             0
ATOM     18    O   1     1     -10.487  10.311  39.203  0.00  0.00             0
ATOM     19    O   1     1     -14.523  16.859  41.428  0.00  0.00             0
ATOM     20    O   1     1     -11.876  12.308  41.415  0.00  0.00             0
ATOM     21    O   1     1     -10.190   9.654  43.639  0.00  0.00             0
ATOM     22    O   1     1     -12.845  14.105  43.298  0.00  0.00             0
ATOM     23    O   1     1     -15.117  12.300  43.739  0.00  0.00             0
ATOM     24    O   1     1     -12.676  16.880  43.469  0.00  0.00             0
ATOM     25    O   1     1     -15.203  15.461  43.534  0.00  0.00             0
ATOM     26    O   1     1     -12.589  11.134  43.626  0.00  0.00             0
ATOM     27    H   1     1     -14.028   8.736  41.496  0.00  0.00             0
ATOM     28    H   1     1     -11.436  12.721  40.759  0.00  0.00             0
ATOM     29    H   1     1     -15.274   9.185  44.723  0.00  0.00             0
ATOM     30    H   1     1     -11.885  14.490  43.562  0.00  0.00             0
ATOM     31    H   1     1     -15.152  12.379  44.755  0.00  0.00             0
ATOM     32    H   1     1     -12.824   7.742  44.620  0.00  0.00             0
ATOM     33    H   1     1     -13.043  10.278  43.712  0.00  0.00             0
ATOM     34    H   1     1     -15.481  14.546  43.782  0.00  0.00             0
ATOM     35   Al   1     1     -13.555  14.808  49.735  0.00  0.00             0
ATOM     36   Al   1     1     -10.735  19.259  49.788  0.00  0.00             0
ATOM     37   Al   1     1     -10.834  13.394  49.628  0.00  0.00             0
ATOM     38   Al   1     1     -13.371  17.672  49.606  0.00  0.00             0
ATOM     39   Si   1     1      -9.055  13.401  46.950  0.00  0.00             0
ATOM     40   Si   1     1     -11.648  17.940  46.894  0.00  0.00             0
ATOM     41   Si   1     1     -11.588  11.894  46.899  0.00  0.00             0
ATOM     42   Si   1     1     -14.190  16.403  46.738  0.00  0.00             0
ATOM     43    O   1     1     -14.417  13.587  48.539  0.00  0.00             0
ATOM     44    O   1     1     -11.895  17.948  48.528  0.00  0.00             0
ATOM     45    O   1     1     -14.038  16.365  48.478  0.00  0.00             0
ATOM     46    O   1     1     -11.593  11.829  48.611  0.00  0.00             0
ATOM     47    O   1     1     -14.085  14.906  46.438  0.00  0.00             0
ATOM     48    O   1     1     -11.525  10.379  46.502  0.00  0.00             0
ATOM     49    O   1     1     -12.998  12.497  46.701  0.00  0.00             0
ATOM     50    O   1     1     -10.328  17.120  46.692  0.00  0.00             0
ATOM     51    O   1     1     -12.964  17.193  46.388  0.00  0.00             0
ATOM     52    O   1     1     -10.375  12.710  46.480  0.00  0.00             0
ATOM     53    O   1     1     -14.306  19.272  48.697  0.00  0.00             0
ATOM     54    O   1     1     -11.781  14.667  48.531  0.00  0.00             0
ATOM     55    O   1     1     -10.211  11.977  50.909  0.00  0.00             0
ATOM     56    O   1     1     -12.747  16.322  50.807  0.00  0.00             0
ATOM     57    O   1     1     -15.175  14.681  50.658  0.00  0.00             0
ATOM     58    O   1     1     -12.258  19.141  50.918  0.00  0.00             0
ATOM     59    O   1     1     -14.767  18.127  50.853  0.00  0.00             0
ATOM     60    O   1     1     -12.491  13.623  50.850  0.00  0.00             0
ATOM     61    H   1     1     -13.443  10.972  48.670  0.00  0.00             0
ATOM     62    H   1     1     -11.258  15.426  48.538  0.00  0.00             0
ATOM     63    H   1     1     -14.492  11.861  51.428  0.00  0.00             0
ATOM     64    H   1     1     -12.517  15.945  51.560  0.00  0.00             0
ATOM     65    H   1     1     -15.524  15.120  51.525  0.00  0.00             0
ATOM     66    H   1     1     -12.865   9.825  52.019  0.00  0.00             0
ATOM     67    H   1     1     -12.575  12.905  51.546  0.00  0.00             0
ATOM     68    H   1     1     -14.468  18.207  51.916  0.00  0.00             0
ATOM     69   Al   1     1     -13.526  21.293  42.558  0.00  0.00             0
ATOM     70   Al   1     1     -10.975  25.947  42.526  0.00  0.00             0
ATOM     71   Al   1     1     -10.931  19.889  42.452  0.00  0.00             0
ATOM     72   Al   1     1     -13.567  24.328  42.506  0.00  0.00             0
ATOM     73   Si   1     1      -9.273  20.177  39.719  0.00  0.00             0
ATOM     74   Si   1     1     -11.835  24.548  39.835  0.00  0.00             0
ATOM     75   Si   1     1     -11.764  18.670  39.552  0.00  0.00             0
ATOM     76   Si   1     1     -14.424  23.153  39.680  0.00  0.00             0
ATOM     77    O   1     1     -14.519  20.248  41.323  0.00  0.00             0
ATOM     78    O   1     1     -12.023  24.713  41.405  0.00  0.00             0
ATOM     79    O   1     1     -14.279  23.106  41.290  0.00  0.00             0
ATOM     80    O   1     1     -11.685  18.503  41.240  0.00  0.00             0
ATOM     81    O   1     1     -14.486  21.735  39.204  0.00  0.00             0
ATOM     82    O   1     1     -11.914  17.170  39.044  0.00  0.00             0
ATOM     83    O   1     1     -13.080  19.429  39.273  0.00  0.00             0
ATOM     84    O   1     1     -10.695  23.517  39.606  0.00  0.00             0
ATOM     85    O   1     1     -13.145  23.947  39.259  0.00  0.00             0
ATOM     86    O   1     1     -10.441  19.419  39.146  0.00  0.00             0
ATOM     87    O   1     1     -14.584  25.791  41.572  0.00  0.00             0
ATOM     88    O   1     1     -11.867  21.393  41.325  0.00  0.00             0
ATOM     89    O   1     1     -10.196  18.401  43.304  0.00  0.00             0
ATOM     90    O   1     1     -12.746  22.825  43.517  0.00  0.00             0
ATOM     91    O   1     1     -15.111  21.225  43.581  0.00  0.00             0
ATOM     92    O   1     1     -12.644  25.649  43.794  0.00  0.00             0
ATOM     93    O   1     1     -15.304  24.549  43.734  0.00  0.00             0
ATOM     94    O   1     1     -12.635  19.922  43.399  0.00  0.00             0
ATOM     95    H   1     1     -14.150  17.636  41.144  0.00  0.00             0
ATOM     96    H   1     1     -11.537  22.121  40.691  0.00  0.00             0
ATOM     97    H   1     1     -14.780  18.211  43.884  0.00  0.00             0
ATOM     98    H   1     1     -11.832  23.063  43.227  0.00  0.00             0
ATOM     99    H   1     1     -15.157  21.851  44.322  0.00  0.00             0
ATOM    100    H   1     1     -12.434  16.934  44.530  0.00  0.00             0
ATOM    101    H   1     1     -12.771  18.947  43.616  0.00  0.00             0
ATOM    102    H   1     1     -15.496  24.189  44.606  0.00  0.00             0
ATOM    103   Al   1     1     -13.498  23.770  49.733  0.00  0.00             0
ATOM    104   Al   1     1     -10.875  28.358  49.898  0.00  0.00             0
ATOM    105   Al   1     1     -10.764  22.092  49.903  0.00  0.00             0
ATOM    106   Al   1     1     -13.249  26.604  49.898  0.00  0.00             0
ATOM    107   Si   1     1      -8.911  22.314  47.013  0.00  0.00             0
ATOM    108   Si   1     1     -11.591  26.821  47.185  0.00  0.00             0
ATOM    109   Si   1     1     -11.432  20.805  47.045  0.00  0.00             0
ATOM    110   Si   1     1     -14.115  25.290  47.152  0.00  0.00             0
ATOM    111    O   1     1     -14.348  22.450  48.643  0.00  0.00             0
ATOM    112    O   1     1     -11.756  26.961  48.775  0.00  0.00             0
ATOM    113    O   1     1     -14.058  25.339  48.703  0.00  0.00             0
ATOM    114    O   1     1     -11.448  20.809  48.701  0.00  0.00             0
ATOM    115    O   1     1     -13.993  23.827  46.644  0.00  0.00             0
ATOM    116    O   1     1     -11.410  19.406  46.502  0.00  0.00             0
ATOM    117    O   1     1     -12.812  21.586  46.757  0.00  0.00             0
ATOM    118    O   1     1     -10.339  25.924  46.964  0.00  0.00             0
ATOM    119    O   1     1     -12.849  26.105  46.606  0.00  0.00             0
ATOM    120    O   1     1     -10.291  21.707  46.573  0.00  0.00             0
ATOM    121    O   1     1     -14.133  28.159  48.723  0.00  0.00             0
ATOM    122    O   1     1     -11.771  23.581  48.737  0.00  0.00             0
ATOM    123    O   1     1      -9.845  20.681  50.859  0.00  0.00             0
ATOM    124    O   1     1     -12.513  25.158  50.749  0.00  0.00             0
ATOM    125    O   1     1     -15.014  23.714  50.955  0.00  0.00             0
ATOM    126    O   1     1     -12.463  28.034  51.153  0.00  0.00             0
ATOM    127    O   1     1     -14.933  26.870  50.963  0.00  0.00             0
ATOM    128    O   1     1     -12.353  22.270  50.884  0.00  0.00             0
ATOM    129    H   1     1     -13.821  20.149  48.506  0.00  0.00             0
ATOM    130    H   1     1     -11.314  23.934  48.064  0.00  0.00             0
ATOM    131    H   1     1     -14.326  20.803  51.092  0.00  0.00             0
ATOM    132    H   1     1     -11.648  24.668  51.010  0.00  0.00             0
ATOM    133    H   1     1     -15.550  24.410  50.980  0.00  0.00             0
ATOM    134    H   1     1     -12.254  19.965  51.601  0.00  0.00             0
ATOM    135    H   1     1     -12.966  22.583  51.671  0.00  0.00             0
ATOM    136    H   1     1     -15.197  26.863  51.913  0.00  0.00             0
ATOM    137   Al   1     1      -8.426  12.546  42.405  0.00  0.00             0
ATOM    138   Al   1     1      -6.022  16.984  42.377  0.00  0.00             0
ATOM    139   Al   1     1      -5.981  10.873  42.569  0.00  0.00             0
ATOM    140   Al   1     1      -8.467  15.483  42.368  0.00  0.00             0
ATOM    141   Si   1     1      -4.059  11.292  39.868  0.00  0.00             0
ATOM    142   Si   1     1      -6.731  15.670  39.607  0.00  0.00             0
ATOM    143   Si   1     1      -6.519   9.648  39.778  0.00  0.00             0
ATOM    144   Si   1     1      -9.328  14.159  39.610  0.00  0.00             0
ATOM    145    O   1     1      -9.316  11.398  41.262  0.00  0.00             0
ATOM    146    O   1     1      -6.787  15.711  41.140  0.00  0.00             0
ATOM    147    O   1     1      -9.065  14.201  41.253  0.00  0.00             0
ATOM    148    O   1     1      -6.421   9.523  41.326  0.00  0.00             0
ATOM    149    O   1     1      -9.261  12.683  39.194  0.00  0.00             0
ATOM    150    O   1     1      -6.558   8.224  39.222  0.00  0.00             0
ATOM    151    O   1     1      -7.938  10.347  39.428  0.00  0.00             0
ATOM    152    O   1     1      -5.504  14.754  39.141  0.00  0.00             0
ATOM    153    O   1     1      -8.120  14.953  39.085  0.00  0.00             0
ATOM    154    O   1     1      -5.355  10.485  39.378  0.00  0.00             0
ATOM    155    O   1     1      -9.405  16.978  41.265  0.00  0.00             0
ATOM    156    O   1     1      -6.587  12.446  41.452  0.00  0.00             0
ATOM    157    O   1     1     -15.478   9.393  43.662  0.00  0.00             0
ATOM    158    O   1     1      -7.765  14.009  43.465  0.00  0.00             0
ATOM    159    O   1     1      -9.938  12.348  43.578  0.00  0.00             0
ATOM    160    O   1     1      -7.605  16.951  43.478  0.00  0.00             0
ATOM    161    O   1     1     -10.233  15.561  43.398  0.00  0.00             0
ATOM    162    O   1     1      -7.507  11.173  43.565  0.00  0.00             0
ATOM    163    H   1     1      -8.708   8.535  41.400  0.00  0.00             0
ATOM    164    H   1     1      -6.125  13.424  41.569  0.00  0.00             0
ATOM    165    H   1     1     -10.092   9.816  44.641  0.00  0.00             0
ATOM    166    H   1     1      -6.911  14.026  43.808  0.00  0.00             0
ATOM    167    H   1     1     -10.317  12.924  44.342  0.00  0.00             0
ATOM    168    H   1     1      -8.453   8.418  44.047  0.00  0.00             0
ATOM    169    H   1     1      -7.880  10.765  44.234  0.00  0.00             0
ATOM    170    H   1     1      -9.848  14.982  43.970  0.00  0.00             0
ATOM    171   Al   1     1      -8.349  14.794  49.612  0.00  0.00             0
ATOM    172   Al   1     1      -5.602  19.286  49.815  0.00  0.00             0
ATOM    173   Al   1     1      -5.783  13.142  49.784  0.00  0.00             0
ATOM    174   Al   1     1      -8.107  17.640  49.771  0.00  0.00             0
ATOM    175   Si   1     1      -3.886  13.436  46.903  0.00  0.00             0
ATOM    176   Si   1     1      -6.476  17.886  46.940  0.00  0.00             0
ATOM    177   Si   1     1      -6.423  11.912  46.866  0.00  0.00             0
ATOM    178   Si   1     1      -8.918  16.375  46.896  0.00  0.00             0
ATOM    179    O   1     1      -9.197  13.535  48.635  0.00  0.00             0
ATOM    180    O   1     1      -6.512  17.826  48.614  0.00  0.00             0
ATOM    181    O   1     1      -8.702  16.326  48.493  0.00  0.00             0
ATOM    182    O   1     1      -6.146  11.795  48.470  0.00  0.00             0
ATOM    183    O   1     1      -8.914  14.877  46.495  0.00  0.00             0
ATOM    184    O   1     1      -6.359  10.396  46.369  0.00  0.00             0
ATOM    185    O   1     1      -7.801  12.520  46.731  0.00  0.00             0
ATOM    186    O   1     1      -5.206  17.092  46.465  0.00  0.00             0
ATOM    187    O   1     1      -7.726  17.281  46.401  0.00  0.00             0
ATOM    188    O   1     1      -5.288  12.740  46.296  0.00  0.00             0
ATOM    189    O   1     1      -9.223  19.189  48.645  0.00  0.00             0
ATOM    190    O   1     1      -6.722  14.603  48.702  0.00  0.00             0
ATOM    191    O   1     1     -15.296  11.743  50.815  0.00  0.00             0
ATOM    192    O   1     1      -7.258  16.183  50.757  0.00  0.00             0
ATOM    193    O   1     1      -9.731  14.893  50.719  0.00  0.00             0
ATOM    194    O   1     1      -7.176  19.055  50.912  0.00  0.00             0
ATOM    195    O   1     1      -9.751  17.831  50.837  0.00  0.00             0
ATOM    196    O   1     1      -7.222  13.212  50.874  0.00  0.00             0
ATOM    197    H   1     1      -8.823  11.066  48.827  0.00  0.00             0
ATOM    198    H   1     1      -6.140  15.189  48.257  0.00  0.00             0
ATOM    199    H   1     1      -9.490  12.339  51.366  0.00  0.00             0
ATOM    200    H   1     1      -6.313  15.911  50.574  0.00  0.00             0
ATOM    201    H   1     1      -9.826  15.306  51.610  0.00  0.00             0
ATOM    202    H   1     1      -7.367  11.166  51.156  0.00  0.00             0
ATOM    203    H   1     1      -7.029  13.158  51.890  0.00  0.00             0
ATOM    204    H   1     1     -10.570  17.446  50.698  0.00  0.00             0
ATOM    205   Al   1     1      -8.465  21.557  42.452  0.00  0.00             0
ATOM    206   Al   1     1      -5.898  25.814  42.744  0.00  0.00             0
ATOM    207   Al   1     1      -5.837  19.932  42.453  0.00  0.00             0
ATOM    208   Al   1     1      -8.437  24.350  42.563  0.00  0.00             0
ATOM    209   Si   1     1      -4.060  20.224  39.570  0.00  0.00             0
ATOM    210   Si   1     1      -6.686  24.620  39.756  0.00  0.00             0
ATOM    211   Si   1     1      -6.585  18.639  39.663  0.00  0.00             0
ATOM    212   Si   1     1      -9.241  23.054  39.743  0.00  0.00             0
ATOM    213    O   1     1      -9.409  20.123  41.367  0.00  0.00             0
ATOM    214    O   1     1      -6.869  24.732  41.342  0.00  0.00             0
ATOM    215    O   1     1      -8.971  22.972  41.409  0.00  0.00             0
ATOM    216    O   1     1      -6.426  18.576  41.361  0.00  0.00             0
ATOM    217    O   1     1      -9.176  21.584  39.124  0.00  0.00             0
ATOM    218    O   1     1      -6.720  17.189  39.072  0.00  0.00             0
ATOM    219    O   1     1      -7.908  19.355  39.432  0.00  0.00             0
ATOM    220    O   1     1      -5.467  23.803  39.216  0.00  0.00             0
ATOM    221    O   1     1      -8.009  23.992  39.292  0.00  0.00             0
ATOM    222    O   1     1      -5.317  19.294  39.156  0.00  0.00             0
ATOM    223    O   1     1      -9.268  25.800  41.567  0.00  0.00             0
ATOM    224    O   1     1      -6.741  21.383  41.475  0.00  0.00             0
ATOM    225    O   1     1     -15.572  18.422  43.566  0.00  0.00             0
ATOM    226    O   1     1      -7.595  22.878  43.586  0.00  0.00             0
ATOM    227    O   1     1     -10.091  21.381  43.556  0.00  0.00             0
ATOM    228    O   1     1      -7.458  25.820  43.609  0.00  0.00             0
ATOM    229    O   1     1      -9.948  24.507  43.731  0.00  0.00             0
ATOM    230    O   1     1      -7.445  20.156  43.654  0.00  0.00             0
ATOM    231    H   1     1      -9.033  17.887  41.392  0.00  0.00             0
ATOM    232    H   1     1      -6.011  22.124  41.393  0.00  0.00             0
ATOM    233    H   1     1      -9.171  18.404  43.405  0.00  0.00             0
ATOM    234    H   1     1      -6.753  22.307  43.843  0.00  0.00             0
ATOM    235    H   1     1     -10.548  21.719  44.290  0.00  0.00             0
ATOM    236    H   1     1      -7.587  17.394  44.239  0.00  0.00             0
ATOM    237    H   1     1      -7.243  20.315  44.562  0.00  0.00             0
ATOM    238    H   1     1      -9.759  24.302  44.692  0.00  0.00             0
ATOM    239   Al   1     1      -8.434  23.813  49.910  0.00  0.00             0
ATOM    240   Al   1     1      -5.475  28.139  49.700  0.00  0.00             0
ATOM    241   Al   1     1      -5.748  22.179  49.980  0.00  0.00             0
ATOM    242   Al   1     1      -8.315  26.889  49.801  0.00  0.00             0
ATOM    243   Si   1     1      -3.758  22.335  47.076  0.00  0.00             0
ATOM    244   Si   1     1      -6.317  26.833  46.969  0.00  0.00             0
ATOM    245   Si   1     1      -6.350  20.899  47.065  0.00  0.00             0
ATOM    246   Si   1     1      -8.947  25.349  47.206  0.00  0.00             0
ATOM    247    O   1     1      -9.087  22.340  48.744  0.00  0.00             0
ATOM    248    O   1     1      -6.377  27.015  48.690  0.00  0.00             0
ATOM    249    O   1     1      -8.758  25.307  48.789  0.00  0.00             0
ATOM    250    O   1     1      -6.308  20.770  48.651  0.00  0.00             0
ATOM    251    O   1     1      -8.965  23.832  46.745  0.00  0.00             0
ATOM    252    O   1     1      -6.381  19.393  46.600  0.00  0.00             0
ATOM    253    O   1     1      -7.628  21.609  46.657  0.00  0.00             0
ATOM    254    O   1     1      -5.147  25.930  46.622  0.00  0.00             0
ATOM    255    O   1     1      -7.755  26.183  46.710  0.00  0.00             0
ATOM    256    O   1     1      -5.072  21.608  46.607  0.00  0.00             0
ATOM    257    O   1     1      -9.089  28.114  48.613  0.00  0.00             0
ATOM    258    O   1     1      -6.694  23.660  48.947  0.00  0.00             0
ATOM    259    O   1     1     -15.237  20.885  50.890  0.00  0.00             0
ATOM    260    O   1     1      -7.776  25.213  51.142  0.00  0.00             0
ATOM    261    O   1     1      -9.930  23.548  50.957  0.00  0.00             0
ATOM    262    O   1     1      -7.314  28.223  50.717  0.00  0.00             0
ATOM    263    O   1     1      -9.974  26.995  50.905  0.00  0.00             0
ATOM    264    O   1     1      -7.181  22.386  51.223  0.00  0.00             0
ATOM    265    H   1     1      -9.022  19.928  47.978  0.00  0.00             0
ATOM    266    H   1     1      -6.216  24.432  49.012  0.00  0.00             0
ATOM    267    H   1     1      -8.861  20.584  50.575  0.00  0.00             0
ATOM    268    H   1     1      -7.733  25.258  51.999  0.00  0.00             0
ATOM    269    H   1     1      -9.974  23.390  51.978  0.00  0.00             0
ATOM    270    H   1     1      -7.381  19.415  51.818  0.00  0.00             0
ATOM    271    H   1     1      -7.023  22.126  52.021  0.00  0.00             0
ATOM    272    H   1     1     -10.466  26.559  51.616  0.00  0.00             0
ATOM    273    O   1     1      -2.604  -5.093  27.278  0.00  0.00             0
ATOM    274    H   1     1      -2.928  -4.400  26.571  0.00  0.00             0
ATOM    275    H   1     1       8.786  -5.136  27.205  0.00  0.00             0
ATOM    276    O   1     1       1.526   2.895  30.662  0.00  0.00             0
ATOM    277    H   1     1       1.353   2.477  31.501  0.00  0.00             0
ATOM    278    H   1     1      11.390   2.309  29.946  0.00  0.00             0
ATOM    279    O   1     1      14.942  11.637  25.852  0.00  0.00             0
ATOM    280    H   1     1       4.787  11.605  26.882  0.00  0.00             0
ATOM    281    H   1     1      14.573  10.841  25.469  0.00  0.00             0
ATOM    282    O   1     1       0.146  12.363  31.105  0.00  0.00             0
ATOM    283    H   1     1       0.613  11.925  31.621  0.00  0.00             0
ATOM    284    H   1     1      11.121  13.004  30.812  0.00  0.00             0
ATOM    285    O   1     1      -4.355   8.652  27.503  0.00  0.00             0
ATOM    286    H   1     1      -3.666   8.873  26.944  0.00  0.00             0
ATOM    287    H   1     1       5.367   9.612  27.775  0.00  0.00             0
ATOM    288    O   1     1     -17.747   6.615  30.742  0.00  0.00             0
ATOM    289    H   1     1     -16.975   7.032  31.122  0.00  0.00             0
ATOM    290    H   1     1      -7.026   5.769  30.312  0.00  0.00             0
ATOM    291    O   1     1      -4.901 -15.718  20.824  0.00  0.00             0
ATOM    292    H   1     1      -4.830 -16.659  20.426  0.00  0.00             0
ATOM    293    H   1     1      -5.036 -14.976  20.076  0.00  0.00             0
ATOM    294    O   1     1      -0.494   4.072  33.255  0.00  0.00             0
ATOM    295    H   1     1       0.158   4.745  33.310  0.00  0.00             0
ATOM    296    H   1     1      -0.678   4.078  32.280  0.00  0.00             0
ATOM    297    O   1     1       7.905   0.994  32.698  0.00  0.00             0
ATOM    298    H   1     1       7.968   1.641  31.957  0.00  0.00             0
ATOM    299    H   1     1       7.018   1.139  33.266  0.00  0.00             0
ATOM    300    O   1     1       0.727  16.688  26.269  0.00  0.00             0
ATOM    301    H   1     1       0.244  16.611  27.127  0.00  0.00             0
ATOM    302    H   1     1       0.640  17.563  25.976  0.00  0.00             0
ATOM    303    O   1     1       3.919   4.831  29.195  0.00  0.00             0
ATOM    304    H   1     1       4.824   4.757  29.105  0.00  0.00             0
ATOM    305    H   1     1       3.603   4.099  28.720  0.00  0.00             0
ATOM    306    O   1     1      -8.995  15.826  34.122  0.00  0.00             0
ATOM    307    H   1     1      -9.446  16.612  33.680  0.00  0.00             0
ATOM    308    H   1     1      -8.478  16.175  34.965  0.00  0.00             0
ATOM    309    O   1     1       4.764  -1.594  33.178  0.00  0.00             0
ATOM    310    H   1     1       5.664  -2.016  33.346  0.00  0.00             0
ATOM    311    H   1     1       3.897  -2.031  32.765  0.00  0.00             0
ATOM    312    O   1     1      13.381   2.132  35.527  0.00  0.00             0
ATOM    313    H   1     1      12.486   2.478  35.817  0.00  0.00             0
ATOM    314    H   1     1      13.490   2.252  34.596  0.00  0.00             0
ATOM    315    O   1     1       6.118  11.533  30.211  0.00  0.00             0
ATOM    316    H   1     1       6.975  11.257  30.402  0.00  0.00             0
ATOM    317    H   1     1       6.165  12.216  31.019  0.00  0.00             0
ATOM    318    O   1     1      -1.376   5.618  24.055  0.00  0.00             0
ATOM    319    H   1     1      -2.135   6.317  24.136  0.00  0.00             0
ATOM    320    H   1     1      -1.719   5.204  23.265  0.00  0.00             0
ATOM    321    O   1     1      18.842  10.435  30.814  0.00  0.00             0
ATOM    322    H   1     1      19.470  10.024  30.248  0.00  0.00             0
ATOM    323    H   1     1      19.284  11.239  31.081  0.00  0.00             0
ATOM    324    O   1     1       5.718   9.114  21.762  0.00  0.00             0
ATOM    325    H   1     1       4.758   9.002  21.606  0.00  0.00             0
ATOM    326    H   1     1       6.057   8.900  20.775  0.00  0.00             0
ATOM    327    O   1     1       2.882  14.591  32.488  0.00  0.00             0
ATOM    328    H   1     1       3.383  13.877  32.946  0.00  0.00             0
ATOM    329    H   1     1      12.748  -2.678  33.117  0.00  0.00             0
ATOM    330    O   1     1       0.007  17.486  32.582  0.00  0.00             0
ATOM    331    H   1     1       0.182  17.115  31.643  0.00  0.00             0
ATOM    332    H   1     1       9.600  17.804  32.756  0.00  0.00             0
ATOM    333    O   1     1      14.282  12.588  34.057  0.00  0.00             0
ATOM    334    H   1     1       4.806  11.904  33.944  0.00  0.00             0
ATOM    335    H   1     1      14.632  13.088  34.850  0.00  0.00             0
ATOM    336    O   1     1      -2.998  22.595  35.370  0.00  0.00             0
ATOM    337    H   1     1      -3.405  22.563  34.516  0.00  0.00             0
ATOM    338    H   1     1       6.844  21.849  35.779  0.00  0.00             0
ATOM    339    O   1     1       5.730  14.432  35.528  0.00  0.00             0
ATOM    340    H   1     1      -4.615  15.408  35.856  0.00  0.00             0
ATOM    341    H   1     1       6.321  14.707  34.799  0.00  0.00             0
ATOM    342    O   1     1      -9.766  12.651  27.885  0.00  0.00             0
ATOM    343    H   1     1      -9.570  13.370  28.609  0.00  0.00             0
ATOM    344    H   1     1       0.466  11.893  28.537  0.00  0.00             0
ATOM    345    O   1     1       5.292  19.071  33.343  0.00  0.00             0
ATOM    346    H   1     1       4.936  18.252  33.229  0.00  0.00             0
ATOM    347    H   1     1       4.579   1.791  33.003  0.00  0.00             0
ATOM    348    O   1     1      -9.822   3.113  35.632  0.00  0.00             0
ATOM    349    H   1     1     -10.312   2.549  36.129  0.00  0.00             0
ATOM    350    H   1     1     -10.114   3.364  34.773  0.00  0.00             0
ATOM    351    O   1     1      -1.638  13.719  32.879  0.00  0.00             0
ATOM    352    H   1     1      -1.278  13.268  33.659  0.00  0.00             0
ATOM    353    H   1     1      -0.948  13.557  32.046  0.00  0.00             0
ATOM    354    O   1     1       3.789   4.900  36.064  0.00  0.00             0
ATOM    355    H   1     1       4.475   4.839  36.689  0.00  0.00             0
ATOM    356    H   1     1       3.506   4.026  36.055  0.00  0.00             0
ATOM    357    O   1     1       9.931   5.900  35.958  0.00  0.00             0
ATOM    358    H   1     1       9.397   5.136  36.348  0.00  0.00             0
ATOM    359    H   1     1      10.675   5.548  35.441  0.00  0.00             0
ATOM    360    O   1     1      -2.465  15.864  34.638  0.00  0.00             0
ATOM    361    H   1     1      -2.168  15.324  35.376  0.00  0.00             0
ATOM    362    H   1     1      -2.227  15.729  33.772  0.00  0.00             0
ATOM    363    O   1     1       6.378  17.390  30.889  0.00  0.00             0
ATOM    364    H   1     1       5.793  16.910  31.445  0.00  0.00             0
ATOM    365    H   1     1       6.922  -0.044  31.713  0.00  0.00             0
ATOM    366    O   1     1      13.185  10.800  36.385  0.00  0.00             0
ATOM    367    H   1     1      13.916  10.288  36.001  0.00  0.00             0
ATOM    368    H   1     1      13.371  11.660  35.947  0.00  0.00             0
ATOM    369    O   1     1      -0.575  -3.478  36.074  0.00  0.00             0
ATOM    370    H   1     1      -0.648  -4.413  35.908  0.00  0.00             0
ATOM    371    H   1     1      -0.176  -3.309  35.163  0.00  0.00             0
ATOM    372    O   1     1      -5.110  -0.639  36.553  0.00  0.00             0
ATOM    373    H   1     1      -4.917   0.309  36.660  0.00  0.00             0
ATOM    374    H   1     1      -5.974  -0.864  36.332  0.00  0.00             0
ATOM    375    O   1     1      -5.044   5.646  32.940  0.00  0.00             0
ATOM    376    H   1     1      -4.093   5.985  32.923  0.00  0.00             0
ATOM    377    H   1     1      -5.516   6.243  33.464  0.00  0.00             0
ATOM    378    O   1     1      -6.426   3.395  22.690  0.00  0.00             0
ATOM    379    H   1     1      -6.263   4.272  23.068  0.00  0.00             0
ATOM    380    H   1     1      -5.919   2.945  22.122  0.00  0.00             0
ATOM    381    O   1     1     -11.674  -1.321  28.357  0.00  0.00             0
ATOM    382    H   1     1     -12.424  -0.986  27.732  0.00  0.00             0
ATOM    383    H   1     1      -1.924  -1.947  28.897  0.00  0.00             0
ATOM    384    O   1     1      -8.026   9.210  30.151  0.00  0.00             0
ATOM    385    H   1     1      -8.014   9.549  31.043  0.00  0.00             0
ATOM    386    H   1     1       2.397   8.262  30.316  0.00  0.00             0
ATOM    387    O   1     1       6.856   7.559  35.993  0.00  0.00             0
ATOM    388    H   1     1      -2.654   8.126  36.281  0.00  0.00             0
ATOM    389    H   1     1       7.075   6.627  35.830  0.00  0.00             0
ATOM    390    O   1     1      -6.569  15.785  28.891  0.00  0.00             0
ATOM    391    H   1     1      -6.976  16.751  29.076  0.00  0.00             0
ATOM    392    H   1     1       3.798  15.838  28.039  0.00  0.00             0
ATOM    393    O   1     1      -4.846   9.519  34.612  0.00  0.00             0
ATOM    394    H   1     1      -4.388   8.879  35.247  0.00  0.00             0
ATOM    395    H   1     1       4.674   9.017  34.167  0.00  0.00             0
ATOM    396    O   1     1     -12.810   9.337  33.408  0.00  0.00             0
ATOM    397    H   1     1     -13.681   9.536  33.759  0.00  0.00             0
ATOM    398    H   1     1      -2.517   9.585  32.420  0.00  0.00             0
ATOM    399    O   1     1      -4.222   2.400  36.353  0.00  0.00             0
ATOM    400    H   1     1      -3.386   1.882  36.190  0.00  0.00             0
ATOM    401    H   1     1      -4.810   2.096  35.624  0.00  0.00             0
ATOM    402    O   1     1      -2.589   7.630  29.162  0.00  0.00             0
ATOM    403    H   1     1      -3.215   7.834  28.621  0.00  0.00             0
ATOM    404    H   1     1      -2.377   8.096  29.920  0.00  0.00             0
ATOM    405    O   1     1      -0.449   7.582  27.283  0.00  0.00             0
ATOM    406    H   1     1      -0.702   7.992  26.472  0.00  0.00             0
ATOM    407    H   1     1      -1.157   7.509  27.950  0.00  0.00             0
ATOM    408    O   1     1       8.266   0.687  35.667  0.00  0.00             0
ATOM    409    H   1     1       8.565   0.911  34.711  0.00  0.00             0
ATOM    410    H   1     1       8.204  -0.355  35.406  0.00  0.00             0
ATOM    411    O   1     1       0.780  16.939  30.069  0.00  0.00             0
ATOM    412    H   1     1       1.162  15.975  30.288  0.00  0.00             0
ATOM    413    H   1     1       0.148  16.638  29.545  0.00  0.00             0
ATOM    414    O   1     1      -9.977  27.845  28.560  0.00  0.00             0
ATOM    415    H   1     1     -10.173  27.287  27.990  0.00  0.00             0
ATOM    416    H   1     1      -9.172  27.384  29.147  0.00  0.00             0
ATOM    417    O   1     1      -3.237   3.554  24.930  0.00  0.00             0
ATOM    418    H   1     1      -2.895   4.134  24.362  0.00  0.00             0
ATOM    419    H   1     1      -2.792   3.536  25.824  0.00  0.00             0
ATOM    420    O   1     1      22.560  10.565  32.651  0.00  0.00             0
ATOM    421    H   1     1      21.923  10.098  33.178  0.00  0.00             0
ATOM    422    H   1     1      23.089  10.987  33.258  0.00  0.00             0
ATOM    423    O   1     1      13.791   7.041  34.450  0.00  0.00             0
ATOM    424    H   1     1      13.097   6.577  34.172  0.00  0.00             0
ATOM    425    H   1     1      14.044   6.612  35.226  0.00  0.00             0
ATOM    426    O   1     1       6.855   4.985  29.740  0.00  0.00             0
ATOM    427    H   1     1       7.537   5.906  29.666  0.00  0.00             0
ATOM    428    H   1     1       6.985   4.676  28.862  0.00  0.00             0
ATOM    429    O   1     1      -6.701  21.340  32.554  0.00  0.00             0
ATOM    430    H   1     1      -7.069  21.412  31.718  0.00  0.00             0
ATOM    431    H   1     1      -6.085  22.128  32.526  0.00  0.00             0
ATOM    432    O   1     1      -7.752  16.977  36.186  0.00  0.00             0
ATOM    433    H   1     1      -8.268  17.890  35.904  0.00  0.00             0
ATOM    434    H   1     1      -7.952  16.706  37.172  0.00  0.00             0
ATOM    435    O   1     1      -0.565   0.420  21.538  0.00  0.00             0
ATOM    436    H   1     1      -0.616   0.933  20.748  0.00  0.00             0
ATOM    437    H   1     1       9.431  -0.542  21.320  0.00  0.00             0
ATOM    438    O   1     1      15.797  -1.624  15.183  0.00  0.00             0
ATOM    439    H   1     1      16.688  -1.188  14.787  0.00  0.00             0
ATOM    440    H   1     1      25.760  -1.230  16.026  0.00  0.00             0
ATOM    441    O   1     1      14.121 -17.072  14.572  0.00  0.00             0
ATOM    442    H   1     1       4.276 -18.069  14.506  0.00  0.00             0
ATOM    443    H   1     1      14.712 -16.470  15.008  0.00  0.00             0
ATOM    444    O   1     1      17.587  -2.789  18.634  0.00  0.00             0
ATOM    445    H   1     1      18.073  -2.839  17.796  0.00  0.00             0
ATOM    446    H   1     1      28.606  -2.443  19.201  0.00  0.00             0
ATOM    447    O   1     1       2.666   5.639  15.516  0.00  0.00             0
ATOM    448    H   1     1      -8.581   5.664  15.227  0.00  0.00             0
ATOM    449    H   1     1       2.674   5.211  16.368  0.00  0.00             0
ATOM    450    O   1     1      -3.135   5.664  18.014  0.00  0.00             0
ATOM    451    H   1     1      -3.755   4.972  18.474  0.00  0.00             0
ATOM    452    H   1     1       8.102   5.160  17.813  0.00  0.00             0
ATOM    453    O   1     1      -0.128  -3.795  19.524  0.00  0.00             0
ATOM    454    H   1     1       0.417  -3.437  20.366  0.00  0.00             0
ATOM    455    H   1     1       0.569  -3.833  18.871  0.00  0.00             0
ATOM    456    O   1     1     -12.078   2.375  16.135  0.00  0.00             0
ATOM    457    H   1     1     -12.056   2.182  17.053  0.00  0.00             0
ATOM    458    H   1     1     -11.474   3.190  16.119  0.00  0.00             0
ATOM    459    O   1     1       7.011 -11.463  15.180  0.00  0.00             0
ATOM    460    H   1     1       6.673 -10.690  15.314  0.00  0.00             0
ATOM    461    H   1     1       7.117 -11.725  16.116  0.00  0.00             0
ATOM    462    O   1     1       5.669   1.260  28.427  0.00  0.00             0
ATOM    463    H   1     1       4.736   1.483  28.332  0.00  0.00             0
ATOM    464    H   1     1       5.558   0.353  29.103  0.00  0.00             0
ATOM    465    O   1     1       2.227   0.436  21.141  0.00  0.00             0
ATOM    466    H   1     1       1.499   0.414  21.639  0.00  0.00             0
ATOM    467    H   1     1       2.896   0.601  21.848  0.00  0.00             0
ATOM    468    O   1     1     -10.610   4.570  16.766  0.00  0.00             0
ATOM    469    H   1     1     -10.557   5.475  16.353  0.00  0.00             0
ATOM    470    H   1     1      -9.849   4.391  17.290  0.00  0.00             0
ATOM    471    O   1     1       5.913  -6.391  15.349  0.00  0.00             0
ATOM    472    H   1     1       5.065  -6.035  15.671  0.00  0.00             0
ATOM    473    H   1     1       6.370  -5.697  15.459  0.00  0.00             0
ATOM    474    O   1     1      -0.046  -0.671  17.160  0.00  0.00             0
ATOM    475    H   1     1       0.038  -0.083  16.510  0.00  0.00             0
ATOM    476    H   1     1      -0.532  -0.193  17.830  0.00  0.00             0
ATOM    477    O   1     1       8.419  -8.621  17.396  0.00  0.00             0
ATOM    478    H   1     1       8.866  -7.796  17.069  0.00  0.00             0
ATOM    479    H   1     1       7.795  -8.814  16.718  0.00  0.00             0
ATOM    480    O   1     1      -1.103   3.121  19.988  0.00  0.00             0
ATOM    481    H   1     1      -1.535   3.852  20.552  0.00  0.00             0
ATOM    482    H   1     1      -0.217   3.254  19.913  0.00  0.00             0
ATOM    483    O   1     1      10.123  11.202  16.528  0.00  0.00             0
ATOM    484    H   1     1      10.573  10.570  15.817  0.00  0.00             0
ATOM    485    H   1     1      10.905  11.473  17.131  0.00  0.00             0
ATOM    486    O   1     1      -5.283   4.340  14.425  0.00  0.00             0
ATOM    487    H   1     1      -6.113   4.733  14.664  0.00  0.00             0
ATOM    488    H   1     1      -4.566   4.943  14.229  0.00  0.00             0
ATOM    489    O   1     1      -7.775  16.400  19.096  0.00  0.00             0
ATOM    490    H   1     1      -8.701  16.428  18.677  0.00  0.00             0
ATOM    491    H   1     1       2.533  -1.009  19.829  0.00  0.00             0
ATOM    492    O   1     1      -2.699 -18.045  14.636  0.00  0.00             0
ATOM    493    H   1     1      -2.256 -17.275  15.026  0.00  0.00             0
ATOM    494    H   1     1       8.173 -17.911  13.892  0.00  0.00             0
ATOM    495    O   1     1      10.994  -8.660  24.845  0.00  0.00             0
ATOM    496    H   1     1       1.560  -8.872  25.249  0.00  0.00             0
ATOM    497    H   1     1      10.984  -7.725  24.942  0.00  0.00             0
ATOM    498    O   1     1      -0.498 -11.021  15.030  0.00  0.00             0
ATOM    499    H   1     1      -0.328  -9.947  14.853  0.00  0.00             0
ATOM    500    H   1     1       8.890 -11.210  15.050  0.00  0.00             0
ATOM    501    O   1     1       2.793   7.096  18.935  0.00  0.00             0
ATOM    502    H   1     1       1.884   7.114  18.731  0.00  0.00             0
ATOM    503    H   1     1      13.471   7.900  18.694  0.00  0.00             0
ATOM    504    O   1     1     -10.136   7.260  18.418  0.00  0.00             0
ATOM    505    H   1     1     -10.688   7.199  19.170  0.00  0.00             0
ATOM    506    H   1     1      -0.350   7.726  17.862  0.00  0.00             0
ATOM    507    O   1     1       1.136   9.640  14.767  0.00  0.00             0
ATOM    508    H   1     1       1.026   9.817  13.773  0.00  0.00             0
ATOM    509    H   1     1       2.021  -8.349  14.753  0.00  0.00             0
ATOM    510    O   1     1      -3.670  -9.698  19.411  0.00  0.00             0
ATOM    511    H   1     1      -3.204  -8.965  18.867  0.00  0.00             0
ATOM    512    H   1     1      -3.909 -10.430  18.966  0.00  0.00             0
ATOM    513    O   1     1      -2.724   3.006  27.755  0.00  0.00             0
ATOM    514    H   1     1      -3.061   2.254  28.060  0.00  0.00             0
ATOM    515    H   1     1      -1.883   2.837  28.127  0.00  0.00             0
ATOM    516    O   1     1       7.361  -0.311  26.152  0.00  0.00             0
ATOM    517    H   1     1       6.719   0.351  26.147  0.00  0.00             0
ATOM    518    H   1     1       7.940  -0.063  25.533  0.00  0.00             0
ATOM    519    O   1     1       5.636   2.193  16.003  0.00  0.00             0
ATOM    520    H   1     1       6.530   2.058  15.899  0.00  0.00             0
ATOM    521    H   1     1       5.503   3.164  15.756  0.00  0.00             0
ATOM    522    O   1     1      -3.374  14.124  22.242  0.00  0.00             0
ATOM    523    H   1     1      -3.405  13.216  22.228  0.00  0.00             0
ATOM    524    H   1     1      -3.381  14.152  23.367  0.00  0.00             0
ATOM    525    O   1     1      16.877  17.457  22.621  0.00  0.00             0
ATOM    526    H   1     1      17.523  17.021  22.032  0.00  0.00             0
ATOM    527    H   1     1      17.484   0.101  23.113  0.00  0.00             0
ATOM    528    O   1     1      14.193   0.231  23.188  0.00  0.00             0
ATOM    529    H   1     1      15.135   0.284  22.946  0.00  0.00             0
ATOM    530    H   1     1      14.374   0.755  23.873  0.00  0.00             0
ATOM    531    O   1     1      12.345  -6.634  18.135  0.00  0.00             0
ATOM    532    H   1     1      12.513  -5.725  18.047  0.00  0.00             0
ATOM    533    H   1     1      11.874  -6.605  18.922  0.00  0.00             0
ATOM    534    O   1     1       8.624   0.995  18.525  0.00  0.00             0
ATOM    535    H   1     1       8.650   1.938  18.874  0.00  0.00             0
ATOM    536    H   1     1       7.847   0.531  18.541  0.00  0.00             0
ATOM    537    O   1     1      18.887  -2.584  16.196  0.00  0.00             0
ATOM    538    H   1     1      18.346  -2.069  15.736  0.00  0.00             0
ATOM    539    H   1     1      19.569  -1.881  16.450  0.00  0.00             0
ATOM    540    O   1     1      -6.332   6.885  26.923  0.00  0.00             0
ATOM    541    H   1     1      -6.524   6.436  27.739  0.00  0.00             0
ATOM    542    H   1     1      -5.683   7.534  27.276  0.00  0.00             0
ATOM    543    O   1     1       8.698   1.163  24.009  0.00  0.00             0
ATOM    544    H   1     1       8.026   2.001  24.035  0.00  0.00             0
ATOM    545    H   1     1      19.238   0.888  23.080  0.00  0.00             0
ATOM    546    O   1     1       0.543   8.354  33.737  0.00  0.00             0
ATOM    547    H   1     1      -0.305   8.885  33.347  0.00  0.00             0
ATOM    548    H   1     1      10.615   8.372  34.572  0.00  0.00             0
ATOM    549    O   1     1      17.153  14.675  29.321  0.00  0.00             0
ATOM    550    H   1     1       6.236  15.096  28.699  0.00  0.00             0
ATOM    551    H   1     1      17.269  13.682  28.784  0.00  0.00             0
ATOM    552    O   1     1      -3.380  15.030  24.863  0.00  0.00             0
ATOM    553    H   1     1      -4.308  15.075  25.497  0.00  0.00             0
ATOM    554    H   1     1       7.428  15.774  25.285  0.00  0.00             0
ATOM    555    O   1     1       9.843  13.277  14.655  0.00  0.00             0
ATOM    556    H   1     1      -1.052  13.834  15.204  0.00  0.00             0
ATOM    557    H   1     1       9.777  12.495  15.160  0.00  0.00             0
ATOM    558    O   1     1      -4.294   8.785  15.847  0.00  0.00             0
ATOM    559    H   1     1      -4.915   8.568  15.133  0.00  0.00             0
ATOM    560    H   1     1       6.230   9.866  15.739  0.00  0.00             0
ATOM    561    O   1     1      -4.100 -18.146  19.149  0.00  0.00             0
ATOM    562    H   1     1      -4.829 -18.039  18.435  0.00  0.00             0
ATOM    563    H   1     1      -3.907 -19.102  19.234  0.00  0.00             0
ATOM    564    O   1     1      -7.008  -9.601  15.263  0.00  0.00             0
ATOM    565    H   1     1      -7.178 -10.605  15.448  0.00  0.00             0
ATOM    566    H   1     1      -7.077  -9.149  16.199  0.00  0.00             0
ATOM    567    O   1     1       5.653  11.830  19.748  0.00  0.00             0
ATOM    568    H   1     1       6.525  11.845  19.751  0.00  0.00             0
ATOM    569    H   1     1       5.347  12.553  19.082  0.00  0.00             0
ATOM    570    O   1     1       3.357  11.845  21.548  0.00  0.00             0
ATOM    571    H   1     1       4.013  12.090  20.874  0.00  0.00             0
ATOM    572    H   1     1       3.647  12.481  22.232  0.00  0.00             0
ATOM    573    O   1     1      -6.581   9.252  25.300  0.00  0.00             0
ATOM    574    H   1     1      -6.604   9.428  24.261  0.00  0.00             0
ATOM    575    H   1     1      -6.633   8.465  25.710  0.00  0.00             0
ATOM    576    O   1     1      -8.341  21.041  20.480  0.00  0.00             0
ATOM    577    H   1     1      -7.624  21.434  20.991  0.00  0.00             0
ATOM    578    H   1     1      -8.375  19.955  20.623  0.00  0.00             0
ATOM    579    O   1     1      14.522  -0.394  17.387  0.00  0.00             0
ATOM    580    H   1     1      14.072   0.406  16.980  0.00  0.00             0
ATOM    581    H   1     1      14.070  -0.957  18.053  0.00  0.00             0
ATOM    582    O   1     1       0.208   1.579  25.721  0.00  0.00             0
ATOM    583    H   1     1       1.038   1.922  25.134  0.00  0.00             0
ATOM    584    H   1     1      -0.370   1.590  24.895  0.00  0.00             0
ATOM    585    O   1     1       4.567  -4.075  15.435  0.00  0.00             0
ATOM    586    H   1     1       4.786  -3.160  15.326  0.00  0.00             0
ATOM    587    H   1     1       3.643  -4.197  15.081  0.00  0.00             0
ATOM    588    O   1     1      -2.332   9.532  26.181  0.00  0.00             0
ATOM    589    H   1     1      -2.478   9.314  25.268  0.00  0.00             0
ATOM    590    H   1     1      -2.453  10.466  25.959  0.00  0.00             0
ATOM    591    O   1     1       0.801  11.545  20.540  0.00  0.00             0
ATOM    592    H   1     1       0.087  12.062  20.878  0.00  0.00             0
ATOM    593    H   1     1       1.655  11.821  21.059  0.00  0.00             0
ATOM    594    O   1     1      -1.892  11.760  19.640  0.00  0.00             0
ATOM    595    H   1     1      -1.581  12.685  19.506  0.00  0.00             0
ATOM    596    H   1     1      -1.295  11.024  19.142  0.00  0.00             0
ATOM    597    O   1     1      -6.223  -7.029  28.564  0.00  0.00             0
ATOM    598    H   1     1      -5.536  -6.704  29.368  0.00  0.00             0
ATOM    599    H   1     1       3.428  -7.766  29.006  0.00  0.00             0
ATOM    600    O   1     1       9.259  -6.370  34.941  0.00  0.00             0
ATOM    601    H   1     1       8.739  -6.929  34.430  0.00  0.00             0
ATOM    602    H   1     1      20.154  -7.042  35.072  0.00  0.00             0
ATOM    603    O   1     1       4.058  -2.868  22.827  0.00  0.00             0
ATOM    604    H   1     1      -6.171  -2.023  22.975  0.00  0.00             0
ATOM    605    H   1     1       5.156  -2.959  22.642  0.00  0.00             0
ATOM    606    O   1     1      -1.340   7.286  20.586  0.00  0.00             0
ATOM    607    H   1     1      -2.216   7.649  20.411  0.00  0.00             0
ATOM    608    H   1     1       9.546   7.975  20.944  0.00  0.00             0
ATOM    609    O   1     1      14.986  -3.760  18.247  0.00  0.00             0
ATOM    610    H   1     1       5.556  -3.371  18.404  0.00  0.00             0
ATOM    611    H   1     1      15.116  -3.993  17.243  0.00  0.00             0
ATOM    612    O   1     1      -7.293   9.447  22.707  0.00  0.00             0
ATOM    613    H   1     1      -7.266  10.313  22.269  0.00  0.00             0
ATOM    614    H   1     1       2.444   8.821  22.164  0.00  0.00             0
ATOM    615    O   1     1      -8.385  -3.968  17.629  0.00  0.00             0
ATOM    616    H   1     1      -8.631  -3.245  16.945  0.00  0.00             0
ATOM    617    H   1     1      -7.806  -3.503  17.931  0.00  0.00             0
ATOM    618    O   1     1       7.783   4.836  21.559  0.00  0.00             0
ATOM    619    H   1     1       8.293   5.857  21.178  0.00  0.00             0
ATOM    620    H   1     1       6.857   5.346  21.510  0.00  0.00             0
ATOM    621    O   1     1      -4.196  13.719  31.868  0.00  0.00             0
ATOM    622    H   1     1      -3.186  13.705  32.257  0.00  0.00             0
ATOM    623    H   1     1      -4.282  14.080  30.915  0.00  0.00             0
ATOM    624    O   1     1      -4.285  -6.302  23.478  0.00  0.00             0
ATOM    625    H   1     1      -4.416  -7.205  23.096  0.00  0.00             0
ATOM    626    H   1     1      -4.970  -6.268  24.167  0.00  0.00             0
ATOM    627    O   1     1       1.186   0.466  14.722  0.00  0.00             0
ATOM    628    H   1     1       2.231   0.593  14.842  0.00  0.00             0
ATOM    629    H   1     1       1.159   0.820  13.862  0.00  0.00             0
ATOM    630    O   1     1      -7.801   4.488  18.079  0.00  0.00             0
ATOM    631    H   1     1      -7.581   5.400  18.288  0.00  0.00             0
ATOM    632    H   1     1      -8.101   3.961  18.757  0.00  0.00             0
ATOM    633    O   1     1      -5.261   5.475  24.686  0.00  0.00             0
ATOM    634    H   1     1      -5.602   5.917  25.562  0.00  0.00             0
ATOM    635    H   1     1      -4.457   4.886  25.015  0.00  0.00             0
ATOM    636    O   1     1       9.194  -5.749  24.284  0.00  0.00             0
ATOM    637    H   1     1       9.703  -4.986  24.306  0.00  0.00             0
ATOM    638    H   1     1       8.430  -5.662  23.811  0.00  0.00             0
ATOM    639    O   1     1      -0.004   2.723  28.291  0.00  0.00             0
ATOM    640    H   1     1       0.290   3.701  28.041  0.00  0.00             0
ATOM    641    H   1     1      -0.260   2.207  27.552  0.00  0.00             0
ATOM    642    O   1     1       1.400  14.839  21.829  0.00  0.00             0
ATOM    643    H   1     1       1.149  14.889  22.855  0.00  0.00             0
ATOM    644    H   1     1       2.322  15.003  21.755  0.00  0.00             0
ATOM    645    O   1     1       1.468   5.836  33.193  0.00  0.00             0
ATOM    646    H   1     1       1.130   6.689  33.429  0.00  0.00             0
ATOM    647    H   1     1       2.002   6.219  32.390  0.00  0.00             0
ATOM    648    O   1     1       1.481  -3.133  14.766  0.00  0.00             0
ATOM    649    H   1     1       1.210  -2.260  14.456  0.00  0.00             0
ATOM    650    H   1     1       0.809  -3.677  14.462  0.00  0.00             0
ATOM    651    O   1     1      -9.580  14.388  24.399  0.00  0.00             0
ATOM    652    H   1     1      -9.246  14.994  24.997  0.00  0.00             0
ATOM    653    H   1     1       1.236  -4.128  24.914  0.00  0.00             0
ATOM    654    O   1     1      -5.033 -14.149  18.368  0.00  0.00             0
ATOM    655    H   1     1      -4.838 -14.877  17.670  0.00  0.00             0
ATOM    656    H   1     1       4.590 -13.734  17.828  0.00  0.00             0
ATOM    657    O   1     1      14.845  -3.049  26.302  0.00  0.00             0
ATOM    658    H   1     1       4.259  -3.970  26.321  0.00  0.00             0
ATOM    659    H   1     1      14.349  -2.610  25.530  0.00  0.00             0
ATOM    660    O   1     1       2.048  12.428  25.672  0.00  0.00             0
ATOM    661    H   1     1       1.769  12.569  26.505  0.00  0.00             0
ATOM    662    H   1     1      13.370  11.877  25.845  0.00  0.00             0
ATOM    663    O   1     1      -0.248   8.784  36.469  0.00  0.00             0
ATOM    664    H   1     1     -10.645   7.879  36.448  0.00  0.00             0
ATOM    665    H   1     1       0.242   9.058  37.093  0.00  0.00             0
ATOM    666    O   1     1      -6.957  20.234  27.653  0.00  0.00             0
ATOM    667    H   1     1      -7.384  19.755  28.168  0.00  0.00             0
ATOM    668    H   1     1       3.034  20.159  26.735  0.00  0.00             0
ATOM    669    O   1     1       7.991  24.400  32.792  0.00  0.00             0
ATOM    670    H   1     1       8.617  23.801  33.053  0.00  0.00             0
ATOM    671    H   1     1       7.866   7.384  33.446  0.00  0.00             0
ATOM    672    O   1     1       5.279   1.144  25.618  0.00  0.00             0
ATOM    673    H   1     1       5.779   1.956  25.342  0.00  0.00             0
ATOM    674    H   1     1       5.045   1.330  26.466  0.00  0.00             0
ATOM    675    O   1     1       8.719   3.215  30.885  0.00  0.00             0
ATOM    676    H   1     1       7.987   3.762  30.656  0.00  0.00             0
ATOM    677    H   1     1       9.144   3.020  29.952  0.00  0.00             0
ATOM    678    O   1     1      -2.600   8.424  23.641  0.00  0.00             0
ATOM    679    H   1     1      -3.290   8.582  22.876  0.00  0.00             0
ATOM    680    H   1     1      -1.729   8.449  23.143  0.00  0.00             0
ATOM    681    O   1     1      -5.028   6.258  22.012  0.00  0.00             0
ATOM    682    H   1     1      -4.870   6.677  23.024  0.00  0.00             0
ATOM    683    H   1     1      -5.032   7.145  21.622  0.00  0.00             0
ATOM    684    O   1     1      -6.309   9.234  17.892  0.00  0.00             0
ATOM    685    H   1     1      -5.594   9.437  17.309  0.00  0.00             0
ATOM    686    H   1     1      -6.593  10.058  18.139  0.00  0.00             0
ATOM    687    O   1     1      -0.222   9.309  22.110  0.00  0.00             0
ATOM    688    H   1     1      -0.017   9.504  23.025  0.00  0.00             0
ATOM    689    H   1     1       0.092  -7.875  21.564  0.00  0.00             0
ATOM    690    O   1     1      -1.608  -1.926  21.693  0.00  0.00             0
ATOM    691    H   1     1      -2.130  -2.703  21.747  0.00  0.00             0
ATOM    692    H   1     1      -0.709  -2.073  21.995  0.00  0.00             0
ATOM    693    O   1     1       0.813   4.809  26.224  0.00  0.00             0
ATOM    694    H   1     1       0.308   4.599  25.507  0.00  0.00             0
ATOM    695    H   1     1       0.715   5.717  26.570  0.00  0.00             0
ATOM    696    O   1     1       3.020  18.286  29.554  0.00  0.00             0
ATOM    697    H   1     1       2.221  17.836  29.865  0.00  0.00             0
ATOM    698    H   1     1       3.126  19.054  30.281  0.00  0.00             0
ATOM    699    O   1     1       2.576  20.692  25.003  0.00  0.00             0
ATOM    700    H   1     1       2.332  21.590  25.249  0.00  0.00             0
ATOM    701    H   1     1       2.770  20.908  24.068  0.00  0.00             0
ATOM    702    O   1     1       1.752  14.381  30.048  0.00  0.00             0
ATOM    703    H   1     1       2.596  14.440  29.663  0.00  0.00             0
ATOM    704    H   1     1       2.091  14.230  31.010  0.00  0.00             0
ATOM    705   Al   1     1       6.327   4.134   8.756  0.00  0.00             0
ATOM    706   Al   1     1       3.757  -0.298   8.815  0.00  0.00             0
ATOM    707   Al   1     1       3.791   5.750   8.772  0.00  0.00             0
ATOM    708   Al   1     1       6.244   1.131   8.908  0.00  0.00             0
ATOM    709   Si   1     1       1.982   5.587  11.598  0.00  0.00             0
ATOM    710   Si   1     1       4.631   1.081  11.701  0.00  0.00             0
ATOM    711   Si   1     1       4.410   7.111  11.685  0.00  0.00             0
ATOM    712   Si   1     1       7.151   2.660  11.635  0.00  0.00             0
ATOM    713    O   1     1       7.398   5.559   9.990  0.00  0.00             0
ATOM    714    O   1     1       4.807   1.004  10.034  0.00  0.00             0
ATOM    715    O   1     1       6.897   2.718  10.021  0.00  0.00             0
ATOM    716    O   1     1       4.344   7.180  10.089  0.00  0.00             0
ATOM    717    O   1     1       7.073   4.087  12.058  0.00  0.00             0
ATOM    718    O   1     1       4.483   8.538  12.100  0.00  0.00             0
ATOM    719    O   1     1       5.800   6.448  12.000  0.00  0.00             0
ATOM    720    O   1     1       3.348   1.806  11.933  0.00  0.00             0
ATOM    721    O   1     1       5.904   1.831  12.101  0.00  0.00             0
ATOM    722    O   1     1       3.270   6.278  12.185  0.00  0.00             0
ATOM    723    O   1     1       7.234  -0.129   9.988  0.00  0.00             0
ATOM    724    O   1     1       4.761   4.318   9.865  0.00  0.00             0
ATOM    725    O   1     1       2.951   7.095   7.818  0.00  0.00             0
ATOM    726    O   1     1       5.666   2.663   7.771  0.00  0.00             0
ATOM    727    O   1     1       7.905   4.260   7.761  0.00  0.00             0
ATOM    728    O   1     1       5.466  -0.026   7.742  0.00  0.00             0
ATOM    729    O   1     1       8.039   1.128   7.903  0.00  0.00             0
ATOM    730    O   1     1       5.403   5.524   7.667  0.00  0.00             0
ATOM    731    H   1     1       6.880   7.898  10.345  0.00  0.00             0
ATOM    732    H   1     1       4.547   3.808  10.607  0.00  0.00             0
ATOM    733    H   1     1       7.758   7.484   6.855  0.00  0.00             0
ATOM    734    H   1     1       5.117   2.752   7.097  0.00  0.00             0
ATOM    735    H   1     1       8.385   3.772   7.068  0.00  0.00             0
ATOM    736    H   1     1       5.985   7.811   7.646  0.00  0.00             0
ATOM    737    H   1     1       6.232   6.083   7.370  0.00  0.00             0
ATOM    738    H   1     1       8.277   2.065   7.626  0.00  0.00             0
ATOM    739   Al   1     1       9.522   3.261   1.440  0.00  0.00             0
ATOM    740   Al   1     1       6.894  -1.082   1.654  0.00  0.00             0
ATOM    741   Al   1     1       6.826   4.712   1.421  0.00  0.00             0
ATOM    742   Al   1     1       9.495   0.232   1.503  0.00  0.00             0
ATOM    743   Si   1     1       5.047   4.562   4.321  0.00  0.00             0
ATOM    744   Si   1     1       7.770   0.241   4.409  0.00  0.00             0
ATOM    745   Si   1     1       7.611   5.990   4.272  0.00  0.00             0
ATOM    746   Si   1     1      10.361   1.805   4.283  0.00  0.00             0
ATOM    747    O   1     1      10.565   4.674   2.669  0.00  0.00             0
ATOM    748    O   1     1       7.937   0.121   2.728  0.00  0.00             0
ATOM    749    O   1     1      10.229   1.945   2.675  0.00  0.00             0
ATOM    750    O   1     1       7.518   6.081   2.647  0.00  0.00             0
ATOM    751    O   1     1      10.416   3.319   4.806  0.00  0.00             0
ATOM    752    O   1     1       7.539   7.496   4.727  0.00  0.00             0
ATOM    753    O   1     1       9.048   5.396   4.530  0.00  0.00             0
ATOM    754    O   1     1       6.477   1.001   4.748  0.00  0.00             0
ATOM    755    O   1     1       8.986   1.125   4.689  0.00  0.00             0
ATOM    756    O   1     1       6.440   5.149   4.800  0.00  0.00             0
ATOM    757    O   1     1      10.382  -1.195   2.706  0.00  0.00             0
ATOM    758    O   1     1       7.898   3.440   2.603  0.00  0.00             0
ATOM    759    O   1     1       6.212   6.166   0.331  0.00  0.00             0
ATOM    760    O   1     1       8.898   1.752   0.539  0.00  0.00             0
ATOM    761    O   1     1      11.136   3.504   0.289  0.00  0.00             0
ATOM    762    O   1     1       8.483  -0.925   0.434  0.00  0.00             0
ATOM    763    O   1     1      11.110   0.045   0.459  0.00  0.00             0
ATOM    764    O   1     1       8.529   4.565   0.376  0.00  0.00             0
ATOM    765    H   1     1       9.831   7.010   2.725  0.00  0.00             0
ATOM    766    H   1     1       7.418   2.722   2.983  0.00  0.00             0
ATOM    767    H   1     1      10.722   6.608  -0.123  0.00  0.00             0
ATOM    768    H   1     1       8.351   1.498  -0.263  0.00  0.00             0
ATOM    769    H   1     1      11.800   3.313  -0.527  0.00  0.00             0
ATOM    770    H   1     1       8.927   7.976  -0.625  0.00  0.00             0
ATOM    771    H   1     1       9.192   5.118  -0.200  0.00  0.00             0
ATOM    772    H   1     1      11.161   0.776  -0.085  0.00  0.00             0
ATOM    773   Al   1     1       6.140  -4.691   8.835  0.00  0.00             0
ATOM    774   Al   1     1       3.790  -9.137   8.872  0.00  0.00             0
ATOM    775   Al   1     1       3.581  -3.175   8.769  0.00  0.00             0
ATOM    776   Al   1     1       6.217  -7.703   8.845  0.00  0.00             0
ATOM    777   Si   1     1       1.919  -3.400  11.539  0.00  0.00             0
ATOM    778   Si   1     1       4.614  -7.813  11.550  0.00  0.00             0
ATOM    779   Si   1     1       4.494  -1.870  11.562  0.00  0.00             0
ATOM    780   Si   1     1       7.125  -6.360  11.607  0.00  0.00             0
ATOM    781    O   1     1       7.127  -3.519   9.941  0.00  0.00             0
ATOM    782    O   1     1       4.724  -8.010   9.914  0.00  0.00             0
ATOM    783    O   1     1       6.811  -6.339   9.950  0.00  0.00             0
ATOM    784    O   1     1       4.335  -1.770   9.903  0.00  0.00             0
ATOM    785    O   1     1       6.968  -4.860  12.045  0.00  0.00             0
ATOM    786    O   1     1       4.558  -0.406  12.030  0.00  0.00             0
ATOM    787    O   1     1       5.754  -2.667  11.880  0.00  0.00             0
ATOM    788    O   1     1       3.336  -6.977  11.912  0.00  0.00             0
ATOM    789    O   1     1       5.896  -7.230  12.127  0.00  0.00             0
ATOM    790    O   1     1       3.168  -2.601  11.918  0.00  0.00             0
ATOM    791    O   1     1       7.123  -9.245   9.848  0.00  0.00             0
ATOM    792    O   1     1       4.521  -4.680   9.899  0.00  0.00             0
ATOM    793    O   1     1       3.034  -1.650   7.788  0.00  0.00             0
ATOM    794    O   1     1       5.515  -6.303   7.824  0.00  0.00             0
ATOM    795    O   1     1       7.810  -4.718   7.706  0.00  0.00             0
ATOM    796    O   1     1       5.315  -9.203   7.824  0.00  0.00             0
ATOM    797    O   1     1       7.885  -7.713   7.794  0.00  0.00             0
ATOM    798    O   1     1       5.299  -3.399   7.786  0.00  0.00             0
ATOM    799    H   1     1       6.978  -0.773  10.561  0.00  0.00             0
ATOM    800    H   1     1       3.930  -5.393   9.780  0.00  0.00             0
ATOM    801    H   1     1       7.585  -1.513   6.748  0.00  0.00             0
ATOM    802    H   1     1       5.075  -5.882   6.965  0.00  0.00             0
ATOM    803    H   1     1       7.771  -4.911   6.818  0.00  0.00             0
ATOM    804    H   1     1       5.434  -0.679   6.935  0.00  0.00             0
ATOM    805    H   1     1       5.920  -2.617   7.598  0.00  0.00             0
ATOM    806    H   1     1       8.139  -6.899   7.160  0.00  0.00             0
ATOM    807   Al   1     1       9.473  -5.711   1.633  0.00  0.00             0
ATOM    808   Al   1     1       6.874 -10.008   1.224  0.00  0.00             0
ATOM    809   Al   1     1       6.686  -4.062   1.262  0.00  0.00             0
ATOM    810   Al   1     1       9.522  -8.690   1.464  0.00  0.00             0
ATOM    811   Si   1     1       5.203  -4.250   4.102  0.00  0.00             0
ATOM    812   Si   1     1       7.462  -8.988   4.136  0.00  0.00             0
ATOM    813   Si   1     1       7.740  -2.684   4.135  0.00  0.00             0
ATOM    814   Si   1     1       9.991  -7.378   4.335  0.00  0.00             0
ATOM    815    O   1     1      10.343  -4.555   2.705  0.00  0.00             0
ATOM    816    O   1     1       7.687  -9.038   2.555  0.00  0.00             0
ATOM    817    O   1     1       9.894  -7.231   2.694  0.00  0.00             0
ATOM    818    O   1     1       7.598  -2.584   2.577  0.00  0.00             0
ATOM    819    O   1     1       9.973  -5.859   4.861  0.00  0.00             0
ATOM    820    O   1     1       7.739  -1.310   4.757  0.00  0.00             0
ATOM    821    O   1     1       9.125  -3.380   4.514  0.00  0.00             0
ATOM    822    O   1     1       6.118  -8.226   4.392  0.00  0.00             0
ATOM    823    O   1     1       8.682  -8.214   4.759  0.00  0.00             0
ATOM    824    O   1     1       6.502  -3.579   4.610  0.00  0.00             0
ATOM    825    O   1     1      10.231 -10.015   2.526  0.00  0.00             0
ATOM    826    O   1     1       7.651  -5.385   2.357  0.00  0.00             0
ATOM    827    O   1     1       6.121  -2.532   0.454  0.00  0.00             0
ATOM    828    O   1     1       8.587  -7.177   0.466  0.00  0.00             0
ATOM    829    O   1     1      10.918  -5.530   0.299  0.00  0.00             0
ATOM    830    O   1     1       8.467 -10.076   0.256  0.00  0.00             0
ATOM    831    O   1     1      11.032  -8.705   0.430  0.00  0.00             0
ATOM    832    O   1     1       8.524  -4.251   0.206  0.00  0.00             0
ATOM    833    H   1     1      10.069  -1.702   3.489  0.00  0.00             0
ATOM    834    H   1     1       7.121  -6.192   2.410  0.00  0.00             0
ATOM    835    H   1     1      10.327  -2.719  -0.281  0.00  0.00             0
ATOM    836    H   1     1       8.177  -6.619  -0.094  0.00  0.00             0
ATOM    837    H   1     1      10.561  -5.418  -0.704  0.00  0.00             0
ATOM    838    H   1     1       8.062  -1.170  -0.347  0.00  0.00             0
ATOM    839    H   1     1       8.844  -3.353   0.137  0.00  0.00             0
ATOM    840    H   1     1      11.798  -8.230   0.001  0.00  0.00             0
ATOM    841   Al   1     1       1.255   4.325   8.633  0.00  0.00             0
ATOM    842   Al   1     1      -1.419  -0.339   8.761  0.00  0.00             0
ATOM    843   Al   1     1      -1.462   5.685   8.789  0.00  0.00             0
ATOM    844   Al   1     1       1.153   1.274   8.786  0.00  0.00             0
ATOM    845   Si   1     1      -3.151   5.568  11.652  0.00  0.00             0
ATOM    846   Si   1     1      -0.433   1.041  11.502  0.00  0.00             0
ATOM    847   Si   1     1      -0.606   7.054  11.516  0.00  0.00             0
ATOM    848   Si   1     1       1.993   2.506  11.518  0.00  0.00             0
ATOM    849    O   1     1       2.288   5.427   9.996  0.00  0.00             0
ATOM    850    O   1     1      -0.314   0.959   9.914  0.00  0.00             0
ATOM    851    O   1     1       1.802   2.582   9.899  0.00  0.00             0
ATOM    852    O   1     1      -0.702   7.160   9.894  0.00  0.00             0
ATOM    853    O   1     1       1.922   3.981  12.019  0.00  0.00             0
ATOM    854    O   1     1      -0.677   8.604  12.075  0.00  0.00             0
ATOM    855    O   1     1       0.684   6.343  11.715  0.00  0.00             0
ATOM    856    O   1     1      -1.724   2.077  11.803  0.00  0.00             0
ATOM    857    O   1     1       0.783   1.624  12.106  0.00  0.00             0
ATOM    858    O   1     1      -1.775   6.293  12.083  0.00  0.00             0
ATOM    859    O   1     1       1.898  -0.305   9.794  0.00  0.00             0
ATOM    860    O   1     1      -0.415   4.371   9.606  0.00  0.00             0
ATOM    861    O   1     1       8.260   7.135   7.602  0.00  0.00             0
ATOM    862    O   1     1       0.447   2.670   7.624  0.00  0.00             0
ATOM    863    O   1     1       2.924   4.413   7.670  0.00  0.00             0
ATOM    864    O   1     1       0.078  -0.146   7.665  0.00  0.00             0
ATOM    865    O   1     1       2.870   1.177   7.871  0.00  0.00             0
ATOM    866    O   1     1       0.314   5.530   7.608  0.00  0.00             0
ATOM    867    H   1     1       2.010   8.002   9.901  0.00  0.00             0
ATOM    868    H   1     1      -0.885   3.842   9.995  0.00  0.00             0
ATOM    869    H   1     1       2.509   7.400   7.125  0.00  0.00             0
ATOM    870    H   1     1       0.200   2.703   6.713  0.00  0.00             0
ATOM    871    H   1     1       3.437   4.365   6.926  0.00  0.00             0
ATOM    872    H   1     1       0.505   7.847   7.642  0.00  0.00             0
ATOM    873    H   1     1       0.372   6.084   6.838  0.00  0.00             0
ATOM    874    H   1     1       3.400   2.034   8.102  0.00  0.00             0
ATOM    875   Al   1     1       4.493   3.025   1.605  0.00  0.00             0
ATOM    876   Al   1     1       1.731  -1.310   1.669  0.00  0.00             0
ATOM    877   Al   1     1       1.817   4.847   1.525  0.00  0.00             0
ATOM    878   Al   1     1       4.329   0.192   1.731  0.00  0.00             0
ATOM    879   Si   1     1       0.075   4.718   4.314  0.00  0.00             0
ATOM    880   Si   1     1       2.468  -0.004   4.450  0.00  0.00             0
ATOM    881   Si   1     1       2.608   6.260   4.213  0.00  0.00             0
ATOM    882   Si   1     1       5.032   1.642   4.569  0.00  0.00             0
ATOM    883    O   1     1       5.303   4.357   2.691  0.00  0.00             0
ATOM    884    O   1     1       2.685  -0.025   2.857  0.00  0.00             0
ATOM    885    O   1     1       4.931   1.729   2.859  0.00  0.00             0
ATOM    886    O   1     1       2.473   6.353   2.657  0.00  0.00             0
ATOM    887    O   1     1       4.905   3.137   4.975  0.00  0.00             0
ATOM    888    O   1     1       2.619   7.694   4.788  0.00  0.00             0
ATOM    889    O   1     1       3.880   5.463   4.543  0.00  0.00             0
ATOM    890    O   1     1       1.224   0.915   4.665  0.00  0.00             0
ATOM    891    O   1     1       3.742   0.792   4.893  0.00  0.00             0
ATOM    892    O   1     1       1.245   5.565   4.772  0.00  0.00             0
ATOM    893    O   1     1       5.354  -0.994   2.743  0.00  0.00             0
ATOM    894    O   1     1       2.659   3.471   2.680  0.00  0.00             0
ATOM    895    O   1     1      11.603   6.328   0.419  0.00  0.00             0
ATOM    896    O   1     1       3.547   1.600   0.690  0.00  0.00             0
ATOM    897    O   1     1       5.958   3.197   0.425  0.00  0.00             0
ATOM    898    O   1     1       3.332  -1.108   0.567  0.00  0.00             0
ATOM    899    O   1     1       5.866   0.233   0.511  0.00  0.00             0
ATOM    900    O   1     1       3.428   4.565   0.449  0.00  0.00             0
ATOM    901    H   1     1       4.610   7.079   2.179  0.00  0.00             0
ATOM    902    H   1     1       1.883   2.701   2.683  0.00  0.00             0
ATOM    903    H   1     1       6.909   6.169  -0.423  0.00  0.00             0
ATOM    904    H   1     1       2.833   2.205   0.158  0.00  0.00             0
ATOM    905    H   1     1       6.715   2.619   0.299  0.00  0.00             0
ATOM    906    H   1     1       3.588   7.489  -0.472  0.00  0.00             0
ATOM    907    H   1     1       4.019   5.280  -0.186  0.00  0.00             0
ATOM    908    H   1     1       5.437   0.880  -0.094  0.00  0.00             0
ATOM    909   Al   1     1       1.174  -4.755   8.691  0.00  0.00             0
ATOM    910   Al   1     1      -1.437  -9.091   8.759  0.00  0.00             0
ATOM    911   Al   1     1      -1.539  -3.242   8.628  0.00  0.00             0
ATOM    912   Al   1     1       1.090  -7.615   8.759  0.00  0.00             0
ATOM    913   Si   1     1      -3.279  -3.431  11.485  0.00  0.00             0
ATOM    914   Si   1     1      -0.569  -7.841  11.493  0.00  0.00             0
ATOM    915   Si   1     1      -0.738  -1.869  11.528  0.00  0.00             0
ATOM    916   Si   1     1       1.897  -6.307  11.565  0.00  0.00             0
ATOM    917    O   1     1       1.993  -3.558   9.838  0.00  0.00             0
ATOM    918    O   1     1      -0.509  -7.810   9.851  0.00  0.00             0
ATOM    919    O   1     1       1.910  -6.310   9.910  0.00  0.00             0
ATOM    920    O   1     1      -0.919  -1.872   9.892  0.00  0.00             0
ATOM    921    O   1     1       1.819  -4.875  12.125  0.00  0.00             0
ATOM    922    O   1     1      -0.828  -0.454  11.934  0.00  0.00             0
ATOM    923    O   1     1       0.571  -2.624  11.776  0.00  0.00             0
ATOM    924    O   1     1      -1.865  -6.992  11.851  0.00  0.00             0
ATOM    925    O   1     1       0.674  -7.108  12.089  0.00  0.00             0
ATOM    926    O   1     1      -2.050  -2.649  11.990  0.00  0.00             0
ATOM    927    O   1     1       2.135  -8.988   9.934  0.00  0.00             0
ATOM    928    O   1     1      -0.505  -4.748   9.554  0.00  0.00             0
ATOM    929    O   1     1       7.994  -1.832   7.525  0.00  0.00             0
ATOM    930    O   1     1       0.646  -6.187   7.711  0.00  0.00             0
ATOM    931    O   1     1       2.772  -4.527   7.579  0.00  0.00             0
ATOM    932    O   1     1       0.084  -9.108   7.744  0.00  0.00             0
ATOM    933    O   1     1       2.831  -7.886   7.576  0.00  0.00             0
ATOM    934    O   1     1       0.196  -3.340   7.400  0.00  0.00             0
ATOM    935    H   1     1       1.355  -1.131   9.471  0.00  0.00             0
ATOM    936    H   1     1      -1.213  -5.334   9.479  0.00  0.00             0
ATOM    937    H   1     1       2.306  -1.738   7.226  0.00  0.00             0
ATOM    938    H   1     1      -0.191  -6.034   7.193  0.00  0.00             0
ATOM    939    H   1     1       2.820  -5.336   7.149  0.00  0.00             0
ATOM    940    H   1     1       0.064  -0.131   6.713  0.00  0.00             0
ATOM    941    H   1     1       0.702  -3.316   6.561  0.00  0.00             0
ATOM    942    H   1     1       3.614  -7.732   7.094  0.00  0.00             0
ATOM    943   Al   1     1       4.246  -5.571   1.417  0.00  0.00             0
ATOM    944   Al   1     1       1.748 -10.124   1.410  0.00  0.00             0
ATOM    945   Al   1     1       1.541  -4.268   1.517  0.00  0.00             0
ATOM    946   Al   1     1       4.327  -8.568   1.149  0.00  0.00             0
ATOM    947   Si   1     1      -0.059  -4.362   4.333  0.00  0.00             0
ATOM    948   Si   1     1       2.459  -8.701   4.222  0.00  0.00             0
ATOM    949   Si   1     1       2.539  -2.950   4.349  0.00  0.00             0
ATOM    950   Si   1     1       4.983  -7.251   4.021  0.00  0.00             0
ATOM    951    O   1     1       5.239  -4.428   2.557  0.00  0.00             0
ATOM    952    O   1     1       2.570  -8.874   2.597  0.00  0.00             0
ATOM    953    O   1     1       4.847  -7.154   2.403  0.00  0.00             0
ATOM    954    O   1     1       2.346  -2.702   2.750  0.00  0.00             0
ATOM    955    O   1     1       5.154  -5.775   4.617  0.00  0.00             0
ATOM    956    O   1     1       2.321  -1.522   4.894  0.00  0.00             0
ATOM    957    O   1     1       3.997  -3.491   4.479  0.00  0.00             0
ATOM    958    O   1     1       1.120  -7.996   4.466  0.00  0.00             0
ATOM    959    O   1     1       3.608  -7.755   4.558  0.00  0.00             0
ATOM    960    O   1     1       1.331  -3.766   4.778  0.00  0.00             0
ATOM    961    O   1     1       5.042 -10.039   2.094  0.00  0.00             0
ATOM    962    O   1     1       2.611  -5.539   2.579  0.00  0.00             0
ATOM    963    O   1     1      11.225  -2.808   0.230  0.00  0.00             0
ATOM    964    O   1     1       3.361  -7.001   0.241  0.00  0.00             0
ATOM    965    O   1     1       5.745  -5.341   0.281  0.00  0.00             0
ATOM    966    O   1     1       3.101  -9.827   0.194  0.00  0.00             0
ATOM    967    O   1     1       5.885  -8.517   0.272  0.00  0.00             0
ATOM    968    O   1     1       3.313  -4.323   0.259  0.00  0.00             0
ATOM    969    H   1     1       4.881  -1.682   3.209  0.00  0.00             0
ATOM    970    H   1     1       2.301  -6.178   3.355  0.00  0.00             0
ATOM    971    H   1     1       5.379  -2.563  -0.029  0.00  0.00             0
ATOM    972    H   1     1       2.963  -6.579  -0.515  0.00  0.00             0
ATOM    973    H   1     1       5.953  -5.612  -0.678  0.00  0.00             0
ATOM    974    H   1     1       3.554  -0.936  -0.335  0.00  0.00             0
ATOM    975    H   1     1       2.842  -3.610  -0.229  0.00  0.00             0
ATOM    976    H   1     1       6.767  -7.933   0.154  0.00  0.00             0
END
