# Supplementary material for: Competing Nuclear Quantum Effects and Hydrogen-Bond Jumps in Hydrated Kaolinite
Source: J Phys Chem Lett. 2023 Feb 6;14(6):1542–7. doi: 10.1021/acs.jpclett.2c03896 (PMC9940297; doi:10.1021/acs.jpclett.2c03896)
Supplement: Supplementary file 1 — jz2c03896_si_001.zip [file jz2c03896_si_001.zip › Clay_NQEs_HBond_Jumps_SI/silica-surface/QM/prod-1/init.03.pdb]

TITLE     Step:      400000  Bead:       3 positions{angstrom}  cell{angstrom}
CRYST1   10.307   17.884   76.812  91.93 105.05  89.80 P 1           1
ATOM      1   Al   1     1     -13.416  12.448  42.522  0.00  0.00             0
ATOM      2   Al   1     1     -11.048  17.053  42.265  0.00  0.00             0
ATOM      3   Al   1     1     -10.969  10.972  42.509  0.00  0.00             0
ATOM      4   Al   1     1     -13.475  15.526  42.335  0.00  0.00             0
ATOM      5   Si   1     1      -9.159  11.201  39.684  0.00  0.00             0
ATOM      6   Si   1     1     -11.935  15.706  39.462  0.00  0.00             0
ATOM      7   Si   1     1     -11.728   9.577  39.757  0.00  0.00             0
ATOM      8   Si   1     1     -14.369  14.160  39.651  0.00  0.00             0
ATOM      9    O   1     1     -14.451  11.280  41.399  0.00  0.00             0
ATOM     10    O   1     1     -12.026  15.785  41.190  0.00  0.00             0
ATOM     11    O   1     1     -14.363  14.102  41.190  0.00  0.00             0
ATOM     12    O   1     1     -11.516   9.482  41.456  0.00  0.00             0
ATOM     13    O   1     1     -14.229  12.702  39.182  0.00  0.00             0
ATOM     14    O   1     1     -11.668   8.085  39.356  0.00  0.00             0
ATOM     15    O   1     1     -13.037  10.339  39.623  0.00  0.00             0
ATOM     16    O   1     1     -10.634  14.928  39.264  0.00  0.00             0
ATOM     17    O   1     1     -13.270  15.087  39.081  0.00  0.00             0
ATOM     18    O   1     1     -10.457  10.324  39.232  0.00  0.00             0
ATOM     19    O   1     1     -14.559  16.883  41.435  0.00  0.00             0
ATOM     20    O   1     1     -11.903  12.316  41.368  0.00  0.00             0
ATOM     21    O   1     1     -10.161   9.643  43.642  0.00  0.00             0
ATOM     22    O   1     1     -12.804  14.060  43.278  0.00  0.00             0
ATOM     23    O   1     1     -15.120  12.286  43.714  0.00  0.00             0
ATOM     24    O   1     1     -12.681  16.937  43.497  0.00  0.00             0
ATOM     25    O   1     1     -15.211  15.484  43.568  0.00  0.00             0
ATOM     26    O   1     1     -12.638  11.126  43.623  0.00  0.00             0
ATOM     27    H   1     1     -14.163   8.915  41.617  0.00  0.00             0
ATOM     28    H   1     1     -11.363  12.825  40.805  0.00  0.00             0
ATOM     29    H   1     1     -15.424   9.182  44.703  0.00  0.00             0
ATOM     30    H   1     1     -11.989  14.433  43.503  0.00  0.00             0
ATOM     31    H   1     1     -15.174  12.326  44.794  0.00  0.00             0
ATOM     32    H   1     1     -13.123   8.071  44.726  0.00  0.00             0
ATOM     33    H   1     1     -13.143  10.278  43.706  0.00  0.00             0
ATOM     34    H   1     1     -15.493  14.497  43.798  0.00  0.00             0
ATOM     35   Al   1     1     -13.562  14.805  49.703  0.00  0.00             0
ATOM     36   Al   1     1     -10.736  19.254  49.817  0.00  0.00             0
ATOM     37   Al   1     1     -10.807  13.367  49.603  0.00  0.00             0
ATOM     38   Al   1     1     -13.348  17.679  49.572  0.00  0.00             0
ATOM     39   Si   1     1      -9.090  13.406  46.969  0.00  0.00             0
ATOM     40   Si   1     1     -11.686  17.936  46.911  0.00  0.00             0
ATOM     41   Si   1     1     -11.588  11.891  46.912  0.00  0.00             0
ATOM     42   Si   1     1     -14.216  16.414  46.745  0.00  0.00             0
ATOM     43    O   1     1     -14.470  13.593  48.481  0.00  0.00             0
ATOM     44    O   1     1     -11.873  17.983  48.530  0.00  0.00             0
ATOM     45    O   1     1     -14.027  16.405  48.489  0.00  0.00             0
ATOM     46    O   1     1     -11.592  11.835  48.603  0.00  0.00             0
ATOM     47    O   1     1     -14.119  14.917  46.439  0.00  0.00             0
ATOM     48    O   1     1     -11.490  10.333  46.554  0.00  0.00             0
ATOM     49    O   1     1     -12.988  12.501  46.703  0.00  0.00             0
ATOM     50    O   1     1     -10.392  17.065  46.626  0.00  0.00             0
ATOM     51    O   1     1     -12.927  17.226  46.408  0.00  0.00             0
ATOM     52    O   1     1     -10.435  12.702  46.498  0.00  0.00             0
ATOM     53    O   1     1     -14.289  19.209  48.667  0.00  0.00             0
ATOM     54    O   1     1     -11.765  14.684  48.538  0.00  0.00             0
ATOM     55    O   1     1     -10.196  12.026  50.907  0.00  0.00             0
ATOM     56    O   1     1     -12.681  16.323  50.767  0.00  0.00             0
ATOM     57    O   1     1     -15.131  14.673  50.654  0.00  0.00             0
ATOM     58    O   1     1     -12.305  19.153  50.911  0.00  0.00             0
ATOM     59    O   1     1     -14.798  18.090  50.922  0.00  0.00             0
ATOM     60    O   1     1     -12.492  13.559  50.856  0.00  0.00             0
ATOM     61    H   1     1     -13.561  10.937  48.577  0.00  0.00             0
ATOM     62    H   1     1     -11.248  15.474  48.555  0.00  0.00             0
ATOM     63    H   1     1     -14.554  11.830  51.536  0.00  0.00             0
ATOM     64    H   1     1     -12.386  15.957  51.570  0.00  0.00             0
ATOM     65    H   1     1     -15.531  14.978  51.530  0.00  0.00             0
ATOM     66    H   1     1     -12.889   9.960  52.021  0.00  0.00             0
ATOM     67    H   1     1     -12.733  13.109  51.476  0.00  0.00             0
ATOM     68    H   1     1     -14.554  18.292  51.830  0.00  0.00             0
ATOM     69   Al   1     1     -13.523  21.330  42.562  0.00  0.00             0
ATOM     70   Al   1     1     -10.985  25.938  42.496  0.00  0.00             0
ATOM     71   Al   1     1     -10.931  19.900  42.468  0.00  0.00             0
ATOM     72   Al   1     1     -13.559  24.343  42.471  0.00  0.00             0
ATOM     73   Si   1     1      -9.228  20.155  39.751  0.00  0.00             0
ATOM     74   Si   1     1     -11.853  24.543  39.804  0.00  0.00             0
ATOM     75   Si   1     1     -11.774  18.670  39.528  0.00  0.00             0
ATOM     76   Si   1     1     -14.424  23.155  39.649  0.00  0.00             0
ATOM     77    O   1     1     -14.502  20.219  41.331  0.00  0.00             0
ATOM     78    O   1     1     -11.980  24.676  41.421  0.00  0.00             0
ATOM     79    O   1     1     -14.304  23.127  41.301  0.00  0.00             0
ATOM     80    O   1     1     -11.680  18.488  41.168  0.00  0.00             0
ATOM     81    O   1     1     -14.452  21.678  39.190  0.00  0.00             0
ATOM     82    O   1     1     -11.861  17.179  39.045  0.00  0.00             0
ATOM     83    O   1     1     -13.094  19.460  39.271  0.00  0.00             0
ATOM     84    O   1     1     -10.702  23.555  39.664  0.00  0.00             0
ATOM     85    O   1     1     -13.112  23.873  39.218  0.00  0.00             0
ATOM     86    O   1     1     -10.490  19.385  39.171  0.00  0.00             0
ATOM     87    O   1     1     -14.576  25.778  41.532  0.00  0.00             0
ATOM     88    O   1     1     -11.867  21.363  41.343  0.00  0.00             0
ATOM     89    O   1     1     -10.179  18.415  43.300  0.00  0.00             0
ATOM     90    O   1     1     -12.788  22.868  43.480  0.00  0.00             0
ATOM     91    O   1     1     -15.144  21.239  43.561  0.00  0.00             0
ATOM     92    O   1     1     -12.647  25.646  43.771  0.00  0.00             0
ATOM     93    O   1     1     -15.299  24.585  43.699  0.00  0.00             0
ATOM     94    O   1     1     -12.643  19.892  43.423  0.00  0.00             0
ATOM     95    H   1     1     -14.055  17.699  41.267  0.00  0.00             0
ATOM     96    H   1     1     -11.808  22.101  40.799  0.00  0.00             0
ATOM     97    H   1     1     -14.693  18.130  43.837  0.00  0.00             0
ATOM     98    H   1     1     -11.776  22.972  43.306  0.00  0.00             0
ATOM     99    H   1     1     -15.395  21.763  44.337  0.00  0.00             0
ATOM    100    H   1     1     -12.552  16.984  44.500  0.00  0.00             0
ATOM    101    H   1     1     -12.816  18.819  43.478  0.00  0.00             0
ATOM    102    H   1     1     -15.386  24.261  44.755  0.00  0.00             0
ATOM    103   Al   1     1     -13.523  23.755  49.746  0.00  0.00             0
ATOM    104   Al   1     1     -10.899  28.320  49.898  0.00  0.00             0
ATOM    105   Al   1     1     -10.775  22.075  49.882  0.00  0.00             0
ATOM    106   Al   1     1     -13.293  26.584  49.909  0.00  0.00             0
ATOM    107   Si   1     1      -8.941  22.320  46.967  0.00  0.00             0
ATOM    108   Si   1     1     -11.583  26.816  47.147  0.00  0.00             0
ATOM    109   Si   1     1     -11.435  20.863  46.993  0.00  0.00             0
ATOM    110   Si   1     1     -14.164  25.334  47.116  0.00  0.00             0
ATOM    111    O   1     1     -14.343  22.436  48.721  0.00  0.00             0
ATOM    112    O   1     1     -11.778  26.976  48.756  0.00  0.00             0
ATOM    113    O   1     1     -14.093  25.293  48.689  0.00  0.00             0
ATOM    114    O   1     1     -11.442  20.814  48.697  0.00  0.00             0
ATOM    115    O   1     1     -14.024  23.796  46.673  0.00  0.00             0
ATOM    116    O   1     1     -11.422  19.411  46.514  0.00  0.00             0
ATOM    117    O   1     1     -12.796  21.595  46.756  0.00  0.00             0
ATOM    118    O   1     1     -10.310  25.895  46.955  0.00  0.00             0
ATOM    119    O   1     1     -12.880  26.120  46.634  0.00  0.00             0
ATOM    120    O   1     1     -10.292  21.672  46.571  0.00  0.00             0
ATOM    121    O   1     1     -14.191  28.135  48.777  0.00  0.00             0
ATOM    122    O   1     1     -11.741  23.619  48.736  0.00  0.00             0
ATOM    123    O   1     1      -9.852  20.680  50.869  0.00  0.00             0
ATOM    124    O   1     1     -12.500  25.130  50.763  0.00  0.00             0
ATOM    125    O   1     1     -14.943  23.701  50.953  0.00  0.00             0
ATOM    126    O   1     1     -12.462  28.021  51.179  0.00  0.00             0
ATOM    127    O   1     1     -14.978  26.862  50.934  0.00  0.00             0
ATOM    128    O   1     1     -12.338  22.249  50.840  0.00  0.00             0
ATOM    129    H   1     1     -14.033  20.105  48.389  0.00  0.00             0
ATOM    130    H   1     1     -11.393  24.118  47.828  0.00  0.00             0
ATOM    131    H   1     1     -14.302  20.988  50.946  0.00  0.00             0
ATOM    132    H   1     1     -11.701  24.775  50.898  0.00  0.00             0
ATOM    133    H   1     1     -15.494  24.446  51.195  0.00  0.00             0
ATOM    134    H   1     1     -12.206  19.844  51.604  0.00  0.00             0
ATOM    135    H   1     1     -13.091  22.499  51.381  0.00  0.00             0
ATOM    136    H   1     1     -15.205  26.947  51.833  0.00  0.00             0
ATOM    137   Al   1     1      -8.447  12.547  42.414  0.00  0.00             0
ATOM    138   Al   1     1      -6.034  16.980  42.372  0.00  0.00             0
ATOM    139   Al   1     1      -5.998  10.895  42.564  0.00  0.00             0
ATOM    140   Al   1     1      -8.499  15.520  42.398  0.00  0.00             0
ATOM    141   Si   1     1      -4.046  11.247  39.854  0.00  0.00             0
ATOM    142   Si   1     1      -6.734  15.642  39.600  0.00  0.00             0
ATOM    143   Si   1     1      -6.562   9.650  39.746  0.00  0.00             0
ATOM    144   Si   1     1      -9.331  14.220  39.574  0.00  0.00             0
ATOM    145    O   1     1      -9.254  11.410  41.277  0.00  0.00             0
ATOM    146    O   1     1      -6.826  15.652  41.161  0.00  0.00             0
ATOM    147    O   1     1      -9.073  14.174  41.279  0.00  0.00             0
ATOM    148    O   1     1      -6.431   9.493  41.339  0.00  0.00             0
ATOM    149    O   1     1      -9.350  12.669  39.189  0.00  0.00             0
ATOM    150    O   1     1      -6.527   8.173  39.222  0.00  0.00             0
ATOM    151    O   1     1      -7.935  10.350  39.463  0.00  0.00             0
ATOM    152    O   1     1      -5.495  14.783  39.197  0.00  0.00             0
ATOM    153    O   1     1      -8.058  14.937  39.055  0.00  0.00             0
ATOM    154    O   1     1      -5.356  10.473  39.384  0.00  0.00             0
ATOM    155    O   1     1      -9.390  17.052  41.229  0.00  0.00             0
ATOM    156    O   1     1      -6.655  12.408  41.447  0.00  0.00             0
ATOM    157    O   1     1     -15.492   9.428  43.720  0.00  0.00             0
ATOM    158    O   1     1      -7.800  14.004  43.465  0.00  0.00             0
ATOM    159    O   1     1     -10.002  12.342  43.581  0.00  0.00             0
ATOM    160    O   1     1      -7.619  16.885  43.426  0.00  0.00             0
ATOM    161    O   1     1     -10.238  15.591  43.403  0.00  0.00             0
ATOM    162    O   1     1      -7.492  11.214  43.565  0.00  0.00             0
ATOM    163    H   1     1      -8.648   8.590  41.161  0.00  0.00             0
ATOM    164    H   1     1      -6.056  13.215  41.489  0.00  0.00             0
ATOM    165    H   1     1     -10.267   9.861  44.606  0.00  0.00             0
ATOM    166    H   1     1      -6.817  14.047  43.767  0.00  0.00             0
ATOM    167    H   1     1     -10.403  12.805  44.382  0.00  0.00             0
ATOM    168    H   1     1      -8.254   8.527  43.888  0.00  0.00             0
ATOM    169    H   1     1      -7.986  10.739  44.263  0.00  0.00             0
ATOM    170    H   1     1      -9.928  15.078  44.098  0.00  0.00             0
ATOM    171   Al   1     1      -8.361  14.796  49.621  0.00  0.00             0
ATOM    172   Al   1     1      -5.564  19.318  49.844  0.00  0.00             0
ATOM    173   Al   1     1      -5.794  13.141  49.790  0.00  0.00             0
ATOM    174   Al   1     1      -8.114  17.637  49.793  0.00  0.00             0
ATOM    175   Si   1     1      -3.898  13.445  46.924  0.00  0.00             0
ATOM    176   Si   1     1      -6.476  17.902  46.965  0.00  0.00             0
ATOM    177   Si   1     1      -6.420  11.921  46.879  0.00  0.00             0
ATOM    178   Si   1     1      -8.926  16.372  46.902  0.00  0.00             0
ATOM    179    O   1     1      -9.193  13.472  48.618  0.00  0.00             0
ATOM    180    O   1     1      -6.492  17.858  48.591  0.00  0.00             0
ATOM    181    O   1     1      -8.714  16.326  48.555  0.00  0.00             0
ATOM    182    O   1     1      -6.189  11.766  48.524  0.00  0.00             0
ATOM    183    O   1     1      -8.961  14.927  46.469  0.00  0.00             0
ATOM    184    O   1     1      -6.352  10.390  46.392  0.00  0.00             0
ATOM    185    O   1     1      -7.797  12.580  46.693  0.00  0.00             0
ATOM    186    O   1     1      -5.206  17.082  46.446  0.00  0.00             0
ATOM    187    O   1     1      -7.761  17.235  46.398  0.00  0.00             0
ATOM    188    O   1     1      -5.327  12.742  46.266  0.00  0.00             0
ATOM    189    O   1     1      -9.224  19.202  48.617  0.00  0.00             0
ATOM    190    O   1     1      -6.769  14.594  48.702  0.00  0.00             0
ATOM    191    O   1     1     -15.286  11.727  50.860  0.00  0.00             0
ATOM    192    O   1     1      -7.326  16.188  50.748  0.00  0.00             0
ATOM    193    O   1     1      -9.716  14.845  50.688  0.00  0.00             0
ATOM    194    O   1     1      -7.172  19.030  50.934  0.00  0.00             0
ATOM    195    O   1     1      -9.714  17.866  50.820  0.00  0.00             0
ATOM    196    O   1     1      -7.200  13.228  50.943  0.00  0.00             0
ATOM    197    H   1     1      -8.952  11.035  48.532  0.00  0.00             0
ATOM    198    H   1     1      -6.067  15.059  48.096  0.00  0.00             0
ATOM    199    H   1     1      -9.332  12.524  51.500  0.00  0.00             0
ATOM    200    H   1     1      -6.164  15.874  50.620  0.00  0.00             0
ATOM    201    H   1     1      -9.794  15.360  51.325  0.00  0.00             0
ATOM    202    H   1     1      -7.476  11.207  51.239  0.00  0.00             0
ATOM    203    H   1     1      -7.038  13.285  51.773  0.00  0.00             0
ATOM    204    H   1     1     -10.436  17.265  50.861  0.00  0.00             0
ATOM    205   Al   1     1      -8.482  21.536  42.479  0.00  0.00             0
ATOM    206   Al   1     1      -5.887  25.836  42.707  0.00  0.00             0
ATOM    207   Al   1     1      -5.845  19.929  42.445  0.00  0.00             0
ATOM    208   Al   1     1      -8.411  24.327  42.552  0.00  0.00             0
ATOM    209   Si   1     1      -4.035  20.216  39.581  0.00  0.00             0
ATOM    210   Si   1     1      -6.693  24.663  39.754  0.00  0.00             0
ATOM    211   Si   1     1      -6.585  18.615  39.663  0.00  0.00             0
ATOM    212   Si   1     1      -9.245  23.079  39.731  0.00  0.00             0
ATOM    213    O   1     1      -9.441  20.113  41.375  0.00  0.00             0
ATOM    214    O   1     1      -6.863  24.739  41.399  0.00  0.00             0
ATOM    215    O   1     1      -9.013  22.953  41.408  0.00  0.00             0
ATOM    216    O   1     1      -6.423  18.542  41.329  0.00  0.00             0
ATOM    217    O   1     1      -9.159  21.581  39.138  0.00  0.00             0
ATOM    218    O   1     1      -6.662  17.179  39.072  0.00  0.00             0
ATOM    219    O   1     1      -7.905  19.416  39.401  0.00  0.00             0
ATOM    220    O   1     1      -5.489  23.789  39.202  0.00  0.00             0
ATOM    221    O   1     1      -8.026  23.923  39.263  0.00  0.00             0
ATOM    222    O   1     1      -5.305  19.295  39.130  0.00  0.00             0
ATOM    223    O   1     1      -9.246  25.748  41.482  0.00  0.00             0
ATOM    224    O   1     1      -6.708  21.341  41.436  0.00  0.00             0
ATOM    225    O   1     1     -15.599  18.393  43.601  0.00  0.00             0
ATOM    226    O   1     1      -7.555  22.894  43.591  0.00  0.00             0
ATOM    227    O   1     1     -10.085  21.391  43.554  0.00  0.00             0
ATOM    228    O   1     1      -7.475  25.844  43.591  0.00  0.00             0
ATOM    229    O   1     1      -9.919  24.507  43.720  0.00  0.00             0
ATOM    230    O   1     1      -7.474  20.136  43.653  0.00  0.00             0
ATOM    231    H   1     1      -8.926  17.799  41.261  0.00  0.00             0
ATOM    232    H   1     1      -6.134  22.109  41.501  0.00  0.00             0
ATOM    233    H   1     1      -9.334  18.577  43.480  0.00  0.00             0
ATOM    234    H   1     1      -6.923  22.184  43.772  0.00  0.00             0
ATOM    235    H   1     1     -10.541  21.634  44.254  0.00  0.00             0
ATOM    236    H   1     1      -7.515  17.542  44.297  0.00  0.00             0
ATOM    237    H   1     1      -7.501  20.283  44.534  0.00  0.00             0
ATOM    238    H   1     1      -9.792  24.345  44.594  0.00  0.00             0
ATOM    239   Al   1     1      -8.376  23.807  49.915  0.00  0.00             0
ATOM    240   Al   1     1      -5.460  28.137  49.711  0.00  0.00             0
ATOM    241   Al   1     1      -5.755  22.199  49.964  0.00  0.00             0
ATOM    242   Al   1     1      -8.286  26.899  49.831  0.00  0.00             0
ATOM    243   Si   1     1      -3.786  22.365  47.085  0.00  0.00             0
ATOM    244   Si   1     1      -6.326  26.867  46.955  0.00  0.00             0
ATOM    245   Si   1     1      -6.341  20.915  47.048  0.00  0.00             0
ATOM    246   Si   1     1      -8.923  25.385  47.197  0.00  0.00             0
ATOM    247    O   1     1      -9.081  22.291  48.763  0.00  0.00             0
ATOM    248    O   1     1      -6.348  26.977  48.671  0.00  0.00             0
ATOM    249    O   1     1      -8.750  25.337  48.821  0.00  0.00             0
ATOM    250    O   1     1      -6.335  20.731  48.678  0.00  0.00             0
ATOM    251    O   1     1      -8.907  23.788  46.745  0.00  0.00             0
ATOM    252    O   1     1      -6.399  19.358  46.595  0.00  0.00             0
ATOM    253    O   1     1      -7.633  21.601  46.596  0.00  0.00             0
ATOM    254    O   1     1      -5.188  25.960  46.567  0.00  0.00             0
ATOM    255    O   1     1      -7.735  26.171  46.701  0.00  0.00             0
ATOM    256    O   1     1      -5.052  21.572  46.596  0.00  0.00             0
ATOM    257    O   1     1      -9.069  28.091  48.564  0.00  0.00             0
ATOM    258    O   1     1      -6.693  23.670  49.023  0.00  0.00             0
ATOM    259    O   1     1     -15.227  20.949  50.884  0.00  0.00             0
ATOM    260    O   1     1      -7.792  25.175  51.117  0.00  0.00             0
ATOM    261    O   1     1      -9.935  23.550  50.902  0.00  0.00             0
ATOM    262    O   1     1      -7.249  28.208  50.744  0.00  0.00             0
ATOM    263    O   1     1      -9.991  26.974  50.910  0.00  0.00             0
ATOM    264    O   1     1      -7.234  22.404  51.201  0.00  0.00             0
ATOM    265    H   1     1      -8.930  19.843  47.976  0.00  0.00             0
ATOM    266    H   1     1      -6.255  24.635  49.127  0.00  0.00             0
ATOM    267    H   1     1      -8.965  20.555  50.634  0.00  0.00             0
ATOM    268    H   1     1      -7.513  25.344  51.948  0.00  0.00             0
ATOM    269    H   1     1      -9.962  23.543  51.899  0.00  0.00             0
ATOM    270    H   1     1      -7.304  19.377  51.726  0.00  0.00             0
ATOM    271    H   1     1      -7.136  22.081  52.127  0.00  0.00             0
ATOM    272    H   1     1     -10.291  26.302  51.586  0.00  0.00             0
ATOM    273    O   1     1      -2.535  -5.057  27.296  0.00  0.00             0
ATOM    274    H   1     1      -2.796  -4.329  26.683  0.00  0.00             0
ATOM    275    H   1     1       8.637  -5.116  27.325  0.00  0.00             0
ATOM    276    O   1     1       1.511   2.916  30.655  0.00  0.00             0
ATOM    277    H   1     1       1.266   2.363  31.459  0.00  0.00             0
ATOM    278    H   1     1      11.296   2.414  29.934  0.00  0.00             0
ATOM    279    O   1     1      14.970  11.685  25.825  0.00  0.00             0
ATOM    280    H   1     1       4.697  11.547  26.767  0.00  0.00             0
ATOM    281    H   1     1      14.614  10.813  25.600  0.00  0.00             0
ATOM    282    O   1     1       0.150  12.332  31.094  0.00  0.00             0
ATOM    283    H   1     1       0.932  11.892  31.767  0.00  0.00             0
ATOM    284    H   1     1      11.101  13.018  30.926  0.00  0.00             0
ATOM    285    O   1     1      -4.348   8.677  27.518  0.00  0.00             0
ATOM    286    H   1     1      -3.442   8.990  27.042  0.00  0.00             0
ATOM    287    H   1     1       5.403   9.452  27.703  0.00  0.00             0
ATOM    288    O   1     1     -17.727   6.609  30.766  0.00  0.00             0
ATOM    289    H   1     1     -16.913   6.944  31.041  0.00  0.00             0
ATOM    290    H   1     1      -7.187   5.837  30.169  0.00  0.00             0
ATOM    291    O   1     1      -4.929 -15.655  20.835  0.00  0.00             0
ATOM    292    H   1     1      -4.785 -16.542  20.558  0.00  0.00             0
ATOM    293    H   1     1      -4.927 -15.087  20.140  0.00  0.00             0
ATOM    294    O   1     1      -0.505   4.072  33.297  0.00  0.00             0
ATOM    295    H   1     1       0.219   4.837  33.251  0.00  0.00             0
ATOM    296    H   1     1      -0.782   4.207  32.318  0.00  0.00             0
ATOM    297    O   1     1       7.893   1.007  32.737  0.00  0.00             0
ATOM    298    H   1     1       8.029   1.807  32.031  0.00  0.00             0
ATOM    299    H   1     1       7.197   1.372  33.120  0.00  0.00             0
ATOM    300    O   1     1       0.747  16.671  26.235  0.00  0.00             0
ATOM    301    H   1     1       0.307  16.915  27.033  0.00  0.00             0
ATOM    302    H   1     1       0.720  17.563  26.040  0.00  0.00             0
ATOM    303    O   1     1       3.929   4.822  29.186  0.00  0.00             0
ATOM    304    H   1     1       4.886   4.708  29.441  0.00  0.00             0
ATOM    305    H   1     1       3.490   4.084  28.648  0.00  0.00             0
ATOM    306    O   1     1      -9.005  15.807  34.126  0.00  0.00             0
ATOM    307    H   1     1      -9.385  16.554  33.848  0.00  0.00             0
ATOM    308    H   1     1      -8.542  16.175  34.966  0.00  0.00             0
ATOM    309    O   1     1       4.828  -1.594  33.122  0.00  0.00             0
ATOM    310    H   1     1       5.480  -2.106  33.702  0.00  0.00             0
ATOM    311    H   1     1       4.065  -2.136  32.779  0.00  0.00             0
ATOM    312    O   1     1      13.412   2.115  35.534  0.00  0.00             0
ATOM    313    H   1     1      12.285   2.394  35.662  0.00  0.00             0
ATOM    314    H   1     1      13.696   2.199  34.682  0.00  0.00             0
ATOM    315    O   1     1       6.135  11.549  30.245  0.00  0.00             0
ATOM    316    H   1     1       7.075  11.040  30.509  0.00  0.00             0
ATOM    317    H   1     1       6.231  12.288  31.034  0.00  0.00             0
ATOM    318    O   1     1      -1.403   5.669  24.092  0.00  0.00             0
ATOM    319    H   1     1      -2.048   6.394  24.127  0.00  0.00             0
ATOM    320    H   1     1      -1.415   5.133  23.259  0.00  0.00             0
ATOM    321    O   1     1      18.841  10.364  30.857  0.00  0.00             0
ATOM    322    H   1     1      19.393  10.083  30.133  0.00  0.00             0
ATOM    323    H   1     1      19.130  11.256  31.186  0.00  0.00             0
ATOM    324    O   1     1       5.740   9.106  21.788  0.00  0.00             0
ATOM    325    H   1     1       4.760   9.124  21.788  0.00  0.00             0
ATOM    326    H   1     1       5.997   8.869  20.790  0.00  0.00             0
ATOM    327    O   1     1       2.856  14.541  32.445  0.00  0.00             0
ATOM    328    H   1     1       3.456  14.003  33.013  0.00  0.00             0
ATOM    329    H   1     1      12.709  -2.757  33.161  0.00  0.00             0
ATOM    330    O   1     1      -0.023  17.464  32.529  0.00  0.00             0
ATOM    331    H   1     1       0.110  17.096  31.648  0.00  0.00             0
ATOM    332    H   1     1       9.386  17.749  32.618  0.00  0.00             0
ATOM    333    O   1     1      14.220  12.590  34.046  0.00  0.00             0
ATOM    334    H   1     1       4.718  11.920  33.940  0.00  0.00             0
ATOM    335    H   1     1      14.557  13.118  34.890  0.00  0.00             0
ATOM    336    O   1     1      -3.053  22.596  35.363  0.00  0.00             0
ATOM    337    H   1     1      -3.485  22.541  34.597  0.00  0.00             0
ATOM    338    H   1     1       7.015  21.722  35.973  0.00  0.00             0
ATOM    339    O   1     1       5.708  14.426  35.512  0.00  0.00             0
ATOM    340    H   1     1      -4.870  15.294  35.740  0.00  0.00             0
ATOM    341    H   1     1       6.305  14.815  34.906  0.00  0.00             0
ATOM    342    O   1     1      -9.764  12.676  27.843  0.00  0.00             0
ATOM    343    H   1     1      -9.692  13.389  28.511  0.00  0.00             0
ATOM    344    H   1     1       0.394  11.903  28.354  0.00  0.00             0
ATOM    345    O   1     1       5.282  19.081  33.310  0.00  0.00             0
ATOM    346    H   1     1       4.879  18.148  33.102  0.00  0.00             0
ATOM    347    H   1     1       4.625   1.807  33.135  0.00  0.00             0
ATOM    348    O   1     1      -9.843   3.161  35.661  0.00  0.00             0
ATOM    349    H   1     1     -10.425   2.622  36.093  0.00  0.00             0
ATOM    350    H   1     1     -10.297   3.361  34.779  0.00  0.00             0
ATOM    351    O   1     1      -1.608  13.726  32.876  0.00  0.00             0
ATOM    352    H   1     1      -1.563  13.271  33.590  0.00  0.00             0
ATOM    353    H   1     1      -0.879  13.511  32.248  0.00  0.00             0
ATOM    354    O   1     1       3.764   4.931  36.102  0.00  0.00             0
ATOM    355    H   1     1       4.433   4.768  36.656  0.00  0.00             0
ATOM    356    H   1     1       3.354   4.223  35.781  0.00  0.00             0
ATOM    357    O   1     1       9.943   5.882  35.964  0.00  0.00             0
ATOM    358    H   1     1       9.350   5.307  36.226  0.00  0.00             0
ATOM    359    H   1     1      10.663   5.543  35.636  0.00  0.00             0
ATOM    360    O   1     1      -2.512  15.829  34.637  0.00  0.00             0
ATOM    361    H   1     1      -2.131  15.087  35.450  0.00  0.00             0
ATOM    362    H   1     1      -2.126  15.610  33.778  0.00  0.00             0
ATOM    363    O   1     1       6.320  17.415  30.891  0.00  0.00             0
ATOM    364    H   1     1       5.698  16.993  31.362  0.00  0.00             0
ATOM    365    H   1     1       6.900  -0.096  31.571  0.00  0.00             0
ATOM    366    O   1     1      13.136  10.745  36.370  0.00  0.00             0
ATOM    367    H   1     1      13.915  10.266  36.109  0.00  0.00             0
ATOM    368    H   1     1      13.316  11.779  36.015  0.00  0.00             0
ATOM    369    O   1     1      -0.590  -3.494  36.077  0.00  0.00             0
ATOM    370    H   1     1      -0.758  -4.247  36.006  0.00  0.00             0
ATOM    371    H   1     1      -0.086  -3.274  35.279  0.00  0.00             0
ATOM    372    O   1     1      -5.119  -0.646  36.591  0.00  0.00             0
ATOM    373    H   1     1      -4.740   0.320  36.585  0.00  0.00             0
ATOM    374    H   1     1      -6.031  -0.581  36.214  0.00  0.00             0
ATOM    375    O   1     1      -5.003   5.714  32.921  0.00  0.00             0
ATOM    376    H   1     1      -4.220   6.088  32.700  0.00  0.00             0
ATOM    377    H   1     1      -5.610   6.269  33.543  0.00  0.00             0
ATOM    378    O   1     1      -6.364   3.390  22.746  0.00  0.00             0
ATOM    379    H   1     1      -6.037   4.259  23.143  0.00  0.00             0
ATOM    380    H   1     1      -5.739   3.224  22.034  0.00  0.00             0
ATOM    381    O   1     1     -11.706  -1.360  28.324  0.00  0.00             0
ATOM    382    H   1     1     -12.591  -0.865  27.791  0.00  0.00             0
ATOM    383    H   1     1      -1.837  -2.097  28.778  0.00  0.00             0
ATOM    384    O   1     1      -8.063   9.220  30.157  0.00  0.00             0
ATOM    385    H   1     1      -7.872   9.656  30.958  0.00  0.00             0
ATOM    386    H   1     1       2.326   8.197  30.262  0.00  0.00             0
ATOM    387    O   1     1       6.853   7.573  35.958  0.00  0.00             0
ATOM    388    H   1     1      -2.687   7.896  36.513  0.00  0.00             0
ATOM    389    H   1     1       6.997   6.542  35.965  0.00  0.00             0
ATOM    390    O   1     1      -6.625  15.785  28.889  0.00  0.00             0
ATOM    391    H   1     1      -6.872  16.703  28.986  0.00  0.00             0
ATOM    392    H   1     1       3.780  15.612  28.042  0.00  0.00             0
ATOM    393    O   1     1      -4.864   9.525  34.574  0.00  0.00             0
ATOM    394    H   1     1      -4.576   8.942  35.204  0.00  0.00             0
ATOM    395    H   1     1       4.692   8.876  34.157  0.00  0.00             0
ATOM    396    O   1     1     -12.732   9.309  33.414  0.00  0.00             0
ATOM    397    H   1     1     -13.637   9.471  33.643  0.00  0.00             0
ATOM    398    H   1     1      -2.536   9.410  32.397  0.00  0.00             0
ATOM    399    O   1     1      -4.255   2.383  36.339  0.00  0.00             0
ATOM    400    H   1     1      -3.494   1.921  36.123  0.00  0.00             0
ATOM    401    H   1     1      -4.841   2.318  35.669  0.00  0.00             0
ATOM    402    O   1     1      -2.555   7.578  29.176  0.00  0.00             0
ATOM    403    H   1     1      -3.297   7.828  28.681  0.00  0.00             0
ATOM    404    H   1     1      -2.544   8.054  30.042  0.00  0.00             0
ATOM    405    O   1     1      -0.435   7.568  27.311  0.00  0.00             0
ATOM    406    H   1     1      -0.779   7.880  26.509  0.00  0.00             0
ATOM    407    H   1     1      -1.186   7.683  27.875  0.00  0.00             0
ATOM    408    O   1     1       8.259   0.661  35.685  0.00  0.00             0
ATOM    409    H   1     1       8.503   1.120  34.747  0.00  0.00             0
ATOM    410    H   1     1       8.185  -0.278  35.407  0.00  0.00             0
ATOM    411    O   1     1       0.806  16.954  30.042  0.00  0.00             0
ATOM    412    H   1     1       1.305  16.180  30.329  0.00  0.00             0
ATOM    413    H   1     1       0.063  16.865  29.453  0.00  0.00             0
ATOM    414    O   1     1     -10.017  27.901  28.550  0.00  0.00             0
ATOM    415    H   1     1     -10.160  27.211  27.970  0.00  0.00             0
ATOM    416    H   1     1      -9.196  27.459  29.037  0.00  0.00             0
ATOM    417    O   1     1      -3.244   3.504  24.943  0.00  0.00             0
ATOM    418    H   1     1      -2.780   4.173  24.321  0.00  0.00             0
ATOM    419    H   1     1      -2.919   3.729  25.776  0.00  0.00             0
ATOM    420    O   1     1      22.544  10.562  32.653  0.00  0.00             0
ATOM    421    H   1     1      22.142  10.009  33.091  0.00  0.00             0
ATOM    422    H   1     1      22.935  11.125  33.124  0.00  0.00             0
ATOM    423    O   1     1      13.778   7.040  34.488  0.00  0.00             0
ATOM    424    H   1     1      12.966   6.552  34.076  0.00  0.00             0
ATOM    425    H   1     1      14.107   6.411  35.196  0.00  0.00             0
ATOM    426    O   1     1       6.911   5.045  29.764  0.00  0.00             0
ATOM    427    H   1     1       7.356   5.994  29.492  0.00  0.00             0
ATOM    428    H   1     1       7.167   4.508  29.048  0.00  0.00             0
ATOM    429    O   1     1      -6.740  21.385  32.551  0.00  0.00             0
ATOM    430    H   1     1      -7.072  21.469  31.564  0.00  0.00             0
ATOM    431    H   1     1      -6.070  22.092  32.446  0.00  0.00             0
ATOM    432    O   1     1      -7.717  16.995  36.172  0.00  0.00             0
ATOM    433    H   1     1      -8.139  17.793  36.056  0.00  0.00             0
ATOM    434    H   1     1      -7.818  16.659  37.160  0.00  0.00             0
ATOM    435    O   1     1      -0.542   0.462  21.566  0.00  0.00             0
ATOM    436    H   1     1      -0.626   0.943  20.933  0.00  0.00             0
ATOM    437    H   1     1       9.395  -0.388  21.301  0.00  0.00             0
ATOM    438    O   1     1      15.795  -1.636  15.161  0.00  0.00             0
ATOM    439    H   1     1      16.523  -1.132  14.847  0.00  0.00             0
ATOM    440    H   1     1      25.572  -1.483  15.991  0.00  0.00             0
ATOM    441    O   1     1      14.130 -17.070  14.572  0.00  0.00             0
ATOM    442    H   1     1       4.219 -18.069  14.664  0.00  0.00             0
ATOM    443    H   1     1      14.772 -16.573  15.186  0.00  0.00             0
ATOM    444    O   1     1      17.623  -2.770  18.651  0.00  0.00             0
ATOM    445    H   1     1      18.151  -2.764  17.878  0.00  0.00             0
ATOM    446    H   1     1      28.709  -2.441  19.280  0.00  0.00             0
ATOM    447    O   1     1       2.679   5.631  15.519  0.00  0.00             0
ATOM    448    H   1     1      -8.628   5.654  15.366  0.00  0.00             0
ATOM    449    H   1     1       2.808   5.302  16.420  0.00  0.00             0
ATOM    450    O   1     1      -3.140   5.650  17.996  0.00  0.00             0
ATOM    451    H   1     1      -3.727   4.867  18.191  0.00  0.00             0
ATOM    452    H   1     1       8.063   5.275  17.840  0.00  0.00             0
ATOM    453    O   1     1      -0.084  -3.844  19.569  0.00  0.00             0
ATOM    454    H   1     1       0.475  -3.437  20.256  0.00  0.00             0
ATOM    455    H   1     1       0.406  -3.688  18.748  0.00  0.00             0
ATOM    456    O   1     1     -12.110   2.406  16.132  0.00  0.00             0
ATOM    457    H   1     1     -12.000   2.232  17.109  0.00  0.00             0
ATOM    458    H   1     1     -11.545   3.191  16.090  0.00  0.00             0
ATOM    459    O   1     1       7.027 -11.470  15.154  0.00  0.00             0
ATOM    460    H   1     1       6.643 -10.588  15.318  0.00  0.00             0
ATOM    461    H   1     1       7.084 -11.734  16.160  0.00  0.00             0
ATOM    462    O   1     1       5.670   1.266  28.480  0.00  0.00             0
ATOM    463    H   1     1       4.811   1.567  28.356  0.00  0.00             0
ATOM    464    H   1     1       5.521   0.550  29.205  0.00  0.00             0
ATOM    465    O   1     1       2.191   0.443  21.180  0.00  0.00             0
ATOM    466    H   1     1       1.213   0.396  21.697  0.00  0.00             0
ATOM    467    H   1     1       2.940   0.616  21.884  0.00  0.00             0
ATOM    468    O   1     1     -10.627   4.581  16.804  0.00  0.00             0
ATOM    469    H   1     1     -10.450   5.544  16.440  0.00  0.00             0
ATOM    470    H   1     1      -9.728   4.443  17.177  0.00  0.00             0
ATOM    471    O   1     1       5.931  -6.404  15.424  0.00  0.00             0
ATOM    472    H   1     1       4.970  -6.106  15.455  0.00  0.00             0
ATOM    473    H   1     1       6.360  -5.600  15.419  0.00  0.00             0
ATOM    474    O   1     1      -0.084  -0.677  17.227  0.00  0.00             0
ATOM    475    H   1     1      -0.030  -0.107  16.451  0.00  0.00             0
ATOM    476    H   1     1      -0.682  -0.190  17.786  0.00  0.00             0
ATOM    477    O   1     1       8.387  -8.592  17.383  0.00  0.00             0
ATOM    478    H   1     1       8.877  -7.788  17.139  0.00  0.00             0
ATOM    479    H   1     1       7.701  -8.866  16.661  0.00  0.00             0
ATOM    480    O   1     1      -1.058   3.109  20.002  0.00  0.00             0
ATOM    481    H   1     1      -1.626   3.643  20.500  0.00  0.00             0
ATOM    482    H   1     1       0.008   3.333  19.953  0.00  0.00             0
ATOM    483    O   1     1      10.104  11.226  16.523  0.00  0.00             0
ATOM    484    H   1     1      10.689  10.637  15.824  0.00  0.00             0
ATOM    485    H   1     1      10.902  11.427  17.015  0.00  0.00             0
ATOM    486    O   1     1      -5.347   4.351  14.443  0.00  0.00             0
ATOM    487    H   1     1      -6.078   4.960  14.591  0.00  0.00             0
ATOM    488    H   1     1      -4.585   5.009  14.271  0.00  0.00             0
ATOM    489    O   1     1      -7.770  16.398  19.087  0.00  0.00             0
ATOM    490    H   1     1      -8.603  16.498  18.654  0.00  0.00             0
ATOM    491    H   1     1       2.349  -1.162  20.031  0.00  0.00             0
ATOM    492    O   1     1      -2.690 -18.071  14.678  0.00  0.00             0
ATOM    493    H   1     1      -2.586 -17.386  15.328  0.00  0.00             0
ATOM    494    H   1     1       8.134 -17.907  13.816  0.00  0.00             0
ATOM    495    O   1     1      11.017  -8.642  24.823  0.00  0.00             0
ATOM    496    H   1     1       1.640  -8.764  25.165  0.00  0.00             0
ATOM    497    H   1     1      11.245  -7.692  24.957  0.00  0.00             0
ATOM    498    O   1     1      -0.500 -11.003  15.076  0.00  0.00             0
ATOM    499    H   1     1      -0.415 -10.017  14.882  0.00  0.00             0
ATOM    500    H   1     1       8.878 -11.017  15.040  0.00  0.00             0
ATOM    501    O   1     1       2.745   7.103  18.935  0.00  0.00             0
ATOM    502    H   1     1       1.717   7.288  18.737  0.00  0.00             0
ATOM    503    H   1     1      13.459   7.842  18.684  0.00  0.00             0
ATOM    504    O   1     1     -10.123   7.304  18.375  0.00  0.00             0
ATOM    505    H   1     1     -10.765   7.144  18.978  0.00  0.00             0
ATOM    506    H   1     1      -0.500   7.946  17.751  0.00  0.00             0
ATOM    507    O   1     1       1.181   9.699  14.735  0.00  0.00             0
ATOM    508    H   1     1       1.312   9.980  13.752  0.00  0.00             0
ATOM    509    H   1     1       1.989  -8.508  14.798  0.00  0.00             0
ATOM    510    O   1     1      -3.733  -9.638  19.423  0.00  0.00             0
ATOM    511    H   1     1      -3.295  -8.905  18.994  0.00  0.00             0
ATOM    512    H   1     1      -3.742 -10.302  18.804  0.00  0.00             0
ATOM    513    O   1     1      -2.715   3.025  27.683  0.00  0.00             0
ATOM    514    H   1     1      -3.170   2.244  28.061  0.00  0.00             0
ATOM    515    H   1     1      -1.949   2.865  28.255  0.00  0.00             0
ATOM    516    O   1     1       7.411  -0.346  26.109  0.00  0.00             0
ATOM    517    H   1     1       6.589   0.224  26.263  0.00  0.00             0
ATOM    518    H   1     1       7.960   0.064  25.587  0.00  0.00             0
ATOM    519    O   1     1       5.628   2.229  15.979  0.00  0.00             0
ATOM    520    H   1     1       6.630   2.288  15.954  0.00  0.00             0
ATOM    521    H   1     1       5.302   3.201  15.711  0.00  0.00             0
ATOM    522    O   1     1      -3.356  14.102  22.274  0.00  0.00             0
ATOM    523    H   1     1      -3.566  13.299  22.092  0.00  0.00             0
ATOM    524    H   1     1      -3.489  14.235  23.205  0.00  0.00             0
ATOM    525    O   1     1      16.920  17.472  22.660  0.00  0.00             0
ATOM    526    H   1     1      17.570  17.057  22.216  0.00  0.00             0
ATOM    527    H   1     1      17.430  -0.008  23.199  0.00  0.00             0
ATOM    528    O   1     1      14.153   0.209  23.218  0.00  0.00             0
ATOM    529    H   1     1      15.191   0.407  22.976  0.00  0.00             0
ATOM    530    H   1     1      14.196   0.632  24.070  0.00  0.00             0
ATOM    531    O   1     1      12.314  -6.653  18.096  0.00  0.00             0
ATOM    532    H   1     1      12.579  -5.817  17.876  0.00  0.00             0
ATOM    533    H   1     1      11.784  -6.485  18.820  0.00  0.00             0
ATOM    534    O   1     1       8.647   1.012  18.593  0.00  0.00             0
ATOM    535    H   1     1       8.791   1.893  19.108  0.00  0.00             0
ATOM    536    H   1     1       7.840   0.745  18.578  0.00  0.00             0
ATOM    537    O   1     1      18.878  -2.543  16.179  0.00  0.00             0
ATOM    538    H   1     1      18.254  -1.909  15.772  0.00  0.00             0
ATOM    539    H   1     1      19.471  -1.919  16.125  0.00  0.00             0
ATOM    540    O   1     1      -6.353   6.831  26.937  0.00  0.00             0
ATOM    541    H   1     1      -6.618   6.240  27.514  0.00  0.00             0
ATOM    542    H   1     1      -5.639   7.427  27.208  0.00  0.00             0
ATOM    543    O   1     1       8.722   1.162  24.040  0.00  0.00             0
ATOM    544    H   1     1       8.198   1.898  23.914  0.00  0.00             0
ATOM    545    H   1     1      19.272   1.078  22.988  0.00  0.00             0
ATOM    546    O   1     1       0.598   8.351  33.767  0.00  0.00             0
ATOM    547    H   1     1       0.017   8.878  33.284  0.00  0.00             0
ATOM    548    H   1     1      10.453   8.460  34.667  0.00  0.00             0
ATOM    549    O   1     1      17.106  14.647  29.314  0.00  0.00             0
ATOM    550    H   1     1       6.186  15.090  28.831  0.00  0.00             0
ATOM    551    H   1     1      17.384  13.762  28.782  0.00  0.00             0
ATOM    552    O   1     1      -3.386  14.992  24.838  0.00  0.00             0
ATOM    553    H   1     1      -4.263  14.984  25.396  0.00  0.00             0
ATOM    554    H   1     1       7.270  15.719  25.215  0.00  0.00             0
ATOM    555    O   1     1       9.814  13.234  14.684  0.00  0.00             0
ATOM    556    H   1     1      -0.903  13.958  15.235  0.00  0.00             0
ATOM    557    H   1     1       9.882  12.557  15.384  0.00  0.00             0
ATOM    558    O   1     1      -4.270   8.803  15.860  0.00  0.00             0
ATOM    559    H   1     1      -5.092   8.622  15.231  0.00  0.00             0
ATOM    560    H   1     1       6.334   9.749  15.669  0.00  0.00             0
ATOM    561    O   1     1      -4.093 -18.106  19.149  0.00  0.00             0
ATOM    562    H   1     1      -4.817 -17.994  18.331  0.00  0.00             0
ATOM    563    H   1     1      -3.823 -18.915  19.296  0.00  0.00             0
ATOM    564    O   1     1      -7.094  -9.588  15.268  0.00  0.00             0
ATOM    565    H   1     1      -6.961 -10.457  15.449  0.00  0.00             0
ATOM    566    H   1     1      -7.213  -9.114  16.081  0.00  0.00             0
ATOM    567    O   1     1       5.633  11.825  19.750  0.00  0.00             0
ATOM    568    H   1     1       6.515  11.780  19.683  0.00  0.00             0
ATOM    569    H   1     1       5.410  12.574  19.192  0.00  0.00             0
ATOM    570    O   1     1       3.389  11.822  21.530  0.00  0.00             0
ATOM    571    H   1     1       4.174  11.972  20.897  0.00  0.00             0
ATOM    572    H   1     1       3.647  12.411  22.132  0.00  0.00             0
ATOM    573    O   1     1      -6.585   9.296  25.304  0.00  0.00             0
ATOM    574    H   1     1      -6.721   9.343  24.311  0.00  0.00             0
ATOM    575    H   1     1      -6.383   8.268  25.628  0.00  0.00             0
ATOM    576    O   1     1      -8.354  20.972  20.523  0.00  0.00             0
ATOM    577    H   1     1      -7.528  21.498  20.781  0.00  0.00             0
ATOM    578    H   1     1      -8.388  20.065  20.620  0.00  0.00             0
ATOM    579    O   1     1      14.534  -0.439  17.354  0.00  0.00             0
ATOM    580    H   1     1      14.239   0.527  17.074  0.00  0.00             0
ATOM    581    H   1     1      13.807  -0.889  17.988  0.00  0.00             0
ATOM    582    O   1     1       0.193   1.546  25.726  0.00  0.00             0
ATOM    583    H   1     1       0.888   1.893  25.249  0.00  0.00             0
ATOM    584    H   1     1      -0.379   1.337  24.957  0.00  0.00             0
ATOM    585    O   1     1       4.486  -4.035  15.409  0.00  0.00             0
ATOM    586    H   1     1       4.606  -3.046  15.465  0.00  0.00             0
ATOM    587    H   1     1       3.785  -3.946  14.797  0.00  0.00             0
ATOM    588    O   1     1      -2.295   9.535  26.193  0.00  0.00             0
ATOM    589    H   1     1      -2.352   9.232  25.339  0.00  0.00             0
ATOM    590    H   1     1      -2.361  10.441  25.896  0.00  0.00             0
ATOM    591    O   1     1       0.830  11.501  20.558  0.00  0.00             0
ATOM    592    H   1     1       0.228  12.255  20.971  0.00  0.00             0
ATOM    593    H   1     1       1.670  11.692  21.066  0.00  0.00             0
ATOM    594    O   1     1      -1.898  11.746  19.621  0.00  0.00             0
ATOM    595    H   1     1      -1.439  12.637  19.247  0.00  0.00             0
ATOM    596    H   1     1      -1.411  10.917  19.351  0.00  0.00             0
ATOM    597    O   1     1      -6.246  -7.010  28.533  0.00  0.00             0
ATOM    598    H   1     1      -5.645  -6.564  29.278  0.00  0.00             0
ATOM    599    H   1     1       3.546  -7.295  29.182  0.00  0.00             0
ATOM    600    O   1     1       9.293  -6.347  34.886  0.00  0.00             0
ATOM    601    H   1     1       8.748  -6.962  34.427  0.00  0.00             0
ATOM    602    H   1     1      20.067  -7.110  34.963  0.00  0.00             0
ATOM    603    O   1     1       3.999  -2.896  22.802  0.00  0.00             0
ATOM    604    H   1     1      -6.347  -1.999  23.141  0.00  0.00             0
ATOM    605    H   1     1       4.849  -3.234  22.579  0.00  0.00             0
ATOM    606    O   1     1      -1.335   7.279  20.553  0.00  0.00             0
ATOM    607    H   1     1      -2.268   7.630  20.312  0.00  0.00             0
ATOM    608    H   1     1       9.588   7.931  20.911  0.00  0.00             0
ATOM    609    O   1     1      15.043  -3.788  18.183  0.00  0.00             0
ATOM    610    H   1     1       5.567  -3.484  18.443  0.00  0.00             0
ATOM    611    H   1     1      15.235  -4.084  17.287  0.00  0.00             0
ATOM    612    O   1     1      -7.285   9.486  22.694  0.00  0.00             0
ATOM    613    H   1     1      -7.236  10.246  22.132  0.00  0.00             0
ATOM    614    H   1     1       2.529   8.898  22.270  0.00  0.00             0
ATOM    615    O   1     1      -8.400  -4.001  17.664  0.00  0.00             0
ATOM    616    H   1     1      -8.930  -3.335  17.146  0.00  0.00             0
ATOM    617    H   1     1      -7.763  -3.343  18.179  0.00  0.00             0
ATOM    618    O   1     1       7.713   4.854  21.525  0.00  0.00             0
ATOM    619    H   1     1       8.200   5.581  21.155  0.00  0.00             0
ATOM    620    H   1     1       6.872   5.135  21.591  0.00  0.00             0
ATOM    621    O   1     1      -4.195  13.648  31.846  0.00  0.00             0
ATOM    622    H   1     1      -3.279  13.772  32.243  0.00  0.00             0
ATOM    623    H   1     1      -4.161  14.174  30.965  0.00  0.00             0
ATOM    624    O   1     1      -4.238  -6.274  23.454  0.00  0.00             0
ATOM    625    H   1     1      -4.414  -6.955  22.911  0.00  0.00             0
ATOM    626    H   1     1      -5.173  -6.195  24.280  0.00  0.00             0
ATOM    627    O   1     1       1.183   0.429  14.701  0.00  0.00             0
ATOM    628    H   1     1       2.118   0.468  14.801  0.00  0.00             0
ATOM    629    H   1     1       1.251   0.575  13.753  0.00  0.00             0
ATOM    630    O   1     1      -7.766   4.468  18.073  0.00  0.00             0
ATOM    631    H   1     1      -7.601   5.507  18.258  0.00  0.00             0
ATOM    632    H   1     1      -8.027   3.861  18.722  0.00  0.00             0
ATOM    633    O   1     1      -5.228   5.432  24.710  0.00  0.00             0
ATOM    634    H   1     1      -5.688   5.920  25.511  0.00  0.00             0
ATOM    635    H   1     1      -4.593   4.938  25.160  0.00  0.00             0
ATOM    636    O   1     1       9.165  -5.717  24.283  0.00  0.00             0
ATOM    637    H   1     1       9.687  -5.000  24.032  0.00  0.00             0
ATOM    638    H   1     1       8.384  -5.684  23.898  0.00  0.00             0
ATOM    639    O   1     1      -0.007   2.733  28.309  0.00  0.00             0
ATOM    640    H   1     1       0.299   3.706  27.982  0.00  0.00             0
ATOM    641    H   1     1      -0.211   2.393  27.403  0.00  0.00             0
ATOM    642    O   1     1       1.379  14.837  21.860  0.00  0.00             0
ATOM    643    H   1     1       1.207  14.661  22.923  0.00  0.00             0
ATOM    644    H   1     1       2.353  15.075  21.888  0.00  0.00             0
ATOM    645    O   1     1       1.476   5.825  33.200  0.00  0.00             0
ATOM    646    H   1     1       1.035   6.600  33.454  0.00  0.00             0
ATOM    647    H   1     1       2.051   6.072  32.397  0.00  0.00             0
ATOM    648    O   1     1       1.489  -3.141  14.735  0.00  0.00             0
ATOM    649    H   1     1       1.314  -2.249  14.552  0.00  0.00             0
ATOM    650    H   1     1       0.809  -3.678  14.614  0.00  0.00             0
ATOM    651    O   1     1      -9.572  14.410  24.441  0.00  0.00             0
ATOM    652    H   1     1      -9.319  15.195  25.043  0.00  0.00             0
ATOM    653    H   1     1       1.052  -4.242  24.881  0.00  0.00             0
ATOM    654    O   1     1      -5.025 -14.158  18.328  0.00  0.00             0
ATOM    655    H   1     1      -4.845 -14.765  17.636  0.00  0.00             0
ATOM    656    H   1     1       4.509 -13.709  18.293  0.00  0.00             0
ATOM    657    O   1     1      14.831  -3.047  26.288  0.00  0.00             0
ATOM    658    H   1     1       4.252  -3.983  26.310  0.00  0.00             0
ATOM    659    H   1     1      14.286  -2.698  25.563  0.00  0.00             0
ATOM    660    O   1     1       2.016  12.453  25.753  0.00  0.00             0
ATOM    661    H   1     1       1.704  12.664  26.673  0.00  0.00             0
ATOM    662    H   1     1      13.335  12.035  25.781  0.00  0.00             0
ATOM    663    O   1     1      -0.265   8.727  36.458  0.00  0.00             0
ATOM    664    H   1     1     -10.599   7.733  36.417  0.00  0.00             0
ATOM    665    H   1     1       0.409   8.995  37.191  0.00  0.00             0
ATOM    666    O   1     1      -6.962  20.266  27.695  0.00  0.00             0
ATOM    667    H   1     1      -7.260  19.485  28.183  0.00  0.00             0
ATOM    668    H   1     1       3.247  20.215  26.709  0.00  0.00             0
ATOM    669    O   1     1       8.010  24.467  32.766  0.00  0.00             0
ATOM    670    H   1     1       8.593  23.909  33.158  0.00  0.00             0
ATOM    671    H   1     1       8.052   7.498  33.413  0.00  0.00             0
ATOM    672    O   1     1       5.282   1.156  25.652  0.00  0.00             0
ATOM    673    H   1     1       5.738   1.938  25.481  0.00  0.00             0
ATOM    674    H   1     1       5.030   1.219  26.679  0.00  0.00             0
ATOM    675    O   1     1       8.715   3.234  30.920  0.00  0.00             0
ATOM    676    H   1     1       7.900   3.837  30.682  0.00  0.00             0
ATOM    677    H   1     1       9.131   3.021  30.034  0.00  0.00             0
ATOM    678    O   1     1      -2.526   8.447  23.659  0.00  0.00             0
ATOM    679    H   1     1      -3.215   8.787  23.001  0.00  0.00             0
ATOM    680    H   1     1      -1.831   8.537  23.016  0.00  0.00             0
ATOM    681    O   1     1      -5.066   6.271  22.023  0.00  0.00             0
ATOM    682    H   1     1      -4.828   6.391  22.954  0.00  0.00             0
ATOM    683    H   1     1      -4.939   7.110  21.571  0.00  0.00             0
ATOM    684    O   1     1      -6.322   9.251  17.904  0.00  0.00             0
ATOM    685    H   1     1      -5.691   9.285  17.220  0.00  0.00             0
ATOM    686    H   1     1      -6.653   9.976  18.258  0.00  0.00             0
ATOM    687    O   1     1      -0.253   9.335  22.133  0.00  0.00             0
ATOM    688    H   1     1       0.095   9.490  23.032  0.00  0.00             0
ATOM    689    H   1     1      -0.064  -7.728  21.530  0.00  0.00             0
ATOM    690    O   1     1      -1.637  -1.942  21.688  0.00  0.00             0
ATOM    691    H   1     1      -2.181  -2.644  21.894  0.00  0.00             0
ATOM    692    H   1     1      -0.692  -2.304  22.021  0.00  0.00             0
ATOM    693    O   1     1       0.832   4.808  26.174  0.00  0.00             0
ATOM    694    H   1     1       0.200   4.551  25.528  0.00  0.00             0
ATOM    695    H   1     1       0.694   5.573  26.556  0.00  0.00             0
ATOM    696    O   1     1       3.016  18.268  29.554  0.00  0.00             0
ATOM    697    H   1     1       2.313  17.848  29.871  0.00  0.00             0
ATOM    698    H   1     1       2.996  19.053  30.083  0.00  0.00             0
ATOM    699    O   1     1       2.653  20.662  25.008  0.00  0.00             0
ATOM    700    H   1     1       2.182  21.412  25.191  0.00  0.00             0
ATOM    701    H   1     1       2.768  20.762  24.002  0.00  0.00             0
ATOM    702    O   1     1       1.770  14.363  30.020  0.00  0.00             0
ATOM    703    H   1     1       2.680  14.448  29.707  0.00  0.00             0
ATOM    704    H   1     1       2.099  14.120  31.053  0.00  0.00             0
ATOM    705   Al   1     1       6.306   4.113   8.736  0.00  0.00             0
ATOM    706   Al   1     1       3.764  -0.284   8.809  0.00  0.00             0
ATOM    707   Al   1     1       3.798   5.718   8.785  0.00  0.00             0
ATOM    708   Al   1     1       6.208   1.124   8.920  0.00  0.00             0
ATOM    709   Si   1     1       1.984   5.552  11.594  0.00  0.00             0
ATOM    710   Si   1     1       4.636   1.087  11.673  0.00  0.00             0
ATOM    711   Si   1     1       4.418   7.116  11.671  0.00  0.00             0
ATOM    712   Si   1     1       7.153   2.663  11.601  0.00  0.00             0
ATOM    713    O   1     1       7.389   5.529  10.035  0.00  0.00             0
ATOM    714    O   1     1       4.757   1.021  10.040  0.00  0.00             0
ATOM    715    O   1     1       6.942   2.689   9.992  0.00  0.00             0
ATOM    716    O   1     1       4.413   7.244  10.047  0.00  0.00             0
ATOM    717    O   1     1       7.001   4.108  12.108  0.00  0.00             0
ATOM    718    O   1     1       4.473   8.524  12.117  0.00  0.00             0
ATOM    719    O   1     1       5.818   6.435  12.056  0.00  0.00             0
ATOM    720    O   1     1       3.386   1.875  11.876  0.00  0.00             0
ATOM    721    O   1     1       5.894   1.828  12.126  0.00  0.00             0
ATOM    722    O   1     1       3.232   6.283  12.171  0.00  0.00             0
ATOM    723    O   1     1       7.228  -0.183  10.032  0.00  0.00             0
ATOM    724    O   1     1       4.717   4.316   9.863  0.00  0.00             0
ATOM    725    O   1     1       3.005   7.185   7.795  0.00  0.00             0
ATOM    726    O   1     1       5.638   2.671   7.758  0.00  0.00             0
ATOM    727    O   1     1       7.926   4.313   7.756  0.00  0.00             0
ATOM    728    O   1     1       5.503   0.027   7.673  0.00  0.00             0
ATOM    729    O   1     1       8.098   1.178   7.881  0.00  0.00             0
ATOM    730    O   1     1       5.404   5.520   7.634  0.00  0.00             0
ATOM    731    H   1     1       6.878   7.794  10.237  0.00  0.00             0
ATOM    732    H   1     1       4.395   3.882  10.694  0.00  0.00             0
ATOM    733    H   1     1       7.902   7.418   6.748  0.00  0.00             0
ATOM    734    H   1     1       5.230   2.817   7.066  0.00  0.00             0
ATOM    735    H   1     1       8.533   3.850   7.130  0.00  0.00             0
ATOM    736    H   1     1       6.053   7.909   7.804  0.00  0.00             0
ATOM    737    H   1     1       6.074   5.872   7.393  0.00  0.00             0
ATOM    738    H   1     1       8.502   2.128   7.678  0.00  0.00             0
ATOM    739   Al   1     1       9.491   3.248   1.411  0.00  0.00             0
ATOM    740   Al   1     1       6.869  -1.092   1.684  0.00  0.00             0
ATOM    741   Al   1     1       6.812   4.711   1.403  0.00  0.00             0
ATOM    742   Al   1     1       9.499   0.242   1.518  0.00  0.00             0
ATOM    743   Si   1     1       5.076   4.545   4.313  0.00  0.00             0
ATOM    744   Si   1     1       7.759   0.196   4.418  0.00  0.00             0
ATOM    745   Si   1     1       7.656   5.916   4.286  0.00  0.00             0
ATOM    746   Si   1     1      10.342   1.782   4.284  0.00  0.00             0
ATOM    747    O   1     1      10.523   4.648   2.642  0.00  0.00             0
ATOM    748    O   1     1       7.912   0.086   2.746  0.00  0.00             0
ATOM    749    O   1     1      10.234   1.931   2.704  0.00  0.00             0
ATOM    750    O   1     1       7.488   6.098   2.690  0.00  0.00             0
ATOM    751    O   1     1      10.418   3.324   4.834  0.00  0.00             0
ATOM    752    O   1     1       7.486   7.528   4.738  0.00  0.00             0
ATOM    753    O   1     1       9.031   5.429   4.558  0.00  0.00             0
ATOM    754    O   1     1       6.453   0.972   4.765  0.00  0.00             0
ATOM    755    O   1     1       9.000   1.087   4.698  0.00  0.00             0
ATOM    756    O   1     1       6.442   5.165   4.799  0.00  0.00             0
ATOM    757    O   1     1      10.400  -1.169   2.710  0.00  0.00             0
ATOM    758    O   1     1       7.872   3.437   2.569  0.00  0.00             0
ATOM    759    O   1     1       6.238   6.151   0.332  0.00  0.00             0
ATOM    760    O   1     1       8.912   1.730   0.504  0.00  0.00             0
ATOM    761    O   1     1      11.125   3.430   0.282  0.00  0.00             0
ATOM    762    O   1     1       8.424  -0.918   0.436  0.00  0.00             0
ATOM    763    O   1     1      11.109   0.027   0.438  0.00  0.00             0
ATOM    764    O   1     1       8.527   4.550   0.392  0.00  0.00             0
ATOM    765    H   1     1       9.808   7.125   2.889  0.00  0.00             0
ATOM    766    H   1     1       7.521   2.640   2.906  0.00  0.00             0
ATOM    767    H   1     1      10.799   6.530  -0.261  0.00  0.00             0
ATOM    768    H   1     1       8.224   1.473  -0.182  0.00  0.00             0
ATOM    769    H   1     1      11.568   3.234  -0.665  0.00  0.00             0
ATOM    770    H   1     1       8.959   7.894  -0.712  0.00  0.00             0
ATOM    771    H   1     1       9.085   4.945  -0.086  0.00  0.00             0
ATOM    772    H   1     1      11.197   0.886  -0.108  0.00  0.00             0
ATOM    773   Al   1     1       6.156  -4.661   8.871  0.00  0.00             0
ATOM    774   Al   1     1       3.762  -9.153   8.882  0.00  0.00             0
ATOM    775   Al   1     1       3.591  -3.146   8.743  0.00  0.00             0
ATOM    776   Al   1     1       6.243  -7.721   8.815  0.00  0.00             0
ATOM    777   Si   1     1       1.907  -3.418  11.555  0.00  0.00             0
ATOM    778   Si   1     1       4.578  -7.841  11.535  0.00  0.00             0
ATOM    779   Si   1     1       4.508  -1.880  11.536  0.00  0.00             0
ATOM    780   Si   1     1       7.127  -6.354  11.620  0.00  0.00             0
ATOM    781    O   1     1       7.141  -3.497   9.927  0.00  0.00             0
ATOM    782    O   1     1       4.720  -8.000   9.899  0.00  0.00             0
ATOM    783    O   1     1       6.806  -6.260   9.963  0.00  0.00             0
ATOM    784    O   1     1       4.375  -1.767   9.913  0.00  0.00             0
ATOM    785    O   1     1       6.976  -4.891  12.083  0.00  0.00             0
ATOM    786    O   1     1       4.567  -0.431  12.094  0.00  0.00             0
ATOM    787    O   1     1       5.795  -2.677  11.848  0.00  0.00             0
ATOM    788    O   1     1       3.357  -6.992  11.816  0.00  0.00             0
ATOM    789    O   1     1       5.903  -7.252  12.079  0.00  0.00             0
ATOM    790    O   1     1       3.177  -2.606  11.957  0.00  0.00             0
ATOM    791    O   1     1       7.157  -9.222   9.859  0.00  0.00             0
ATOM    792    O   1     1       4.549  -4.596   9.927  0.00  0.00             0
ATOM    793    O   1     1       3.058  -1.668   7.806  0.00  0.00             0
ATOM    794    O   1     1       5.564  -6.297   7.801  0.00  0.00             0
ATOM    795    O   1     1       7.821  -4.737   7.754  0.00  0.00             0
ATOM    796    O   1     1       5.331  -9.222   7.842  0.00  0.00             0
ATOM    797    O   1     1       7.911  -7.681   7.814  0.00  0.00             0
ATOM    798    O   1     1       5.288  -3.292   7.797  0.00  0.00             0
ATOM    799    H   1     1       7.114  -0.979  10.653  0.00  0.00             0
ATOM    800    H   1     1       4.157  -5.467   9.923  0.00  0.00             0
ATOM    801    H   1     1       7.477  -1.476   6.661  0.00  0.00             0
ATOM    802    H   1     1       5.135  -5.846   7.069  0.00  0.00             0
ATOM    803    H   1     1       7.751  -4.817   6.861  0.00  0.00             0
ATOM    804    H   1     1       5.482  -0.665   7.011  0.00  0.00             0
ATOM    805    H   1     1       6.102  -2.769   7.592  0.00  0.00             0
ATOM    806    H   1     1       8.054  -7.061   7.027  0.00  0.00             0
ATOM    807   Al   1     1       9.449  -5.716   1.648  0.00  0.00             0
ATOM    808   Al   1     1       6.858 -10.016   1.213  0.00  0.00             0
ATOM    809   Al   1     1       6.675  -4.066   1.265  0.00  0.00             0
ATOM    810   Al   1     1       9.514  -8.716   1.480  0.00  0.00             0
ATOM    811   Si   1     1       5.183  -4.259   4.146  0.00  0.00             0
ATOM    812   Si   1     1       7.480  -8.953   4.103  0.00  0.00             0
ATOM    813   Si   1     1       7.744  -2.670   4.112  0.00  0.00             0
ATOM    814   Si   1     1      10.007  -7.404   4.331  0.00  0.00             0
ATOM    815    O   1     1      10.365  -4.544   2.693  0.00  0.00             0
ATOM    816    O   1     1       7.694  -9.009   2.616  0.00  0.00             0
ATOM    817    O   1     1       9.915  -7.248   2.751  0.00  0.00             0
ATOM    818    O   1     1       7.596  -2.569   2.512  0.00  0.00             0
ATOM    819    O   1     1      10.013  -5.882   4.867  0.00  0.00             0
ATOM    820    O   1     1       7.741  -1.314   4.787  0.00  0.00             0
ATOM    821    O   1     1       9.122  -3.370   4.505  0.00  0.00             0
ATOM    822    O   1     1       6.106  -8.186   4.442  0.00  0.00             0
ATOM    823    O   1     1       8.764  -8.161   4.738  0.00  0.00             0
ATOM    824    O   1     1       6.536  -3.532   4.600  0.00  0.00             0
ATOM    825    O   1     1      10.217 -10.020   2.466  0.00  0.00             0
ATOM    826    O   1     1       7.683  -5.379   2.329  0.00  0.00             0
ATOM    827    O   1     1       6.107  -2.585   0.510  0.00  0.00             0
ATOM    828    O   1     1       8.569  -7.150   0.411  0.00  0.00             0
ATOM    829    O   1     1      10.876  -5.475   0.349  0.00  0.00             0
ATOM    830    O   1     1       8.462 -10.077   0.281  0.00  0.00             0
ATOM    831    O   1     1      10.980  -8.710   0.411  0.00  0.00             0
ATOM    832    O   1     1       8.545  -4.255   0.202  0.00  0.00             0
ATOM    833    H   1     1       9.915  -1.829   3.362  0.00  0.00             0
ATOM    834    H   1     1       7.061  -6.214   2.485  0.00  0.00             0
ATOM    835    H   1     1      10.400  -2.593  -0.076  0.00  0.00             0
ATOM    836    H   1     1       8.143  -6.566  -0.200  0.00  0.00             0
ATOM    837    H   1     1      10.581  -5.465  -0.593  0.00  0.00             0
ATOM    838    H   1     1       8.070  -1.192  -0.495  0.00  0.00             0
ATOM    839    H   1     1       8.905  -3.323  -0.027  0.00  0.00             0
ATOM    840    H   1     1      11.729  -8.236   0.160  0.00  0.00             0
ATOM    841   Al   1     1       1.314   4.314   8.679  0.00  0.00             0
ATOM    842   Al   1     1      -1.374  -0.313   8.779  0.00  0.00             0
ATOM    843   Al   1     1      -1.453   5.644   8.821  0.00  0.00             0
ATOM    844   Al   1     1       1.151   1.282   8.770  0.00  0.00             0
ATOM    845   Si   1     1      -3.143   5.570  11.656  0.00  0.00             0
ATOM    846   Si   1     1      -0.443   1.074  11.499  0.00  0.00             0
ATOM    847   Si   1     1      -0.589   7.098  11.505  0.00  0.00             0
ATOM    848   Si   1     1       1.971   2.508  11.527  0.00  0.00             0
ATOM    849    O   1     1       2.269   5.491   9.950  0.00  0.00             0
ATOM    850    O   1     1      -0.326   0.992   9.890  0.00  0.00             0
ATOM    851    O   1     1       1.757   2.575   9.898  0.00  0.00             0
ATOM    852    O   1     1      -0.743   7.141   9.917  0.00  0.00             0
ATOM    853    O   1     1       1.954   4.051  12.050  0.00  0.00             0
ATOM    854    O   1     1      -0.691   8.593  12.048  0.00  0.00             0
ATOM    855    O   1     1       0.708   6.390  11.778  0.00  0.00             0
ATOM    856    O   1     1      -1.745   2.084  11.866  0.00  0.00             0
ATOM    857    O   1     1       0.775   1.716  12.094  0.00  0.00             0
ATOM    858    O   1     1      -1.787   6.268  12.145  0.00  0.00             0
ATOM    859    O   1     1       1.886  -0.331   9.810  0.00  0.00             0
ATOM    860    O   1     1      -0.443   4.354   9.574  0.00  0.00             0
ATOM    861    O   1     1       8.247   7.131   7.650  0.00  0.00             0
ATOM    862    O   1     1       0.452   2.665   7.619  0.00  0.00             0
ATOM    863    O   1     1       2.902   4.475   7.652  0.00  0.00             0
ATOM    864    O   1     1       0.076  -0.152   7.681  0.00  0.00             0
ATOM    865    O   1     1       2.860   1.204   7.885  0.00  0.00             0
ATOM    866    O   1     1       0.328   5.570   7.577  0.00  0.00             0
ATOM    867    H   1     1       1.945   7.995  10.110  0.00  0.00             0
ATOM    868    H   1     1      -0.971   3.780   9.952  0.00  0.00             0
ATOM    869    H   1     1       2.458   7.667   7.177  0.00  0.00             0
ATOM    870    H   1     1       0.136   2.849   6.740  0.00  0.00             0
ATOM    871    H   1     1       3.406   4.413   6.877  0.00  0.00             0
ATOM    872    H   1     1       0.510   7.887   7.810  0.00  0.00             0
ATOM    873    H   1     1       0.476   6.013   6.826  0.00  0.00             0
ATOM    874    H   1     1       3.456   1.906   7.984  0.00  0.00             0
ATOM    875   Al   1     1       4.497   3.027   1.646  0.00  0.00             0
ATOM    876   Al   1     1       1.736  -1.342   1.712  0.00  0.00             0
ATOM    877   Al   1     1       1.868   4.886   1.509  0.00  0.00             0
ATOM    878   Al   1     1       4.299   0.214   1.726  0.00  0.00             0
ATOM    879   Si   1     1       0.047   4.713   4.307  0.00  0.00             0
ATOM    880   Si   1     1       2.495   0.057   4.467  0.00  0.00             0
ATOM    881   Si   1     1       2.558   6.261   4.248  0.00  0.00             0
ATOM    882   Si   1     1       5.051   1.619   4.541  0.00  0.00             0
ATOM    883    O   1     1       5.260   4.363   2.684  0.00  0.00             0
ATOM    884    O   1     1       2.722  -0.037   2.842  0.00  0.00             0
ATOM    885    O   1     1       4.957   1.720   2.878  0.00  0.00             0
ATOM    886    O   1     1       2.466   6.339   2.630  0.00  0.00             0
ATOM    887    O   1     1       4.930   3.115   4.999  0.00  0.00             0
ATOM    888    O   1     1       2.618   7.709   4.770  0.00  0.00             0
ATOM    889    O   1     1       3.896   5.460   4.569  0.00  0.00             0
ATOM    890    O   1     1       1.206   0.938   4.698  0.00  0.00             0
ATOM    891    O   1     1       3.767   0.837   4.916  0.00  0.00             0
ATOM    892    O   1     1       1.261   5.538   4.749  0.00  0.00             0
ATOM    893    O   1     1       5.330  -1.032   2.713  0.00  0.00             0
ATOM    894    O   1     1       2.698   3.544   2.638  0.00  0.00             0
ATOM    895    O   1     1      11.521   6.357   0.326  0.00  0.00             0
ATOM    896    O   1     1       3.568   1.620   0.691  0.00  0.00             0
ATOM    897    O   1     1       5.924   3.206   0.457  0.00  0.00             0
ATOM    898    O   1     1       3.351  -1.059   0.554  0.00  0.00             0
ATOM    899    O   1     1       5.893   0.227   0.541  0.00  0.00             0
ATOM    900    O   1     1       3.446   4.584   0.460  0.00  0.00             0
ATOM    901    H   1     1       4.555   6.976   2.209  0.00  0.00             0
ATOM    902    H   1     1       1.974   2.924   2.650  0.00  0.00             0
ATOM    903    H   1     1       6.954   6.088  -0.545  0.00  0.00             0
ATOM    904    H   1     1       2.906   2.105   0.160  0.00  0.00             0
ATOM    905    H   1     1       6.696   2.692   0.332  0.00  0.00             0
ATOM    906    H   1     1       3.554   7.383  -0.594  0.00  0.00             0
ATOM    907    H   1     1       3.987   5.240  -0.028  0.00  0.00             0
ATOM    908    H   1     1       5.758   0.891  -0.219  0.00  0.00             0
ATOM    909   Al   1     1       1.209  -4.771   8.687  0.00  0.00             0
ATOM    910   Al   1     1      -1.416  -9.106   8.781  0.00  0.00             0
ATOM    911   Al   1     1      -1.497  -3.282   8.629  0.00  0.00             0
ATOM    912   Al   1     1       1.050  -7.596   8.783  0.00  0.00             0
ATOM    913   Si   1     1      -3.282  -3.456  11.526  0.00  0.00             0
ATOM    914   Si   1     1      -0.609  -7.881  11.516  0.00  0.00             0
ATOM    915   Si   1     1      -0.779  -1.882  11.478  0.00  0.00             0
ATOM    916   Si   1     1       1.929  -6.328  11.554  0.00  0.00             0
ATOM    917    O   1     1       2.028  -3.538   9.827  0.00  0.00             0
ATOM    918    O   1     1      -0.503  -7.797   9.868  0.00  0.00             0
ATOM    919    O   1     1       1.875  -6.340   9.907  0.00  0.00             0
ATOM    920    O   1     1      -0.983  -1.865   9.847  0.00  0.00             0
ATOM    921    O   1     1       1.834  -4.853  12.098  0.00  0.00             0
ATOM    922    O   1     1      -0.862  -0.475  11.917  0.00  0.00             0
ATOM    923    O   1     1       0.533  -2.645  11.760  0.00  0.00             0
ATOM    924    O   1     1      -1.838  -6.993  11.869  0.00  0.00             0
ATOM    925    O   1     1       0.721  -7.130  12.049  0.00  0.00             0
ATOM    926    O   1     1      -2.021  -2.653  11.959  0.00  0.00             0
ATOM    927    O   1     1       2.122  -9.014   9.894  0.00  0.00             0
ATOM    928    O   1     1      -0.523  -4.707   9.532  0.00  0.00             0
ATOM    929    O   1     1       8.001  -1.851   7.532  0.00  0.00             0
ATOM    930    O   1     1       0.597  -6.209   7.719  0.00  0.00             0
ATOM    931    O   1     1       2.804  -4.525   7.562  0.00  0.00             0
ATOM    932    O   1     1       0.092  -9.067   7.727  0.00  0.00             0
ATOM    933    O   1     1       2.781  -7.941   7.565  0.00  0.00             0
ATOM    934    O   1     1       0.234  -3.344   7.378  0.00  0.00             0
ATOM    935    H   1     1       1.418  -0.941   9.307  0.00  0.00             0
ATOM    936    H   1     1      -1.205  -5.405   9.309  0.00  0.00             0
ATOM    937    H   1     1       2.555  -1.636   7.026  0.00  0.00             0
ATOM    938    H   1     1      -0.142  -6.099   7.083  0.00  0.00             0
ATOM    939    H   1     1       2.835  -5.337   7.086  0.00  0.00             0
ATOM    940    H   1     1      -0.068   0.162   6.832  0.00  0.00             0
ATOM    941    H   1     1       0.764  -3.382   6.632  0.00  0.00             0
ATOM    942    H   1     1       3.572  -7.562   7.178  0.00  0.00             0
ATOM    943   Al   1     1       4.256  -5.595   1.445  0.00  0.00             0
ATOM    944   Al   1     1       1.755 -10.097   1.435  0.00  0.00             0
ATOM    945   Al   1     1       1.559  -4.244   1.503  0.00  0.00             0
ATOM    946   Al   1     1       4.300  -8.581   1.133  0.00  0.00             0
ATOM    947   Si   1     1      -0.104  -4.363   4.321  0.00  0.00             0
ATOM    948   Si   1     1       2.418  -8.735   4.254  0.00  0.00             0
ATOM    949   Si   1     1       2.532  -2.929   4.338  0.00  0.00             0
ATOM    950   Si   1     1       4.998  -7.243   4.034  0.00  0.00             0
ATOM    951    O   1     1       5.162  -4.427   2.605  0.00  0.00             0
ATOM    952    O   1     1       2.608  -8.902   2.592  0.00  0.00             0
ATOM    953    O   1     1       4.889  -7.104   2.400  0.00  0.00             0
ATOM    954    O   1     1       2.266  -2.754   2.732  0.00  0.00             0
ATOM    955    O   1     1       5.110  -5.767   4.608  0.00  0.00             0
ATOM    956    O   1     1       2.354  -1.450   4.902  0.00  0.00             0
ATOM    957    O   1     1       3.989  -3.505   4.466  0.00  0.00             0
ATOM    958    O   1     1       1.107  -8.009   4.428  0.00  0.00             0
ATOM    959    O   1     1       3.629  -7.770   4.543  0.00  0.00             0
ATOM    960    O   1     1       1.349  -3.792   4.763  0.00  0.00             0
ATOM    961    O   1     1       5.059 -10.040   2.117  0.00  0.00             0
ATOM    962    O   1     1       2.628  -5.530   2.546  0.00  0.00             0
ATOM    963    O   1     1      11.223  -2.818   0.297  0.00  0.00             0
ATOM    964    O   1     1       3.374  -7.080   0.264  0.00  0.00             0
ATOM    965    O   1     1       5.782  -5.350   0.274  0.00  0.00             0
ATOM    966    O   1     1       3.135  -9.871   0.231  0.00  0.00             0
ATOM    967    O   1     1       5.920  -8.507   0.334  0.00  0.00             0
ATOM    968    O   1     1       3.259  -4.287   0.300  0.00  0.00             0
ATOM    969    H   1     1       4.861  -1.637   3.214  0.00  0.00             0
ATOM    970    H   1     1       2.301  -6.016   3.380  0.00  0.00             0
ATOM    971    H   1     1       5.239  -2.551   0.207  0.00  0.00             0
ATOM    972    H   1     1       3.031  -6.458  -0.518  0.00  0.00             0
ATOM    973    H   1     1       6.025  -5.541  -0.678  0.00  0.00             0
ATOM    974    H   1     1       3.779  -1.048  -0.338  0.00  0.00             0
ATOM    975    H   1     1       3.010  -3.657  -0.267  0.00  0.00             0
ATOM    976    H   1     1       6.668  -7.914   0.031  0.00  0.00             0
END
