# Supplementary material for: Competing Nuclear Quantum Effects and Hydrogen-Bond Jumps in Hydrated Kaolinite
Source: J Phys Chem Lett. 2023 Feb 6;14(6):1542–7. doi: 10.1021/acs.jpclett.2c03896 (PMC9940297; doi:10.1021/acs.jpclett.2c03896)
Supplement: Supplementary file 1 — jz2c03896_si_001.zip [file jz2c03896_si_001.zip › Clay_NQEs_HBond_Jumps_SI/silica-surface/QM/prod-1/init.29.pdb]

TITLE     Step:      400000  Bead:      29 positions{angstrom}  cell{angstrom}
CRYST1   10.307   17.884   76.812  91.93 105.05  89.80 P 1           1
ATOM      1   Al   1     1     -13.441  12.426  42.515  0.00  0.00             0
ATOM      2   Al   1     1     -11.060  17.070  42.268  0.00  0.00             0
ATOM      3   Al   1     1     -10.956  10.980  42.471  0.00  0.00             0
ATOM      4   Al   1     1     -13.443  15.532  42.318  0.00  0.00             0
ATOM      5   Si   1     1      -9.113  11.159  39.670  0.00  0.00             0
ATOM      6   Si   1     1     -11.935  15.717  39.413  0.00  0.00             0
ATOM      7   Si   1     1     -11.728   9.617  39.762  0.00  0.00             0
ATOM      8   Si   1     1     -14.372  14.170  39.648  0.00  0.00             0
ATOM      9    O   1     1     -14.485  11.309  41.419  0.00  0.00             0
ATOM     10    O   1     1     -11.981  15.816  41.210  0.00  0.00             0
ATOM     11    O   1     1     -14.258  14.123  41.205  0.00  0.00             0
ATOM     12    O   1     1     -11.484   9.465  41.444  0.00  0.00             0
ATOM     13    O   1     1     -14.255  12.685  39.197  0.00  0.00             0
ATOM     14    O   1     1     -11.713   8.076  39.339  0.00  0.00             0
ATOM     15    O   1     1     -13.081  10.385  39.634  0.00  0.00             0
ATOM     16    O   1     1     -10.673  14.884  39.237  0.00  0.00             0
ATOM     17    O   1     1     -13.292  15.070  39.074  0.00  0.00             0
ATOM     18    O   1     1     -10.456  10.283  39.179  0.00  0.00             0
ATOM     19    O   1     1     -14.510  16.870  41.418  0.00  0.00             0
ATOM     20    O   1     1     -11.878  12.338  41.400  0.00  0.00             0
ATOM     21    O   1     1     -10.163   9.639  43.646  0.00  0.00             0
ATOM     22    O   1     1     -12.847  14.123  43.286  0.00  0.00             0
ATOM     23    O   1     1     -15.085  12.321  43.736  0.00  0.00             0
ATOM     24    O   1     1     -12.704  16.885  43.454  0.00  0.00             0
ATOM     25    O   1     1     -15.202  15.488  43.547  0.00  0.00             0
ATOM     26    O   1     1     -12.550  11.135  43.666  0.00  0.00             0
ATOM     27    H   1     1     -14.156   8.679  41.577  0.00  0.00             0
ATOM     28    H   1     1     -11.409  12.908  40.661  0.00  0.00             0
ATOM     29    H   1     1     -15.225   9.166  44.624  0.00  0.00             0
ATOM     30    H   1     1     -12.047  14.445  43.629  0.00  0.00             0
ATOM     31    H   1     1     -15.134  12.484  44.698  0.00  0.00             0
ATOM     32    H   1     1     -12.739   7.824  44.693  0.00  0.00             0
ATOM     33    H   1     1     -13.094  10.179  43.831  0.00  0.00             0
ATOM     34    H   1     1     -15.593  14.597  43.793  0.00  0.00             0
ATOM     35   Al   1     1     -13.520  14.833  49.747  0.00  0.00             0
ATOM     36   Al   1     1     -10.718  19.265  49.804  0.00  0.00             0
ATOM     37   Al   1     1     -10.822  13.396  49.663  0.00  0.00             0
ATOM     38   Al   1     1     -13.374  17.655  49.605  0.00  0.00             0
ATOM     39   Si   1     1      -9.014  13.408  46.973  0.00  0.00             0
ATOM     40   Si   1     1     -11.646  17.944  46.904  0.00  0.00             0
ATOM     41   Si   1     1     -11.545  11.877  46.886  0.00  0.00             0
ATOM     42   Si   1     1     -14.185  16.402  46.764  0.00  0.00             0
ATOM     43    O   1     1     -14.436  13.590  48.535  0.00  0.00             0
ATOM     44    O   1     1     -11.884  17.955  48.573  0.00  0.00             0
ATOM     45    O   1     1     -14.044  16.383  48.517  0.00  0.00             0
ATOM     46    O   1     1     -11.614  11.835  48.645  0.00  0.00             0
ATOM     47    O   1     1     -14.117  14.876  46.451  0.00  0.00             0
ATOM     48    O   1     1     -11.477  10.413  46.534  0.00  0.00             0
ATOM     49    O   1     1     -12.996  12.516  46.718  0.00  0.00             0
ATOM     50    O   1     1     -10.337  17.121  46.660  0.00  0.00             0
ATOM     51    O   1     1     -12.945  17.178  46.344  0.00  0.00             0
ATOM     52    O   1     1     -10.399  12.729  46.474  0.00  0.00             0
ATOM     53    O   1     1     -14.320  19.242  48.699  0.00  0.00             0
ATOM     54    O   1     1     -11.757  14.652  48.484  0.00  0.00             0
ATOM     55    O   1     1     -10.220  11.947  50.919  0.00  0.00             0
ATOM     56    O   1     1     -12.704  16.321  50.815  0.00  0.00             0
ATOM     57    O   1     1     -15.183  14.676  50.714  0.00  0.00             0
ATOM     58    O   1     1     -12.290  19.156  50.909  0.00  0.00             0
ATOM     59    O   1     1     -14.775  18.110  50.862  0.00  0.00             0
ATOM     60    O   1     1     -12.466  13.648  50.866  0.00  0.00             0
ATOM     61    H   1     1     -13.567  10.975  48.604  0.00  0.00             0
ATOM     62    H   1     1     -11.240  15.572  48.561  0.00  0.00             0
ATOM     63    H   1     1     -14.375  11.816  51.325  0.00  0.00             0
ATOM     64    H   1     1     -12.430  16.113  51.611  0.00  0.00             0
ATOM     65    H   1     1     -15.358  15.019  51.552  0.00  0.00             0
ATOM     66    H   1     1     -12.936   9.815  51.922  0.00  0.00             0
ATOM     67    H   1     1     -12.521  12.853  51.434  0.00  0.00             0
ATOM     68    H   1     1     -14.422  18.091  51.827  0.00  0.00             0
ATOM     69   Al   1     1     -13.524  21.322  42.572  0.00  0.00             0
ATOM     70   Al   1     1     -11.006  25.954  42.531  0.00  0.00             0
ATOM     71   Al   1     1     -10.943  19.890  42.440  0.00  0.00             0
ATOM     72   Al   1     1     -13.577  24.312  42.536  0.00  0.00             0
ATOM     73   Si   1     1      -9.304  20.159  39.721  0.00  0.00             0
ATOM     74   Si   1     1     -11.834  24.556  39.821  0.00  0.00             0
ATOM     75   Si   1     1     -11.792  18.643  39.559  0.00  0.00             0
ATOM     76   Si   1     1     -14.424  23.153  39.686  0.00  0.00             0
ATOM     77    O   1     1     -14.526  20.230  41.315  0.00  0.00             0
ATOM     78    O   1     1     -11.990  24.705  41.417  0.00  0.00             0
ATOM     79    O   1     1     -14.290  23.098  41.316  0.00  0.00             0
ATOM     80    O   1     1     -11.703  18.507  41.273  0.00  0.00             0
ATOM     81    O   1     1     -14.505  21.694  39.219  0.00  0.00             0
ATOM     82    O   1     1     -11.917  17.165  39.035  0.00  0.00             0
ATOM     83    O   1     1     -13.047  19.472  39.279  0.00  0.00             0
ATOM     84    O   1     1     -10.663  23.534  39.594  0.00  0.00             0
ATOM     85    O   1     1     -13.159  23.922  39.281  0.00  0.00             0
ATOM     86    O   1     1     -10.446  19.398  39.153  0.00  0.00             0
ATOM     87    O   1     1     -14.617  25.791  41.583  0.00  0.00             0
ATOM     88    O   1     1     -11.919  21.397  41.318  0.00  0.00             0
ATOM     89    O   1     1     -10.210  18.393  43.313  0.00  0.00             0
ATOM     90    O   1     1     -12.760  22.813  43.510  0.00  0.00             0
ATOM     91    O   1     1     -15.125  21.214  43.573  0.00  0.00             0
ATOM     92    O   1     1     -12.695  25.640  43.793  0.00  0.00             0
ATOM     93    O   1     1     -15.332  24.546  43.717  0.00  0.00             0
ATOM     94    O   1     1     -12.661  19.908  43.385  0.00  0.00             0
ATOM     95    H   1     1     -14.111  17.598  41.062  0.00  0.00             0
ATOM     96    H   1     1     -11.458  22.220  40.828  0.00  0.00             0
ATOM     97    H   1     1     -14.786  18.192  43.729  0.00  0.00             0
ATOM     98    H   1     1     -11.852  23.174  43.369  0.00  0.00             0
ATOM     99    H   1     1     -15.239  21.743  44.459  0.00  0.00             0
ATOM    100    H   1     1     -12.482  16.964  44.383  0.00  0.00             0
ATOM    101    H   1     1     -12.822  18.820  43.484  0.00  0.00             0
ATOM    102    H   1     1     -15.451  24.153  44.515  0.00  0.00             0
ATOM    103   Al   1     1     -13.469  23.776  49.740  0.00  0.00             0
ATOM    104   Al   1     1     -10.900  28.341  49.892  0.00  0.00             0
ATOM    105   Al   1     1     -10.765  22.095  49.921  0.00  0.00             0
ATOM    106   Al   1     1     -13.238  26.601  49.930  0.00  0.00             0
ATOM    107   Si   1     1      -8.927  22.338  47.014  0.00  0.00             0
ATOM    108   Si   1     1     -11.592  26.854  47.159  0.00  0.00             0
ATOM    109   Si   1     1     -11.439  20.801  47.043  0.00  0.00             0
ATOM    110   Si   1     1     -14.102  25.274  47.150  0.00  0.00             0
ATOM    111    O   1     1     -14.410  22.480  48.649  0.00  0.00             0
ATOM    112    O   1     1     -11.791  26.953  48.777  0.00  0.00             0
ATOM    113    O   1     1     -14.069  25.334  48.729  0.00  0.00             0
ATOM    114    O   1     1     -11.452  20.794  48.700  0.00  0.00             0
ATOM    115    O   1     1     -14.008  23.826  46.646  0.00  0.00             0
ATOM    116    O   1     1     -11.410  19.405  46.462  0.00  0.00             0
ATOM    117    O   1     1     -12.800  21.556  46.794  0.00  0.00             0
ATOM    118    O   1     1     -10.336  25.888  46.960  0.00  0.00             0
ATOM    119    O   1     1     -12.879  26.134  46.623  0.00  0.00             0
ATOM    120    O   1     1     -10.203  21.684  46.592  0.00  0.00             0
ATOM    121    O   1     1     -14.110  28.175  48.729  0.00  0.00             0
ATOM    122    O   1     1     -11.782  23.550  48.718  0.00  0.00             0
ATOM    123    O   1     1      -9.870  20.704  50.851  0.00  0.00             0
ATOM    124    O   1     1     -12.502  25.145  50.748  0.00  0.00             0
ATOM    125    O   1     1     -15.015  23.716  50.944  0.00  0.00             0
ATOM    126    O   1     1     -12.466  28.044  51.153  0.00  0.00             0
ATOM    127    O   1     1     -14.911  26.840  50.982  0.00  0.00             0
ATOM    128    O   1     1     -12.359  22.287  50.880  0.00  0.00             0
ATOM    129    H   1     1     -13.826  20.105  48.407  0.00  0.00             0
ATOM    130    H   1     1     -11.370  24.008  48.116  0.00  0.00             0
ATOM    131    H   1     1     -14.336  20.954  51.112  0.00  0.00             0
ATOM    132    H   1     1     -11.640  24.770  51.068  0.00  0.00             0
ATOM    133    H   1     1     -15.643  24.462  51.006  0.00  0.00             0
ATOM    134    H   1     1     -12.360  19.765  51.662  0.00  0.00             0
ATOM    135    H   1     1     -12.856  22.586  51.786  0.00  0.00             0
ATOM    136    H   1     1     -15.241  26.775  51.975  0.00  0.00             0
ATOM    137   Al   1     1      -8.411  12.597  42.433  0.00  0.00             0
ATOM    138   Al   1     1      -6.001  16.994  42.402  0.00  0.00             0
ATOM    139   Al   1     1      -5.987  10.861  42.569  0.00  0.00             0
ATOM    140   Al   1     1      -8.469  15.483  42.365  0.00  0.00             0
ATOM    141   Si   1     1      -4.077  11.268  39.896  0.00  0.00             0
ATOM    142   Si   1     1      -6.710  15.666  39.611  0.00  0.00             0
ATOM    143   Si   1     1      -6.483   9.641  39.773  0.00  0.00             0
ATOM    144   Si   1     1      -9.321  14.152  39.594  0.00  0.00             0
ATOM    145    O   1     1      -9.300  11.359  41.288  0.00  0.00             0
ATOM    146    O   1     1      -6.797  15.692  41.154  0.00  0.00             0
ATOM    147    O   1     1      -9.039  14.212  41.234  0.00  0.00             0
ATOM    148    O   1     1      -6.415   9.555  41.401  0.00  0.00             0
ATOM    149    O   1     1      -9.266  12.676  39.221  0.00  0.00             0
ATOM    150    O   1     1      -6.574   8.229  39.171  0.00  0.00             0
ATOM    151    O   1     1      -7.898  10.317  39.444  0.00  0.00             0
ATOM    152    O   1     1      -5.461  14.792  39.158  0.00  0.00             0
ATOM    153    O   1     1      -8.129  14.951  39.117  0.00  0.00             0
ATOM    154    O   1     1      -5.320  10.464  39.344  0.00  0.00             0
ATOM    155    O   1     1      -9.443  17.000  41.276  0.00  0.00             0
ATOM    156    O   1     1      -6.568  12.445  41.443  0.00  0.00             0
ATOM    157    O   1     1     -15.475   9.414  43.688  0.00  0.00             0
ATOM    158    O   1     1      -7.809  14.043  43.436  0.00  0.00             0
ATOM    159    O   1     1      -9.903  12.361  43.597  0.00  0.00             0
ATOM    160    O   1     1      -7.640  16.940  43.486  0.00  0.00             0
ATOM    161    O   1     1     -10.214  15.524  43.409  0.00  0.00             0
ATOM    162    O   1     1      -7.472  11.175  43.562  0.00  0.00             0
ATOM    163    H   1     1      -8.758   8.604  41.381  0.00  0.00             0
ATOM    164    H   1     1      -6.149  13.291  41.657  0.00  0.00             0
ATOM    165    H   1     1      -9.956   9.825  44.568  0.00  0.00             0
ATOM    166    H   1     1      -6.879  14.114  43.800  0.00  0.00             0
ATOM    167    H   1     1     -10.256  12.775  44.320  0.00  0.00             0
ATOM    168    H   1     1      -8.250   8.375  44.056  0.00  0.00             0
ATOM    169    H   1     1      -8.031  10.761  44.280  0.00  0.00             0
ATOM    170    H   1     1      -9.802  14.846  44.004  0.00  0.00             0
ATOM    171   Al   1     1      -8.368  14.797  49.612  0.00  0.00             0
ATOM    172   Al   1     1      -5.579  19.277  49.795  0.00  0.00             0
ATOM    173   Al   1     1      -5.790  13.122  49.733  0.00  0.00             0
ATOM    174   Al   1     1      -8.109  17.643  49.760  0.00  0.00             0
ATOM    175   Si   1     1      -3.916  13.428  46.902  0.00  0.00             0
ATOM    176   Si   1     1      -6.470  17.877  46.937  0.00  0.00             0
ATOM    177   Si   1     1      -6.439  11.896  46.856  0.00  0.00             0
ATOM    178   Si   1     1      -8.921  16.404  46.903  0.00  0.00             0
ATOM    179    O   1     1      -9.215  13.528  48.630  0.00  0.00             0
ATOM    180    O   1     1      -6.470  17.813  48.593  0.00  0.00             0
ATOM    181    O   1     1      -8.712  16.366  48.514  0.00  0.00             0
ATOM    182    O   1     1      -6.154  11.776  48.480  0.00  0.00             0
ATOM    183    O   1     1      -8.944  14.879  46.514  0.00  0.00             0
ATOM    184    O   1     1      -6.356  10.415  46.363  0.00  0.00             0
ATOM    185    O   1     1      -7.795  12.511  46.708  0.00  0.00             0
ATOM    186    O   1     1      -5.186  17.077  46.475  0.00  0.00             0
ATOM    187    O   1     1      -7.721  17.303  46.408  0.00  0.00             0
ATOM    188    O   1     1      -5.265  12.765  46.310  0.00  0.00             0
ATOM    189    O   1     1      -9.235  19.203  48.649  0.00  0.00             0
ATOM    190    O   1     1      -6.708  14.586  48.731  0.00  0.00             0
ATOM    191    O   1     1     -15.271  11.766  50.841  0.00  0.00             0
ATOM    192    O   1     1      -7.280  16.160  50.745  0.00  0.00             0
ATOM    193    O   1     1      -9.733  14.893  50.747  0.00  0.00             0
ATOM    194    O   1     1      -7.161  19.051  50.910  0.00  0.00             0
ATOM    195    O   1     1      -9.749  17.808  50.845  0.00  0.00             0
ATOM    196    O   1     1      -7.237  13.179  50.907  0.00  0.00             0
ATOM    197    H   1     1      -8.784  11.163  48.785  0.00  0.00             0
ATOM    198    H   1     1      -6.145  15.308  48.238  0.00  0.00             0
ATOM    199    H   1     1      -9.450  12.200  51.498  0.00  0.00             0
ATOM    200    H   1     1      -6.336  15.860  50.641  0.00  0.00             0
ATOM    201    H   1     1      -9.757  15.296  51.611  0.00  0.00             0
ATOM    202    H   1     1      -7.393  11.247  51.077  0.00  0.00             0
ATOM    203    H   1     1      -6.969  13.266  51.926  0.00  0.00             0
ATOM    204    H   1     1     -10.546  17.422  50.902  0.00  0.00             0
ATOM    205   Al   1     1      -8.439  21.576  42.448  0.00  0.00             0
ATOM    206   Al   1     1      -5.869  25.815  42.740  0.00  0.00             0
ATOM    207   Al   1     1      -5.851  19.941  42.454  0.00  0.00             0
ATOM    208   Al   1     1      -8.447  24.329  42.566  0.00  0.00             0
ATOM    209   Si   1     1      -4.045  20.199  39.593  0.00  0.00             0
ATOM    210   Si   1     1      -6.682  24.628  39.756  0.00  0.00             0
ATOM    211   Si   1     1      -6.572  18.639  39.669  0.00  0.00             0
ATOM    212   Si   1     1      -9.213  23.052  39.758  0.00  0.00             0
ATOM    213    O   1     1      -9.424  20.143  41.361  0.00  0.00             0
ATOM    214    O   1     1      -6.872  24.717  41.299  0.00  0.00             0
ATOM    215    O   1     1      -8.992  22.968  41.417  0.00  0.00             0
ATOM    216    O   1     1      -6.408  18.566  41.357  0.00  0.00             0
ATOM    217    O   1     1      -9.152  21.595  39.171  0.00  0.00             0
ATOM    218    O   1     1      -6.724  17.154  39.092  0.00  0.00             0
ATOM    219    O   1     1      -7.919  19.396  39.403  0.00  0.00             0
ATOM    220    O   1     1      -5.440  23.785  39.210  0.00  0.00             0
ATOM    221    O   1     1      -7.991  24.011  39.265  0.00  0.00             0
ATOM    222    O   1     1      -5.278  19.290  39.159  0.00  0.00             0
ATOM    223    O   1     1      -9.310  25.766  41.548  0.00  0.00             0
ATOM    224    O   1     1      -6.676  21.346  41.454  0.00  0.00             0
ATOM    225    O   1     1     -15.594  18.380  43.549  0.00  0.00             0
ATOM    226    O   1     1      -7.598  22.886  43.566  0.00  0.00             0
ATOM    227    O   1     1     -10.078  21.413  43.559  0.00  0.00             0
ATOM    228    O   1     1      -7.454  25.794  43.626  0.00  0.00             0
ATOM    229    O   1     1      -9.918  24.495  43.763  0.00  0.00             0
ATOM    230    O   1     1      -7.439  20.131  43.647  0.00  0.00             0
ATOM    231    H   1     1      -9.003  17.843  41.310  0.00  0.00             0
ATOM    232    H   1     1      -5.901  22.042  41.334  0.00  0.00             0
ATOM    233    H   1     1      -9.254  18.584  43.360  0.00  0.00             0
ATOM    234    H   1     1      -6.778  22.338  43.850  0.00  0.00             0
ATOM    235    H   1     1     -10.420  21.596  44.391  0.00  0.00             0
ATOM    236    H   1     1      -7.559  17.243  44.377  0.00  0.00             0
ATOM    237    H   1     1      -7.308  20.118  44.604  0.00  0.00             0
ATOM    238    H   1     1      -9.765  24.230  44.620  0.00  0.00             0
ATOM    239   Al   1     1      -8.440  23.793  49.911  0.00  0.00             0
ATOM    240   Al   1     1      -5.497  28.110  49.706  0.00  0.00             0
ATOM    241   Al   1     1      -5.734  22.169  50.002  0.00  0.00             0
ATOM    242   Al   1     1      -8.311  26.874  49.779  0.00  0.00             0
ATOM    243   Si   1     1      -3.775  22.336  47.075  0.00  0.00             0
ATOM    244   Si   1     1      -6.339  26.831  46.967  0.00  0.00             0
ATOM    245   Si   1     1      -6.353  20.884  47.061  0.00  0.00             0
ATOM    246   Si   1     1      -8.978  25.315  47.230  0.00  0.00             0
ATOM    247    O   1     1      -9.096  22.335  48.750  0.00  0.00             0
ATOM    248    O   1     1      -6.378  26.995  48.669  0.00  0.00             0
ATOM    249    O   1     1      -8.778  25.346  48.761  0.00  0.00             0
ATOM    250    O   1     1      -6.319  20.818  48.644  0.00  0.00             0
ATOM    251    O   1     1      -8.952  23.834  46.760  0.00  0.00             0
ATOM    252    O   1     1      -6.367  19.427  46.576  0.00  0.00             0
ATOM    253    O   1     1      -7.624  21.578  46.658  0.00  0.00             0
ATOM    254    O   1     1      -5.118  25.977  46.628  0.00  0.00             0
ATOM    255    O   1     1      -7.769  26.174  46.668  0.00  0.00             0
ATOM    256    O   1     1      -5.070  21.607  46.583  0.00  0.00             0
ATOM    257    O   1     1      -9.105  28.117  48.596  0.00  0.00             0
ATOM    258    O   1     1      -6.688  23.637  48.968  0.00  0.00             0
ATOM    259    O   1     1     -15.291  20.885  50.889  0.00  0.00             0
ATOM    260    O   1     1      -7.755  25.195  51.184  0.00  0.00             0
ATOM    261    O   1     1      -9.900  23.530  50.955  0.00  0.00             0
ATOM    262    O   1     1      -7.313  28.220  50.734  0.00  0.00             0
ATOM    263    O   1     1      -9.962  26.995  50.884  0.00  0.00             0
ATOM    264    O   1     1      -7.174  22.423  51.217  0.00  0.00             0
ATOM    265    H   1     1      -9.073  19.950  47.996  0.00  0.00             0
ATOM    266    H   1     1      -6.247  24.520  49.022  0.00  0.00             0
ATOM    267    H   1     1      -8.915  20.502  50.602  0.00  0.00             0
ATOM    268    H   1     1      -7.830  25.421  52.128  0.00  0.00             0
ATOM    269    H   1     1      -9.948  23.462  51.864  0.00  0.00             0
ATOM    270    H   1     1      -7.608  19.470  51.664  0.00  0.00             0
ATOM    271    H   1     1      -6.814  22.085  52.158  0.00  0.00             0
ATOM    272    H   1     1     -10.421  26.480  51.523  0.00  0.00             0
ATOM    273    O   1     1      -2.608  -5.104  27.278  0.00  0.00             0
ATOM    274    H   1     1      -2.974  -4.403  26.722  0.00  0.00             0
ATOM    275    H   1     1       8.935  -5.192  27.296  0.00  0.00             0
ATOM    276    O   1     1       1.486   2.880  30.634  0.00  0.00             0
ATOM    277    H   1     1       1.235   2.425  31.358  0.00  0.00             0
ATOM    278    H   1     1      11.425   2.344  29.908  0.00  0.00             0
ATOM    279    O   1     1      14.936  11.616  25.814  0.00  0.00             0
ATOM    280    H   1     1       4.975  11.704  26.860  0.00  0.00             0
ATOM    281    H   1     1      14.542  10.808  25.456  0.00  0.00             0
ATOM    282    O   1     1       0.174  12.339  31.136  0.00  0.00             0
ATOM    283    H   1     1       0.786  11.958  31.619  0.00  0.00             0
ATOM    284    H   1     1      11.207  13.003  30.711  0.00  0.00             0
ATOM    285    O   1     1      -4.371   8.694  27.538  0.00  0.00             0
ATOM    286    H   1     1      -3.749   8.919  26.805  0.00  0.00             0
ATOM    287    H   1     1       5.437   9.607  27.778  0.00  0.00             0
ATOM    288    O   1     1     -17.795   6.545  30.771  0.00  0.00             0
ATOM    289    H   1     1     -16.904   7.030  31.059  0.00  0.00             0
ATOM    290    H   1     1      -7.199   5.692  30.261  0.00  0.00             0
ATOM    291    O   1     1      -4.868 -15.706  20.832  0.00  0.00             0
ATOM    292    H   1     1      -4.815 -16.607  20.556  0.00  0.00             0
ATOM    293    H   1     1      -5.101 -14.924  19.999  0.00  0.00             0
ATOM    294    O   1     1      -0.540   4.068  33.251  0.00  0.00             0
ATOM    295    H   1     1       0.316   4.643  33.281  0.00  0.00             0
ATOM    296    H   1     1      -0.694   3.957  32.331  0.00  0.00             0
ATOM    297    O   1     1       7.903   1.036  32.733  0.00  0.00             0
ATOM    298    H   1     1       7.885   1.683  32.020  0.00  0.00             0
ATOM    299    H   1     1       7.058   1.128  33.237  0.00  0.00             0
ATOM    300    O   1     1       0.711  16.683  26.276  0.00  0.00             0
ATOM    301    H   1     1       0.173  16.538  27.091  0.00  0.00             0
ATOM    302    H   1     1       0.602  17.505  25.851  0.00  0.00             0
ATOM    303    O   1     1       3.938   4.867  29.182  0.00  0.00             0
ATOM    304    H   1     1       4.858   4.660  29.089  0.00  0.00             0
ATOM    305    H   1     1       3.396   4.113  28.747  0.00  0.00             0
ATOM    306    O   1     1      -9.028  15.804  34.125  0.00  0.00             0
ATOM    307    H   1     1      -9.552  16.598  33.688  0.00  0.00             0
ATOM    308    H   1     1      -8.562  16.009  35.001  0.00  0.00             0
ATOM    309    O   1     1       4.763  -1.572  33.194  0.00  0.00             0
ATOM    310    H   1     1       5.562  -2.102  33.344  0.00  0.00             0
ATOM    311    H   1     1       3.996  -2.043  32.932  0.00  0.00             0
ATOM    312    O   1     1      13.379   2.120  35.536  0.00  0.00             0
ATOM    313    H   1     1      12.578   2.416  35.769  0.00  0.00             0
ATOM    314    H   1     1      13.517   2.378  34.657  0.00  0.00             0
ATOM    315    O   1     1       6.096  11.551  30.216  0.00  0.00             0
ATOM    316    H   1     1       6.965  11.153  30.239  0.00  0.00             0
ATOM    317    H   1     1       6.082  12.136  30.907  0.00  0.00             0
ATOM    318    O   1     1      -1.406   5.594  23.995  0.00  0.00             0
ATOM    319    H   1     1      -2.198   6.294  24.134  0.00  0.00             0
ATOM    320    H   1     1      -1.850   5.173  23.309  0.00  0.00             0
ATOM    321    O   1     1      18.871  10.421  30.835  0.00  0.00             0
ATOM    322    H   1     1      19.512   9.928  30.127  0.00  0.00             0
ATOM    323    H   1     1      19.300  11.238  31.191  0.00  0.00             0
ATOM    324    O   1     1       5.733   9.138  21.771  0.00  0.00             0
ATOM    325    H   1     1       4.925   9.023  21.649  0.00  0.00             0
ATOM    326    H   1     1       6.076   8.761  20.770  0.00  0.00             0
ATOM    327    O   1     1       2.870  14.605  32.489  0.00  0.00             0
ATOM    328    H   1     1       3.391  13.922  32.978  0.00  0.00             0
ATOM    329    H   1     1      12.685  -2.732  33.172  0.00  0.00             0
ATOM    330    O   1     1       0.026  17.493  32.575  0.00  0.00             0
ATOM    331    H   1     1       0.208  17.199  31.674  0.00  0.00             0
ATOM    332    H   1     1       9.548  17.789  32.941  0.00  0.00             0
ATOM    333    O   1     1      14.306  12.606  34.080  0.00  0.00             0
ATOM    334    H   1     1       4.628  11.931  33.821  0.00  0.00             0
ATOM    335    H   1     1      14.584  13.146  34.890  0.00  0.00             0
ATOM    336    O   1     1      -3.009  22.577  35.364  0.00  0.00             0
ATOM    337    H   1     1      -3.472  22.661  34.443  0.00  0.00             0
ATOM    338    H   1     1       6.995  21.810  35.754  0.00  0.00             0
ATOM    339    O   1     1       5.715  14.411  35.479  0.00  0.00             0
ATOM    340    H   1     1      -4.625  15.413  35.802  0.00  0.00             0
ATOM    341    H   1     1       6.334  14.555  34.894  0.00  0.00             0
ATOM    342    O   1     1      -9.758  12.642  27.906  0.00  0.00             0
ATOM    343    H   1     1      -9.782  13.452  28.617  0.00  0.00             0
ATOM    344    H   1     1       0.422  11.914  28.546  0.00  0.00             0
ATOM    345    O   1     1       5.287  19.082  33.332  0.00  0.00             0
ATOM    346    H   1     1       4.840  18.125  33.191  0.00  0.00             0
ATOM    347    H   1     1       4.547   1.867  33.013  0.00  0.00             0
ATOM    348    O   1     1      -9.831   3.078  35.634  0.00  0.00             0
ATOM    349    H   1     1     -10.447   2.558  36.162  0.00  0.00             0
ATOM    350    H   1     1     -10.243   3.476  34.751  0.00  0.00             0
ATOM    351    O   1     1      -1.650  13.709  32.865  0.00  0.00             0
ATOM    352    H   1     1      -1.249  13.320  33.584  0.00  0.00             0
ATOM    353    H   1     1      -1.037  13.621  32.094  0.00  0.00             0
ATOM    354    O   1     1       3.795   4.916  36.072  0.00  0.00             0
ATOM    355    H   1     1       4.550   4.864  36.731  0.00  0.00             0
ATOM    356    H   1     1       3.643   4.094  35.826  0.00  0.00             0
ATOM    357    O   1     1       9.942   5.923  35.947  0.00  0.00             0
ATOM    358    H   1     1       9.362   5.091  36.217  0.00  0.00             0
ATOM    359    H   1     1      10.678   5.590  35.435  0.00  0.00             0
ATOM    360    O   1     1      -2.485  15.841  34.659  0.00  0.00             0
ATOM    361    H   1     1      -2.189  15.311  35.460  0.00  0.00             0
ATOM    362    H   1     1      -2.019  15.841  33.783  0.00  0.00             0
ATOM    363    O   1     1       6.333  17.405  30.912  0.00  0.00             0
ATOM    364    H   1     1       5.866  16.767  31.348  0.00  0.00             0
ATOM    365    H   1     1       6.822  -0.144  31.766  0.00  0.00             0
ATOM    366    O   1     1      13.140  10.769  36.374  0.00  0.00             0
ATOM    367    H   1     1      13.828  10.269  35.991  0.00  0.00             0
ATOM    368    H   1     1      13.318  11.457  35.902  0.00  0.00             0
ATOM    369    O   1     1      -0.593  -3.502  36.041  0.00  0.00             0
ATOM    370    H   1     1      -0.677  -4.374  35.963  0.00  0.00             0
ATOM    371    H   1     1      -0.205  -3.244  35.204  0.00  0.00             0
ATOM    372    O   1     1      -5.092  -0.655  36.562  0.00  0.00             0
ATOM    373    H   1     1      -4.986   0.342  36.592  0.00  0.00             0
ATOM    374    H   1     1      -6.007  -0.886  36.074  0.00  0.00             0
ATOM    375    O   1     1      -5.095   5.661  32.945  0.00  0.00             0
ATOM    376    H   1     1      -4.170   5.788  32.816  0.00  0.00             0
ATOM    377    H   1     1      -5.466   6.150  33.652  0.00  0.00             0
ATOM    378    O   1     1      -6.390   3.430  22.706  0.00  0.00             0
ATOM    379    H   1     1      -6.311   4.205  22.960  0.00  0.00             0
ATOM    380    H   1     1      -5.827   2.927  21.989  0.00  0.00             0
ATOM    381    O   1     1     -11.714  -1.350  28.339  0.00  0.00             0
ATOM    382    H   1     1     -12.387  -0.862  27.727  0.00  0.00             0
ATOM    383    H   1     1      -1.955  -1.991  28.840  0.00  0.00             0
ATOM    384    O   1     1      -8.056   9.220  30.157  0.00  0.00             0
ATOM    385    H   1     1      -7.938   9.479  31.115  0.00  0.00             0
ATOM    386    H   1     1       2.322   8.302  30.310  0.00  0.00             0
ATOM    387    O   1     1       6.887   7.577  36.012  0.00  0.00             0
ATOM    388    H   1     1      -2.627   8.199  36.399  0.00  0.00             0
ATOM    389    H   1     1       7.188   6.697  35.910  0.00  0.00             0
ATOM    390    O   1     1      -6.529  15.789  28.887  0.00  0.00             0
ATOM    391    H   1     1      -6.826  16.669  28.969  0.00  0.00             0
ATOM    392    H   1     1       3.758  15.779  27.984  0.00  0.00             0
ATOM    393    O   1     1      -4.873   9.513  34.605  0.00  0.00             0
ATOM    394    H   1     1      -4.558   8.969  35.341  0.00  0.00             0
ATOM    395    H   1     1       4.709   8.995  34.300  0.00  0.00             0
ATOM    396    O   1     1     -12.846   9.375  33.397  0.00  0.00             0
ATOM    397    H   1     1     -13.736   9.531  33.728  0.00  0.00             0
ATOM    398    H   1     1      -2.609   9.668  32.419  0.00  0.00             0
ATOM    399    O   1     1      -4.218   2.450  36.323  0.00  0.00             0
ATOM    400    H   1     1      -3.448   1.750  36.239  0.00  0.00             0
ATOM    401    H   1     1      -4.860   2.203  35.663  0.00  0.00             0
ATOM    402    O   1     1      -2.608   7.578  29.142  0.00  0.00             0
ATOM    403    H   1     1      -3.290   7.876  28.679  0.00  0.00             0
ATOM    404    H   1     1      -2.525   7.976  30.022  0.00  0.00             0
ATOM    405    O   1     1      -0.418   7.589  27.275  0.00  0.00             0
ATOM    406    H   1     1      -0.716   8.079  26.462  0.00  0.00             0
ATOM    407    H   1     1      -1.111   7.457  27.976  0.00  0.00             0
ATOM    408    O   1     1       8.257   0.680  35.647  0.00  0.00             0
ATOM    409    H   1     1       8.554   0.945  34.612  0.00  0.00             0
ATOM    410    H   1     1       8.122  -0.246  35.305  0.00  0.00             0
ATOM    411    O   1     1       0.709  16.914  30.050  0.00  0.00             0
ATOM    412    H   1     1       1.106  15.964  30.289  0.00  0.00             0
ATOM    413    H   1     1      -0.057  16.614  29.450  0.00  0.00             0
ATOM    414    O   1     1      -9.987  27.848  28.574  0.00  0.00             0
ATOM    415    H   1     1     -10.208  27.226  28.098  0.00  0.00             0
ATOM    416    H   1     1      -9.190  27.443  29.151  0.00  0.00             0
ATOM    417    O   1     1      -3.224   3.556  24.942  0.00  0.00             0
ATOM    418    H   1     1      -2.884   4.106  24.428  0.00  0.00             0
ATOM    419    H   1     1      -2.890   3.715  25.779  0.00  0.00             0
ATOM    420    O   1     1      22.577  10.557  32.651  0.00  0.00             0
ATOM    421    H   1     1      21.933  10.042  33.128  0.00  0.00             0
ATOM    422    H   1     1      23.048  11.031  33.247  0.00  0.00             0
ATOM    423    O   1     1      13.802   7.069  34.466  0.00  0.00             0
ATOM    424    H   1     1      13.124   6.535  34.243  0.00  0.00             0
ATOM    425    H   1     1      14.040   6.672  35.261  0.00  0.00             0
ATOM    426    O   1     1       6.886   5.006  29.702  0.00  0.00             0
ATOM    427    H   1     1       7.436   5.864  29.607  0.00  0.00             0
ATOM    428    H   1     1       7.020   4.587  28.888  0.00  0.00             0
ATOM    429    O   1     1      -6.706  21.359  32.557  0.00  0.00             0
ATOM    430    H   1     1      -7.262  21.444  31.856  0.00  0.00             0
ATOM    431    H   1     1      -5.990  22.117  32.485  0.00  0.00             0
ATOM    432    O   1     1      -7.765  16.983  36.130  0.00  0.00             0
ATOM    433    H   1     1      -8.224  17.832  35.908  0.00  0.00             0
ATOM    434    H   1     1      -7.887  16.726  37.019  0.00  0.00             0
ATOM    435    O   1     1      -0.546   0.420  21.534  0.00  0.00             0
ATOM    436    H   1     1      -0.740   0.940  20.635  0.00  0.00             0
ATOM    437    H   1     1       9.404  -0.590  21.452  0.00  0.00             0
ATOM    438    O   1     1      15.784  -1.663  15.161  0.00  0.00             0
ATOM    439    H   1     1      16.757  -1.228  14.857  0.00  0.00             0
ATOM    440    H   1     1      25.832  -1.127  15.897  0.00  0.00             0
ATOM    441    O   1     1      14.144 -17.063  14.566  0.00  0.00             0
ATOM    442    H   1     1       4.275 -17.931  14.486  0.00  0.00             0
ATOM    443    H   1     1      14.732 -16.528  15.091  0.00  0.00             0
ATOM    444    O   1     1      17.635  -2.750  18.654  0.00  0.00             0
ATOM    445    H   1     1      18.067  -2.719  17.818  0.00  0.00             0
ATOM    446    H   1     1      28.674  -2.674  19.187  0.00  0.00             0
ATOM    447    O   1     1       2.660   5.639  15.478  0.00  0.00             0
ATOM    448    H   1     1      -8.604   5.847  15.318  0.00  0.00             0
ATOM    449    H   1     1       2.573   5.151  16.278  0.00  0.00             0
ATOM    450    O   1     1      -3.175   5.633  18.068  0.00  0.00             0
ATOM    451    H   1     1      -3.726   4.949  18.478  0.00  0.00             0
ATOM    452    H   1     1       8.036   5.141  17.829  0.00  0.00             0
ATOM    453    O   1     1      -0.105  -3.790  19.533  0.00  0.00             0
ATOM    454    H   1     1       0.414  -3.552  20.315  0.00  0.00             0
ATOM    455    H   1     1       0.473  -3.779  18.724  0.00  0.00             0
ATOM    456    O   1     1     -12.056   2.388  16.191  0.00  0.00             0
ATOM    457    H   1     1     -12.062   2.244  17.087  0.00  0.00             0
ATOM    458    H   1     1     -11.524   2.993  16.172  0.00  0.00             0
ATOM    459    O   1     1       7.024 -11.518  15.162  0.00  0.00             0
ATOM    460    H   1     1       6.725 -10.605  15.286  0.00  0.00             0
ATOM    461    H   1     1       6.922 -11.606  16.134  0.00  0.00             0
ATOM    462    O   1     1       5.689   1.252  28.465  0.00  0.00             0
ATOM    463    H   1     1       4.670   1.277  28.463  0.00  0.00             0
ATOM    464    H   1     1       5.516   0.408  29.094  0.00  0.00             0
ATOM    465    O   1     1       2.216   0.434  21.133  0.00  0.00             0
ATOM    466    H   1     1       1.441   0.444  21.700  0.00  0.00             0
ATOM    467    H   1     1       2.887   0.566  21.904  0.00  0.00             0
ATOM    468    O   1     1     -10.608   4.593  16.775  0.00  0.00             0
ATOM    469    H   1     1     -10.622   5.411  16.339  0.00  0.00             0
ATOM    470    H   1     1      -9.797   4.526  17.190  0.00  0.00             0
ATOM    471    O   1     1       5.870  -6.409  15.360  0.00  0.00             0
ATOM    472    H   1     1       5.146  -6.006  15.581  0.00  0.00             0
ATOM    473    H   1     1       6.347  -5.632  15.646  0.00  0.00             0
ATOM    474    O   1     1      -0.033  -0.650  17.182  0.00  0.00             0
ATOM    475    H   1     1      -0.027  -0.326  16.366  0.00  0.00             0
ATOM    476    H   1     1      -0.666  -0.069  17.679  0.00  0.00             0
ATOM    477    O   1     1       8.385  -8.634  17.384  0.00  0.00             0
ATOM    478    H   1     1       8.951  -7.885  16.963  0.00  0.00             0
ATOM    479    H   1     1       7.843  -9.004  16.779  0.00  0.00             0
ATOM    480    O   1     1      -1.110   3.112  19.930  0.00  0.00             0
ATOM    481    H   1     1      -1.408   3.714  20.753  0.00  0.00             0
ATOM    482    H   1     1      -0.079   3.266  19.930  0.00  0.00             0
ATOM    483    O   1     1      10.133  11.215  16.511  0.00  0.00             0
ATOM    484    H   1     1      10.501  10.514  15.936  0.00  0.00             0
ATOM    485    H   1     1      10.888  11.374  17.045  0.00  0.00             0
ATOM    486    O   1     1      -5.287   4.354  14.399  0.00  0.00             0
ATOM    487    H   1     1      -6.147   4.821  14.711  0.00  0.00             0
ATOM    488    H   1     1      -4.673   4.993  14.328  0.00  0.00             0
ATOM    489    O   1     1      -7.755  16.406  19.111  0.00  0.00             0
ATOM    490    H   1     1      -8.706  16.318  18.495  0.00  0.00             0
ATOM    491    H   1     1       2.451  -1.121  20.043  0.00  0.00             0
ATOM    492    O   1     1      -2.679 -18.015  14.674  0.00  0.00             0
ATOM    493    H   1     1      -2.435 -17.313  15.011  0.00  0.00             0
ATOM    494    H   1     1       8.166 -17.880  13.952  0.00  0.00             0
ATOM    495    O   1     1      10.978  -8.678  24.821  0.00  0.00             0
ATOM    496    H   1     1       1.547  -8.801  25.206  0.00  0.00             0
ATOM    497    H   1     1      10.994  -7.795  24.991  0.00  0.00             0
ATOM    498    O   1     1      -0.509 -11.098  14.999  0.00  0.00             0
ATOM    499    H   1     1      -0.342 -10.035  14.945  0.00  0.00             0
ATOM    500    H   1     1       8.791 -11.133  15.083  0.00  0.00             0
ATOM    501    O   1     1       2.819   7.075  18.965  0.00  0.00             0
ATOM    502    H   1     1       1.903   7.095  18.882  0.00  0.00             0
ATOM    503    H   1     1      13.338   7.994  18.709  0.00  0.00             0
ATOM    504    O   1     1     -10.114   7.264  18.423  0.00  0.00             0
ATOM    505    H   1     1     -10.738   7.272  19.266  0.00  0.00             0
ATOM    506    H   1     1      -0.415   7.534  17.844  0.00  0.00             0
ATOM    507    O   1     1       1.147   9.650  14.729  0.00  0.00             0
ATOM    508    H   1     1       1.234   9.792  13.615  0.00  0.00             0
ATOM    509    H   1     1       1.946  -8.409  14.722  0.00  0.00             0
ATOM    510    O   1     1      -3.677  -9.673  19.408  0.00  0.00             0
ATOM    511    H   1     1      -3.146  -9.042  18.857  0.00  0.00             0
ATOM    512    H   1     1      -3.899 -10.429  18.915  0.00  0.00             0
ATOM    513    O   1     1      -2.753   3.014  27.755  0.00  0.00             0
ATOM    514    H   1     1      -3.210   2.272  28.010  0.00  0.00             0
ATOM    515    H   1     1      -1.855   2.789  28.087  0.00  0.00             0
ATOM    516    O   1     1       7.341  -0.339  26.182  0.00  0.00             0
ATOM    517    H   1     1       6.704   0.452  26.200  0.00  0.00             0
ATOM    518    H   1     1       7.948   0.125  25.519  0.00  0.00             0
ATOM    519    O   1     1       5.629   2.206  16.000  0.00  0.00             0
ATOM    520    H   1     1       6.520   1.983  15.920  0.00  0.00             0
ATOM    521    H   1     1       5.364   3.025  15.648  0.00  0.00             0
ATOM    522    O   1     1      -3.369  14.107  22.272  0.00  0.00             0
ATOM    523    H   1     1      -3.605  13.242  22.028  0.00  0.00             0
ATOM    524    H   1     1      -3.387  14.195  23.302  0.00  0.00             0
ATOM    525    O   1     1      16.901  17.482  22.626  0.00  0.00             0
ATOM    526    H   1     1      17.783  17.120  22.186  0.00  0.00             0
ATOM    527    H   1     1      17.401   0.196  23.168  0.00  0.00             0
ATOM    528    O   1     1      14.173   0.238  23.193  0.00  0.00             0
ATOM    529    H   1     1      15.151   0.320  22.965  0.00  0.00             0
ATOM    530    H   1     1      14.296   0.905  23.987  0.00  0.00             0
ATOM    531    O   1     1      12.349  -6.627  18.136  0.00  0.00             0
ATOM    532    H   1     1      12.438  -5.751  17.961  0.00  0.00             0
ATOM    533    H   1     1      11.790  -6.687  18.895  0.00  0.00             0
ATOM    534    O   1     1       8.613   1.016  18.506  0.00  0.00             0
ATOM    535    H   1     1       8.678   1.758  19.007  0.00  0.00             0
ATOM    536    H   1     1       7.852   0.479  18.573  0.00  0.00             0
ATOM    537    O   1     1      18.835  -2.559  16.142  0.00  0.00             0
ATOM    538    H   1     1      18.355  -1.884  15.821  0.00  0.00             0
ATOM    539    H   1     1      19.665  -2.075  16.502  0.00  0.00             0
ATOM    540    O   1     1      -6.287   6.858  26.902  0.00  0.00             0
ATOM    541    H   1     1      -6.544   6.506  27.720  0.00  0.00             0
ATOM    542    H   1     1      -5.650   7.434  27.186  0.00  0.00             0
ATOM    543    O   1     1       8.687   1.140  23.995  0.00  0.00             0
ATOM    544    H   1     1       8.109   1.956  24.055  0.00  0.00             0
ATOM    545    H   1     1      19.144   0.895  23.131  0.00  0.00             0
ATOM    546    O   1     1       0.524   8.325  33.757  0.00  0.00             0
ATOM    547    H   1     1      -0.177   8.836  33.285  0.00  0.00             0
ATOM    548    H   1     1      10.589   8.260  34.793  0.00  0.00             0
ATOM    549    O   1     1      17.138  14.674  29.308  0.00  0.00             0
ATOM    550    H   1     1       6.261  15.217  28.615  0.00  0.00             0
ATOM    551    H   1     1      17.422  13.785  28.935  0.00  0.00             0
ATOM    552    O   1     1      -3.405  15.035  24.887  0.00  0.00             0
ATOM    553    H   1     1      -4.290  15.085  25.517  0.00  0.00             0
ATOM    554    H   1     1       7.293  15.886  25.191  0.00  0.00             0
ATOM    555    O   1     1       9.848  13.323  14.656  0.00  0.00             0
ATOM    556    H   1     1      -1.110  13.788  15.272  0.00  0.00             0
ATOM    557    H   1     1       9.926  12.544  15.141  0.00  0.00             0
ATOM    558    O   1     1      -4.291   8.788  15.830  0.00  0.00             0
ATOM    559    H   1     1      -5.004   8.469  15.309  0.00  0.00             0
ATOM    560    H   1     1       6.269   9.719  15.783  0.00  0.00             0
ATOM    561    O   1     1      -4.083 -18.109  19.122  0.00  0.00             0
ATOM    562    H   1     1      -4.859 -17.961  18.509  0.00  0.00             0
ATOM    563    H   1     1      -3.853 -19.027  19.234  0.00  0.00             0
ATOM    564    O   1     1      -7.067  -9.607  15.276  0.00  0.00             0
ATOM    565    H   1     1      -7.229 -10.588  15.361  0.00  0.00             0
ATOM    566    H   1     1      -7.018  -9.134  16.085  0.00  0.00             0
ATOM    567    O   1     1       5.663  11.840  19.734  0.00  0.00             0
ATOM    568    H   1     1       6.536  11.804  19.637  0.00  0.00             0
ATOM    569    H   1     1       5.407  12.508  19.062  0.00  0.00             0
ATOM    570    O   1     1       3.379  11.860  21.551  0.00  0.00             0
ATOM    571    H   1     1       3.981  11.966  20.738  0.00  0.00             0
ATOM    572    H   1     1       3.525  12.634  22.123  0.00  0.00             0
ATOM    573    O   1     1      -6.590   9.270  25.313  0.00  0.00             0
ATOM    574    H   1     1      -6.584   9.404  24.285  0.00  0.00             0
ATOM    575    H   1     1      -6.650   8.457  25.672  0.00  0.00             0
ATOM    576    O   1     1      -8.313  20.975  20.522  0.00  0.00             0
ATOM    577    H   1     1      -7.567  21.413  21.041  0.00  0.00             0
ATOM    578    H   1     1      -8.404  20.084  20.438  0.00  0.00             0
ATOM    579    O   1     1      14.543  -0.405  17.400  0.00  0.00             0
ATOM    580    H   1     1      14.053   0.359  16.977  0.00  0.00             0
ATOM    581    H   1     1      13.926  -0.952  17.995  0.00  0.00             0
ATOM    582    O   1     1       0.197   1.548  25.668  0.00  0.00             0
ATOM    583    H   1     1       0.982   1.973  25.174  0.00  0.00             0
ATOM    584    H   1     1      -0.420   1.293  24.926  0.00  0.00             0
ATOM    585    O   1     1       4.553  -4.063  15.422  0.00  0.00             0
ATOM    586    H   1     1       4.598  -3.020  15.430  0.00  0.00             0
ATOM    587    H   1     1       3.690  -4.061  14.998  0.00  0.00             0
ATOM    588    O   1     1      -2.303   9.544  26.171  0.00  0.00             0
ATOM    589    H   1     1      -2.399   9.249  25.315  0.00  0.00             0
ATOM    590    H   1     1      -2.462  10.428  25.831  0.00  0.00             0
ATOM    591    O   1     1       0.804  11.528  20.520  0.00  0.00             0
ATOM    592    H   1     1       0.066  12.013  20.872  0.00  0.00             0
ATOM    593    H   1     1       1.634  11.774  21.089  0.00  0.00             0
ATOM    594    O   1     1      -1.875  11.784  19.661  0.00  0.00             0
ATOM    595    H   1     1      -1.603  12.686  19.639  0.00  0.00             0
ATOM    596    H   1     1      -1.298  11.025  19.139  0.00  0.00             0
ATOM    597    O   1     1      -6.247  -7.027  28.576  0.00  0.00             0
ATOM    598    H   1     1      -5.622  -6.735  29.177  0.00  0.00             0
ATOM    599    H   1     1       3.488  -7.846  28.994  0.00  0.00             0
ATOM    600    O   1     1       9.220  -6.357  34.940  0.00  0.00             0
ATOM    601    H   1     1       8.613  -6.986  34.426  0.00  0.00             0
ATOM    602    H   1     1      20.031  -6.999  35.329  0.00  0.00             0
ATOM    603    O   1     1       4.047  -2.914  22.868  0.00  0.00             0
ATOM    604    H   1     1      -6.164  -1.787  22.997  0.00  0.00             0
ATOM    605    H   1     1       4.951  -3.040  22.793  0.00  0.00             0
ATOM    606    O   1     1      -1.349   7.305  20.621  0.00  0.00             0
ATOM    607    H   1     1      -2.249   7.562  20.411  0.00  0.00             0
ATOM    608    H   1     1       9.508   8.068  20.948  0.00  0.00             0
ATOM    609    O   1     1      14.959  -3.782  18.256  0.00  0.00             0
ATOM    610    H   1     1       5.523  -3.263  18.335  0.00  0.00             0
ATOM    611    H   1     1      15.080  -4.050  17.295  0.00  0.00             0
ATOM    612    O   1     1      -7.313   9.468  22.719  0.00  0.00             0
ATOM    613    H   1     1      -7.278  10.372  22.228  0.00  0.00             0
ATOM    614    H   1     1       2.494   8.892  22.180  0.00  0.00             0
ATOM    615    O   1     1      -8.387  -3.980  17.603  0.00  0.00             0
ATOM    616    H   1     1      -8.595  -3.265  17.021  0.00  0.00             0
ATOM    617    H   1     1      -7.764  -3.351  17.995  0.00  0.00             0
ATOM    618    O   1     1       7.800   4.830  21.554  0.00  0.00             0
ATOM    619    H   1     1       8.199   5.660  21.220  0.00  0.00             0
ATOM    620    H   1     1       6.805   5.180  21.599  0.00  0.00             0
ATOM    621    O   1     1      -4.250  13.702  31.882  0.00  0.00             0
ATOM    622    H   1     1      -3.248  13.724  32.250  0.00  0.00             0
ATOM    623    H   1     1      -4.076  14.071  30.862  0.00  0.00             0
ATOM    624    O   1     1      -4.250  -6.275  23.486  0.00  0.00             0
ATOM    625    H   1     1      -4.400  -7.225  23.161  0.00  0.00             0
ATOM    626    H   1     1      -4.895  -6.307  24.230  0.00  0.00             0
ATOM    627    O   1     1       1.177   0.418  14.670  0.00  0.00             0
ATOM    628    H   1     1       2.153   0.499  14.911  0.00  0.00             0
ATOM    629    H   1     1       1.267   0.857  13.817  0.00  0.00             0
ATOM    630    O   1     1      -7.793   4.462  18.041  0.00  0.00             0
ATOM    631    H   1     1      -7.636   5.388  18.174  0.00  0.00             0
ATOM    632    H   1     1      -8.002   3.934  18.722  0.00  0.00             0
ATOM    633    O   1     1      -5.295   5.485  24.689  0.00  0.00             0
ATOM    634    H   1     1      -5.609   5.958  25.654  0.00  0.00             0
ATOM    635    H   1     1      -4.339   4.940  25.056  0.00  0.00             0
ATOM    636    O   1     1       9.205  -5.725  24.294  0.00  0.00             0
ATOM    637    H   1     1       9.660  -4.757  24.107  0.00  0.00             0
ATOM    638    H   1     1       8.488  -5.742  23.770  0.00  0.00             0
ATOM    639    O   1     1       0.020   2.733  28.339  0.00  0.00             0
ATOM    640    H   1     1       0.243   3.649  28.035  0.00  0.00             0
ATOM    641    H   1     1      -0.140   2.375  27.472  0.00  0.00             0
ATOM    642    O   1     1       1.396  14.837  21.857  0.00  0.00             0
ATOM    643    H   1     1       1.099  14.773  22.968  0.00  0.00             0
ATOM    644    H   1     1       2.326  14.774  21.792  0.00  0.00             0
ATOM    645    O   1     1       1.478   5.811  33.204  0.00  0.00             0
ATOM    646    H   1     1       1.149   6.693  33.496  0.00  0.00             0
ATOM    647    H   1     1       1.806   6.298  32.413  0.00  0.00             0
ATOM    648    O   1     1       1.487  -3.119  14.749  0.00  0.00             0
ATOM    649    H   1     1       1.136  -2.274  14.399  0.00  0.00             0
ATOM    650    H   1     1       0.657  -3.718  14.518  0.00  0.00             0
ATOM    651    O   1     1      -9.588  14.384  24.426  0.00  0.00             0
ATOM    652    H   1     1      -9.340  15.119  25.028  0.00  0.00             0
ATOM    653    H   1     1       1.282  -4.158  24.965  0.00  0.00             0
ATOM    654    O   1     1      -5.010 -14.114  18.385  0.00  0.00             0
ATOM    655    H   1     1      -5.004 -14.635  17.607  0.00  0.00             0
ATOM    656    H   1     1       4.481 -13.815  17.973  0.00  0.00             0
ATOM    657    O   1     1      14.851  -3.036  26.281  0.00  0.00             0
ATOM    658    H   1     1       4.284  -4.034  26.207  0.00  0.00             0
ATOM    659    H   1     1      14.288  -2.727  25.608  0.00  0.00             0
ATOM    660    O   1     1       2.060  12.411  25.710  0.00  0.00             0
ATOM    661    H   1     1       1.639  12.516  26.599  0.00  0.00             0
ATOM    662    H   1     1      13.364  11.912  25.894  0.00  0.00             0
ATOM    663    O   1     1      -0.227   8.795  36.431  0.00  0.00             0
ATOM    664    H   1     1     -10.574   7.875  36.324  0.00  0.00             0
ATOM    665    H   1     1       0.306   8.960  37.131  0.00  0.00             0
ATOM    666    O   1     1      -6.958  20.261  27.642  0.00  0.00             0
ATOM    667    H   1     1      -7.409  19.722  28.180  0.00  0.00             0
ATOM    668    H   1     1       3.143  20.136  26.788  0.00  0.00             0
ATOM    669    O   1     1       8.008  24.424  32.765  0.00  0.00             0
ATOM    670    H   1     1       8.669  23.732  33.152  0.00  0.00             0
ATOM    671    H   1     1       7.985   7.419  33.469  0.00  0.00             0
ATOM    672    O   1     1       5.282   1.160  25.618  0.00  0.00             0
ATOM    673    H   1     1       5.745   2.014  25.381  0.00  0.00             0
ATOM    674    H   1     1       5.060   1.299  26.540  0.00  0.00             0
ATOM    675    O   1     1       8.722   3.209  30.841  0.00  0.00             0
ATOM    676    H   1     1       7.900   3.709  30.620  0.00  0.00             0
ATOM    677    H   1     1       9.212   3.209  30.064  0.00  0.00             0
ATOM    678    O   1     1      -2.588   8.412  23.626  0.00  0.00             0
ATOM    679    H   1     1      -3.251   8.499  22.908  0.00  0.00             0
ATOM    680    H   1     1      -1.690   8.478  23.259  0.00  0.00             0
ATOM    681    O   1     1      -4.998   6.262  22.028  0.00  0.00             0
ATOM    682    H   1     1      -4.913   6.656  23.084  0.00  0.00             0
ATOM    683    H   1     1      -5.023   7.033  21.475  0.00  0.00             0
ATOM    684    O   1     1      -6.235   9.229  17.863  0.00  0.00             0
ATOM    685    H   1     1      -5.523   9.447  17.233  0.00  0.00             0
ATOM    686    H   1     1      -6.750   9.999  18.028  0.00  0.00             0
ATOM    687    O   1     1      -0.225   9.342  22.117  0.00  0.00             0
ATOM    688    H   1     1       0.072   9.437  22.996  0.00  0.00             0
ATOM    689    H   1     1       0.217  -7.891  21.573  0.00  0.00             0
ATOM    690    O   1     1      -1.654  -1.958  21.676  0.00  0.00             0
ATOM    691    H   1     1      -2.177  -2.748  21.807  0.00  0.00             0
ATOM    692    H   1     1      -0.748  -2.066  21.911  0.00  0.00             0
ATOM    693    O   1     1       0.790   4.845  26.247  0.00  0.00             0
ATOM    694    H   1     1       0.181   4.594  25.522  0.00  0.00             0
ATOM    695    H   1     1       0.651   5.639  26.734  0.00  0.00             0
ATOM    696    O   1     1       3.029  18.290  29.581  0.00  0.00             0
ATOM    697    H   1     1       2.034  17.834  29.844  0.00  0.00             0
ATOM    698    H   1     1       3.132  18.984  30.214  0.00  0.00             0
ATOM    699    O   1     1       2.540  20.709  25.016  0.00  0.00             0
ATOM    700    H   1     1       2.273  21.564  25.173  0.00  0.00             0
ATOM    701    H   1     1       2.851  20.879  24.019  0.00  0.00             0
ATOM    702    O   1     1       1.808  14.330  30.065  0.00  0.00             0
ATOM    703    H   1     1       2.602  14.549  29.592  0.00  0.00             0
ATOM    704    H   1     1       2.234  14.191  30.977  0.00  0.00             0
ATOM    705   Al   1     1       6.337   4.152   8.775  0.00  0.00             0
ATOM    706   Al   1     1       3.750  -0.320   8.813  0.00  0.00             0
ATOM    707   Al   1     1       3.799   5.748   8.749  0.00  0.00             0
ATOM    708   Al   1     1       6.269   1.107   8.937  0.00  0.00             0
ATOM    709   Si   1     1       1.978   5.578  11.582  0.00  0.00             0
ATOM    710   Si   1     1       4.608   1.107  11.713  0.00  0.00             0
ATOM    711   Si   1     1       4.401   7.115  11.714  0.00  0.00             0
ATOM    712   Si   1     1       7.161   2.627  11.620  0.00  0.00             0
ATOM    713    O   1     1       7.378   5.571  10.002  0.00  0.00             0
ATOM    714    O   1     1       4.813   0.967   9.976  0.00  0.00             0
ATOM    715    O   1     1       6.905   2.703  10.011  0.00  0.00             0
ATOM    716    O   1     1       4.366   7.153  10.094  0.00  0.00             0
ATOM    717    O   1     1       7.062   4.072  12.049  0.00  0.00             0
ATOM    718    O   1     1       4.464   8.597  12.101  0.00  0.00             0
ATOM    719    O   1     1       5.829   6.468  12.006  0.00  0.00             0
ATOM    720    O   1     1       3.343   1.864  11.910  0.00  0.00             0
ATOM    721    O   1     1       5.921   1.828  12.102  0.00  0.00             0
ATOM    722    O   1     1       3.266   6.335  12.151  0.00  0.00             0
ATOM    723    O   1     1       7.232  -0.191  10.030  0.00  0.00             0
ATOM    724    O   1     1       4.767   4.320   9.834  0.00  0.00             0
ATOM    725    O   1     1       2.958   7.085   7.755  0.00  0.00             0
ATOM    726    O   1     1       5.650   2.695   7.774  0.00  0.00             0
ATOM    727    O   1     1       7.868   4.241   7.789  0.00  0.00             0
ATOM    728    O   1     1       5.423  -0.011   7.696  0.00  0.00             0
ATOM    729    O   1     1       8.042   1.129   7.928  0.00  0.00             0
ATOM    730    O   1     1       5.392   5.505   7.675  0.00  0.00             0
ATOM    731    H   1     1       6.944   7.787  10.416  0.00  0.00             0
ATOM    732    H   1     1       4.551   3.762  10.572  0.00  0.00             0
ATOM    733    H   1     1       7.712   7.495   6.806  0.00  0.00             0
ATOM    734    H   1     1       5.093   2.685   7.021  0.00  0.00             0
ATOM    735    H   1     1       8.268   3.964   7.047  0.00  0.00             0
ATOM    736    H   1     1       5.973   8.029   7.562  0.00  0.00             0
ATOM    737    H   1     1       6.224   6.001   7.394  0.00  0.00             0
ATOM    738    H   1     1       8.331   2.132   7.800  0.00  0.00             0
ATOM    739   Al   1     1       9.520   3.292   1.464  0.00  0.00             0
ATOM    740   Al   1     1       6.881  -1.069   1.641  0.00  0.00             0
ATOM    741   Al   1     1       6.802   4.742   1.405  0.00  0.00             0
ATOM    742   Al   1     1       9.495   0.203   1.499  0.00  0.00             0
ATOM    743   Si   1     1       5.070   4.539   4.304  0.00  0.00             0
ATOM    744   Si   1     1       7.762   0.262   4.378  0.00  0.00             0
ATOM    745   Si   1     1       7.635   5.988   4.263  0.00  0.00             0
ATOM    746   Si   1     1      10.325   1.805   4.303  0.00  0.00             0
ATOM    747    O   1     1      10.561   4.670   2.662  0.00  0.00             0
ATOM    748    O   1     1       7.951   0.105   2.736  0.00  0.00             0
ATOM    749    O   1     1      10.261   1.955   2.680  0.00  0.00             0
ATOM    750    O   1     1       7.475   6.036   2.637  0.00  0.00             0
ATOM    751    O   1     1      10.410   3.315   4.771  0.00  0.00             0
ATOM    752    O   1     1       7.550   7.531   4.707  0.00  0.00             0
ATOM    753    O   1     1       9.050   5.375   4.526  0.00  0.00             0
ATOM    754    O   1     1       6.485   0.943   4.756  0.00  0.00             0
ATOM    755    O   1     1       9.011   1.100   4.700  0.00  0.00             0
ATOM    756    O   1     1       6.432   5.196   4.802  0.00  0.00             0
ATOM    757    O   1     1      10.363  -1.178   2.710  0.00  0.00             0
ATOM    758    O   1     1       7.884   3.458   2.620  0.00  0.00             0
ATOM    759    O   1     1       6.229   6.151   0.305  0.00  0.00             0
ATOM    760    O   1     1       8.906   1.749   0.498  0.00  0.00             0
ATOM    761    O   1     1      11.115   3.531   0.274  0.00  0.00             0
ATOM    762    O   1     1       8.485  -0.914   0.422  0.00  0.00             0
ATOM    763    O   1     1      11.089   0.072   0.505  0.00  0.00             0
ATOM    764    O   1     1       8.535   4.549   0.395  0.00  0.00             0
ATOM    765    H   1     1       9.925   7.060   2.665  0.00  0.00             0
ATOM    766    H   1     1       7.252   2.738   2.990  0.00  0.00             0
ATOM    767    H   1     1      10.724   6.507  -0.153  0.00  0.00             0
ATOM    768    H   1     1       8.407   1.567  -0.243  0.00  0.00             0
ATOM    769    H   1     1      11.634   3.352  -0.497  0.00  0.00             0
ATOM    770    H   1     1       8.989   7.925  -0.594  0.00  0.00             0
ATOM    771    H   1     1       9.343   4.992  -0.159  0.00  0.00             0
ATOM    772    H   1     1      11.092   0.837  -0.185  0.00  0.00             0
ATOM    773   Al   1     1       6.141  -4.698   8.810  0.00  0.00             0
ATOM    774   Al   1     1       3.794  -9.161   8.846  0.00  0.00             0
ATOM    775   Al   1     1       3.569  -3.203   8.729  0.00  0.00             0
ATOM    776   Al   1     1       6.228  -7.725   8.849  0.00  0.00             0
ATOM    777   Si   1     1       1.896  -3.430  11.544  0.00  0.00             0
ATOM    778   Si   1     1       4.622  -7.820  11.557  0.00  0.00             0
ATOM    779   Si   1     1       4.499  -1.877  11.561  0.00  0.00             0
ATOM    780   Si   1     1       7.145  -6.351  11.585  0.00  0.00             0
ATOM    781    O   1     1       7.136  -3.511   9.923  0.00  0.00             0
ATOM    782    O   1     1       4.707  -8.005   9.953  0.00  0.00             0
ATOM    783    O   1     1       6.786  -6.298   9.940  0.00  0.00             0
ATOM    784    O   1     1       4.341  -1.782   9.904  0.00  0.00             0
ATOM    785    O   1     1       6.942  -4.874  12.010  0.00  0.00             0
ATOM    786    O   1     1       4.557  -0.433  12.016  0.00  0.00             0
ATOM    787    O   1     1       5.772  -2.672  11.891  0.00  0.00             0
ATOM    788    O   1     1       3.295  -6.977  11.938  0.00  0.00             0
ATOM    789    O   1     1       5.910  -7.234  12.144  0.00  0.00             0
ATOM    790    O   1     1       3.172  -2.614  11.956  0.00  0.00             0
ATOM    791    O   1     1       7.149  -9.220   9.842  0.00  0.00             0
ATOM    792    O   1     1       4.504  -4.654   9.859  0.00  0.00             0
ATOM    793    O   1     1       3.024  -1.640   7.747  0.00  0.00             0
ATOM    794    O   1     1       5.530  -6.297   7.798  0.00  0.00             0
ATOM    795    O   1     1       7.822  -4.707   7.725  0.00  0.00             0
ATOM    796    O   1     1       5.293  -9.203   7.833  0.00  0.00             0
ATOM    797    O   1     1       7.857  -7.689   7.822  0.00  0.00             0
ATOM    798    O   1     1       5.291  -3.385   7.784  0.00  0.00             0
ATOM    799    H   1     1       7.020  -0.950  10.460  0.00  0.00             0
ATOM    800    H   1     1       3.999  -5.419   9.752  0.00  0.00             0
ATOM    801    H   1     1       7.583  -1.487   6.657  0.00  0.00             0
ATOM    802    H   1     1       5.119  -5.908   6.925  0.00  0.00             0
ATOM    803    H   1     1       7.794  -4.771   6.745  0.00  0.00             0
ATOM    804    H   1     1       5.493  -0.631   6.879  0.00  0.00             0
ATOM    805    H   1     1       5.984  -2.681   7.593  0.00  0.00             0
ATOM    806    H   1     1       8.171  -6.922   7.137  0.00  0.00             0
ATOM    807   Al   1     1       9.462  -5.676   1.634  0.00  0.00             0
ATOM    808   Al   1     1       6.862  -9.994   1.217  0.00  0.00             0
ATOM    809   Al   1     1       6.681  -4.064   1.228  0.00  0.00             0
ATOM    810   Al   1     1       9.550  -8.715   1.457  0.00  0.00             0
ATOM    811   Si   1     1       5.175  -4.282   4.122  0.00  0.00             0
ATOM    812   Si   1     1       7.445  -8.958   4.152  0.00  0.00             0
ATOM    813   Si   1     1       7.721  -2.719   4.147  0.00  0.00             0
ATOM    814   Si   1     1       9.976  -7.375   4.326  0.00  0.00             0
ATOM    815    O   1     1      10.341  -4.541   2.716  0.00  0.00             0
ATOM    816    O   1     1       7.699  -9.043   2.560  0.00  0.00             0
ATOM    817    O   1     1       9.870  -7.229   2.695  0.00  0.00             0
ATOM    818    O   1     1       7.599  -2.571   2.586  0.00  0.00             0
ATOM    819    O   1     1       9.991  -5.859   4.871  0.00  0.00             0
ATOM    820    O   1     1       7.739  -1.304   4.723  0.00  0.00             0
ATOM    821    O   1     1       9.135  -3.363   4.530  0.00  0.00             0
ATOM    822    O   1     1       6.113  -8.229   4.395  0.00  0.00             0
ATOM    823    O   1     1       8.671  -8.219   4.771  0.00  0.00             0
ATOM    824    O   1     1       6.490  -3.529   4.587  0.00  0.00             0
ATOM    825    O   1     1      10.217 -10.026   2.529  0.00  0.00             0
ATOM    826    O   1     1       7.641  -5.415   2.367  0.00  0.00             0
ATOM    827    O   1     1       6.135  -2.559   0.484  0.00  0.00             0
ATOM    828    O   1     1       8.605  -7.186   0.452  0.00  0.00             0
ATOM    829    O   1     1      10.909  -5.542   0.312  0.00  0.00             0
ATOM    830    O   1     1       8.444 -10.041   0.238  0.00  0.00             0
ATOM    831    O   1     1      11.079  -8.707   0.422  0.00  0.00             0
ATOM    832    O   1     1       8.524  -4.232   0.211  0.00  0.00             0
ATOM    833    H   1     1      10.141  -1.682   3.428  0.00  0.00             0
ATOM    834    H   1     1       7.115  -6.184   2.332  0.00  0.00             0
ATOM    835    H   1     1      10.628  -2.578  -0.413  0.00  0.00             0
ATOM    836    H   1     1       8.101  -6.604  -0.188  0.00  0.00             0
ATOM    837    H   1     1      10.485  -5.311  -0.638  0.00  0.00             0
ATOM    838    H   1     1       8.066  -1.143  -0.412  0.00  0.00             0
ATOM    839    H   1     1       8.867  -3.459   0.186  0.00  0.00             0
ATOM    840    H   1     1      11.832  -8.129   0.105  0.00  0.00             0
ATOM    841   Al   1     1       1.220   4.313   8.627  0.00  0.00             0
ATOM    842   Al   1     1      -1.390  -0.328   8.765  0.00  0.00             0
ATOM    843   Al   1     1      -1.463   5.689   8.789  0.00  0.00             0
ATOM    844   Al   1     1       1.133   1.279   8.822  0.00  0.00             0
ATOM    845   Si   1     1      -3.158   5.596  11.663  0.00  0.00             0
ATOM    846   Si   1     1      -0.434   1.034  11.494  0.00  0.00             0
ATOM    847   Si   1     1      -0.620   7.055  11.519  0.00  0.00             0
ATOM    848   Si   1     1       1.985   2.523  11.504  0.00  0.00             0
ATOM    849    O   1     1       2.309   5.424   9.983  0.00  0.00             0
ATOM    850    O   1     1      -0.355   0.983   9.892  0.00  0.00             0
ATOM    851    O   1     1       1.792   2.558   9.941  0.00  0.00             0
ATOM    852    O   1     1      -0.672   7.135   9.905  0.00  0.00             0
ATOM    853    O   1     1       1.925   3.949  11.992  0.00  0.00             0
ATOM    854    O   1     1      -0.650   8.573  12.067  0.00  0.00             0
ATOM    855    O   1     1       0.727   6.370  11.744  0.00  0.00             0
ATOM    856    O   1     1      -1.726   2.059  11.807  0.00  0.00             0
ATOM    857    O   1     1       0.758   1.614  12.117  0.00  0.00             0
ATOM    858    O   1     1      -1.806   6.299  12.070  0.00  0.00             0
ATOM    859    O   1     1       1.918  -0.339   9.783  0.00  0.00             0
ATOM    860    O   1     1      -0.394   4.348   9.626  0.00  0.00             0
ATOM    861    O   1     1       8.239   7.144   7.595  0.00  0.00             0
ATOM    862    O   1     1       0.423   2.662   7.664  0.00  0.00             0
ATOM    863    O   1     1       2.932   4.428   7.652  0.00  0.00             0
ATOM    864    O   1     1       0.080  -0.160   7.667  0.00  0.00             0
ATOM    865    O   1     1       2.921   1.188   7.876  0.00  0.00             0
ATOM    866    O   1     1       0.285   5.535   7.602  0.00  0.00             0
ATOM    867    H   1     1       1.913   8.037   9.864  0.00  0.00             0
ATOM    868    H   1     1      -0.765   3.627  10.056  0.00  0.00             0
ATOM    869    H   1     1       2.489   7.318   7.060  0.00  0.00             0
ATOM    870    H   1     1       0.209   2.754   6.673  0.00  0.00             0
ATOM    871    H   1     1       3.484   4.363   6.810  0.00  0.00             0
ATOM    872    H   1     1       0.582   7.826   7.683  0.00  0.00             0
ATOM    873    H   1     1       0.495   6.074   6.880  0.00  0.00             0
ATOM    874    H   1     1       3.525   2.087   8.031  0.00  0.00             0
ATOM    875   Al   1     1       4.484   3.003   1.600  0.00  0.00             0
ATOM    876   Al   1     1       1.724  -1.341   1.666  0.00  0.00             0
ATOM    877   Al   1     1       1.819   4.874   1.506  0.00  0.00             0
ATOM    878   Al   1     1       4.296   0.196   1.725  0.00  0.00             0
ATOM    879   Si   1     1       0.082   4.726   4.305  0.00  0.00             0
ATOM    880   Si   1     1       2.466   0.035   4.436  0.00  0.00             0
ATOM    881   Si   1     1       2.610   6.246   4.211  0.00  0.00             0
ATOM    882   Si   1     1       5.057   1.659   4.535  0.00  0.00             0
ATOM    883    O   1     1       5.272   4.344   2.668  0.00  0.00             0
ATOM    884    O   1     1       2.712  -0.018   2.822  0.00  0.00             0
ATOM    885    O   1     1       4.940   1.739   2.876  0.00  0.00             0
ATOM    886    O   1     1       2.482   6.335   2.623  0.00  0.00             0
ATOM    887    O   1     1       4.923   3.153   4.943  0.00  0.00             0
ATOM    888    O   1     1       2.632   7.734   4.766  0.00  0.00             0
ATOM    889    O   1     1       3.932   5.490   4.589  0.00  0.00             0
ATOM    890    O   1     1       1.220   0.933   4.686  0.00  0.00             0
ATOM    891    O   1     1       3.753   0.805   4.899  0.00  0.00             0
ATOM    892    O   1     1       1.280   5.527   4.738  0.00  0.00             0
ATOM    893    O   1     1       5.301  -0.982   2.710  0.00  0.00             0
ATOM    894    O   1     1       2.696   3.459   2.691  0.00  0.00             0
ATOM    895    O   1     1      11.551   6.315   0.409  0.00  0.00             0
ATOM    896    O   1     1       3.602   1.636   0.688  0.00  0.00             0
ATOM    897    O   1     1       5.948   3.210   0.456  0.00  0.00             0
ATOM    898    O   1     1       3.314  -1.130   0.576  0.00  0.00             0
ATOM    899    O   1     1       5.866   0.197   0.537  0.00  0.00             0
ATOM    900    O   1     1       3.451   4.520   0.441  0.00  0.00             0
ATOM    901    H   1     1       4.710   6.968   2.216  0.00  0.00             0
ATOM    902    H   1     1       1.905   2.730   2.737  0.00  0.00             0
ATOM    903    H   1     1       6.979   6.298  -0.494  0.00  0.00             0
ATOM    904    H   1     1       3.026   2.109   0.086  0.00  0.00             0
ATOM    905    H   1     1       6.752   2.537   0.254  0.00  0.00             0
ATOM    906    H   1     1       3.548   7.524  -0.497  0.00  0.00             0
ATOM    907    H   1     1       3.968   5.198  -0.028  0.00  0.00             0
ATOM    908    H   1     1       5.491   0.871  -0.132  0.00  0.00             0
ATOM    909   Al   1     1       1.195  -4.737   8.698  0.00  0.00             0
ATOM    910   Al   1     1      -1.447  -9.085   8.771  0.00  0.00             0
ATOM    911   Al   1     1      -1.531  -3.241   8.633  0.00  0.00             0
ATOM    912   Al   1     1       1.092  -7.597   8.759  0.00  0.00             0
ATOM    913   Si   1     1      -3.269  -3.416  11.486  0.00  0.00             0
ATOM    914   Si   1     1      -0.564  -7.866  11.523  0.00  0.00             0
ATOM    915   Si   1     1      -0.747  -1.847  11.541  0.00  0.00             0
ATOM    916   Si   1     1       1.918  -6.321  11.573  0.00  0.00             0
ATOM    917    O   1     1       2.044  -3.518   9.820  0.00  0.00             0
ATOM    918    O   1     1      -0.494  -7.829   9.891  0.00  0.00             0
ATOM    919    O   1     1       1.930  -6.299   9.935  0.00  0.00             0
ATOM    920    O   1     1      -0.951  -1.878   9.881  0.00  0.00             0
ATOM    921    O   1     1       1.866  -4.870  12.105  0.00  0.00             0
ATOM    922    O   1     1      -0.832  -0.438  11.967  0.00  0.00             0
ATOM    923    O   1     1       0.574  -2.579  11.782  0.00  0.00             0
ATOM    924    O   1     1      -1.896  -7.026  11.859  0.00  0.00             0
ATOM    925    O   1     1       0.687  -7.057  12.044  0.00  0.00             0
ATOM    926    O   1     1      -2.031  -2.657  11.964  0.00  0.00             0
ATOM    927    O   1     1       2.143  -8.989   9.973  0.00  0.00             0
ATOM    928    O   1     1      -0.507  -4.732   9.543  0.00  0.00             0
ATOM    929    O   1     1       8.020  -1.829   7.543  0.00  0.00             0
ATOM    930    O   1     1       0.609  -6.227   7.680  0.00  0.00             0
ATOM    931    O   1     1       2.790  -4.501   7.578  0.00  0.00             0
ATOM    932    O   1     1       0.088  -9.051   7.742  0.00  0.00             0
ATOM    933    O   1     1       2.810  -7.869   7.568  0.00  0.00             0
ATOM    934    O   1     1       0.231  -3.328   7.450  0.00  0.00             0
ATOM    935    H   1     1       1.264  -1.130   9.644  0.00  0.00             0
ATOM    936    H   1     1      -1.114  -5.369   9.554  0.00  0.00             0
ATOM    937    H   1     1       2.267  -1.792   7.239  0.00  0.00             0
ATOM    938    H   1     1      -0.201  -6.025   7.129  0.00  0.00             0
ATOM    939    H   1     1       2.831  -5.284   7.076  0.00  0.00             0
ATOM    940    H   1     1       0.163  -0.126   6.807  0.00  0.00             0
ATOM    941    H   1     1       0.492  -3.371   6.461  0.00  0.00             0
ATOM    942    H   1     1       3.698  -7.902   7.069  0.00  0.00             0
ATOM    943   Al   1     1       4.268  -5.552   1.405  0.00  0.00             0
ATOM    944   Al   1     1       1.749 -10.153   1.389  0.00  0.00             0
ATOM    945   Al   1     1       1.522  -4.263   1.521  0.00  0.00             0
ATOM    946   Al   1     1       4.306  -8.587   1.152  0.00  0.00             0
ATOM    947   Si   1     1      -0.046  -4.344   4.339  0.00  0.00             0
ATOM    948   Si   1     1       2.459  -8.728   4.234  0.00  0.00             0
ATOM    949   Si   1     1       2.527  -2.956   4.306  0.00  0.00             0
ATOM    950   Si   1     1       4.978  -7.247   4.020  0.00  0.00             0
ATOM    951    O   1     1       5.226  -4.405   2.555  0.00  0.00             0
ATOM    952    O   1     1       2.561  -8.904   2.614  0.00  0.00             0
ATOM    953    O   1     1       4.817  -7.141   2.380  0.00  0.00             0
ATOM    954    O   1     1       2.332  -2.744   2.748  0.00  0.00             0
ATOM    955    O   1     1       5.155  -5.768   4.627  0.00  0.00             0
ATOM    956    O   1     1       2.366  -1.522   4.926  0.00  0.00             0
ATOM    957    O   1     1       3.968  -3.468   4.491  0.00  0.00             0
ATOM    958    O   1     1       1.069  -8.000   4.475  0.00  0.00             0
ATOM    959    O   1     1       3.634  -7.757   4.611  0.00  0.00             0
ATOM    960    O   1     1       1.315  -3.793   4.779  0.00  0.00             0
ATOM    961    O   1     1       5.044 -10.051   2.107  0.00  0.00             0
ATOM    962    O   1     1       2.617  -5.553   2.557  0.00  0.00             0
ATOM    963    O   1     1      11.237  -2.815   0.246  0.00  0.00             0
ATOM    964    O   1     1       3.385  -7.025   0.224  0.00  0.00             0
ATOM    965    O   1     1       5.755  -5.379   0.311  0.00  0.00             0
ATOM    966    O   1     1       3.137  -9.818   0.200  0.00  0.00             0
ATOM    967    O   1     1       5.887  -8.504   0.268  0.00  0.00             0
ATOM    968    O   1     1       3.314  -4.322   0.208  0.00  0.00             0
ATOM    969    H   1     1       4.927  -1.589   3.227  0.00  0.00             0
ATOM    970    H   1     1       2.347  -6.109   3.339  0.00  0.00             0
ATOM    971    H   1     1       5.252  -2.477  -0.088  0.00  0.00             0
ATOM    972    H   1     1       2.895  -6.508  -0.520  0.00  0.00             0
ATOM    973    H   1     1       5.782  -5.433  -0.669  0.00  0.00             0
ATOM    974    H   1     1       3.651  -0.914  -0.323  0.00  0.00             0
ATOM    975    H   1     1       2.958  -3.523  -0.231  0.00  0.00             0
ATOM    976    H   1     1       6.815  -8.011   0.041  0.00  0.00             0
END
