# Supplementary material for: Competing Nuclear Quantum Effects and Hydrogen-Bond Jumps in Hydrated Kaolinite
Source: J Phys Chem Lett. 2023 Feb 6;14(6):1542–7. doi: 10.1021/acs.jpclett.2c03896 (PMC9940297; doi:10.1021/acs.jpclett.2c03896)
Supplement: Supplementary file 1 — jz2c03896_si_001.zip [file jz2c03896_si_001.zip › Clay_NQEs_HBond_Jumps_SI/silica-surface/QM/prod-1/init.20.pdb]

TITLE     Step:      400000  Bead:      20 positions{angstrom}  cell{angstrom}
CRYST1   10.307   17.884   76.812  91.93 105.05  89.80 P 1           1
ATOM      1   Al   1     1     -13.476  12.401  42.564  0.00  0.00             0
ATOM      2   Al   1     1     -11.085  17.103  42.279  0.00  0.00             0
ATOM      3   Al   1     1     -10.932  10.977  42.483  0.00  0.00             0
ATOM      4   Al   1     1     -13.493  15.546  42.323  0.00  0.00             0
ATOM      5   Si   1     1      -9.108  11.167  39.663  0.00  0.00             0
ATOM      6   Si   1     1     -11.928  15.726  39.468  0.00  0.00             0
ATOM      7   Si   1     1     -11.733   9.619  39.755  0.00  0.00             0
ATOM      8   Si   1     1     -14.345  14.188  39.635  0.00  0.00             0
ATOM      9    O   1     1     -14.452  11.265  41.502  0.00  0.00             0
ATOM     10    O   1     1     -11.987  15.872  41.175  0.00  0.00             0
ATOM     11    O   1     1     -14.311  14.087  41.210  0.00  0.00             0
ATOM     12    O   1     1     -11.518   9.482  41.490  0.00  0.00             0
ATOM     13    O   1     1     -14.296  12.664  39.184  0.00  0.00             0
ATOM     14    O   1     1     -11.719   8.098  39.320  0.00  0.00             0
ATOM     15    O   1     1     -13.071  10.324  39.572  0.00  0.00             0
ATOM     16    O   1     1     -10.661  14.919  39.217  0.00  0.00             0
ATOM     17    O   1     1     -13.224  15.014  39.140  0.00  0.00             0
ATOM     18    O   1     1     -10.401  10.283  39.170  0.00  0.00             0
ATOM     19    O   1     1     -14.531  16.872  41.425  0.00  0.00             0
ATOM     20    O   1     1     -11.813  12.339  41.358  0.00  0.00             0
ATOM     21    O   1     1     -10.132   9.597  43.691  0.00  0.00             0
ATOM     22    O   1     1     -12.800  14.102  43.324  0.00  0.00             0
ATOM     23    O   1     1     -15.155  12.341  43.767  0.00  0.00             0
ATOM     24    O   1     1     -12.707  16.989  43.460  0.00  0.00             0
ATOM     25    O   1     1     -15.241  15.506  43.479  0.00  0.00             0
ATOM     26    O   1     1     -12.652  11.158  43.655  0.00  0.00             0
ATOM     27    H   1     1     -14.167   8.616  41.797  0.00  0.00             0
ATOM     28    H   1     1     -11.607  12.966  40.535  0.00  0.00             0
ATOM     29    H   1     1     -15.226   9.111  44.658  0.00  0.00             0
ATOM     30    H   1     1     -11.968  14.534  43.639  0.00  0.00             0
ATOM     31    H   1     1     -15.528  12.466  44.637  0.00  0.00             0
ATOM     32    H   1     1     -12.890   7.864  44.580  0.00  0.00             0
ATOM     33    H   1     1     -12.908  10.352  43.766  0.00  0.00             0
ATOM     34    H   1     1     -15.165  14.451  43.858  0.00  0.00             0
ATOM     35   Al   1     1     -13.449  14.807  49.695  0.00  0.00             0
ATOM     36   Al   1     1     -10.690  19.224  49.828  0.00  0.00             0
ATOM     37   Al   1     1     -10.805  13.384  49.676  0.00  0.00             0
ATOM     38   Al   1     1     -13.385  17.742  49.600  0.00  0.00             0
ATOM     39   Si   1     1      -9.010  13.416  46.932  0.00  0.00             0
ATOM     40   Si   1     1     -11.673  17.881  46.877  0.00  0.00             0
ATOM     41   Si   1     1     -11.570  11.855  46.893  0.00  0.00             0
ATOM     42   Si   1     1     -14.178  16.392  46.808  0.00  0.00             0
ATOM     43    O   1     1     -14.441  13.597  48.513  0.00  0.00             0
ATOM     44    O   1     1     -11.810  18.021  48.548  0.00  0.00             0
ATOM     45    O   1     1     -14.017  16.407  48.576  0.00  0.00             0
ATOM     46    O   1     1     -11.545  11.897  48.552  0.00  0.00             0
ATOM     47    O   1     1     -14.104  14.858  46.447  0.00  0.00             0
ATOM     48    O   1     1     -11.409  10.378  46.537  0.00  0.00             0
ATOM     49    O   1     1     -12.960  12.459  46.713  0.00  0.00             0
ATOM     50    O   1     1     -10.378  16.994  46.663  0.00  0.00             0
ATOM     51    O   1     1     -12.924  17.154  46.361  0.00  0.00             0
ATOM     52    O   1     1     -10.358  12.781  46.398  0.00  0.00             0
ATOM     53    O   1     1     -14.339  19.188  48.659  0.00  0.00             0
ATOM     54    O   1     1     -11.723  14.692  48.473  0.00  0.00             0
ATOM     55    O   1     1     -10.233  11.864  50.907  0.00  0.00             0
ATOM     56    O   1     1     -12.654  16.326  50.797  0.00  0.00             0
ATOM     57    O   1     1     -15.170  14.653  50.751  0.00  0.00             0
ATOM     58    O   1     1     -12.267  19.170  50.868  0.00  0.00             0
ATOM     59    O   1     1     -14.746  18.058  50.924  0.00  0.00             0
ATOM     60    O   1     1     -12.539  13.652  50.840  0.00  0.00             0
ATOM     61    H   1     1     -13.726  11.053  48.743  0.00  0.00             0
ATOM     62    H   1     1     -10.987  15.477  48.434  0.00  0.00             0
ATOM     63    H   1     1     -14.485  12.044  51.299  0.00  0.00             0
ATOM     64    H   1     1     -12.309  15.937  51.602  0.00  0.00             0
ATOM     65    H   1     1     -15.500  15.220  51.578  0.00  0.00             0
ATOM     66    H   1     1     -12.916   9.933  51.831  0.00  0.00             0
ATOM     67    H   1     1     -12.433  13.104  51.601  0.00  0.00             0
ATOM     68    H   1     1     -14.413  18.203  51.703  0.00  0.00             0
ATOM     69   Al   1     1     -13.546  21.312  42.581  0.00  0.00             0
ATOM     70   Al   1     1     -10.987  25.901  42.524  0.00  0.00             0
ATOM     71   Al   1     1     -10.939  19.922  42.515  0.00  0.00             0
ATOM     72   Al   1     1     -13.588  24.330  42.474  0.00  0.00             0
ATOM     73   Si   1     1      -9.331  20.165  39.721  0.00  0.00             0
ATOM     74   Si   1     1     -11.871  24.591  39.799  0.00  0.00             0
ATOM     75   Si   1     1     -11.817  18.641  39.558  0.00  0.00             0
ATOM     76   Si   1     1     -14.456  23.117  39.650  0.00  0.00             0
ATOM     77    O   1     1     -14.462  20.242  41.197  0.00  0.00             0
ATOM     78    O   1     1     -12.022  24.660  41.446  0.00  0.00             0
ATOM     79    O   1     1     -14.304  23.119  41.312  0.00  0.00             0
ATOM     80    O   1     1     -11.658  18.561  41.236  0.00  0.00             0
ATOM     81    O   1     1     -14.464  21.689  39.174  0.00  0.00             0
ATOM     82    O   1     1     -11.945  17.164  38.987  0.00  0.00             0
ATOM     83    O   1     1     -13.044  19.469  39.382  0.00  0.00             0
ATOM     84    O   1     1     -10.685  23.562  39.557  0.00  0.00             0
ATOM     85    O   1     1     -13.144  23.895  39.238  0.00  0.00             0
ATOM     86    O   1     1     -10.474  19.358  39.087  0.00  0.00             0
ATOM     87    O   1     1     -14.611  25.757  41.503  0.00  0.00             0
ATOM     88    O   1     1     -11.970  21.396  41.260  0.00  0.00             0
ATOM     89    O   1     1     -10.214  18.426  43.319  0.00  0.00             0
ATOM     90    O   1     1     -12.805  22.821  43.441  0.00  0.00             0
ATOM     91    O   1     1     -15.092  21.173  43.546  0.00  0.00             0
ATOM     92    O   1     1     -12.587  25.726  43.702  0.00  0.00             0
ATOM     93    O   1     1     -15.293  24.582  43.734  0.00  0.00             0
ATOM     94    O   1     1     -12.648  19.840  43.407  0.00  0.00             0
ATOM     95    H   1     1     -14.020  17.733  41.161  0.00  0.00             0
ATOM     96    H   1     1     -11.437  21.962  40.737  0.00  0.00             0
ATOM     97    H   1     1     -14.727  18.120  43.913  0.00  0.00             0
ATOM     98    H   1     1     -11.839  23.098  43.466  0.00  0.00             0
ATOM     99    H   1     1     -15.399  21.666  44.553  0.00  0.00             0
ATOM    100    H   1     1     -12.797  16.913  44.382  0.00  0.00             0
ATOM    101    H   1     1     -12.774  18.825  43.597  0.00  0.00             0
ATOM    102    H   1     1     -15.300  24.106  44.458  0.00  0.00             0
ATOM    103   Al   1     1     -13.453  23.743  49.756  0.00  0.00             0
ATOM    104   Al   1     1     -10.899  28.355  49.844  0.00  0.00             0
ATOM    105   Al   1     1     -10.765  22.052  49.913  0.00  0.00             0
ATOM    106   Al   1     1     -13.248  26.601  49.920  0.00  0.00             0
ATOM    107   Si   1     1      -8.941  22.326  47.013  0.00  0.00             0
ATOM    108   Si   1     1     -11.563  26.879  47.144  0.00  0.00             0
ATOM    109   Si   1     1     -11.453  20.803  47.027  0.00  0.00             0
ATOM    110   Si   1     1     -14.113  25.386  47.136  0.00  0.00             0
ATOM    111    O   1     1     -14.438  22.440  48.702  0.00  0.00             0
ATOM    112    O   1     1     -11.800  27.006  48.722  0.00  0.00             0
ATOM    113    O   1     1     -14.069  25.281  48.705  0.00  0.00             0
ATOM    114    O   1     1     -11.430  20.707  48.654  0.00  0.00             0
ATOM    115    O   1     1     -13.996  23.825  46.672  0.00  0.00             0
ATOM    116    O   1     1     -11.509  19.416  46.506  0.00  0.00             0
ATOM    117    O   1     1     -12.807  21.551  46.791  0.00  0.00             0
ATOM    118    O   1     1     -10.396  25.892  46.952  0.00  0.00             0
ATOM    119    O   1     1     -12.834  26.207  46.682  0.00  0.00             0
ATOM    120    O   1     1     -10.234  21.656  46.599  0.00  0.00             0
ATOM    121    O   1     1     -14.115  28.122  48.755  0.00  0.00             0
ATOM    122    O   1     1     -11.760  23.536  48.762  0.00  0.00             0
ATOM    123    O   1     1      -9.888  20.667  50.866  0.00  0.00             0
ATOM    124    O   1     1     -12.559  25.169  50.836  0.00  0.00             0
ATOM    125    O   1     1     -14.974  23.669  50.959  0.00  0.00             0
ATOM    126    O   1     1     -12.461  27.998  51.119  0.00  0.00             0
ATOM    127    O   1     1     -14.965  26.805  50.904  0.00  0.00             0
ATOM    128    O   1     1     -12.384  22.314  50.984  0.00  0.00             0
ATOM    129    H   1     1     -13.891  20.047  48.250  0.00  0.00             0
ATOM    130    H   1     1     -11.262  24.059  48.156  0.00  0.00             0
ATOM    131    H   1     1     -14.287  21.037  50.989  0.00  0.00             0
ATOM    132    H   1     1     -11.686  24.895  51.023  0.00  0.00             0
ATOM    133    H   1     1     -15.697  24.167  51.006  0.00  0.00             0
ATOM    134    H   1     1     -12.562  19.697  51.665  0.00  0.00             0
ATOM    135    H   1     1     -12.865  22.765  51.679  0.00  0.00             0
ATOM    136    H   1     1     -15.261  26.524  51.913  0.00  0.00             0
ATOM    137   Al   1     1      -8.457  12.561  42.427  0.00  0.00             0
ATOM    138   Al   1     1      -5.990  17.016  42.380  0.00  0.00             0
ATOM    139   Al   1     1      -5.989  10.865  42.578  0.00  0.00             0
ATOM    140   Al   1     1      -8.495  15.505  42.347  0.00  0.00             0
ATOM    141   Si   1     1      -4.057  11.284  39.881  0.00  0.00             0
ATOM    142   Si   1     1      -6.733  15.614  39.587  0.00  0.00             0
ATOM    143   Si   1     1      -6.575   9.669  39.769  0.00  0.00             0
ATOM    144   Si   1     1      -9.341  14.200  39.587  0.00  0.00             0
ATOM    145    O   1     1      -9.193  11.420  41.272  0.00  0.00             0
ATOM    146    O   1     1      -6.810  15.694  41.166  0.00  0.00             0
ATOM    147    O   1     1      -9.101  14.165  41.218  0.00  0.00             0
ATOM    148    O   1     1      -6.454   9.555  41.420  0.00  0.00             0
ATOM    149    O   1     1      -9.318  12.724  39.185  0.00  0.00             0
ATOM    150    O   1     1      -6.543   8.180  39.212  0.00  0.00             0
ATOM    151    O   1     1      -7.863  10.345  39.389  0.00  0.00             0
ATOM    152    O   1     1      -5.481  14.716  39.205  0.00  0.00             0
ATOM    153    O   1     1      -8.044  14.961  39.043  0.00  0.00             0
ATOM    154    O   1     1      -5.338  10.464  39.337  0.00  0.00             0
ATOM    155    O   1     1      -9.481  16.946  41.220  0.00  0.00             0
ATOM    156    O   1     1      -6.595  12.470  41.491  0.00  0.00             0
ATOM    157    O   1     1     -15.460   9.389  43.732  0.00  0.00             0
ATOM    158    O   1     1      -7.791  14.061  43.404  0.00  0.00             0
ATOM    159    O   1     1      -9.960  12.356  43.617  0.00  0.00             0
ATOM    160    O   1     1      -7.674  16.880  43.484  0.00  0.00             0
ATOM    161    O   1     1     -10.219  15.574  43.387  0.00  0.00             0
ATOM    162    O   1     1      -7.516  11.158  43.527  0.00  0.00             0
ATOM    163    H   1     1      -8.492   8.467  41.474  0.00  0.00             0
ATOM    164    H   1     1      -6.120  13.338  41.534  0.00  0.00             0
ATOM    165    H   1     1      -9.889  10.072  44.529  0.00  0.00             0
ATOM    166    H   1     1      -6.795  14.150  43.680  0.00  0.00             0
ATOM    167    H   1     1     -10.357  12.984  44.303  0.00  0.00             0
ATOM    168    H   1     1      -8.264   8.386  44.129  0.00  0.00             0
ATOM    169    H   1     1      -8.136  10.880  44.325  0.00  0.00             0
ATOM    170    H   1     1      -9.757  15.402  44.220  0.00  0.00             0
ATOM    171   Al   1     1      -8.338  14.784  49.616  0.00  0.00             0
ATOM    172   Al   1     1      -5.620  19.227  49.793  0.00  0.00             0
ATOM    173   Al   1     1      -5.777  13.178  49.780  0.00  0.00             0
ATOM    174   Al   1     1      -8.074  17.682  49.768  0.00  0.00             0
ATOM    175   Si   1     1      -3.939  13.440  46.914  0.00  0.00             0
ATOM    176   Si   1     1      -6.450  17.901  46.967  0.00  0.00             0
ATOM    177   Si   1     1      -6.405  11.902  46.884  0.00  0.00             0
ATOM    178   Si   1     1      -8.928  16.391  46.938  0.00  0.00             0
ATOM    179    O   1     1      -9.169  13.491  48.585  0.00  0.00             0
ATOM    180    O   1     1      -6.443  17.763  48.631  0.00  0.00             0
ATOM    181    O   1     1      -8.714  16.352  48.506  0.00  0.00             0
ATOM    182    O   1     1      -6.132  11.786  48.535  0.00  0.00             0
ATOM    183    O   1     1      -8.985  14.925  46.510  0.00  0.00             0
ATOM    184    O   1     1      -6.289  10.431  46.388  0.00  0.00             0
ATOM    185    O   1     1      -7.811  12.501  46.679  0.00  0.00             0
ATOM    186    O   1     1      -5.229  17.092  46.546  0.00  0.00             0
ATOM    187    O   1     1      -7.770  17.259  46.428  0.00  0.00             0
ATOM    188    O   1     1      -5.256  12.742  46.341  0.00  0.00             0
ATOM    189    O   1     1      -9.201  19.161  48.552  0.00  0.00             0
ATOM    190    O   1     1      -6.679  14.594  48.649  0.00  0.00             0
ATOM    191    O   1     1     -15.312  11.699  50.850  0.00  0.00             0
ATOM    192    O   1     1      -7.349  16.179  50.717  0.00  0.00             0
ATOM    193    O   1     1      -9.730  14.905  50.647  0.00  0.00             0
ATOM    194    O   1     1      -7.124  19.017  50.921  0.00  0.00             0
ATOM    195    O   1     1      -9.755  17.853  50.841  0.00  0.00             0
ATOM    196    O   1     1      -7.234  13.196  50.891  0.00  0.00             0
ATOM    197    H   1     1      -8.738  11.155  48.481  0.00  0.00             0
ATOM    198    H   1     1      -6.251  15.101  48.019  0.00  0.00             0
ATOM    199    H   1     1      -9.658  12.019  51.646  0.00  0.00             0
ATOM    200    H   1     1      -6.487  15.911  50.603  0.00  0.00             0
ATOM    201    H   1     1      -9.780  15.473  51.388  0.00  0.00             0
ATOM    202    H   1     1      -7.356  11.072  51.209  0.00  0.00             0
ATOM    203    H   1     1      -7.154  13.284  51.859  0.00  0.00             0
ATOM    204    H   1     1     -10.603  17.445  51.198  0.00  0.00             0
ATOM    205   Al   1     1      -8.386  21.556  42.485  0.00  0.00             0
ATOM    206   Al   1     1      -5.884  25.836  42.712  0.00  0.00             0
ATOM    207   Al   1     1      -5.875  19.921  42.526  0.00  0.00             0
ATOM    208   Al   1     1      -8.416  24.281  42.529  0.00  0.00             0
ATOM    209   Si   1     1      -4.033  20.205  39.586  0.00  0.00             0
ATOM    210   Si   1     1      -6.684  24.616  39.757  0.00  0.00             0
ATOM    211   Si   1     1      -6.566  18.636  39.669  0.00  0.00             0
ATOM    212   Si   1     1      -9.170  23.047  39.739  0.00  0.00             0
ATOM    213    O   1     1      -9.471  20.156  41.356  0.00  0.00             0
ATOM    214    O   1     1      -6.896  24.694  41.341  0.00  0.00             0
ATOM    215    O   1     1      -8.962  22.954  41.408  0.00  0.00             0
ATOM    216    O   1     1      -6.463  18.527  41.304  0.00  0.00             0
ATOM    217    O   1     1      -9.132  21.565  39.100  0.00  0.00             0
ATOM    218    O   1     1      -6.662  17.169  39.121  0.00  0.00             0
ATOM    219    O   1     1      -7.927  19.341  39.475  0.00  0.00             0
ATOM    220    O   1     1      -5.466  23.775  39.247  0.00  0.00             0
ATOM    221    O   1     1      -8.007  23.983  39.209  0.00  0.00             0
ATOM    222    O   1     1      -5.273  19.257  39.179  0.00  0.00             0
ATOM    223    O   1     1      -9.312  25.717  41.541  0.00  0.00             0
ATOM    224    O   1     1      -6.737  21.296  41.448  0.00  0.00             0
ATOM    225    O   1     1     -15.564  18.430  43.527  0.00  0.00             0
ATOM    226    O   1     1      -7.555  22.882  43.514  0.00  0.00             0
ATOM    227    O   1     1     -10.174  21.437  43.553  0.00  0.00             0
ATOM    228    O   1     1      -7.490  25.818  43.648  0.00  0.00             0
ATOM    229    O   1     1      -9.921  24.570  43.763  0.00  0.00             0
ATOM    230    O   1     1      -7.513  20.164  43.705  0.00  0.00             0
ATOM    231    H   1     1      -9.264  17.928  41.177  0.00  0.00             0
ATOM    232    H   1     1      -6.149  22.079  41.193  0.00  0.00             0
ATOM    233    H   1     1      -9.234  18.438  43.619  0.00  0.00             0
ATOM    234    H   1     1      -6.864  22.450  43.993  0.00  0.00             0
ATOM    235    H   1     1     -10.562  21.633  44.445  0.00  0.00             0
ATOM    236    H   1     1      -7.632  17.139  44.361  0.00  0.00             0
ATOM    237    H   1     1      -7.442  20.396  44.629  0.00  0.00             0
ATOM    238    H   1     1      -9.843  24.213  44.637  0.00  0.00             0
ATOM    239   Al   1     1      -8.386  23.755  49.905  0.00  0.00             0
ATOM    240   Al   1     1      -5.465  28.160  49.739  0.00  0.00             0
ATOM    241   Al   1     1      -5.701  22.217  49.967  0.00  0.00             0
ATOM    242   Al   1     1      -8.276  26.885  49.796  0.00  0.00             0
ATOM    243   Si   1     1      -3.742  22.317  47.125  0.00  0.00             0
ATOM    244   Si   1     1      -6.367  26.837  46.986  0.00  0.00             0
ATOM    245   Si   1     1      -6.296  20.862  47.116  0.00  0.00             0
ATOM    246   Si   1     1      -8.947  25.336  47.251  0.00  0.00             0
ATOM    247    O   1     1      -9.035  22.393  48.759  0.00  0.00             0
ATOM    248    O   1     1      -6.300  26.985  48.625  0.00  0.00             0
ATOM    249    O   1     1      -8.770  25.364  48.870  0.00  0.00             0
ATOM    250    O   1     1      -6.293  20.838  48.619  0.00  0.00             0
ATOM    251    O   1     1      -8.915  23.830  46.773  0.00  0.00             0
ATOM    252    O   1     1      -6.384  19.390  46.578  0.00  0.00             0
ATOM    253    O   1     1      -7.674  21.590  46.665  0.00  0.00             0
ATOM    254    O   1     1      -5.168  25.884  46.591  0.00  0.00             0
ATOM    255    O   1     1      -7.742  26.170  46.658  0.00  0.00             0
ATOM    256    O   1     1      -5.045  21.578  46.572  0.00  0.00             0
ATOM    257    O   1     1      -9.086  28.096  48.488  0.00  0.00             0
ATOM    258    O   1     1      -6.655  23.604  48.987  0.00  0.00             0
ATOM    259    O   1     1     -15.240  20.873  50.852  0.00  0.00             0
ATOM    260    O   1     1      -7.804  25.220  51.188  0.00  0.00             0
ATOM    261    O   1     1      -9.883  23.546  50.975  0.00  0.00             0
ATOM    262    O   1     1      -7.322  28.190  50.690  0.00  0.00             0
ATOM    263    O   1     1      -9.948  26.971  50.913  0.00  0.00             0
ATOM    264    O   1     1      -7.195  22.441  51.221  0.00  0.00             0
ATOM    265    H   1     1      -8.992  19.724  47.648  0.00  0.00             0
ATOM    266    H   1     1      -6.090  24.382  49.195  0.00  0.00             0
ATOM    267    H   1     1      -8.985  20.283  50.848  0.00  0.00             0
ATOM    268    H   1     1      -7.724  25.632  52.036  0.00  0.00             0
ATOM    269    H   1     1     -10.004  23.774  51.808  0.00  0.00             0
ATOM    270    H   1     1      -7.553  19.456  51.649  0.00  0.00             0
ATOM    271    H   1     1      -6.882  22.299  51.974  0.00  0.00             0
ATOM    272    H   1     1     -10.376  26.479  51.568  0.00  0.00             0
ATOM    273    O   1     1      -2.552  -5.013  27.217  0.00  0.00             0
ATOM    274    H   1     1      -2.673  -4.240  26.638  0.00  0.00             0
ATOM    275    H   1     1       8.656  -4.936  27.406  0.00  0.00             0
ATOM    276    O   1     1       1.572   2.832  30.650  0.00  0.00             0
ATOM    277    H   1     1       1.192   2.385  31.397  0.00  0.00             0
ATOM    278    H   1     1      11.270   2.536  29.944  0.00  0.00             0
ATOM    279    O   1     1      14.943  11.637  25.848  0.00  0.00             0
ATOM    280    H   1     1       4.791  11.490  26.763  0.00  0.00             0
ATOM    281    H   1     1      14.673  10.612  25.867  0.00  0.00             0
ATOM    282    O   1     1       0.217  12.299  31.096  0.00  0.00             0
ATOM    283    H   1     1       0.683  11.818  31.741  0.00  0.00             0
ATOM    284    H   1     1      11.110  12.956  30.665  0.00  0.00             0
ATOM    285    O   1     1      -4.373   8.712  27.470  0.00  0.00             0
ATOM    286    H   1     1      -3.574   9.105  26.936  0.00  0.00             0
ATOM    287    H   1     1       5.379   9.393  27.802  0.00  0.00             0
ATOM    288    O   1     1     -17.764   6.594  30.807  0.00  0.00             0
ATOM    289    H   1     1     -16.862   6.802  30.972  0.00  0.00             0
ATOM    290    H   1     1      -7.308   5.811  30.341  0.00  0.00             0
ATOM    291    O   1     1      -4.862 -15.715  20.804  0.00  0.00             0
ATOM    292    H   1     1      -4.582 -16.598  20.484  0.00  0.00             0
ATOM    293    H   1     1      -4.964 -15.391  19.985  0.00  0.00             0
ATOM    294    O   1     1      -0.527   4.082  33.335  0.00  0.00             0
ATOM    295    H   1     1       0.282   4.745  33.098  0.00  0.00             0
ATOM    296    H   1     1      -0.669   3.782  32.634  0.00  0.00             0
ATOM    297    O   1     1       7.872   1.053  32.713  0.00  0.00             0
ATOM    298    H   1     1       7.993   1.561  31.967  0.00  0.00             0
ATOM    299    H   1     1       6.935   1.161  33.048  0.00  0.00             0
ATOM    300    O   1     1       0.803  16.649  26.312  0.00  0.00             0
ATOM    301    H   1     1       0.223  16.573  27.101  0.00  0.00             0
ATOM    302    H   1     1       0.613  17.328  25.559  0.00  0.00             0
ATOM    303    O   1     1       3.929   4.819  29.180  0.00  0.00             0
ATOM    304    H   1     1       4.936   4.671  29.176  0.00  0.00             0
ATOM    305    H   1     1       3.576   4.063  28.905  0.00  0.00             0
ATOM    306    O   1     1      -8.998  15.860  34.147  0.00  0.00             0
ATOM    307    H   1     1      -9.462  16.677  33.671  0.00  0.00             0
ATOM    308    H   1     1      -8.554  16.251  34.968  0.00  0.00             0
ATOM    309    O   1     1       4.822  -1.609  33.124  0.00  0.00             0
ATOM    310    H   1     1       5.465  -2.158  33.519  0.00  0.00             0
ATOM    311    H   1     1       4.091  -2.138  33.019  0.00  0.00             0
ATOM    312    O   1     1      13.334   2.070  35.534  0.00  0.00             0
ATOM    313    H   1     1      12.280   2.059  35.806  0.00  0.00             0
ATOM    314    H   1     1      13.465   2.371  34.620  0.00  0.00             0
ATOM    315    O   1     1       6.091  11.557  30.302  0.00  0.00             0
ATOM    316    H   1     1       6.731  10.965  30.361  0.00  0.00             0
ATOM    317    H   1     1       6.065  12.360  30.920  0.00  0.00             0
ATOM    318    O   1     1      -1.435   5.628  24.082  0.00  0.00             0
ATOM    319    H   1     1      -2.126   6.267  23.718  0.00  0.00             0
ATOM    320    H   1     1      -1.481   5.208  23.218  0.00  0.00             0
ATOM    321    O   1     1      18.922  10.406  30.759  0.00  0.00             0
ATOM    322    H   1     1      19.477  10.130  30.039  0.00  0.00             0
ATOM    323    H   1     1      19.552  11.358  31.046  0.00  0.00             0
ATOM    324    O   1     1       5.707   9.227  21.802  0.00  0.00             0
ATOM    325    H   1     1       4.779   9.189  21.714  0.00  0.00             0
ATOM    326    H   1     1       5.723   8.960  20.874  0.00  0.00             0
ATOM    327    O   1     1       2.884  14.614  32.537  0.00  0.00             0
ATOM    328    H   1     1       3.141  13.863  33.172  0.00  0.00             0
ATOM    329    H   1     1      12.794  -2.752  33.055  0.00  0.00             0
ATOM    330    O   1     1       0.043  17.506  32.574  0.00  0.00             0
ATOM    331    H   1     1       0.200  17.161  31.694  0.00  0.00             0
ATOM    332    H   1     1       9.456  17.986  32.521  0.00  0.00             0
ATOM    333    O   1     1      14.265  12.532  34.128  0.00  0.00             0
ATOM    334    H   1     1       4.566  11.851  33.844  0.00  0.00             0
ATOM    335    H   1     1      14.709  13.227  34.550  0.00  0.00             0
ATOM    336    O   1     1      -3.057  22.601  35.378  0.00  0.00             0
ATOM    337    H   1     1      -3.572  22.721  34.588  0.00  0.00             0
ATOM    338    H   1     1       6.884  21.867  35.564  0.00  0.00             0
ATOM    339    O   1     1       5.652  14.383  35.483  0.00  0.00             0
ATOM    340    H   1     1      -4.892  15.274  35.773  0.00  0.00             0
ATOM    341    H   1     1       6.390  14.661  35.064  0.00  0.00             0
ATOM    342    O   1     1      -9.755  12.707  27.974  0.00  0.00             0
ATOM    343    H   1     1      -9.832  13.456  28.627  0.00  0.00             0
ATOM    344    H   1     1       0.466  11.794  28.305  0.00  0.00             0
ATOM    345    O   1     1       5.283  19.074  33.319  0.00  0.00             0
ATOM    346    H   1     1       4.873  18.259  33.179  0.00  0.00             0
ATOM    347    H   1     1       4.593   1.823  32.920  0.00  0.00             0
ATOM    348    O   1     1      -9.907   3.062  35.668  0.00  0.00             0
ATOM    349    H   1     1     -10.712   2.608  36.071  0.00  0.00             0
ATOM    350    H   1     1     -10.256   3.571  34.771  0.00  0.00             0
ATOM    351    O   1     1      -1.607  13.819  32.866  0.00  0.00             0
ATOM    352    H   1     1      -1.460  13.231  33.685  0.00  0.00             0
ATOM    353    H   1     1      -0.857  13.423  32.373  0.00  0.00             0
ATOM    354    O   1     1       3.813   4.982  36.036  0.00  0.00             0
ATOM    355    H   1     1       4.516   4.945  36.820  0.00  0.00             0
ATOM    356    H   1     1       3.534   3.980  35.889  0.00  0.00             0
ATOM    357    O   1     1       9.830   5.959  35.949  0.00  0.00             0
ATOM    358    H   1     1       9.232   5.131  36.252  0.00  0.00             0
ATOM    359    H   1     1      10.524   5.599  35.423  0.00  0.00             0
ATOM    360    O   1     1      -2.462  15.923  34.633  0.00  0.00             0
ATOM    361    H   1     1      -1.891  15.346  35.331  0.00  0.00             0
ATOM    362    H   1     1      -1.963  15.752  33.876  0.00  0.00             0
ATOM    363    O   1     1       6.342  17.351  30.907  0.00  0.00             0
ATOM    364    H   1     1       5.968  16.730  31.518  0.00  0.00             0
ATOM    365    H   1     1       6.824  -0.175  31.602  0.00  0.00             0
ATOM    366    O   1     1      13.138  10.757  36.375  0.00  0.00             0
ATOM    367    H   1     1      13.915  10.196  36.239  0.00  0.00             0
ATOM    368    H   1     1      13.555  11.570  36.010  0.00  0.00             0
ATOM    369    O   1     1      -0.624  -3.557  36.005  0.00  0.00             0
ATOM    370    H   1     1      -0.801  -4.458  35.846  0.00  0.00             0
ATOM    371    H   1     1      -0.347  -3.042  34.971  0.00  0.00             0
ATOM    372    O   1     1      -5.065  -0.634  36.603  0.00  0.00             0
ATOM    373    H   1     1      -4.772   0.270  36.481  0.00  0.00             0
ATOM    374    H   1     1      -5.859  -0.574  36.150  0.00  0.00             0
ATOM    375    O   1     1      -5.061   5.703  32.910  0.00  0.00             0
ATOM    376    H   1     1      -3.948   5.998  32.616  0.00  0.00             0
ATOM    377    H   1     1      -5.634   6.334  33.427  0.00  0.00             0
ATOM    378    O   1     1      -6.373   3.407  22.687  0.00  0.00             0
ATOM    379    H   1     1      -5.950   4.170  23.063  0.00  0.00             0
ATOM    380    H   1     1      -5.837   2.868  22.149  0.00  0.00             0
ATOM    381    O   1     1     -11.723  -1.409  28.361  0.00  0.00             0
ATOM    382    H   1     1     -12.394  -0.984  27.910  0.00  0.00             0
ATOM    383    H   1     1      -1.945  -2.132  28.738  0.00  0.00             0
ATOM    384    O   1     1      -8.058   9.242  30.180  0.00  0.00             0
ATOM    385    H   1     1      -8.019   9.594  31.000  0.00  0.00             0
ATOM    386    H   1     1       2.313   8.326  30.298  0.00  0.00             0
ATOM    387    O   1     1       6.893   7.599  35.956  0.00  0.00             0
ATOM    388    H   1     1      -2.751   8.162  36.374  0.00  0.00             0
ATOM    389    H   1     1       7.246   6.665  35.767  0.00  0.00             0
ATOM    390    O   1     1      -6.475  15.783  28.849  0.00  0.00             0
ATOM    391    H   1     1      -6.726  16.761  28.960  0.00  0.00             0
ATOM    392    H   1     1       4.143  15.858  27.871  0.00  0.00             0
ATOM    393    O   1     1      -4.924   9.544  34.613  0.00  0.00             0
ATOM    394    H   1     1      -4.707   8.960  35.346  0.00  0.00             0
ATOM    395    H   1     1       4.717   9.073  34.240  0.00  0.00             0
ATOM    396    O   1     1     -12.784   9.340  33.374  0.00  0.00             0
ATOM    397    H   1     1     -13.641   9.370  33.679  0.00  0.00             0
ATOM    398    H   1     1      -2.551   9.419  32.476  0.00  0.00             0
ATOM    399    O   1     1      -4.227   2.440  36.335  0.00  0.00             0
ATOM    400    H   1     1      -3.513   2.067  35.808  0.00  0.00             0
ATOM    401    H   1     1      -5.109   2.181  35.868  0.00  0.00             0
ATOM    402    O   1     1      -2.666   7.585  29.258  0.00  0.00             0
ATOM    403    H   1     1      -3.398   7.944  28.755  0.00  0.00             0
ATOM    404    H   1     1      -2.573   8.137  30.037  0.00  0.00             0
ATOM    405    O   1     1      -0.364   7.615  27.297  0.00  0.00             0
ATOM    406    H   1     1      -0.750   8.188  26.676  0.00  0.00             0
ATOM    407    H   1     1      -1.213   7.738  27.809  0.00  0.00             0
ATOM    408    O   1     1       8.247   0.682  35.652  0.00  0.00             0
ATOM    409    H   1     1       8.486   1.029  34.695  0.00  0.00             0
ATOM    410    H   1     1       7.887  -0.258  35.694  0.00  0.00             0
ATOM    411    O   1     1       0.734  16.943  30.066  0.00  0.00             0
ATOM    412    H   1     1       1.143  16.110  30.358  0.00  0.00             0
ATOM    413    H   1     1       0.184  16.902  29.327  0.00  0.00             0
ATOM    414    O   1     1     -10.018  27.872  28.564  0.00  0.00             0
ATOM    415    H   1     1     -10.032  27.074  27.937  0.00  0.00             0
ATOM    416    H   1     1      -9.266  27.436  29.035  0.00  0.00             0
ATOM    417    O   1     1      -3.300   3.490  24.931  0.00  0.00             0
ATOM    418    H   1     1      -2.716   4.118  24.487  0.00  0.00             0
ATOM    419    H   1     1      -3.126   3.734  25.768  0.00  0.00             0
ATOM    420    O   1     1      22.560  10.583  32.614  0.00  0.00             0
ATOM    421    H   1     1      22.004   9.937  33.028  0.00  0.00             0
ATOM    422    H   1     1      22.923  11.119  33.290  0.00  0.00             0
ATOM    423    O   1     1      13.813   7.127  34.442  0.00  0.00             0
ATOM    424    H   1     1      13.111   6.650  34.043  0.00  0.00             0
ATOM    425    H   1     1      14.196   6.552  35.211  0.00  0.00             0
ATOM    426    O   1     1       6.902   4.998  29.744  0.00  0.00             0
ATOM    427    H   1     1       7.448   5.721  29.527  0.00  0.00             0
ATOM    428    H   1     1       6.996   4.348  29.045  0.00  0.00             0
ATOM    429    O   1     1      -6.670  21.327  32.565  0.00  0.00             0
ATOM    430    H   1     1      -7.379  21.422  31.853  0.00  0.00             0
ATOM    431    H   1     1      -6.021  22.139  32.567  0.00  0.00             0
ATOM    432    O   1     1      -7.716  16.963  36.141  0.00  0.00             0
ATOM    433    H   1     1      -7.921  18.057  35.823  0.00  0.00             0
ATOM    434    H   1     1      -7.939  16.676  36.989  0.00  0.00             0
ATOM    435    O   1     1      -0.492   0.493  21.552  0.00  0.00             0
ATOM    436    H   1     1      -0.791   1.075  20.750  0.00  0.00             0
ATOM    437    H   1     1       9.470  -0.409  21.702  0.00  0.00             0
ATOM    438    O   1     1      15.795  -1.708  15.189  0.00  0.00             0
ATOM    439    H   1     1      16.460  -1.013  14.932  0.00  0.00             0
ATOM    440    H   1     1      26.063  -1.435  16.069  0.00  0.00             0
ATOM    441    O   1     1      14.080 -17.065  14.561  0.00  0.00             0
ATOM    442    H   1     1       4.079 -17.984  14.663  0.00  0.00             0
ATOM    443    H   1     1      14.609 -16.518  15.020  0.00  0.00             0
ATOM    444    O   1     1      17.638  -2.715  18.649  0.00  0.00             0
ATOM    445    H   1     1      18.196  -2.628  17.949  0.00  0.00             0
ATOM    446    H   1     1      28.710  -2.597  19.345  0.00  0.00             0
ATOM    447    O   1     1       2.638   5.640  15.521  0.00  0.00             0
ATOM    448    H   1     1      -8.725   5.859  15.278  0.00  0.00             0
ATOM    449    H   1     1       2.566   5.494  16.307  0.00  0.00             0
ATOM    450    O   1     1      -3.176   5.693  18.054  0.00  0.00             0
ATOM    451    H   1     1      -3.695   4.931  18.542  0.00  0.00             0
ATOM    452    H   1     1       8.139   5.485  18.020  0.00  0.00             0
ATOM    453    O   1     1      -0.095  -3.744  19.548  0.00  0.00             0
ATOM    454    H   1     1       0.533  -3.604  20.206  0.00  0.00             0
ATOM    455    H   1     1       0.568  -3.884  18.771  0.00  0.00             0
ATOM    456    O   1     1     -12.064   2.373  16.210  0.00  0.00             0
ATOM    457    H   1     1     -12.109   2.212  17.121  0.00  0.00             0
ATOM    458    H   1     1     -11.412   3.000  16.119  0.00  0.00             0
ATOM    459    O   1     1       7.021 -11.552  15.070  0.00  0.00             0
ATOM    460    H   1     1       6.632 -10.551  15.304  0.00  0.00             0
ATOM    461    H   1     1       6.967 -11.870  15.957  0.00  0.00             0
ATOM    462    O   1     1       5.634   1.297  28.476  0.00  0.00             0
ATOM    463    H   1     1       4.657   1.372  28.404  0.00  0.00             0
ATOM    464    H   1     1       5.416   0.479  29.094  0.00  0.00             0
ATOM    465    O   1     1       2.229   0.398  21.165  0.00  0.00             0
ATOM    466    H   1     1       1.475   0.457  21.674  0.00  0.00             0
ATOM    467    H   1     1       2.928   0.738  21.796  0.00  0.00             0
ATOM    468    O   1     1     -10.667   4.675  16.872  0.00  0.00             0
ATOM    469    H   1     1     -10.710   5.325  16.161  0.00  0.00             0
ATOM    470    H   1     1      -9.766   4.551  17.331  0.00  0.00             0
ATOM    471    O   1     1       5.907  -6.408  15.324  0.00  0.00             0
ATOM    472    H   1     1       5.027  -6.040  15.446  0.00  0.00             0
ATOM    473    H   1     1       6.416  -5.637  15.457  0.00  0.00             0
ATOM    474    O   1     1       0.011  -0.719  17.183  0.00  0.00             0
ATOM    475    H   1     1       0.151  -0.346  16.262  0.00  0.00             0
ATOM    476    H   1     1      -0.626  -0.245  17.916  0.00  0.00             0
ATOM    477    O   1     1       8.385  -8.638  17.398  0.00  0.00             0
ATOM    478    H   1     1       8.650  -7.942  16.908  0.00  0.00             0
ATOM    479    H   1     1       7.856  -9.226  16.910  0.00  0.00             0
ATOM    480    O   1     1      -1.092   3.186  19.884  0.00  0.00             0
ATOM    481    H   1     1      -1.567   3.810  20.543  0.00  0.00             0
ATOM    482    H   1     1      -0.047   3.133  20.122  0.00  0.00             0
ATOM    483    O   1     1      10.166  11.220  16.457  0.00  0.00             0
ATOM    484    H   1     1      10.874  10.791  15.853  0.00  0.00             0
ATOM    485    H   1     1      10.854  11.255  17.173  0.00  0.00             0
ATOM    486    O   1     1      -5.283   4.355  14.437  0.00  0.00             0
ATOM    487    H   1     1      -6.087   4.795  14.739  0.00  0.00             0
ATOM    488    H   1     1      -4.505   4.898  14.452  0.00  0.00             0
ATOM    489    O   1     1      -7.715  16.421  19.094  0.00  0.00             0
ATOM    490    H   1     1      -8.645  16.467  18.668  0.00  0.00             0
ATOM    491    H   1     1       2.390  -1.119  19.987  0.00  0.00             0
ATOM    492    O   1     1      -2.660 -18.024  14.675  0.00  0.00             0
ATOM    493    H   1     1      -2.620 -17.233  15.040  0.00  0.00             0
ATOM    494    H   1     1       8.276 -17.802  13.773  0.00  0.00             0
ATOM    495    O   1     1      11.102  -8.652  24.847  0.00  0.00             0
ATOM    496    H   1     1       1.691  -8.938  25.145  0.00  0.00             0
ATOM    497    H   1     1      10.959  -7.729  24.881  0.00  0.00             0
ATOM    498    O   1     1      -0.527 -11.055  15.048  0.00  0.00             0
ATOM    499    H   1     1      -0.220 -10.028  14.721  0.00  0.00             0
ATOM    500    H   1     1       8.825 -11.184  14.867  0.00  0.00             0
ATOM    501    O   1     1       2.786   7.133  18.990  0.00  0.00             0
ATOM    502    H   1     1       1.940   7.064  18.888  0.00  0.00             0
ATOM    503    H   1     1      13.580   7.874  18.811  0.00  0.00             0
ATOM    504    O   1     1     -10.132   7.295  18.473  0.00  0.00             0
ATOM    505    H   1     1     -10.837   7.271  19.123  0.00  0.00             0
ATOM    506    H   1     1      -0.322   7.487  17.626  0.00  0.00             0
ATOM    507    O   1     1       1.161   9.715  14.724  0.00  0.00             0
ATOM    508    H   1     1       1.235  10.268  14.038  0.00  0.00             0
ATOM    509    H   1     1       1.946  -8.677  14.860  0.00  0.00             0
ATOM    510    O   1     1      -3.665  -9.678  19.392  0.00  0.00             0
ATOM    511    H   1     1      -3.068  -9.063  18.859  0.00  0.00             0
ATOM    512    H   1     1      -3.868 -10.546  19.076  0.00  0.00             0
ATOM    513    O   1     1      -2.703   3.038  27.758  0.00  0.00             0
ATOM    514    H   1     1      -3.171   2.198  28.015  0.00  0.00             0
ATOM    515    H   1     1      -1.676   2.794  28.098  0.00  0.00             0
ATOM    516    O   1     1       7.365  -0.342  26.156  0.00  0.00             0
ATOM    517    H   1     1       6.475   0.168  26.234  0.00  0.00             0
ATOM    518    H   1     1       7.892   0.199  25.557  0.00  0.00             0
ATOM    519    O   1     1       5.586   2.191  16.012  0.00  0.00             0
ATOM    520    H   1     1       6.302   2.279  15.817  0.00  0.00             0
ATOM    521    H   1     1       5.286   3.059  15.437  0.00  0.00             0
ATOM    522    O   1     1      -3.409  14.154  22.274  0.00  0.00             0
ATOM    523    H   1     1      -3.477  13.220  22.201  0.00  0.00             0
ATOM    524    H   1     1      -3.351  14.275  23.268  0.00  0.00             0
ATOM    525    O   1     1      16.976  17.502  22.638  0.00  0.00             0
ATOM    526    H   1     1      17.555  17.071  22.149  0.00  0.00             0
ATOM    527    H   1     1      17.502   0.131  23.151  0.00  0.00             0
ATOM    528    O   1     1      14.192   0.177  23.226  0.00  0.00             0
ATOM    529    H   1     1      15.014   0.436  22.919  0.00  0.00             0
ATOM    530    H   1     1      14.147   0.617  24.035  0.00  0.00             0
ATOM    531    O   1     1      12.240  -6.566  18.115  0.00  0.00             0
ATOM    532    H   1     1      12.235  -5.555  17.987  0.00  0.00             0
ATOM    533    H   1     1      11.737  -6.812  18.887  0.00  0.00             0
ATOM    534    O   1     1       8.567   1.079  18.568  0.00  0.00             0
ATOM    535    H   1     1       8.604   1.976  18.952  0.00  0.00             0
ATOM    536    H   1     1       7.619   0.773  19.022  0.00  0.00             0
ATOM    537    O   1     1      18.892  -2.581  16.116  0.00  0.00             0
ATOM    538    H   1     1      18.489  -1.845  15.507  0.00  0.00             0
ATOM    539    H   1     1      19.549  -2.154  16.611  0.00  0.00             0
ATOM    540    O   1     1      -6.323   6.915  26.876  0.00  0.00             0
ATOM    541    H   1     1      -6.639   6.422  27.516  0.00  0.00             0
ATOM    542    H   1     1      -5.706   7.567  27.160  0.00  0.00             0
ATOM    543    O   1     1       8.579   1.124  23.990  0.00  0.00             0
ATOM    544    H   1     1       8.001   1.842  24.065  0.00  0.00             0
ATOM    545    H   1     1      19.284   1.252  23.165  0.00  0.00             0
ATOM    546    O   1     1       0.525   8.348  33.695  0.00  0.00             0
ATOM    547    H   1     1      -0.382   8.493  33.301  0.00  0.00             0
ATOM    548    H   1     1      10.549   8.461  34.545  0.00  0.00             0
ATOM    549    O   1     1      17.180  14.680  29.341  0.00  0.00             0
ATOM    550    H   1     1       6.337  15.422  28.687  0.00  0.00             0
ATOM    551    H   1     1      17.163  14.037  28.771  0.00  0.00             0
ATOM    552    O   1     1      -3.367  15.049  24.861  0.00  0.00             0
ATOM    553    H   1     1      -4.190  14.965  25.347  0.00  0.00             0
ATOM    554    H   1     1       7.421  15.904  25.242  0.00  0.00             0
ATOM    555    O   1     1       9.733  13.244  14.692  0.00  0.00             0
ATOM    556    H   1     1      -0.969  13.806  15.243  0.00  0.00             0
ATOM    557    H   1     1       9.618  12.303  15.201  0.00  0.00             0
ATOM    558    O   1     1      -4.243   8.838  15.779  0.00  0.00             0
ATOM    559    H   1     1      -5.201   8.771  15.436  0.00  0.00             0
ATOM    560    H   1     1       6.136   9.839  15.902  0.00  0.00             0
ATOM    561    O   1     1      -4.147 -18.129  19.090  0.00  0.00             0
ATOM    562    H   1     1      -5.000 -18.182  18.504  0.00  0.00             0
ATOM    563    H   1     1      -3.776 -19.020  19.263  0.00  0.00             0
ATOM    564    O   1     1      -7.034  -9.549  15.293  0.00  0.00             0
ATOM    565    H   1     1      -7.036 -10.493  15.270  0.00  0.00             0
ATOM    566    H   1     1      -7.212  -9.312  16.378  0.00  0.00             0
ATOM    567    O   1     1       5.658  11.857  19.791  0.00  0.00             0
ATOM    568    H   1     1       6.730  11.711  19.617  0.00  0.00             0
ATOM    569    H   1     1       5.486  12.488  19.011  0.00  0.00             0
ATOM    570    O   1     1       3.524  11.840  21.521  0.00  0.00             0
ATOM    571    H   1     1       4.134  11.915  20.707  0.00  0.00             0
ATOM    572    H   1     1       3.864  12.527  22.233  0.00  0.00             0
ATOM    573    O   1     1      -6.589   9.284  25.191  0.00  0.00             0
ATOM    574    H   1     1      -6.668   9.180  24.184  0.00  0.00             0
ATOM    575    H   1     1      -6.451   8.514  25.767  0.00  0.00             0
ATOM    576    O   1     1      -8.292  21.000  20.573  0.00  0.00             0
ATOM    577    H   1     1      -7.673  21.239  21.196  0.00  0.00             0
ATOM    578    H   1     1      -8.362  20.070  20.673  0.00  0.00             0
ATOM    579    O   1     1      14.585  -0.408  17.433  0.00  0.00             0
ATOM    580    H   1     1      14.215   0.491  17.240  0.00  0.00             0
ATOM    581    H   1     1      13.989  -0.959  17.900  0.00  0.00             0
ATOM    582    O   1     1       0.187   1.500  25.706  0.00  0.00             0
ATOM    583    H   1     1       0.949   2.001  25.195  0.00  0.00             0
ATOM    584    H   1     1      -0.399   1.268  24.990  0.00  0.00             0
ATOM    585    O   1     1       4.499  -4.074  15.440  0.00  0.00             0
ATOM    586    H   1     1       4.877  -3.102  15.425  0.00  0.00             0
ATOM    587    H   1     1       3.681  -4.284  15.050  0.00  0.00             0
ATOM    588    O   1     1      -2.304   9.551  26.211  0.00  0.00             0
ATOM    589    H   1     1      -2.542   9.154  25.299  0.00  0.00             0
ATOM    590    H   1     1      -2.177  10.419  26.030  0.00  0.00             0
ATOM    591    O   1     1       0.894  11.583  20.557  0.00  0.00             0
ATOM    592    H   1     1       0.244  12.258  20.427  0.00  0.00             0
ATOM    593    H   1     1       1.714  11.899  20.778  0.00  0.00             0
ATOM    594    O   1     1      -1.918  11.825  19.673  0.00  0.00             0
ATOM    595    H   1     1      -1.650  12.749  19.566  0.00  0.00             0
ATOM    596    H   1     1      -1.251  11.068  19.401  0.00  0.00             0
ATOM    597    O   1     1      -6.250  -7.025  28.545  0.00  0.00             0
ATOM    598    H   1     1      -5.513  -6.683  29.235  0.00  0.00             0
ATOM    599    H   1     1       3.518  -7.596  28.990  0.00  0.00             0
ATOM    600    O   1     1       9.235  -6.309  34.993  0.00  0.00             0
ATOM    601    H   1     1       8.733  -7.011  34.391  0.00  0.00             0
ATOM    602    H   1     1      19.967  -7.090  35.639  0.00  0.00             0
ATOM    603    O   1     1       4.079  -2.981  22.800  0.00  0.00             0
ATOM    604    H   1     1      -6.281  -2.038  23.138  0.00  0.00             0
ATOM    605    H   1     1       5.009  -3.139  22.417  0.00  0.00             0
ATOM    606    O   1     1      -1.406   7.367  20.607  0.00  0.00             0
ATOM    607    H   1     1      -2.284   7.855  20.186  0.00  0.00             0
ATOM    608    H   1     1       9.246   8.069  21.195  0.00  0.00             0
ATOM    609    O   1     1      15.045  -3.734  18.212  0.00  0.00             0
ATOM    610    H   1     1       5.308  -3.051  18.541  0.00  0.00             0
ATOM    611    H   1     1      15.255  -4.028  17.285  0.00  0.00             0
ATOM    612    O   1     1      -7.231   9.430  22.772  0.00  0.00             0
ATOM    613    H   1     1      -7.106  10.231  22.389  0.00  0.00             0
ATOM    614    H   1     1       2.546   8.944  22.125  0.00  0.00             0
ATOM    615    O   1     1      -8.382  -3.957  17.573  0.00  0.00             0
ATOM    616    H   1     1      -8.434  -3.396  16.723  0.00  0.00             0
ATOM    617    H   1     1      -7.726  -3.410  18.192  0.00  0.00             0
ATOM    618    O   1     1       7.762   4.786  21.529  0.00  0.00             0
ATOM    619    H   1     1       8.010   5.651  21.255  0.00  0.00             0
ATOM    620    H   1     1       6.655   4.891  21.632  0.00  0.00             0
ATOM    621    O   1     1      -4.201  13.703  31.826  0.00  0.00             0
ATOM    622    H   1     1      -3.359  13.565  32.231  0.00  0.00             0
ATOM    623    H   1     1      -4.156  14.188  31.099  0.00  0.00             0
ATOM    624    O   1     1      -4.286  -6.322  23.502  0.00  0.00             0
ATOM    625    H   1     1      -4.209  -7.214  23.003  0.00  0.00             0
ATOM    626    H   1     1      -4.761  -6.468  24.384  0.00  0.00             0
ATOM    627    O   1     1       1.194   0.338  14.665  0.00  0.00             0
ATOM    628    H   1     1       2.131   0.330  14.884  0.00  0.00             0
ATOM    629    H   1     1       1.112   0.797  13.831  0.00  0.00             0
ATOM    630    O   1     1      -7.799   4.506  18.046  0.00  0.00             0
ATOM    631    H   1     1      -7.708   5.349  18.239  0.00  0.00             0
ATOM    632    H   1     1      -8.009   3.875  18.726  0.00  0.00             0
ATOM    633    O   1     1      -5.273   5.481  24.757  0.00  0.00             0
ATOM    634    H   1     1      -5.429   5.907  25.606  0.00  0.00             0
ATOM    635    H   1     1      -4.606   4.877  24.838  0.00  0.00             0
ATOM    636    O   1     1       9.197  -5.627  24.288  0.00  0.00             0
ATOM    637    H   1     1       9.664  -4.807  24.133  0.00  0.00             0
ATOM    638    H   1     1       8.393  -5.743  23.847  0.00  0.00             0
ATOM    639    O   1     1      -0.004   2.801  28.357  0.00  0.00             0
ATOM    640    H   1     1       0.264   3.551  28.029  0.00  0.00             0
ATOM    641    H   1     1       0.145   2.400  27.553  0.00  0.00             0
ATOM    642    O   1     1       1.425  14.858  21.845  0.00  0.00             0
ATOM    643    H   1     1       1.289  14.565  22.743  0.00  0.00             0
ATOM    644    H   1     1       2.428  14.944  21.712  0.00  0.00             0
ATOM    645    O   1     1       1.505   5.924  33.126  0.00  0.00             0
ATOM    646    H   1     1       1.265   6.854  33.534  0.00  0.00             0
ATOM    647    H   1     1       1.893   6.064  32.216  0.00  0.00             0
ATOM    648    O   1     1       1.476  -3.060  14.747  0.00  0.00             0
ATOM    649    H   1     1       1.291  -2.228  14.481  0.00  0.00             0
ATOM    650    H   1     1       0.684  -3.574  14.564  0.00  0.00             0
ATOM    651    O   1     1      -9.537  14.437  24.441  0.00  0.00             0
ATOM    652    H   1     1      -9.483  15.165  25.158  0.00  0.00             0
ATOM    653    H   1     1       1.396  -4.003  24.718  0.00  0.00             0
ATOM    654    O   1     1      -5.035 -14.184  18.391  0.00  0.00             0
ATOM    655    H   1     1      -4.768 -14.675  17.635  0.00  0.00             0
ATOM    656    H   1     1       4.450 -13.689  18.117  0.00  0.00             0
ATOM    657    O   1     1      14.867  -3.066  26.344  0.00  0.00             0
ATOM    658    H   1     1       4.296  -4.075  26.323  0.00  0.00             0
ATOM    659    H   1     1      14.328  -2.673  25.791  0.00  0.00             0
ATOM    660    O   1     1       1.992  12.472  25.757  0.00  0.00             0
ATOM    661    H   1     1       1.442  12.410  26.529  0.00  0.00             0
ATOM    662    H   1     1      13.275  12.107  25.938  0.00  0.00             0
ATOM    663    O   1     1      -0.249   8.821  36.447  0.00  0.00             0
ATOM    664    H   1     1     -10.780   7.860  36.344  0.00  0.00             0
ATOM    665    H   1     1       0.477   9.033  37.286  0.00  0.00             0
ATOM    666    O   1     1      -6.895  20.326  27.694  0.00  0.00             0
ATOM    667    H   1     1      -7.485  19.626  28.035  0.00  0.00             0
ATOM    668    H   1     1       2.864  20.237  26.794  0.00  0.00             0
ATOM    669    O   1     1       8.023  24.384  32.769  0.00  0.00             0
ATOM    670    H   1     1       8.553  23.626  33.043  0.00  0.00             0
ATOM    671    H   1     1       8.054   7.193  33.391  0.00  0.00             0
ATOM    672    O   1     1       5.271   1.131  25.642  0.00  0.00             0
ATOM    673    H   1     1       5.694   1.994  25.315  0.00  0.00             0
ATOM    674    H   1     1       5.311   1.236  26.639  0.00  0.00             0
ATOM    675    O   1     1       8.720   3.242  30.806  0.00  0.00             0
ATOM    676    H   1     1       7.936   3.745  30.690  0.00  0.00             0
ATOM    677    H   1     1       9.313   3.380  29.947  0.00  0.00             0
ATOM    678    O   1     1      -2.574   8.387  23.609  0.00  0.00             0
ATOM    679    H   1     1      -3.314   8.344  22.957  0.00  0.00             0
ATOM    680    H   1     1      -1.866   8.445  23.038  0.00  0.00             0
ATOM    681    O   1     1      -5.018   6.196  22.097  0.00  0.00             0
ATOM    682    H   1     1      -4.882   6.309  22.985  0.00  0.00             0
ATOM    683    H   1     1      -4.585   7.113  21.762  0.00  0.00             0
ATOM    684    O   1     1      -6.260   9.269  17.879  0.00  0.00             0
ATOM    685    H   1     1      -5.416   9.444  17.285  0.00  0.00             0
ATOM    686    H   1     1      -6.934  10.024  18.104  0.00  0.00             0
ATOM    687    O   1     1      -0.153   9.294  22.090  0.00  0.00             0
ATOM    688    H   1     1       0.032   9.257  23.101  0.00  0.00             0
ATOM    689    H   1     1       0.161  -7.905  21.716  0.00  0.00             0
ATOM    690    O   1     1      -1.632  -1.969  21.708  0.00  0.00             0
ATOM    691    H   1     1      -2.172  -2.685  22.204  0.00  0.00             0
ATOM    692    H   1     1      -0.735  -2.390  21.763  0.00  0.00             0
ATOM    693    O   1     1       0.865   4.842  26.191  0.00  0.00             0
ATOM    694    H   1     1       0.211   4.751  25.514  0.00  0.00             0
ATOM    695    H   1     1       0.567   5.763  26.472  0.00  0.00             0
ATOM    696    O   1     1       3.065  18.337  29.550  0.00  0.00             0
ATOM    697    H   1     1       2.196  18.001  29.957  0.00  0.00             0
ATOM    698    H   1     1       3.208  19.236  30.050  0.00  0.00             0
ATOM    699    O   1     1       2.633  20.666  25.008  0.00  0.00             0
ATOM    700    H   1     1       2.278  21.555  25.305  0.00  0.00             0
ATOM    701    H   1     1       2.693  20.849  24.037  0.00  0.00             0
ATOM    702    O   1     1       1.807  14.322  30.076  0.00  0.00             0
ATOM    703    H   1     1       2.641  14.504  29.481  0.00  0.00             0
ATOM    704    H   1     1       2.330  14.186  30.969  0.00  0.00             0
ATOM    705   Al   1     1       6.292   4.119   8.810  0.00  0.00             0
ATOM    706   Al   1     1       3.700  -0.294   8.824  0.00  0.00             0
ATOM    707   Al   1     1       3.777   5.787   8.801  0.00  0.00             0
ATOM    708   Al   1     1       6.248   1.120   8.973  0.00  0.00             0
ATOM    709   Si   1     1       2.029   5.592  11.629  0.00  0.00             0
ATOM    710   Si   1     1       4.579   1.101  11.691  0.00  0.00             0
ATOM    711   Si   1     1       4.435   7.154  11.691  0.00  0.00             0
ATOM    712   Si   1     1       7.159   2.651  11.557  0.00  0.00             0
ATOM    713    O   1     1       7.379   5.574  10.034  0.00  0.00             0
ATOM    714    O   1     1       4.753   1.000   9.936  0.00  0.00             0
ATOM    715    O   1     1       6.980   2.712   9.936  0.00  0.00             0
ATOM    716    O   1     1       4.358   7.230  10.063  0.00  0.00             0
ATOM    717    O   1     1       7.095   4.098  12.101  0.00  0.00             0
ATOM    718    O   1     1       4.521   8.600  12.187  0.00  0.00             0
ATOM    719    O   1     1       5.772   6.448  11.955  0.00  0.00             0
ATOM    720    O   1     1       3.348   1.866  11.923  0.00  0.00             0
ATOM    721    O   1     1       5.953   1.871  12.072  0.00  0.00             0
ATOM    722    O   1     1       3.202   6.351  12.113  0.00  0.00             0
ATOM    723    O   1     1       7.273  -0.140   9.975  0.00  0.00             0
ATOM    724    O   1     1       4.767   4.315   9.874  0.00  0.00             0
ATOM    725    O   1     1       3.001   7.148   7.778  0.00  0.00             0
ATOM    726    O   1     1       5.602   2.651   7.785  0.00  0.00             0
ATOM    727    O   1     1       7.878   4.274   7.774  0.00  0.00             0
ATOM    728    O   1     1       5.490  -0.065   7.714  0.00  0.00             0
ATOM    729    O   1     1       8.054   1.102   7.866  0.00  0.00             0
ATOM    730    O   1     1       5.429   5.489   7.680  0.00  0.00             0
ATOM    731    H   1     1       6.889   7.919  10.225  0.00  0.00             0
ATOM    732    H   1     1       4.544   3.642  10.710  0.00  0.00             0
ATOM    733    H   1     1       7.799   7.264   6.807  0.00  0.00             0
ATOM    734    H   1     1       5.201   2.844   6.934  0.00  0.00             0
ATOM    735    H   1     1       8.468   4.092   7.091  0.00  0.00             0
ATOM    736    H   1     1       5.822   8.010   7.412  0.00  0.00             0
ATOM    737    H   1     1       6.196   5.877   7.246  0.00  0.00             0
ATOM    738    H   1     1       8.398   2.001   7.892  0.00  0.00             0
ATOM    739   Al   1     1       9.491   3.281   1.413  0.00  0.00             0
ATOM    740   Al   1     1       6.885  -1.054   1.678  0.00  0.00             0
ATOM    741   Al   1     1       6.836   4.768   1.408  0.00  0.00             0
ATOM    742   Al   1     1       9.482   0.238   1.517  0.00  0.00             0
ATOM    743   Si   1     1       5.066   4.547   4.351  0.00  0.00             0
ATOM    744   Si   1     1       7.762   0.253   4.339  0.00  0.00             0
ATOM    745   Si   1     1       7.645   6.043   4.180  0.00  0.00             0
ATOM    746   Si   1     1      10.276   1.784   4.251  0.00  0.00             0
ATOM    747    O   1     1      10.575   4.593   2.652  0.00  0.00             0
ATOM    748    O   1     1       7.985   0.049   2.752  0.00  0.00             0
ATOM    749    O   1     1      10.288   1.920   2.678  0.00  0.00             0
ATOM    750    O   1     1       7.446   6.061   2.649  0.00  0.00             0
ATOM    751    O   1     1      10.421   3.354   4.781  0.00  0.00             0
ATOM    752    O   1     1       7.497   7.541   4.802  0.00  0.00             0
ATOM    753    O   1     1       8.998   5.313   4.575  0.00  0.00             0
ATOM    754    O   1     1       6.513   0.979   4.791  0.00  0.00             0
ATOM    755    O   1     1       8.991   1.054   4.831  0.00  0.00             0
ATOM    756    O   1     1       6.460   5.224   4.831  0.00  0.00             0
ATOM    757    O   1     1      10.357  -1.139   2.658  0.00  0.00             0
ATOM    758    O   1     1       7.883   3.364   2.527  0.00  0.00             0
ATOM    759    O   1     1       6.273   6.227   0.309  0.00  0.00             0
ATOM    760    O   1     1       8.928   1.753   0.503  0.00  0.00             0
ATOM    761    O   1     1      11.159   3.503   0.284  0.00  0.00             0
ATOM    762    O   1     1       8.507  -0.931   0.501  0.00  0.00             0
ATOM    763    O   1     1      11.127   0.054   0.425  0.00  0.00             0
ATOM    764    O   1     1       8.561   4.575   0.325  0.00  0.00             0
ATOM    765    H   1     1       9.862   6.925   2.712  0.00  0.00             0
ATOM    766    H   1     1       7.066   2.675   2.850  0.00  0.00             0
ATOM    767    H   1     1      10.666   6.200  -0.065  0.00  0.00             0
ATOM    768    H   1     1       8.689   1.584  -0.347  0.00  0.00             0
ATOM    769    H   1     1      11.736   3.469  -0.540  0.00  0.00             0
ATOM    770    H   1     1       8.756   7.947  -0.745  0.00  0.00             0
ATOM    771    H   1     1       9.375   5.145   0.049  0.00  0.00             0
ATOM    772    H   1     1      11.429   0.873  -0.176  0.00  0.00             0
ATOM    773   Al   1     1       6.158  -4.755   8.822  0.00  0.00             0
ATOM    774   Al   1     1       3.792  -9.119   8.886  0.00  0.00             0
ATOM    775   Al   1     1       3.554  -3.214   8.746  0.00  0.00             0
ATOM    776   Al   1     1       6.219  -7.729   8.797  0.00  0.00             0
ATOM    777   Si   1     1       1.879  -3.370  11.541  0.00  0.00             0
ATOM    778   Si   1     1       4.618  -7.865  11.551  0.00  0.00             0
ATOM    779   Si   1     1       4.476  -1.883  11.572  0.00  0.00             0
ATOM    780   Si   1     1       7.112  -6.362  11.566  0.00  0.00             0
ATOM    781    O   1     1       7.081  -3.516   9.938  0.00  0.00             0
ATOM    782    O   1     1       4.676  -7.939   9.970  0.00  0.00             0
ATOM    783    O   1     1       6.775  -6.299   9.958  0.00  0.00             0
ATOM    784    O   1     1       4.369  -1.780   9.935  0.00  0.00             0
ATOM    785    O   1     1       7.039  -4.834  12.016  0.00  0.00             0
ATOM    786    O   1     1       4.567  -0.389  12.090  0.00  0.00             0
ATOM    787    O   1     1       5.723  -2.584  11.952  0.00  0.00             0
ATOM    788    O   1     1       3.298  -6.988  11.810  0.00  0.00             0
ATOM    789    O   1     1       5.979  -7.226  12.077  0.00  0.00             0
ATOM    790    O   1     1       3.115  -2.612  11.935  0.00  0.00             0
ATOM    791    O   1     1       7.154  -9.184   9.868  0.00  0.00             0
ATOM    792    O   1     1       4.486  -4.625   9.976  0.00  0.00             0
ATOM    793    O   1     1       3.049  -1.652   7.737  0.00  0.00             0
ATOM    794    O   1     1       5.479  -6.338   7.808  0.00  0.00             0
ATOM    795    O   1     1       7.816  -4.666   7.780  0.00  0.00             0
ATOM    796    O   1     1       5.266  -9.180   7.790  0.00  0.00             0
ATOM    797    O   1     1       7.901  -7.640   7.806  0.00  0.00             0
ATOM    798    O   1     1       5.351  -3.378   7.769  0.00  0.00             0
ATOM    799    H   1     1       7.274  -0.917  10.472  0.00  0.00             0
ATOM    800    H   1     1       4.082  -5.401  10.036  0.00  0.00             0
ATOM    801    H   1     1       7.471  -1.395   6.820  0.00  0.00             0
ATOM    802    H   1     1       5.257  -5.827   6.893  0.00  0.00             0
ATOM    803    H   1     1       7.646  -5.106   6.996  0.00  0.00             0
ATOM    804    H   1     1       5.533  -0.623   7.033  0.00  0.00             0
ATOM    805    H   1     1       6.192  -2.716   7.474  0.00  0.00             0
ATOM    806    H   1     1       7.814  -7.043   7.130  0.00  0.00             0
ATOM    807   Al   1     1       9.438  -5.715   1.649  0.00  0.00             0
ATOM    808   Al   1     1       6.831 -10.029   1.182  0.00  0.00             0
ATOM    809   Al   1     1       6.668  -4.102   1.230  0.00  0.00             0
ATOM    810   Al   1     1       9.597  -8.678   1.474  0.00  0.00             0
ATOM    811   Si   1     1       5.196  -4.314   4.133  0.00  0.00             0
ATOM    812   Si   1     1       7.428  -8.949   4.137  0.00  0.00             0
ATOM    813   Si   1     1       7.765  -2.649   4.129  0.00  0.00             0
ATOM    814   Si   1     1       9.944  -7.392   4.369  0.00  0.00             0
ATOM    815    O   1     1      10.310  -4.558   2.755  0.00  0.00             0
ATOM    816    O   1     1       7.749  -9.032   2.517  0.00  0.00             0
ATOM    817    O   1     1       9.824  -7.206   2.681  0.00  0.00             0
ATOM    818    O   1     1       7.572  -2.518   2.600  0.00  0.00             0
ATOM    819    O   1     1       9.970  -5.811   4.882  0.00  0.00             0
ATOM    820    O   1     1       7.714  -1.245   4.783  0.00  0.00             0
ATOM    821    O   1     1       9.145  -3.326   4.522  0.00  0.00             0
ATOM    822    O   1     1       6.103  -8.241   4.457  0.00  0.00             0
ATOM    823    O   1     1       8.758  -8.155   4.739  0.00  0.00             0
ATOM    824    O   1     1       6.541  -3.574   4.634  0.00  0.00             0
ATOM    825    O   1     1      10.219 -10.102   2.469  0.00  0.00             0
ATOM    826    O   1     1       7.634  -5.413   2.354  0.00  0.00             0
ATOM    827    O   1     1       6.102  -2.568   0.566  0.00  0.00             0
ATOM    828    O   1     1       8.624  -7.174   0.379  0.00  0.00             0
ATOM    829    O   1     1      10.919  -5.559   0.367  0.00  0.00             0
ATOM    830    O   1     1       8.429  -9.981   0.203  0.00  0.00             0
ATOM    831    O   1     1      10.995  -8.696   0.445  0.00  0.00             0
ATOM    832    O   1     1       8.566  -4.208   0.174  0.00  0.00             0
ATOM    833    H   1     1      10.091  -1.942   3.344  0.00  0.00             0
ATOM    834    H   1     1       7.103  -6.173   2.398  0.00  0.00             0
ATOM    835    H   1     1      10.675  -2.424  -0.388  0.00  0.00             0
ATOM    836    H   1     1       8.276  -6.367  -0.020  0.00  0.00             0
ATOM    837    H   1     1      10.574  -5.102  -0.434  0.00  0.00             0
ATOM    838    H   1     1       8.480  -1.150  -0.393  0.00  0.00             0
ATOM    839    H   1     1       9.048  -3.243   0.493  0.00  0.00             0
ATOM    840    H   1     1      11.666  -8.008   0.101  0.00  0.00             0
ATOM    841   Al   1     1       1.197   4.315   8.636  0.00  0.00             0
ATOM    842   Al   1     1      -1.425  -0.331   8.775  0.00  0.00             0
ATOM    843   Al   1     1      -1.461   5.715   8.766  0.00  0.00             0
ATOM    844   Al   1     1       1.143   1.331   8.743  0.00  0.00             0
ATOM    845   Si   1     1      -3.113   5.591  11.636  0.00  0.00             0
ATOM    846   Si   1     1      -0.512   1.065  11.515  0.00  0.00             0
ATOM    847   Si   1     1      -0.602   7.093  11.504  0.00  0.00             0
ATOM    848   Si   1     1       2.007   2.549  11.497  0.00  0.00             0
ATOM    849    O   1     1       2.265   5.400   9.963  0.00  0.00             0
ATOM    850    O   1     1      -0.341   1.055   9.932  0.00  0.00             0
ATOM    851    O   1     1       1.825   2.574   9.969  0.00  0.00             0
ATOM    852    O   1     1      -0.732   7.142   9.863  0.00  0.00             0
ATOM    853    O   1     1       1.967   4.012  12.084  0.00  0.00             0
ATOM    854    O   1     1      -0.626   8.621  11.978  0.00  0.00             0
ATOM    855    O   1     1       0.719   6.423  11.780  0.00  0.00             0
ATOM    856    O   1     1      -1.770   2.024  11.799  0.00  0.00             0
ATOM    857    O   1     1       0.758   1.771  12.073  0.00  0.00             0
ATOM    858    O   1     1      -1.870   6.313  12.125  0.00  0.00             0
ATOM    859    O   1     1       1.959  -0.383   9.847  0.00  0.00             0
ATOM    860    O   1     1      -0.460   4.339   9.687  0.00  0.00             0
ATOM    861    O   1     1       8.270   7.138   7.641  0.00  0.00             0
ATOM    862    O   1     1       0.440   2.627   7.658  0.00  0.00             0
ATOM    863    O   1     1       2.974   4.428   7.638  0.00  0.00             0
ATOM    864    O   1     1       0.163  -0.182   7.665  0.00  0.00             0
ATOM    865    O   1     1       2.935   1.278   7.894  0.00  0.00             0
ATOM    866    O   1     1       0.352   5.544   7.566  0.00  0.00             0
ATOM    867    H   1     1       1.996   8.101  10.014  0.00  0.00             0
ATOM    868    H   1     1      -0.876   3.759  10.252  0.00  0.00             0
ATOM    869    H   1     1       2.509   7.433   6.995  0.00  0.00             0
ATOM    870    H   1     1       0.595   2.863   6.674  0.00  0.00             0
ATOM    871    H   1     1       3.380   4.256   6.777  0.00  0.00             0
ATOM    872    H   1     1       0.538   8.058   7.511  0.00  0.00             0
ATOM    873    H   1     1       0.679   6.026   6.738  0.00  0.00             0
ATOM    874    H   1     1       3.118   2.162   8.116  0.00  0.00             0
ATOM    875   Al   1     1       4.494   2.984   1.648  0.00  0.00             0
ATOM    876   Al   1     1       1.672  -1.276   1.658  0.00  0.00             0
ATOM    877   Al   1     1       1.799   4.893   1.487  0.00  0.00             0
ATOM    878   Al   1     1       4.281   0.283   1.737  0.00  0.00             0
ATOM    879   Si   1     1       0.110   4.698   4.305  0.00  0.00             0
ATOM    880   Si   1     1       2.450   0.048   4.505  0.00  0.00             0
ATOM    881   Si   1     1       2.641   6.254   4.246  0.00  0.00             0
ATOM    882   Si   1     1       5.057   1.584   4.526  0.00  0.00             0
ATOM    883    O   1     1       5.287   4.333   2.744  0.00  0.00             0
ATOM    884    O   1     1       2.644   0.007   2.844  0.00  0.00             0
ATOM    885    O   1     1       4.953   1.643   2.859  0.00  0.00             0
ATOM    886    O   1     1       2.472   6.353   2.641  0.00  0.00             0
ATOM    887    O   1     1       4.947   3.114   4.945  0.00  0.00             0
ATOM    888    O   1     1       2.648   7.676   4.780  0.00  0.00             0
ATOM    889    O   1     1       3.956   5.485   4.566  0.00  0.00             0
ATOM    890    O   1     1       1.132   0.916   4.787  0.00  0.00             0
ATOM    891    O   1     1       3.796   0.844   4.962  0.00  0.00             0
ATOM    892    O   1     1       1.348   5.591   4.743  0.00  0.00             0
ATOM    893    O   1     1       5.266  -0.976   2.700  0.00  0.00             0
ATOM    894    O   1     1       2.708   3.497   2.656  0.00  0.00             0
ATOM    895    O   1     1      11.511   6.322   0.357  0.00  0.00             0
ATOM    896    O   1     1       3.576   1.606   0.674  0.00  0.00             0
ATOM    897    O   1     1       5.932   3.191   0.515  0.00  0.00             0
ATOM    898    O   1     1       3.330  -1.073   0.595  0.00  0.00             0
ATOM    899    O   1     1       5.905   0.172   0.503  0.00  0.00             0
ATOM    900    O   1     1       3.373   4.546   0.400  0.00  0.00             0
ATOM    901    H   1     1       4.756   6.920   2.003  0.00  0.00             0
ATOM    902    H   1     1       1.966   2.801   2.526  0.00  0.00             0
ATOM    903    H   1     1       6.624   5.903  -0.570  0.00  0.00             0
ATOM    904    H   1     1       3.020   2.178   0.482  0.00  0.00             0
ATOM    905    H   1     1       6.701   2.676   0.128  0.00  0.00             0
ATOM    906    H   1     1       3.417   7.684  -0.742  0.00  0.00             0
ATOM    907    H   1     1       3.811   5.013  -0.248  0.00  0.00             0
ATOM    908    H   1     1       5.384   0.614  -0.345  0.00  0.00             0
ATOM    909   Al   1     1       1.217  -4.745   8.696  0.00  0.00             0
ATOM    910   Al   1     1      -1.439  -9.111   8.767  0.00  0.00             0
ATOM    911   Al   1     1      -1.502  -3.270   8.586  0.00  0.00             0
ATOM    912   Al   1     1       1.097  -7.621   8.764  0.00  0.00             0
ATOM    913   Si   1     1      -3.207  -3.384  11.511  0.00  0.00             0
ATOM    914   Si   1     1      -0.580  -7.854  11.544  0.00  0.00             0
ATOM    915   Si   1     1      -0.770  -1.898  11.495  0.00  0.00             0
ATOM    916   Si   1     1       1.955  -6.323  11.545  0.00  0.00             0
ATOM    917    O   1     1       1.991  -3.499   9.939  0.00  0.00             0
ATOM    918    O   1     1      -0.427  -7.798   9.921  0.00  0.00             0
ATOM    919    O   1     1       1.842  -6.254   9.964  0.00  0.00             0
ATOM    920    O   1     1      -0.933  -1.874   9.846  0.00  0.00             0
ATOM    921    O   1     1       1.863  -4.819  12.067  0.00  0.00             0
ATOM    922    O   1     1      -0.818  -0.439  11.937  0.00  0.00             0
ATOM    923    O   1     1       0.541  -2.595  11.769  0.00  0.00             0
ATOM    924    O   1     1      -1.875  -7.015  11.917  0.00  0.00             0
ATOM    925    O   1     1       0.662  -7.114  12.049  0.00  0.00             0
ATOM    926    O   1     1      -1.998  -2.633  11.998  0.00  0.00             0
ATOM    927    O   1     1       2.138  -8.985   9.944  0.00  0.00             0
ATOM    928    O   1     1      -0.538  -4.713   9.492  0.00  0.00             0
ATOM    929    O   1     1       8.001  -1.829   7.521  0.00  0.00             0
ATOM    930    O   1     1       0.609  -6.311   7.670  0.00  0.00             0
ATOM    931    O   1     1       2.794  -4.526   7.615  0.00  0.00             0
ATOM    932    O   1     1       0.106  -9.011   7.710  0.00  0.00             0
ATOM    933    O   1     1       2.845  -7.944   7.557  0.00  0.00             0
ATOM    934    O   1     1       0.208  -3.360   7.493  0.00  0.00             0
ATOM    935    H   1     1       1.361  -1.091   9.550  0.00  0.00             0
ATOM    936    H   1     1      -1.188  -5.407   9.689  0.00  0.00             0
ATOM    937    H   1     1       2.266  -1.484   7.143  0.00  0.00             0
ATOM    938    H   1     1      -0.100  -6.056   7.110  0.00  0.00             0
ATOM    939    H   1     1       2.713  -5.236   6.859  0.00  0.00             0
ATOM    940    H   1     1       0.299  -0.112   6.706  0.00  0.00             0
ATOM    941    H   1     1       0.636  -3.550   6.513  0.00  0.00             0
ATOM    942    H   1     1       3.697  -7.669   7.169  0.00  0.00             0
ATOM    943   Al   1     1       4.244  -5.522   1.387  0.00  0.00             0
ATOM    944   Al   1     1       1.755 -10.150   1.474  0.00  0.00             0
ATOM    945   Al   1     1       1.511  -4.274   1.473  0.00  0.00             0
ATOM    946   Al   1     1       4.285  -8.550   1.176  0.00  0.00             0
ATOM    947   Si   1     1      -0.026  -4.317   4.291  0.00  0.00             0
ATOM    948   Si   1     1       2.461  -8.776   4.233  0.00  0.00             0
ATOM    949   Si   1     1       2.565  -2.941   4.350  0.00  0.00             0
ATOM    950   Si   1     1       4.931  -7.255   4.092  0.00  0.00             0
ATOM    951    O   1     1       5.266  -4.438   2.532  0.00  0.00             0
ATOM    952    O   1     1       2.550  -8.847   2.631  0.00  0.00             0
ATOM    953    O   1     1       4.793  -7.106   2.395  0.00  0.00             0
ATOM    954    O   1     1       2.293  -2.726   2.709  0.00  0.00             0
ATOM    955    O   1     1       5.173  -5.754   4.618  0.00  0.00             0
ATOM    956    O   1     1       2.311  -1.507   4.943  0.00  0.00             0
ATOM    957    O   1     1       3.968  -3.427   4.462  0.00  0.00             0
ATOM    958    O   1     1       1.015  -8.037   4.524  0.00  0.00             0
ATOM    959    O   1     1       3.620  -7.824   4.569  0.00  0.00             0
ATOM    960    O   1     1       1.335  -3.835   4.753  0.00  0.00             0
ATOM    961    O   1     1       5.083 -10.022   2.094  0.00  0.00             0
ATOM    962    O   1     1       2.571  -5.464   2.548  0.00  0.00             0
ATOM    963    O   1     1      11.230  -2.811   0.316  0.00  0.00             0
ATOM    964    O   1     1       3.434  -7.061   0.254  0.00  0.00             0
ATOM    965    O   1     1       5.762  -5.318   0.182  0.00  0.00             0
ATOM    966    O   1     1       3.135  -9.809   0.154  0.00  0.00             0
ATOM    967    O   1     1       5.998  -8.511   0.321  0.00  0.00             0
ATOM    968    O   1     1       3.269  -4.181   0.308  0.00  0.00             0
ATOM    969    H   1     1       4.887  -1.893   3.006  0.00  0.00             0
ATOM    970    H   1     1       2.222  -6.104   3.396  0.00  0.00             0
ATOM    971    H   1     1       5.246  -2.498   0.019  0.00  0.00             0
ATOM    972    H   1     1       2.975  -6.562  -0.359  0.00  0.00             0
ATOM    973    H   1     1       5.940  -5.799  -0.564  0.00  0.00             0
ATOM    974    H   1     1       3.572  -1.094  -0.284  0.00  0.00             0
ATOM    975    H   1     1       2.908  -3.708  -0.426  0.00  0.00             0
ATOM    976    H   1     1       6.806  -7.851  -0.019  0.00  0.00             0
END
